# Supplementary material for: Transcriptional Patterns in Stages of Alzheimer's Disease Are Cell-Type–Specific and Partially Converge with the Effects of Alcohol Use Disorder in Humans
Source: eNeuro. 2024 Oct 9;11(10):ENEURO.0118-24.2024. doi: 10.1523/ENEURO.0118-24.2024 (PMC11485264; doi:10.1523/ENEURO.0118-24.2024)
Supplement: Table 4-1 — List of DEGs in early AD. Download Table 4-1, XLS file. [file eneuro-11-ENEURO.0118-24.2024-s010.xls]

## Sheet: allcells
	proba_de	proba_not_de	bayes_factor	lfc_median	is_de_fdr_0.05	log10_pscore
DDIT4L	0.9786	0.0214	3.82273	-1.46887	TRUE	1.66959
AC016383.3	0.9734	0.0266	3.59988	0.872884	TRUE	1.57512
SELENBP1	0.9694	0.0306	3.45568	1.27184	TRUE	1.51428
AC064829.1	0.9692	0.0308	3.44896	0.83335	TRUE	1.51145
AC009166.1	0.9684	0.0316	3.42249	0.628201	TRUE	1.50031
AC111197.1	0.968	0.032	3.4095	0.257027	TRUE	1.49485
GSC	0.9676	0.0324	3.39666	0.383492	TRUE	1.48945
AC005021.1	0.9656	0.0344	3.33469	0.463705	TRUE	1.46344
AP005205.1	0.9654	0.0346	3.32869	0.485973	TRUE	1.46092
KRTAP20-2	0.9652	0.0348	3.32272	0.139764	TRUE	1.45842
AC025271.4	0.9648	0.0352	3.31087	0.729618	TRUE	1.45346
IFNG	0.9646	0.0354	3.305	0.00110531	TRUE	1.451
AP000894.4	0.9644	0.0356	3.29916	-0.0200539	TRUE	1.44855
AC021220.2	0.964	0.036	3.28757	-0.0538559	TRUE	1.4437
AC011195.2	0.964	0.036	3.28757	0.381874	TRUE	1.4437
AC103702.1	0.964	0.036	3.28757	0.433144	TRUE	1.4437
AL121894.1	0.964	0.036	3.28757	0.449484	TRUE	1.4437
CT45A10	0.9638	0.0362	3.28182	0.334267	TRUE	1.44129
AC109464.2	0.9636	0.0364	3.27611	0.2868	TRUE	1.4389
KRTAP6-1	0.9636	0.0364	3.27611	0.189266	TRUE	1.4389
AC104393.1	0.9634	0.0366	3.27042	0.417585	TRUE	1.43652
AC026461.3	0.9634	0.0366	3.27042	0.63658	TRUE	1.43652
ADGRG7	0.9632	0.0368	3.26476	0.469071	TRUE	1.43415
CCL14	0.9632	0.0368	3.26476	0.264502	TRUE	1.43415
AC120498.2	0.963	0.037	3.25914	0.425046	TRUE	1.4318
TRAJ47	0.963	0.037	3.25914	0.292955	TRUE	1.4318
AL139118.1	0.9628	0.0372	3.25354	0.845283	TRUE	1.42946
AC097358.2	0.9628	0.0372	3.25354	0.615271	TRUE	1.42946
TRIM64B	0.9628	0.0372	3.25354	0.187939	TRUE	1.42946
TRAJ31	0.9628	0.0372	3.25354	0.305544	TRUE	1.42946
SRY	0.9626	0.0374	3.24797	0.391636	TRUE	1.42713
AC009336.1	0.9626	0.0374	3.24797	0.480627	TRUE	1.42713
TRGJP1	0.9624	0.0376	3.24243	0.16234	TRUE	1.42481
TSPY2	0.962	0.038	3.23143	0.232347	TRUE	1.42022
AC124069.1	0.9618	0.0382	3.22597	-0.0437565	TRUE	1.41794
FOXD3	0.9616	0.0384	3.22054	0.29219	TRUE	1.41567
AC100872.2	0.9616	0.0384	3.22054	0.473802	TRUE	1.41567
AP000915.2	0.9616	0.0384	3.22054	0.741342	TRUE	1.41567
IGHA1	0.9614	0.0386	3.21514	0.380073	TRUE	1.41341
OR6B3	0.9614	0.0386	3.21514	0.663078	TRUE	1.41341
OLIG3	0.9614	0.0386	3.21514	0.465229	TRUE	1.41341
LRRC3C	0.9612	0.0388	3.20976	0.271555	TRUE	1.41117
AC073359.1	0.9612	0.0388	3.20976	-0.00201988	TRUE	1.41117
AC021146.12	0.961	0.039	3.20441	0.563252	TRUE	1.40894
AC011478.1	0.9606	0.0394	3.19379	-0.403098	TRUE	1.4045
AC092306.1	0.9604	0.0396	3.18852	0.449045	TRUE	1.4023
HIST1H1B	0.9604	0.0396	3.18852	0.700797	TRUE	1.4023
SIT1	0.9604	0.0396	3.18852	0.34171	TRUE	1.4023
AL596451.1	0.9602	0.0398	3.18327	-0.956665	TRUE	1.40012
TRAJ29	0.9602	0.0398	3.18327	0.43795	TRUE	1.40012
TRAJ36	0.96	0.04	3.17805	0.282967	TRUE	1.39794
FAM170B	0.96	0.04	3.17805	0.636962	TRUE	1.39794
AL360013.4	0.96	0.04	3.17805	0.0442371	TRUE	1.39794
VN1R4	0.9598	0.0402	3.17286	0.402345	TRUE	1.39577
FREM2-AS1	0.9598	0.0402	3.17286	-0.371562	TRUE	1.39577
TRAV41	0.9596	0.0404	3.16769	-0.191681	TRUE	1.39362
HOXA7	0.9596	0.0404	3.16769	0.589877	TRUE	1.39362
AL121759.2	0.9596	0.0404	3.16769	0.291327	TRUE	1.39362
AL355303.2	0.9594	0.0406	3.16254	0.142069	TRUE	1.39147
CSAG1	0.9594	0.0406	3.16254	0.328815	TRUE	1.39147
AL627309.4	0.9592	0.0408	3.15742	-0.434764	TRUE	1.38934
TRAJ30	0.959	0.041	3.15232	0.381322	TRUE	1.38722
AC015911.3	0.9588	0.0412	3.14724	0.407922	TRUE	1.3851
SLAMF9	0.9588	0.0412	3.14724	0.646482	TRUE	1.3851
TRAJ27	0.9588	0.0412	3.14724	0.354295	TRUE	1.3851
AC113143.1	0.9586	0.0414	3.14219	0.35026	TRUE	1.383
DPP10-AS3	0.9586	0.0414	3.14219	-0.801929	TRUE	1.383
SIX3-AS1	0.9586	0.0414	3.14219	0.49149	TRUE	1.383
AC016556.1	0.9586	0.0414	3.14219	0.0937948	TRUE	1.383
AC091062.1	0.9586	0.0414	3.14219	0.289416	TRUE	1.383
AC068931.1	0.9586	0.0414	3.14219	-1.07857	TRUE	1.383
LINC02665	0.9584	0.0416	3.13716	0.291422	TRUE	1.38091
AC015936.2	0.9584	0.0416	3.13716	0.56154	TRUE	1.38091
Z82214.2	0.9584	0.0416	3.13716	0.338524	TRUE	1.38091
LINC01587	0.9582	0.0418	3.13216	0.377925	TRUE	1.37882
C5orf38	0.9582	0.0418	3.13216	0.128813	TRUE	1.37882
AP007216.2	0.958	0.042	3.12718	0.273016	TRUE	1.37675
TRBJ2-1	0.958	0.042	3.12718	-0.0541439	TRUE	1.37675
AL122017.1	0.958	0.042	3.12718	0.594226	TRUE	1.37675
AC011853.2	0.9576	0.0424	3.11728	0.236603	TRUE	1.37263
AL008733.1	0.9576	0.0424	3.11728	0.226181	TRUE	1.37263
CTAGE4	0.9576	0.0424	3.11728	0.00822544	TRUE	1.37263
BMP7-AS1	0.9576	0.0424	3.11728	0.286534	TRUE	1.37263
HYPM	0.9576	0.0424	3.11728	0.830633	TRUE	1.37263
TRAV19	0.9576	0.0424	3.11728	0.395546	TRUE	1.37263
IFITM5	0.9574	0.0426	3.11237	0.301514	TRUE	1.37059
AC009271.2	0.9574	0.0426	3.11237	-0.0346804	TRUE	1.37059
AL133346.1	0.9574	0.0426	3.11237	0.182045	TRUE	1.37059
LIF	0.9574	0.0426	3.11237	0.68047	TRUE	1.37059
CD79B	0.9574	0.0426	3.11237	-0.00452328	TRUE	1.37059
AC136475.8	0.9574	0.0426	3.11237	-0.24148	TRUE	1.37059
AC010768.1	0.9572	0.0428	3.10747	0.351004	TRUE	1.36856
AC098869.2	0.9572	0.0428	3.10747	0.0752726	TRUE	1.36856
AC007608.2	0.9572	0.0428	3.10747	0.267666	TRUE	1.36856
AC118653.1	0.9568	0.0432	3.09775	0.372068	TRUE	1.36452
SIX2	0.9568	0.0432	3.09775	0.483597	TRUE	1.36452
AC244102.1	0.9568	0.0432	3.09775	0.39762	TRUE	1.36452
AF001548.1	0.9566	0.0434	3.09293	0.359509	TRUE	1.36251
TMEM95	0.9564	0.0436	3.08812	0.598743	TRUE	1.36051
AL592301.1	0.9564	0.0436	3.08812	0.402156	TRUE	1.36051
OR10H2	0.9562	0.0438	3.08333	0.529698	TRUE	1.35853
KRTAP19-4	0.9562	0.0438	3.08333	0.316374	TRUE	1.35853
CU104787.1	0.9562	0.0438	3.08333	0.40158	TRUE	1.35853
GZMH	0.9562	0.0438	3.08333	0.5122	TRUE	1.35853
OR4F6	0.9562	0.0438	3.08333	0.572246	TRUE	1.35853
KRT75	0.9562	0.0438	3.08333	0.198673	TRUE	1.35853
HMHB1	0.9562	0.0438	3.08333	0.482375	TRUE	1.35853
BX322559.1	0.9562	0.0438	3.08333	0.226239	TRUE	1.35853
TRAV14DV4	0.956	0.044	3.07857	0.421789	TRUE	1.35655
RNASE7	0.956	0.044	3.07857	0.426475	TRUE	1.35655
AL354766.2	0.956	0.044	3.07857	0.365372	TRUE	1.35655
TRAV27	0.9558	0.0442	3.07382	0.341387	TRUE	1.35458
IGF2	0.9558	0.0442	3.07382	0.290109	TRUE	1.35458
AC087286.3	0.9556	0.0444	3.0691	0.109756	TRUE	1.35262
KRTAP13-2	0.9556	0.0444	3.0691	0.405606	TRUE	1.35262
AC107884.2	0.9556	0.0444	3.0691	0.224584	TRUE	1.35262
AC021594.2	0.9556	0.0444	3.0691	-0.0535984	TRUE	1.35262
TRGJP	0.9554	0.0446	3.0644	0.338739	TRUE	1.35067
TRERNA1	0.9554	0.0446	3.0644	0.291089	TRUE	1.35067
AC060766.6	0.9554	0.0446	3.0644	0.0351143	TRUE	1.35067
AC104958.2	0.9554	0.0446	3.0644	0.231093	TRUE	1.35067
AC106875.1	0.9554	0.0446	3.0644	0.656235	TRUE	1.35067
AC084064.1	0.9554	0.0446	3.0644	0.111404	TRUE	1.35067
AL078599.2	0.9554	0.0446	3.0644	0.50802	TRUE	1.35067
AF186192.1	0.9552	0.0448	3.05971	0.394777	TRUE	1.34872
GABRG3-AS1	0.9552	0.0448	3.05971	-0.945713	TRUE	1.34872
AL450468.2	0.9552	0.0448	3.05971	0.331303	TRUE	1.34872
PIK3CD-AS1	0.9552	0.0448	3.05971	0.0828276	TRUE	1.34872
AL591115.1	0.9552	0.0448	3.05971	-0.343629	TRUE	1.34872
AC087277.1	0.955	0.045	3.05505	0.0923748	TRUE	1.34679
IGKV1D-8	0.9548	0.0452	3.0504	0.483942	TRUE	1.34486
LINC02561	0.9548	0.0452	3.0504	0.172067	TRUE	1.34486
AL049829.2	0.9548	0.0452	3.0504	0.40863	TRUE	1.34486
AC090957.1	0.9546	0.0454	3.04578	0.434813	TRUE	1.34294
HOXB6	0.9546	0.0454	3.04578	0.335611	TRUE	1.34294
FCN2	0.9546	0.0454	3.04578	0.689179	TRUE	1.34294
HOXC8	0.9544	0.0456	3.04117	0.0520773	TRUE	1.34104
AC007728.3	0.9544	0.0456	3.04117	0.471396	TRUE	1.34104
AL355314.2	0.9544	0.0456	3.04117	-0.670459	TRUE	1.34104
BNC2-AS1	0.9544	0.0456	3.04117	0.107486	TRUE	1.34104
RXFP3	0.9542	0.0458	3.03659	0.334444	TRUE	1.33913
NKX2-4	0.9542	0.0458	3.03659	0.505574	TRUE	1.33913
LINC01755	0.9542	0.0458	3.03659	0.338943	TRUE	1.33913
AC103794.1	0.9542	0.0458	3.03659	-0.364152	TRUE	1.33913
AL158013.1	0.9542	0.0458	3.03659	0.426031	TRUE	1.33913
LINC02051	0.9542	0.0458	3.03659	0.483379	TRUE	1.33913
AL450469.1	0.9542	0.0458	3.03659	0.372907	TRUE	1.33913
AC008507.2	0.954	0.046	3.03202	-0.354784	TRUE	1.33724
IRX3	0.954	0.046	3.03202	0.790516	TRUE	1.33724
IGHA2	0.954	0.046	3.03202	0.419158	TRUE	1.33724
SPATA13-AS1	0.954	0.046	3.03202	-0.178346	TRUE	1.33724
GATA6-AS1	0.9538	0.0462	3.02747	0.291317	TRUE	1.33536
SLC22A24	0.9538	0.0462	3.02747	-0.679345	TRUE	1.33536
AC126407.1	0.9538	0.0462	3.02747	0.20873	TRUE	1.33536
AC007849.1	0.9538	0.0462	3.02747	0.229438	TRUE	1.33536
FFAR3	0.9538	0.0462	3.02747	0.388511	TRUE	1.33536
TRAV10	0.9538	0.0462	3.02747	0.326097	TRUE	1.33536
HOXC9	0.9536	0.0464	3.02294	0.286364	TRUE	1.33348
TRAJ42	0.9536	0.0464	3.02294	0.342626	TRUE	1.33348
IRX1	0.9536	0.0464	3.02294	0.571599	TRUE	1.33348
GPR42	0.9536	0.0464	3.02294	0.320216	TRUE	1.33348
TRAV26-1	0.9536	0.0464	3.02294	0.233125	TRUE	1.33348
AC096576.2	0.9536	0.0464	3.02294	-0.637726	TRUE	1.33348
CLDN23	0.9536	0.0464	3.02294	0.114571	TRUE	1.33348
AL031593.1	0.9536	0.0464	3.02294	0.737625	TRUE	1.33348
TCIM	0.9534	0.0466	3.01843	0.0350962	TRUE	1.33161
NPAS4	0.9534	0.0466	3.01843	-0.316962	TRUE	1.33161
AC015911.5	0.9534	0.0466	3.01843	0.212967	TRUE	1.33161
MTRNR2L1	0.9532	0.0468	3.01394	2.18752	TRUE	1.32975
MAGEA12	0.9532	0.0468	3.01394	0.383786	TRUE	1.32975
CHRM3-AS2	0.9532	0.0468	3.01394	-0.960744	TRUE	1.32975
CU634019.2	0.9532	0.0468	3.01394	0.302183	TRUE	1.32975
AC107308.1	0.953	0.047	3.00947	0.25385	TRUE	1.3279
OR2B6	0.953	0.047	3.00947	0.327572	TRUE	1.3279
AC018445.6	0.953	0.047	3.00947	0.377981	TRUE	1.3279
AC025271.3	0.953	0.047	3.00947	0.232158	TRUE	1.3279
AC015818.7	0.953	0.047	3.00947	0.788101	TRUE	1.3279
AC027243.1	0.953	0.047	3.00947	0.470373	TRUE	1.3279
AC019064.1	0.9528	0.0472	3.00501	0.0803108	TRUE	1.32606
HOXB4	0.9528	0.0472	3.00501	0.764428	TRUE	1.32606
AC091885.2	0.9528	0.0472	3.00501	-1.05618	TRUE	1.32606
AC096747.1	0.9528	0.0472	3.00501	-0.511869	TRUE	1.32606
TRDV3	0.9528	0.0472	3.00501	0.385133	TRUE	1.32606
TRBJ2-2	0.9528	0.0472	3.00501	0.192317	TRUE	1.32606
FAT4	0.9528	0.0472	3.00501	0.391194	TRUE	1.32606
ETS1-AS1	0.9528	0.0472	3.00501	0.281157	TRUE	1.32606
AC016598.2	0.9528	0.0472	3.00501	-0.778732	TRUE	1.32606
RGS8	0.9526	0.0474	3.00057	-0.041441	TRUE	1.32422
NKX2-2-AS1	0.9526	0.0474	3.00057	0.525945	TRUE	1.32422
PDCD1	0.9524	0.0476	2.99615	0.352959	TRUE	1.32239
AL591022.1	0.9524	0.0476	2.99615	-0.143813	TRUE	1.32239
AL445644.1	0.9524	0.0476	2.99615	0.295031	TRUE	1.32239
PRSS12	0.9524	0.0476	2.99615	0.154127	TRUE	1.32239
AL133371.2	0.9524	0.0476	2.99615	0.331195	TRUE	1.32239
SLC5A8	0.9524	0.0476	2.99615	-0.0940161	TRUE	1.32239
AC247036.1	0.9524	0.0476	2.99615	0.465802	TRUE	1.32239
AL136084.3	0.9524	0.0476	2.99615	0.070652	TRUE	1.32239
AC004012.1	0.9524	0.0476	2.99615	0.686377	TRUE	1.32239
ADAMTS9-AS2	0.9524	0.0476	2.99615	0.333846	TRUE	1.32239
EN1	0.9524	0.0476	2.99615	0.330091	TRUE	1.32239
AC010894.4	0.9522	0.0478	2.99175	0.372826	TRUE	1.32057
AC007731.2	0.9522	0.0478	2.99175	0.168176	TRUE	1.32057
AC098868.1	0.952	0.048	2.98736	0.265336	TRUE	1.31876
AL121578.2	0.952	0.048	2.98736	0.611626	TRUE	1.31876
AL359979.2	0.952	0.048	2.98736	0.12172	TRUE	1.31876
LINC01013	0.952	0.048	2.98736	0.141312	TRUE	1.31876
AL451042.2	0.952	0.048	2.98736	0.303316	TRUE	1.31876
AL109741.1	0.952	0.048	2.98736	0.464165	TRUE	1.31876
KDM4F	0.9518	0.0482	2.983	0.280819	TRUE	1.31695
AC004594.1	0.9518	0.0482	2.983	-0.753874	TRUE	1.31695
AC016405.2	0.9516	0.0484	2.97864	0.382349	TRUE	1.31515
PARD3	0.9516	0.0484	2.97864	0.414003	TRUE	1.31515
LINC02106	0.9516	0.0484	2.97864	0.329868	TRUE	1.31515
LINC01515	0.9516	0.0484	2.97864	1.22666	TRUE	1.31515
RNASE13	0.9514	0.0486	2.97431	0.341063	TRUE	1.31336
PABPC4L	0.9514	0.0486	2.97431	0.0887346	TRUE	1.31336
AP006248.4	0.9514	0.0486	2.97431	0.561769	TRUE	1.31336
TSPAN2	0.9514	0.0486	2.97431	0.177398	TRUE	1.31336
AC027243.2	0.9514	0.0486	2.97431	0.462074	TRUE	1.31336
FOXC2-AS1	0.9514	0.0486	2.97431	0.237812	TRUE	1.31336
AL157414.2	0.9514	0.0486	2.97431	0.218055	TRUE	1.31336
BCL11B	0.9512	0.0488	2.96999	-0.188446	TRUE	1.31158
AC078842.2	0.9512	0.0488	2.96999	-0.437659	TRUE	1.31158
AC025280.1	0.9512	0.0488	2.96999	0.408915	TRUE	1.31158
AC087277.2	0.9512	0.0488	2.96999	0.522821	TRUE	1.31158
SRMS	0.951	0.049	2.96569	0.321198	TRUE	1.3098
AC026954.3	0.951	0.049	2.96569	0.330199	TRUE	1.3098
AC117500.1	0.951	0.049	2.96569	-0.0839405	TRUE	1.3098
AL117341.1	0.951	0.049	2.96569	-0.235528	TRUE	1.3098
CXCL10	0.951	0.049	2.96569	0.0484343	TRUE	1.3098
CXCL12	0.951	0.049	2.96569	0.371261	TRUE	1.3098
AP000424.2	0.9508	0.0492	2.96141	0.140235	TRUE	1.30803
AP006219.1	0.9508	0.0492	2.96141	0.393916	TRUE	1.30803
AL354771.1	0.9508	0.0492	2.96141	-0.837731	TRUE	1.30803
LINC01728	0.9508	0.0492	2.96141	0.194038	TRUE	1.30803
AC116312.1	0.9508	0.0492	2.96141	0.413501	TRUE	1.30803
AC108482.2	0.9508	0.0492	2.96141	0.390537	TRUE	1.30803
LINC02573	0.9508	0.0492	2.96141	-0.0581379	TRUE	1.30803
AL121933.2	0.9508	0.0492	2.96141	-1.10637	TRUE	1.30803
TAAR6	0.9508	0.0492	2.96141	0.209957	TRUE	1.30803
LINC00402	0.9508	0.0492	2.96141	-0.247254	TRUE	1.30803
AC136475.3	0.9508	0.0492	2.96141	0.206888	TRUE	1.30803
AL603764.2	0.9508	0.0492	2.96141	0.380451	TRUE	1.30803
PRKY	0.9506	0.0494	2.95714	0.663436	TRUE	1.30627
IRX5	0.9506	0.0494	2.95714	0.435739	TRUE	1.30627
AC114798.1	0.9506	0.0494	2.95714	0.0606365	TRUE	1.30627
AL079303.1	0.9504	0.0496	2.95289	0.191602	TRUE	1.30452
POU3F4	0.9504	0.0496	2.95289	0.621886	TRUE	1.30452
AP001189.1	0.9504	0.0496	2.95289	0.501475	TRUE	1.30452
APCS	0.9502	0.0498	2.94866	0.207977	TRUE	1.30277
FAM163A	0.9502	0.0498	2.94866	0.230571	TRUE	1.30277
AP002409.1	0.9502	0.0498	2.94866	0.346097	TRUE	1.30277
AC131025.2	0.9502	0.0498	2.94866	0.0647364	TRUE	1.30277
AC018445.1	0.9502	0.0498	2.94866	0.319855	TRUE	1.30277
AC010729.1	0.9502	0.0498	2.94866	-0.0815039	TRUE	1.30277
AC037433.1	0.9502	0.0498	2.94866	0.413988	TRUE	1.30277
SEMA5A-AS1	0.9502	0.0498	2.94866	0.0395784	TRUE	1.30277
AL445183.1	0.95	0.05	2.94444	0.237152	TRUE	1.30103
AC087463.3	0.95	0.05	2.94444	-0.20859	TRUE	1.30103
HOXA1	0.95	0.05	2.94444	0.453912	TRUE	1.30103
AL133465.1	0.95	0.05	2.94444	0.0554733	TRUE	1.30103
AC096576.3	0.95	0.05	2.94444	-0.60068	TRUE	1.30103
AC092142.2	0.95	0.05	2.94444	0.285803	TRUE	1.30103
AC084781.1	0.95	0.05	2.94444	0.395431	TRUE	1.30103
SLC7A2	0.9498	0.0502	2.94024	0.571194	TRUE	1.2993
TRGJP2	0.9498	0.0502	2.94024	0.290643	TRUE	1.2993
HSPA6	0.9498	0.0502	2.94024	0.879395	TRUE	1.2993
AL445985.1	0.9498	0.0502	2.94024	0.381751	TRUE	1.2993
AC015922.2	0.9498	0.0502	2.94024	-0.152353	TRUE	1.2993
AC112196.1	0.9496	0.0504	2.93605	-0.94596	TRUE	1.29757
AC025271.2	0.9496	0.0504	2.93605	0.260313	TRUE	1.29757
GPR152	0.9496	0.0504	2.93605	-0.0529518	TRUE	1.29757
AL157937.1	0.9496	0.0504	2.93605	-0.0689602	TRUE	1.29757
AL021578.1	0.9496	0.0504	2.93605	0.641156	TRUE	1.29757
APOBEC3B	0.9494	0.0506	2.93188	0.309154	TRUE	1.29585
AL035106.1	0.9494	0.0506	2.93188	-0.219355	TRUE	1.29585
AC110296.1	0.9494	0.0506	2.93188	-0.706886	TRUE	1.29585
AL139351.1	0.9494	0.0506	2.93188	-0.388651	TRUE	1.29585
TAAR9	0.9494	0.0506	2.93188	0.287695	TRUE	1.29585
PTH2R	0.9494	0.0506	2.93188	0.281196	TRUE	1.29585
AC010768.4	0.9494	0.0506	2.93188	0.288454	TRUE	1.29585
AC068228.1	0.9492	0.0508	2.92772	0.239657	TRUE	1.29414
AC104445.1	0.9492	0.0508	2.92772	0.226932	TRUE	1.29414
AL031773.1	0.9492	0.0508	2.92772	0.392574	TRUE	1.29414
AC011467.7	0.949	0.051	2.92358	-0.12622	TRUE	1.29243
IL2	0.949	0.051	2.92358	0.0438538	TRUE	1.29243
AC013644.1	0.949	0.051	2.92358	0.326837	TRUE	1.29243
KRTAP19-6	0.949	0.051	2.92358	0.0365458	TRUE	1.29243
INHBA-AS1	0.9488	0.0512	2.91946	0.233513	TRUE	1.29073
AC091917.1	0.9488	0.0512	2.91946	0.372184	TRUE	1.29073
AL096865.1	0.9488	0.0512	2.91946	-0.0630579	TRUE	1.29073
AL590438.1	0.9488	0.0512	2.91946	0.615236	TRUE	1.29073
RAX	0.9488	0.0512	2.91946	0.324459	TRUE	1.29073
TRAV13-2	0.9486	0.0514	2.91535	0.26557	TRUE	1.28904
SOX1-OT	0.9486	0.0514	2.91535	0.244222	TRUE	1.28904
LINC00237	0.9486	0.0514	2.91535	0.0995378	TRUE	1.28904
AC008060.1	0.9486	0.0514	2.91535	0.204475	TRUE	1.28904
AC025278.1	0.9486	0.0514	2.91535	0.20231	TRUE	1.28904
AP006219.2	0.9486	0.0514	2.91535	0.222414	TRUE	1.28904
PXDC1	0.9486	0.0514	2.91535	0.800336	TRUE	1.28904
AC013564.1	0.9486	0.0514	2.91535	0.201507	TRUE	1.28904
HIST1H2BO	0.9486	0.0514	2.91535	0.402237	TRUE	1.28904
AC090709.1	0.9486	0.0514	2.91535	-0.959661	TRUE	1.28904
AC027312.1	0.9484	0.0516	2.91125	-0.447094	TRUE	1.28735
AC005281.1	0.9484	0.0516	2.91125	0.123542	TRUE	1.28735
CD1C	0.9484	0.0516	2.91125	0.234843	TRUE	1.28735
AL357873.1	0.9484	0.0516	2.91125	-0.806842	TRUE	1.28735
AL161668.2	0.9484	0.0516	2.91125	0.12933	TRUE	1.28735
RTP4	0.9484	0.0516	2.91125	0.376292	TRUE	1.28735
WLS	0.9484	0.0516	2.91125	0.0392275	TRUE	1.28735
AC051649.1	0.9484	0.0516	2.91125	0.197735	TRUE	1.28735
HOXD8	0.9484	0.0516	2.91125	0.00392723	TRUE	1.28735
HOXC12	0.9484	0.0516	2.91125	0.307449	TRUE	1.28735
LINC02552	0.9484	0.0516	2.91125	-0.240228	TRUE	1.28735
AL590783.1	0.9484	0.0516	2.91125	-0.287295	TRUE	1.28735
IGHG2	0.9482	0.0518	2.90718	0.328946	TRUE	1.28567
RGS16	0.9482	0.0518	2.90718	0.37454	TRUE	1.28567
MDFIC	0.9482	0.0518	2.90718	-0.182391	TRUE	1.28567
TREX1	0.9482	0.0518	2.90718	0.0342731	TRUE	1.28567
TRGV10	0.9482	0.0518	2.90718	0.251635	TRUE	1.28567
PARD3-AS1	0.9482	0.0518	2.90718	-0.0711489	TRUE	1.28567
EDDM3A	0.9482	0.0518	2.90718	0.292528	TRUE	1.28567
NLRP6	0.948	0.052	2.90311	0.232429	TRUE	1.284
FAM198B-AS1	0.948	0.052	2.90311	-0.10307	TRUE	1.284
AC104350.1	0.948	0.052	2.90311	-0.175105	TRUE	1.284
AC012078.2	0.948	0.052	2.90311	0.670577	TRUE	1.284
AC093802.2	0.948	0.052	2.90311	0.22084	TRUE	1.284
AC104126.1	0.948	0.052	2.90311	-0.532676	TRUE	1.284
SLC6A1-AS1	0.948	0.052	2.90311	-0.0870686	TRUE	1.284
IGHM	0.948	0.052	2.90311	0.244786	TRUE	1.284
AC011120.1	0.9478	0.0522	2.89906	-0.311623	TRUE	1.28233
IGHG3	0.9478	0.0522	2.89906	0.307624	TRUE	1.28233
NFIA-AS1	0.9478	0.0522	2.89906	-0.00374985	TRUE	1.28233
AC008060.4	0.9478	0.0522	2.89906	0.138431	TRUE	1.28233
CST1	0.9478	0.0522	2.89906	0.279491	TRUE	1.28233
TDO2	0.9478	0.0522	2.89906	-0.0237465	TRUE	1.28233
AC125793.1	0.9478	0.0522	2.89906	-0.337465	TRUE	1.28233
AC096921.2	0.9478	0.0522	2.89906	0.548199	TRUE	1.28233
PCDH9-AS2	0.9478	0.0522	2.89906	-0.873878	TRUE	1.28233
LINC00543	0.9478	0.0522	2.89906	0.28411	TRUE	1.28233
AC023095.1	0.9476	0.0524	2.89503	0.388627	TRUE	1.28067
AC011700.1	0.9476	0.0524	2.89503	0.79246	TRUE	1.28067
DEFB112	0.9476	0.0524	2.89503	-0.565606	TRUE	1.28067
TRAV1-1	0.9476	0.0524	2.89503	0.362204	TRUE	1.28067
AC243960.3	0.9476	0.0524	2.89503	0.328311	TRUE	1.28067
DPYD-AS1	0.9476	0.0524	2.89503	-0.253418	TRUE	1.28067
NR2F2-AS1	0.9476	0.0524	2.89503	0.342359	TRUE	1.28067
AL606970.5	0.9476	0.0524	2.89503	0.425251	TRUE	1.28067
FGFBP2	0.9476	0.0524	2.89503	0.212959	TRUE	1.28067
AL122014.1	0.9474	0.0526	2.89101	-0.0441132	TRUE	1.27901
AL138899.3	0.9474	0.0526	2.89101	-0.116345	TRUE	1.27901
AC138360.1	0.9474	0.0526	2.89101	-0.0660086	TRUE	1.27901
AC106739.1	0.9474	0.0526	2.89101	-0.139995	TRUE	1.27901
HOXC11	0.9472	0.0528	2.887	0.271633	TRUE	1.27737
LINC01579	0.9472	0.0528	2.887	-0.378224	TRUE	1.27737
AP003119.1	0.9472	0.0528	2.887	0.314502	TRUE	1.27737
LINC02434	0.9472	0.0528	2.887	0.0221119	TRUE	1.27737
AC006205.2	0.9472	0.0528	2.887	0.500073	TRUE	1.27737
FOXQ1	0.9472	0.0528	2.887	-0.111163	TRUE	1.27737
CRH	0.9472	0.0528	2.887	-0.312996	TRUE	1.27737
LINC01665	0.9472	0.0528	2.887	0.139518	TRUE	1.27737
AC090138.1	0.9472	0.0528	2.887	-0.637437	TRUE	1.27737
HOXA4	0.947	0.053	2.88301	0.159041	TRUE	1.27572
TRGV7	0.947	0.053	2.88301	0.221265	TRUE	1.27572
SLC24A4	0.947	0.053	2.88301	0.311388	TRUE	1.27572
AC010768.2	0.947	0.053	2.88301	0.322323	TRUE	1.27572
AC009686.1	0.947	0.053	2.88301	-0.648757	TRUE	1.27572
AC007423.1	0.947	0.053	2.88301	0.187759	TRUE	1.27572
AP000897.2	0.9468	0.0532	2.87903	-0.204753	TRUE	1.27409
AL606970.4	0.9468	0.0532	2.87903	0.0784817	TRUE	1.27409
PCDH9-AS3	0.9468	0.0532	2.87903	-1.01322	TRUE	1.27409
LINC02406	0.9468	0.0532	2.87903	0.685794	TRUE	1.27409
AC010524.1	0.9466	0.0534	2.87507	0.0771303	TRUE	1.27246
SYNPR	0.9466	0.0534	2.87507	-0.0674725	TRUE	1.27246
PRAMEF14	0.9466	0.0534	2.87507	-0.0240564	TRUE	1.27246
TSHZ2	0.9466	0.0534	2.87507	0.109311	TRUE	1.27246
OPRK1	0.9466	0.0534	2.87507	0.060153	TRUE	1.27246
FGF11	0.9466	0.0534	2.87507	0.22498	TRUE	1.27246
AC003101.2	0.9466	0.0534	2.87507	0.462981	TRUE	1.27246
NCKAP5-IT1	0.9466	0.0534	2.87507	0.452728	TRUE	1.27246
PICSAR	0.9466	0.0534	2.87507	0.124442	TRUE	1.27246
AL135784.1	0.9464	0.0536	2.87112	0.108849	TRUE	1.27084
THSD7A	0.9464	0.0536	2.87112	0.456037	TRUE	1.27084
BX539320.1	0.9464	0.0536	2.87112	0.537355	TRUE	1.27084
SIGLEC12	0.9464	0.0536	2.87112	0.342847	TRUE	1.27084
AC073091.4	0.9464	0.0536	2.87112	-0.277247	TRUE	1.27084
KRTAP21-3	0.9464	0.0536	2.87112	0.310211	TRUE	1.27084
AC113208.4	0.9464	0.0536	2.87112	0.0957909	TRUE	1.27084
AL589935.3	0.9464	0.0536	2.87112	0.570295	TRUE	1.27084
SERTM2	0.9464	0.0536	2.87112	-0.211176	TRUE	1.27084
HIST1H4L	0.9464	0.0536	2.87112	0.18067	TRUE	1.27084
TDRD15	0.9462	0.0538	2.86718	0.401405	TRUE	1.26922
LPP-AS1	0.9462	0.0538	2.86718	-0.33431	TRUE	1.26922
AL136221.1	0.946	0.054	2.86326	0.468946	TRUE	1.26761
AL021937.3	0.946	0.054	2.86326	1.3543	TRUE	1.26761
OR5AK2	0.946	0.054	2.86326	0.223783	TRUE	1.26761
AC105053.1	0.946	0.054	2.86326	0.599611	TRUE	1.26761
AC136475.4	0.946	0.054	2.86326	0.160439	TRUE	1.26761
EGFR	0.946	0.054	2.86326	0.547463	TRUE	1.26761
AC004593.1	0.946	0.054	2.86326	-0.361836	TRUE	1.26761
AC105020.4	0.946	0.054	2.86326	0.252502	TRUE	1.26761
CU634019.5	0.946	0.054	2.86326	0.500266	TRUE	1.26761
HOXB5	0.946	0.054	2.86326	0.302244	TRUE	1.26761
LINC02253	0.946	0.054	2.86326	-0.260741	TRUE	1.26761
CAPNS2	0.946	0.054	2.86326	0.331601	TRUE	1.26761
AC025465.2	0.9458	0.0542	2.85935	0.166925	TRUE	1.266
AL360178.1	0.9458	0.0542	2.85935	-0.600367	TRUE	1.266
AC110023.1	0.9458	0.0542	2.85935	0.00992584	TRUE	1.266
AL138954.1	0.9458	0.0542	2.85935	-0.198194	TRUE	1.266
AC002464.1	0.9458	0.0542	2.85935	0.324595	TRUE	1.266
HIST2H2AA3	0.9458	0.0542	2.85935	0.412076	TRUE	1.266
AC069547.2	0.9458	0.0542	2.85935	-0.641505	TRUE	1.266
AL365273.1	0.9458	0.0542	2.85935	0.272862	TRUE	1.266
HCAR2	0.9458	0.0542	2.85935	-0.036684	TRUE	1.266
FOXD2-AS1	0.9458	0.0542	2.85935	0.401881	TRUE	1.266
AL031668.1	0.9458	0.0542	2.85935	-0.512889	TRUE	1.266
AL080273.1	0.9458	0.0542	2.85935	-0.715601	TRUE	1.266
AC020704.1	0.9456	0.0544	2.85546	0.267731	TRUE	1.2644
TMEM132C	0.9456	0.0544	2.85546	0.101503	TRUE	1.2644
AP001527.2	0.9456	0.0544	2.85546	0.244031	TRUE	1.2644
AC104063.1	0.9456	0.0544	2.85546	0.0795956	TRUE	1.2644
AC073316.2	0.9456	0.0544	2.85546	0.442852	TRUE	1.2644
AC009269.5	0.9456	0.0544	2.85546	0.6326	TRUE	1.2644
AC079360.1	0.9456	0.0544	2.85546	0.333781	TRUE	1.2644
AC007278.1	0.9456	0.0544	2.85546	0.477679	TRUE	1.2644
SOX11	0.9456	0.0544	2.85546	-0.0242023	TRUE	1.2644
AC015911.2	0.9454	0.0546	2.85157	-0.0223036	TRUE	1.26281
ADRA1A	0.9454	0.0546	2.85157	0.274262	TRUE	1.26281
TRBJ2-4	0.9454	0.0546	2.85157	0.0116539	TRUE	1.26281
AL138885.2	0.9454	0.0546	2.85157	0.198919	TRUE	1.26281
AC011243.1	0.9454	0.0546	2.85157	-0.232939	TRUE	1.26281
ROS1	0.9454	0.0546	2.85157	0.350812	TRUE	1.26281
HOXA10-AS	0.9454	0.0546	2.85157	0.466977	TRUE	1.26281
AC090164.3	0.9454	0.0546	2.85157	0.394251	TRUE	1.26281
AC008440.2	0.9454	0.0546	2.85157	0.397214	TRUE	1.26281
AL135960.1	0.9454	0.0546	2.85157	0.0457096	TRUE	1.26281
AL391832.1	0.9454	0.0546	2.85157	-0.0466557	TRUE	1.26281
PCDH11Y	0.9454	0.0546	2.85157	0.422213	TRUE	1.26281
PLD5	0.9454	0.0546	2.85157	0.168023	TRUE	1.26281
ZNF385D-AS2	0.9452	0.0548	2.84771	-0.605173	TRUE	1.26122
LINC02822	0.9452	0.0548	2.84771	-0.440265	TRUE	1.26122
FGFR2	0.9452	0.0548	2.84771	0.195689	TRUE	1.26122
TOX3	0.9452	0.0548	2.84771	0.107586	TRUE	1.26122
AC018558.3	0.9452	0.0548	2.84771	0.152244	TRUE	1.26122
IFNA6	0.9452	0.0548	2.84771	0.245304	TRUE	1.26122
CSAG2	0.9452	0.0548	2.84771	0.399887	TRUE	1.26122
AC011246.1	0.945	0.055	2.84385	0.240647	TRUE	1.25964
SYT10	0.945	0.055	2.84385	0.137171	TRUE	1.25964
AC007952.7	0.945	0.055	2.84385	0.279961	TRUE	1.25964
LINC00354	0.945	0.055	2.84385	0.146447	TRUE	1.25964
AL583809.1	0.945	0.055	2.84385	0.151898	TRUE	1.25964
LINC00588	0.945	0.055	2.84385	0.214005	TRUE	1.25964
CDKN2A	0.945	0.055	2.84385	0.328374	TRUE	1.25964
TBC1D3G	0.945	0.055	2.84385	0.280099	TRUE	1.25964
AL807761.3	0.945	0.055	2.84385	0.141735	TRUE	1.25964
AL121956.4	0.9448	0.0552	2.84001	0.102816	TRUE	1.25806
AC073651.1	0.9448	0.0552	2.84001	0.138505	TRUE	1.25806
AC037198.1	0.9448	0.0552	2.84001	0.630321	TRUE	1.25806
AC005262.2	0.9448	0.0552	2.84001	0.212433	TRUE	1.25806
AC092053.6	0.9448	0.0552	2.84001	0.00154972	TRUE	1.25806
TYR	0.9448	0.0552	2.84001	-0.489787	TRUE	1.25806
KRTAP4-1	0.9448	0.0552	2.84001	0.200717	TRUE	1.25806
LINC02171	0.9448	0.0552	2.84001	0.213074	TRUE	1.25806
CDKN1C	0.9448	0.0552	2.84001	0.312943	TRUE	1.25806
AC098617.1	0.9448	0.0552	2.84001	-0.676815	TRUE	1.25806
ZNF804A	0.9446	0.0554	2.83618	0.103173	TRUE	1.25649
SCHLAP1	0.9446	0.0554	2.83618	0.0992098	TRUE	1.25649
LINC00165	0.9446	0.0554	2.83618	0.160357	TRUE	1.25649
AC005162.3	0.9446	0.0554	2.83618	0.0107794	TRUE	1.25649
PCDH9-AS4	0.9446	0.0554	2.83618	-0.607802	TRUE	1.25649
FAM89A	0.9446	0.0554	2.83618	-0.148862	TRUE	1.25649
AL109930.1	0.9446	0.0554	2.83618	-0.312314	TRUE	1.25649
AC098587.1	0.9446	0.0554	2.83618	0.501493	TRUE	1.25649
AL590068.1	0.9444	0.0556	2.83237	0.117153	TRUE	1.25493
AC091078.1	0.9444	0.0556	2.83237	0.0185223	TRUE	1.25493
MMD2	0.9444	0.0556	2.83237	0.348765	TRUE	1.25493
ZBTB20-AS2	0.9444	0.0556	2.83237	-0.223072	TRUE	1.25493
C1GALT1C1L	0.9444	0.0556	2.83237	-0.381601	TRUE	1.25493
ZBTB20-AS3	0.9444	0.0556	2.83237	-0.101044	TRUE	1.25493
AP001178.1	0.9444	0.0556	2.83237	0.308702	TRUE	1.25493
OR52N4	0.9444	0.0556	2.83237	-0.0854015	TRUE	1.25493
AC034199.1	0.9444	0.0556	2.83237	0.123756	TRUE	1.25493
KRT7-AS	0.9442	0.0558	2.82856	0.254496	TRUE	1.25337
AC068789.1	0.9442	0.0558	2.82856	0.0651703	TRUE	1.25337
SPOCK3	0.9442	0.0558	2.82856	0.115822	TRUE	1.25337
AL354743.2	0.9442	0.0558	2.82856	0.507405	TRUE	1.25337
NCKAP5-AS1	0.9442	0.0558	2.82856	-0.214832	TRUE	1.25337
VANGL2	0.9442	0.0558	2.82856	0.336898	TRUE	1.25337
AC122108.2	0.9442	0.0558	2.82856	0.564555	TRUE	1.25337
FOXN3-AS2	0.9442	0.0558	2.82856	0.0161057	TRUE	1.25337
AC023051.1	0.9442	0.0558	2.82856	-0.277487	TRUE	1.25337
ADAMTS9-AS1	0.944	0.056	2.82477	0.117994	TRUE	1.25181
AC087273.1	0.944	0.056	2.82477	0.446389	TRUE	1.25181
LINC01851	0.944	0.056	2.82477	-0.385821	TRUE	1.25181
AL031716.1	0.944	0.056	2.82477	-0.208142	TRUE	1.25181
ASCL4	0.944	0.056	2.82477	0.0298462	TRUE	1.25181
DOCK9-AS1	0.944	0.056	2.82477	-0.878786	TRUE	1.25181
AC094105.1	0.944	0.056	2.82477	0.161074	TRUE	1.25181
AL357992.1	0.944	0.056	2.82477	-0.620862	TRUE	1.25181
AC007529.1	0.944	0.056	2.82477	0.316751	TRUE	1.25181
AL158829.1	0.944	0.056	2.82477	-0.443962	TRUE	1.25181
LCN9	0.944	0.056	2.82477	0.296315	TRUE	1.25181
ACTRT2	0.944	0.056	2.82477	0.430781	TRUE	1.25181
SERPINA4	0.944	0.056	2.82477	0.249312	TRUE	1.25181
AL591686.2	0.944	0.056	2.82477	0.130095	TRUE	1.25181
TRBV5-5	0.9438	0.0562	2.821	0.165146	TRUE	1.25026
ARHGEF26-AS1	0.9438	0.0562	2.821	0.422496	TRUE	1.25026
AC107892.1	0.9438	0.0562	2.821	0.0337439	TRUE	1.25026
AC147067.2	0.9438	0.0562	2.821	0.132361	TRUE	1.25026
AC136475.7	0.9438	0.0562	2.821	0.389009	TRUE	1.25026
CDH20	0.9438	0.0562	2.821	0.256616	TRUE	1.25026
CDKN2B	0.9438	0.0562	2.821	0.219882	TRUE	1.25026
AC079148.3	0.9438	0.0562	2.821	0.183122	TRUE	1.25026
AP001471.1	0.9438	0.0562	2.821	0.261076	TRUE	1.25026
AC084116.1	0.9438	0.0562	2.821	-0.154145	TRUE	1.25026
AC069549.2	0.9438	0.0562	2.821	-0.187782	TRUE	1.25026
L3MBTL4	0.9436	0.0564	2.81723	0.199817	TRUE	1.24872
AC008696.2	0.9436	0.0564	2.81723	-0.566681	TRUE	1.24872
ARHGAP26-AS1	0.9436	0.0564	2.81723	-0.87623	TRUE	1.24872
KRT71	0.9436	0.0564	2.81723	0.0692368	TRUE	1.24872
AC091932.1	0.9436	0.0564	2.81723	0.78241	TRUE	1.24872
AC053503.5	0.9436	0.0564	2.81723	-0.155563	TRUE	1.24872
FAM160A1	0.9436	0.0564	2.81723	0.285913	TRUE	1.24872
OR4Q3	0.9434	0.0566	2.81348	0.393587	TRUE	1.24718
AC009974.2	0.9434	0.0566	2.81348	-0.0388041	TRUE	1.24718
GPRIN3	0.9434	0.0566	2.81348	0.0465975	TRUE	1.24718
TBATA	0.9434	0.0566	2.81348	0.103708	TRUE	1.24718
AC107021.1	0.9434	0.0566	2.81348	-0.56042	TRUE	1.24718
FAM223A	0.9434	0.0566	2.81348	0.274823	TRUE	1.24718
SALRNA2	0.9434	0.0566	2.81348	-0.116992	TRUE	1.24718
VAV3	0.9434	0.0566	2.81348	0.357066	TRUE	1.24718
PHLDB2	0.9434	0.0566	2.81348	0.160661	TRUE	1.24718
PREX2	0.9434	0.0566	2.81348	0.367141	TRUE	1.24718
AP001095.1	0.9434	0.0566	2.81348	0.142915	TRUE	1.24718
TOX	0.9434	0.0566	2.81348	0.0611083	TRUE	1.24718
LINC02247	0.9432	0.0568	2.80974	0.16331	TRUE	1.24565
AC117500.3	0.9432	0.0568	2.80974	0.274927	TRUE	1.24565
KRT6B	0.9432	0.0568	2.80974	-0.160066	TRUE	1.24565
AC087379.1	0.9432	0.0568	2.80974	0.16968	TRUE	1.24565
AL732437.3	0.9432	0.0568	2.80974	0.323207	TRUE	1.24565
OR7A5	0.9432	0.0568	2.80974	0.303815	TRUE	1.24565
LGI2	0.9432	0.0568	2.80974	0.0566092	TRUE	1.24565
NEAT1	0.9432	0.0568	2.80974	0.468093	TRUE	1.24565
CHRDL1	0.9432	0.0568	2.80974	0.445243	TRUE	1.24565
AC112481.2	0.9432	0.0568	2.80974	-0.500053	TRUE	1.24565
COL11A1	0.9432	0.0568	2.80974	-0.0558891	TRUE	1.24565
AL079301.1	0.9432	0.0568	2.80974	0.74059	TRUE	1.24565
HIST1H2AM	0.9432	0.0568	2.80974	0.358645	TRUE	1.24565
AC023787.1	0.9432	0.0568	2.80974	0.500055	TRUE	1.24565
AC007403.1	0.943	0.057	2.80601	0.272906	TRUE	1.24413
AC103833.2	0.943	0.057	2.80601	-0.0140285	TRUE	1.24413
TMEM102	0.943	0.057	2.80601	0.0728693	TRUE	1.24413
ADRA1D	0.943	0.057	2.80601	-0.340301	TRUE	1.24413
HOXC-AS3	0.943	0.057	2.80601	-0.083148	TRUE	1.24413
VWC2	0.943	0.057	2.80601	0.0641828	TRUE	1.24413
AC021613.1	0.943	0.057	2.80601	-0.156229	TRUE	1.24413
IGHG1	0.943	0.057	2.80601	0.130717	TRUE	1.24413
AC015909.3	0.943	0.057	2.80601	0.225151	TRUE	1.24413
AC023824.5	0.943	0.057	2.80601	0.249025	TRUE	1.24413
AC087457.1	0.943	0.057	2.80601	0.084774	TRUE	1.24413
LINC01580	0.9428	0.0572	2.8023	0.0903893	TRUE	1.2426
AC005220.1	0.9428	0.0572	2.8023	0.380711	TRUE	1.2426
WASHC5-AS1	0.9428	0.0572	2.8023	-0.464538	TRUE	1.2426
KRTAP19-3	0.9428	0.0572	2.8023	0.116333	TRUE	1.2426
KLK1	0.9428	0.0572	2.8023	0.267078	TRUE	1.2426
CTLA4	0.9428	0.0572	2.8023	-0.103757	TRUE	1.2426
SERPINA7	0.9428	0.0572	2.8023	0.293371	TRUE	1.2426
AC018558.2	0.9428	0.0572	2.8023	0.190241	TRUE	1.2426
AQP5	0.9428	0.0572	2.8023	0.107695	TRUE	1.2426
AC008060.5	0.9428	0.0572	2.8023	-0.00776768	TRUE	1.2426
F8A2	0.9428	0.0572	2.8023	0.32163	TRUE	1.2426
AC136475.9	0.9428	0.0572	2.8023	0.391688	TRUE	1.2426
MEIS2	0.9428	0.0572	2.8023	0.332382	TRUE	1.2426
IGSF11-AS1	0.9428	0.0572	2.8023	-0.339705	TRUE	1.2426
AC110614.1	0.9428	0.0572	2.8023	-0.11273	TRUE	1.2426
AC006033.2	0.9428	0.0572	2.8023	-0.139965	TRUE	1.2426
SOCS1	0.9426	0.0574	2.7986	0.249749	TRUE	1.24109
AC024940.6	0.9426	0.0574	2.7986	0.34686	TRUE	1.24109
LINC02400	0.9426	0.0574	2.7986	-0.205502	TRUE	1.24109
DEFB132	0.9426	0.0574	2.7986	0.397533	TRUE	1.24109
AC074135.1	0.9426	0.0574	2.7986	0.188112	TRUE	1.24109
AC009268.3	0.9426	0.0574	2.7986	0.397552	TRUE	1.24109
NHLH2	0.9426	0.0574	2.7986	-0.176267	TRUE	1.24109
SLCO2A1	0.9426	0.0574	2.7986	0.326311	TRUE	1.24109
MAFB	0.9426	0.0574	2.7986	0.357118	TRUE	1.24109
AC091889.1	0.9426	0.0574	2.7986	-0.141895	TRUE	1.24109
AC253572.1	0.9424	0.0576	2.79491	0.180731	TRUE	1.23958
SOCS3	0.9424	0.0576	2.79491	0.690783	TRUE	1.23958
HSD17B3-AS1	0.9424	0.0576	2.79491	0.131206	TRUE	1.23958
AL139379.1	0.9424	0.0576	2.79491	0.0262775	TRUE	1.23958
FZD10	0.9424	0.0576	2.79491	0.378467	TRUE	1.23958
AL080316.1	0.9424	0.0576	2.79491	-0.564804	TRUE	1.23958
LINC00411	0.9424	0.0576	2.79491	-0.502315	TRUE	1.23958
AC026316.2	0.9424	0.0576	2.79491	0.193511	TRUE	1.23958
AC090116.1	0.9424	0.0576	2.79491	0.176843	TRUE	1.23958
DOCK10	0.9424	0.0576	2.79491	0.472283	TRUE	1.23958
AL353660.1	0.9424	0.0576	2.79491	0.174498	TRUE	1.23958
FOS	0.9424	0.0576	2.79491	0.215	TRUE	1.23958
AC100791.3	0.9424	0.0576	2.79491	0.314445	TRUE	1.23958
AC008067.1	0.9424	0.0576	2.79491	-0.912058	TRUE	1.23958
AC016994.1	0.9424	0.0576	2.79491	-0.691884	TRUE	1.23958
GPRC5B	0.9422	0.0578	2.79123	0.539965	FALSE	1.23807
GASK1B	0.9422	0.0578	2.79123	-0.00987625	TRUE	1.23807
CNTNAP3	0.9422	0.0578	2.79123	-0.269027	TRUE	1.23807
OR2A7	0.9422	0.0578	2.79123	0.337858	TRUE	1.23807
AC010245.1	0.9422	0.0578	2.79123	-0.477948	FALSE	1.23807
AC022325.2	0.9422	0.0578	2.79123	0.404292	TRUE	1.23807
AC087883.2	0.9422	0.0578	2.79123	0.130713	TRUE	1.23807
ADAMTS9	0.9422	0.0578	2.79123	0.0769043	TRUE	1.23807
WHRN	0.9422	0.0578	2.79123	0.031311	TRUE	1.23807
AC005062.1	0.9422	0.0578	2.79123	0.131399	TRUE	1.23807
PALMD	0.9422	0.0578	2.79123	-0.173158	TRUE	1.23807
WDR86-AS1	0.9422	0.0578	2.79123	-0.344616	TRUE	1.23807
CNGA2	0.942	0.058	2.78756	0.420323	FALSE	1.23657
MAGEA6	0.942	0.058	2.78756	0.0998239	FALSE	1.23657
AC098679.6	0.942	0.058	2.78756	-0.163268	FALSE	1.23657
CXCL1	0.942	0.058	2.78756	-0.24269	FALSE	1.23657
TLL1	0.942	0.058	2.78756	-0.167696	FALSE	1.23657
AC092958.3	0.942	0.058	2.78756	0.0588713	FALSE	1.23657
AC018755.5	0.942	0.058	2.78756	0.292985	FALSE	1.23657
AC072022.1	0.942	0.058	2.78756	0.365939	FALSE	1.23657
SOX1	0.942	0.058	2.78756	0.281701	FALSE	1.23657
AC104803.1	0.942	0.058	2.78756	-0.459399	FALSE	1.23657
PCDH8	0.9418	0.0582	2.78391	0.0549603	FALSE	1.23508
AC080038.1	0.9418	0.0582	2.78391	-0.322215	FALSE	1.23508
AC025171.4	0.9418	0.0582	2.78391	-0.626642	FALSE	1.23508
PWRN4	0.9418	0.0582	2.78391	-0.194213	FALSE	1.23508
MAGEA3	0.9418	0.0582	2.78391	0.187233	FALSE	1.23508
ARHGAP42	0.9418	0.0582	2.78391	0.536628	FALSE	1.23508
CELF2-AS2	0.9418	0.0582	2.78391	-0.738016	FALSE	1.23508
LINC01650	0.9418	0.0582	2.78391	0.141925	FALSE	1.23508
AF099810.1	0.9418	0.0582	2.78391	-0.238354	FALSE	1.23508
MARCKSL1	0.9418	0.0582	2.78391	0.0295258	FALSE	1.23508
AP000696.2	0.9418	0.0582	2.78391	0.303222	FALSE	1.23508
AL391422.4	0.9416	0.0584	2.78026	0.382283	FALSE	1.23359
CXCR4	0.9416	0.0584	2.78026	0.221829	FALSE	1.23359
HOXA5	0.9416	0.0584	2.78026	0.213943	FALSE	1.23359
PRKCA-AS1	0.9416	0.0584	2.78026	-0.610146	FALSE	1.23359
LINC01686	0.9416	0.0584	2.78026	0.270895	FALSE	1.23359
FSTL5	0.9416	0.0584	2.78026	0.000547409	FALSE	1.23359
LINC00606	0.9416	0.0584	2.78026	0.235477	FALSE	1.23359
IFNA2	0.9416	0.0584	2.78026	0.191147	FALSE	1.23359
AC013286.1	0.9416	0.0584	2.78026	-0.0421972	FALSE	1.23359
AP005233.1	0.9416	0.0584	2.78026	0.208792	FALSE	1.23359
NPTX2	0.9416	0.0584	2.78026	-0.137569	FALSE	1.23359
KCNQ1DN	0.9416	0.0584	2.78026	-0.0972319	FALSE	1.23359
AC022726.2	0.9416	0.0584	2.78026	-0.156528	FALSE	1.23359
LINC02090	0.9414	0.0586	2.77663	0.150274	FALSE	1.2321
SEMA3C	0.9414	0.0586	2.77663	0.45065	FALSE	1.2321
MIR31HG	0.9414	0.0586	2.77663	0.0530081	FALSE	1.2321
AC087463.2	0.9414	0.0586	2.77663	0.204357	FALSE	1.2321
PWRN1	0.9414	0.0586	2.77663	-0.302797	FALSE	1.2321
KRT73	0.9414	0.0586	2.77663	0.199561	FALSE	1.2321
ASCL1	0.9414	0.0586	2.77663	0.137593	FALSE	1.2321
AC009090.2	0.9414	0.0586	2.77663	0.201661	FALSE	1.2321
MMP3	0.9414	0.0586	2.77663	-0.432404	FALSE	1.2321
AC119428.1	0.9412	0.0588	2.77301	0.0876484	FALSE	1.23062
AL590006.1	0.9412	0.0588	2.77301	-0.130282	FALSE	1.23062
AC111006.1	0.9412	0.0588	2.77301	-0.249235	FALSE	1.23062
IFI16	0.9412	0.0588	2.77301	0.821401	FALSE	1.23062
LINC02232	0.9412	0.0588	2.77301	-0.0253596	FALSE	1.23062
AC005153.1	0.9412	0.0588	2.77301	-0.198263	FALSE	1.23062
AC092819.1	0.9412	0.0588	2.77301	0.432236	FALSE	1.23062
AL353586.1	0.9412	0.0588	2.77301	-0.483767	FALSE	1.23062
VCAM1	0.9412	0.0588	2.77301	0.143126	FALSE	1.23062
DPP4	0.941	0.059	2.76941	-0.0933552	FALSE	1.22915
AL353651.1	0.941	0.059	2.76941	0.0968857	FALSE	1.22915
Z97205.2	0.941	0.059	2.76941	0.208232	FALSE	1.22915
NOX4	0.941	0.059	2.76941	-0.157824	FALSE	1.22915
AC003101.1	0.941	0.059	2.76941	0.735292	FALSE	1.22915
AC132216.1	0.941	0.059	2.76941	0.0845327	FALSE	1.22915
AC027277.1	0.941	0.059	2.76941	0.0956659	FALSE	1.22915
AL355835.1	0.941	0.059	2.76941	-0.0152836	FALSE	1.22915
AC133480.1	0.941	0.059	2.76941	-0.174783	FALSE	1.22915
AC004039.1	0.941	0.059	2.76941	-0.682315	FALSE	1.22915
AC106712.1	0.941	0.059	2.76941	0.103233	FALSE	1.22915
LINC00332	0.941	0.059	2.76941	0.457853	FALSE	1.22915
LINC01048	0.941	0.059	2.76941	-0.209548	FALSE	1.22915
HOXA10	0.941	0.059	2.76941	0.280961	FALSE	1.22915
AC044784.1	0.9408	0.0592	2.76581	-0.0737734	FALSE	1.22768
AL606537.1	0.9408	0.0592	2.76581	0.245389	FALSE	1.22768
AC010761.6	0.9408	0.0592	2.76581	0.0680609	FALSE	1.22768
AC007130.1	0.9408	0.0592	2.76581	-0.734307	FALSE	1.22768
AC092422.1	0.9408	0.0592	2.76581	-0.0403118	FALSE	1.22768
AC006205.1	0.9408	0.0592	2.76581	0.213462	FALSE	1.22768
NPS	0.9408	0.0592	2.76581	0.0721855	FALSE	1.22768
ALG13-AS1	0.9408	0.0592	2.76581	-0.652134	FALSE	1.22768
AF064866.1	0.9406	0.0594	2.76222	-0.46606	FALSE	1.22621
KIAA1211	0.9406	0.0594	2.76222	0.208095	FALSE	1.22621
AC005871.1	0.9406	0.0594	2.76222	-0.120962	FALSE	1.22621
AC024940.1	0.9406	0.0594	2.76222	0.433442	FALSE	1.22621
KCNMA1-AS1	0.9406	0.0594	2.76222	-0.487358	FALSE	1.22621
AC103563.7	0.9406	0.0594	2.76222	0.0296526	FALSE	1.22621
AL109910.1	0.9406	0.0594	2.76222	0.551874	FALSE	1.22621
CHRM2	0.9406	0.0594	2.76222	-0.174441	FALSE	1.22621
L3MBTL4-AS1	0.9406	0.0594	2.76222	-0.101872	FALSE	1.22621
CFTR-AS1	0.9406	0.0594	2.76222	0.0504704	FALSE	1.22621
FAP	0.9406	0.0594	2.76222	0.00566816	FALSE	1.22621
PCDH9-AS1	0.9406	0.0594	2.76222	-0.881811	FALSE	1.22621
AC013457.1	0.9406	0.0594	2.76222	0.19642	FALSE	1.22621
AL360093.1	0.9406	0.0594	2.76222	-0.217332	FALSE	1.22621
AP001180.4	0.9406	0.0594	2.76222	-0.16524	FALSE	1.22621
NKG7	0.9406	0.0594	2.76222	0.186613	FALSE	1.22621
NPPC	0.9406	0.0594	2.76222	-0.0294418	FALSE	1.22621
AC007406.1	0.9406	0.0594	2.76222	-0.25764	FALSE	1.22621
C5orf64-AS1	0.9406	0.0594	2.76222	0.0888405	FALSE	1.22621
AC016042.1	0.9406	0.0594	2.76222	-0.957887	FALSE	1.22621
KRTAP21-1	0.9406	0.0594	2.76222	0.217771	FALSE	1.22621
AC092819.3	0.9404	0.0596	2.75865	0.383656	FALSE	1.22475
HIST1H2BI	0.9404	0.0596	2.75865	0.336191	FALSE	1.22475
HS3ST4	0.9404	0.0596	2.75865	0.110473	FALSE	1.22475
AL596442.4	0.9404	0.0596	2.75865	0.420833	FALSE	1.22475
LINC00404	0.9404	0.0596	2.75865	0.263066	FALSE	1.22475
PMAIP1	0.9404	0.0596	2.75865	0.12918	FALSE	1.22475
NGF-AS1	0.9404	0.0596	2.75865	0.0764265	FALSE	1.22475
AC108863.2	0.9404	0.0596	2.75865	-0.323933	FALSE	1.22475
KCNJ16	0.9402	0.0598	2.75509	0.465441	FALSE	1.2233
AL035448.1	0.9402	0.0598	2.75509	-0.203578	FALSE	1.2233
AC021915.1	0.9402	0.0598	2.75509	0.251208	FALSE	1.2233
SLC39A12-AS1	0.9402	0.0598	2.75509	0.158338	FALSE	1.2233
LINC01902	0.9402	0.0598	2.75509	-0.259482	FALSE	1.2233
AC010082.1	0.9402	0.0598	2.75509	-0.611024	FALSE	1.2233
LINC01326	0.9402	0.0598	2.75509	-0.0758619	FALSE	1.2233
AC093110.1	0.9402	0.0598	2.75509	-0.427354	FALSE	1.2233
ATP1B2	0.9402	0.0598	2.75509	0.301084	FALSE	1.2233
GRIK1	0.9402	0.0598	2.75509	0.152603	FALSE	1.2233
AC092652.3	0.9402	0.0598	2.75509	0.285098	FALSE	1.2233
CCL8	0.9402	0.0598	2.75509	0.00112629	FALSE	1.2233
AC020891.1	0.9402	0.0598	2.75509	0.365255	FALSE	1.2233
GSTM1	0.9402	0.0598	2.75509	0.682519	FALSE	1.2233
NAALADL2-AS1	0.9402	0.0598	2.75509	-0.844154	FALSE	1.2233
SPATA13	0.9402	0.0598	2.75509	0.38205	FALSE	1.2233
LONRF3	0.94	0.06	2.75154	0.547386	FALSE	1.22185
THBD	0.94	0.06	2.75154	0.171242	FALSE	1.22185
ATG10-AS1	0.94	0.06	2.75154	-0.133869	FALSE	1.22185
IFITM1	0.94	0.06	2.75154	0.305776	FALSE	1.22185
LINC02285	0.94	0.06	2.75154	0.43894	FALSE	1.22185
AC022100.1	0.94	0.06	2.75154	0.273926	FALSE	1.22185
AC073862.1	0.94	0.06	2.75154	0.520888	FALSE	1.22185
AC004906.1	0.94	0.06	2.75154	-0.293933	FALSE	1.22185
ANGPT1	0.94	0.06	2.75154	-0.0977869	FALSE	1.22185
AL356311.1	0.94	0.06	2.75154	0.189177	FALSE	1.22185
AC090579.1	0.94	0.06	2.75154	-0.679871	FALSE	1.22185
NALT1	0.94	0.06	2.75154	0.324204	FALSE	1.22185
AC079467.1	0.94	0.06	2.75154	-0.335664	FALSE	1.22185
SLC38A11	0.94	0.06	2.75154	-0.132552	FALSE	1.22185
OR14A2	0.94	0.06	2.75154	0.10437	FALSE	1.22185
AL354733.3	0.94	0.06	2.75154	-0.2974	FALSE	1.22185
AC097512.1	0.94	0.06	2.75154	0.484291	FALSE	1.22185
AC090531.1	0.94	0.06	2.75154	-0.252456	FALSE	1.22185
AC090506.1	0.94	0.06	2.75154	0.191875	FALSE	1.22185
AC015923.1	0.94	0.06	2.75154	-0.640357	FALSE	1.22185
TNFAIP3	0.9398	0.0602	2.74799	0.560625	FALSE	1.2204
ANK1	0.9398	0.0602	2.74799	0.288328	FALSE	1.2204
RIT2	0.9398	0.0602	2.74799	-0.320484	FALSE	1.2204
AP000331.1	0.9398	0.0602	2.74799	0.353727	FALSE	1.2204
AL160254.1	0.9398	0.0602	2.74799	-0.587093	FALSE	1.2204
AC004884.2	0.9398	0.0602	2.74799	-0.488623	FALSE	1.2204
KIAA1217	0.9398	0.0602	2.74799	-0.131158	FALSE	1.2204
SYT6	0.9398	0.0602	2.74799	0.227227	FALSE	1.2204
KAZN-AS1	0.9396	0.0604	2.74446	-0.678271	FALSE	1.21896
C2CD4B	0.9396	0.0604	2.74446	-0.303842	FALSE	1.21896
AC006145.1	0.9396	0.0604	2.74446	-0.53147	FALSE	1.21896
AP000697.1	0.9396	0.0604	2.74446	0.452745	FALSE	1.21896
LINC01622	0.9396	0.0604	2.74446	0.0153875	FALSE	1.21896
AC073091.3	0.9396	0.0604	2.74446	-0.14917	FALSE	1.21896
KCTD11	0.9396	0.0604	2.74446	0.131076	FALSE	1.21896
EDDM3B	0.9396	0.0604	2.74446	0.186957	FALSE	1.21896
FOXL2	0.9396	0.0604	2.74446	-0.0664988	FALSE	1.21896
AC027288.3	0.9396	0.0604	2.74446	-0.892489	FALSE	1.21896
AC007731.5	0.9396	0.0604	2.74446	0.253303	FALSE	1.21896
AC011997.2	0.9396	0.0604	2.74446	-0.150262	FALSE	1.21896
LINC01561	0.9396	0.0604	2.74446	0.104757	FALSE	1.21896
RGS20	0.9396	0.0604	2.74446	0.40284	FALSE	1.21896
SCGB1D2	0.9396	0.0604	2.74446	0.445125	FALSE	1.21896
AC069437.1	0.9396	0.0604	2.74446	-0.57459	FALSE	1.21896
AL360178.2	0.9394	0.0606	2.74095	-0.34141	FALSE	1.21753
AC010997.5	0.9394	0.0606	2.74095	-0.423251	FALSE	1.21753
KCNK13	0.9394	0.0606	2.74095	0.259783	FALSE	1.21753
AL592430.1	0.9394	0.0606	2.74095	-0.691959	FALSE	1.21753
TENM3-AS1	0.9394	0.0606	2.74095	-0.210043	FALSE	1.21753
RNF152	0.9394	0.0606	2.74095	-0.204031	FALSE	1.21753
GRM4	0.9394	0.0606	2.74095	-0.0120511	FALSE	1.21753
AL136528.2	0.9394	0.0606	2.74095	0.464303	FALSE	1.21753
NKAIN3	0.9394	0.0606	2.74095	0.145058	FALSE	1.21753
AP003025.2	0.9394	0.0606	2.74095	-0.806475	FALSE	1.21753
C1QL2	0.9394	0.0606	2.74095	0.204576	FALSE	1.21753
GRB14	0.9394	0.0606	2.74095	-0.128705	FALSE	1.21753
AC113133.1	0.9394	0.0606	2.74095	0.0921898	FALSE	1.21753
AC008991.1	0.9394	0.0606	2.74095	0.344378	FALSE	1.21753
ANKRD55	0.9394	0.0606	2.74095	0.0641856	FALSE	1.21753
AL161851.2	0.9392	0.0608	2.73744	-0.215775	FALSE	1.2161
AC008883.1	0.9392	0.0608	2.73744	-0.636256	FALSE	1.2161
AC100826.1	0.9392	0.0608	2.73744	0.0517635	FALSE	1.2161
PTPRT	0.9392	0.0608	2.73744	-0.196339	FALSE	1.2161
CPNE4	0.9392	0.0608	2.73744	-0.229019	FALSE	1.2161
ETS1	0.9392	0.0608	2.73744	0.0877724	FALSE	1.2161
LINC02785	0.9392	0.0608	2.73744	0.342218	FALSE	1.2161
AC114814.1	0.9392	0.0608	2.73744	0.189739	FALSE	1.2161
CDH7	0.9392	0.0608	2.73744	-0.162175	FALSE	1.2161
DLC1	0.9392	0.0608	2.73744	-0.0653267	FALSE	1.2161
NDP	0.9392	0.0608	2.73744	-0.0309257	FALSE	1.2161
ZNF676	0.9392	0.0608	2.73744	0.0725269	FALSE	1.2161
UST	0.9392	0.0608	2.73744	-0.185591	FALSE	1.2161
AL157944.1	0.9392	0.0608	2.73744	0.00369024	FALSE	1.2161
CDH13	0.9392	0.0608	2.73744	0.184431	FALSE	1.2161
PLCXD3	0.9392	0.0608	2.73744	0.169774	FALSE	1.2161
AL358976.2	0.939	0.061	2.73394	0.135957	FALSE	1.21467
MSC-AS1	0.939	0.061	2.73394	0.0232978	FALSE	1.21467
AC005597.1	0.939	0.061	2.73394	-0.0164652	FALSE	1.21467
NTM-AS1	0.939	0.061	2.73394	-0.717482	FALSE	1.21467
OPRM1	0.939	0.061	2.73394	-0.123006	FALSE	1.21467
ATOH8	0.939	0.061	2.73394	0.693654	FALSE	1.21467
AL359233.1	0.939	0.061	2.73394	-0.11939	FALSE	1.21467
SCYGR1	0.939	0.061	2.73394	0.344677	FALSE	1.21467
AP002761.4	0.939	0.061	2.73394	0.686724	FALSE	1.21467
NR2F2	0.939	0.061	2.73394	0.177935	FALSE	1.21467
P2RY6	0.939	0.061	2.73394	-0.272159	FALSE	1.21467
AC106882.1	0.939	0.061	2.73394	-0.0319471	FALSE	1.21467
MFSD6L	0.939	0.061	2.73394	0.370409	FALSE	1.21467
AC090503.1	0.939	0.061	2.73394	0.279574	FALSE	1.21467
AL353604.1	0.939	0.061	2.73394	-0.124807	FALSE	1.21467
AC097658.3	0.939	0.061	2.73394	-0.317665	FALSE	1.21467
CCL3L1	0.9388	0.0612	2.73046	-0.127419	FALSE	1.21325
ST8SIA4	0.9388	0.0612	2.73046	-0.0475531	FALSE	1.21325
DMRTA1	0.9388	0.0612	2.73046	0.158567	FALSE	1.21325
ADH1A	0.9388	0.0612	2.73046	-0.440149	FALSE	1.21325
SLC6A20	0.9388	0.0612	2.73046	0.251749	FALSE	1.21325
KRTAP7-1	0.9388	0.0612	2.73046	-0.140667	FALSE	1.21325
ZNF467	0.9388	0.0612	2.73046	-0.22766	FALSE	1.21325
AC119868.2	0.9388	0.0612	2.73046	-0.781734	FALSE	1.21325
AC007614.1	0.9388	0.0612	2.73046	0.316218	FALSE	1.21325
GPR141	0.9388	0.0612	2.73046	0.401864	FALSE	1.21325
AC016383.2	0.9388	0.0612	2.73046	0.289228	FALSE	1.21325
NDP-AS1	0.9388	0.0612	2.73046	-0.212114	FALSE	1.21325
ETV5-AS1	0.9388	0.0612	2.73046	-0.596291	FALSE	1.21325
AL391863.2	0.9388	0.0612	2.73046	-0.150935	FALSE	1.21325
CXCL8	0.9388	0.0612	2.73046	0.147794	FALSE	1.21325
TSIX	0.9388	0.0612	2.73046	-0.351038	FALSE	1.21325
AP001360.2	0.9388	0.0612	2.73046	0.299064	FALSE	1.21325
AL359693.1	0.9386	0.0614	2.72698	0.00564003	FALSE	1.21183
SPHKAP	0.9386	0.0614	2.72698	-0.102165	FALSE	1.21183
AC046158.1	0.9386	0.0614	2.72698	-0.717634	FALSE	1.21183
AC226118.1	0.9386	0.0614	2.72698	0.134339	FALSE	1.21183
MMP10	0.9386	0.0614	2.72698	0.419429	FALSE	1.21183
MKRN3	0.9386	0.0614	2.72698	0.445963	FALSE	1.21183
AL133457.1	0.9386	0.0614	2.72698	0.237835	FALSE	1.21183
AL513122.2	0.9386	0.0614	2.72698	-0.0117645	FALSE	1.21183
CUX2	0.9386	0.0614	2.72698	0.121771	FALSE	1.21183
ECEL1	0.9386	0.0614	2.72698	-0.0884829	FALSE	1.21183
AL627232.1	0.9386	0.0614	2.72698	-0.415587	FALSE	1.21183
AC025465.4	0.9386	0.0614	2.72698	0.425283	FALSE	1.21183
AC079031.1	0.9386	0.0614	2.72698	-0.107598	FALSE	1.21183
CA10	0.9384	0.0616	2.72351	-0.068737	FALSE	1.21042
AC092691.3	0.9384	0.0616	2.72351	-0.597891	FALSE	1.21042
AC091053.2	0.9384	0.0616	2.72351	-0.334327	FALSE	1.21042
PDZRN4	0.9384	0.0616	2.72351	-0.0773473	FALSE	1.21042
TBL1X	0.9384	0.0616	2.72351	0.123372	FALSE	1.21042
INHBA	0.9384	0.0616	2.72351	0.409935	FALSE	1.21042
AC022966.1	0.9384	0.0616	2.72351	0.022481	FALSE	1.21042
LINC00322	0.9384	0.0616	2.72351	0.123965	FALSE	1.21042
ADCY8	0.9384	0.0616	2.72351	0.17075	FALSE	1.21042
IGF2-AS	0.9384	0.0616	2.72351	0.337527	FALSE	1.21042
AC136475.2	0.9384	0.0616	2.72351	0.116784	FALSE	1.21042
AC068308.1	0.9384	0.0616	2.72351	-0.22518	FALSE	1.21042
IFNA13	0.9384	0.0616	2.72351	0.0588036	FALSE	1.21042
TTC6	0.9384	0.0616	2.72351	-0.0923395	FALSE	1.21042
C10orf62	0.9382	0.0618	2.72006	0.608727	FALSE	1.20901
NME8	0.9382	0.0618	2.72006	0.576491	FALSE	1.20901
AC000065.1	0.9382	0.0618	2.72006	-0.337695	FALSE	1.20901
AC010424.2	0.9382	0.0618	2.72006	0.25215	FALSE	1.20901
HTR4	0.9382	0.0618	2.72006	-0.112849	FALSE	1.20901
AP000477.2	0.9382	0.0618	2.72006	0.23631	FALSE	1.20901
AP001021.3	0.9382	0.0618	2.72006	-0.0934801	FALSE	1.20901
AL592156.2	0.9382	0.0618	2.72006	0.474118	FALSE	1.20901
AC026108.2	0.9382	0.0618	2.72006	0.0633392	FALSE	1.20901
PDLIM5	0.9382	0.0618	2.72006	0.373099	FALSE	1.20901
AC106845.1	0.9382	0.0618	2.72006	-0.498939	FALSE	1.20901
ADAMTS2	0.9382	0.0618	2.72006	-0.0607562	FALSE	1.20901
PEX5L-AS2	0.9382	0.0618	2.72006	-0.482839	FALSE	1.20901
AL353138.1	0.938	0.062	2.71662	-0.298917	FALSE	1.20761
NTNG1	0.938	0.062	2.71662	0.0634875	FALSE	1.20761
AC007952.5	0.938	0.062	2.71662	0.333485	FALSE	1.20761
EVI2B	0.938	0.062	2.71662	-0.518504	FALSE	1.20761
IFI44	0.938	0.062	2.71662	0.456154	FALSE	1.20761
AL844908.1	0.938	0.062	2.71662	0.105935	FALSE	1.20761
DLGAP1-AS5	0.938	0.062	2.71662	-0.782022	FALSE	1.20761
MGAT4C	0.938	0.062	2.71662	-0.146128	FALSE	1.20761
AC092941.1	0.938	0.062	2.71662	0.148341	FALSE	1.20761
AC025508.1	0.938	0.062	2.71662	-0.420189	FALSE	1.20761
TEX13D	0.938	0.062	2.71662	0.156635	FALSE	1.20761
AL356737.2	0.938	0.062	2.71662	-0.563907	FALSE	1.20761
SERPINE2	0.938	0.062	2.71662	0.0077734	FALSE	1.20761
STEAP3	0.938	0.062	2.71662	0.369278	FALSE	1.20761
AP001178.2	0.938	0.062	2.71662	0.132317	FALSE	1.20761
LINC01378	0.9378	0.0622	2.71318	0.00855541	FALSE	1.20621
LINC01821	0.9378	0.0622	2.71318	0.0682216	FALSE	1.20621
CST5	0.9378	0.0622	2.71318	0.0794525	FALSE	1.20621
AC018553.2	0.9378	0.0622	2.71318	0.579066	FALSE	1.20621
TXK	0.9378	0.0622	2.71318	-0.101468	FALSE	1.20621
TRH	0.9378	0.0622	2.71318	-0.0106888	FALSE	1.20621
ADAM30	0.9378	0.0622	2.71318	0.291695	FALSE	1.20621
ANO2	0.9378	0.0622	2.71318	0.569733	FALSE	1.20621
DPF3	0.9378	0.0622	2.71318	0.573505	FALSE	1.20621
PCDH15	0.9378	0.0622	2.71318	-0.0913129	FALSE	1.20621
AC016493.1	0.9378	0.0622	2.71318	-0.438738	FALSE	1.20621
AL132655.2	0.9378	0.0622	2.71318	0.246252	FALSE	1.20621
GPC5-AS2	0.9378	0.0622	2.71318	-0.365676	FALSE	1.20621
GREB1L	0.9378	0.0622	2.71318	0.193558	FALSE	1.20621
AC008703.1	0.9378	0.0622	2.71318	0.0722933	FALSE	1.20621
LINC02698	0.9378	0.0622	2.71318	-0.039115	FALSE	1.20621
IRX2	0.9378	0.0622	2.71318	0.494101	FALSE	1.20621
LINC01526	0.9378	0.0622	2.71318	0.00339127	FALSE	1.20621
AC024145.1	0.9378	0.0622	2.71318	-0.340555	FALSE	1.20621
AC027277.2	0.9378	0.0622	2.71318	0.434685	FALSE	1.20621
ANTXR2	0.9378	0.0622	2.71318	0.0070138	FALSE	1.20621
DOCK2	0.9378	0.0622	2.71318	-0.0895462	FALSE	1.20621
PHF21B	0.9378	0.0622	2.71318	0.411693	FALSE	1.20621
AC009563.1	0.9378	0.0622	2.71318	-0.271143	FALSE	1.20621
TRHDE	0.9378	0.0622	2.71318	-0.207506	FALSE	1.20621
AL392083.1	0.9376	0.0624	2.70976	0.609788	FALSE	1.20482
KCTD15	0.9376	0.0624	2.70976	0.34798	FALSE	1.20482
AL353784.1	0.9376	0.0624	2.70976	-0.371637	FALSE	1.20482
LBX2	0.9376	0.0624	2.70976	0.410613	FALSE	1.20482
AL133330.1	0.9376	0.0624	2.70976	0.229806	FALSE	1.20482
HS3ST2	0.9376	0.0624	2.70976	0.169956	FALSE	1.20482
LINC02744	0.9376	0.0624	2.70976	-0.281464	FALSE	1.20482
KRT36	0.9376	0.0624	2.70976	-0.0547991	FALSE	1.20482
AC093305.1	0.9376	0.0624	2.70976	-0.54616	FALSE	1.20482
AL390719.2	0.9376	0.0624	2.70976	0.160145	FALSE	1.20482
LINC02254	0.9376	0.0624	2.70976	0.150897	FALSE	1.20482
CLEC2A	0.9376	0.0624	2.70976	1.13293	FALSE	1.20482
THEMIS2	0.9376	0.0624	2.70976	0.020853	FALSE	1.20482
ADAMTS3	0.9376	0.0624	2.70976	0.0337529	FALSE	1.20482
LINC00326	0.9376	0.0624	2.70976	0.166372	FALSE	1.20482
LINC01797	0.9376	0.0624	2.70976	0.11522	FALSE	1.20482
AP002370.2	0.9374	0.0626	2.70634	-0.802558	FALSE	1.20343
LINC01688	0.9374	0.0626	2.70634	0.0637016	FALSE	1.20343
SPEM3	0.9374	0.0626	2.70634	0.101627	FALSE	1.20343
AL596442.2	0.9374	0.0626	2.70634	0.508841	FALSE	1.20343
S100A4	0.9374	0.0626	2.70634	0.294972	FALSE	1.20343
Z83839.2	0.9374	0.0626	2.70634	0.430232	FALSE	1.20343
LINC02218	0.9374	0.0626	2.70634	-0.140102	FALSE	1.20343
AL513524.1	0.9374	0.0626	2.70634	0.41622	FALSE	1.20343
FKBP5	0.9374	0.0626	2.70634	0.655548	FALSE	1.20343
DCC	0.9374	0.0626	2.70634	-0.0724087	FALSE	1.20343
CHST9	0.9374	0.0626	2.70634	-0.293086	FALSE	1.20343
EFEMP1	0.9372	0.0628	2.70294	0.338746	FALSE	1.20204
AL139294.1	0.9372	0.0628	2.70294	-0.699601	FALSE	1.20204
ZNF728	0.9372	0.0628	2.70294	-0.150156	FALSE	1.20204
EPHA6	0.9372	0.0628	2.70294	0.0195351	FALSE	1.20204
AC008870.3	0.9372	0.0628	2.70294	-0.087841	FALSE	1.20204
CCBE1	0.9372	0.0628	2.70294	0.316726	FALSE	1.20204
KDM4E	0.9372	0.0628	2.70294	0.13107	FALSE	1.20204
AC007556.1	0.9372	0.0628	2.70294	0.159311	FALSE	1.20204
TRPC6	0.9372	0.0628	2.70294	0.0141525	FALSE	1.20204
CACNG4	0.9372	0.0628	2.70294	0.129378	FALSE	1.20204
KCNK2	0.9372	0.0628	2.70294	-0.15121	FALSE	1.20204
S100A3	0.9372	0.0628	2.70294	0.299986	FALSE	1.20204
AL589702.1	0.9372	0.0628	2.70294	0.137785	FALSE	1.20204
HIST1H1D	0.9372	0.0628	2.70294	0.986055	FALSE	1.20204
PAPPA	0.9372	0.0628	2.70294	-0.303861	FALSE	1.20204
OMD	0.937	0.063	2.69955	-0.604917	FALSE	1.20066
AC009063.2	0.937	0.063	2.69955	-0.193601	FALSE	1.20066
AL157938.2	0.937	0.063	2.69955	-0.554198	FALSE	1.20066
ASTN2-AS1	0.937	0.063	2.69955	-0.590836	FALSE	1.20066
AC093610.1	0.937	0.063	2.69955	-0.539549	FALSE	1.20066
CHST3	0.937	0.063	2.69955	0.855553	FALSE	1.20066
KIRREL1	0.937	0.063	2.69955	0.452854	FALSE	1.20066
BTNL9	0.937	0.063	2.69955	-0.200818	FALSE	1.20066
TRGV9	0.937	0.063	2.69955	0.330276	FALSE	1.20066
MOXD1	0.937	0.063	2.69955	-0.045558	FALSE	1.20066
AC008415.1	0.937	0.063	2.69955	-0.022264	FALSE	1.20066
VGF	0.9368	0.0632	2.69617	-0.462061	FALSE	1.19928
ARSJ	0.9368	0.0632	2.69617	-0.0143356	FALSE	1.19928
KLF1	0.9368	0.0632	2.69617	-0.108742	FALSE	1.19928
GZMB	0.9368	0.0632	2.69617	0.496922	FALSE	1.19928
GLIPR1L1	0.9368	0.0632	2.69617	-0.467824	FALSE	1.19928
AC100800.1	0.9368	0.0632	2.69617	-0.453809	FALSE	1.19928
FGF12-AS1	0.9368	0.0632	2.69617	-0.793898	FALSE	1.19928
KRTAP19-8	0.9368	0.0632	2.69617	0.201885	FALSE	1.19928
AC111152.2	0.9368	0.0632	2.69617	-0.450154	FALSE	1.19928
LYPD6	0.9368	0.0632	2.69617	0.248311	FALSE	1.19928
AC106873.1	0.9368	0.0632	2.69617	-0.553715	FALSE	1.19928
OR2A42	0.9368	0.0632	2.69617	0.368063	FALSE	1.19928
VCAN	0.9368	0.0632	2.69617	0.278928	FALSE	1.19928
SLFN11	0.9368	0.0632	2.69617	0.45204	FALSE	1.19928
FEZF1-AS1	0.9368	0.0632	2.69617	0.219125	FALSE	1.19928
IGLV1-40	0.9368	0.0632	2.69617	0.131639	FALSE	1.19928
AC104984.5	0.9368	0.0632	2.69617	-0.314518	FALSE	1.19928
LY86	0.9368	0.0632	2.69617	-0.214858	FALSE	1.19928
SEMA3D	0.9368	0.0632	2.69617	-0.00685263	FALSE	1.19928
EPB41L4A	0.9368	0.0632	2.69617	-0.0418315	FALSE	1.19928
AC125613.1	0.9368	0.0632	2.69617	-0.0743113	FALSE	1.19928
AC011676.4	0.9366	0.0634	2.69279	0.0735455	FALSE	1.19791
TMEM200C	0.9366	0.0634	2.69279	-0.0743618	FALSE	1.19791
RIN2	0.9366	0.0634	2.69279	0.331964	FALSE	1.19791
LRRK1	0.9366	0.0634	2.69279	0.0318332	FALSE	1.19791
RBMS3-AS3	0.9366	0.0634	2.69279	-0.164955	FALSE	1.19791
LGALS3	0.9366	0.0634	2.69279	0.649893	FALSE	1.19791
AC069549.1	0.9366	0.0634	2.69279	-0.253829	FALSE	1.19791
LRTM1	0.9366	0.0634	2.69279	-0.697528	FALSE	1.19791
GRIK3	0.9366	0.0634	2.69279	-0.265238	FALSE	1.19791
LINC00656	0.9366	0.0634	2.69279	0.675231	FALSE	1.19791
PPFIA2-AS1	0.9366	0.0634	2.69279	-0.618927	FALSE	1.19791
GNG12-AS1	0.9366	0.0634	2.69279	0.104254	FALSE	1.19791
TRAV33	0.9366	0.0634	2.69279	-0.0453367	FALSE	1.19791
AL139081.1	0.9366	0.0634	2.69279	-0.41277	FALSE	1.19791
DCAF12L1	0.9366	0.0634	2.69279	0.174309	FALSE	1.19791
AP003464.1	0.9366	0.0634	2.69279	-0.458161	FALSE	1.19791
BAMBI	0.9366	0.0634	2.69279	-0.0247173	FALSE	1.19791
CD300C	0.9366	0.0634	2.69279	0.572555	FALSE	1.19791
COL12A1	0.9366	0.0634	2.69279	-0.185572	FALSE	1.19791
AC008556.1	0.9366	0.0634	2.69279	0.210416	FALSE	1.19791
KCNJ13	0.9366	0.0634	2.69279	-0.471181	FALSE	1.19791
C8orf34-AS1	0.9366	0.0634	2.69279	-0.139134	FALSE	1.19791
AC139720.1	0.9366	0.0634	2.69279	-0.590199	FALSE	1.19791
PLCB2-AS1	0.9366	0.0634	2.69279	0.218779	FALSE	1.19791
TRPC4	0.9366	0.0634	2.69279	-0.183008	FALSE	1.19791
TTC22	0.9366	0.0634	2.69279	0.187468	FALSE	1.19791
AC037459.3	0.9366	0.0634	2.69279	0.0846109	FALSE	1.19791
AC069228.1	0.9366	0.0634	2.69279	-0.714159	FALSE	1.19791
AL596218.1	0.9366	0.0634	2.69279	-0.601124	FALSE	1.19791
ZBTB20-AS5	0.9364	0.0636	2.68943	-0.0723982	FALSE	1.19654
AL606534.3	0.9364	0.0636	2.68943	0.193817	FALSE	1.19654
TCTEX1D4	0.9364	0.0636	2.68943	0.203382	FALSE	1.19654
TMEM252	0.9364	0.0636	2.68943	0.514117	FALSE	1.19654
LINC02829	0.9364	0.0636	2.68943	0.123781	FALSE	1.19654
GNAT1	0.9364	0.0636	2.68943	0.615787	FALSE	1.19654
AC093772.2	0.9364	0.0636	2.68943	0.197002	FALSE	1.19654
TAAR8	0.9364	0.0636	2.68943	0.201192	FALSE	1.19654
SPSB4	0.9364	0.0636	2.68943	0.200264	FALSE	1.19654
VIPR2	0.9364	0.0636	2.68943	0.279298	FALSE	1.19654
AC138305.1	0.9364	0.0636	2.68943	-0.0380554	FALSE	1.19654
AL355881.1	0.9364	0.0636	2.68943	-0.695022	FALSE	1.19654
AL355672.1	0.9364	0.0636	2.68943	0.227976	FALSE	1.19654
CDK18	0.9364	0.0636	2.68943	0.100482	FALSE	1.19654
PRKG2	0.9364	0.0636	2.68943	-0.2006	FALSE	1.19654
AL133330.2	0.9364	0.0636	2.68943	-0.173223	FALSE	1.19654
AC090541.1	0.9362	0.0638	2.68608	-0.32342	FALSE	1.19518
FAT1	0.9362	0.0638	2.68608	0.116121	FALSE	1.19518
AC022601.1	0.9362	0.0638	2.68608	-0.441932	FALSE	1.19518
AC016644.1	0.9362	0.0638	2.68608	-0.326099	FALSE	1.19518
PRR33	0.9362	0.0638	2.68608	0.0510569	FALSE	1.19518
AL392023.2	0.9362	0.0638	2.68608	0.00194168	FALSE	1.19518
AC110014.1	0.9362	0.0638	2.68608	-0.0132837	FALSE	1.19518
SLC38A3	0.9362	0.0638	2.68608	0.507502	FALSE	1.19518
AP003100.3	0.9362	0.0638	2.68608	-0.384737	FALSE	1.19518
HIST1H3I	0.9362	0.0638	2.68608	0.180185	FALSE	1.19518
OR2A1	0.9362	0.0638	2.68608	0.428884	FALSE	1.19518
AC009063.3	0.9362	0.0638	2.68608	0.0187731	FALSE	1.19518
HIST1H1T	0.9362	0.0638	2.68608	0.381488	FALSE	1.19518
AL022314.1	0.9362	0.0638	2.68608	0.261188	FALSE	1.19518
HIST2H2AA4	0.9362	0.0638	2.68608	0.541722	FALSE	1.19518
AL033504.1	0.9362	0.0638	2.68608	-0.202327	FALSE	1.19518
POU6F2	0.9362	0.0638	2.68608	-0.104474	FALSE	1.19518
AC005050.2	0.9362	0.0638	2.68608	0.0367346	FALSE	1.19518
AC063947.1	0.9362	0.0638	2.68608	-0.421928	FALSE	1.19518
CLEC14A	0.9362	0.0638	2.68608	-0.280493	FALSE	1.19518
MMP8	0.9362	0.0638	2.68608	0.16792	FALSE	1.19518
AC090877.2	0.9362	0.0638	2.68608	-0.279671	FALSE	1.19518
MOS	0.9362	0.0638	2.68608	-0.183367	FALSE	1.19518
GRM8	0.9362	0.0638	2.68608	-0.180154	FALSE	1.19518
AL136298.1	0.9362	0.0638	2.68608	-0.660101	FALSE	1.19518
TNNI2	0.936	0.064	2.68273	0.381878	FALSE	1.19382
AC040174.1	0.936	0.064	2.68273	-0.0965681	FALSE	1.19382
AC117461.1	0.936	0.064	2.68273	-0.128255	FALSE	1.19382
AC087286.2	0.936	0.064	2.68273	-0.398778	FALSE	1.19382
AL121908.1	0.936	0.064	2.68273	-0.0873804	FALSE	1.19382
LINC02032	0.936	0.064	2.68273	0.359987	FALSE	1.19382
CBLN2	0.936	0.064	2.68273	0.0899682	FALSE	1.19382
AC109466.1	0.936	0.064	2.68273	-0.114322	FALSE	1.19382
AC019130.1	0.936	0.064	2.68273	-0.735028	FALSE	1.19382
KIR2DL3	0.936	0.064	2.68273	0.223895	FALSE	1.19382
P2RY14	0.936	0.064	2.68273	-0.594797	FALSE	1.19382
TRPC3	0.936	0.064	2.68273	-0.097414	FALSE	1.19382
VAV2	0.936	0.064	2.68273	0.139679	FALSE	1.19382
ITPKB-IT1	0.936	0.064	2.68273	0.585164	FALSE	1.19382
NRP1	0.936	0.064	2.68273	0.161585	FALSE	1.19382
ENPEP	0.936	0.064	2.68273	0.175101	FALSE	1.19382
AP000997.3	0.936	0.064	2.68273	-0.014699	FALSE	1.19382
GALNTL6	0.936	0.064	2.68273	-0.00572109	FALSE	1.19382
DLK1	0.936	0.064	2.68273	0.573093	FALSE	1.19382
AC132153.1	0.936	0.064	2.68273	0.203691	FALSE	1.19382
PEX5L-AS1	0.936	0.064	2.68273	-0.598104	FALSE	1.19382
AC079296.2	0.936	0.064	2.68273	0.0188208	FALSE	1.19382
COL21A1	0.936	0.064	2.68273	0.0240865	FALSE	1.19382
AL033384.2	0.9358	0.0642	2.6794	-0.155079	FALSE	1.19246
SMIM3	0.9358	0.0642	2.6794	0.0999832	FALSE	1.19246
PLD1	0.9358	0.0642	2.6794	0.346154	FALSE	1.19246
ITGA4	0.9358	0.0642	2.6794	0.297459	FALSE	1.19246
TPD52L1	0.9358	0.0642	2.6794	0.295825	FALSE	1.19246
ENC1	0.9358	0.0642	2.6794	-0.305221	FALSE	1.19246
AL157769.1	0.9358	0.0642	2.6794	0.670709	FALSE	1.19246
AL161457.1	0.9358	0.0642	2.6794	0.31615	FALSE	1.19246
AC093702.1	0.9358	0.0642	2.6794	0.329755	FALSE	1.19246
BX640514.2	0.9358	0.0642	2.6794	0.541043	FALSE	1.19246
NOTCH2NLB	0.9358	0.0642	2.6794	0.471116	FALSE	1.19246
KCNIP1	0.9358	0.0642	2.6794	0.0416846	FALSE	1.19246
AC044781.1	0.9358	0.0642	2.6794	-0.702088	FALSE	1.19246
AC009039.1	0.9358	0.0642	2.6794	-0.0731506	FALSE	1.19246
CAV1	0.9358	0.0642	2.6794	0.300341	FALSE	1.19246
FAM230F	0.9358	0.0642	2.6794	0.576332	FALSE	1.19246
BCL6	0.9358	0.0642	2.6794	0.469184	FALSE	1.19246
UTRN	0.9358	0.0642	2.6794	-0.217634	FALSE	1.19246
AC068051.1	0.9358	0.0642	2.6794	-0.310944	FALSE	1.19246
AC108727.2	0.9358	0.0642	2.6794	-0.00267124	FALSE	1.19246
KRTAP8-1	0.9356	0.0644	2.67607	0.280492	FALSE	1.19111
LINC02079	0.9356	0.0644	2.67607	-0.149714	FALSE	1.19111
MIR200CHG	0.9356	0.0644	2.67607	0.209273	FALSE	1.19111
SH2D1A	0.9356	0.0644	2.67607	0.0539904	FALSE	1.19111
LINC02518	0.9356	0.0644	2.67607	0.576855	FALSE	1.19111
CD53	0.9356	0.0644	2.67607	0.259381	FALSE	1.19111
GSG1L	0.9356	0.0644	2.67607	0.20388	FALSE	1.19111
AL583808.1	0.9356	0.0644	2.67607	-0.524218	FALSE	1.19111
AC025434.1	0.9356	0.0644	2.67607	-0.0219889	FALSE	1.19111
AL022162.1	0.9356	0.0644	2.67607	-0.215143	FALSE	1.19111
LINC02531	0.9356	0.0644	2.67607	-0.238481	FALSE	1.19111
AC103702.2	0.9356	0.0644	2.67607	0.597679	FALSE	1.19111
LIPC	0.9356	0.0644	2.67607	0.202195	FALSE	1.19111
AC115284.3	0.9356	0.0644	2.67607	0.227865	FALSE	1.19111
AC007091.1	0.9356	0.0644	2.67607	-0.178326	FALSE	1.19111
AC092440.1	0.9356	0.0644	2.67607	0.248107	FALSE	1.19111
ARHGAP36	0.9356	0.0644	2.67607	-0.0163641	FALSE	1.19111
USP12-AS1	0.9356	0.0644	2.67607	-0.74718	FALSE	1.19111
LRIG3	0.9356	0.0644	2.67607	0.206717	FALSE	1.19111
SCN1A-AS1	0.9356	0.0644	2.67607	-0.504506	FALSE	1.19111
DIO3OS	0.9354	0.0646	2.67276	0.187367	FALSE	1.18977
AP001180.1	0.9354	0.0646	2.67276	0.109499	FALSE	1.18977
CALCRL	0.9354	0.0646	2.67276	-0.000356674	FALSE	1.18977
AP001046.1	0.9354	0.0646	2.67276	0.222512	FALSE	1.18977
AC090164.4	0.9354	0.0646	2.67276	0.326791	FALSE	1.18977
AC008127.1	0.9354	0.0646	2.67276	-0.00601482	FALSE	1.18977
AC022832.2	0.9354	0.0646	2.67276	0.364197	FALSE	1.18977
AC012404.1	0.9354	0.0646	2.67276	-0.834606	FALSE	1.18977
IL1A	0.9354	0.0646	2.67276	-0.0161877	FALSE	1.18977
ZNF488	0.9354	0.0646	2.67276	-0.0898161	FALSE	1.18977
MYO16	0.9354	0.0646	2.67276	-0.139955	FALSE	1.18977
SP8	0.9354	0.0646	2.67276	0.312615	FALSE	1.18977
AC006387.1	0.9354	0.0646	2.67276	-0.578814	FALSE	1.18977
LINC01915	0.9354	0.0646	2.67276	0.335983	FALSE	1.18977
TIMP3	0.9354	0.0646	2.67276	-0.396564	FALSE	1.18977
SNHG18	0.9354	0.0646	2.67276	0.130707	FALSE	1.18977
MAF	0.9352	0.0648	2.66945	0.476903	FALSE	1.18842
AC103770.1	0.9352	0.0648	2.66945	-0.374755	FALSE	1.18842
AC104457.2	0.9352	0.0648	2.66945	0.164273	FALSE	1.18842
KRTAP3-3	0.9352	0.0648	2.66945	0.10475	FALSE	1.18842
MGST1	0.9352	0.0648	2.66945	-0.26947	FALSE	1.18842
KRTAP21-2	0.9352	0.0648	2.66945	0.252896	FALSE	1.18842
CSF1	0.9352	0.0648	2.66945	0.311934	FALSE	1.18842
CDCA7L	0.9352	0.0648	2.66945	0.101664	FALSE	1.18842
HIST1H3B	0.9352	0.0648	2.66945	0.31074	FALSE	1.18842
TWIST1	0.9352	0.0648	2.66945	-0.248768	FALSE	1.18842
AC112770.1	0.9352	0.0648	2.66945	0.0504665	FALSE	1.18842
AL049569.2	0.9352	0.0648	2.66945	0.348152	FALSE	1.18842
LINC02135	0.9352	0.0648	2.66945	0.128188	FALSE	1.18842
FOXF1	0.9352	0.0648	2.66945	0.319775	FALSE	1.18842
CDH6	0.9352	0.0648	2.66945	-0.277947	FALSE	1.18842
COL27A1	0.9352	0.0648	2.66945	0.222355	FALSE	1.18842
LINC00320	0.9352	0.0648	2.66945	0.0447865	FALSE	1.18842
MYBPC1	0.9352	0.0648	2.66945	0.117857	FALSE	1.18842
LINC00601	0.935	0.065	2.66616	0.29049	FALSE	1.18709
AC002428.2	0.935	0.065	2.66616	0.341806	FALSE	1.18709
AC068397.1	0.935	0.065	2.66616	-0.181246	FALSE	1.18709
AL360169.1	0.935	0.065	2.66616	-0.298564	FALSE	1.18709
RBMS3-AS2	0.935	0.065	2.66616	-0.22998	FALSE	1.18709
AC092939.1	0.935	0.065	2.66616	-0.427415	FALSE	1.18709
AL163192.1	0.935	0.065	2.66616	-0.293397	FALSE	1.18709
FOXO1	0.935	0.065	2.66616	0.541929	FALSE	1.18709
AC062021.1	0.935	0.065	2.66616	0.118439	FALSE	1.18709
INHBB	0.935	0.065	2.66616	0.269007	FALSE	1.18709
GABRG1	0.935	0.065	2.66616	-0.214293	FALSE	1.18709
DNM3OS	0.935	0.065	2.66616	-0.490494	FALSE	1.18709
SEMA3A	0.935	0.065	2.66616	0.00676918	FALSE	1.18709
KRTAP11-1	0.935	0.065	2.66616	0.181472	FALSE	1.18709
LUZP2	0.9348	0.0652	2.66287	-0.136492	FALSE	1.18575
HOXA-AS3	0.9348	0.0652	2.66287	0.282959	FALSE	1.18575
IL1RAPL2	0.9348	0.0652	2.66287	-0.135594	FALSE	1.18575
AC009869.1	0.9348	0.0652	2.66287	0.467626	FALSE	1.18575
AL133284.1	0.9348	0.0652	2.66287	-0.32207	FALSE	1.18575
MT-ATP8	0.9348	0.0652	2.66287	1.43522	FALSE	1.18575
VAX1	0.9348	0.0652	2.66287	0.190289	FALSE	1.18575
AC090502.2	0.9348	0.0652	2.66287	0.689076	FALSE	1.18575
MEIS1-AS2	0.9348	0.0652	2.66287	0.133871	FALSE	1.18575
AC006065.4	0.9348	0.0652	2.66287	-0.038846	FALSE	1.18575
LINC01764	0.9348	0.0652	2.66287	0.395205	FALSE	1.18575
SCN7A	0.9348	0.0652	2.66287	-0.129128	FALSE	1.18575
SOX17	0.9348	0.0652	2.66287	0.0462284	FALSE	1.18575
SELL	0.9348	0.0652	2.66287	-0.187978	FALSE	1.18575
COL4A2	0.9348	0.0652	2.66287	-0.0125747	FALSE	1.18575
RMST	0.9348	0.0652	2.66287	0.0498762	FALSE	1.18575
AC009961.4	0.9346	0.0654	2.6596	0.367025	FALSE	1.18442
AC002511.2	0.9346	0.0654	2.6596	0.305827	FALSE	1.18442
PDE1C	0.9346	0.0654	2.6596	-0.0461321	FALSE	1.18442
DCHS2	0.9346	0.0654	2.6596	-0.00826788	FALSE	1.18442
DOCK4-AS1	0.9346	0.0654	2.6596	-0.2481	FALSE	1.18442
ZFPM2-AS1	0.9346	0.0654	2.6596	-0.504174	FALSE	1.18442
FCRLA	0.9346	0.0654	2.6596	0.513848	FALSE	1.18442
TRBV7-9	0.9346	0.0654	2.6596	0.0980692	FALSE	1.18442
LINC02266	0.9346	0.0654	2.6596	0.468123	FALSE	1.18442
AC009145.3	0.9346	0.0654	2.6596	-0.468911	FALSE	1.18442
DEFB104B	0.9346	0.0654	2.6596	0.147306	FALSE	1.18442
PXDN	0.9346	0.0654	2.6596	0.450528	FALSE	1.18442
LINC00290	0.9346	0.0654	2.6596	-0.107224	FALSE	1.18442
AC114296.1	0.9344	0.0656	2.65633	0.358809	FALSE	1.1831
AC009041.2	0.9344	0.0656	2.65633	-0.211558	FALSE	1.1831
PLA2G4A	0.9344	0.0656	2.65633	0.199202	FALSE	1.1831
TFF2	0.9344	0.0656	2.65633	0.0133982	FALSE	1.1831
AC010478.1	0.9344	0.0656	2.65633	0.457235	FALSE	1.1831
AC096733.1	0.9344	0.0656	2.65633	-0.656311	FALSE	1.1831
LINC01885	0.9344	0.0656	2.65633	-0.262708	FALSE	1.1831
AC108449.1	0.9344	0.0656	2.65633	-0.329355	FALSE	1.1831
AC073365.1	0.9344	0.0656	2.65633	0.297891	FALSE	1.1831
MARCH3	0.9344	0.0656	2.65633	0.220094	FALSE	1.1831
ALDH1L1	0.9344	0.0656	2.65633	0.724135	FALSE	1.1831
AC093151.2	0.9344	0.0656	2.65633	-0.0134363	FALSE	1.1831
LINC02705	0.9344	0.0656	2.65633	0.0304766	FALSE	1.1831
AC019270.1	0.9344	0.0656	2.65633	-0.0761204	FALSE	1.1831
DEFB4A	0.9344	0.0656	2.65633	0.198958	FALSE	1.1831
LINC00886	0.9342	0.0658	2.65307	0.456905	FALSE	1.18177
NR0B1	0.9342	0.0658	2.65307	0.333632	FALSE	1.18177
AC048383.1	0.9342	0.0658	2.65307	0.237746	FALSE	1.18177
AL732323.1	0.9342	0.0658	2.65307	-0.224195	FALSE	1.18177
AC092640.1	0.9342	0.0658	2.65307	0.0785589	FALSE	1.18177
AC008691.1	0.9342	0.0658	2.65307	0.285688	FALSE	1.18177
LCN10	0.9342	0.0658	2.65307	0.419744	FALSE	1.18177
PDE4B	0.9342	0.0658	2.65307	-0.0479369	FALSE	1.18177
KCNJ2	0.9342	0.0658	2.65307	0.265078	FALSE	1.18177
TRBC1	0.9342	0.0658	2.65307	-0.117003	FALSE	1.18177
ZFHX4	0.9342	0.0658	2.65307	0.487316	FALSE	1.18177
AC015911.6	0.9342	0.0658	2.65307	0.454414	FALSE	1.18177
AC008555.1	0.9342	0.0658	2.65307	0.0875483	FALSE	1.18177
AC009716.1	0.9342	0.0658	2.65307	-0.374298	FALSE	1.18177
AL050403.2	0.9342	0.0658	2.65307	0.33219	FALSE	1.18177
AL355338.1	0.9342	0.0658	2.65307	0.474173	FALSE	1.18177
LINC00399	0.9342	0.0658	2.65307	0.0438557	FALSE	1.18177
DDAH2	0.9342	0.0658	2.65307	0.393454	FALSE	1.18177
AC025211.1	0.9342	0.0658	2.65307	-0.357114	FALSE	1.18177
SAMD5	0.934	0.066	2.64982	-0.170601	FALSE	1.18046
AL049651.1	0.934	0.066	2.64982	0.737247	FALSE	1.18046
POU3F2	0.934	0.066	2.64982	0.0794153	FALSE	1.18046
LINC02283	0.934	0.066	2.64982	0.662154	FALSE	1.18046
AP002383.2	0.934	0.066	2.64982	0.0654221	FALSE	1.18046
AC105275.2	0.934	0.066	2.64982	0.0320196	FALSE	1.18046
CDRT8	0.934	0.066	2.64982	-0.0744429	FALSE	1.18046
AL078582.1	0.934	0.066	2.64982	0.351938	FALSE	1.18046
AC009988.1	0.934	0.066	2.64982	0.300561	FALSE	1.18046
LYPD1	0.934	0.066	2.64982	0.104633	FALSE	1.18046
ZBTB7C	0.934	0.066	2.64982	0.0810704	FALSE	1.18046
FAM71A	0.934	0.066	2.64982	0.0153723	FALSE	1.18046
AP003086.1	0.934	0.066	2.64982	-0.462088	FALSE	1.18046
AL357874.2	0.934	0.066	2.64982	0.124528	FALSE	1.18046
BIRC7	0.934	0.066	2.64982	0.294436	FALSE	1.18046
AC007391.1	0.934	0.066	2.64982	0.412758	FALSE	1.18046
VSX1	0.934	0.066	2.64982	0.420659	FALSE	1.18046
AL033527.3	0.934	0.066	2.64982	0.0698776	FALSE	1.18046
ROBO2	0.934	0.066	2.64982	-0.204004	FALSE	1.18046
SIGIRR	0.9338	0.0662	2.64658	-0.186508	FALSE	1.17914
KCNH5	0.9338	0.0662	2.64658	-0.249723	FALSE	1.17914
BDNF	0.9338	0.0662	2.64658	0.0280142	FALSE	1.17914
AC060765.1	0.9338	0.0662	2.64658	-0.0605168	FALSE	1.17914
AP003065.2	0.9338	0.0662	2.64658	0.00257301	FALSE	1.17914
LINC01484	0.9338	0.0662	2.64658	0.363906	FALSE	1.17914
AC087761.1	0.9338	0.0662	2.64658	0.749884	FALSE	1.17914
IGFBP5	0.9338	0.0662	2.64658	0.120681	FALSE	1.17914
NKX6-1	0.9338	0.0662	2.64658	0.229211	FALSE	1.17914
ABCA1	0.9338	0.0662	2.64658	0.351334	FALSE	1.17914
CALCA	0.9338	0.0662	2.64658	0.060585	FALSE	1.17914
AC018558.7	0.9338	0.0662	2.64658	0.413948	FALSE	1.17914
ZBTB20-AS1	0.9338	0.0662	2.64658	-0.0486078	FALSE	1.17914
LINC01230	0.9338	0.0662	2.64658	0.442462	FALSE	1.17914
AL035078.2	0.9338	0.0662	2.64658	0.549842	FALSE	1.17914
AC103831.1	0.9338	0.0662	2.64658	0.202558	FALSE	1.17914
LPL	0.9338	0.0662	2.64658	0.482381	FALSE	1.17914
MERTK	0.9336	0.0664	2.64335	0.35247	FALSE	1.17783
AC074389.2	0.9336	0.0664	2.64335	0.190848	FALSE	1.17783
GLRA2	0.9336	0.0664	2.64335	-0.12291	FALSE	1.17783
MN1	0.9336	0.0664	2.64335	0.119742	FALSE	1.17783
AL033397.2	0.9336	0.0664	2.64335	-0.0334282	FALSE	1.17783
U82671.1	0.9336	0.0664	2.64335	0.0634289	FALSE	1.17783
KLHL1	0.9336	0.0664	2.64335	-0.20277	FALSE	1.17783
AC022395.1	0.9336	0.0664	2.64335	-0.612667	FALSE	1.17783
LINC01014	0.9336	0.0664	2.64335	0.0230436	FALSE	1.17783
KCNMB2	0.9336	0.0664	2.64335	-0.0225527	FALSE	1.17783
DISC1	0.9336	0.0664	2.64335	0.243741	FALSE	1.17783
AC018558.1	0.9336	0.0664	2.64335	0.274515	FALSE	1.17783
TRBJ1-2	0.9334	0.0666	2.64013	0.0414991	FALSE	1.17653
BX546450.1	0.9334	0.0666	2.64013	0.284892	FALSE	1.17653
BCHE	0.9334	0.0666	2.64013	0.0236406	FALSE	1.17653
AC091906.1	0.9334	0.0666	2.64013	-0.00474834	FALSE	1.17653
AC008277.1	0.9334	0.0666	2.64013	-0.189253	FALSE	1.17653
LINC02263	0.9334	0.0666	2.64013	0.0764627	FALSE	1.17653
AC067956.1	0.9334	0.0666	2.64013	-0.0341201	FALSE	1.17653
AC019211.1	0.9334	0.0666	2.64013	0.037313	FALSE	1.17653
KIT	0.9334	0.0666	2.64013	0.2953	FALSE	1.17653
AC016405.3	0.9334	0.0666	2.64013	0.33428	FALSE	1.17653
LAMA4	0.9334	0.0666	2.64013	-0.120013	FALSE	1.17653
CXCL2	0.9334	0.0666	2.64013	0.413327	FALSE	1.17653
AL078602.1	0.9334	0.0666	2.64013	0.356584	FALSE	1.17653
AL356275.1	0.9334	0.0666	2.64013	0.0851355	FALSE	1.17653
AC005999.2	0.9334	0.0666	2.64013	-0.0242624	FALSE	1.17653
AL353732.1	0.9334	0.0666	2.64013	0.151515	FALSE	1.17653
MITF	0.9332	0.0668	2.63692	0.20828	FALSE	1.17522
AC016716.2	0.9332	0.0668	2.63692	-0.807871	FALSE	1.17522
BMP6	0.9332	0.0668	2.63692	0.113451	FALSE	1.17522
AL118556.1	0.9332	0.0668	2.63692	-0.203828	FALSE	1.17522
AL139090.1	0.9332	0.0668	2.63692	0.281783	FALSE	1.17522
LINC00298	0.9332	0.0668	2.63692	0.0628843	FALSE	1.17522
AC136188.1	0.9332	0.0668	2.63692	0.0914803	FALSE	1.17522
AL359555.2	0.9332	0.0668	2.63692	0.412189	FALSE	1.17522
AL390774.2	0.9332	0.0668	2.63692	-0.618552	FALSE	1.17522
PTPRZ1	0.9332	0.0668	2.63692	0.11587	FALSE	1.17522
LINC01023	0.9332	0.0668	2.63692	0.140547	FALSE	1.17522
PACSIN3	0.9332	0.0668	2.63692	-0.0600166	FALSE	1.17522
AC134684.11	0.9332	0.0668	2.63692	0.0492296	FALSE	1.17522
ISL2	0.9332	0.0668	2.63692	0.12907	FALSE	1.17522
ALCAM	0.9332	0.0668	2.63692	0.164762	FALSE	1.17522
ART3	0.9332	0.0668	2.63692	0.100419	FALSE	1.17522
ST7-AS2	0.9332	0.0668	2.63692	-0.644767	FALSE	1.17522
HOXD1	0.9332	0.0668	2.63692	-0.393807	FALSE	1.17522
MDGA1	0.9332	0.0668	2.63692	0.100028	FALSE	1.17522
ADRA1B	0.9332	0.0668	2.63692	-0.0420017	FALSE	1.17522
AC007656.2	0.9332	0.0668	2.63692	0.15523	FALSE	1.17522
AP001360.1	0.933	0.067	2.63371	0.148374	FALSE	1.17393
AC015914.1	0.933	0.067	2.63371	-0.271232	FALSE	1.17393
VWC2L	0.933	0.067	2.63371	-0.0960393	FALSE	1.17393
AC110603.1	0.933	0.067	2.63371	-0.323096	FALSE	1.17393
AC008883.2	0.933	0.067	2.63371	-0.188056	FALSE	1.17393
CPB2	0.933	0.067	2.63371	-0.653998	FALSE	1.17393
EPN2-AS1	0.933	0.067	2.63371	-0.491425	FALSE	1.17393
Z97192.3	0.933	0.067	2.63371	0.166128	FALSE	1.17393
SEMA6A	0.933	0.067	2.63371	0.14207	FALSE	1.17393
AC114930.1	0.933	0.067	2.63371	-0.259032	FALSE	1.17393
AL024495.1	0.933	0.067	2.63371	-0.0623465	FALSE	1.17393
AL160408.2	0.933	0.067	2.63371	-0.128811	FALSE	1.17393
TMTC2	0.933	0.067	2.63371	-0.0928946	FALSE	1.17393
AC034228.1	0.933	0.067	2.63371	-0.54035	FALSE	1.17393
NRG1	0.933	0.067	2.63371	-0.147794	FALSE	1.17393
LINC01331	0.933	0.067	2.63371	0.0988021	FALSE	1.17393
AL137024.1	0.933	0.067	2.63371	-0.272252	FALSE	1.17393
LINC01090	0.933	0.067	2.63371	-0.0163794	FALSE	1.17393
CAV3	0.933	0.067	2.63371	-0.583301	FALSE	1.17393
TAGLN2	0.933	0.067	2.63371	0.349656	FALSE	1.17393
FGF1	0.933	0.067	2.63371	-0.34822	FALSE	1.17393
TTTY18	0.933	0.067	2.63371	0.59173	FALSE	1.17393
LINC02220	0.933	0.067	2.63371	0.141532	FALSE	1.17393
LINC01293	0.933	0.067	2.63371	-0.129689	FALSE	1.17393
CNTNAP3B	0.933	0.067	2.63371	-0.317817	FALSE	1.17393
AC011287.1	0.933	0.067	2.63371	-0.0297894	FALSE	1.17393
AC025754.2	0.9328	0.0672	2.63052	-0.112818	FALSE	1.17263
GFRA1	0.9328	0.0672	2.63052	0.273705	FALSE	1.17263
LUM	0.9328	0.0672	2.63052	0.0609493	FALSE	1.17263
AL161618.1	0.9328	0.0672	2.63052	-0.0657835	FALSE	1.17263
THEMIS	0.9328	0.0672	2.63052	-0.140327	FALSE	1.17263
NGFR	0.9328	0.0672	2.63052	0.351701	FALSE	1.17263
NFIA	0.9328	0.0672	2.63052	0.282016	FALSE	1.17263
AC084149.1	0.9328	0.0672	2.63052	0.0930643	FALSE	1.17263
HPGD	0.9328	0.0672	2.63052	0.0277767	FALSE	1.17263
AL365229.1	0.9328	0.0672	2.63052	-0.0183496	FALSE	1.17263
AC011444.2	0.9328	0.0672	2.63052	0.0689402	FALSE	1.17263
TXNIP	0.9328	0.0672	2.63052	0.845431	FALSE	1.17263
CHL1-AS1	0.9328	0.0672	2.63052	-0.417455	FALSE	1.17263
HTR7	0.9328	0.0672	2.63052	-0.0572243	FALSE	1.17263
BRINP3	0.9328	0.0672	2.63052	-0.170111	FALSE	1.17263
AC117453.1	0.9326	0.0674	2.62733	0.0135112	FALSE	1.17134
AL807761.4	0.9326	0.0674	2.62733	-0.145928	FALSE	1.17134
GLUL	0.9326	0.0674	2.62733	0.433541	FALSE	1.17134
AL512310.10	0.9326	0.0674	2.62733	0.137543	FALSE	1.17134
HES1	0.9326	0.0674	2.62733	-0.112002	FALSE	1.17134
HOXB2	0.9326	0.0674	2.62733	0.17259	FALSE	1.17134
CRACR2B	0.9326	0.0674	2.62733	-0.295465	FALSE	1.17134
LINC00598	0.9326	0.0674	2.62733	0.683619	FALSE	1.17134
AC106743.1	0.9326	0.0674	2.62733	-0.225979	FALSE	1.17134
LMO2	0.9326	0.0674	2.62733	0.189287	FALSE	1.17134
AC009093.1	0.9326	0.0674	2.62733	-0.0491886	FALSE	1.17134
AC107208.1	0.9326	0.0674	2.62733	-0.146855	FALSE	1.17134
AC020651.1	0.9326	0.0674	2.62733	-0.69451	FALSE	1.17134
AC019103.1	0.9324	0.0676	2.62415	0.529193	FALSE	1.17005
AL035427.1	0.9324	0.0676	2.62415	-0.320052	FALSE	1.17005
NACC2	0.9324	0.0676	2.62415	0.317099	FALSE	1.17005
BACH1-IT3	0.9324	0.0676	2.62415	0.559571	FALSE	1.17005
TOX2	0.9324	0.0676	2.62415	-0.132689	FALSE	1.17005
HIST1H3F	0.9324	0.0676	2.62415	0.125064	FALSE	1.17005
LAYN	0.9324	0.0676	2.62415	0.313766	FALSE	1.17005
SOWAHD	0.9324	0.0676	2.62415	-0.0746021	FALSE	1.17005
FIGN	0.9324	0.0676	2.62415	-0.0229077	FALSE	1.17005
PTGER3	0.9324	0.0676	2.62415	-0.141737	FALSE	1.17005
PPP1R17	0.9324	0.0676	2.62415	-0.411933	FALSE	1.17005
GRIN3A	0.9324	0.0676	2.62415	-0.227319	FALSE	1.17005
AC069133.1	0.9322	0.0678	2.62099	-0.0679684	FALSE	1.16877
ZMYM4-AS1	0.9322	0.0678	2.62099	-0.783152	FALSE	1.16877
C5orf17	0.9322	0.0678	2.62099	-0.0516319	FALSE	1.16877
AL391845.1	0.9322	0.0678	2.62099	0.275452	FALSE	1.16877
SHB	0.9322	0.0678	2.62099	0.020606	FALSE	1.16877
ARHGEF16	0.9322	0.0678	2.62099	0.0838299	FALSE	1.16877
BX470209.2	0.9322	0.0678	2.62099	0.498198	FALSE	1.16877
AC007952.2	0.9322	0.0678	2.62099	0.572046	FALSE	1.16877
PCSK6	0.9322	0.0678	2.62099	0.306207	FALSE	1.16877
AC090825.1	0.9322	0.0678	2.62099	-0.00688696	FALSE	1.16877
HEPN1	0.9322	0.0678	2.62099	-0.223555	FALSE	1.16877
STC2	0.9322	0.0678	2.62099	0.35656	FALSE	1.16877
PDGFD	0.9322	0.0678	2.62099	0.118016	FALSE	1.16877
RND3	0.9322	0.0678	2.62099	0.00340271	FALSE	1.16877
ARHGAP24	0.9322	0.0678	2.62099	0.365162	FALSE	1.16877
ROBO1	0.9322	0.0678	2.62099	-0.0207469	FALSE	1.16877
AC073167.1	0.9322	0.0678	2.62099	-0.743023	FALSE	1.16877
AC090826.2	0.9322	0.0678	2.62099	0.313695	FALSE	1.16877
GSTM5	0.9322	0.0678	2.62099	0.492861	FALSE	1.16877
AP003025.1	0.9322	0.0678	2.62099	-0.737922	FALSE	1.16877
OCA2	0.932	0.068	2.61782	-0.166183	FALSE	1.16749
Z99289.1	0.932	0.068	2.61782	-0.377473	FALSE	1.16749
PAMR1	0.932	0.068	2.61782	0.22032	FALSE	1.16749
LINC01767	0.932	0.068	2.61782	0.278879	FALSE	1.16749
PDE7B	0.932	0.068	2.61782	0.0685067	FALSE	1.16749
SDK1	0.932	0.068	2.61782	0.294528	FALSE	1.16749
SYT9	0.932	0.068	2.61782	0.0547838	FALSE	1.16749
AL365318.1	0.932	0.068	2.61782	-0.716525	FALSE	1.16749
LRRC3B	0.932	0.068	2.61782	-0.0713949	FALSE	1.16749
LINC02063	0.932	0.068	2.61782	0.21596	FALSE	1.16749
TFAP2A-AS1	0.932	0.068	2.61782	0.342053	FALSE	1.16749
TFAP2A-AS2	0.932	0.068	2.61782	0.28423	FALSE	1.16749
IL12A	0.932	0.068	2.61782	0.0676346	FALSE	1.16749
AC109824.1	0.932	0.068	2.61782	0.15115	FALSE	1.16749
TPRG1-AS2	0.932	0.068	2.61782	-0.00655746	FALSE	1.16749
AC009951.5	0.9318	0.0682	2.61467	-0.585867	FALSE	1.16622
AL136441.1	0.9318	0.0682	2.61467	0.280954	FALSE	1.16622
AC012459.1	0.9318	0.0682	2.61467	-0.45728	FALSE	1.16622
NNAT	0.9318	0.0682	2.61467	-0.806097	FALSE	1.16622
ROBO3	0.9318	0.0682	2.61467	-0.126556	FALSE	1.16622
AC027698.1	0.9318	0.0682	2.61467	-0.522282	FALSE	1.16622
AP001442.1	0.9318	0.0682	2.61467	-0.73084	FALSE	1.16622
GPC6	0.9318	0.0682	2.61467	-0.387005	FALSE	1.16622
SLC40A1	0.9318	0.0682	2.61467	0.136626	FALSE	1.16622
AL022151.1	0.9318	0.0682	2.61467	-0.00440407	FALSE	1.16622
TRAV8-5	0.9318	0.0682	2.61467	0.429469	FALSE	1.16622
LINC02097	0.9318	0.0682	2.61467	-0.194082	FALSE	1.16622
AL356805.1	0.9318	0.0682	2.61467	-0.587687	FALSE	1.16622
ETV1	0.9318	0.0682	2.61467	-0.354439	FALSE	1.16622
CEP295NL	0.9318	0.0682	2.61467	0.559806	FALSE	1.16622
LINC00278	0.9318	0.0682	2.61467	0.740409	FALSE	1.16622
AC099788.1	0.9318	0.0682	2.61467	-0.611187	FALSE	1.16622
AC097518.1	0.9316	0.0684	2.61153	-0.0539694	FALSE	1.16494
AL049637.1	0.9316	0.0684	2.61153	-0.553288	FALSE	1.16494
IL36RN	0.9316	0.0684	2.61153	0.201382	FALSE	1.16494
AC104170.2	0.9316	0.0684	2.61153	-0.232238	FALSE	1.16494
ADARB2	0.9316	0.0684	2.61153	0.705643	FALSE	1.16494
ODAM	0.9316	0.0684	2.61153	0.315143	FALSE	1.16494
AC117422.1	0.9316	0.0684	2.61153	0.0154371	FALSE	1.16494
AC013265.1	0.9316	0.0684	2.61153	0.13385	FALSE	1.16494
AP005131.3	0.9316	0.0684	2.61153	-0.53137	FALSE	1.16494
BMPR1B	0.9316	0.0684	2.61153	0.335247	FALSE	1.16494
AC093607.1	0.9316	0.0684	2.61153	0.440907	FALSE	1.16494
AC093117.1	0.9316	0.0684	2.61153	0.104769	FALSE	1.16494
ACKR3	0.9316	0.0684	2.61153	-0.277891	FALSE	1.16494
ALOX15B	0.9316	0.0684	2.61153	0.23102	FALSE	1.16494
TANC1	0.9316	0.0684	2.61153	0.253331	FALSE	1.16494
AC004158.1	0.9316	0.0684	2.61153	0.187744	FALSE	1.16494
AL138828.1	0.9316	0.0684	2.61153	-0.371969	FALSE	1.16494
MTRNR2L13	0.9316	0.0684	2.61153	0.469782	FALSE	1.16494
RHOJ	0.9316	0.0684	2.61153	-0.152665	FALSE	1.16494
SFT2D2	0.9316	0.0684	2.61153	0.471815	FALSE	1.16494
AC130371.2	0.9316	0.0684	2.61153	0.199862	FALSE	1.16494
TFAP2B	0.9316	0.0684	2.61153	0.59079	FALSE	1.16494
TCERG1L	0.9316	0.0684	2.61153	0.0684748	FALSE	1.16494
AC096920.1	0.9314	0.0686	2.6084	0.3779	FALSE	1.16368
AL355922.1	0.9314	0.0686	2.6084	0.312498	FALSE	1.16368
AC023161.1	0.9314	0.0686	2.6084	0.272075	FALSE	1.16368
ACADL	0.9314	0.0686	2.6084	0.136035	FALSE	1.16368
AC090181.1	0.9314	0.0686	2.6084	0.120208	FALSE	1.16368
GLYATL1B	0.9314	0.0686	2.6084	0.445968	FALSE	1.16368
AP001610.2	0.9314	0.0686	2.6084	-0.687522	FALSE	1.16368
AC007036.3	0.9314	0.0686	2.6084	0.0827475	FALSE	1.16368
WNT6	0.9314	0.0686	2.6084	-0.54086	FALSE	1.16368
AL158211.3	0.9314	0.0686	2.6084	-0.533127	FALSE	1.16368
DDX60L	0.9314	0.0686	2.6084	0.303747	FALSE	1.16368
APCDD1	0.9314	0.0686	2.6084	0.404341	FALSE	1.16368
AC109446.3	0.9314	0.0686	2.6084	-0.519053	FALSE	1.16368
GJB2	0.9314	0.0686	2.6084	0.361945	FALSE	1.16368
AL096677.2	0.9314	0.0686	2.6084	0.134394	FALSE	1.16368
AC110992.1	0.9314	0.0686	2.6084	0.108479	FALSE	1.16368
CAMK2N2	0.9312	0.0688	2.60527	-0.300421	FALSE	1.16241
AL035045.1	0.9312	0.0688	2.60527	0.347761	FALSE	1.16241
GATA1	0.9312	0.0688	2.60527	-0.418479	FALSE	1.16241
AC004542.2	0.9312	0.0688	2.60527	-0.022788	FALSE	1.16241
CMTM8	0.9312	0.0688	2.60527	0.00512028	FALSE	1.16241
AL031778.1	0.9312	0.0688	2.60527	-0.263594	FALSE	1.16241
PROX1	0.9312	0.0688	2.60527	0.520574	FALSE	1.16241
AC093334.1	0.9312	0.0688	2.60527	0.322748	FALSE	1.16241
LINC01300	0.9312	0.0688	2.60527	0.0358992	FALSE	1.16241
AL390755.1	0.9312	0.0688	2.60527	0.00266886	FALSE	1.16241
AC104574.1	0.9312	0.0688	2.60527	0.20232	FALSE	1.16241
AL445493.2	0.9312	0.0688	2.60527	-0.586387	FALSE	1.16241
IMPA2	0.9312	0.0688	2.60527	0.267277	FALSE	1.16241
KCNAB1	0.931	0.069	2.60215	-0.111084	FALSE	1.16115
IL7	0.931	0.069	2.60215	-0.457267	FALSE	1.16115
IGFBP4	0.931	0.069	2.60215	0.0200906	FALSE	1.16115
OBP2B	0.931	0.069	2.60215	-0.060091	FALSE	1.16115
ZNF423	0.931	0.069	2.60215	0.175237	FALSE	1.16115
SLC22A31	0.931	0.069	2.60215	-0.219944	FALSE	1.16115
AC009831.3	0.931	0.069	2.60215	-0.380901	FALSE	1.16115
AC007278.2	0.931	0.069	2.60215	0.37821	FALSE	1.16115
HAGLROS	0.931	0.069	2.60215	-0.101132	FALSE	1.16115
AC005162.1	0.931	0.069	2.60215	0.115386	FALSE	1.16115
TAFA1	0.931	0.069	2.60215	-0.0449676	FALSE	1.16115
UNC13C	0.931	0.069	2.60215	0.113587	FALSE	1.16115
LINC02306	0.931	0.069	2.60215	0.340848	FALSE	1.16115
AC105265.4	0.931	0.069	2.60215	0.30417	FALSE	1.16115
AL161616.2	0.9308	0.0692	2.59904	0.241305	FALSE	1.15989
MFRP	0.9308	0.0692	2.59904	0.26213	FALSE	1.15989
AC007736.1	0.9308	0.0692	2.59904	-0.147607	FALSE	1.15989
AC016152.1	0.9308	0.0692	2.59904	0.147012	FALSE	1.15989
AC104633.1	0.9308	0.0692	2.59904	0.18814	FALSE	1.15989
PCSK6-AS1	0.9308	0.0692	2.59904	0.0253191	FALSE	1.15989
GLIS3	0.9308	0.0692	2.59904	0.125669	FALSE	1.15989
AC000372.1	0.9308	0.0692	2.59904	-0.336858	FALSE	1.15989
TMEM233	0.9308	0.0692	2.59904	0.105141	FALSE	1.15989
NDST4	0.9308	0.0692	2.59904	-0.126799	FALSE	1.15989
EDNRB	0.9308	0.0692	2.59904	0.405399	FALSE	1.15989
STXBP6	0.9308	0.0692	2.59904	0.0286689	FALSE	1.15989
ZIC4	0.9308	0.0692	2.59904	0.560879	FALSE	1.15989
GALNT6	0.9308	0.0692	2.59904	0.413872	FALSE	1.15989
EHMT2-AS1	0.9308	0.0692	2.59904	-0.800647	FALSE	1.15989
FRAS1	0.9308	0.0692	2.59904	-0.293175	FALSE	1.15989
FOXCUT	0.9308	0.0692	2.59904	0.241482	FALSE	1.15989
SULF2	0.9308	0.0692	2.59904	-0.0492864	FALSE	1.15989
USP44	0.9308	0.0692	2.59904	-0.0983009	FALSE	1.15989
LSAMP-AS1	0.9308	0.0692	2.59904	-0.744224	FALSE	1.15989
DCN	0.9308	0.0692	2.59904	0.0104179	FALSE	1.15989
RAMP2	0.9308	0.0692	2.59904	-0.200088	FALSE	1.15989
AC002066.1	0.9306	0.0694	2.59594	0.205505	FALSE	1.15864
CCN2	0.9306	0.0694	2.59594	0.11624	FALSE	1.15864
KCNG2	0.9306	0.0694	2.59594	-0.0658607	FALSE	1.15864
GK-AS1	0.9306	0.0694	2.59594	-0.596876	FALSE	1.15864
FASLG	0.9306	0.0694	2.59594	-0.00026989	FALSE	1.15864
GRAMD2B	0.9306	0.0694	2.59594	0.202845	FALSE	1.15864
AL161430.1	0.9306	0.0694	2.59594	-0.37727	FALSE	1.15864
AC010387.1	0.9306	0.0694	2.59594	-0.501529	FALSE	1.15864
AC007368.1	0.9306	0.0694	2.59594	-0.017118	FALSE	1.15864
AL355073.1	0.9306	0.0694	2.59594	-0.0343704	FALSE	1.15864
Z97200.1	0.9306	0.0694	2.59594	0.153976	FALSE	1.15864
GNG12	0.9306	0.0694	2.59594	0.487717	FALSE	1.15864
CA1	0.9306	0.0694	2.59594	-0.796572	FALSE	1.15864
AC090844.2	0.9306	0.0694	2.59594	0.544433	FALSE	1.15864
U62317.1	0.9306	0.0694	2.59594	0.15907	FALSE	1.15864
LINC01126	0.9306	0.0694	2.59594	0.257204	FALSE	1.15864
FUOM	0.9306	0.0694	2.59594	-0.316363	FALSE	1.15864
AC006019.3	0.9306	0.0694	2.59594	-0.248872	FALSE	1.15864
AC106875.2	0.9306	0.0694	2.59594	0.266857	FALSE	1.15864
SOX4	0.9306	0.0694	2.59594	-0.0813875	FALSE	1.15864
LAMP5	0.9306	0.0694	2.59594	0.14174	FALSE	1.15864
MAGEA4	0.9304	0.0696	2.59285	0.091918	FALSE	1.15739
AP000462.1	0.9304	0.0696	2.59285	-0.909824	FALSE	1.15739
AC025423.4	0.9304	0.0696	2.59285	-0.142351	FALSE	1.15739
LINC01721	0.9304	0.0696	2.59285	0.0593147	FALSE	1.15739
ADRB2	0.9304	0.0696	2.59285	0.465185	FALSE	1.15739
NXPH2	0.9304	0.0696	2.59285	-0.193277	FALSE	1.15739
ZNF804B	0.9304	0.0696	2.59285	-0.0676217	FALSE	1.15739
AC011840.3	0.9304	0.0696	2.59285	0.0979834	FALSE	1.15739
CCDC160	0.9304	0.0696	2.59285	-0.0972195	FALSE	1.15739
TRBC2	0.9304	0.0696	2.59285	-0.265017	FALSE	1.15739
LINC00500	0.9304	0.0696	2.59285	0.274777	FALSE	1.15739
AL450311.1	0.9302	0.0698	2.58977	0.358459	FALSE	1.15614
ITGA6	0.9302	0.0698	2.58977	0.462562	FALSE	1.15614
AC099552.1	0.9302	0.0698	2.58977	0.140264	FALSE	1.15614
MTCP1	0.9302	0.0698	2.58977	-0.653611	FALSE	1.15614
NECTIN1-AS1	0.9302	0.0698	2.58977	-0.554371	FALSE	1.15614
HOXB9	0.9302	0.0698	2.58977	0.186667	FALSE	1.15614
EYA4	0.9302	0.0698	2.58977	0.237869	FALSE	1.15614
NGF	0.9302	0.0698	2.58977	0.120108	FALSE	1.15614
AL138957.1	0.9302	0.0698	2.58977	-0.199133	FALSE	1.15614
AC008273.1	0.9302	0.0698	2.58977	-0.0524263	FALSE	1.15614
CA8	0.9302	0.0698	2.58977	0.275005	FALSE	1.15614
CDKN2B-AS1	0.9302	0.0698	2.58977	0.432903	FALSE	1.15614
LINC02799	0.9302	0.0698	2.58977	-0.172394	FALSE	1.15614
GYG2	0.9302	0.0698	2.58977	0.0144505	FALSE	1.15614
ZIC3	0.93	0.07	2.58669	0.0489416	FALSE	1.1549
ID4	0.93	0.07	2.58669	0.230625	FALSE	1.1549
RXFP1	0.93	0.07	2.58669	-0.155993	FALSE	1.1549
TSPO2	0.93	0.07	2.58669	-0.00766277	FALSE	1.1549
LINC01748	0.93	0.07	2.58669	-0.0505753	FALSE	1.1549
AL365214.2	0.93	0.07	2.58669	-0.478474	FALSE	1.1549
SEMA5A	0.93	0.07	2.58669	0.329212	FALSE	1.1549
CD1D	0.93	0.07	2.58669	0.231269	FALSE	1.1549
AC079209.2	0.93	0.07	2.58669	-0.442928	FALSE	1.1549
AC132803.1	0.93	0.07	2.58669	0.230763	FALSE	1.1549
TNFRSF1A	0.93	0.07	2.58669	0.168587	FALSE	1.1549
SLC2A2	0.93	0.07	2.58669	-0.339418	FALSE	1.1549
AP005131.4	0.93	0.07	2.58669	-0.0778046	FALSE	1.1549
BVES	0.93	0.07	2.58669	0.118556	FALSE	1.1549
AC004047.1	0.93	0.07	2.58669	0.437474	FALSE	1.1549
AC215522.3	0.93	0.07	2.58669	-0.166316	FALSE	1.1549
SCML4	0.9298	0.0702	2.58362	0.0837221	FALSE	1.15366
JAG1	0.9298	0.0702	2.58362	0.159329	FALSE	1.15366
AC010420.1	0.9298	0.0702	2.58362	0.429544	FALSE	1.15366
ANXA1	0.9298	0.0702	2.58362	0.122572	FALSE	1.15366
SPDYE2	0.9298	0.0702	2.58362	-0.791775	FALSE	1.15366
SPRY4	0.9298	0.0702	2.58362	-0.402308	FALSE	1.15366
AC104365.1	0.9298	0.0702	2.58362	-0.482172	FALSE	1.15366
AP000915.1	0.9298	0.0702	2.58362	0.199401	FALSE	1.15366
LCN6	0.9298	0.0702	2.58362	0.236874	FALSE	1.15366
AL606534.1	0.9298	0.0702	2.58362	-0.625402	FALSE	1.15366
AC104051.2	0.9298	0.0702	2.58362	0.198357	FALSE	1.15366
RORB	0.9298	0.0702	2.58362	0.174359	FALSE	1.15366
PCBP3	0.9298	0.0702	2.58362	0.389083	FALSE	1.15366
AC243829.2	0.9298	0.0702	2.58362	0.675116	FALSE	1.15366
AC013287.1	0.9298	0.0702	2.58362	0.0147285	FALSE	1.15366
AC010230.1	0.9296	0.0704	2.58056	-0.0872164	FALSE	1.15243
AL354984.2	0.9296	0.0704	2.58056	0.458368	FALSE	1.15243
HLA-C	0.9296	0.0704	2.58056	0.201459	FALSE	1.15243
PTK7	0.9296	0.0704	2.58056	0.117809	FALSE	1.15243
TBX19	0.9296	0.0704	2.58056	0.472701	FALSE	1.15243
ITPKB	0.9296	0.0704	2.58056	0.41952	FALSE	1.15243
SLC5A9	0.9296	0.0704	2.58056	-0.2729	FALSE	1.15243
AL353753.1	0.9296	0.0704	2.58056	-0.000250816	FALSE	1.15243
AC002044.1	0.9296	0.0704	2.58056	0.418137	FALSE	1.15243
RERG	0.9296	0.0704	2.58056	0.0946832	FALSE	1.15243
NAV2-AS4	0.9296	0.0704	2.58056	0.224442	FALSE	1.15243
AC009159.3	0.9296	0.0704	2.58056	0.316091	FALSE	1.15243
FOXD1	0.9296	0.0704	2.58056	0.319976	FALSE	1.15243
AC026894.1	0.9296	0.0704	2.58056	-0.43925	FALSE	1.15243
AC026401.3	0.9296	0.0704	2.58056	0.475551	FALSE	1.15243
AC110926.2	0.9294	0.0706	2.57751	0.0913868	FALSE	1.1512
LILRB1-AS1	0.9294	0.0706	2.57751	0.0946178	FALSE	1.1512
AL356215.1	0.9294	0.0706	2.57751	0.316466	FALSE	1.1512
DEPP1	0.9294	0.0706	2.57751	0.0331259	FALSE	1.1512
GULP1	0.9294	0.0706	2.57751	0.0269074	FALSE	1.1512
LINC01998	0.9294	0.0706	2.57751	0.263198	FALSE	1.1512
ITM2A	0.9294	0.0706	2.57751	-0.0937338	FALSE	1.1512
PLA2G7	0.9294	0.0706	2.57751	-0.135468	FALSE	1.1512
TSBP1	0.9294	0.0706	2.57751	-0.30897	FALSE	1.1512
SAPCD2	0.9294	0.0706	2.57751	0.327567	FALSE	1.1512
CA3-AS1	0.9294	0.0706	2.57751	0.0159559	FALSE	1.1512
AC005040.2	0.9294	0.0706	2.57751	0.228722	FALSE	1.1512
TRIL	0.9294	0.0706	2.57751	-0.0944004	FALSE	1.1512
GPC4	0.9294	0.0706	2.57751	0.139612	FALSE	1.1512
NDRG2	0.9294	0.0706	2.57751	0.583858	FALSE	1.1512
LPAR1	0.9294	0.0706	2.57751	0.405894	FALSE	1.1512
BVES-AS1	0.9294	0.0706	2.57751	-0.093421	FALSE	1.1512
NPFFR2	0.9294	0.0706	2.57751	-0.00220108	FALSE	1.1512
HS6ST3	0.9294	0.0706	2.57751	0.0432453	FALSE	1.1512
AC011416.4	0.9294	0.0706	2.57751	0.306997	FALSE	1.1512
SAMD3	0.9294	0.0706	2.57751	0.083662	FALSE	1.1512
AC015943.1	0.9294	0.0706	2.57751	-0.04245	FALSE	1.1512
AC009554.1	0.9294	0.0706	2.57751	-0.50103	FALSE	1.1512
AL365434.2	0.9294	0.0706	2.57751	0.00290012	FALSE	1.1512
ANKRD18A	0.9294	0.0706	2.57751	0.0251312	FALSE	1.1512
PRLR	0.9294	0.0706	2.57751	0.0541992	FALSE	1.1512
NLGN4Y	0.9294	0.0706	2.57751	0.473518	FALSE	1.1512
CDH9	0.9292	0.0708	2.57446	-0.143111	FALSE	1.14997
KCNMB2-AS1	0.9292	0.0708	2.57446	-0.301501	FALSE	1.14997
AC087672.2	0.9292	0.0708	2.57446	0.13904	FALSE	1.14997
AC108066.1	0.9292	0.0708	2.57446	-0.0384979	FALSE	1.14997
AC092881.2	0.9292	0.0708	2.57446	0.0588417	FALSE	1.14997
SVEP1	0.9292	0.0708	2.57446	0.00371885	FALSE	1.14997
TAFA4	0.9292	0.0708	2.57446	-0.029213	FALSE	1.14997
OR2C3	0.9292	0.0708	2.57446	-0.414338	FALSE	1.14997
HPCAL1	0.9292	0.0708	2.57446	0.230427	FALSE	1.14997
TRIM67	0.9292	0.0708	2.57446	-0.0646977	FALSE	1.14997
AC009262.1	0.9292	0.0708	2.57446	0.119769	FALSE	1.14997
LINC01878	0.9292	0.0708	2.57446	-0.0721617	FALSE	1.14997
SST	0.9292	0.0708	2.57446	-0.641088	FALSE	1.14997
LINC02345	0.9292	0.0708	2.57446	-0.344289	FALSE	1.14997
AC019183.1	0.9292	0.0708	2.57446	0.185509	FALSE	1.14997
COL4A1	0.9292	0.0708	2.57446	-0.0551481	FALSE	1.14997
AL355474.1	0.929	0.071	2.57143	-0.537233	FALSE	1.14874
FSTL4	0.929	0.071	2.57143	-0.024188	FALSE	1.14874
LINC02833	0.929	0.071	2.57143	0.111869	FALSE	1.14874
ELN	0.929	0.071	2.57143	0.545734	FALSE	1.14874
AC022540.1	0.929	0.071	2.57143	-0.409494	FALSE	1.14874
AC016687.3	0.929	0.071	2.57143	-0.00893307	FALSE	1.14874
CPXM1	0.929	0.071	2.57143	0.126478	FALSE	1.14874
EGF	0.929	0.071	2.57143	-0.417318	FALSE	1.14874
PLCH1	0.929	0.071	2.57143	0.0682149	FALSE	1.14874
PCSK1	0.929	0.071	2.57143	-0.112369	FALSE	1.14874
PCED1B	0.929	0.071	2.57143	0.136536	FALSE	1.14874
AP001136.1	0.929	0.071	2.57143	-0.333005	FALSE	1.14874
AC018953.2	0.929	0.071	2.57143	-0.20832	FALSE	1.14874
HOXC6	0.929	0.071	2.57143	0.494632	FALSE	1.14874
RXRG	0.929	0.071	2.57143	0.174315	FALSE	1.14874
ADAM33	0.9288	0.0712	2.5684	0.173773	FALSE	1.14752
SORCS3	0.9288	0.0712	2.5684	0.0317998	FALSE	1.14752
TPBG	0.9288	0.0712	2.5684	-0.233572	FALSE	1.14752
PCSK5	0.9288	0.0712	2.5684	0.14818	FALSE	1.14752
TBX3	0.9288	0.0712	2.5684	0.415744	FALSE	1.14752
HGF	0.9288	0.0712	2.5684	0.150547	FALSE	1.14752
TACSTD2	0.9288	0.0712	2.5684	-0.0644798	FALSE	1.14752
AP001059.3	0.9288	0.0712	2.5684	0.329202	FALSE	1.14752
AC026782.2	0.9288	0.0712	2.5684	-0.0522957	FALSE	1.14752
COBLL1	0.9288	0.0712	2.5684	0.0364523	FALSE	1.14752
AC008869.1	0.9288	0.0712	2.5684	-0.130183	FALSE	1.14752
GNAL	0.9288	0.0712	2.5684	0.243151	FALSE	1.14752
AC008056.1	0.9288	0.0712	2.5684	-0.651179	FALSE	1.14752
AC092832.2	0.9288	0.0712	2.5684	-0.607119	FALSE	1.14752
AC073352.2	0.9286	0.0714	2.56538	-0.0663939	FALSE	1.1463
PRSS48	0.9286	0.0714	2.56538	-0.391675	FALSE	1.1463
SENCR	0.9286	0.0714	2.56538	0.199854	FALSE	1.1463
TENT5C	0.9286	0.0714	2.56538	0.191759	FALSE	1.1463
PTCHD4	0.9286	0.0714	2.56538	-0.0814233	FALSE	1.1463
CLEC12B	0.9286	0.0714	2.56538	-0.0838785	FALSE	1.1463
LINC00972	0.9286	0.0714	2.56538	-0.0826263	FALSE	1.1463
AL450270.1	0.9286	0.0714	2.56538	0.175236	FALSE	1.1463
AC104958.1	0.9286	0.0714	2.56538	-0.171265	FALSE	1.1463
AL139120.1	0.9286	0.0714	2.56538	-0.310031	FALSE	1.1463
AC012123.1	0.9286	0.0714	2.56538	-0.195176	FALSE	1.1463
NECTIN2	0.9286	0.0714	2.56538	0.32877	FALSE	1.1463
AC005400.1	0.9286	0.0714	2.56538	-0.572001	FALSE	1.1463
WWTR1-AS1	0.9286	0.0714	2.56538	-0.23321	FALSE	1.1463
AC055733.2	0.9286	0.0714	2.56538	-0.628587	FALSE	1.1463
HLA-DQA2	0.9284	0.0716	2.56237	0.260817	FALSE	1.14509
QKI	0.9284	0.0716	2.56237	0.220884	FALSE	1.14509
AP003049.2	0.9284	0.0716	2.56237	-0.301668	FALSE	1.14509
TACR1	0.9284	0.0716	2.56237	-0.149368	FALSE	1.14509
MET	0.9284	0.0716	2.56237	0.175163	FALSE	1.14509
PENK	0.9284	0.0716	2.56237	0.10365	FALSE	1.14509
AC007336.1	0.9284	0.0716	2.56237	0.00761414	FALSE	1.14509
TMEM51	0.9284	0.0716	2.56237	0.116564	FALSE	1.14509
AC244100.4	0.9284	0.0716	2.56237	0.138062	FALSE	1.14509
AC016735.1	0.9284	0.0716	2.56237	-0.632098	FALSE	1.14509
AR	0.9284	0.0716	2.56237	-0.194892	FALSE	1.14509
AL133370.1	0.9284	0.0716	2.56237	0.139288	FALSE	1.14509
AL132633.1	0.9284	0.0716	2.56237	-0.0854301	FALSE	1.14509
EBF4	0.9284	0.0716	2.56237	0.104712	FALSE	1.14509
AC097448.1	0.9284	0.0716	2.56237	-0.868858	FALSE	1.14509
AC006378.1	0.9284	0.0716	2.56237	-0.412527	FALSE	1.14509
ATXN8OS	0.9284	0.0716	2.56237	-0.141587	FALSE	1.14509
CYP1B1-AS1	0.9282	0.0718	2.55936	0.00101709	FALSE	1.14388
AL162411.1	0.9282	0.0718	2.55936	-0.113003	FALSE	1.14388
ABCA9-AS1	0.9282	0.0718	2.55936	-0.664	FALSE	1.14388
MTRNR2L12	0.9282	0.0718	2.55936	1.10455	FALSE	1.14388
SEL1L3	0.9282	0.0718	2.55936	0.138289	FALSE	1.14388
CADPS2	0.9282	0.0718	2.55936	-0.105711	FALSE	1.14388
SLIT3	0.9282	0.0718	2.55936	-0.0995541	FALSE	1.14388
ALDH1A1	0.9282	0.0718	2.55936	0.243828	FALSE	1.14388
AC007066.3	0.9282	0.0718	2.55936	-0.503095	FALSE	1.14388
SAMD9	0.9282	0.0718	2.55936	-0.0679054	FALSE	1.14388
KLHL4	0.9282	0.0718	2.55936	0.070754	FALSE	1.14388
SLC12A7	0.9282	0.0718	2.55936	0.344619	FALSE	1.14388
AC131956.1	0.9282	0.0718	2.55936	0.0498495	FALSE	1.14388
SPARC	0.9282	0.0718	2.55936	0.108909	FALSE	1.14388
PCDH18	0.9282	0.0718	2.55936	0.270208	FALSE	1.14388
NRIP3	0.9282	0.0718	2.55936	-0.241561	FALSE	1.14388
ALDH1A3	0.9282	0.0718	2.55936	-0.251693	FALSE	1.14388
AC026167.1	0.9282	0.0718	2.55936	0.1401	FALSE	1.14388
AC007639.1	0.9282	0.0718	2.55936	-0.363699	FALSE	1.14388
PIP	0.9282	0.0718	2.55936	-0.16302	FALSE	1.14388
PARP12	0.9282	0.0718	2.55936	0.454744	FALSE	1.14388
AC008574.1	0.9282	0.0718	2.55936	0.137901	FALSE	1.14388
GLDN	0.9282	0.0718	2.55936	0.4398	FALSE	1.14388
LINC01117	0.9282	0.0718	2.55936	-0.121691	FALSE	1.14388
RAB3B	0.928	0.072	2.55637	-0.150233	FALSE	1.14267
SUCNR1	0.928	0.072	2.55637	0.0364933	FALSE	1.14267
ARHGAP28	0.928	0.072	2.55637	-0.0123978	FALSE	1.14267
BDKRB2	0.928	0.072	2.55637	0.19892	FALSE	1.14267
AC137494.1	0.928	0.072	2.55637	0.498588	FALSE	1.14267
PAPSS2	0.928	0.072	2.55637	-0.152154	FALSE	1.14267
SH3RF2	0.928	0.072	2.55637	0.144742	FALSE	1.14267
WIPF1	0.928	0.072	2.55637	0.219224	FALSE	1.14267
CA2	0.928	0.072	2.55637	0.163792	FALSE	1.14267
AC026523.3	0.928	0.072	2.55637	0.158259	FALSE	1.14267
BTBD11	0.928	0.072	2.55637	0.245346	FALSE	1.14267
SGCZ	0.928	0.072	2.55637	-0.377695	FALSE	1.14267
AL118511.2	0.928	0.072	2.55637	0.321262	FALSE	1.14267
C1QTNF7	0.928	0.072	2.55637	-0.0441222	FALSE	1.14267
MSX2	0.928	0.072	2.55637	-0.243042	FALSE	1.14267
AP001037.1	0.928	0.072	2.55637	0.103086	FALSE	1.14267
TRMT9B	0.928	0.072	2.55637	-0.0522194	FALSE	1.14267
UBASH3B	0.928	0.072	2.55637	0.166604	FALSE	1.14267
AC110597.3	0.928	0.072	2.55637	-0.130332	FALSE	1.14267
AC104689.2	0.928	0.072	2.55637	-0.0246668	FALSE	1.14267
AC012409.2	0.928	0.072	2.55637	-0.18242	FALSE	1.14267
C17orf82	0.928	0.072	2.55637	0.0692034	FALSE	1.14267
ITGB5	0.928	0.072	2.55637	0.347102	FALSE	1.14267
AC002407.1	0.928	0.072	2.55637	0.359498	FALSE	1.14267
PPFIBP2	0.928	0.072	2.55637	0.159216	FALSE	1.14267
SOX2	0.9278	0.0722	2.55338	0.406775	FALSE	1.14146
AP002336.3	0.9278	0.0722	2.55338	0.145121	FALSE	1.14146
OR10C1	0.9278	0.0722	2.55338	-0.0148392	FALSE	1.14146
ADAMTS16	0.9278	0.0722	2.55338	-0.0331783	FALSE	1.14146
AC008914.1	0.9278	0.0722	2.55338	-0.217797	FALSE	1.14146
AP000829.1	0.9278	0.0722	2.55338	0.138901	FALSE	1.14146
RCSD1	0.9278	0.0722	2.55338	0.184465	FALSE	1.14146
DDIT4-AS1	0.9278	0.0722	2.55338	0.184679	FALSE	1.14146
AL137017.1	0.9278	0.0722	2.55338	0.0701599	FALSE	1.14146
AC016687.2	0.9278	0.0722	2.55338	0.150158	FALSE	1.14146
PLS3-AS1	0.9278	0.0722	2.55338	0.00931168	FALSE	1.14146
LINC01940	0.9278	0.0722	2.55338	0.42371	FALSE	1.14146
LINC02178	0.9278	0.0722	2.55338	0.382586	FALSE	1.14146
PSMB8	0.9278	0.0722	2.55338	0.481321	FALSE	1.14146
NKAIN1	0.9278	0.0722	2.55338	0.470029	FALSE	1.14146
CXCL13	0.9278	0.0722	2.55338	0.37648	FALSE	1.14146
AC058791.1	0.9278	0.0722	2.55338	-0.808127	FALSE	1.14146
AC034268.2	0.9276	0.0724	2.55039	0.0659552	FALSE	1.14026
CLSTN2	0.9276	0.0724	2.55039	-0.157297	FALSE	1.14026
LGR5	0.9276	0.0724	2.55039	0.0815144	FALSE	1.14026
GLIPR2	0.9276	0.0724	2.55039	0.296813	FALSE	1.14026
AC011841.1	0.9276	0.0724	2.55039	0.875652	FALSE	1.14026
FAM225A	0.9276	0.0724	2.55039	0.395517	FALSE	1.14026
AC245008.1	0.9276	0.0724	2.55039	0.233998	FALSE	1.14026
AGBL1	0.9276	0.0724	2.55039	0.12589	FALSE	1.14026
AL117329.1	0.9276	0.0724	2.55039	0.0962553	FALSE	1.14026
CSAG3	0.9276	0.0724	2.55039	0.151497	FALSE	1.14026
AL391117.1	0.9276	0.0724	2.55039	-0.0798264	FALSE	1.14026
SHISA2	0.9276	0.0724	2.55039	0.141874	FALSE	1.14026
RNASE3	0.9276	0.0724	2.55039	0.355299	FALSE	1.14026
SEMA3B-AS1	0.9276	0.0724	2.55039	0.0762577	FALSE	1.14026
AL139330.1	0.9276	0.0724	2.55039	-0.407846	FALSE	1.14026
LRMDA	0.9276	0.0724	2.55039	0.205369	FALSE	1.14026
EOMES	0.9276	0.0724	2.55039	0.562965	FALSE	1.14026
AC012085.2	0.9276	0.0724	2.55039	-0.473804	FALSE	1.14026
AC026202.2	0.9274	0.0726	2.54742	-0.577589	FALSE	1.13906
SMIM1	0.9274	0.0726	2.54742	-0.31044	FALSE	1.13906
XIRP1	0.9274	0.0726	2.54742	0.352543	FALSE	1.13906
AC025171.5	0.9274	0.0726	2.54742	0.0811119	FALSE	1.13906
MAML3	0.9274	0.0726	2.54742	0.444718	FALSE	1.13906
LINC01605	0.9274	0.0726	2.54742	0.224248	FALSE	1.13906
AL161640.2	0.9274	0.0726	2.54742	0.284183	FALSE	1.13906
MT-ND3	0.9274	0.0726	2.54742	0.857646	FALSE	1.13906
GLDC	0.9274	0.0726	2.54742	-0.000117302	FALSE	1.13906
LAMA3	0.9274	0.0726	2.54742	0.52713	FALSE	1.13906
LINC02346	0.9274	0.0726	2.54742	0.11265	FALSE	1.13906
SLIT2	0.9274	0.0726	2.54742	-0.0317025	FALSE	1.13906
AC244517.11	0.9274	0.0726	2.54742	-0.662774	FALSE	1.13906
TRPC5	0.9274	0.0726	2.54742	-0.112914	FALSE	1.13906
TWIST2	0.9272	0.0728	2.54445	0.0960712	FALSE	1.13787
LDLRAD3	0.9272	0.0728	2.54445	0.111289	FALSE	1.13787
AC009542.1	0.9272	0.0728	2.54445	-0.400761	FALSE	1.13787
LINC01563	0.9272	0.0728	2.54445	0.205798	FALSE	1.13787
WFIKKN2	0.9272	0.0728	2.54445	0.199202	FALSE	1.13787
AL358215.2	0.9272	0.0728	2.54445	0.112178	FALSE	1.13787
LINC00343	0.9272	0.0728	2.54445	-0.0385303	FALSE	1.13787
NRN1	0.9272	0.0728	2.54445	-0.216221	FALSE	1.13787
TC2N	0.9272	0.0728	2.54445	-0.0571861	FALSE	1.13787
LINC02448	0.9272	0.0728	2.54445	-0.0526285	FALSE	1.13787
LINC01745	0.9272	0.0728	2.54445	0.158323	FALSE	1.13787
GRM3	0.9272	0.0728	2.54445	-0.0683107	FALSE	1.13787
NHLRC4	0.9272	0.0728	2.54445	-0.326992	FALSE	1.13787
ROR1	0.9272	0.0728	2.54445	0.184794	FALSE	1.13787
RGS6	0.9272	0.0728	2.54445	-0.0532074	FALSE	1.13787
EXPH5	0.9272	0.0728	2.54445	0.128526	FALSE	1.13787
LINC01893	0.9272	0.0728	2.54445	-0.454381	FALSE	1.13787
HLA-DQB1-AS1	0.9272	0.0728	2.54445	-0.0985031	FALSE	1.13787
LINC02132	0.9272	0.0728	2.54445	0.371709	FALSE	1.13787
MT-ATP6	0.927	0.073	2.54149	0.826972	FALSE	1.13668
AC006270.1	0.927	0.073	2.54149	-0.442334	FALSE	1.13668
LINC01233	0.927	0.073	2.54149	-0.000668526	FALSE	1.13668
AC114763.2	0.927	0.073	2.54149	-0.00851345	FALSE	1.13668
PLEKHF1	0.927	0.073	2.54149	0.4522	FALSE	1.13668
DYSF	0.927	0.073	2.54149	-0.196056	FALSE	1.13668
AL121578.3	0.927	0.073	2.54149	0.145353	FALSE	1.13668
POTEM	0.927	0.073	2.54149	0.541829	FALSE	1.13668
AL138701.2	0.927	0.073	2.54149	-0.00239372	FALSE	1.13668
AC087857.1	0.927	0.073	2.54149	0.0463696	FALSE	1.13668
SH3BP4	0.927	0.073	2.54149	0.218155	FALSE	1.13668
GRIP1	0.927	0.073	2.54149	-0.0476322	FALSE	1.13668
TNFRSF10B	0.927	0.073	2.54149	0.261724	FALSE	1.13668
TFF3	0.927	0.073	2.54149	0.191363	FALSE	1.13668
FAM181A	0.927	0.073	2.54149	-0.126323	FALSE	1.13668
SERPINH1	0.927	0.073	2.54149	0.540276	FALSE	1.13668
AC012462.3	0.927	0.073	2.54149	0.450777	FALSE	1.13668
RAB7B	0.927	0.073	2.54149	0.275938	FALSE	1.13668
PTHLH	0.927	0.073	2.54149	0.0612383	FALSE	1.13668
IFNK	0.927	0.073	2.54149	-0.0635729	FALSE	1.13668
AC254633.1	0.927	0.073	2.54149	-0.401019	FALSE	1.13668
AC067773.1	0.927	0.073	2.54149	-0.33832	FALSE	1.13668
HIST1H2AL	0.9268	0.0732	2.53854	0.430016	FALSE	1.13549
LIMS1-AS1	0.9268	0.0732	2.53854	-0.0606241	FALSE	1.13549
ADRA2B	0.9268	0.0732	2.53854	0.205829	FALSE	1.13549
AGT	0.9268	0.0732	2.53854	0.677644	FALSE	1.13549
SH3PXD2B	0.9268	0.0732	2.53854	0.212817	FALSE	1.13549
ITPR2	0.9268	0.0732	2.53854	0.262408	FALSE	1.13549
LINC00538	0.9268	0.0732	2.53854	0.338654	FALSE	1.13549
AC064874.1	0.9268	0.0732	2.53854	-0.215532	FALSE	1.13549
AC027607.1	0.9268	0.0732	2.53854	0.565379	FALSE	1.13549
LINC01202	0.9268	0.0732	2.53854	-0.059021	FALSE	1.13549
LMLN2	0.9268	0.0732	2.53854	-0.177659	FALSE	1.13549
HRH3	0.9268	0.0732	2.53854	-0.0309935	FALSE	1.13549
SPINK7	0.9268	0.0732	2.53854	-0.114428	FALSE	1.13549
IGLV6-57	0.9268	0.0732	2.53854	0.0573673	FALSE	1.13549
C8orf34	0.9268	0.0732	2.53854	-0.0579314	FALSE	1.13549
CPNE2	0.9268	0.0732	2.53854	0.311635	FALSE	1.13549
PAWR	0.9268	0.0732	2.53854	0.174472	FALSE	1.13549
AL138694.1	0.9268	0.0732	2.53854	0.151033	FALSE	1.13549
AP000365.1	0.9268	0.0732	2.53854	0.335992	FALSE	1.13549
DIAPH2-AS1	0.9268	0.0732	2.53854	-0.531557	FALSE	1.13549
FP236383.3	0.9266	0.0734	2.5356	0.890531	FALSE	1.1343
SHROOM3	0.9266	0.0734	2.5356	-0.202575	FALSE	1.1343
AL157394.3	0.9266	0.0734	2.5356	0.26607	FALSE	1.1343
RGS1	0.9266	0.0734	2.5356	1.04982	FALSE	1.1343
SLC22A10	0.9266	0.0734	2.5356	-0.059411	FALSE	1.1343
ITPRID1	0.9266	0.0734	2.5356	-0.297813	FALSE	1.1343
COL5A1	0.9266	0.0734	2.5356	0.302985	FALSE	1.1343
AL392089.1	0.9266	0.0734	2.5356	0.337687	FALSE	1.1343
ABCB1	0.9266	0.0734	2.5356	-0.441265	FALSE	1.1343
AC104827.1	0.9266	0.0734	2.5356	-0.679321	FALSE	1.1343
CDH22	0.9266	0.0734	2.5356	-0.052053	FALSE	1.1343
COL24A1	0.9266	0.0734	2.5356	-0.281986	FALSE	1.1343
SLC6A1	0.9266	0.0734	2.5356	0.279459	FALSE	1.1343
RPRM	0.9266	0.0734	2.5356	-0.0186195	FALSE	1.1343
GPAT3	0.9266	0.0734	2.5356	-0.292059	FALSE	1.1343
AP002989.1	0.9266	0.0734	2.5356	0.0218067	FALSE	1.1343
CXCR6	0.9266	0.0734	2.5356	0.190902	FALSE	1.1343
RGMA	0.9266	0.0734	2.5356	0.00266552	FALSE	1.1343
AC005921.2	0.9266	0.0734	2.5356	-0.759944	FALSE	1.1343
AC005343.1	0.9264	0.0736	2.53266	-0.480968	FALSE	1.13312
AC107068.2	0.9264	0.0736	2.53266	-0.589745	FALSE	1.13312
TENM1	0.9264	0.0736	2.53266	-0.0895743	FALSE	1.13312
PLEKHG3	0.9264	0.0736	2.53266	0.205474	FALSE	1.13312
AC007349.1	0.9264	0.0736	2.53266	-0.0828095	FALSE	1.13312
SCN5A	0.9264	0.0736	2.53266	0.337002	FALSE	1.13312
ADARB2-AS1	0.9264	0.0736	2.53266	0.279042	FALSE	1.13312
LINC01322	0.9264	0.0736	2.53266	-0.092782	FALSE	1.13312
AC090004.2	0.9264	0.0736	2.53266	-0.614601	FALSE	1.13312
AC104316.1	0.9264	0.0736	2.53266	-0.595408	FALSE	1.13312
OTOS	0.9264	0.0736	2.53266	0.157221	FALSE	1.13312
LZTS1	0.9264	0.0736	2.53266	0.091486	FALSE	1.13312
AC113386.1	0.9264	0.0736	2.53266	-0.284141	FALSE	1.13312
LIX1	0.9264	0.0736	2.53266	0.104336	FALSE	1.13312
EMID1	0.9264	0.0736	2.53266	0.353878	FALSE	1.13312
AC008592.2	0.9264	0.0736	2.53266	-0.322495	FALSE	1.13312
MROH7	0.9264	0.0736	2.53266	0.0792179	FALSE	1.13312
AC116667.1	0.9264	0.0736	2.53266	0.382333	FALSE	1.13312
AC109597.2	0.9264	0.0736	2.53266	-0.37627	FALSE	1.13312
AC131210.1	0.9262	0.0738	2.52973	0.40671	FALSE	1.13194
CYP1B1	0.9262	0.0738	2.52973	-0.179605	FALSE	1.13194
BX255925.1	0.9262	0.0738	2.52973	0.364066	FALSE	1.13194
PCP4	0.9262	0.0738	2.52973	-0.193052	FALSE	1.13194
SLC9A9	0.9262	0.0738	2.52973	0.106859	FALSE	1.13194
AL031123.4	0.9262	0.0738	2.52973	-0.0528145	FALSE	1.13194
LINC00683	0.9262	0.0738	2.52973	0.125426	FALSE	1.13194
GSN-AS1	0.9262	0.0738	2.52973	-0.243197	FALSE	1.13194
AC008543.5	0.9262	0.0738	2.52973	0.0503674	FALSE	1.13194
AL513487.1	0.9262	0.0738	2.52973	-0.0953178	FALSE	1.13194
LINC00645	0.9262	0.0738	2.52973	0.566721	FALSE	1.13194
LINC00507	0.9262	0.0738	2.52973	0.153107	FALSE	1.13194
TENT5A	0.9262	0.0738	2.52973	0.254556	FALSE	1.13194
CALB1	0.926	0.074	2.52681	0.00109768	FALSE	1.13077
RNF144B	0.926	0.074	2.52681	0.295159	FALSE	1.13077
AC009271.1	0.926	0.074	2.52681	0.027669	FALSE	1.13077
CD93	0.926	0.074	2.52681	0.744916	FALSE	1.13077
AC007495.1	0.926	0.074	2.52681	-0.601613	FALSE	1.13077
LPCAT2	0.926	0.074	2.52681	0.110032	FALSE	1.13077
AC064853.1	0.926	0.074	2.52681	0.269723	FALSE	1.13077
GPX3	0.926	0.074	2.52681	0.0998945	FALSE	1.13077
AC008937.2	0.926	0.074	2.52681	-0.594857	FALSE	1.13077
CCAT2	0.926	0.074	2.52681	0.53785	FALSE	1.13077
AL033523.1	0.926	0.074	2.52681	0.806465	FALSE	1.13077
CGB2	0.926	0.074	2.52681	0.0971184	FALSE	1.13077
CNTNAP4	0.9258	0.0742	2.52389	0.103639	FALSE	1.1296
KCNAB3	0.9258	0.0742	2.52389	0.00892734	FALSE	1.1296
ELMO1-AS1	0.9258	0.0742	2.52389	-0.289279	FALSE	1.1296
AC012511.2	0.9258	0.0742	2.52389	-0.104781	FALSE	1.1296
AC010260.1	0.9258	0.0742	2.52389	-0.379689	FALSE	1.1296
AL022726.1	0.9258	0.0742	2.52389	-0.344497	FALSE	1.1296
AL121829.2	0.9258	0.0742	2.52389	0.658936	FALSE	1.1296
HOXB-AS1	0.9258	0.0742	2.52389	0.379548	FALSE	1.1296
G0S2	0.9258	0.0742	2.52389	-0.309319	FALSE	1.1296
PREX1	0.9258	0.0742	2.52389	0.320696	FALSE	1.1296
DPP10	0.9258	0.0742	2.52389	-0.280681	FALSE	1.1296
SULF1	0.9258	0.0742	2.52389	0.138172	FALSE	1.1296
C1QL1	0.9258	0.0742	2.52389	0.338704	FALSE	1.1296
GPC5	0.9258	0.0742	2.52389	0.121243	FALSE	1.1296
AQP2	0.9258	0.0742	2.52389	0.431012	FALSE	1.1296
ATP13A4-AS1	0.9258	0.0742	2.52389	0.204857	FALSE	1.1296
CEBPD	0.9258	0.0742	2.52389	-0.189395	FALSE	1.1296
AL391839.2	0.9258	0.0742	2.52389	0.0160217	FALSE	1.1296
TLR1	0.9258	0.0742	2.52389	0.192262	FALSE	1.1296
AL355336.1	0.9256	0.0744	2.52099	0.539836	FALSE	1.12843
AC244034.2	0.9256	0.0744	2.52099	0.0374832	FALSE	1.12843
LINC02019	0.9256	0.0744	2.52099	0.1211	FALSE	1.12843
MAN1A1	0.9256	0.0744	2.52099	-0.0678339	FALSE	1.12843
INS	0.9256	0.0744	2.52099	0.0869246	FALSE	1.12843
AC002091.2	0.9256	0.0744	2.52099	-0.0173674	FALSE	1.12843
SLC4A4	0.9256	0.0744	2.52099	0.0541129	FALSE	1.12843
SATB1-AS1	0.9256	0.0744	2.52099	-0.308796	FALSE	1.12843
TGFA	0.9256	0.0744	2.52099	0.213473	FALSE	1.12843
TRHDE-AS1	0.9256	0.0744	2.52099	-0.259683	FALSE	1.12843
AC093879.1	0.9256	0.0744	2.52099	-0.587159	FALSE	1.12843
LILRA6	0.9256	0.0744	2.52099	-0.248537	FALSE	1.12843
FES	0.9256	0.0744	2.52099	0.120632	FALSE	1.12843
DUSP10	0.9256	0.0744	2.52099	0.208193	FALSE	1.12843
AJ009632.2	0.9256	0.0744	2.52099	-0.0491791	FALSE	1.12843
TREML4	0.9256	0.0744	2.52099	0.540781	FALSE	1.12843
TGFBR3	0.9254	0.0746	2.51809	0.170336	FALSE	1.12726
PLEKHH2	0.9254	0.0746	2.51809	0.374522	FALSE	1.12726
KCNK16	0.9254	0.0746	2.51809	0.206964	FALSE	1.12726
TAC1	0.9254	0.0746	2.51809	-0.319816	FALSE	1.12726
DSPP	0.9254	0.0746	2.51809	0.568745	FALSE	1.12726
FBLN7	0.9254	0.0746	2.51809	0.204272	FALSE	1.12726
SRGAP2-AS1	0.9254	0.0746	2.51809	-0.628762	FALSE	1.12726
SLC25A48	0.9254	0.0746	2.51809	0.456011	FALSE	1.12726
CHST8	0.9254	0.0746	2.51809	0.106698	FALSE	1.12726
HLA-DQB1	0.9254	0.0746	2.51809	0.297354	FALSE	1.12726
LINC02082	0.9254	0.0746	2.51809	-0.0202589	FALSE	1.12726
IPCEF1	0.9254	0.0746	2.51809	-0.0360231	FALSE	1.12726
AC083862.2	0.9254	0.0746	2.51809	0.294496	FALSE	1.12726
GTSCR1	0.9252	0.0748	2.51519	-0.735604	FALSE	1.1261
PRR5	0.9252	0.0748	2.51519	-0.0477166	FALSE	1.1261
PBX3	0.9252	0.0748	2.51519	0.175897	FALSE	1.1261
AL831711.1	0.9252	0.0748	2.51519	-0.00932407	FALSE	1.1261
[truncated: 8,001 more rows]

## Sheet: Chandelier
	proba_de	proba_not_de	bayes_factor	lfc_median	is_de_fdr_0.05	log10_pscore
LINC01515	0.9616	0.0384	3.22054	1.74119	TRUE	1.41567
ADGRG7	0.9614	0.0386	3.21514	0.891577	TRUE	1.41341
SFTA3	0.9608	0.0392	3.19909	-0.0214224	TRUE	1.40671
FOSB	0.9586	0.0414	3.14219	0.192368	TRUE	1.383
LEF1	0.9564	0.0436	3.08812	-0.512593	TRUE	1.36051
LINC00470	0.9558	0.0442	3.07382	0.23666	TRUE	1.35458
CHRM3-AS2	0.9542	0.0458	3.03659	-0.962507	TRUE	1.33913
AC083837.1	0.9526	0.0474	3.00057	-0.560113	TRUE	1.32422
ABI3BP	0.9526	0.0474	3.00057	0.523881	TRUE	1.32422
PCDH18	0.9524	0.0476	2.99615	0.24575	TRUE	1.32239
OSTN	0.9518	0.0482	2.983	0.0519538	TRUE	1.31695
NPSR1	0.9514	0.0486	2.97431	-1.12931	TRUE	1.31336
EGFR	0.951	0.049	2.96569	0.00359011	TRUE	1.3098
ROR1-AS1	0.9508	0.0492	2.96141	1.85586	TRUE	1.30803
MTRNR2L1	0.9508	0.0492	2.96141	1.98424	TRUE	1.30803
ADAMTS9-AS2	0.9498	0.0502	2.94024	0.21524	TRUE	1.2993
CYP39A1	0.949	0.051	2.92358	-0.930862	TRUE	1.29243
AL358075.2	0.9488	0.0512	2.91946	-0.0498066	TRUE	1.29073
CGNL1	0.9488	0.0512	2.91946	1.95723	TRUE	1.29073
KLHL13	0.9486	0.0514	2.91535	-0.25627	TRUE	1.28904
SNCAIP	0.9476	0.0524	2.89503	0.609468	TRUE	1.28067
RBM20	0.9474	0.0526	2.89101	-0.334864	TRUE	1.27901
AL162493.1	0.9474	0.0526	2.89101	0.490913	TRUE	1.27901
ETV5	0.947	0.053	2.88301	0.36188	TRUE	1.27572
VGF	0.9468	0.0532	2.87903	-0.00645924	TRUE	1.27409
GNA14-AS1	0.9462	0.0538	2.86718	-0.31186	TRUE	1.26922
AC009686.1	0.9462	0.0538	2.86718	-0.83814	TRUE	1.26922
AP000676.5	0.9458	0.0542	2.85935	0.0645027	TRUE	1.266
ADRA1A	0.9456	0.0544	2.85546	0.307384	TRUE	1.2644
CHRDL1	0.9456	0.0544	2.85546	0.717021	TRUE	1.2644
HGF	0.9454	0.0546	2.85157	-0.667634	TRUE	1.26281
PRKG2	0.945	0.055	2.84385	-0.113459	TRUE	1.25964
HS3ST4	0.9448	0.0552	2.84001	0.203488	TRUE	1.25806
SVEP1	0.9446	0.0554	2.83618	0.0409894	TRUE	1.25649
MIR548A1HG	0.9442	0.0558	2.82856	-0.478428	TRUE	1.25337
PCDH9-AS4	0.9442	0.0558	2.82856	-0.788368	TRUE	1.25337
EBF1	0.9438	0.0562	2.821	0.00390863	FALSE	1.25026
MT-ATP8	0.9438	0.0562	2.821	1.80386	FALSE	1.25026
AC092691.3	0.9434	0.0566	2.81348	-0.457738	FALSE	1.24718
PRTG	0.9432	0.0568	2.80974	0.101192	FALSE	1.24565
SULF1	0.9432	0.0568	2.80974	0.201648	FALSE	1.24565
LPAR1	0.9428	0.0572	2.8023	0.376675	FALSE	1.2426
ITGA6	0.9428	0.0572	2.8023	1.06413	FALSE	1.2426
RGS8	0.9426	0.0574	2.7986	0.434871	FALSE	1.24109
GFAP	0.9426	0.0574	2.7986	1.45077	FALSE	1.24109
MTRNR2L8	0.9426	0.0574	2.7986	1.22196	FALSE	1.24109
LINC02742	0.9426	0.0574	2.7986	1.57387	FALSE	1.24109
LINC01440	0.9422	0.0578	2.79123	1.24635	FALSE	1.23807
PNOC	0.942	0.058	2.78756	0.910152	FALSE	1.23657
NRP2	0.9414	0.0586	2.77663	0.31695	FALSE	1.2321
KIT	0.941	0.059	2.76941	0.0341201	FALSE	1.22915
LINC01013	0.941	0.059	2.76941	0.26012	FALSE	1.22915
KCNMB1	0.941	0.059	2.76941	0.442832	FALSE	1.22915
AC090796.1	0.9406	0.0594	2.76222	0.353994	FALSE	1.22621
RAB38	0.9404	0.0596	2.75865	-0.204803	FALSE	1.22475
CACNG5	0.9404	0.0596	2.75865	-0.430175	FALSE	1.22475
LINC02456	0.94	0.06	2.75154	0.519575	FALSE	1.22185
PXDN	0.9398	0.0602	2.74799	0.348204	FALSE	1.2204
C5orf63	0.9396	0.0604	2.74446	0.182312	FALSE	1.21896
EYA4	0.9396	0.0604	2.74446	0.314088	FALSE	1.21896
C5orf17	0.9394	0.0606	2.74095	-0.137505	FALSE	1.21753
HOMER3	0.9392	0.0608	2.73744	-1.33433	FALSE	1.2161
AC021504.1	0.9392	0.0608	2.73744	0.0604362	FALSE	1.2161
AL354771.1	0.9392	0.0608	2.73744	-0.153271	FALSE	1.2161
TRIB1	0.939	0.061	2.73394	0.219483	FALSE	1.21467
MT-ATP6	0.939	0.061	2.73394	1.1844	FALSE	1.21467
SERPINE1	0.939	0.061	2.73394	0.462811	FALSE	1.21467
PDGFB	0.9388	0.0612	2.73046	0.754897	FALSE	1.21325
CDKN2A	0.9388	0.0612	2.73046	0.621597	FALSE	1.21325
AC092490.2	0.9386	0.0614	2.72698	1.20413	FALSE	1.21183
AP001021.3	0.9386	0.0614	2.72698	-0.287559	FALSE	1.21183
MTRNR2L12	0.9386	0.0614	2.72698	1.55228	FALSE	1.21183
MT-ND3	0.9384	0.0616	2.72351	1.14942	FALSE	1.21042
AC007014.1	0.9382	0.0618	2.72006	-0.864725	FALSE	1.20901
IL1RAPL2	0.9382	0.0618	2.72006	-0.268825	FALSE	1.20901
SPDYE2	0.938	0.062	2.71662	-0.673237	FALSE	1.20761
EHMT2-AS1	0.9378	0.0622	2.71318	-0.444836	FALSE	1.20621
AC009226.1	0.9376	0.0624	2.70976	-0.839672	FALSE	1.20482
AC138360.1	0.9374	0.0626	2.70634	-0.214833	FALSE	1.20343
MT-ND4L	0.9372	0.0628	2.70294	1.11728	FALSE	1.20204
SCARA5	0.9372	0.0628	2.70294	0.406023	FALSE	1.20204
MT-CYB	0.9372	0.0628	2.70294	0.933437	FALSE	1.20204
AL589787.1	0.9368	0.0632	2.69617	1.17755	FALSE	1.19928
MT-ND6	0.9364	0.0636	2.68943	1.19012	FALSE	1.19654
MT-CO3	0.9364	0.0636	2.68943	1.23128	FALSE	1.19654
CMTM8	0.9364	0.0636	2.68943	0.110665	FALSE	1.19654
FOXO1	0.9358	0.0642	2.6794	0.390734	FALSE	1.19246
AC092652.2	0.9356	0.0644	2.67607	-0.649179	FALSE	1.19111
SLC30A8	0.9356	0.0644	2.67607	0.0306082	FALSE	1.19111
AC010168.1	0.9356	0.0644	2.67607	-0.551167	FALSE	1.19111
AC021723.2	0.9354	0.0646	2.67276	1.34289	FALSE	1.18977
MT-ND1	0.9354	0.0646	2.67276	1.0192	FALSE	1.18977
TSPAN18	0.9352	0.0648	2.66945	1.04491	FALSE	1.18842
MYBPC1	0.9352	0.0648	2.66945	0.538924	FALSE	1.18842
AL442636.1	0.935	0.065	2.66616	0.815256	FALSE	1.18709
TXNIP	0.935	0.065	2.66616	0.662147	FALSE	1.18709
LINC00616	0.935	0.065	2.66616	-0.159423	FALSE	1.18709
AC005165.1	0.935	0.065	2.66616	0.658056	FALSE	1.18709
MT-ND2	0.935	0.065	2.66616	0.997292	FALSE	1.18709
FOS	0.9348	0.0652	2.66287	-0.271973	FALSE	1.18575
AC087521.2	0.9346	0.0654	2.6596	-0.187858	FALSE	1.18442
LINC01242	0.9344	0.0656	2.65633	0.15316	FALSE	1.1831
AP002498.1	0.9344	0.0656	2.65633	-1.33596	FALSE	1.1831
TTC29	0.9342	0.0658	2.65307	-0.0416102	FALSE	1.18177
AC023469.1	0.9342	0.0658	2.65307	1.25859	FALSE	1.18177
AC112493.1	0.934	0.066	2.64982	-0.809825	FALSE	1.18046
BCAS1	0.9338	0.0662	2.64658	0.826474	FALSE	1.17914
AL138760.1	0.9338	0.0662	2.64658	-0.291049	FALSE	1.17914
KCNB2	0.9338	0.0662	2.64658	0.234031	FALSE	1.17914
AC107068.2	0.9338	0.0662	2.64658	-0.498493	FALSE	1.17914
SHISA8	0.9336	0.0664	2.64335	0.651006	FALSE	1.17783
AP001977.1	0.9334	0.0666	2.64013	-1.20381	FALSE	1.17653
AC105094.2	0.933	0.067	2.63371	0.126047	FALSE	1.17393
AC027018.1	0.933	0.067	2.63371	-0.518257	FALSE	1.17393
EYA1	0.9328	0.0672	2.63052	-0.490229	FALSE	1.17263
ADAMTS12	0.9328	0.0672	2.63052	-0.40545	FALSE	1.17263
CTXND1	0.9326	0.0674	2.62733	-0.145954	FALSE	1.17134
NOX4	0.9326	0.0674	2.62733	-0.249563	FALSE	1.17134
ASTN2-AS1	0.9326	0.0674	2.62733	-0.586609	FALSE	1.17134
AC107419.1	0.9324	0.0676	2.62415	-0.768366	FALSE	1.17005
POTEG	0.9322	0.0678	2.62099	0.920095	FALSE	1.16877
CUX2	0.932	0.068	2.61782	0.0487552	FALSE	1.16749
CRH	0.932	0.068	2.61782	-0.490468	FALSE	1.16749
CHRM2	0.932	0.068	2.61782	-0.0935945	FALSE	1.16749
AC005040.2	0.9318	0.0682	2.61467	1.04776	FALSE	1.16622
AL136119.1	0.9318	0.0682	2.61467	-0.539542	FALSE	1.16622
TNFAIP8	0.9318	0.0682	2.61467	-0.267803	FALSE	1.16622
AC022395.1	0.9318	0.0682	2.61467	-0.678526	FALSE	1.16622
MT-ND5	0.9318	0.0682	2.61467	1.04498	FALSE	1.16622
PON2	0.9316	0.0684	2.61153	0.546812	FALSE	1.16494
NTM	0.9316	0.0684	2.61153	-0.204373	FALSE	1.16494
ATP1A2	0.9314	0.0686	2.6084	-0.114484	FALSE	1.16368
KCNH8	0.9314	0.0686	2.6084	-0.300129	FALSE	1.16368
SLC2A5	0.9314	0.0686	2.6084	0.711316	FALSE	1.16368
LGR5	0.9314	0.0686	2.6084	-0.0332389	FALSE	1.16368
MT-CO2	0.931	0.069	2.60215	1.0487	FALSE	1.16115
ZNF385D-AS2	0.931	0.069	2.60215	-0.741329	FALSE	1.16115
HS3ST3A1	0.931	0.069	2.60215	-0.991089	FALSE	1.16115
LINC02745	0.9308	0.0692	2.59904	0.586408	FALSE	1.15989
LINC01580	0.9308	0.0692	2.59904	-0.245468	FALSE	1.15989
SGCZ	0.9308	0.0692	2.59904	-0.217607	FALSE	1.15989
GNA14	0.9306	0.0694	2.59594	0.0340748	FALSE	1.15864
COLEC12	0.9306	0.0694	2.59594	0.0847764	FALSE	1.15864
LRRIQ3	0.9306	0.0694	2.59594	-0.13883	FALSE	1.15864
AC008127.1	0.9304	0.0696	2.59285	0.170526	FALSE	1.15739
MT-ND4	0.9302	0.0698	2.58977	1.07022	FALSE	1.15614
CASC6	0.9302	0.0698	2.58977	0.729548	FALSE	1.15614
EIF4EBP1	0.93	0.07	2.58669	0.688912	FALSE	1.1549
DLGAP1-AS5	0.93	0.07	2.58669	-0.876924	FALSE	1.1549
LINC00598	0.9296	0.0704	2.58056	0.970654	FALSE	1.15243
LINC01937	0.9294	0.0706	2.57751	0.0724988	FALSE	1.1512
AC099788.1	0.9294	0.0706	2.57751	-0.466051	FALSE	1.1512
AC096576.2	0.9292	0.0708	2.57446	-0.256259	FALSE	1.14997
FGF1	0.929	0.071	2.57143	-0.64544	FALSE	1.14874
AC090709.1	0.9288	0.0712	2.5684	-0.810425	FALSE	1.14752
AC092640.1	0.9286	0.0714	2.56538	-0.310554	FALSE	1.1463
DCC	0.9284	0.0716	2.56237	0.176713	FALSE	1.14509
ATF3	0.9284	0.0716	2.56237	-0.536452	FALSE	1.14509
AC012404.1	0.9284	0.0716	2.56237	-0.771122	FALSE	1.14509
AC020611.2	0.9282	0.0718	2.55936	-0.171897	FALSE	1.14388
AC010230.1	0.928	0.072	2.55637	0.385387	FALSE	1.14267
ROS1	0.9278	0.0722	2.55338	0.369427	FALSE	1.14146
ST8SIA2	0.9278	0.0722	2.55338	0.146833	FALSE	1.14146
AC110296.1	0.9276	0.0724	2.55039	-0.352126	FALSE	1.14026
LINC02250	0.9276	0.0724	2.55039	-0.61887	FALSE	1.14026
LCNL1	0.9276	0.0724	2.55039	-0.0362902	FALSE	1.14026
AC023590.1	0.9276	0.0724	2.55039	-0.436075	FALSE	1.14026
AC005999.2	0.9276	0.0724	2.55039	0.399028	FALSE	1.14026
BACE2	0.9276	0.0724	2.55039	0.0997457	FALSE	1.14026
ANKRD30A	0.9274	0.0726	2.54742	0.368714	FALSE	1.13906
AC079015.1	0.9274	0.0726	2.54742	-0.555638	FALSE	1.13906
LINC02853	0.9274	0.0726	2.54742	-0.248994	FALSE	1.13906
MIR924HG	0.9274	0.0726	2.54742	0.392176	FALSE	1.13906
FN1	0.9274	0.0726	2.54742	-0.363592	FALSE	1.13906
PPFIA2-AS1	0.9274	0.0726	2.54742	-0.518328	FALSE	1.13906
LINC00558	0.9272	0.0728	2.54445	0.603228	FALSE	1.13787
CFTR	0.927	0.073	2.54149	-0.714026	FALSE	1.13668
AP000462.1	0.9268	0.0732	2.53854	-0.542424	FALSE	1.13549
AC105402.3	0.9268	0.0732	2.53854	0.523296	FALSE	1.13549
COL19A1	0.9266	0.0734	2.5356	-0.1458	FALSE	1.1343
LINC02315	0.9266	0.0734	2.5356	-0.386982	FALSE	1.1343
AC007389.1	0.9264	0.0736	2.53266	0.146555	FALSE	1.13312
MT-CO1	0.9264	0.0736	2.53266	0.988292	FALSE	1.13312
SLCO1A2	0.9264	0.0736	2.53266	0.380679	FALSE	1.13312
AL021918.5	0.9262	0.0738	2.52973	0.717219	FALSE	1.13194
IGF1	0.926	0.074	2.52681	0.387607	FALSE	1.13077
LINC01983	0.926	0.074	2.52681	-0.435702	FALSE	1.13077
AC103770.1	0.9258	0.0742	2.52389	-0.0980663	FALSE	1.1296
PDGFD	0.9258	0.0742	2.52389	-0.705289	FALSE	1.1296
KCNK2	0.9256	0.0744	2.52099	-0.0260272	FALSE	1.12843
DUSP5	0.9256	0.0744	2.52099	-0.163322	FALSE	1.12843
FGF10	0.9254	0.0746	2.51809	0.303373	FALSE	1.12726
IGF2BP2	0.9254	0.0746	2.51809	0.296507	FALSE	1.12726
SEMA5A	0.9254	0.0746	2.51809	-0.656878	FALSE	1.12726
AC016687.2	0.925	0.075	2.51231	0.0466433	FALSE	1.12494
PCDH9-AS2	0.925	0.075	2.51231	-0.689497	FALSE	1.12494
ST7-AS2	0.9248	0.0752	2.50943	-0.646065	FALSE	1.12378
ARHGAP31	0.9248	0.0752	2.50943	0.663805	FALSE	1.12378
AC069228.1	0.9244	0.0756	2.50369	-0.709824	FALSE	1.12148
AC117834.1	0.9244	0.0756	2.50369	-0.524368	FALSE	1.12148
AC061708.1	0.9244	0.0756	2.50369	0.397651	FALSE	1.12148
AC104041.1	0.9242	0.0758	2.50083	0.980983	FALSE	1.12033
CTDSP1	0.9242	0.0758	2.50083	0.122323	FALSE	1.12033
SLC6A20	0.9242	0.0758	2.50083	0.160132	FALSE	1.12033
ADAMTS9	0.9242	0.0758	2.50083	-0.321599	FALSE	1.12033
CD96	0.924	0.076	2.49798	0.140377	FALSE	1.11919
GABRG3-AS1	0.924	0.076	2.49798	-0.376562	FALSE	1.11919
DPP10-AS3	0.924	0.076	2.49798	-0.559248	FALSE	1.11919
ANKRD55	0.9238	0.0762	2.49513	0.301625	FALSE	1.11805
RMRP	0.9236	0.0764	2.4923	0.450752	FALSE	1.11691
LINC01340	0.9236	0.0764	2.4923	-0.333582	FALSE	1.11691
AL590006.1	0.9232	0.0768	2.48664	-0.674562	FALSE	1.11464
CNTN6	0.9232	0.0768	2.48664	-0.168931	FALSE	1.11464
RELA-DT	0.9232	0.0768	2.48664	0.57598	FALSE	1.11464
AL160254.1	0.9232	0.0768	2.48664	-0.552197	FALSE	1.11464
AC138305.1	0.9232	0.0768	2.48664	0.42871	FALSE	1.11464
LINC02552	0.923	0.077	2.48382	-0.503019	FALSE	1.11351
CXCL13	0.923	0.077	2.48382	0.0803609	FALSE	1.11351
SEMA3D	0.923	0.077	2.48382	0.491166	FALSE	1.11351
LINC02208	0.923	0.077	2.48382	0.363644	FALSE	1.11351
LINC02141	0.9228	0.0772	2.48101	-0.732163	FALSE	1.11238
LINC01605	0.9228	0.0772	2.48101	0.422763	FALSE	1.11238
AP002989.1	0.9228	0.0772	2.48101	0.622038	FALSE	1.11238
AP002370.2	0.9228	0.0772	2.48101	-0.810609	FALSE	1.11238
AL035670.1	0.9226	0.0774	2.47821	-0.10581	FALSE	1.11126
LINC01748	0.9226	0.0774	2.47821	0.788636	FALSE	1.11126
ZNF208	0.9224	0.0776	2.47541	0.119662	FALSE	1.11014
BRINP3	0.9224	0.0776	2.47541	-0.0578327	FALSE	1.11014
FP236383.3	0.9222	0.0778	2.47262	0.460191	FALSE	1.10902
APLF	0.9222	0.0778	2.47262	0.0398879	FALSE	1.10902
AC008056.1	0.9222	0.0778	2.47262	-0.497748	FALSE	1.10902
HIF3A	0.922	0.078	2.46984	-0.00466824	FALSE	1.10791
IL7	0.9218	0.0782	2.46706	-0.750578	FALSE	1.10679
AC093535.1	0.9218	0.0782	2.46706	-0.943175	FALSE	1.10679
MRAP2	0.9216	0.0784	2.46429	0.135432	FALSE	1.10568
ATP10A	0.9216	0.0784	2.46429	-0.287861	FALSE	1.10568
ANOS1	0.9216	0.0784	2.46429	1.24448	FALSE	1.10568
AL157938.2	0.9216	0.0784	2.46429	-0.607541	FALSE	1.10568
LINC00607	0.9216	0.0784	2.46429	-0.164792	FALSE	1.10568
RBMS3-AS2	0.9214	0.0786	2.46152	-0.566505	FALSE	1.10458
LANCL1-AS1	0.9214	0.0786	2.46152	-0.308076	FALSE	1.10458
AC093879.1	0.9214	0.0786	2.46152	-0.492754	FALSE	1.10458
EMP2	0.9214	0.0786	2.46152	0.544648	FALSE	1.10458
AC025465.1	0.9214	0.0786	2.46152	-0.732847	FALSE	1.10458
AC007091.1	0.9212	0.0788	2.45876	0.237768	FALSE	1.10347
AL357873.1	0.9212	0.0788	2.45876	-0.405496	FALSE	1.10347
LINC02284	0.9212	0.0788	2.45876	-0.260091	FALSE	1.10347
AL035401.1	0.9212	0.0788	2.45876	-0.227455	FALSE	1.10347
ADAMTS3	0.9212	0.0788	2.45876	-0.525788	FALSE	1.10347
PSTPIP2	0.921	0.079	2.45601	-0.102881	FALSE	1.10237
BSPRY	0.921	0.079	2.45601	0.489858	FALSE	1.10237
AC004053.1	0.921	0.079	2.45601	-0.816626	FALSE	1.10237
LDB3	0.921	0.079	2.45601	0.901625	FALSE	1.10237
RGS5	0.9208	0.0792	2.45327	-0.321277	FALSE	1.10127
ANLN	0.9208	0.0792	2.45327	0.62642	FALSE	1.10127
LRRC38	0.9208	0.0792	2.45327	0.426179	FALSE	1.10127
AL157829.1	0.9208	0.0792	2.45327	-0.546356	FALSE	1.10127
LNCAROD	0.9206	0.0794	2.45053	0.141389	FALSE	1.10018
AC091885.2	0.9206	0.0794	2.45053	0.0136595	FALSE	1.10018
VAX1	0.9206	0.0794	2.45053	0.0853682	FALSE	1.10018
LINC01411	0.9206	0.0794	2.45053	0.491235	FALSE	1.10018
ARL17B	0.9206	0.0794	2.45053	1.3859	FALSE	1.10018
AC139720.1	0.9206	0.0794	2.45053	-0.541078	FALSE	1.10018
OVCH1-AS1	0.9206	0.0794	2.45053	-0.526646	FALSE	1.10018
SLCO2A1	0.9204	0.0796	2.44779	0.413008	FALSE	1.09909
LINC00871	0.9204	0.0796	2.44779	0.797215	FALSE	1.09909
AC097512.1	0.9202	0.0798	2.44507	0.32439	FALSE	1.098
NIBAN1	0.9202	0.0798	2.44507	0.577633	FALSE	1.098
SEL1L3	0.9202	0.0798	2.44507	-0.284185	FALSE	1.098
NSUN7	0.92	0.08	2.44235	-0.559168	FALSE	1.09691
NR4A1	0.9198	0.0802	2.43963	-0.0278797	FALSE	1.09583
AC110023.1	0.9198	0.0802	2.43963	-0.494733	FALSE	1.09583
C16orf86	0.9196	0.0804	2.43692	-0.572173	FALSE	1.09474
SPRY4-AS1	0.9196	0.0804	2.43692	0.208569	FALSE	1.09474
AC008591.1	0.9196	0.0804	2.43692	0.571494	FALSE	1.09474
AC115622.1	0.9196	0.0804	2.43692	0.0342345	FALSE	1.09474
C3	0.9196	0.0804	2.43692	0.38498	FALSE	1.09474
CFAP47	0.9196	0.0804	2.43692	0.329852	FALSE	1.09474
EGR1	0.9196	0.0804	2.43692	0.0317235	FALSE	1.09474
SNHG31	0.9194	0.0806	2.43422	0.733382	FALSE	1.09366
LINGO2	0.9194	0.0806	2.43422	0.190839	FALSE	1.09366
LINC00639	0.9192	0.0808	2.43153	0.360493	FALSE	1.09259
LINC01098	0.9192	0.0808	2.43153	0.50439	FALSE	1.09259
AL138927.1	0.9192	0.0808	2.43153	0.429324	FALSE	1.09259
MIR4435-2HG	0.9188	0.0812	2.42615	0.285404	FALSE	1.09044
MIR31HG	0.9188	0.0812	2.42615	0.518558	FALSE	1.09044
EMID1	0.9186	0.0814	2.42348	0.207957	FALSE	1.08938
AC016042.1	0.9186	0.0814	2.42348	-0.548766	FALSE	1.08938
LINC02343	0.9186	0.0814	2.42348	-0.423619	FALSE	1.08938
VAV3	0.9184	0.0816	2.4208	-0.207205	FALSE	1.08831
IGSF21	0.9184	0.0816	2.4208	0.591325	FALSE	1.08831
LINC00960	0.9184	0.0816	2.4208	-0.515713	FALSE	1.08831
GJA1	0.9182	0.0818	2.41814	0.47148	FALSE	1.08725
AL133259.1	0.918	0.082	2.41548	-0.224621	FALSE	1.08619
LHFPL3-AS1	0.918	0.082	2.41548	-0.481321	FALSE	1.08619
AC244502.1	0.9178	0.0822	2.41282	-0.176924	FALSE	1.08513
AP001442.1	0.9178	0.0822	2.41282	-0.5583	FALSE	1.08513
AL050309.1	0.9178	0.0822	2.41282	0.0522327	FALSE	1.08513
F11-AS1	0.9176	0.0824	2.41018	0.324546	FALSE	1.08407
TACR1	0.9176	0.0824	2.41018	-0.309445	FALSE	1.08407
TXK	0.9174	0.0826	2.40753	0.0320272	FALSE	1.08302
LINC01170	0.9174	0.0826	2.40753	-0.320537	FALSE	1.08302
ABCA8	0.9172	0.0828	2.4049	0.0401692	FALSE	1.08197
DEC1	0.9172	0.0828	2.4049	0.484928	FALSE	1.08197
ETNPPL	0.9172	0.0828	2.4049	-0.24692	FALSE	1.08197
AQP4	0.9172	0.0828	2.4049	0.0914307	FALSE	1.08197
AL163541.1	0.917	0.083	2.40227	-0.158751	FALSE	1.08092
AC138123.1	0.917	0.083	2.40227	0.372195	FALSE	1.08092
MET	0.917	0.083	2.40227	0.211139	FALSE	1.08092
ATP8B4	0.917	0.083	2.40227	0.817451	FALSE	1.08092
MT2A	0.9168	0.0832	2.39964	0.218083	FALSE	1.07988
FP671120.4	0.9168	0.0832	2.39964	1.09882	FALSE	1.07988
PCDH17	0.9168	0.0832	2.39964	0.243898	FALSE	1.07988
AC008649.1	0.9168	0.0832	2.39964	-0.30093	FALSE	1.07988
EDNRA	0.9168	0.0832	2.39964	0.100601	FALSE	1.07988
ADAMTS6	0.9168	0.0832	2.39964	-0.252804	FALSE	1.07988
PREX1	0.9168	0.0832	2.39964	0.871299	FALSE	1.07988
FLT3	0.9166	0.0834	2.39702	-0.0712767	FALSE	1.07883
NKAIN2	0.9166	0.0834	2.39702	0.0602338	FALSE	1.07883
TRPC6	0.9166	0.0834	2.39702	0.116208	FALSE	1.07883
AL358944.1	0.9166	0.0834	2.39702	0.723605	FALSE	1.07883
AC091078.1	0.9166	0.0834	2.39702	-0.608866	FALSE	1.07883
HMCN2	0.9164	0.0836	2.39441	0.549185	FALSE	1.07779
INSYN2B	0.9164	0.0836	2.39441	0.414443	FALSE	1.07779
DAAM2	0.9164	0.0836	2.39441	-0.0414147	FALSE	1.07779
SLCO1C1	0.9164	0.0836	2.39441	0.101418	FALSE	1.07779
ABCB1	0.9164	0.0836	2.39441	-0.665819	FALSE	1.07779
AC090204.1	0.9162	0.0838	2.3918	-0.582465	FALSE	1.07676
AC004946.1	0.9162	0.0838	2.3918	0.415676	FALSE	1.07676
DOCK2	0.916	0.084	2.3892	0.375668	FALSE	1.07572
XACT	0.916	0.084	2.3892	0.864224	FALSE	1.07572
AL161785.1	0.916	0.084	2.3892	-0.18864	FALSE	1.07572
STK33	0.916	0.084	2.3892	-0.264308	FALSE	1.07572
AC092546.1	0.9158	0.0842	2.3866	-0.138319	FALSE	1.07469
LINC02740	0.9158	0.0842	2.3866	0.658295	FALSE	1.07469
AC009315.1	0.9158	0.0842	2.3866	0.147576	FALSE	1.07469
ELOVL2	0.9158	0.0842	2.3866	0.549611	FALSE	1.07469
NXPH2	0.9156	0.0844	2.38401	0.0391459	FALSE	1.07366
ST18	0.9156	0.0844	2.38401	0.405176	FALSE	1.07366
AC093610.1	0.9154	0.0846	2.38143	-0.480891	FALSE	1.07263
LINC02355	0.9154	0.0846	2.38143	-0.722553	FALSE	1.07263
CCDC178	0.9154	0.0846	2.38143	0.0644984	FALSE	1.07263
NDUFB11	0.9152	0.0848	2.37885	-0.898564	FALSE	1.0716
SLC26A3	0.9152	0.0848	2.37885	0.984842	FALSE	1.0716
ZNF451-AS1	0.9152	0.0848	2.37885	-0.144749	FALSE	1.0716
CORO1B	0.9152	0.0848	2.37885	0.363578	FALSE	1.0716
AC117453.1	0.9152	0.0848	2.37885	0.440038	FALSE	1.0716
UQCC3	0.9152	0.0848	2.37885	-0.429624	FALSE	1.0716
PAPSS2	0.915	0.085	2.37627	0.274529	FALSE	1.07058
SGO1-AS1	0.915	0.085	2.37627	-0.166377	FALSE	1.07058
ZFY	0.9148	0.0852	2.3737	0.668037	FALSE	1.06956
AC023421.2	0.9148	0.0852	2.3737	0.467731	FALSE	1.06956
MEF2B	0.9148	0.0852	2.3737	-0.0436954	FALSE	1.06956
PCAT1	0.9148	0.0852	2.3737	0.515575	FALSE	1.06956
AC117386.2	0.9146	0.0854	2.37114	0.180933	FALSE	1.06854
CREB5	0.9146	0.0854	2.37114	0.0605598	FALSE	1.06854
AC079793.1	0.9144	0.0856	2.36858	-0.756406	FALSE	1.06753
CASP8	0.9144	0.0856	2.36858	-0.602179	FALSE	1.06753
LINC02196	0.9144	0.0856	2.36858	0.305735	FALSE	1.06753
GRK7	0.9144	0.0856	2.36858	0.0658422	FALSE	1.06753
BEST1	0.9144	0.0856	2.36858	0.243545	FALSE	1.06753
JAG1	0.9144	0.0856	2.36858	-0.390323	FALSE	1.06753
INPPL1	0.9142	0.0858	2.36603	-0.208252	FALSE	1.06651
LINC02073	0.9142	0.0858	2.36603	-0.669542	FALSE	1.06651
AC090993.1	0.9142	0.0858	2.36603	-0.354079	FALSE	1.06651
FGF7	0.9142	0.0858	2.36603	-0.820178	FALSE	1.06651
AC061958.1	0.9142	0.0858	2.36603	0.296062	FALSE	1.06651
AC011751.1	0.9142	0.0858	2.36603	0.153909	FALSE	1.06651
AC083862.3	0.914	0.086	2.36348	-0.89254	FALSE	1.0655
AL035446.2	0.9138	0.0862	2.36094	0.328487	FALSE	1.06449
AL133346.1	0.9138	0.0862	2.36094	-0.249034	FALSE	1.06449
HES4	0.9138	0.0862	2.36094	0.299818	FALSE	1.06449
INPP5D	0.9138	0.0862	2.36094	0.526777	FALSE	1.06449
AC090015.1	0.9136	0.0864	2.35841	0.488733	FALSE	1.06349
C8orf37-AS1	0.9136	0.0864	2.35841	0.038691	FALSE	1.06349
HIF1A-AS1	0.9136	0.0864	2.35841	-0.211083	FALSE	1.06349
PRDM1	0.9136	0.0864	2.35841	0.157613	FALSE	1.06349
AL392086.3	0.9134	0.0866	2.35587	0.196531	FALSE	1.06248
AC008574.1	0.9134	0.0866	2.35587	0.408586	FALSE	1.06248
NECAB1	0.9132	0.0868	2.35335	0.0103126	FALSE	1.06148
LINC01141	0.9132	0.0868	2.35335	0.76781	FALSE	1.06148
DISC1FP1	0.9132	0.0868	2.35335	0.305248	FALSE	1.06148
LINC02006	0.9132	0.0868	2.35335	0.426868	FALSE	1.06148
AL353595.1	0.913	0.087	2.35083	0.638051	FALSE	1.06048
CLMN	0.9128	0.0872	2.34831	0.044817	FALSE	1.05948
ACSBG1	0.9128	0.0872	2.34831	-0.106245	FALSE	1.05948
TSPAN4	0.9128	0.0872	2.34831	-0.334801	FALSE	1.05948
TRPC5	0.9128	0.0872	2.34831	-0.00615025	FALSE	1.05948
TSBP1-AS1	0.9126	0.0874	2.3458	0.0685835	FALSE	1.05849
KLHL1	0.9126	0.0874	2.3458	0.31536	FALSE	1.05849
AC087762.1	0.9126	0.0874	2.3458	0.111731	FALSE	1.05849
FER1L6-AS2	0.9126	0.0874	2.3458	-0.187441	FALSE	1.05849
GPR39	0.9126	0.0874	2.3458	0.180304	FALSE	1.05849
LINC00536	0.9124	0.0876	2.3433	0.59657	FALSE	1.0575
SHROOM3	0.9124	0.0876	2.3433	0.117378	FALSE	1.0575
AP001831.1	0.9122	0.0878	2.3408	-0.498244	FALSE	1.05651
PIEZO2	0.9122	0.0878	2.3408	0.340712	FALSE	1.05651
FA2H	0.912	0.088	2.3383	0.0472832	FALSE	1.05552
AC105942.1	0.9118	0.0882	2.33581	0.131433	FALSE	1.05453
BICC1	0.9118	0.0882	2.33581	0.156893	FALSE	1.05453
IQGAP2	0.9118	0.0882	2.33581	0.55388	FALSE	1.05453
KAZN-AS1	0.9116	0.0884	2.33333	-0.287352	FALSE	1.05355
DKK2	0.9116	0.0884	2.33333	0.341589	FALSE	1.05355
LINC01358	0.9116	0.0884	2.33333	0.284551	FALSE	1.05355
TCF7L1	0.9116	0.0884	2.33333	0.211212	FALSE	1.05355
COL4A5	0.9116	0.0884	2.33333	0.664434	FALSE	1.05355
POU3F3	0.9116	0.0884	2.33333	0.457761	FALSE	1.05355
LINC00609	0.9116	0.0884	2.33333	-0.258837	FALSE	1.05355
CR1L	0.9114	0.0886	2.33085	0.590315	FALSE	1.05257
ADAMTS2	0.9114	0.0886	2.33085	0.381268	FALSE	1.05257
MRC1	0.9114	0.0886	2.33085	0.392453	FALSE	1.05257
AC078883.1	0.9114	0.0886	2.33085	0.552039	FALSE	1.05257
NPPC	0.9112	0.0888	2.32838	-0.249405	FALSE	1.05159
VRK2	0.9112	0.0888	2.32838	0.283508	FALSE	1.05159
FAM222A-AS1	0.911	0.089	2.32591	-0.679684	FALSE	1.05061
AL024495.1	0.911	0.089	2.32591	0.106103	FALSE	1.05061
AP000892.1	0.911	0.089	2.32591	-0.151093	FALSE	1.05061
APOD	0.911	0.089	2.32591	0.684063	FALSE	1.05061
DPF3	0.9108	0.0892	2.32344	0.711027	FALSE	1.04964
APOL6	0.9108	0.0892	2.32344	0.316668	FALSE	1.04964
ISM1	0.9108	0.0892	2.32344	0.0515871	FALSE	1.04964
LINC02649	0.9108	0.0892	2.32344	-0.0247464	FALSE	1.04964
GEM	0.9106	0.0894	2.32098	-0.373384	FALSE	1.04866
LAMA3	0.9106	0.0894	2.32098	0.197403	FALSE	1.04866
LINC01091	0.9106	0.0894	2.32098	0.705335	FALSE	1.04866
A2M	0.9106	0.0894	2.32098	-0.262197	FALSE	1.04866
MEGF10	0.9106	0.0894	2.32098	-0.148225	FALSE	1.04866
ROMO1	0.9106	0.0894	2.32098	-0.78641	FALSE	1.04866
SPHKAP	0.9106	0.0894	2.32098	0.193137	FALSE	1.04866
COL27A1	0.9106	0.0894	2.32098	-0.510646	FALSE	1.04866
LINC02698	0.9104	0.0896	2.31853	-0.145516	FALSE	1.04769
LINC01876	0.9104	0.0896	2.31853	0.259026	FALSE	1.04769
CARNS1	0.9104	0.0896	2.31853	0.675041	FALSE	1.04769
AC005162.3	0.9104	0.0896	2.31853	0.26157	FALSE	1.04769
PLS3	0.9104	0.0896	2.31853	0.0732536	FALSE	1.04769
TMEM220-AS1	0.9102	0.0898	2.31608	0.42742	FALSE	1.04672
CENPE	0.9102	0.0898	2.31608	0.433474	FALSE	1.04672
AC034268.2	0.9102	0.0898	2.31608	0.599203	FALSE	1.04672
IGFBP6	0.9102	0.0898	2.31608	0.225248	FALSE	1.04672
FLT1	0.91	0.09	2.31363	0.711626	FALSE	1.04576
P2RY14	0.91	0.09	2.31363	-0.242563	FALSE	1.04576
LRRC3B	0.91	0.09	2.31363	0.444503	FALSE	1.04576
CD36	0.9098	0.0902	2.3112	0.46055	FALSE	1.04479
SEMA3A	0.9098	0.0902	2.3112	0.10344	FALSE	1.04479
AL360015.1	0.9096	0.0904	2.30876	0.607838	FALSE	1.04383
AC012409.2	0.9096	0.0904	2.30876	0.155452	FALSE	1.04383
RPL36AL	0.9096	0.0904	2.30876	-0.726868	FALSE	1.04383
AC104389.5	0.9096	0.0904	2.30876	0.406207	FALSE	1.04383
TTTY10	0.9096	0.0904	2.30876	-0.283564	FALSE	1.04383
NNMT	0.9096	0.0904	2.30876	0.415692	FALSE	1.04383
APOLD1	0.9094	0.0906	2.30633	-0.0395079	FALSE	1.04287
AC015971.1	0.9094	0.0906	2.30633	-0.296134	FALSE	1.04287
SPP1	0.9092	0.0908	2.30391	0.537623	FALSE	1.04191
RIN2	0.9092	0.0908	2.30391	0.511485	FALSE	1.04191
LINC02645	0.9092	0.0908	2.30391	0.301295	FALSE	1.04191
RHOJ	0.9092	0.0908	2.30391	0.290579	FALSE	1.04191
NRP1	0.909	0.091	2.30149	0.349061	FALSE	1.04096
AQP4-AS1	0.909	0.091	2.30149	0.337471	FALSE	1.04096
PDE3A	0.909	0.091	2.30149	-0.123554	FALSE	1.04096
FAT4	0.909	0.091	2.30149	-0.0542903	FALSE	1.04096
LINC00513	0.909	0.091	2.30149	-0.612307	FALSE	1.04096
AP003464.1	0.909	0.091	2.30149	-0.653437	FALSE	1.04096
LINC01344	0.909	0.091	2.30149	0.163885	FALSE	1.04096
AC104574.2	0.909	0.091	2.30149	0.26858	FALSE	1.04096
STK32B	0.909	0.091	2.30149	0.343624	FALSE	1.04096
MOXD1	0.9088	0.0912	2.29907	0.234307	FALSE	1.04001
KLHL4	0.9088	0.0912	2.29907	0.22659	FALSE	1.04001
PKHD1	0.9088	0.0912	2.29907	0.386642	FALSE	1.04001
ITGA1	0.9088	0.0912	2.29907	0.0394001	FALSE	1.04001
LINC00870	0.9088	0.0912	2.29907	0.583273	FALSE	1.04001
TESPA1	0.9086	0.0914	2.29666	0.413327	FALSE	1.03905
TMEM144	0.9086	0.0914	2.29666	0.354178	FALSE	1.03905
CRACR2A	0.9086	0.0914	2.29666	0.393604	FALSE	1.03905
AC091912.3	0.9086	0.0914	2.29666	0.273616	FALSE	1.03905
SERPINE2	0.9086	0.0914	2.29666	0.284613	FALSE	1.03905
AC093898.1	0.9086	0.0914	2.29666	0.511806	FALSE	1.03905
NLRC5	0.9084	0.0916	2.29425	0.876705	FALSE	1.0381
AC090125.1	0.9082	0.0918	2.29185	0.25073	FALSE	1.03716
LINC02327	0.9082	0.0918	2.29185	-0.318499	FALSE	1.03716
NGF	0.908	0.092	2.28946	-0.0418429	FALSE	1.03621
RAB37	0.908	0.092	2.28946	0.577477	FALSE	1.03621
LINC01950	0.908	0.092	2.28946	-0.536081	FALSE	1.03621
CST3	0.908	0.092	2.28946	0.675259	FALSE	1.03621
AL110292.1	0.908	0.092	2.28946	0.266617	FALSE	1.03621
ZFPM2-AS1	0.908	0.092	2.28946	0.14864	FALSE	1.03621
LINC01102	0.9078	0.0922	2.28706	0.510258	FALSE	1.03527
LINC01331	0.9078	0.0922	2.28706	0.483237	FALSE	1.03527
HSPA1A	0.9078	0.0922	2.28706	-0.222026	FALSE	1.03527
ZFHX4	0.9076	0.0924	2.28468	0.239457	FALSE	1.03433
PPP1R1C	0.9076	0.0924	2.28468	-0.182923	FALSE	1.03433
AC079352.1	0.9076	0.0924	2.28468	-0.199512	FALSE	1.03433
LINC02263	0.9076	0.0924	2.28468	0.292917	FALSE	1.03433
SEMA3C	0.9074	0.0926	2.28229	0.222312	FALSE	1.03339
C22orf34	0.9074	0.0926	2.28229	0.339451	FALSE	1.03339
HLX-AS1	0.9074	0.0926	2.28229	0.357625	FALSE	1.03339
SYT2	0.9074	0.0926	2.28229	-0.199535	FALSE	1.03339
SYT9	0.9074	0.0926	2.28229	-0.0718055	FALSE	1.03339
AL592156.2	0.9072	0.0928	2.27992	0.210916	FALSE	1.03245
PCSK5	0.9072	0.0928	2.27992	0.425571	FALSE	1.03245
NPSR1-AS1	0.9072	0.0928	2.27992	-0.339581	FALSE	1.03245
MYCBP2-AS1	0.9072	0.0928	2.27992	-0.254349	FALSE	1.03245
LINC01931	0.9072	0.0928	2.27992	-0.0322256	FALSE	1.03245
FILIP1L	0.9072	0.0928	2.27992	-0.550668	FALSE	1.03245
CNTN3	0.907	0.093	2.27754	-0.260682	FALSE	1.03152
AP002762.2	0.907	0.093	2.27754	-0.514679	FALSE	1.03152
FAM20A	0.907	0.093	2.27754	0.0348835	FALSE	1.03152
AC009975.1	0.907	0.093	2.27754	0.00367022	FALSE	1.03152
STEAP1B	0.9066	0.0934	2.27281	0.506356	FALSE	1.02965
ARHGAP28	0.9064	0.0936	2.27045	-0.113908	FALSE	1.02872
NR4A3	0.9064	0.0936	2.27045	-0.460664	FALSE	1.02872
AC096570.1	0.9064	0.0936	2.27045	0.386434	FALSE	1.02872
VAT1L	0.9062	0.0938	2.2681	0.688466	FALSE	1.0278
AC079921.1	0.9062	0.0938	2.2681	-0.408795	FALSE	1.0278
AC104827.1	0.9062	0.0938	2.2681	-0.457033	FALSE	1.0278
SYNPR-AS1	0.9062	0.0938	2.2681	-0.0453668	FALSE	1.0278
AC093523.1	0.906	0.094	2.26574	0.288095	FALSE	1.02687
SLC27A6	0.906	0.094	2.26574	0.266428	FALSE	1.02687
BLM	0.906	0.094	2.26574	0.395446	FALSE	1.02687
HSPA2	0.906	0.094	2.26574	-0.454132	FALSE	1.02687
AC007098.1	0.9058	0.0942	2.2634	-0.506118	FALSE	1.02595
ZNF600	0.9058	0.0942	2.2634	0.107375	FALSE	1.02595
SLC7A11	0.9058	0.0942	2.2634	-0.244303	FALSE	1.02595
AC006387.1	0.9058	0.0942	2.2634	-0.223703	FALSE	1.02595
KIF2C	0.9058	0.0942	2.2634	0.348214	FALSE	1.02595
PARP12	0.9056	0.0944	2.26106	-0.091887	FALSE	1.02503
PLPPR1	0.9056	0.0944	2.26106	0.376134	FALSE	1.02503
GNG12-AS1	0.9056	0.0944	2.26106	-0.0605183	FALSE	1.02503
AC005699.1	0.9056	0.0944	2.26106	-0.537303	FALSE	1.02503
AC090579.1	0.9056	0.0944	2.26106	-0.366927	FALSE	1.02503
AC137770.1	0.9056	0.0944	2.26106	0.121225	FALSE	1.02503
PYGL	0.9054	0.0946	2.25872	0.328775	FALSE	1.02411
DPYSL3	0.9054	0.0946	2.25872	0.433967	FALSE	1.02411
AC007611.1	0.9054	0.0946	2.25872	-0.169227	FALSE	1.02411
PCDHGA9	0.9052	0.0948	2.25639	0.143797	FALSE	1.02319
MCAM	0.9052	0.0948	2.25639	0.252357	FALSE	1.02319
GRIK4	0.9052	0.0948	2.25639	0.747389	FALSE	1.02319
AC003666.1	0.9052	0.0948	2.25639	-0.906093	FALSE	1.02319
C12orf40	0.905	0.095	2.25406	-0.0634675	FALSE	1.02228
PDE11A	0.905	0.095	2.25406	0.505274	FALSE	1.02228
TCIM	0.905	0.095	2.25406	-0.278621	FALSE	1.02228
MIR3681HG	0.9048	0.0952	2.25173	0.19114	FALSE	1.02136
AC132803.1	0.9048	0.0952	2.25173	-0.144745	FALSE	1.02136
CMTM7	0.9048	0.0952	2.25173	-0.225197	FALSE	1.02136
ALDH1L1	0.9046	0.0954	2.24941	0.0127926	FALSE	1.02045
SEMA6A	0.9046	0.0954	2.24941	0.327095	FALSE	1.02045
AP001341.1	0.9044	0.0956	2.2471	-0.394204	FALSE	1.01954
AGBL1	0.9044	0.0956	2.2471	0.488705	FALSE	1.01954
SPON1	0.9044	0.0956	2.2471	-0.072134	FALSE	1.01954
LINC01090	0.9044	0.0956	2.2471	0.134373	FALSE	1.01954
CFAP299	0.9044	0.0956	2.2471	0.898177	FALSE	1.01954
STON2	0.9044	0.0956	2.2471	-0.357916	FALSE	1.01954
LINC02641	0.9044	0.0956	2.2471	-0.143944	FALSE	1.01954
TPM2	0.9042	0.0958	2.24479	0.721537	FALSE	1.01863
LINC01202	0.9042	0.0958	2.24479	-0.00750542	FALSE	1.01863
C9orf153	0.9042	0.0958	2.24479	-0.324062	FALSE	1.01863
SMAD3	0.9042	0.0958	2.24479	-0.00197506	FALSE	1.01863
AC104051.1	0.904	0.096	2.24248	0.50394	FALSE	1.01773
HIST1H4C	0.904	0.096	2.24248	-0.154758	FALSE	1.01773
CDKN2B-AS1	0.904	0.096	2.24248	0.0179605	FALSE	1.01773
GLDN	0.904	0.096	2.24248	0.471473	FALSE	1.01773
AC003044.1	0.904	0.096	2.24248	0.425356	FALSE	1.01773
PWRN1	0.904	0.096	2.24248	-0.225315	FALSE	1.01773
KCNMB2-AS1	0.904	0.096	2.24248	-0.38528	FALSE	1.01773
LINC00836	0.9038	0.0962	2.24018	0.0187354	FALSE	1.01682
AC004817.5	0.9038	0.0962	2.24018	0.76326	FALSE	1.01682
AR	0.9038	0.0962	2.24018	-0.276695	FALSE	1.01682
AC092115.3	0.9038	0.0962	2.24018	-0.319636	FALSE	1.01682
KCNN3	0.9036	0.0964	2.23788	0.196927	FALSE	1.01592
FAU	0.9036	0.0964	2.23788	-0.387293	FALSE	1.01592
SLC35F4	0.9036	0.0964	2.23788	-0.250948	FALSE	1.01592
AC019131.1	0.9034	0.0966	2.23559	0.304306	FALSE	1.01502
AC007319.1	0.9034	0.0966	2.23559	0.177068	FALSE	1.01502
S100A6	0.9034	0.0966	2.23559	0.0136909	FALSE	1.01502
LINC02223	0.9032	0.0968	2.2333	0.245339	FALSE	1.01412
AC104248.1	0.9032	0.0968	2.2333	-0.0790396	FALSE	1.01412
AC067956.1	0.9032	0.0968	2.2333	0.730321	FALSE	1.01412
PRKY	0.9032	0.0968	2.2333	-0.0117006	FALSE	1.01412
AP003086.1	0.903	0.097	2.23101	-0.305532	FALSE	1.01323
BCHE	0.903	0.097	2.23101	-0.515423	FALSE	1.01323
CDC14A	0.903	0.097	2.23101	-0.377544	FALSE	1.01323
AC013391.2	0.903	0.097	2.23101	-0.178997	FALSE	1.01323
AL135878.1	0.903	0.097	2.23101	0.000576019	FALSE	1.01323
ABCA13	0.903	0.097	2.23101	0.876172	FALSE	1.01323
FIGN	0.9028	0.0972	2.22873	-0.0038352	FALSE	1.01233
ACSBG2	0.9026	0.0974	2.22645	-0.0299654	FALSE	1.01144
MROH7	0.9026	0.0974	2.22645	0.340748	FALSE	1.01144
SLCO5A1	0.9026	0.0974	2.22645	0.506784	FALSE	1.01144
LINC00499	0.9024	0.0976	2.22418	-0.173722	FALSE	1.01055
AC027288.3	0.9024	0.0976	2.22418	-0.609055	FALSE	1.01055
EYS	0.9024	0.0976	2.22418	0.307996	FALSE	1.01055
ISG20	0.9024	0.0976	2.22418	0.351743	FALSE	1.01055
LINC01088	0.9024	0.0976	2.22418	0.258792	FALSE	1.01055
SOX4	0.9024	0.0976	2.22418	0.381579	FALSE	1.01055
FKBP5	0.9022	0.0978	2.22191	0.494885	FALSE	1.00966
CACHD1	0.9022	0.0978	2.22191	0.45676	FALSE	1.00966
MIR4300HG	0.902	0.098	2.21965	-0.223724	FALSE	1.00877
LINC01356	0.9018	0.0982	2.21739	0.319857	FALSE	1.00789
RGS16	0.9018	0.0982	2.21739	-0.397129	FALSE	1.00789
KCNK13	0.9018	0.0982	2.21739	0.403965	FALSE	1.00789
LINC01821	0.9018	0.0982	2.21739	0.219953	FALSE	1.00789
ZNF433-AS1	0.9016	0.0984	2.21513	0.241636	FALSE	1.007
AL033523.1	0.9016	0.0984	2.21513	0.556275	FALSE	1.007
ACVR1C	0.9016	0.0984	2.21513	-0.024982	FALSE	1.007
RPL18A	0.9016	0.0984	2.21513	-0.179701	FALSE	1.007
AL022151.1	0.9014	0.0986	2.21288	0.707757	FALSE	1.00612
LINC01378	0.9014	0.0986	2.21288	0.268282	FALSE	1.00612
ID2	0.9014	0.0986	2.21288	0.185452	FALSE	1.00612
SLC25A21	0.901	0.099	2.20839	0.359683	FALSE	1.00436
AL157944.1	0.901	0.099	2.20839	0.829806	FALSE	1.00436
ENOSF1	0.901	0.099	2.20839	0.882487	FALSE	1.00436
LINC01374	0.901	0.099	2.20839	0.202128	FALSE	1.00436
MYO10	0.9008	0.0992	2.20615	0.892693	FALSE	1.00349
HAPLN1	0.9008	0.0992	2.20615	-0.31941	FALSE	1.00349
GPC6	0.9006	0.0994	2.20391	-0.274722	FALSE	1.00261
AC007402.1	0.9006	0.0994	2.20391	0.596195	FALSE	1.00261
MOBP	0.9006	0.0994	2.20391	0.120536	FALSE	1.00261
LRP2	0.9006	0.0994	2.20391	0.13304	FALSE	1.00261
AC112206.2	0.9006	0.0994	2.20391	-0.0997477	FALSE	1.00261
LINC01435	0.9006	0.0994	2.20391	0.246254	FALSE	1.00261
LINC01807	0.9006	0.0994	2.20391	0.066021	FALSE	1.00261
KIRREL3	0.9004	0.0996	2.20168	0.439441	FALSE	1.00174
KLF5	0.9004	0.0996	2.20168	0.215435	FALSE	1.00174
GRIK3	0.9004	0.0996	2.20168	0.237763	FALSE	1.00174
ZNF98	0.9002	0.0998	2.19945	0.0332336	FALSE	1.00087
C5AR1	0.9002	0.0998	2.19945	0.0926847	FALSE	1.00087
FILIP1	0.9002	0.0998	2.19945	0.326295	FALSE	1.00087
HHIP	0.9002	0.0998	2.19945	-0.35743	FALSE	1.00087
RPL26	0.9	0.1	2.19722	-0.234133	FALSE	1
FSIP2	0.8998	0.1002	2.195	-0.0623269	FALSE	0.999132
RALYL	0.8998	0.1002	2.195	0.0143266	FALSE	0.999132
PACRG-AS3	0.8998	0.1002	2.195	-0.397804	FALSE	0.999132
YAP1	0.8998	0.1002	2.195	-0.425513	FALSE	0.999132
RORB	0.8998	0.1002	2.195	-0.0035634	FALSE	0.999132
ZPBP	0.8996	0.1004	2.19279	-0.379577	FALSE	0.998266
KCNT2	0.8996	0.1004	2.19279	-0.400387	FALSE	0.998266
SNTG2	0.8996	0.1004	2.19279	0.111272	FALSE	0.998266
VGLL3	0.8996	0.1004	2.19279	-0.673406	FALSE	0.998266
AC093607.1	0.8994	0.1006	2.19058	0.27935	FALSE	0.997402
AC021613.1	0.8994	0.1006	2.19058	-0.048048	FALSE	0.997402
AP003066.1	0.8994	0.1006	2.19058	0.424544	FALSE	0.997402
LINC01482	0.8994	0.1006	2.19058	0.285245	FALSE	0.997402
GALNT15	0.8994	0.1006	2.19058	0.392873	FALSE	0.997402
AC119673.2	0.8992	0.1008	2.18837	0.761944	FALSE	0.996539
TTN	0.8992	0.1008	2.18837	-0.293703	FALSE	0.996539
RORA-AS1	0.8992	0.1008	2.18837	-0.331479	FALSE	0.996539
AL807742.1	0.8992	0.1008	2.18837	0.16701	FALSE	0.996539
HSPA1B	0.899	0.101	2.18616	-0.00211048	FALSE	0.995679
RPS21	0.899	0.101	2.18616	-0.0768476	FALSE	0.995679
ANKUB1	0.8988	0.1012	2.18396	-0.429862	FALSE	0.994819
AL589669.1	0.8988	0.1012	2.18396	0.364424	FALSE	0.994819
ANO3	0.8988	0.1012	2.18396	0.156968	FALSE	0.994819
NETO1	0.8988	0.1012	2.18396	0.252176	FALSE	0.994819
SLIT3	0.8986	0.1014	2.18176	0.482078	FALSE	0.993962
RNF43	0.8986	0.1014	2.18176	-0.128739	FALSE	0.993962
MAN1A1	0.8986	0.1014	2.18176	-0.159889	FALSE	0.993962
AC068631.1	0.8986	0.1014	2.18176	0.67719	FALSE	0.993962
SLC8A1-AS1	0.8984	0.1016	2.17957	-0.239984	FALSE	0.993106
AL133304.3	0.8984	0.1016	2.17957	-0.20974	FALSE	0.993106
AL589693.1	0.8984	0.1016	2.17957	0.120317	FALSE	0.993106
AC068051.1	0.8984	0.1016	2.17957	-0.186432	FALSE	0.993106
TBL1X	0.8984	0.1016	2.17957	0.419945	FALSE	0.993106
AC106729.1	0.8982	0.1018	2.17738	-0.619503	FALSE	0.992252
RSPO3	0.8982	0.1018	2.17738	-0.197399	FALSE	0.992252
C22orf23	0.8982	0.1018	2.17738	0.636276	FALSE	0.992252
LINC01470	0.8982	0.1018	2.17738	0.404616	FALSE	0.992252
AC084816.1	0.898	0.102	2.1752	0.48843	FALSE	0.9914
NEDD4	0.898	0.102	2.1752	0.515693	FALSE	0.9914
TRPV3	0.898	0.102	2.1752	-0.395807	FALSE	0.9914
RMST	0.8978	0.1022	2.17302	0.358779	FALSE	0.990549
AC020687.1	0.8978	0.1022	2.17302	-0.11594	FALSE	0.990549
ENPP2	0.8978	0.1022	2.17302	0.208818	FALSE	0.990549
AC053513.1	0.8978	0.1022	2.17302	-0.281276	FALSE	0.990549
AC069437.1	0.8976	0.1024	2.17084	-0.527824	FALSE	0.9897
MPPED1	0.8976	0.1024	2.17084	0.341478	FALSE	0.9897
CARD18	0.8976	0.1024	2.17084	0.422594	FALSE	0.9897
CRYBG1	0.8974	0.1026	2.16866	-0.287682	FALSE	0.988853
CBLN2	0.8972	0.1028	2.16649	0.437995	FALSE	0.988007
SLC1A3	0.8972	0.1028	2.16649	0.377029	FALSE	0.988007
AC018697.1	0.8972	0.1028	2.16649	0.364564	FALSE	0.988007
AL050403.2	0.8972	0.1028	2.16649	-0.137596	FALSE	0.988007
AC092422.1	0.897	0.103	2.16433	-0.219202	FALSE	0.987163
AC073365.1	0.897	0.103	2.16433	0.669669	FALSE	0.987163
AC002069.2	0.897	0.103	2.16433	-0.647632	FALSE	0.987163
AL391117.1	0.897	0.103	2.16433	0.196223	FALSE	0.987163
ARHGAP22	0.897	0.103	2.16433	-0.161643	FALSE	0.987163
GPC5	0.8968	0.1032	2.16216	-0.0812936	FALSE	0.98632
SNX31	0.8968	0.1032	2.16216	-0.409731	FALSE	0.98632
CHST9	0.8968	0.1032	2.16216	0.278147	FALSE	0.98632
SLC14A1	0.8968	0.1032	2.16216	0.566329	FALSE	0.98632
AC010884.1	0.8966	0.1034	2.16	-0.771754	FALSE	0.985479
PANTR1	0.8966	0.1034	2.16	0.0345144	FALSE	0.985479
DIO2	0.8966	0.1034	2.16	-0.375711	FALSE	0.985479
KCNK6	0.8966	0.1034	2.16	-0.165301	FALSE	0.985479
AC092844.1	0.8966	0.1034	2.16	0.360915	FALSE	0.985479
NKAIN4	0.8966	0.1034	2.16	-0.0186148	FALSE	0.985479
FRMD4B	0.8966	0.1034	2.16	0.27201	FALSE	0.985479
Z95118.2	0.8966	0.1034	2.16	-0.550201	FALSE	0.985479
CRISPLD2	0.8964	0.1036	2.15785	0.484597	FALSE	0.98464
SATB1-AS1	0.8964	0.1036	2.15785	0.267101	FALSE	0.98464
LINC01609	0.8964	0.1036	2.15785	0.563904	FALSE	0.98464
CRYAB	0.8964	0.1036	2.15785	-0.118526	FALSE	0.98464
DIRC3	0.8962	0.1038	2.1557	0.0954719	FALSE	0.983803
UNC13C	0.8962	0.1038	2.1557	0.241279	FALSE	0.983803
BOC	0.8962	0.1038	2.1557	-0.144824	FALSE	0.983803
LINC01934	0.8962	0.1038	2.1557	0.33324	FALSE	0.983803
TPD52L1	0.896	0.104	2.15355	-0.395385	FALSE	0.982967
AL591686.2	0.896	0.104	2.15355	-0.245868	FALSE	0.982967
ZCCHC24	0.8958	0.1042	2.1514	0.257691	FALSE	0.982132
PDZRN4	0.8958	0.1042	2.1514	-0.0600734	FALSE	0.982132
PTCHD1-AS	0.8958	0.1042	2.1514	0.0529423	FALSE	0.982132
AC004949.1	0.8958	0.1042	2.1514	-0.440988	FALSE	0.982132
SAMD3	0.8958	0.1042	2.1514	-0.138955	FALSE	0.982132
FLT3LG	0.8956	0.1044	2.14926	-0.0543408	FALSE	0.9813
PCBP3	0.8954	0.1046	2.14713	0.323146	FALSE	0.980468
AL136441.1	0.8954	0.1046	2.14713	0.481138	FALSE	0.980468
ARHGEF26	0.8952	0.1048	2.14499	0.30716	FALSE	0.979639
UTY	0.8952	0.1048	2.14499	-0.140371	FALSE	0.979639
AC104088.1	0.8952	0.1048	2.14499	0.23796	FALSE	0.979639
LINC02752	0.8952	0.1048	2.14499	0.221781	FALSE	0.979639
P2RY12	0.8952	0.1048	2.14499	-0.113767	FALSE	0.979639
TLL1	0.895	0.105	2.14286	0.113797	FALSE	0.978811
STUM	0.8948	0.1052	2.14074	-0.547318	FALSE	0.977984
MGAM	0.8946	0.1054	2.13861	-0.129209	FALSE	0.977159
RFX4	0.8944	0.1056	2.13649	-0.0882072	FALSE	0.976336
PAX8-AS1	0.8944	0.1056	2.13649	0.676494	FALSE	0.976336
AC007563.2	0.8944	0.1056	2.13649	0.453623	FALSE	0.976336
HCK	0.8944	0.1056	2.13649	0.0359912	FALSE	0.976336
LINC02240	0.8944	0.1056	2.13649	0.257578	FALSE	0.976336
PLTP	0.8942	0.1058	2.13438	0.184999	FALSE	0.975514
CUTA	0.8942	0.1058	2.13438	-0.184712	FALSE	0.975514
CABCOCO1	0.8942	0.1058	2.13438	0.619875	FALSE	0.975514
AL360091.3	0.8942	0.1058	2.13438	-0.0802655	FALSE	0.975514
FAM124A	0.8942	0.1058	2.13438	0.329875	FALSE	0.975514
TSHZ2	0.894	0.106	2.13227	0.189217	FALSE	0.974694
KCNH5	0.8938	0.1062	2.13016	-0.361301	FALSE	0.973875
LINC02336	0.8938	0.1062	2.13016	0.1588	FALSE	0.973875
SELENOM	0.8938	0.1062	2.13016	0.0115461	FALSE	0.973875
PLXDC2	0.8938	0.1062	2.13016	0.092546	FALSE	0.973875
SMOC1	0.8936	0.1064	2.12805	-0.136517	FALSE	0.973058
PCED1B	0.8934	0.1066	2.12595	0.666262	FALSE	0.972243
AL627171.2	0.8934	0.1066	2.12595	0.938689	FALSE	0.972243
ROR1	0.8932	0.1068	2.12385	0.358376	FALSE	0.971429
SCARA3	0.8932	0.1068	2.12385	0.588526	FALSE	0.971429
AC078881.1	0.8932	0.1068	2.12385	-0.402054	FALSE	0.971429
SLC5A11	0.8932	0.1068	2.12385	-0.201539	FALSE	0.971429
HTR2C	0.8932	0.1068	2.12385	0.416174	FALSE	0.971429
LAMA2	0.8932	0.1068	2.12385	-0.308151	FALSE	0.971429
GRAMD1C	0.8932	0.1068	2.12385	-0.0404072	FALSE	0.971429
RBMS3-AS3	0.893	0.107	2.12176	-0.487785	FALSE	0.970616
GAD2	0.893	0.107	2.12176	0.207054	FALSE	0.970616
CCDC85B	0.893	0.107	2.12176	-0.515969	FALSE	0.970616
AC087564.1	0.8928	0.1072	2.11967	0.0632076	FALSE	0.969805
PTN	0.8928	0.1072	2.11967	0.0960288	FALSE	0.969805
LINC02224	0.8928	0.1072	2.11967	-0.322853	FALSE	0.969805
PLSCR2	0.8928	0.1072	2.11967	-0.424765	FALSE	0.969805
BCL2	0.8926	0.1074	2.11758	-0.0245061	FALSE	0.968996
SNHG8	0.8926	0.1074	2.11758	-0.207211	FALSE	0.968996
AC093298.2	0.8926	0.1074	2.11758	-0.388851	FALSE	0.968996
WDR49	0.8926	0.1074	2.11758	0.345567	FALSE	0.968996
USP9Y	0.8926	0.1074	2.11758	-0.187182	FALSE	0.968996
PODXL	0.8926	0.1074	2.11758	0.250134	FALSE	0.968996
EPS8	0.8926	0.1074	2.11758	0.221536	FALSE	0.968996
ESRRB	0.8924	0.1076	2.11549	0.151473	FALSE	0.968188
PRDM6	0.8924	0.1076	2.11549	-0.0549455	FALSE	0.968188
CHODL	0.8924	0.1076	2.11549	0.223336	FALSE	0.968188
LRMDA	0.8922	0.1078	2.11341	0.391231	FALSE	0.967381
APOE	0.8922	0.1078	2.11341	0.078084	FALSE	0.967381
LPCAT2	0.8922	0.1078	2.11341	0.0468946	FALSE	0.967381
SEMA6D	0.892	0.108	2.11133	0.596045	FALSE	0.966576
LINC02755	0.892	0.108	2.11133	0.0388751	FALSE	0.966576
AL591501.1	0.8918	0.1082	2.10926	0.276547	FALSE	0.965773
AL442163.1	0.8918	0.1082	2.10926	0.147537	FALSE	0.965773
HS3ST2	0.8918	0.1082	2.10926	0.113613	FALSE	0.965773
KLRG1	0.8918	0.1082	2.10926	-0.524582	FALSE	0.965773
STARD13	0.8918	0.1082	2.10926	-0.236279	FALSE	0.965773
DGKG	0.8916	0.1084	2.10719	0.70657	FALSE	0.964971
KIF6	0.8916	0.1084	2.10719	-0.150332	FALSE	0.964971
AC073091.3	0.8916	0.1084	2.10719	0.106803	FALSE	0.964971
B4GAT1	0.8916	0.1084	2.10719	-0.297547	FALSE	0.964971
TMEM63A	0.8914	0.1086	2.10512	-0.263102	FALSE	0.96417
CA10	0.8914	0.1086	2.10512	-0.000824928	FALSE	0.96417
AL078459.1	0.8912	0.1088	2.10306	0.106515	FALSE	0.963371
LY86-AS1	0.8912	0.1088	2.10306	0.147387	FALSE	0.963371
EEPD1	0.8912	0.1088	2.10306	0.376199	FALSE	0.963371
DOCK5	0.8912	0.1088	2.10306	-0.0405364	FALSE	0.963371
RPL7A	0.8912	0.1088	2.10306	-0.315341	FALSE	0.963371
LINC00378	0.8912	0.1088	2.10306	-0.372693	FALSE	0.963371
SLC44A5	0.8912	0.1088	2.10306	-0.0507369	FALSE	0.963371
GXYLT2	0.891	0.109	2.101	0.286514	FALSE	0.962574
AC073114.1	0.891	0.109	2.101	0.0236378	FALSE	0.962574
PDE1C	0.891	0.109	2.101	-0.589249	FALSE	0.962574
TEX41	0.891	0.109	2.101	-0.0119882	FALSE	0.962574
AC012150.1	0.891	0.109	2.101	-0.489556	FALSE	0.962574
RPL3	0.891	0.109	2.101	-0.370784	FALSE	0.962574
BID	0.8908	0.1092	2.09894	0.0417228	FALSE	0.961777
DNAH12	0.8908	0.1092	2.09894	0.0569372	FALSE	0.961777
MND1	0.8906	0.1094	2.09688	-0.43492	FALSE	0.960983
LINC02694	0.8906	0.1094	2.09688	0.183396	FALSE	0.960983
HPN	0.8906	0.1094	2.09688	0.320469	FALSE	0.960983
LINC01630	0.8906	0.1094	2.09688	0.476124	FALSE	0.960983
TIMP2	0.8906	0.1094	2.09688	0.39379	FALSE	0.960983
TMCC3	0.8906	0.1094	2.09688	0.576138	FALSE	0.960983
CAMK2N2	0.8906	0.1094	2.09688	-0.223055	FALSE	0.960983
PAPPA	0.8906	0.1094	2.09688	-0.243586	FALSE	0.960983
RPH3A	0.8904	0.1096	2.09483	0.101996	FALSE	0.960189
DNAH11	0.8904	0.1096	2.09483	0.15714	FALSE	0.960189
MCM3	0.8902	0.1098	2.09279	0.266435	FALSE	0.959398
AC106845.1	0.8902	0.1098	2.09279	-0.309327	FALSE	0.959398
TRAF4	0.8902	0.1098	2.09279	0.110009	FALSE	0.959398
AL359644.1	0.8902	0.1098	2.09279	0.436603	FALSE	0.959398
FBXL7	0.8902	0.1098	2.09279	0.393159	FALSE	0.959398
LINC02458	0.89	0.11	2.09074	-0.337779	FALSE	0.958607
GRAMD2B	0.8898	0.1102	2.0887	0.060894	FALSE	0.957818
PRKCH	0.8898	0.1102	2.0887	-0.270441	FALSE	0.957818
LHFPL6	0.8898	0.1102	2.0887	0.41466	FALSE	0.957818
TAC1	0.8898	0.1102	2.0887	0.194411	FALSE	0.957818
RPL19	0.8896	0.1104	2.08666	-0.344351	FALSE	0.957031
SAMD9	0.8894	0.1106	2.08463	-0.0695643	FALSE	0.956245
LINC00923	0.8894	0.1106	2.08463	0.332717	FALSE	0.956245
RPS27A	0.8894	0.1106	2.08463	-0.320115	FALSE	0.956245
ARHGAP24	0.8892	0.1108	2.0826	0.238253	FALSE	0.95546
AC110614.1	0.8892	0.1108	2.0826	0.384719	FALSE	0.95546
AL445250.1	0.8892	0.1108	2.0826	0.312857	FALSE	0.95546
HSPB1	0.8892	0.1108	2.0826	-0.0730877	FALSE	0.95546
PSG8-AS1	0.8892	0.1108	2.0826	0.413172	FALSE	0.95546
AC113414.1	0.8892	0.1108	2.0826	-0.0234919	FALSE	0.95546
ZBTB44-DT	0.8892	0.1108	2.0826	0.471498	FALSE	0.95546
RIT2	0.889	0.111	2.08057	-0.061131	FALSE	0.954677
TTTY14	0.889	0.111	2.08057	-0.146721	FALSE	0.954677
LINC01266	0.889	0.111	2.08057	0.00651646	FALSE	0.954677
DACH1	0.889	0.111	2.08057	-0.195866	FALSE	0.954677
L3MBTL4	0.889	0.111	2.08057	0.167376	FALSE	0.954677
RPS18	0.8888	0.1112	2.07854	-0.299697	FALSE	0.953895
AC078923.1	0.8888	0.1112	2.07854	-0.296895	FALSE	0.953895
BVES	0.8888	0.1112	2.07854	-0.0321841	FALSE	0.953895
PLPP3	0.8888	0.1112	2.07854	0.437289	FALSE	0.953895
LINC02822	0.8886	0.1114	2.07652	0.0986886	FALSE	0.953115
CLMP	0.8886	0.1114	2.07652	-0.0300107	FALSE	0.953115
B2M	0.8886	0.1114	2.07652	0.622633	FALSE	0.953115
AC012501.2	0.8886	0.1114	2.07652	0.693548	FALSE	0.953115
GALM	0.8886	0.1114	2.07652	0.135713	FALSE	0.953115
EFHD1	0.8886	0.1114	2.07652	0.506966	FALSE	0.953115
LURAP1L-AS1	0.8884	0.1116	2.0745	0.126373	FALSE	0.952336
MERTK	0.8884	0.1116	2.0745	0.196691	FALSE	0.952336
RPS7	0.8884	0.1116	2.0745	-0.548004	FALSE	0.952336
AC068633.1	0.8884	0.1116	2.0745	0.257262	FALSE	0.952336
CEMIP	0.8882	0.1118	2.07249	-0.386887	FALSE	0.951558
RGS3	0.8882	0.1118	2.07249	0.0209594	FALSE	0.951558
ATP5F1E	0.888	0.112	2.07047	-0.313125	FALSE	0.950782
CCBE1	0.888	0.112	2.07047	0.628614	FALSE	0.950782
AC105411.1	0.8878	0.1122	2.06846	0.0486126	FALSE	0.950007
EPHA1-AS1	0.8878	0.1122	2.06846	0.093143	FALSE	0.950007
NDST3	0.8878	0.1122	2.06846	0.276542	FALSE	0.950007
DCDC1	0.8878	0.1122	2.06846	-0.231518	FALSE	0.950007
ITGB8	0.8878	0.1122	2.06846	0.285748	FALSE	0.950007
TNS3	0.8876	0.1124	2.06646	0.333275	FALSE	0.949234
MAML2	0.8876	0.1124	2.06646	-0.143	FALSE	0.949234
LINC02112	0.8876	0.1124	2.06646	-0.238699	FALSE	0.949234
AC068286.2	0.8876	0.1124	2.06646	0.232805	FALSE	0.949234
DACH2	0.8874	0.1126	2.06445	0.402983	FALSE	0.948462
TSHR	0.8874	0.1126	2.06445	-0.552279	FALSE	0.948462
AC107032.2	0.8874	0.1126	2.06445	0.500944	FALSE	0.948462
ADAP2	0.8874	0.1126	2.06445	-0.0466614	FALSE	0.948462
B3GLCT	0.8872	0.1128	2.06245	-0.160517	FALSE	0.947691
LINC01933	0.8872	0.1128	2.06245	0.555	FALSE	0.947691
Z96074.1	0.887	0.113	2.06046	0.0241356	FALSE	0.946922
AC008415.1	0.887	0.113	2.06046	0.201416	FALSE	0.946922
TUBB2A	0.887	0.113	2.06046	-0.0956154	FALSE	0.946922
CALB1	0.887	0.113	2.06046	0.0851626	FALSE	0.946922
KCNIP1	0.887	0.113	2.06046	0.393757	FALSE	0.946922
LRMP	0.887	0.113	2.06046	-0.122437	FALSE	0.946922
LINC01811	0.887	0.113	2.06046	0.07515	FALSE	0.946922
LMNB1-DT	0.8868	0.1132	2.05846	0.386423	FALSE	0.946154
AC004160.1	0.8868	0.1132	2.05846	-0.396893	FALSE	0.946154
RPL10	0.8866	0.1134	2.05647	-0.172631	FALSE	0.945387
TESK2	0.8866	0.1134	2.05647	0.594327	FALSE	0.945387
VAMP8	0.8866	0.1134	2.05647	0.0758815	FALSE	0.945387
AC092448.1	0.8866	0.1134	2.05647	-0.217636	FALSE	0.945387
AC091826.2	0.8866	0.1134	2.05647	0.0808883	FALSE	0.945387
NEDD9	0.8866	0.1134	2.05647	-0.0636234	FALSE	0.945387
HSPA8	0.8864	0.1136	2.05448	-0.387007	FALSE	0.944622
RPS15	0.8864	0.1136	2.05448	-0.392556	FALSE	0.944622
TARID	0.8862	0.1138	2.0525	-0.180889	FALSE	0.943858
CRYBG3	0.8862	0.1138	2.0525	0.0380449	FALSE	0.943858
PCDH11X	0.886	0.114	2.05052	0.423666	FALSE	0.943095
AL445584.2	0.886	0.114	2.05052	-0.0173578	FALSE	0.943095
AC246817.2	0.8858	0.1142	2.04854	0.461863	FALSE	0.942334
PEBP4	0.8858	0.1142	2.04854	0.401422	FALSE	0.942334
PSAT1	0.8858	0.1142	2.04854	-0.360779	FALSE	0.942334
FAXDC2	0.8858	0.1142	2.04854	0.258017	FALSE	0.942334
OPRM1	0.8858	0.1142	2.04854	0.255688	FALSE	0.942334
POU6F2	0.8858	0.1142	2.04854	-0.0568528	FALSE	0.942334
TMCO6	0.8856	0.1144	2.04656	0.0753145	FALSE	0.941574
AC008571.2	0.8856	0.1144	2.04656	-0.340129	FALSE	0.941574
C7orf61	0.8856	0.1144	2.04656	-0.0910392	FALSE	0.941574
AC246817.1	0.8854	0.1146	2.04459	0.758593	FALSE	0.940815
TCERG1L	0.8854	0.1146	2.04459	0.227103	FALSE	0.940815
AC036214.1	0.8852	0.1148	2.04262	-0.207439	FALSE	0.940058
AC002429.2	0.8852	0.1148	2.04262	-0.457275	FALSE	0.940058
FAM160A1	0.8852	0.1148	2.04262	-0.136295	FALSE	0.940058
MIF4GD	0.8852	0.1148	2.04262	0.244231	FALSE	0.940058
PLB1	0.885	0.115	2.04066	0.405622	FALSE	0.939302
CHD7	0.885	0.115	2.04066	-0.190771	FALSE	0.939302
LINC02232	0.885	0.115	2.04066	0.133658	FALSE	0.939302
PRELID2	0.8848	0.1152	2.03869	0.218774	FALSE	0.938548
OLMALINC	0.8848	0.1152	2.03869	-0.358652	FALSE	0.938548
SYNPR	0.8848	0.1152	2.03869	0.159138	FALSE	0.938548
PTPRZ1	0.8848	0.1152	2.03869	0.00444603	FALSE	0.938548
RPS4X	0.8848	0.1152	2.03869	-0.328803	FALSE	0.938548
RPL12	0.8846	0.1154	2.03673	-0.293837	FALSE	0.937794
AL589740.1	0.8846	0.1154	2.03673	0.402955	FALSE	0.937794
IL16	0.8846	0.1154	2.03673	-0.596073	FALSE	0.937794
MAMDC2	0.8846	0.1154	2.03673	-0.633901	FALSE	0.937794
LINC01117	0.8844	0.1156	2.03477	-0.134851	FALSE	0.937042
PDE7B	0.8844	0.1156	2.03477	-0.00971746	FALSE	0.937042
LINC01877	0.8844	0.1156	2.03477	-0.0608406	FALSE	0.937042
ABTB2	0.8844	0.1156	2.03477	0.283271	FALSE	0.937042
BTG2	0.8842	0.1158	2.03282	0.296004	FALSE	0.936291
LEKR1	0.8842	0.1158	2.03282	-0.0452447	FALSE	0.936291
EHHADH	0.8842	0.1158	2.03282	0.329629	FALSE	0.936291
MLIP	0.8842	0.1158	2.03282	0.222516	FALSE	0.936291
FAM89A	0.8842	0.1158	2.03282	-0.413147	FALSE	0.936291
LINC02306	0.8842	0.1158	2.03282	0.434503	FALSE	0.936291
C12orf60	0.8842	0.1158	2.03282	0.266098	FALSE	0.936291
RELN	0.8842	0.1158	2.03282	0.641211	FALSE	0.936291
BEND7	0.884	0.116	2.03087	0.0250778	FALSE	0.935542
NELL1	0.884	0.116	2.03087	0.0183048	FALSE	0.935542
RPL39	0.884	0.116	2.03087	-0.0981445	FALSE	0.935542
DISC1	0.884	0.116	2.03087	-0.0663891	FALSE	0.935542
ADAMTS1	0.8838	0.1162	2.02892	0.145561	FALSE	0.934794
ATP1A1-AS1	0.8836	0.1164	2.02697	-0.399293	FALSE	0.934047
PCSK1	0.8836	0.1164	2.02697	-0.124293	FALSE	0.934047
NECTIN3-AS1	0.8834	0.1166	2.02503	0.055944	FALSE	0.933301
THSD7B	0.8832	0.1168	2.02309	-0.160288	FALSE	0.932557
ATP2B4	0.8832	0.1168	2.02309	0.341386	FALSE	0.932557
PTPRB	0.8832	0.1168	2.02309	0.163149	FALSE	0.932557
H3F3B	0.8832	0.1168	2.02309	-0.0387177	FALSE	0.932557
SP140	0.8828	0.1172	2.01922	0.312776	FALSE	0.931072
NCK1-DT	0.8828	0.1172	2.01922	0.154231	FALSE	0.931072
PRKD2	0.8828	0.1172	2.01922	-0.191918	FALSE	0.931072
CDH22	0.8828	0.1172	2.01922	-0.167374	FALSE	0.931072
AC046195.1	0.8826	0.1174	2.01729	-0.140882	FALSE	0.930332
PLP1	0.8824	0.1176	2.01536	0.319616	FALSE	0.929593
NWD2	0.8824	0.1176	2.01536	-0.38511	FALSE	0.929593
COL5A2	0.8822	0.1178	2.01343	0.140414	FALSE	0.928855
LONRF3	0.8822	0.1178	2.01343	0.494465	FALSE	0.928855
PTPRT	0.8822	0.1178	2.01343	0.299893	FALSE	0.928855
AL136456.1	0.8822	0.1178	2.01343	-0.265087	FALSE	0.928855
AC098829.1	0.882	0.118	2.01151	0.1271	FALSE	0.928118
CHCHD2	0.882	0.118	2.01151	0.0558729	FALSE	0.928118
CD226	0.882	0.118	2.01151	0.108608	FALSE	0.928118
ATAD3C	0.882	0.118	2.01151	-0.13517	FALSE	0.928118
MSN	0.8818	0.1182	2.00959	-0.180247	FALSE	0.927383
ZMAT4	0.8818	0.1182	2.00959	0.223811	FALSE	0.927383
CMYA5	0.8818	0.1182	2.00959	-0.239852	FALSE	0.927383
AP005230.1	0.8816	0.1184	2.00767	-0.599065	FALSE	0.926648
SCOC-AS1	0.8816	0.1184	2.00767	-0.295784	FALSE	0.926648
AC091946.1	0.8816	0.1184	2.00767	-0.613754	FALSE	0.926648
JUNB	0.8814	0.1186	2.00575	-0.171944	FALSE	0.925915
AC083870.1	0.8814	0.1186	2.00575	0.218824	FALSE	0.925915
PBX3	0.8814	0.1186	2.00575	-0.278785	FALSE	0.925915
SYTL3	0.881	0.119	2.00193	0.467687	FALSE	0.924453
NOS1	0.881	0.119	2.00193	0.200414	FALSE	0.924453
C4orf48	0.881	0.119	2.00193	-0.487967	FALSE	0.924453
SATB2	0.8808	0.1192	2.00003	-0.0719075	FALSE	0.923724
NCKAP5	0.8808	0.1192	2.00003	-0.376002	FALSE	0.923724
MALRD1	0.8808	0.1192	2.00003	0.0364151	FALSE	0.923724
FOXP2	0.8808	0.1192	2.00003	0.314792	FALSE	0.923724
AL589935.1	0.8806	0.1194	1.99812	-0.474129	FALSE	0.922996
SLC7A14-AS1	0.8806	0.1194	1.99812	0.170372	FALSE	0.922996
CDH8	0.8806	0.1194	1.99812	0.0188551	FALSE	0.922996
ADRA1B	0.8804	0.1196	1.99622	-0.03268	FALSE	0.922269
PCSK1N	0.8804	0.1196	1.99622	-0.357651	FALSE	0.922269
TUBA1A	0.8804	0.1196	1.99622	-0.234207	FALSE	0.922269
ATP11C	0.8804	0.1196	1.99622	0.00301266	FALSE	0.922269
AC097515.1	0.8804	0.1196	1.99622	-0.236957	FALSE	0.922269
GLRX	0.8802	0.1198	1.99433	-0.406677	FALSE	0.921543
SLC22A3	0.8802	0.1198	1.99433	0.365048	FALSE	0.921543
RPS3A	0.8802	0.1198	1.99433	-0.120273	FALSE	0.921543
AC109466.1	0.88	0.12	1.99243	0.110406	FALSE	0.920819
PPP1R15A	0.88	0.12	1.99243	0.343415	FALSE	0.920819
DCHS2	0.88	0.12	1.99243	0.0748129	FALSE	0.920819
PVALB	0.8798	0.1202	1.99054	-0.511357	FALSE	0.920096
AC114763.1	0.8796	0.1204	1.98865	0.376239	FALSE	0.919374
LINC01829	0.8796	0.1204	1.98865	0.0729251	FALSE	0.919374
RPS16	0.8794	0.1206	1.98676	-0.549398	FALSE	0.918653
SLC2A14	0.8792	0.1208	1.98488	0.0861154	FALSE	0.917933
EPHA3	0.8792	0.1208	1.98488	0.526621	FALSE	0.917933
RPL11	0.8792	0.1208	1.98488	-0.367963	FALSE	0.917933
BAALC-AS1	0.8792	0.1208	1.98488	-0.496928	FALSE	0.917933
GSTP1	0.879	0.121	1.98299	-0.0953956	FALSE	0.917215
GRM7	0.8788	0.1212	1.98112	0.426431	FALSE	0.916497
C10orf90	0.8788	0.1212	1.98112	0.180443	FALSE	0.916497
RASGEF1B	0.8788	0.1212	1.98112	0.191564	FALSE	0.916497
RPL8	0.8788	0.1212	1.98112	-0.255299	FALSE	0.916497
AC079950.1	0.8786	0.1214	1.97924	-0.434253	FALSE	0.915781
TMSB10	0.8784	0.1216	1.97737	-0.0536451	FALSE	0.915066
SORCS1	0.8784	0.1216	1.97737	0.185853	FALSE	0.915066
PRKG1	0.8784	0.1216	1.97737	-0.402232	FALSE	0.915066
CUBN	0.8782	0.1218	1.97549	-0.204053	FALSE	0.914353
SLC25A20	0.8782	0.1218	1.97549	0.457524	FALSE	0.914353
RNASEK	0.8782	0.1218	1.97549	-0.0709825	FALSE	0.914353
PRRX1	0.878	0.122	1.97363	-0.304816	FALSE	0.91364
ADAMTSL1	0.878	0.122	1.97363	-0.212893	FALSE	0.91364
ADARB2	0.878	0.122	1.97363	0.025176	FALSE	0.91364
AC097460.1	0.878	0.122	1.97363	0.163506	FALSE	0.91364
LINC00685	0.878	0.122	1.97363	0.594648	FALSE	0.91364
RSPO2	0.878	0.122	1.97363	0.018167	FALSE	0.91364
AC007681.1	0.8776	0.1224	1.9699	-0.179535	FALSE	0.912219
CLIC4	0.8776	0.1224	1.9699	-0.0121861	FALSE	0.912219
PHF21B	0.8776	0.1224	1.9699	-0.413121	FALSE	0.912219
LINC01949	0.8776	0.1224	1.9699	0.0590873	FALSE	0.912219
GAB1	0.8776	0.1224	1.9699	-0.129025	FALSE	0.912219
LINC01320	0.8776	0.1224	1.9699	0.64418	FALSE	0.912219
SLC2A9	0.8774	0.1226	1.96804	-0.106377	FALSE	0.91151
CHST15	0.8774	0.1226	1.96804	0.191145	FALSE	0.91151
PDE5A	0.8774	0.1226	1.96804	-0.451419	FALSE	0.91151
AL117329.1	0.8772	0.1228	1.96618	-0.0843162	FALSE	0.910802
LINC00877	0.8772	0.1228	1.96618	-0.253773	FALSE	0.910802
FERMT3	0.8772	0.1228	1.96618	0.00157022	FALSE	0.910802
NXPH1	0.877	0.123	1.96432	0.256325	FALSE	0.910095
SLC14A2	0.877	0.123	1.96432	-0.198668	FALSE	0.910095
AL034405.1	0.8768	0.1232	1.96247	-0.255502	FALSE	0.909389
SRGN	0.8766	0.1234	1.96062	-0.0857968	FALSE	0.908685
AC012459.1	0.8766	0.1234	1.96062	-0.214385	FALSE	0.908685
ZSCAN31	0.8764	0.1236	1.95877	-0.128185	FALSE	0.907982
PVT1	0.8762	0.1238	1.95693	0.215977	FALSE	0.907279
MSC-AS1	0.8762	0.1238	1.95693	0.291448	FALSE	0.907279
NLGN4Y	0.876	0.124	1.95508	0.0718174	FALSE	0.906578
GLYATL2	0.876	0.124	1.95508	0.291587	FALSE	0.906578
GRM8	0.8758	0.1242	1.95324	-0.0148678	FALSE	0.905878
ARHGAP10	0.8758	0.1242	1.95324	0.336759	FALSE	0.905878
C9orf147	0.8754	0.1246	1.94957	0.000169754	FALSE	0.904482
AL137024.1	0.8754	0.1246	1.94957	-0.293912	FALSE	0.904482
RPS25	0.8754	0.1246	1.94957	0.0286255	FALSE	0.904482
IQCA1	0.8752	0.1248	1.94774	-0.0565333	FALSE	0.903785
TRPM3	0.8752	0.1248	1.94774	-0.235005	FALSE	0.903785
DSCAM	0.8752	0.1248	1.94774	0.155721	FALSE	0.903785
AC011287.1	0.8752	0.1248	1.94774	0.171729	FALSE	0.903785
AC012178.1	0.875	0.125	1.94591	-0.174453	FALSE	0.90309
AC129803.1	0.8748	0.1252	1.94408	-0.373026	FALSE	0.902396
AC093865.1	0.8748	0.1252	1.94408	-0.0065279	FALSE	0.902396
LDLR	0.8748	0.1252	1.94408	-0.14989	FALSE	0.902396
ANGPT2	0.8748	0.1252	1.94408	-0.372944	FALSE	0.902396
ZNF367	0.8748	0.1252	1.94408	0.180046	FALSE	0.902396
LINC01572	0.8746	0.1254	1.94226	0.301601	FALSE	0.901702
TRHDE	0.8744	0.1256	1.94044	0.266993	FALSE	0.90101
SLC32A1	0.8744	0.1256	1.94044	-0.190854	FALSE	0.90101
NHEJ1	0.8742	0.1258	1.93862	-0.195835	FALSE	0.900319
PDE3B	0.8742	0.1258	1.93862	0.3353	FALSE	0.900319
RPL18	0.8742	0.1258	1.93862	-0.225961	FALSE	0.900319
SH3PXD2B	0.8742	0.1258	1.93862	0.136264	FALSE	0.900319
AL157886.1	0.8742	0.1258	1.93862	-0.103013	FALSE	0.900319
MARCH1	0.874	0.126	1.9368	0.0132294	FALSE	0.899629
RPLP1	0.874	0.126	1.9368	-0.425608	FALSE	0.899629
SLC35F2	0.874	0.126	1.9368	0.205807	FALSE	0.899629
ST6GALNAC5	0.874	0.126	1.9368	0.188571	FALSE	0.899629
PDLIM5	0.8738	0.1262	1.93498	0.121737	FALSE	0.898941
MTAP	0.8736	0.1264	1.93317	0.0507889	FALSE	0.898253
H2AFZ	0.8736	0.1264	1.93317	-0.329251	FALSE	0.898253
ARHGEF28	0.8734	0.1266	1.93136	0.264024	FALSE	0.897566
ROBO1	0.8734	0.1266	1.93136	0.386787	FALSE	0.897566
CA3	0.8732	0.1268	1.92955	-0.233597	FALSE	0.896881
MYO1E	0.873	0.127	1.92775	0.375295	FALSE	0.896196
RPL32	0.873	0.127	1.92775	-0.165627	FALSE	0.896196
CDH13	0.8728	0.1272	1.92595	0.539004	FALSE	0.895513
ACAA2	0.8728	0.1272	1.92595	0.217295	FALSE	0.895513
SV2B	0.8726	0.1274	1.92415	0.0420256	FALSE	0.894831
ZHX2	0.8726	0.1274	1.92415	0.00876427	FALSE	0.894831
TMLHE-AS1	0.8726	0.1274	1.92415	-0.124813	FALSE	0.894831
SLC5A4-AS1	0.8724	0.1276	1.92235	0.475186	FALSE	0.894149
GRM1	0.8724	0.1276	1.92235	0.123029	FALSE	0.894149
TPTE2	0.8722	0.1278	1.92055	0.171514	FALSE	0.893469
AC007262.2	0.8722	0.1278	1.92055	-0.48155	FALSE	0.893469
KCTD8	0.8722	0.1278	1.92055	-0.354981	FALSE	0.893469
PRAG1	0.8722	0.1278	1.92055	0.0477972	FALSE	0.893469
FTL	0.8722	0.1278	1.92055	-0.317712	FALSE	0.893469
BARD1	0.872	0.128	1.91876	0.412929	FALSE	0.89279
PIWIL2	0.872	0.128	1.91876	0.277068	FALSE	0.89279
AC009522.1	0.872	0.128	1.91876	0.153401	FALSE	0.89279
AC073263.1	0.8718	0.1282	1.91697	-0.225573	FALSE	0.892112
DPH6-DT	0.8718	0.1282	1.91697	-0.341279	FALSE	0.892112
RPS12	0.8716	0.1284	1.91518	-0.220301	FALSE	0.891435
BEX1	0.8714	0.1286	1.91339	-0.149894	FALSE	0.890759
TTF2	0.8714	0.1286	1.91339	0.475487	FALSE	0.890759
ETFB	0.8714	0.1286	1.91339	-0.369737	FALSE	0.890759
TLE4	0.8712	0.1288	1.91161	0.208883	FALSE	0.890084
NFIA	0.8712	0.1288	1.91161	-0.125941	FALSE	0.890084
LINC01376	0.871	0.129	1.90983	0.448953	FALSE	0.88941
PEG10	0.871	0.129	1.90983	-0.220514	FALSE	0.88941
TEX15	0.871	0.129	1.90983	0.123625	FALSE	0.88941
GREM2	0.8708	0.1292	1.90805	0.35788	FALSE	0.888737
ACTG1	0.8708	0.1292	1.90805	-0.0639567	FALSE	0.888737
CD83	0.8708	0.1292	1.90805	0.182585	FALSE	0.888737
SCN9A	0.8708	0.1292	1.90805	-0.407484	FALSE	0.888737
AC244131.2	0.8708	0.1292	1.90805	0.600224	FALSE	0.888737
TGFB2	0.8706	0.1294	1.90627	0.311601	FALSE	0.888066
PLCE1	0.8706	0.1294	1.90627	0.172601	FALSE	0.888066
RARB	0.8704	0.1296	1.9045	-0.175226	FALSE	0.887395
GLI3	0.8704	0.1296	1.9045	-0.0329413	FALSE	0.887395
PTGDS	0.8702	0.1298	1.90273	0.210249	FALSE	0.886725
AC090518.1	0.8702	0.1298	1.90273	-0.344881	FALSE	0.886725
RPL15	0.87	0.13	1.90096	-0.239867	FALSE	0.886057
UST	0.87	0.13	1.90096	0.149953	FALSE	0.886057
MYO3B	0.87	0.13	1.90096	0.362979	FALSE	0.886057
CPNE4	0.8698	0.1302	1.89919	0.163107	FALSE	0.885389
USH2A	0.8698	0.1302	1.89919	0.107516	FALSE	0.885389
LYPLAL1-DT	0.8698	0.1302	1.89919	0.100409	FALSE	0.885389
NTNG1	0.8698	0.1302	1.89919	-0.366971	FALSE	0.885389
GREB1L	0.8698	0.1302	1.89919	0.181699	FALSE	0.885389
CSGALNACT1	0.8698	0.1302	1.89919	0.464591	FALSE	0.885389
CRHBP	0.8696	0.1304	1.89743	-0.0470681	FALSE	0.884722
LINC01695	0.8696	0.1304	1.89743	-0.251615	FALSE	0.884722
UQCR10	0.8694	0.1306	1.89566	-0.124841	FALSE	0.884057
TRIM5	0.8694	0.1306	1.89566	0.127657	FALSE	0.884057
COL24A1	0.8692	0.1308	1.8939	-0.0793757	FALSE	0.883392
DNAH14	0.8692	0.1308	1.8939	0.232564	FALSE	0.883392
LINC01285	0.8692	0.1308	1.8939	0.535454	FALSE	0.883392
ENC1	0.869	0.131	1.89215	-0.00484991	FALSE	0.882729
ATP6V0C	0.869	0.131	1.89215	-0.259619	FALSE	0.882729
CNKSR3	0.869	0.131	1.89215	0.38294	FALSE	0.882729
AL158077.2	0.8688	0.1312	1.89039	0.0509882	FALSE	0.882066
ALDH1A2	0.8688	0.1312	1.89039	0.231771	FALSE	0.882066
RYR3	0.8688	0.1312	1.89039	-0.0802636	FALSE	0.882066
PKN2-AS1	0.8688	0.1312	1.89039	0.297159	FALSE	0.882066
AC114689.3	0.8688	0.1312	1.89039	-0.0938983	FALSE	0.882066
CCDC122	0.8686	0.1314	1.88864	0.117523	FALSE	0.881405
PHACTR2	0.8686	0.1314	1.88864	-0.304323	FALSE	0.881405
NUP210L	0.8686	0.1314	1.88864	-0.271767	FALSE	0.881405
RPL6	0.8686	0.1314	1.88864	-0.306323	FALSE	0.881405
AJ009632.2	0.8684	0.1316	1.88689	0.255118	FALSE	0.880744
GLIS3	0.8684	0.1316	1.88689	0.0421767	FALSE	0.880744
LBH	0.8682	0.1318	1.88514	0.0236945	FALSE	0.880085
AC012063.1	0.868	0.132	1.88339	-0.226589	FALSE	0.879426
FOSL2	0.868	0.132	1.88339	0.0959525	FALSE	0.879426
BCL3	0.868	0.132	1.88339	-0.265378	FALSE	0.879426
PARD3B	0.868	0.132	1.88339	0.225749	FALSE	0.879426
PDE1A	0.868	0.132	1.88339	-0.0682588	FALSE	0.879426
BLOC1S1	0.8678	0.1322	1.88165	-0.312271	FALSE	0.878769
LINC00240	0.8678	0.1322	1.88165	0.278074	FALSE	0.878769
AC008050.1	0.8678	0.1322	1.88165	0.4199	FALSE	0.878769
AL356295.1	0.8678	0.1322	1.88165	0.458868	FALSE	0.878769
METAP1D	0.8676	0.1324	1.8799	-0.361334	FALSE	0.878112
AC003991.1	0.8674	0.1326	1.87816	-0.428808	FALSE	0.877456
MEF2C-AS2	0.8672	0.1328	1.87643	-0.343693	FALSE	0.876802
PLCL1	0.8672	0.1328	1.87643	0.261419	FALSE	0.876802
ETV1	0.867	0.133	1.87469	0.0286169	FALSE	0.876148
HIP1	0.8666	0.1334	1.87123	0.417923	FALSE	0.874844
AL110114.1	0.8666	0.1334	1.87123	0.433384	FALSE	0.874844
AL391840.1	0.8666	0.1334	1.87123	0.602188	FALSE	0.874844
AC074286.1	0.8664	0.1336	1.8695	0.244578	FALSE	0.874194
AC126121.3	0.8662	0.1338	1.86777	0.107363	FALSE	0.873544
OCA2	0.8662	0.1338	1.86777	-0.10937	FALSE	0.873544
LINC02646	0.8662	0.1338	1.86777	-0.357079	FALSE	0.873544
RPS27	0.866	0.134	1.86605	-0.131473	FALSE	0.872895
AL591043.2	0.866	0.134	1.86605	0.2697	FALSE	0.872895
AC011447.3	0.8658	0.1342	1.86432	0.149127	FALSE	0.872247
GPX4	0.8658	0.1342	1.86432	-0.0467167	FALSE	0.872247
PKIB	0.8654	0.1346	1.86088	0.0122538	FALSE	0.870955
AC019211.1	0.8654	0.1346	1.86088	0.259684	FALSE	0.870955
LTBP1	0.8654	0.1346	1.86088	0.260683	FALSE	0.870955
LINC02055	0.8654	0.1346	1.86088	-0.359288	FALSE	0.870955
CYP7B1	0.8652	0.1348	1.85917	0.117271	FALSE	0.87031
CYP27A1	0.8652	0.1348	1.85917	0.35323	FALSE	0.87031
TMEM255A	0.865	0.135	1.85745	0.37656	FALSE	0.869666
LINC02664	0.8648	0.1352	1.85574	0.0721459	FALSE	0.869023
LINC01208	0.8646	0.1354	1.85403	0.349896	FALSE	0.868381
LINC00271	0.8642	0.1358	1.85062	0.0325537	FALSE	0.8671
DNAJB1	0.864	0.136	1.84892	-0.167007	FALSE	0.866461
ITM2C	0.864	0.136	1.84892	0.132993	FALSE	0.866461
AC077690.1	0.864	0.136	1.84892	-0.188168	FALSE	0.866461
MAPK4	0.864	0.136	1.84892	0.238918	FALSE	0.866461
WAKMAR2	0.8638	0.1362	1.84722	0.224903	FALSE	0.865823
LINC00970	0.8638	0.1362	1.84722	0.256889	FALSE	0.865823
RADIL	0.8636	0.1364	1.84552	0.463814	FALSE	0.865186
H1FX	0.8636	0.1364	1.84552	0.0980005	FALSE	0.865186
AL512625.3	0.8634	0.1366	1.84382	-0.00319099	FALSE	0.864549
AC120193.1	0.8634	0.1366	1.84382	-0.541491	FALSE	0.864549
SPRY1	0.8632	0.1368	1.84213	0.231977	FALSE	0.863914
PLCH1	0.863	0.137	1.84043	0.22389	FALSE	0.863279
NRG1	0.863	0.137	1.84043	0.0142145	FALSE	0.863279
RPS28	0.863	0.137	1.84043	-0.215023	FALSE	0.863279
ARRDC3-AS1	0.863	0.137	1.84043	0.0591073	FALSE	0.863279
LINC00907	0.8628	0.1372	1.83874	0.129775	FALSE	0.862646
AL590807.1	0.8628	0.1372	1.83874	0.0684867	FALSE	0.862646
RNF166	0.8624	0.1376	1.83537	-0.0111589	FALSE	0.861382
NXN	0.8624	0.1376	1.83537	0.346496	FALSE	0.861382
BBOX1-AS1	0.8624	0.1376	1.83537	-0.333414	FALSE	0.861382
TEK	0.8624	0.1376	1.83537	-0.0448856	FALSE	0.861382
RPL41	0.8624	0.1376	1.83537	-0.237509	FALSE	0.861382
PLCG2	0.8622	0.1378	1.83368	0.491842	FALSE	0.860751
RPL24	0.8622	0.1378	1.83368	-0.392008	FALSE	0.860751
AL590550.1	0.862	0.138	1.832	0.333549	FALSE	0.860121
CDHR3	0.8618	0.1382	1.83032	0.0344453	FALSE	0.859492
MAML3	0.8616	0.1384	1.82864	0.27212	FALSE	0.858864
AC013287.1	0.8616	0.1384	1.82864	0.268035	FALSE	0.858864
CADPS2	0.8614	0.1386	1.82697	0.0314131	FALSE	0.858237
CYCS	0.8614	0.1386	1.82697	-0.117783	FALSE	0.858237
MAP1LC3A	0.8614	0.1386	1.82697	0.0144939	FALSE	0.858237
MVP	0.8614	0.1386	1.82697	0.0457129	FALSE	0.858237
KLRD1	0.861	0.139	1.82362	-0.489608	FALSE	0.856985
CARMIL1	0.861	0.139	1.82362	0.418785	FALSE	0.856985
NKAIN3	0.8608	0.1392	1.82195	0.0704594	FALSE	0.856361
RFC3	0.8602	0.1398	1.81695	0.321785	FALSE	0.854493
CABLES1	0.8602	0.1398	1.81695	0.284457	FALSE	0.854493
SUCLG2	0.8602	0.1398	1.81695	0.0854011	FALSE	0.854493
RPL21	0.86	0.14	1.81529	-0.251915	FALSE	0.853872
PCSK6	0.86	0.14	1.81529	0.133186	FALSE	0.853872
SOX9-AS1	0.86	0.14	1.81529	0.378736	FALSE	0.853872
LRRC69	0.8598	0.1402	1.81363	0.0354915	FALSE	0.853252
RPL17	0.8598	0.1402	1.81363	-0.321572	FALSE	0.853252
AL157911.1	0.8596	0.1404	1.81197	-0.264467	FALSE	0.852633
PRR5L	0.8594	0.1406	1.81032	-0.0347514	FALSE	0.852015
AP000317.1	0.8592	0.1408	1.80866	0.146761	FALSE	0.851397
DRAM1	0.8592	0.1408	1.80866	0.00897503	FALSE	0.851397
RAP2C-AS1	0.8592	0.1408	1.80866	0.320708	FALSE	0.851397
AL034417.2	0.859	0.141	1.80701	0.29188	FALSE	0.850781
RPL35	0.859	0.141	1.80701	-0.0380611	FALSE	0.850781
MIR646HG	0.8588	0.1412	1.80536	0.554129	FALSE	0.850165
MYO1D	0.8588	0.1412	1.80536	0.54395	FALSE	0.850165
RPS14	0.8588	0.1412	1.80536	-0.154427	FALSE	0.850165
AP002812.2	0.8586	0.1414	1.80371	0.456898	FALSE	0.849551
AL732509.1	0.8584	0.1416	1.80206	0.234346	FALSE	0.848937
NCAM2	0.8582	0.1418	1.80042	0.158822	FALSE	0.848324
UBB	0.8582	0.1418	1.80042	0.0255947	FALSE	0.848324
NDUFS5	0.858	0.142	1.79878	0.181532	FALSE	0.847712
GSN	0.858	0.142	1.79878	-0.051671	FALSE	0.847712
AC104211.1	0.8578	0.1422	1.79714	-0.282829	FALSE	0.8471
ENOX2	0.8578	0.1422	1.79714	0.271401	FALSE	0.8471
LINC02328	0.8578	0.1422	1.79714	-0.270823	FALSE	0.8471
RBMS2	0.8574	0.1426	1.79386	0.313	FALSE	0.84588
NEK7	0.857	0.143	1.79059	0.0771608	FALSE	0.844664
CLU	0.857	0.143	1.79059	-0.0333843	FALSE	0.844664
PTPRM	0.857	0.143	1.79059	-0.142732	FALSE	0.844664
ANKFN1	0.8566	0.1434	1.78733	0.101367	FALSE	0.843451
BCAR3	0.8566	0.1434	1.78733	0.188746	FALSE	0.843451
ARHGAP42	0.8564	0.1436	1.78571	0.198218	FALSE	0.842846
CCK	0.8562	0.1438	1.78408	0.0375028	FALSE	0.842241
AC060765.2	0.8562	0.1438	1.78408	0.155092	FALSE	0.842241
SNCG	0.856	0.144	1.78246	-0.207961	FALSE	0.841638
SCN11A	0.8558	0.1442	1.78084	-0.0165014	FALSE	0.841035
SNED1	0.8556	0.1444	1.77922	-0.246948	FALSE	0.840433
TAFA1	0.8556	0.1444	1.77922	-0.0159063	FALSE	0.840433
PWRN4	0.8554	0.1446	1.7776	-0.108366	FALSE	0.839832
CD247	0.8554	0.1446	1.7776	-0.393028	FALSE	0.839832
AC073316.3	0.855	0.145	1.77437	0.207603	FALSE	0.838632
MMD2	0.855	0.145	1.77437	0.28239	FALSE	0.838632
VAMP2	0.8546	0.1454	1.77114	-0.236902	FALSE	0.837436
ATP8B1	0.8546	0.1454	1.77114	-0.311237	FALSE	0.837436
AC021851.2	0.8544	0.1456	1.76954	-0.376546	FALSE	0.836839
ABCC4	0.8544	0.1456	1.76954	0.308598	FALSE	0.836839
LINC02246	0.8544	0.1456	1.76954	-0.331065	FALSE	0.836839
ELF1	0.8544	0.1456	1.76954	0.148567	FALSE	0.836839
AL731769.2	0.8542	0.1458	1.76793	0.0138674	FALSE	0.836242
SEMA6A-AS1	0.8542	0.1458	1.76793	0.0821962	FALSE	0.836242
MT3	0.854	0.146	1.76632	-0.303874	FALSE	0.835647
AC125613.1	0.854	0.146	1.76632	0.0927854	FALSE	0.835647
PLOD1	0.8538	0.1462	1.76472	0.0927868	FALSE	0.835053
LINC01414	0.8536	0.1464	1.76312	-0.0658875	FALSE	0.834459
IL15RA	0.8536	0.1464	1.76312	0.00487566	FALSE	0.834459
SHISA6	0.8534	0.1466	1.76152	-0.237086	FALSE	0.833866
VMAC	0.8534	0.1466	1.76152	0.209251	FALSE	0.833866
AL136038.5	0.8532	0.1468	1.75992	0.123413	FALSE	0.833274
SORCS2	0.8532	0.1468	1.75992	0.319236	FALSE	0.833274
AC092969.1	0.853	0.147	1.75833	-0.264866	FALSE	0.832683
RHOBTB1	0.853	0.147	1.75833	0.110791	FALSE	0.832683
LINC02615	0.853	0.147	1.75833	-0.398262	FALSE	0.832683
RPL34	0.853	0.147	1.75833	-0.110756	FALSE	0.832683
BDNF-AS	0.853	0.147	1.75833	0.318639	FALSE	0.832683
TRHDE-AS1	0.853	0.147	1.75833	0.0246778	FALSE	0.832683
TCF7L2	0.8528	0.1472	1.75673	-0.166155	FALSE	0.832092
MVB12A	0.8526	0.1474	1.75514	0.263191	FALSE	0.831503
ZFPM2	0.8526	0.1474	1.75514	0.174818	FALSE	0.831503
PDE4B	0.852	0.148	1.75037	-0.00904274	FALSE	0.829738
CDH26	0.8518	0.1482	1.74879	0.189384	FALSE	0.829152
GALNT10	0.8518	0.1482	1.74879	-0.0616641	FALSE	0.829152
GPRIN3	0.8518	0.1482	1.74879	-0.288793	FALSE	0.829152
MIF	0.8518	0.1482	1.74879	-0.0479655	FALSE	0.829152
ITPKB	0.8518	0.1482	1.74879	-0.00492907	FALSE	0.829152
BRCA1	0.8516	0.1484	1.74721	0.0768738	FALSE	0.828566
ADGRV1	0.8516	0.1484	1.74721	-0.0456476	FALSE	0.828566
TMEM182	0.8516	0.1484	1.74721	-0.0378008	FALSE	0.828566
AC027097.2	0.8514	0.1486	1.74562	0.0874829	FALSE	0.827981
PELI2	0.8514	0.1486	1.74562	-0.2432	FALSE	0.827981
NRGN	0.8514	0.1486	1.74562	-0.0716801	FALSE	0.827981
RGS6	0.8512	0.1488	1.74404	-0.135555	FALSE	0.827397
RGS20	0.8508	0.1492	1.74089	0.482728	FALSE	0.826231
DTYMK	0.8508	0.1492	1.74089	-0.0585709	FALSE	0.826231
PKIA-AS1	0.8504	0.1496	1.73774	-0.129968	FALSE	0.825068
KBTBD12	0.85	0.15	1.7346	0.0899611	FALSE	0.823909
GAPDH	0.85	0.15	1.7346	-0.12957	FALSE	0.823909
C3orf67-AS1	0.8498	0.1502	1.73303	0.0322728	FALSE	0.82333
AC073529.1	0.8496	0.1504	1.73147	0.0920815	FALSE	0.822752
TP63	0.8496	0.1504	1.73147	0.0321889	FALSE	0.822752
NLGN1	0.8496	0.1504	1.73147	-0.0465701	FALSE	0.822752
STARD4-AS1	0.8494	0.1506	1.7299	-0.279927	FALSE	0.822175
RPS26	0.8494	0.1506	1.7299	0.0255418	FALSE	0.822175
PTK7	0.8494	0.1506	1.7299	0.192272	FALSE	0.822175
BRIP1	0.8494	0.1506	1.7299	0.228024	FALSE	0.822175
SELENOW	0.8492	0.1508	1.72834	-0.406736	FALSE	0.821599
MIR2052HG	0.8492	0.1508	1.72834	-0.44892	FALSE	0.821599
AC079298.3	0.8492	0.1508	1.72834	0.0270906	FALSE	0.821599
LINC00504	0.8486	0.1514	1.72366	0.270301	FALSE	0.819874
SDC2	0.8486	0.1514	1.72366	-0.0887923	FALSE	0.819874
TSC22D3	0.8484	0.1516	1.72211	-0.0932288	FALSE	0.819301
MAP3K5	0.8474	0.1526	1.71435	0.470143	FALSE	0.816445
AC109927.1	0.8474	0.1526	1.71435	0.0481844	FALSE	0.816445
AC008771.1	0.8472	0.1528	1.71281	-0.254297	FALSE	0.815877
AC073332.1	0.847	0.153	1.71126	0.0867481	FALSE	0.815309
SLC9B1	0.847	0.153	1.71126	-0.16276	FALSE	0.815309
TPT1	0.847	0.153	1.71126	-0.111805	FALSE	0.815309
GUK1	0.8468	0.1532	1.70972	-0.23278	FALSE	0.814741
Z93930.2	0.8466	0.1534	1.70818	0.471614	FALSE	0.814175
PROS1	0.8464	0.1536	1.70664	-0.000138283	FALSE	0.813609
AC025887.2	0.8462	0.1538	1.7051	0.377935	FALSE	0.813044
CKB	0.846	0.154	1.70357	-0.187825	FALSE	0.812479
AF279873.3	0.846	0.154	1.70357	0.0428796	FALSE	0.812479
AC048382.5	0.846	0.154	1.70357	-0.219484	FALSE	0.812479
WWTR1	0.8458	0.1542	1.70203	-0.224223	FALSE	0.811916
LINC01619	0.8456	0.1544	1.7005	0.100045	FALSE	0.811353
DLEU1	0.8454	0.1546	1.69897	-0.138233	FALSE	0.810791
HMGN5	0.8452	0.1548	1.69744	0.279297	FALSE	0.810229
RPS11	0.8452	0.1548	1.69744	0.0261564	FALSE	0.810229
AC002070.1	0.8452	0.1548	1.69744	0.343983	FALSE	0.810229
CTSS	0.8452	0.1548	1.69744	0.110095	FALSE	0.810229
LINC01550	0.845	0.155	1.69591	-0.142819	FALSE	0.809668
RPL34-AS1	0.845	0.155	1.69591	-0.158665	FALSE	0.809668
AC079760.1	0.845	0.155	1.69591	-0.0102615	FALSE	0.809668
WWC1	0.8448	0.1552	1.69439	0.403523	FALSE	0.809108
SRL	0.8446	0.1554	1.69286	0.188231	FALSE	0.808549
MYRFL	0.8446	0.1554	1.69286	-0.538408	FALSE	0.808549
LINC01135	0.8446	0.1554	1.69286	0.0403452	FALSE	0.808549
NDUFB7	0.8438	0.1562	1.68678	0.18412	FALSE	0.806319
IL1RAP	0.8434	0.1566	1.68375	0.135501	FALSE	0.805208
LIX1-AS1	0.8432	0.1568	1.68223	-0.280367	FALSE	0.804654
AL359546.1	0.8428	0.1572	1.67921	0.242453	FALSE	0.803547
LINC00886	0.8428	0.1572	1.67921	0.177042	FALSE	0.803547
AC008629.1	0.8428	0.1572	1.67921	0.438061	FALSE	0.803547
FTH1	0.8428	0.1572	1.67921	-0.153789	FALSE	0.803547
PDGFC	0.8426	0.1574	1.6777	0.117868	FALSE	0.802995
CYREN	0.8424	0.1576	1.67619	0.0904088	FALSE	0.802444
KDM2B-DT	0.842	0.158	1.67318	0.237528	FALSE	0.801343
CA2	0.8418	0.1582	1.67168	0.248829	FALSE	0.800794
AL157388.1	0.8416	0.1584	1.67018	0.320157	FALSE	0.800245
AC004784.1	0.8416	0.1584	1.67018	-0.0530672	FALSE	0.800245
AC116362.1	0.8414	0.1586	1.66868	0.384028	FALSE	0.799697
CHRNA7	0.8414	0.1586	1.66868	0.115752	FALSE	0.799697
LINC01182	0.8414	0.1586	1.66868	0.0463552	FALSE	0.799697
AC079148.3	0.8414	0.1586	1.66868	-0.229463	FALSE	0.799697
TRIOBP	0.8414	0.1586	1.66868	0.245301	FALSE	0.799697
UFL1-AS1	0.8412	0.1588	1.66718	-0.119226	FALSE	0.79915
SLC8B1	0.841	0.159	1.66569	0.350116	FALSE	0.798603
RAB39A	0.8404	0.1596	1.66121	-0.0805378	FALSE	0.796967
STEAP2-AS1	0.8404	0.1596	1.66121	-0.0185661	FALSE	0.796967
AC104123.1	0.84	0.16	1.65823	-0.245376	FALSE	0.79588
SMAD9	0.8398	0.1602	1.65674	-0.0642371	FALSE	0.795337
CYP1B1-AS1	0.8396	0.1604	1.65525	0.018219	FALSE	0.794796
GBE1	0.8396	0.1604	1.65525	0.276049	FALSE	0.794796
AC114971.1	0.8394	0.1606	1.65377	-0.221276	FALSE	0.794254
AOAH	0.839	0.161	1.65081	0.258026	FALSE	0.793174
MEIKIN	0.8388	0.1612	1.64933	-0.310316	FALSE	0.792635
LINC00862	0.8384	0.1616	1.64637	-0.296133	FALSE	0.791559
ATP5F1D	0.8382	0.1618	1.6449	-0.0926895	FALSE	0.791021
XIST	0.838	0.162	1.64342	0.0948517	FALSE	0.790485
BAALC	0.8376	0.1624	1.64048	-0.00536489	FALSE	0.789414
ATP6V0B	0.8372	0.1628	1.63754	-0.200827	FALSE	0.788346
WIPF1	0.837	0.163	1.63607	0.355239	FALSE	0.787812
ANKRD18A	0.837	0.163	1.63607	-0.0526361	FALSE	0.787812
AC020911.2	0.837	0.163	1.63607	-0.0413423	FALSE	0.787812
ELOB	0.8368	0.1632	1.63461	-0.219594	FALSE	0.78728
IGDCC3	0.8368	0.1632	1.63461	0.084404	FALSE	0.78728
LINC01301	0.8368	0.1632	1.63461	-0.15732	FALSE	0.78728
SCG2	0.8366	0.1634	1.63314	0.120554	FALSE	0.786748
COX4I1	0.8364	0.1636	1.63168	0.00194693	FALSE	0.786217
LINC01725	0.836	0.164	1.62876	-0.00385189	FALSE	0.785156
HFM1	0.836	0.164	1.62876	0.0981245	FALSE	0.785156
DNAH7	0.8358	0.1642	1.6273	-0.196923	FALSE	0.784627
SUCLG2-AS1	0.835	0.165	1.62149	-0.261046	FALSE	0.782516
RNF217-AS1	0.8348	0.1652	1.62004	0.312938	FALSE	0.78199
HAPLN2	0.8346	0.1654	1.61859	0.125783	FALSE	0.781464
DPYD	0.8344	0.1656	1.61714	0.0600271	FALSE	0.78094
AL356108.1	0.8344	0.1656	1.61714	-0.0125561	FALSE	0.78094
DRAIC	0.8344	0.1656	1.61714	-0.255393	FALSE	0.78094
SLC22A10	0.834	0.166	1.61425	0.0720563	FALSE	0.779892
C2orf76	0.8338	0.1662	1.6128	0.121291	FALSE	0.779369
AL353151.2	0.8338	0.1662	1.6128	0.0386982	FALSE	0.779369
KIF13A	0.8338	0.1662	1.6128	-0.03054	FALSE	0.779369
PRR16	0.8334	0.1666	1.60992	-0.27037	FALSE	0.778325
RUNX1	0.8324	0.1676	1.60273	-0.242335	FALSE	0.775726
LINC00571	0.8322	0.1678	1.6013	0.0995741	FALSE	0.775208
COL25A1	0.8322	0.1678	1.6013	0.137184	FALSE	0.775208
XRCC4	0.832	0.168	1.59987	0.239428	FALSE	0.774691
HS6ST2	0.8318	0.1682	1.59844	0.115594	FALSE	0.774174
AC034195.1	0.8316	0.1684	1.59701	0.108756	FALSE	0.773658
NDUFA13	0.8314	0.1686	1.59558	-0.00837469	FALSE	0.773142
SLC39A11	0.8314	0.1686	1.59558	0.213162	FALSE	0.773142
FREM1	0.8312	0.1688	1.59416	-0.0515184	FALSE	0.772628
TMED3	0.8308	0.1692	1.59131	0.0568318	FALSE	0.7716
PTK2B	0.8308	0.1692	1.59131	0.184981	FALSE	0.7716
LEPR	0.8304	0.1696	1.58846	0.0434365	FALSE	0.770574
ABHD3	0.8304	0.1696	1.58846	-0.143901	FALSE	0.770574
CHST11	0.83	0.17	1.58563	0.433652	FALSE	0.769551
DDX58	0.83	0.17	1.58563	-0.0607014	FALSE	0.769551
ENTPD3-AS1	0.8298	0.1702	1.58421	-0.307078	FALSE	0.76904
ZNF804B	0.8292	0.1708	1.57997	0.328295	FALSE	0.767512
ADAMTSL3	0.829	0.171	1.57856	0.0495644	FALSE	0.767004
AC090578.1	0.829	0.171	1.57856	0.147742	FALSE	0.767004
CTNNA3	0.8284	0.1716	1.57433	-0.286284	FALSE	0.765483
HAVCR2	0.828	0.172	1.57152	-0.0614738	FALSE	0.764472
AP005203.1	0.8278	0.1722	1.57011	0.0340424	FALSE	0.763967
AC233296.1	0.8276	0.1724	1.56871	0.0297122	FALSE	0.763463
MYDGF	0.8274	0.1726	1.56731	-0.18148	FALSE	0.762959
LINC00299	0.8268	0.1732	1.56312	-0.0342994	FALSE	0.761452
AC079465.1	0.8266	0.1734	1.56172	0.0149779	FALSE	0.760951
C16orf95	0.8262	0.1738	1.55893	-0.244217	FALSE	0.75995
AC026341.1	0.8262	0.1738	1.55893	-0.00458241	FALSE	0.75995
SWI5	0.826	0.174	1.55754	0.383606	FALSE	0.759451
CCND3	0.826	0.174	1.55754	0.21383	FALSE	0.759451
TMEM163	0.826	0.174	1.55754	0.0191593	FALSE	0.759451
ANXA4	0.8258	0.1742	1.55615	0.278125	FALSE	0.758952
LINC00276	0.8256	0.1744	1.55476	0.231024	FALSE	0.758454
FRMD3	0.8248	0.1752	1.54921	0.187538	FALSE	0.756466
AF165147.1	0.8248	0.1752	1.54921	0.089323	FALSE	0.756466
AC079142.1	0.8246	0.1754	1.54783	-0.285899	FALSE	0.75597
AC092944.1	0.8246	0.1754	1.54783	0.0910153	FALSE	0.75597
RAD51B	0.8244	0.1756	1.54645	0.0327139	FALSE	0.755475
LINC00511	0.8242	0.1758	1.54507	0.1841	FALSE	0.754981
GALNT17	0.8242	0.1758	1.54507	0.244012	FALSE	0.754981
GOLIM4	0.824	0.176	1.54369	-0.0558681	FALSE	0.754487
AC008014.1	0.824	0.176	1.54369	-0.214904	FALSE	0.754487
CPED1	0.8236	0.1764	1.54093	-0.0837669	FALSE	0.753501
TENM3	0.8232	0.1768	1.53818	-0.117694	FALSE	0.752518
SPANXA2-OT1	0.8232	0.1768	1.53818	-0.0374289	FALSE	0.752518
SLC16A2	0.823	0.177	1.53681	0.198121	FALSE	0.752027
AL359232.1	0.8228	0.1772	1.53543	0.116206	FALSE	0.751536
MROH8	0.8226	0.1774	1.53406	0.453406	FALSE	0.751046
SNAP25-AS1	0.8226	0.1774	1.53406	-0.256326	FALSE	0.751046
GASK1A	0.8222	0.1778	1.53132	-0.0497093	FALSE	0.750068
MGMT	0.822	0.178	1.52996	0.0802231	FALSE	0.74958
HOPX	0.8218	0.1782	1.52859	0.0561285	FALSE	0.749092
AC107223.1	0.8216	0.1784	1.52723	0.0639462	FALSE	0.748605
GCSH	0.8216	0.1784	1.52723	0.18504	FALSE	0.748605
ZMIZ1	0.8214	0.1786	1.52586	0.121886	FALSE	0.748119
AL354740.1	0.8212	0.1788	1.5245	0.263405	FALSE	0.747632
AC046195.2	0.8206	0.1794	1.52042	-0.0842869	FALSE	0.746178
AC004158.1	0.8204	0.1796	1.51906	0.264593	FALSE	0.745694
TNR	0.8204	0.1796	1.51906	0.217207	FALSE	0.745694
SAMD12-AS1	0.8202	0.1798	1.5177	0.00796652	FALSE	0.74521
ZRANB2-AS2	0.8202	0.1798	1.5177	0.0832396	FALSE	0.74521
SLC6A11	0.8198	0.1802	1.51499	-0.0575972	FALSE	0.744245
ZBED3-AS1	0.8196	0.1804	1.51364	-0.0409431	FALSE	0.743763
AC004083.1	0.8196	0.1804	1.51364	-0.169093	FALSE	0.743763
LMCD1-AS1	0.8194	0.1806	1.51229	0.0428638	FALSE	0.743282
AC006299.1	0.8188	0.1812	1.50824	-0.0778041	FALSE	0.741842
ERI1	0.8186	0.1814	1.50689	0.0222025	FALSE	0.741363
GABRA6	0.8178	0.1822	1.50151	0.00272703	FALSE	0.739452
MYOM1	0.8174	0.1826	1.49883	0.122828	FALSE	0.738499
AL390957.1	0.817	0.183	1.49615	-0.172175	FALSE	0.737549
STPG2	0.8164	0.1836	1.49214	0.0565038	FALSE	0.736127
AP001347.1	0.816	0.184	1.48948	-0.142382	FALSE	0.735182
LINC00535	0.8148	0.1852	1.48151	-0.434996	FALSE	0.732359
AC018362.1	0.8146	0.1854	1.48018	-0.0370822	FALSE	0.73189
C21orf62-AS1	0.8144	0.1856	1.47886	-0.113026	FALSE	0.731422
AC105285.1	0.8142	0.1858	1.47754	-0.216061	FALSE	0.730954
AC019197.1	0.814	0.186	1.47621	0.247302	FALSE	0.730487
MAMDC2-AS1	0.814	0.186	1.47621	-0.0733361	FALSE	0.730487
FSTL4	0.8132	0.1868	1.47094	0.19731	FALSE	0.728623
AL445433.2	0.8132	0.1868	1.47094	0.0423398	FALSE	0.728623
RPL28	0.813	0.187	1.46962	-0.114775	FALSE	0.728158
STS	0.813	0.187	1.46962	-0.0162854	FALSE	0.728158
D2HGDH	0.8128	0.1872	1.46831	0.144548	FALSE	0.727694
NEAT1	0.8128	0.1872	1.46831	-0.153053	FALSE	0.727694
LINC01122	0.8112	0.1888	1.45783	0.0410924	FALSE	0.723998
PPCDC	0.811	0.189	1.45652	-0.129168	FALSE	0.723538
IQCH-AS1	0.8108	0.1892	1.45522	0.0287828	FALSE	0.723079
AL139807.1	0.8106	0.1894	1.45391	0.109673	FALSE	0.72262
GRID2	0.8088	0.1912	1.44223	-0.395189	FALSE	0.718512
AL591519.1	0.8084	0.1916	1.43965	0.229119	FALSE	0.717604
AC079385.1	0.808	0.192	1.43707	0.298707	FALSE	0.716699
PGAP2	0.808	0.192	1.43707	0.217257	FALSE	0.716699
HSPH1	0.8076	0.1924	1.43449	-0.117064	FALSE	0.715795
AC104596.1	0.8076	0.1924	1.43449	0.0459266	FALSE	0.715795
SHLD1	0.807	0.193	1.43063	0.270594	FALSE	0.714443
DIAPH2	0.8066	0.1934	1.42807	0.10585	FALSE	0.713544
AC138627.1	0.8066	0.1934	1.42807	-0.102592	FALSE	0.713544
EGLN3	0.8062	0.1938	1.42551	-0.138625	FALSE	0.712646
KLF7	0.8056	0.1944	1.42167	0.238361	FALSE	0.711304
SH3RF1	0.8056	0.1944	1.42167	-0.16326	FALSE	0.711304
CATSPERE	0.8056	0.1944	1.42167	0.0650859	FALSE	0.711304
RAI14	0.8054	0.1946	1.42039	0.186169	FALSE	0.710857
TEX9	0.8052	0.1948	1.41912	0.0275879	FALSE	0.710411
BMPER	0.8048	0.1952	1.41657	0.0753579	FALSE	0.70952
AVEN	0.8046	0.1954	1.4153	-0.0464277	FALSE	0.709075
HHAT	0.804	0.196	1.41148	0.0212011	FALSE	0.707744
LINC02018	0.8038	0.1962	1.41022	0.15284	FALSE	0.707301
SUGCT	0.8038	0.1962	1.41022	0.12136	FALSE	0.707301
AC002460.2	0.8034	0.1966	1.40768	-0.047544	FALSE	0.706416
MAPT-AS1	0.8032	0.1968	1.40642	-0.310161	FALSE	0.705975
PRTFDC1	0.8032	0.1968	1.40642	0.248153	FALSE	0.705975
AC005480.1	0.8028	0.1972	1.40389	-0.217461	FALSE	0.705093
AC011346.1	0.8024	0.1976	1.40136	-0.115223	FALSE	0.704213
CASC2	0.802	0.198	1.39884	-0.00118446	FALSE	0.703335
AC008438.1	0.8012	0.1988	1.39381	-0.152505	FALSE	0.701584
AC007364.1	0.801	0.199	1.39256	-0.0926309	FALSE	0.701147
TPRG1	0.8	0.2	1.38629	0.161358	FALSE	0.69897
AC106793.1	0.7996	0.2004	1.3838	0.0945778	FALSE	0.698102
LINC01277	0.7988	0.2012	1.37881	0.155631	FALSE	0.696372
BACH2	0.7978	0.2022	1.3726	0.185487	FALSE	0.694219
P2RX7	0.7978	0.2022	1.3726	0.0465164	FALSE	0.694219
TTC23L	0.7974	0.2026	1.37012	0.0957222	FALSE	0.693361
BASP1-AS1	0.797	0.203	1.36765	-0.0133739	FALSE	0.692504
AL365295.1	0.7964	0.2036	1.36394	0.130394	FALSE	0.691222
STYXL1	0.7942	0.2058	1.35043	-0.137498	FALSE	0.686555
ZNF710	0.7936	0.2064	1.34676	0.218783	FALSE	0.68529
AC024901.1	0.7932	0.2068	1.34432	-0.108152	FALSE	0.684449
SRBD1	0.793	0.207	1.3431	0.00561237	FALSE	0.68403
ZBTB7C	0.7928	0.2072	1.34189	0.0924997	FALSE	0.68361
CENPP	0.7922	0.2078	1.33824	0.10069	FALSE	0.682354
NACA	0.7922	0.2078	1.33824	-0.00129986	FALSE	0.682354
TOX3	0.7918	0.2082	1.33581	-0.0119262	FALSE	0.681519
PUDP	0.7914	0.2086	1.33338	-0.00920629	FALSE	0.680686
IQCG	0.7914	0.2086	1.33338	-0.0454936	FALSE	0.680686
AL596087.2	0.7912	0.2088	1.33217	0.195683	FALSE	0.68027
TUBD1	0.7896	0.2104	1.32252	0.291903	FALSE	0.676954
LINC00534	0.7886	0.2114	1.31651	-0.10315	FALSE	0.674895
CDH7	0.7882	0.2118	1.31411	-0.0236259	FALSE	0.674074
GPAT3	0.788	0.212	1.31291	-0.170972	FALSE	0.673664
SKAP2	0.787	0.213	1.30694	0.158056	FALSE	0.67162
AP000446.1	0.7866	0.2134	1.30455	-0.0106387	FALSE	0.670806
ESR2	0.7864	0.2136	1.30336	0.183514	FALSE	0.670399
AL139317.5	0.7864	0.2136	1.30336	0.147329	FALSE	0.670399
ANXA5	0.7846	0.2154	1.29268	0.0791116	FALSE	0.666754
EFCAB11	0.7846	0.2154	1.29268	0.309753	FALSE	0.666754
LIPA	0.7836	0.2164	1.28677	0.130943	FALSE	0.664743
EIF1B-AS1	0.7824	0.2176	1.27971	-0.144929	FALSE	0.662341
CLSTN2	0.7806	0.2194	1.26917	-0.233509	FALSE	0.658763
PRDM5	0.7804	0.2196	1.268	0.0985675	FALSE	0.658368
CEP128	0.7804	0.2196	1.268	0.207253	FALSE	0.658368
CPPED1	0.7792	0.2208	1.26101	0.0581784	FALSE	0.656001
HPSE2	0.778	0.222	1.25405	-0.0283339	FALSE	0.653647
MKRN3	0.778	0.222	1.25405	0.137091	FALSE	0.653647
ANKRD6	0.7774	0.2226	1.25058	0.297784	FALSE	0.652475
ARHGAP6	0.7766	0.2234	1.24596	-0.0322294	FALSE	0.650917
TJP2	0.7762	0.2238	1.24366	-0.0159059	FALSE	0.65014
NIPAL2	0.776	0.224	1.24251	0.258129	FALSE	0.649752
ZNF804A	0.776	0.224	1.24251	-0.125941	FALSE	0.649752
CLYBL	0.7756	0.2244	1.24021	0.147808	FALSE	0.648977
AC079296.1	0.7748	0.2252	1.23562	0.294468	FALSE	0.647432
CRADD	0.7744	0.2256	1.23332	-0.16618	FALSE	0.646661
CDH12	0.7734	0.2266	1.22761	-0.123233	FALSE	0.64474
ZNF713	0.7722	0.2278	1.22078	0.0537958	FALSE	0.642446
ERRFI1	0.7702	0.2298	1.20944	-0.202424	FALSE	0.63865
GRIK1	0.7702	0.2298	1.20944	0.181798	FALSE	0.63865
POU2F2	0.77	0.23	1.20831	-0.0532026	FALSE	0.638272
AC073475.1	0.7684	0.2316	1.1993	-0.163692	FALSE	0.635261
ZEB1-AS1	0.768	0.232	1.19705	-0.197499	FALSE	0.634512
ESRRG	0.7668	0.2332	1.19033	-0.237361	FALSE	0.632271
SPARCL1	0.7656	0.2344	1.18363	-0.0742056	FALSE	0.630042
YES1	0.7642	0.2358	1.17585	0.0275936	FALSE	0.627456
CAMKMT	0.7628	0.2372	1.16809	-0.14838	FALSE	0.624885
ZNRF3	0.762	0.238	1.16368	0.025075	FALSE	0.623423
LINC01505	0.762	0.238	1.16368	-0.0579791	FALSE	0.623423
PRKD1	0.7618	0.2382	1.16257	-0.162281	FALSE	0.623058
AC013652.1	0.7614	0.2386	1.16037	-0.00498772	FALSE	0.62233
TMCC2	0.7602	0.2398	1.15378	0.0207987	FALSE	0.620151
AL162253.2	0.7586	0.2414	1.14502	-0.129958	FALSE	0.617263
AC025682.1	0.7546	0.2454	1.1233	-0.142181	FALSE	0.610125
PRIM2	0.7536	0.2464	1.11791	0.00992012	FALSE	0.608359
ROBO2	0.7518	0.2482	1.10824	0.043741	FALSE	0.605198
CUEDC1	0.7498	0.2502	1.09755	0.165888	FALSE	0.601713
HULC	0.7488	0.2512	1.09222	0.225252	FALSE	0.59998
POT1-AS1	0.7466	0.2534	1.08056	-0.113497	FALSE	0.596193
CXXC4-AS1	0.7444	0.2556	1.06896	0.0798659	FALSE	0.592439
HS6ST3	0.743	0.257	1.06162	-0.106429	FALSE	0.590067
GMDS-DT	0.7422	0.2578	1.05743	0.202548	FALSE	0.588717
AC092691.1	0.7406	0.2594	1.04909	-0.0843339	FALSE	0.58603
AL049828.1	0.7366	0.2634	1.02837	-0.0862327	FALSE	0.579384
SOX5	0.736	0.264	1.02528	-0.0991018	FALSE	0.578396
KCND2	0.7326	0.2674	1.00785	-0.247839	FALSE	0.572839
C9orf85	0.7318	0.2682	1.00377	0.054481	FALSE	0.571541
NAALADL2	0.7294	0.2706	0.991581	0.122135	FALSE	0.567672
DISP1	0.7024	0.2976	0.858753	-0.0828161	FALSE	0.526367
AC073050.1	0.699	0.301	0.84254	-0.120062	FALSE	0.521434
INPP4B	0.6894	0.3106	0.797316	-0.122584	FALSE	0.507799
AKAP12	0.6816	0.3184	0.761135	0.159232	FALSE	0.497027
LRP1B	0.6798	0.3202	0.752853	0.0308287	FALSE	0.494579
KCNMB2	0.6776	0.3224	0.742764	0.0547583	FALSE	0.491605
EPHA6	0.662	0.338	0.67222	0.0673761	FALSE	0.471083
ALK	0.6464	0.3536	0.603252	0.0196371	FALSE	0.451488
TOX	0.6342	0.3658	0.550278	-0.0567851	FALSE	0.436756
KCTD16	0.6322	0.3678	0.541666	-0.0776281	FALSE	0.434388
UNC5D	0.597	0.403	0.392981	-0.0366724	FALSE	0.394695

## Sheet: L6b
	proba_de	proba_not_de	bayes_factor	lfc_median	is_de_fdr_0.05	log10_pscore
ADGRG7	0.9782	0.0218	3.8038	3.407	TRUE	1.66154
LINC02008	0.9674	0.0326	3.3903	-2.12826	TRUE	1.48678
VCAN	0.962	0.038	3.23143	1.8603	TRUE	1.42022
SULF1	0.961	0.039	3.20441	1.61717	TRUE	1.40894
LINC01060	0.96	0.04	3.17805	-2.757	TRUE	1.39794
AC021613.1	0.9588	0.0412	3.14724	-1.66878	TRUE	1.3851
AC112481.2	0.9584	0.0416	3.13716	-1.5101	TRUE	1.38091
AC079052.1	0.9576	0.0424	3.11728	0.315314	TRUE	1.37263
PALMD	0.9562	0.0438	3.08333	-0.748139	TRUE	1.35853
AP001037.1	0.9556	0.0444	3.0691	0.32723	TRUE	1.35262
MT-ATP8	0.9552	0.0448	3.05971	2.95453	TRUE	1.34872
ERG	0.954	0.046	3.03202	0.53154	TRUE	1.33724
CFH	0.9538	0.0462	3.02747	-1.60986	TRUE	1.33536
ZNF676	0.9538	0.0462	3.02747	1.87673	TRUE	1.33536
RARRES2	0.9536	0.0464	3.02294	-1.79189	TRUE	1.33348
LGR6	0.9532	0.0468	3.01394	0.882447	TRUE	1.32975
AC139720.1	0.9532	0.0468	3.01394	0.656803	TRUE	1.32975
LINC02251	0.953	0.047	3.00947	-1.35126	TRUE	1.3279
VCAN-AS1	0.9524	0.0476	2.99615	0.525209	TRUE	1.32239
AL356413.1	0.9514	0.0486	2.97431	0.986221	TRUE	1.31336
HTR4	0.951	0.049	2.96569	0.484742	TRUE	1.3098
CHRM2	0.9508	0.0492	2.96141	1.1305	TRUE	1.30803
LINC01378	0.9506	0.0494	2.95714	-1.07915	TRUE	1.30627
AC023051.1	0.9504	0.0496	2.95289	-1.2001	TRUE	1.30452
LINC01239	0.9504	0.0496	2.95289	-0.514685	TRUE	1.30452
SLC5A8	0.9504	0.0496	2.95289	0.523012	TRUE	1.30452
RNF152	0.95	0.05	2.94444	1.24014	TRUE	1.30103
ZNF385D-AS2	0.95	0.05	2.94444	-0.764295	TRUE	1.30103
CACNG5	0.9498	0.0502	2.94024	0.940798	TRUE	1.2993
MT-ATP6	0.9498	0.0502	2.94024	2.10451	TRUE	1.2993
AC008067.1	0.9494	0.0506	2.93188	-1.97304	TRUE	1.29585
ITGA11	0.9494	0.0506	2.93188	-1.70003	TRUE	1.29585
HSPA6	0.9494	0.0506	2.93188	0.632671	TRUE	1.29585
ADGRG6	0.9492	0.0508	2.92772	0.299941	TRUE	1.29414
AC024145.1	0.949	0.051	2.92358	-1.01832	TRUE	1.29243
AP003464.1	0.9488	0.0512	2.91946	-1.12613	TRUE	1.29073
PIEZO2	0.9488	0.0512	2.91946	-0.317031	TRUE	1.29073
LINC02456	0.9486	0.0514	2.91535	-1.70887	TRUE	1.28904
AC116345.1	0.9486	0.0514	2.91535	-1.33382	TRUE	1.28904
AOX1	0.9482	0.0518	2.90718	-0.762565	TRUE	1.28567
PCDH9-AS3	0.948	0.052	2.90311	-1.82264	TRUE	1.284
MT-CO3	0.948	0.052	2.90311	1.58588	TRUE	1.284
PRKCA-AS1	0.9478	0.0522	2.89906	-1.67052	TRUE	1.28233
CTXND1	0.9476	0.0524	2.89503	-1.49598	TRUE	1.28067
EXPH5	0.9476	0.0524	2.89503	-1.50039	TRUE	1.28067
MT-ND4	0.9474	0.0526	2.89101	1.83691	TRUE	1.27901
NPAS4	0.9472	0.0528	2.887	-0.785442	TRUE	1.27737
MT-ND3	0.9472	0.0528	2.887	2.15301	TRUE	1.27737
AL391117.1	0.9468	0.0532	2.87903	0.0979295	TRUE	1.27409
TBL1Y	0.9466	0.0534	2.87507	1.85391	TRUE	1.27246
LYPD1	0.9464	0.0536	2.87112	0.336082	TRUE	1.27084
MT-ND1	0.946	0.054	2.86326	1.40773	TRUE	1.26761
ARHGAP26-AS1	0.9458	0.0542	2.85935	-1.85982	TRUE	1.266
PCDH9-AS4	0.9458	0.0542	2.85935	-0.960399	TRUE	1.266
MT-ND4L	0.9458	0.0542	2.85935	1.90321	TRUE	1.266
MT-CO2	0.9454	0.0546	2.85157	1.52784	TRUE	1.26281
MT-ND2	0.9454	0.0546	2.85157	1.39476	TRUE	1.26281
NREP-AS1	0.9454	0.0546	2.85157	-1.30693	TRUE	1.26281
AC097528.1	0.9454	0.0546	2.85157	-0.846005	TRUE	1.26281
AC022523.1	0.9452	0.0548	2.84771	-1.40507	TRUE	1.26122
MT-CYB	0.9452	0.0548	2.84771	1.61752	TRUE	1.26122
OPRK1	0.945	0.055	2.84385	0.924722	TRUE	1.25964
KCNMB2-AS1	0.9448	0.0552	2.84001	-1.33309	TRUE	1.25806
FOS	0.9444	0.0556	2.83237	-1.01092	TRUE	1.25493
MT-ND5	0.9444	0.0556	2.83237	1.71478	TRUE	1.25493
LONRF3	0.9438	0.0562	2.821	1.21983	TRUE	1.25026
MTRNR2L1	0.9438	0.0562	2.821	2.08874	TRUE	1.25026
IFNG-AS1	0.9438	0.0562	2.821	-0.360813	TRUE	1.25026
LINC00470	0.9436	0.0564	2.81723	-0.344065	TRUE	1.24872
PLA2G4A	0.9436	0.0564	2.81723	-0.286541	TRUE	1.24872
IL15	0.9432	0.0568	2.80974	1.51482	TRUE	1.24565
FP236383.3	0.9432	0.0568	2.80974	1.87482	TRUE	1.24565
AC016598.2	0.9428	0.0572	2.8023	-1.65851	FALSE	1.2426
AL034427.1	0.9426	0.0574	2.7986	-1.8483	FALSE	1.24109
INPP4B	0.9426	0.0574	2.7986	1.57778	FALSE	1.24109
C1QTNF1	0.9424	0.0576	2.79491	1.22476	FALSE	1.23958
LINC02645	0.942	0.058	2.78756	0.318391	FALSE	1.23657
LINC02263	0.942	0.058	2.78756	-1.27097	FALSE	1.23657
AC008568.1	0.9418	0.0582	2.78391	-0.897659	FALSE	1.23508
MT-CO1	0.9418	0.0582	2.78391	1.12109	FALSE	1.23508
LINC01290	0.9418	0.0582	2.78391	-1.49223	FALSE	1.23508
ASTN2-AS1	0.9416	0.0584	2.78026	-1.23393	FALSE	1.23359
GPC5-AS2	0.9416	0.0584	2.78026	-0.407025	FALSE	1.23359
AC060765.1	0.9412	0.0588	2.77301	-1.10161	FALSE	1.23062
AL627171.2	0.9412	0.0588	2.77301	2.49283	FALSE	1.23062
AC091885.2	0.941	0.059	2.76941	-1.33475	FALSE	1.22915
CHRM3-AS2	0.9408	0.0592	2.76581	-1.29182	FALSE	1.22768
AL157829.1	0.9406	0.0594	2.76222	-1.45608	FALSE	1.22621
NPY	0.9406	0.0594	2.76222	0.299987	FALSE	1.22621
CDC14A	0.9404	0.0596	2.75865	-0.820285	FALSE	1.22475
CCDC141	0.9402	0.0598	2.75509	-1.26591	FALSE	1.2233
AC018680.1	0.94	0.06	2.75154	-0.962735	FALSE	1.22185
AL359636.2	0.94	0.06	2.75154	-1.3377	FALSE	1.22185
LINC02822	0.94	0.06	2.75154	-1.17186	FALSE	1.22185
AC008696.2	0.94	0.06	2.75154	-1.62983	FALSE	1.22185
TSIX	0.9398	0.0602	2.74799	0.0966325	FALSE	1.2204
AC105094.2	0.9398	0.0602	2.74799	0.681287	FALSE	1.2204
COL4A2	0.9396	0.0604	2.74446	1.23893	FALSE	1.21896
AL356737.2	0.9396	0.0604	2.74446	-0.828139	FALSE	1.21896
C5orf17	0.9396	0.0604	2.74446	-0.0921764	FALSE	1.21896
TENT5A	0.9394	0.0606	2.74095	-0.739563	FALSE	1.21753
THSD7B	0.9394	0.0606	2.74095	1.35315	FALSE	1.21753
ANXA1	0.9392	0.0608	2.73744	-1.04183	FALSE	1.2161
COL1A1	0.939	0.061	2.73394	0.938701	FALSE	1.21467
LINC02253	0.939	0.061	2.73394	-0.703502	FALSE	1.21467
AC096576.2	0.9388	0.0612	2.73046	-0.371587	FALSE	1.21325
CALB2	0.9388	0.0612	2.73046	0.98281	FALSE	1.21325
TWIST1	0.9386	0.0614	2.72698	-0.485664	FALSE	1.21183
SYT10	0.9386	0.0614	2.72698	0.165447	FALSE	1.21183
AC023095.1	0.9386	0.0614	2.72698	0.51998	FALSE	1.21183
AP002383.2	0.9384	0.0616	2.72351	-1.03543	FALSE	1.21042
SPHKAP	0.9384	0.0616	2.72351	1.13523	FALSE	1.21042
NPTX2	0.9384	0.0616	2.72351	-1.05252	FALSE	1.21042
AC067956.1	0.9382	0.0618	2.72006	-1.08099	FALSE	1.20901
KANK4	0.938	0.062	2.71662	-1.37813	FALSE	1.20761
AL138927.1	0.938	0.062	2.71662	-1.36315	FALSE	1.20761
TSPAN18	0.938	0.062	2.71662	0.931492	FALSE	1.20761
RMRP	0.938	0.062	2.71662	1.94585	FALSE	1.20761
ZNF804B	0.9378	0.0622	2.71318	-0.418585	FALSE	1.20621
HLA-B	0.9378	0.0622	2.71318	1.06136	FALSE	1.20621
AC096576.3	0.9378	0.0622	2.71318	-0.427751	FALSE	1.20621
LINC01515	0.9378	0.0622	2.71318	0.861424	FALSE	1.20621
AC009264.1	0.9376	0.0624	2.70976	0.60857	FALSE	1.20482
ARL17B	0.9376	0.0624	2.70976	0.533573	FALSE	1.20482
CFTR	0.9374	0.0626	2.70634	-1.35847	FALSE	1.20343
NIBAN1	0.9372	0.0628	2.70294	-0.431377	FALSE	1.20204
ZFP36L2	0.9372	0.0628	2.70294	0.951689	FALSE	1.20204
AC092131.1	0.937	0.063	2.69955	0.284319	FALSE	1.20066
AR	0.937	0.063	2.69955	0.517406	FALSE	1.20066
LINC01605	0.937	0.063	2.69955	0.372798	FALSE	1.20066
AC004946.1	0.937	0.063	2.69955	-0.762203	FALSE	1.20066
GFAP	0.937	0.063	2.69955	1.78438	FALSE	1.20066
LINC00326	0.9368	0.0632	2.69617	-0.561758	FALSE	1.19928
WLS	0.9368	0.0632	2.69617	-0.465851	FALSE	1.19928
PRRX1	0.9368	0.0632	2.69617	1.49212	FALSE	1.19928
CELF2-AS2	0.9366	0.0634	2.69279	-0.861885	FALSE	1.19791
DIO2-AS1	0.9366	0.0634	2.69279	-0.650835	FALSE	1.19791
ZFAND4	0.9362	0.0638	2.68608	1.07914	FALSE	1.19518
AL117329.1	0.9362	0.0638	2.68608	-0.933258	FALSE	1.19518
PRSS48	0.9362	0.0638	2.68608	-0.850291	FALSE	1.19518
ITM2A	0.9362	0.0638	2.68608	-0.0372562	FALSE	1.19518
AC023469.1	0.9362	0.0638	2.68608	1.91516	FALSE	1.19518
PCDH9-AS2	0.9362	0.0638	2.68608	-1.31938	FALSE	1.19518
CALCRL	0.936	0.064	2.68273	-0.121766	FALSE	1.19382
BTNL9	0.9358	0.0642	2.6794	-0.172606	FALSE	1.19246
ABCA9-AS1	0.9356	0.0644	2.67607	-1.24137	FALSE	1.19111
AC004039.1	0.9356	0.0644	2.67607	-1.03534	FALSE	1.19111
DLGAP1-AS5	0.9354	0.0646	2.67276	-0.970871	FALSE	1.18977
AC128685.1	0.9354	0.0646	2.67276	-1.12034	FALSE	1.18977
TNFRSF11B	0.9352	0.0648	2.66945	0.21617	FALSE	1.18842
AL161629.1	0.9352	0.0648	2.66945	-0.35604	FALSE	1.18842
FP671120.4	0.9352	0.0648	2.66945	1.62042	FALSE	1.18842
CHST9	0.935	0.065	2.66616	-0.941275	FALSE	1.18709
ABCA12	0.9348	0.0652	2.66287	-1.31133	FALSE	1.18575
ROR1	0.9346	0.0654	2.6596	0.620954	FALSE	1.18442
SCN7A	0.9346	0.0654	2.6596	0.918552	FALSE	1.18442
AC072062.1	0.9346	0.0654	2.6596	-1.22423	FALSE	1.18442
KCNIP1	0.9344	0.0656	2.65633	0.42637	FALSE	1.1831
EPB41L4A	0.9344	0.0656	2.65633	0.121825	FALSE	1.1831
MTRNR2L12	0.9342	0.0658	2.65307	1.35613	FALSE	1.18177
ADAMTS2	0.9342	0.0658	2.65307	0.740606	FALSE	1.18177
PKHD1	0.934	0.066	2.64982	-0.229239	FALSE	1.18046
AC097480.1	0.9338	0.0662	2.64658	1.39969	FALSE	1.17914
AL160254.1	0.9336	0.0664	2.64335	-0.873562	FALSE	1.17783
GNG12	0.9336	0.0664	2.64335	0.934361	FALSE	1.17783
GDPD4	0.9334	0.0666	2.64013	0.361027	FALSE	1.17653
AC114930.1	0.9334	0.0666	2.64013	-0.977319	FALSE	1.17653
MYOF	0.9334	0.0666	2.64013	0.138519	FALSE	1.17653
TLL1	0.9332	0.0668	2.63692	-0.616181	FALSE	1.17522
AC068931.1	0.9328	0.0672	2.63052	-0.590003	FALSE	1.17263
ITPRIP	0.9326	0.0674	2.62733	-0.425402	FALSE	1.17134
AC069228.1	0.9326	0.0674	2.62733	-1.13296	FALSE	1.17134
AC004594.1	0.9324	0.0676	2.62415	-0.959147	FALSE	1.17005
TRPC3	0.9324	0.0676	2.62415	-0.676345	FALSE	1.17005
AC119868.2	0.9324	0.0676	2.62415	-1.24924	FALSE	1.17005
RHOJ	0.9322	0.0678	2.62099	-1.22363	FALSE	1.16877
AL592156.2	0.9322	0.0678	2.62099	1.35116	FALSE	1.16877
PPFIA2-AS1	0.9322	0.0678	2.62099	-0.994148	FALSE	1.16877
SLC15A5	0.9318	0.0682	2.61467	-0.184579	FALSE	1.16622
RPRM	0.9318	0.0682	2.61467	0.497059	FALSE	1.16622
C12orf40	0.9318	0.0682	2.61467	-1.05537	FALSE	1.16622
HSD11B1	0.9316	0.0684	2.61153	-0.69988	FALSE	1.16494
AC098617.1	0.9316	0.0684	2.61153	-1.09648	FALSE	1.16494
AC008056.1	0.9314	0.0686	2.6084	-1.21982	FALSE	1.16368
AC108690.1	0.9314	0.0686	2.6084	-0.895672	FALSE	1.16368
CRNDE	0.9314	0.0686	2.6084	-0.4261	FALSE	1.16368
MTCP1	0.9314	0.0686	2.6084	-1.17281	FALSE	1.16368
AL713851.1	0.9312	0.0688	2.60527	0.750227	FALSE	1.16241
KLHL14	0.9312	0.0688	2.60527	-0.338836	FALSE	1.16241
PTH2R	0.931	0.069	2.60215	-0.780052	FALSE	1.16115
AC023503.1	0.931	0.069	2.60215	-0.709238	FALSE	1.16115
AP002370.2	0.931	0.069	2.60215	-1.07486	FALSE	1.16115
ATP10A	0.931	0.069	2.60215	-0.198219	FALSE	1.16115
AP003100.2	0.9308	0.0692	2.59904	-1.23194	FALSE	1.15989
PLCG2	0.9308	0.0692	2.59904	1.83223	FALSE	1.15989
AC055733.2	0.9306	0.0694	2.59594	-0.955253	FALSE	1.15864
MIR181A2HG	0.9304	0.0696	2.59285	-1.14194	FALSE	1.15739
AL035427.1	0.9304	0.0696	2.59285	-0.152611	FALSE	1.15739
C3orf67-AS1	0.9302	0.0698	2.58977	0.131532	FALSE	1.15614
MIR548XHG	0.9302	0.0698	2.58977	-0.0492096	FALSE	1.15614
AP003049.2	0.9302	0.0698	2.58977	-0.677886	FALSE	1.15614
AL138694.1	0.93	0.07	2.58669	-0.559785	FALSE	1.1549
RERG	0.93	0.07	2.58669	-0.72243	FALSE	1.1549
EPAS1	0.9298	0.0702	2.58362	-0.80483	FALSE	1.15366
ETV5	0.9298	0.0702	2.58362	-1.13906	FALSE	1.15366
PAPPA	0.9298	0.0702	2.58362	-1.23948	FALSE	1.15366
LINC02220	0.9298	0.0702	2.58362	-0.455961	FALSE	1.15366
AL353784.1	0.9296	0.0704	2.58056	0.101655	FALSE	1.15243
NOTCH1	0.9296	0.0704	2.58056	-0.30679	FALSE	1.15243
AC092422.1	0.9294	0.0706	2.57751	0.430662	FALSE	1.1512
SLC22A24	0.9294	0.0706	2.57751	-0.866912	FALSE	1.1512
MTRNR2L8	0.9294	0.0706	2.57751	0.818397	FALSE	1.1512
AC090579.1	0.9292	0.0708	2.57446	-0.934809	FALSE	1.14997
AC140168.1	0.9292	0.0708	2.57446	-0.925926	FALSE	1.14997
MYBPC1	0.9292	0.0708	2.57446	0.152426	FALSE	1.14997
AC107068.2	0.9292	0.0708	2.57446	-0.656588	FALSE	1.14997
ITGA6	0.9292	0.0708	2.57446	0.809542	FALSE	1.14997
LHFPL3	0.929	0.071	2.57143	0.436235	FALSE	1.14874
TCF4-AS1	0.9288	0.0712	2.5684	-1.19752	FALSE	1.14752
DPP10-AS3	0.9288	0.0712	2.5684	-1.14494	FALSE	1.14752
CAV3	0.9288	0.0712	2.5684	-0.689138	FALSE	1.14752
TOX	0.9288	0.0712	2.5684	0.742591	FALSE	1.14752
AC008825.1	0.9286	0.0714	2.56538	0.0353889	FALSE	1.1463
KLHL1	0.9284	0.0716	2.56237	-0.0173469	FALSE	1.14509
GALNTL6	0.9284	0.0716	2.56237	-1.03532	FALSE	1.14509
AP001636.3	0.9284	0.0716	2.56237	0.293864	FALSE	1.14509
MT-ND6	0.9284	0.0716	2.56237	1.73623	FALSE	1.14509
CLDN1	0.9282	0.0718	2.55936	0.182718	FALSE	1.14388
AC113137.1	0.9282	0.0718	2.55936	0.848029	FALSE	1.14388
CPNE4	0.928	0.072	2.55637	-0.769945	FALSE	1.14267
AP000829.1	0.928	0.072	2.55637	-0.24745	FALSE	1.14267
AL136298.1	0.9278	0.0722	2.55338	-0.897601	FALSE	1.14146
AL138760.1	0.9276	0.0724	2.55039	-0.77408	FALSE	1.14026
MKX	0.9276	0.0724	2.55039	0.132205	FALSE	1.14026
AL356488.2	0.9276	0.0724	2.55039	1.79579	FALSE	1.14026
FIGN	0.9276	0.0724	2.55039	-0.233107	FALSE	1.14026
SPRY4-AS1	0.9274	0.0726	2.54742	-1.16086	FALSE	1.13906
LHFPL3-AS1	0.9274	0.0726	2.54742	-0.0676136	FALSE	1.13906
VGF	0.9272	0.0728	2.54445	-1.22332	FALSE	1.13787
AP000462.1	0.9272	0.0728	2.54445	-0.476417	FALSE	1.13787
IGFBP4	0.9272	0.0728	2.54445	0.577919	FALSE	1.13787
THBS1	0.9272	0.0728	2.54445	0.722133	FALSE	1.13787
LINC01876	0.927	0.073	2.54149	0.978993	FALSE	1.13668
AC099788.1	0.927	0.073	2.54149	-0.463867	FALSE	1.13668
AC068051.1	0.9268	0.0732	2.53854	-0.991075	FALSE	1.13549
AL354771.1	0.9268	0.0732	2.53854	-0.84036	FALSE	1.13549
CCDC196	0.9266	0.0734	2.5356	-0.640018	FALSE	1.1343
LINC02653	0.9264	0.0736	2.53266	-1.20828	FALSE	1.13312
COL11A1	0.9264	0.0736	2.53266	-0.977762	FALSE	1.13312
AC110296.1	0.9262	0.0738	2.52973	-0.935008	FALSE	1.13194
GABRG3-AS1	0.9262	0.0738	2.52973	-1.00341	FALSE	1.13194
LINC00607	0.9262	0.0738	2.52973	-0.609591	FALSE	1.13194
AC107021.1	0.9262	0.0738	2.52973	-0.80954	FALSE	1.13194
ADRA1A	0.9262	0.0738	2.52973	-0.158808	FALSE	1.13194
AF279873.3	0.9258	0.0742	2.52389	1.01791	FALSE	1.1296
SOX4	0.9256	0.0744	2.52099	-0.430539	FALSE	1.12843
ARC	0.9254	0.0746	2.51809	-1.1115	FALSE	1.12726
AL139294.1	0.9252	0.0748	2.51519	-0.851733	FALSE	1.1261
SULF2	0.9252	0.0748	2.51519	0.648429	FALSE	1.1261
AC005162.3	0.925	0.075	2.51231	0.306828	FALSE	1.12494
ITGA1	0.925	0.075	2.51231	-0.891618	FALSE	1.12494
INSYN2A	0.925	0.075	2.51231	-0.219282	FALSE	1.12494
RFX4	0.925	0.075	2.51231	-1.19207	FALSE	1.12494
CHI3L1	0.925	0.075	2.51231	-0.780383	FALSE	1.12494
TTN	0.9248	0.0752	2.50943	-0.819145	FALSE	1.12378
ARHGAP6	0.9248	0.0752	2.50943	0.827377	FALSE	1.12378
AF121898.1	0.9248	0.0752	2.50943	-1.2928	FALSE	1.12378
NKAIN1	0.9246	0.0754	2.50655	1.01682	FALSE	1.12263
ZNF451-AS1	0.9246	0.0754	2.50655	-0.988147	FALSE	1.12263
P4HA3	0.9246	0.0754	2.50655	-0.895596	FALSE	1.12263
ST7-AS2	0.9246	0.0754	2.50655	-0.788099	FALSE	1.12263
AL139042.1	0.9246	0.0754	2.50655	-0.546398	FALSE	1.12263
AC104365.1	0.9246	0.0754	2.50655	-0.699257	FALSE	1.12263
AL162713.2	0.9244	0.0756	2.50369	-0.612174	FALSE	1.12148
AC019130.1	0.9244	0.0756	2.50369	-0.94841	FALSE	1.12148
AL161449.2	0.9242	0.0758	2.50083	-0.878633	FALSE	1.12033
NWD2	0.9242	0.0758	2.50083	0.369244	FALSE	1.12033
RIN3	0.9242	0.0758	2.50083	-0.936105	FALSE	1.12033
AC004852.2	0.9242	0.0758	2.50083	-1.02068	FALSE	1.12033
TPD52L1	0.924	0.076	2.49798	-0.742727	FALSE	1.11919
EHD4	0.924	0.076	2.49798	-0.651224	FALSE	1.11919
PCDH15	0.924	0.076	2.49798	0.732775	FALSE	1.11919
NDUFB11	0.9238	0.0762	2.49513	-1.11918	FALSE	1.11805
AC244517.11	0.9238	0.0762	2.49513	-0.824112	FALSE	1.11805
SDF2L1	0.9238	0.0762	2.49513	-1.17959	FALSE	1.11805
NNAT	0.9236	0.0764	2.4923	-1.32182	FALSE	1.11691
GOLIM4	0.9236	0.0764	2.4923	-0.990194	FALSE	1.11691
PARM1	0.9236	0.0764	2.4923	1.0367	FALSE	1.11691
AC131568.1	0.9236	0.0764	2.4923	-1.11977	FALSE	1.11691
AL358335.2	0.9236	0.0764	2.4923	-1.07505	FALSE	1.11691
SYT17	0.9236	0.0764	2.4923	0.357385	FALSE	1.11691
AL583808.1	0.9234	0.0766	2.48947	-0.560773	FALSE	1.11577
AC022126.1	0.9234	0.0766	2.48947	-0.883741	FALSE	1.11577
PCP4	0.923	0.077	2.48382	-0.282222	FALSE	1.11351
AC006387.1	0.923	0.077	2.48382	-0.771702	FALSE	1.11351
PREX2	0.923	0.077	2.48382	1.31987	FALSE	1.11351
SLC1A3	0.923	0.077	2.48382	1.50752	FALSE	1.11351
BCL2L14	0.9228	0.0772	2.48101	-1.05691	FALSE	1.11238
THEMIS	0.9228	0.0772	2.48101	-0.460652	FALSE	1.11238
AC090993.1	0.9228	0.0772	2.48101	0.27112	FALSE	1.11238
CCN1	0.9228	0.0772	2.48101	-0.643521	FALSE	1.11238
PDE9A	0.9226	0.0774	2.47821	-0.536063	FALSE	1.11126
DISC1FP1	0.9226	0.0774	2.47821	1.5824	FALSE	1.11126
NALCN-AS1	0.9226	0.0774	2.47821	-0.148075	FALSE	1.11126
RNF17	0.9226	0.0774	2.47821	-0.31776	FALSE	1.11126
SPDYE2	0.9226	0.0774	2.47821	-0.923736	FALSE	1.11126
C1QTNF7	0.9224	0.0776	2.47541	0.238222	FALSE	1.11014
CCK	0.9224	0.0776	2.47541	-1.02097	FALSE	1.11014
AC004053.1	0.9224	0.0776	2.47541	-0.537299	FALSE	1.11014
NPNT	0.9222	0.0778	2.47262	0.131352	FALSE	1.10902
MMD2	0.9222	0.0778	2.47262	0.659214	FALSE	1.10902
LINC02315	0.922	0.078	2.46984	0.911491	FALSE	1.10791
LINC02550	0.922	0.078	2.46984	-0.0125732	FALSE	1.10791
SNHG31	0.922	0.078	2.46984	-1.00431	FALSE	1.10791
UTY	0.922	0.078	2.46984	-0.0179667	FALSE	1.10791
AC087286.2	0.922	0.078	2.46984	-0.952049	FALSE	1.10791
HLA-C	0.9218	0.0782	2.46706	0.328708	FALSE	1.10679
AC018616.1	0.9218	0.0782	2.46706	-0.748729	FALSE	1.10679
PDE5A	0.9218	0.0782	2.46706	-0.571606	FALSE	1.10679
ZC3HAV1	0.9218	0.0782	2.46706	0.826957	FALSE	1.10679
AC084018.4	0.9216	0.0784	2.46429	-0.484369	FALSE	1.10568
HSPA1B	0.9216	0.0784	2.46429	1.10086	FALSE	1.10568
CCDC85B	0.9216	0.0784	2.46429	-1.34672	FALSE	1.10568
SHC4	0.9214	0.0786	2.46152	-0.646847	FALSE	1.10458
IGSF10	0.9212	0.0788	2.45876	-0.97198	FALSE	1.10347
COL4A1	0.9212	0.0788	2.45876	0.750768	FALSE	1.10347
CPLX3	0.9212	0.0788	2.45876	-0.0977092	FALSE	1.10347
AL035401.1	0.9212	0.0788	2.45876	0.836057	FALSE	1.10347
AC016687.3	0.921	0.079	2.45601	-0.728536	FALSE	1.10237
AL390783.1	0.921	0.079	2.45601	-0.892786	FALSE	1.10237
LINC01117	0.9208	0.0792	2.45327	-0.00710964	FALSE	1.10127
TEX41	0.9208	0.0792	2.45327	-0.37724	FALSE	1.10127
AC093879.1	0.9208	0.0792	2.45327	-0.618787	FALSE	1.10127
HSPB1	0.9208	0.0792	2.45327	0.624722	FALSE	1.10127
FAU	0.9208	0.0792	2.45327	-0.974163	FALSE	1.10127
DDR2	0.9206	0.0794	2.45053	-1.03479	FALSE	1.10018
AC005323.2	0.9206	0.0794	2.45053	-0.96488	FALSE	1.10018
AC087521.2	0.9206	0.0794	2.45053	-0.65513	FALSE	1.10018
TSBP1	0.9204	0.0796	2.44779	0.000654697	FALSE	1.09909
DUSP5	0.9204	0.0796	2.44779	-0.89513	FALSE	1.09909
CLMN	0.92	0.08	2.44235	1.00436	FALSE	1.09691
SLC8A1-AS1	0.92	0.08	2.44235	-0.942171	FALSE	1.09691
ADAMTS1	0.92	0.08	2.44235	-0.202462	FALSE	1.09691
CNKSR3	0.92	0.08	2.44235	-0.240093	FALSE	1.09691
DUSP23	0.92	0.08	2.44235	-0.980155	FALSE	1.09691
LHX2	0.92	0.08	2.44235	0.492134	FALSE	1.09691
AC068282.1	0.9198	0.0802	2.43963	-0.786874	FALSE	1.09583
RSPO2	0.9198	0.0802	2.43963	0.861541	FALSE	1.09583
TNS3	0.9198	0.0802	2.43963	1.08567	FALSE	1.09583
SDSL	0.9198	0.0802	2.43963	-1.0818	FALSE	1.09583
SPOCK1	0.9196	0.0804	2.43692	-0.740198	FALSE	1.09474
AC019211.1	0.9196	0.0804	2.43692	-0.39021	FALSE	1.09474
AC027288.3	0.9196	0.0804	2.43692	-0.613657	FALSE	1.09474
ARHGAP31	0.9196	0.0804	2.43692	-1.15927	FALSE	1.09474
RPL36AL	0.9196	0.0804	2.43692	-1.0801	FALSE	1.09474
RASEF	0.9194	0.0806	2.43422	0.543731	FALSE	1.09366
ABCA1	0.9194	0.0806	2.43422	-0.409773	FALSE	1.09366
LINC02346	0.9194	0.0806	2.43422	-0.177596	FALSE	1.09366
SLC35F4	0.9194	0.0806	2.43422	0.366916	FALSE	1.09366
AP001442.1	0.9192	0.0808	2.43153	-1.02427	FALSE	1.09259
KCNK13	0.9192	0.0808	2.43153	0.59037	FALSE	1.09259
AC007091.1	0.9192	0.0808	2.43153	0.640308	FALSE	1.09259
LINC01568	0.919	0.081	2.42884	-0.843041	FALSE	1.09151
AP001011.1	0.919	0.081	2.42884	-0.58616	FALSE	1.09151
AC233296.1	0.919	0.081	2.42884	0.366628	FALSE	1.09151
AL110292.1	0.919	0.081	2.42884	0.042861	FALSE	1.09151
AC011092.2	0.9188	0.0812	2.42615	-1.01948	FALSE	1.09044
GRIN3A	0.9188	0.0812	2.42615	-0.252762	FALSE	1.09044
OSTN	0.9188	0.0812	2.42615	1.07181	FALSE	1.09044
RAB20	0.9188	0.0812	2.42615	0.841382	FALSE	1.09044
ITPRID1	0.9186	0.0814	2.42348	-0.749518	FALSE	1.08938
RPL7A	0.9186	0.0814	2.42348	-1.00531	FALSE	1.08938
AC053513.1	0.9186	0.0814	2.42348	-0.217362	FALSE	1.08938
AC025887.2	0.9184	0.0816	2.4208	-0.800736	FALSE	1.08831
SELENOM	0.9184	0.0816	2.4208	-0.955125	FALSE	1.08831
AC016042.1	0.9184	0.0816	2.4208	-0.779809	FALSE	1.08831
AC013287.1	0.9184	0.0816	2.4208	-0.812674	FALSE	1.08831
BMP6	0.9184	0.0816	2.4208	-1.10901	FALSE	1.08831
AC104827.1	0.9184	0.0816	2.4208	-0.617702	FALSE	1.08831
COL24A1	0.9184	0.0816	2.4208	-0.973914	FALSE	1.08831
MGAT4C	0.9182	0.0818	2.41814	0.310843	FALSE	1.08725
OLFM2	0.9182	0.0818	2.41814	0.390419	FALSE	1.08725
HHIP	0.918	0.082	2.41548	-0.678712	FALSE	1.08619
STARD13-AS	0.9178	0.0822	2.41282	-0.616373	FALSE	1.08513
DCDC2C	0.9178	0.0822	2.41282	-0.563843	FALSE	1.08513
AC012404.1	0.9176	0.0824	2.41018	-0.747959	FALSE	1.08407
AL392023.2	0.9176	0.0824	2.41018	-0.524237	FALSE	1.08407
ANKUB1	0.9176	0.0824	2.41018	-0.703252	FALSE	1.08407
PAPSS2	0.9176	0.0824	2.41018	-0.779657	FALSE	1.08407
CDH13	0.9176	0.0824	2.41018	0.908402	FALSE	1.08407
AC090531.1	0.9174	0.0826	2.40753	-0.442138	FALSE	1.08302
AC026167.1	0.9172	0.0828	2.4049	-0.475383	FALSE	1.08197
AC016152.1	0.917	0.083	2.40227	-0.237463	FALSE	1.08092
FGF12-AS1	0.917	0.083	2.40227	-0.587158	FALSE	1.08092
NPFFR2	0.9168	0.0832	2.39964	-0.906924	FALSE	1.07988
DHRS3	0.9168	0.0832	2.39964	1.02282	FALSE	1.07988
PTPRT	0.9168	0.0832	2.39964	0.999487	FALSE	1.07988
LINC02147	0.9168	0.0832	2.39964	-1.05043	FALSE	1.07988
AC015971.1	0.9168	0.0832	2.39964	-0.588474	FALSE	1.07988
COL12A1	0.9168	0.0832	2.39964	-0.997649	FALSE	1.07988
PTN	0.9166	0.0834	2.39702	0.383365	FALSE	1.07883
LPAR6	0.9164	0.0836	2.39441	-0.755655	FALSE	1.07779
HIST1H4C	0.9164	0.0836	2.39441	-0.318067	FALSE	1.07779
CNR1	0.9162	0.0838	2.3918	-0.29394	FALSE	1.07676
AC103770.1	0.9162	0.0838	2.3918	0.431716	FALSE	1.07676
KCNMA1-AS1	0.916	0.084	2.3892	-0.475627	FALSE	1.07572
GREB1L	0.916	0.084	2.3892	-0.537868	FALSE	1.07572
AC007614.1	0.9158	0.0842	2.3866	-0.376453	FALSE	1.07469
FN1	0.9158	0.0842	2.3866	-0.773833	FALSE	1.07469
KIZ-AS1	0.9154	0.0846	2.38143	-0.665751	FALSE	1.07263
ZFY	0.9154	0.0846	2.38143	0.885549	FALSE	1.07263
AC124254.2	0.9152	0.0848	2.37885	-0.835753	FALSE	1.0716
CA1	0.9152	0.0848	2.37885	-0.713856	FALSE	1.0716
AC019197.1	0.9152	0.0848	2.37885	-0.598081	FALSE	1.0716
AL357507.1	0.9152	0.0848	2.37885	-1.15389	FALSE	1.0716
TIMP3	0.915	0.085	2.37627	-0.651759	FALSE	1.07058
CFLAR	0.915	0.085	2.37627	1.01596	FALSE	1.07058
L3MBTL4	0.915	0.085	2.37627	0.957115	FALSE	1.07058
LGR5	0.915	0.085	2.37627	-1.10347	FALSE	1.07058
G2E3-AS1	0.915	0.085	2.37627	-0.131166	FALSE	1.07058
AC117834.1	0.915	0.085	2.37627	-0.500964	FALSE	1.07058
ST8SIA4	0.9148	0.0852	2.3737	-0.810732	FALSE	1.06956
APOLD1	0.9148	0.0852	2.3737	0.914923	FALSE	1.06956
AL122014.1	0.9148	0.0852	2.3737	-1.05797	FALSE	1.06956
HES4	0.9148	0.0852	2.3737	-1.49556	FALSE	1.06956
ZNF804A	0.9148	0.0852	2.3737	0.524086	FALSE	1.06956
ATP8B4	0.9146	0.0854	2.37114	0.895702	FALSE	1.06854
USP3	0.9146	0.0854	2.37114	0.850685	FALSE	1.06854
MYCBP2-AS1	0.9146	0.0854	2.37114	-0.449686	FALSE	1.06854
AL096799.1	0.9146	0.0854	2.37114	-1.00877	FALSE	1.06854
RP1	0.9144	0.0856	2.36858	-0.603998	FALSE	1.06753
PLCXD3	0.9144	0.0856	2.36858	0.664096	FALSE	1.06753
AC060765.2	0.9144	0.0856	2.36858	-0.778044	FALSE	1.06753
FER1L6-AS2	0.9142	0.0858	2.36603	0.663282	FALSE	1.06651
RPS13	0.9142	0.0858	2.36603	-1.04938	FALSE	1.06651
ANGPT2	0.9142	0.0858	2.36603	-0.920261	FALSE	1.06651
GUK1	0.9142	0.0858	2.36603	-1.08133	FALSE	1.06651
TRPC6	0.914	0.086	2.36348	0.872745	FALSE	1.0655
AC245187.2	0.914	0.086	2.36348	1.10015	FALSE	1.0655
TTC29	0.9138	0.0862	2.36094	0.177292	FALSE	1.06449
LRTM1	0.9138	0.0862	2.36094	-0.869275	FALSE	1.06449
AC092832.2	0.9138	0.0862	2.36094	-0.119709	FALSE	1.06449
AC090709.1	0.9138	0.0862	2.36094	-0.630875	FALSE	1.06449
NRG1	0.9136	0.0864	2.35841	0.360015	FALSE	1.06349
MOXD1	0.9136	0.0864	2.35841	0.647199	FALSE	1.06349
AL359706.1	0.9136	0.0864	2.35841	-0.691619	FALSE	1.06349
AL133480.1	0.9134	0.0866	2.35587	-0.737876	FALSE	1.06248
MARCKSL1	0.9132	0.0868	2.35335	-0.237077	FALSE	1.06148
AC090403.1	0.913	0.087	2.35083	-0.836183	FALSE	1.06048
FGF10	0.913	0.087	2.35083	-0.859809	FALSE	1.06048
AC023590.1	0.913	0.087	2.35083	-0.671593	FALSE	1.06048
AC005165.1	0.913	0.087	2.35083	0.0177755	FALSE	1.06048
NKAIN3	0.913	0.087	2.35083	0.181411	FALSE	1.06048
TSPAN4	0.9128	0.0872	2.34831	0.237004	FALSE	1.05948
AP001825.1	0.9128	0.0872	2.34831	-0.824152	FALSE	1.05948
TPRG1	0.9128	0.0872	2.34831	-1.21895	FALSE	1.05948
HAS2-AS1	0.9126	0.0874	2.3458	0.440594	FALSE	1.05849
MAP3K20	0.9126	0.0874	2.3458	0.999179	FALSE	1.05849
MT1X	0.9126	0.0874	2.3458	0.0088172	FALSE	1.05849
LBH	0.9126	0.0874	2.3458	-0.708447	FALSE	1.05849
TSHZ2	0.9126	0.0874	2.3458	0.639331	FALSE	1.05849
AC011246.1	0.9126	0.0874	2.3458	-0.375342	FALSE	1.05849
RPL8	0.9126	0.0874	2.3458	-1.03171	FALSE	1.05849
RPS27A	0.9126	0.0874	2.3458	-1.14703	FALSE	1.05849
LINC02301	0.9124	0.0876	2.3433	-0.0213203	FALSE	1.0575
AC022325.2	0.912	0.088	2.3383	0.143778	FALSE	1.05552
AC093610.1	0.912	0.088	2.3383	-0.924061	FALSE	1.05552
AC114316.1	0.9118	0.0882	2.33581	-0.707759	FALSE	1.05453
TNC	0.9118	0.0882	2.33581	-0.693949	FALSE	1.05453
GYG2	0.9116	0.0884	2.33333	-0.484331	FALSE	1.05355
LINC02296	0.9114	0.0886	2.33085	-0.667377	FALSE	1.05257
LINC01579	0.9112	0.0888	2.32838	-0.627645	FALSE	1.05159
RARB	0.9112	0.0888	2.32838	-0.148166	FALSE	1.05159
LINC02119	0.9112	0.0888	2.32838	-0.565365	FALSE	1.05159
LINC00960	0.911	0.089	2.32591	-1.03612	FALSE	1.05061
ENPP1	0.9108	0.0892	2.32344	0.548409	FALSE	1.04964
LRIG1	0.9108	0.0892	2.32344	-0.744401	FALSE	1.04964
UGT8	0.9108	0.0892	2.32344	0.72584	FALSE	1.04964
AL353072.2	0.9106	0.0894	2.32098	-0.460659	FALSE	1.04866
C1orf56	0.9106	0.0894	2.32098	-1.22605	FALSE	1.04866
AP003086.1	0.9106	0.0894	2.32098	-0.738055	FALSE	1.04866
RPS4X	0.9106	0.0894	2.32098	-1.00558	FALSE	1.04866
AC211433.1	0.9104	0.0896	2.31853	-0.670358	FALSE	1.04769
FGF1	0.9104	0.0896	2.31853	-1.06836	FALSE	1.04769
LINC01821	0.9102	0.0898	2.31608	0.415474	FALSE	1.04672
SLC27A6	0.9102	0.0898	2.31608	0.165122	FALSE	1.04672
MINCR	0.9102	0.0898	2.31608	-0.734091	FALSE	1.04672
AC024257.1	0.9102	0.0898	2.31608	-0.531904	FALSE	1.04672
SH3BGRL3	0.91	0.09	2.31363	-0.985755	FALSE	1.04576
MRC2	0.91	0.09	2.31363	-0.906709	FALSE	1.04576
B2M	0.91	0.09	2.31363	0.479892	FALSE	1.04576
GPC5	0.91	0.09	2.31363	0.103904	FALSE	1.04576
PANTR1	0.9098	0.0902	2.3112	0.537382	FALSE	1.04479
KCTD8	0.9098	0.0902	2.3112	-0.72946	FALSE	1.04479
AC113414.1	0.9098	0.0902	2.3112	-0.883259	FALSE	1.04479
CERCAM	0.9098	0.0902	2.3112	1.11027	FALSE	1.04479
AL163541.1	0.9098	0.0902	2.3112	-0.291625	FALSE	1.04479
AC092640.1	0.9096	0.0904	2.30876	-0.432128	FALSE	1.04383
MIR31HG	0.9096	0.0904	2.30876	-0.320154	FALSE	1.04383
C4orf48	0.9094	0.0906	2.30633	-0.986819	FALSE	1.04287
NDUFB10	0.9094	0.0906	2.30633	-0.877789	FALSE	1.04287
AC096570.1	0.9094	0.0906	2.30633	-0.178092	FALSE	1.04287
RBMS3-AS3	0.9094	0.0906	2.30633	-0.248147	FALSE	1.04287
DIAPH2-AS1	0.9094	0.0906	2.30633	-0.49428	FALSE	1.04287
AL137009.1	0.9092	0.0908	2.30391	-0.419394	FALSE	1.04191
DCC	0.909	0.091	2.30149	0.659257	FALSE	1.04096
AC126121.3	0.9086	0.0914	2.29666	-0.134591	FALSE	1.03905
AC091646.1	0.9086	0.0914	2.29666	-0.558575	FALSE	1.03905
HSPA8	0.9086	0.0914	2.29666	-0.34743	FALSE	1.03905
LINC00200	0.9084	0.0916	2.29425	-0.910752	FALSE	1.0381
SLC30A8	0.9084	0.0916	2.29425	0.848145	FALSE	1.0381
INSYN2B	0.9082	0.0918	2.29185	0.138205	FALSE	1.03716
BCL7C	0.9082	0.0918	2.29185	0.69033	FALSE	1.03716
AL024495.1	0.9082	0.0918	2.29185	0.312052	FALSE	1.03716
MT2A	0.908	0.092	2.28946	0.354653	FALSE	1.03621
AC005821.1	0.908	0.092	2.28946	-0.775312	FALSE	1.03621
ADAMTS9-AS2	0.908	0.092	2.28946	0.957129	FALSE	1.03621
AL162493.1	0.9078	0.0922	2.28706	-0.338116	FALSE	1.03527
AC005009.2	0.9078	0.0922	2.28706	-0.860661	FALSE	1.03527
AC046195.2	0.9078	0.0922	2.28706	-0.291675	FALSE	1.03527
TUBB2A	0.9078	0.0922	2.28706	-0.275268	FALSE	1.03527
LINC00320	0.9078	0.0922	2.28706	-0.562804	FALSE	1.03527
TSHR	0.9076	0.0924	2.28468	-0.738542	FALSE	1.03433
AC012494.1	0.9076	0.0924	2.28468	-0.460397	FALSE	1.03433
CXCL13	0.9074	0.0926	2.28229	0.150955	FALSE	1.03339
AL035446.2	0.9072	0.0928	2.27992	1.2134	FALSE	1.03245
ANK1	0.9072	0.0928	2.27992	0.992277	FALSE	1.03245
PRAG1	0.907	0.093	2.27754	-0.93604	FALSE	1.03152
FTL	0.907	0.093	2.27754	-0.815404	FALSE	1.03152
STARD4-AS1	0.907	0.093	2.27754	-0.924907	FALSE	1.03152
RPL18A	0.9068	0.0932	2.27517	-1.04411	FALSE	1.03058
AC010976.1	0.9068	0.0932	2.27517	-0.378262	FALSE	1.03058
FRMD6-AS2	0.9068	0.0932	2.27517	-0.226601	FALSE	1.03058
UBL5	0.9066	0.0934	2.27281	-0.589734	FALSE	1.02965
AL078459.1	0.9066	0.0934	2.27281	-0.651604	FALSE	1.02965
PDPN	0.9066	0.0934	2.27281	-0.048007	FALSE	1.02965
SELENOW	0.9062	0.0938	2.2681	-1.0418	FALSE	1.0278
AC018697.1	0.906	0.094	2.26574	-0.788792	FALSE	1.02687
SCD	0.906	0.094	2.26574	0.554382	FALSE	1.02687
USP9Y	0.906	0.094	2.26574	0.0768948	FALSE	1.02687
MYO1B	0.906	0.094	2.26574	0.222683	FALSE	1.02687
CYBRD1	0.906	0.094	2.26574	-0.324718	FALSE	1.02687
SNTG2	0.906	0.094	2.26574	0.0439057	FALSE	1.02687
AL158064.1	0.9058	0.0942	2.2634	-0.744449	FALSE	1.02595
HRH3	0.9058	0.0942	2.2634	0.162778	FALSE	1.02595
AC022655.1	0.9058	0.0942	2.2634	-0.553725	FALSE	1.02595
PCED1B	0.9058	0.0942	2.2634	0.893942	FALSE	1.02595
CCBE1	0.9056	0.0944	2.26106	0.593379	FALSE	1.02503
PRELID1	0.9056	0.0944	2.26106	-0.966625	FALSE	1.02503
LINC02250	0.9056	0.0944	2.26106	-0.43065	FALSE	1.02503
AL157944.1	0.9056	0.0944	2.26106	-0.174824	FALSE	1.02503
LINC01915	0.9056	0.0944	2.26106	-0.493041	FALSE	1.02503
LINC02082	0.9056	0.0944	2.26106	-0.840785	FALSE	1.02503
SPP1	0.9056	0.0944	2.26106	1.17502	FALSE	1.02503
EDIL3	0.9054	0.0946	2.25872	0.58773	FALSE	1.02411
ZFPM2-AS1	0.9054	0.0946	2.25872	-0.681047	FALSE	1.02411
RPL41	0.9054	0.0946	2.25872	-0.552159	FALSE	1.02411
ADAM28	0.9054	0.0946	2.25872	-0.086061	FALSE	1.02411
ENOSF1	0.9054	0.0946	2.25872	0.541717	FALSE	1.02411
DUSP1	0.9054	0.0946	2.25872	-0.729094	FALSE	1.02411
AL136119.1	0.9054	0.0946	2.25872	-0.0451751	FALSE	1.02411
HSPA1A	0.9052	0.0948	2.25639	-0.24361	FALSE	1.02319
RERGL	0.905	0.095	2.25406	-0.683516	FALSE	1.02228
IPO9-AS1	0.905	0.095	2.25406	-0.754186	FALSE	1.02228
PLSCR2	0.905	0.095	2.25406	0.341774	FALSE	1.02228
F11-AS1	0.905	0.095	2.25406	0.408999	FALSE	1.02228
CSF2RA	0.9048	0.0952	2.25173	0.594082	FALSE	1.02136
STPG2-AS1	0.9048	0.0952	2.25173	-0.600666	FALSE	1.02136
PRLR	0.9046	0.0954	2.24941	0.0193281	FALSE	1.02045
AC109492.1	0.9046	0.0954	2.24941	-0.528214	FALSE	1.02045
AC023509.6	0.9044	0.0956	2.2471	-0.621716	FALSE	1.01954
TP53I13	0.9044	0.0956	2.2471	-1.04235	FALSE	1.01954
AC087857.1	0.9044	0.0956	2.2471	-0.53659	FALSE	1.01954
RPL29	0.9044	0.0956	2.2471	-0.916021	FALSE	1.01954
LINC01877	0.9044	0.0956	2.2471	-0.451909	FALSE	1.01954
MIF	0.9042	0.0958	2.24479	-0.577772	FALSE	1.01863
AC112493.1	0.9042	0.0958	2.24479	-0.281432	FALSE	1.01863
ZNF208	0.904	0.096	2.24248	0.415283	FALSE	1.01773
ERCC6L	0.904	0.096	2.24248	-0.515651	FALSE	1.01773
AP002336.2	0.9038	0.0962	2.24018	-0.724277	FALSE	1.01682
CYSLTR1	0.9038	0.0962	2.24018	0.63404	FALSE	1.01682
CADM1	0.9036	0.0964	2.23788	0.90343	FALSE	1.01592
AF064860.1	0.9036	0.0964	2.23788	0.0623689	FALSE	1.01592
FKBP5	0.9034	0.0966	2.23559	0.974109	FALSE	1.01502
SCN5A	0.9034	0.0966	2.23559	-0.0220556	FALSE	1.01502
PDLIM3	0.9034	0.0966	2.23559	0.403087	FALSE	1.01502
FAM198B-AS1	0.9032	0.0968	2.2333	-0.697392	FALSE	1.01412
EYS	0.9032	0.0968	2.2333	-0.386726	FALSE	1.01412
APBB1IP	0.9032	0.0968	2.2333	0.561357	FALSE	1.01412
HIST1H1E	0.9032	0.0968	2.2333	0.473571	FALSE	1.01412
RPS21	0.903	0.097	2.23101	-0.711938	FALSE	1.01323
AC063944.1	0.903	0.097	2.23101	-0.516843	FALSE	1.01323
TRPC5	0.9028	0.0972	2.22873	0.252992	FALSE	1.01233
SLC16A10	0.9028	0.0972	2.22873	0.59277	FALSE	1.01233
AC073225.1	0.9028	0.0972	2.22873	-0.433362	FALSE	1.01233
SCN1A-AS1	0.9028	0.0972	2.22873	-0.476052	FALSE	1.01233
FAM107B	0.9028	0.0972	2.22873	1.10595	FALSE	1.01233
PHLDB2	0.9026	0.0974	2.22645	0.544915	FALSE	1.01144
ARHGAP29	0.9026	0.0974	2.22645	-0.848043	FALSE	1.01144
GDNF-AS1	0.9026	0.0974	2.22645	-0.315619	FALSE	1.01144
PLEKHG3	0.9026	0.0974	2.22645	-0.0322046	FALSE	1.01144
FOSL2	0.9026	0.0974	2.22645	0.297323	FALSE	1.01144
ELOB	0.9026	0.0974	2.22645	-0.785643	FALSE	1.01144
HS6ST3	0.9024	0.0976	2.22418	0.528482	FALSE	1.01055
AC079848.2	0.902	0.098	2.21965	-0.435961	FALSE	1.00877
PCSK1N	0.902	0.098	2.21965	-0.503914	FALSE	1.00877
COX5B	0.902	0.098	2.21965	-0.87306	FALSE	1.00877
SNAP25-AS1	0.9018	0.0982	2.21739	-0.69688	FALSE	1.00789
SV2C	0.9018	0.0982	2.21739	-0.358307	FALSE	1.00789
AC009315.1	0.9016	0.0984	2.21513	-0.0271535	FALSE	1.007
RIN2	0.9016	0.0984	2.21513	0.265596	FALSE	1.007
LINC00536	0.9016	0.0984	2.21513	-0.222382	FALSE	1.007
MARCH3	0.9012	0.0988	2.21063	0.28108	FALSE	1.00524
CEBPA	0.9012	0.0988	2.21063	-0.465811	FALSE	1.00524
EPB41L2	0.9012	0.0988	2.21063	0.861812	FALSE	1.00524
CBLN2	0.9012	0.0988	2.21063	0.13148	FALSE	1.00524
AL136441.1	0.901	0.099	2.20839	-0.73615	FALSE	1.00436
CPVL	0.901	0.099	2.20839	-0.490765	FALSE	1.00436
CHRNB3	0.901	0.099	2.20839	-0.770728	FALSE	1.00436
TMSB10	0.9008	0.0992	2.20615	-0.65193	FALSE	1.00349
AL109930.1	0.9008	0.0992	2.20615	-0.0548	FALSE	1.00349
SHOC1	0.9008	0.0992	2.20615	-0.490273	FALSE	1.00349
ERBB4	0.9008	0.0992	2.20615	-0.596547	FALSE	1.00349
AMPD3	0.9008	0.0992	2.20615	0.793054	FALSE	1.00349
GALNT13	0.9008	0.0992	2.20615	0.822558	FALSE	1.00349
CDH6	0.9008	0.0992	2.20615	0.647483	FALSE	1.00349
MCTP2	0.9006	0.0994	2.20391	-0.743468	FALSE	1.00261
AC079921.1	0.9006	0.0994	2.20391	-0.786129	FALSE	1.00261
LINC02208	0.9006	0.0994	2.20391	-0.158108	FALSE	1.00261
MYOM2	0.9004	0.0996	2.20168	-0.403711	FALSE	1.00174
AC104248.1	0.9002	0.0998	2.19945	0.446459	FALSE	1.00087
Z93403.1	0.9002	0.0998	2.19945	-0.252338	FALSE	1.00087
CD53	0.9002	0.0998	2.19945	0.607086	FALSE	1.00087
AC017101.1	0.9002	0.0998	2.19945	-0.298216	FALSE	1.00087
CA10	0.9002	0.0998	2.19945	-0.760867	FALSE	1.00087
CD55	0.9	0.1	2.19722	0.395744	FALSE	1
DOCK2	0.8998	0.1002	2.195	0.0228038	FALSE	0.999132
RPS18	0.8998	0.1002	2.195	-0.847312	FALSE	0.999132
CCN2	0.8996	0.1004	2.19279	-0.0268974	FALSE	0.998266
NDN	0.8996	0.1004	2.19279	-0.160813	FALSE	0.998266
AC010967.1	0.8996	0.1004	2.19279	-0.170168	FALSE	0.998266
AC021351.1	0.8996	0.1004	2.19279	-0.354069	FALSE	0.998266
SNCAIP	0.8996	0.1004	2.19279	-0.381973	FALSE	0.998266
CUTA	0.8996	0.1004	2.19279	-0.745779	FALSE	0.998266
CAMK2N2	0.8994	0.1006	2.19058	-0.782082	FALSE	0.997402
AC010343.3	0.8994	0.1006	2.19058	0.142954	FALSE	0.997402
AL132857.1	0.8994	0.1006	2.19058	-1.11728	FALSE	0.997402
SDC2	0.8992	0.1008	2.18837	0.103958	FALSE	0.996539
ROR1-AS1	0.8992	0.1008	2.18837	0.53567	FALSE	0.996539
LINC02742	0.8992	0.1008	2.18837	0.585501	FALSE	0.996539
PLPP4	0.899	0.101	2.18616	0.295538	FALSE	0.995679
COPS9	0.899	0.101	2.18616	-0.841786	FALSE	0.995679
EGR1	0.8988	0.1012	2.18396	-0.269213	FALSE	0.994819
PLEKHH2	0.8988	0.1012	2.18396	0.528608	FALSE	0.994819
LINC02141	0.8988	0.1012	2.18396	0.0466156	FALSE	0.994819
FYB1	0.8988	0.1012	2.18396	0.429399	FALSE	0.994819
KCNAB1	0.8988	0.1012	2.18396	0.229584	FALSE	0.994819
JUNB	0.8986	0.1014	2.18176	-0.550552	FALSE	0.993962
SDK1	0.8984	0.1016	2.17957	0.190229	FALSE	0.993106
BEX1	0.8984	0.1016	2.17957	-0.509115	FALSE	0.993106
FIRRE	0.8982	0.1018	2.17738	-0.322019	FALSE	0.992252
CMTM8	0.8982	0.1018	2.17738	-0.473444	FALSE	0.992252
AC007368.1	0.8982	0.1018	2.17738	0.884431	FALSE	0.992252
PLEKHG1	0.8982	0.1018	2.17738	-0.712596	FALSE	0.992252
VWC2	0.8982	0.1018	2.17738	0.141306	FALSE	0.992252
AL589693.1	0.8982	0.1018	2.17738	0.198118	FALSE	0.992252
UBB	0.898	0.102	2.1752	0.0610623	FALSE	0.9914
KCNMB2	0.898	0.102	2.1752	-0.590007	FALSE	0.9914
SYNPR-AS1	0.898	0.102	2.1752	0.0198746	FALSE	0.9914
RPS15	0.8978	0.1022	2.17302	-0.867324	FALSE	0.990549
CRYAB	0.8978	0.1022	2.17302	-0.125414	FALSE	0.990549
TAFA1	0.8978	0.1022	2.17302	0.0103021	FALSE	0.990549
PDGFC	0.8976	0.1024	2.17084	0.309062	FALSE	0.9897
TEX15	0.8974	0.1026	2.16866	-0.409868	FALSE	0.988853
CRISPLD2	0.8974	0.1026	2.16866	-0.665278	FALSE	0.988853
GNG12-AS1	0.8974	0.1026	2.16866	-0.355839	FALSE	0.988853
AL442636.1	0.8974	0.1026	2.16866	-0.543645	FALSE	0.988853
AC097467.3	0.8974	0.1026	2.16866	-0.89711	FALSE	0.988853
HIST1H2AC	0.8972	0.1028	2.16649	-0.442299	FALSE	0.988007
MOG	0.8972	0.1028	2.16649	0.819348	FALSE	0.988007
IGFBP5	0.8972	0.1028	2.16649	0.142563	FALSE	0.988007
LRP4	0.8972	0.1028	2.16649	0.551345	FALSE	0.988007
THSD7A	0.897	0.103	2.16433	0.376347	FALSE	0.987163
OBI1-AS1	0.897	0.103	2.16433	-0.266994	FALSE	0.987163
KLHL13	0.897	0.103	2.16433	0.620445	FALSE	0.987163
LINC01572	0.897	0.103	2.16433	-0.70691	FALSE	0.987163
TRIM22	0.897	0.103	2.16433	0.767948	FALSE	0.987163
C1orf122	0.8968	0.1032	2.16216	-0.964285	FALSE	0.98632
TUBA1A	0.8968	0.1032	2.16216	-0.937178	FALSE	0.98632
AL138701.2	0.8968	0.1032	2.16216	0.398453	FALSE	0.98632
UQCR10	0.8968	0.1032	2.16216	-0.574879	FALSE	0.98632
LINC02163	0.8968	0.1032	2.16216	-0.145647	FALSE	0.98632
CREB5	0.8966	0.1034	2.16	-0.0340862	FALSE	0.985479
LURAP1L-AS1	0.8966	0.1034	2.16	-0.638631	FALSE	0.985479
AC007100.1	0.8966	0.1034	2.16	-0.055469	FALSE	0.985479
AC026316.5	0.8966	0.1034	2.16	-0.848579	FALSE	0.985479
AC007319.1	0.8966	0.1034	2.16	0.102321	FALSE	0.985479
AC016687.2	0.8966	0.1034	2.16	-0.363719	FALSE	0.985479
RNASEK	0.8964	0.1036	2.15785	-0.584	FALSE	0.98464
JUN	0.8964	0.1036	2.15785	-0.392993	FALSE	0.98464
AC079163.2	0.8964	0.1036	2.15785	-0.22803	FALSE	0.98464
CCDC85A	0.8964	0.1036	2.15785	0.153041	FALSE	0.98464
NLGN4Y	0.896	0.104	2.15355	-0.0460792	FALSE	0.982967
AC117386.2	0.896	0.104	2.15355	-0.981111	FALSE	0.982967
RPL10	0.8958	0.1042	2.1514	-0.899909	FALSE	0.982132
ARHGAP15	0.8958	0.1042	2.1514	-0.659324	FALSE	0.982132
TMTC1	0.8956	0.1044	2.14926	0.557689	FALSE	0.9813
GAB1	0.8956	0.1044	2.14926	0.197883	FALSE	0.9813
HPSE2	0.8956	0.1044	2.14926	-0.773346	FALSE	0.9813
PXDN	0.8954	0.1046	2.14713	0.210405	FALSE	0.980468
ADAMTS6	0.8954	0.1046	2.14713	0.570861	FALSE	0.980468
NPSR1-AS1	0.8954	0.1046	2.14713	-0.38208	FALSE	0.980468
EPCAM	0.8952	0.1048	2.14499	0.376708	FALSE	0.979639
MEGF10	0.8952	0.1048	2.14499	0.998382	FALSE	0.979639
TACR3	0.8952	0.1048	2.14499	0.862113	FALSE	0.979639
TSBP1-AS1	0.895	0.105	2.14286	0.184991	FALSE	0.978811
RPL7	0.895	0.105	2.14286	-0.591896	FALSE	0.978811
AC116362.1	0.895	0.105	2.14286	-0.614414	FALSE	0.978811
GRK7	0.895	0.105	2.14286	-0.520219	FALSE	0.978811
LINC00513	0.895	0.105	2.14286	-0.513485	FALSE	0.978811
LINC02694	0.895	0.105	2.14286	-0.630503	FALSE	0.978811
DENND6A-AS1	0.8948	0.1052	2.14074	-0.665737	FALSE	0.977984
KLHL32	0.8948	0.1052	2.14074	0.892384	FALSE	0.977984
H2AFZ	0.8948	0.1052	2.14074	-0.448493	FALSE	0.977984
GABARAP	0.8948	0.1052	2.14074	-0.593173	FALSE	0.977984
EBF4	0.8948	0.1052	2.14074	0.100729	FALSE	0.977984
LINC01202	0.8946	0.1054	2.13861	-0.463636	FALSE	0.977159
SPON1	0.8946	0.1054	2.13861	-0.841472	FALSE	0.977159
GPR160	0.8946	0.1054	2.13861	0.537085	FALSE	0.977159
AC005520.5	0.8944	0.1056	2.13649	-0.465882	FALSE	0.976336
BDNF	0.8944	0.1056	2.13649	-0.258225	FALSE	0.976336
RPL39	0.8944	0.1056	2.13649	-0.632697	FALSE	0.976336
PKN1	0.8944	0.1056	2.13649	0.499277	FALSE	0.976336
TYR	0.8944	0.1056	2.13649	-0.411483	FALSE	0.976336
TTTY14	0.8942	0.1058	2.13438	-0.0811036	FALSE	0.975514
AC040174.1	0.8942	0.1058	2.13438	-0.31398	FALSE	0.975514
AC093865.1	0.894	0.106	2.13227	0.840622	FALSE	0.974694
KCNH5	0.894	0.106	2.13227	-0.629393	FALSE	0.974694
NME3	0.894	0.106	2.13227	-0.97693	FALSE	0.974694
ARHGAP25	0.8938	0.1062	2.13016	0.326241	FALSE	0.973875
PCSK1	0.8938	0.1062	2.13016	-0.366128	FALSE	0.973875
TRIM5	0.8938	0.1062	2.13016	0.668813	FALSE	0.973875
SPRY2	0.8936	0.1064	2.12805	-0.989395	FALSE	0.973058
AC107419.1	0.8936	0.1064	2.12805	-0.176789	FALSE	0.973058
LINC02408	0.8936	0.1064	2.12805	-0.45082	FALSE	0.973058
AC021594.2	0.8936	0.1064	2.12805	-0.607114	FALSE	0.973058
CST3	0.8936	0.1064	2.12805	0.427676	FALSE	0.973058
HLA-A	0.8936	0.1064	2.12805	-0.212516	FALSE	0.973058
RABAC1	0.8934	0.1066	2.12595	-0.378119	FALSE	0.972243
UNC5B	0.8934	0.1066	2.12595	0.41615	FALSE	0.972243
AC020704.1	0.8934	0.1066	2.12595	0.0443234	FALSE	0.972243
PRELID2	0.8932	0.1068	2.12385	0.607648	FALSE	0.971429
PKIA-AS1	0.8932	0.1068	2.12385	-0.0950909	FALSE	0.971429
FTH1	0.8932	0.1068	2.12385	-0.908559	FALSE	0.971429
ABCB1	0.8932	0.1068	2.12385	-0.467702	FALSE	0.971429
CIITA	0.8932	0.1068	2.12385	-0.59244	FALSE	0.971429
SORCS1	0.8932	0.1068	2.12385	0.065825	FALSE	0.971429
EMCN	0.8932	0.1068	2.12385	-0.0811548	FALSE	0.971429
RPL32	0.8932	0.1068	2.12385	-0.824109	FALSE	0.971429
ITIH5	0.8932	0.1068	2.12385	0.0889645	FALSE	0.971429
DOCK5	0.8932	0.1068	2.12385	0.85408	FALSE	0.971429
RPS28	0.893	0.107	2.12176	-0.721762	FALSE	0.970616
TMCC3	0.8928	0.1072	2.11967	0.698115	FALSE	0.969805
NR4A3	0.8926	0.1074	2.11758	-0.560317	FALSE	0.968996
SEMA5A	0.8926	0.1074	2.11758	0.165614	FALSE	0.968996
AC105402.3	0.8926	0.1074	2.11758	0.594229	FALSE	0.968996
RAB3B	0.8926	0.1074	2.11758	0.227789	FALSE	0.968996
AC093535.1	0.8924	0.1076	2.11549	-0.2573	FALSE	0.968188
RPL10A	0.8924	0.1076	2.11549	-0.831251	FALSE	0.968188
GAPDH	0.892	0.108	2.11133	-0.129517	FALSE	0.966576
THSD4	0.8918	0.1082	2.10926	-0.341884	FALSE	0.965773
AC132803.1	0.8918	0.1082	2.10926	0.323596	FALSE	0.965773
ANOS1	0.8918	0.1082	2.10926	0.0765162	FALSE	0.965773
LINC01937	0.8916	0.1084	2.10719	-0.486434	FALSE	0.964971
FAM9B	0.8916	0.1084	2.10719	-0.230258	FALSE	0.964971
CLU	0.8916	0.1084	2.10719	0.321375	FALSE	0.964971
ZPBP	0.8916	0.1084	2.10719	-0.12236	FALSE	0.964971
COX6A1	0.8916	0.1084	2.10719	-0.0810885	FALSE	0.964971
RNF220	0.8916	0.1084	2.10719	0.352285	FALSE	0.964971
PRKCH	0.8916	0.1084	2.10719	0.217256	FALSE	0.964971
SAT2	0.8914	0.1086	2.10512	-1.0647	FALSE	0.96417
AC003044.1	0.8914	0.1086	2.10512	0.457729	FALSE	0.96417
ANKRD18A	0.8914	0.1086	2.10512	0.0337648	FALSE	0.96417
PDE8B	0.8914	0.1086	2.10512	-0.206033	FALSE	0.96417
BAG3	0.8914	0.1086	2.10512	0.697176	FALSE	0.96417
AC023282.1	0.8912	0.1088	2.10306	-0.0395212	FALSE	0.963371
AC138305.1	0.891	0.109	2.101	-0.402186	FALSE	0.962574
PEG10	0.891	0.109	2.101	0.775587	FALSE	0.962574
HSPA5	0.891	0.109	2.101	-0.623783	FALSE	0.962574
SH3RF2	0.891	0.109	2.101	0.458892	FALSE	0.962574
GPC4	0.891	0.109	2.101	0.461379	FALSE	0.962574
CD96	0.891	0.109	2.101	-0.144499	FALSE	0.962574
APOE	0.891	0.109	2.101	-0.178843	FALSE	0.962574
RPS23	0.8908	0.1092	2.09894	-0.472263	FALSE	0.961777
HOPX	0.8908	0.1092	2.09894	-0.383049	FALSE	0.961777
CCNJL	0.8906	0.1094	2.09688	0.470664	FALSE	0.960983
HCRTR2	0.8906	0.1094	2.09688	-0.620979	FALSE	0.960983
TRPC4	0.8906	0.1094	2.09688	0.207779	FALSE	0.960983
ANO3	0.8906	0.1094	2.09688	-0.473826	FALSE	0.960983
PALD1	0.8904	0.1096	2.09483	-0.689061	FALSE	0.960189
ACSBG2	0.8904	0.1096	2.09483	0.114934	FALSE	0.960189
UBASH3B	0.8902	0.1098	2.09279	-0.299862	FALSE	0.959398
RPS12	0.8902	0.1098	2.09279	-0.712161	FALSE	0.959398
AC005699.1	0.8902	0.1098	2.09279	-0.474432	FALSE	0.959398
CHODL	0.8898	0.1102	2.0887	0.376447	FALSE	0.957818
SNCG	0.8898	0.1102	2.0887	-0.312183	FALSE	0.957818
DKK2	0.8898	0.1102	2.0887	-0.015666	FALSE	0.957818
SLC6A1	0.8898	0.1102	2.0887	-0.167854	FALSE	0.957818
PI15	0.8896	0.1104	2.08666	-0.492188	FALSE	0.957031
PRSS23	0.8896	0.1104	2.08666	-0.671227	FALSE	0.957031
AC093866.1	0.8896	0.1104	2.08666	-0.476402	FALSE	0.957031
NXN	0.8896	0.1104	2.08666	0.196757	FALSE	0.957031
IL1RAP	0.8894	0.1106	2.08463	-0.00492763	FALSE	0.956245
DLEU1	0.8894	0.1106	2.08463	0.16435	FALSE	0.956245
KIRREL3	0.8894	0.1106	2.08463	-0.260678	FALSE	0.956245
UBC	0.8892	0.1108	2.0826	-0.0090065	FALSE	0.95546
CYCS	0.8892	0.1108	2.0826	-0.480515	FALSE	0.95546
IER5L	0.889	0.111	2.08057	-0.983825	FALSE	0.954677
RPL11	0.889	0.111	2.08057	-0.588634	FALSE	0.954677
ATP5ME	0.889	0.111	2.08057	-0.770906	FALSE	0.954677
SLC39A11	0.8888	0.1112	2.07854	-0.762646	FALSE	0.953895
LINC02327	0.8888	0.1112	2.07854	0.567754	FALSE	0.953895
RPS15A	0.8888	0.1112	2.07854	-0.726838	FALSE	0.953895
MAMDC2	0.8884	0.1116	2.0745	0.172978	FALSE	0.952336
MSR1	0.8884	0.1116	2.0745	-0.00724792	FALSE	0.952336
MEIS2	0.8884	0.1116	2.0745	-0.35724	FALSE	0.952336
AC004817.5	0.8884	0.1116	2.0745	0.0977159	FALSE	0.952336
DBI	0.8882	0.1118	2.07249	-0.0833931	FALSE	0.951558
HIST1H2BD	0.8882	0.1118	2.07249	-0.380645	FALSE	0.951558
SPOCK3	0.888	0.112	2.07047	-0.298741	FALSE	0.950782
LINC01508	0.888	0.112	2.07047	-0.631027	FALSE	0.950782
BACE2	0.8878	0.1122	2.06846	0.346041	FALSE	0.950007
AP1S2	0.8878	0.1122	2.06846	0.0728464	FALSE	0.950007
AC022031.2	0.8878	0.1122	2.06846	-0.155352	FALSE	0.950007
LINC01135	0.8878	0.1122	2.06846	0.65475	FALSE	0.950007
LINC00624	0.8876	0.1124	2.06646	-0.401511	FALSE	0.949234
CHCHD2	0.8876	0.1124	2.06646	-0.413598	FALSE	0.949234
GPSM2	0.8876	0.1124	2.06646	-0.461788	FALSE	0.949234
ABI3BP	0.8874	0.1126	2.06445	0.348475	FALSE	0.948462
MCUB	0.8874	0.1126	2.06445	0.448997	FALSE	0.948462
BRCA2	0.8874	0.1126	2.06445	0.902259	FALSE	0.948462
MYO16	0.8874	0.1126	2.06445	-0.162243	FALSE	0.948462
TAFA2	0.8874	0.1126	2.06445	-0.0158184	FALSE	0.948462
AC020637.1	0.8874	0.1126	2.06445	0.798946	FALSE	0.948462
SFMBT2	0.8874	0.1126	2.06445	0.505058	FALSE	0.948462
C8orf34	0.8872	0.1128	2.06245	0.0771251	FALSE	0.947691
AC105180.2	0.8872	0.1128	2.06245	-0.627135	FALSE	0.947691
LINC02552	0.887	0.113	2.06046	-0.0312381	FALSE	0.946922
PLD1	0.8868	0.1132	2.05846	-0.131413	FALSE	0.946154
MIR4300HG	0.8868	0.1132	2.05846	-0.457587	FALSE	0.946154
RPL6	0.8868	0.1132	2.05846	-0.694455	FALSE	0.946154
SCML4	0.8868	0.1132	2.05846	-0.267497	FALSE	0.946154
RANBP17	0.8866	0.1134	2.05647	0.25162	FALSE	0.945387
CHST11	0.8866	0.1134	2.05647	-0.620742	FALSE	0.945387
AC023424.3	0.8866	0.1134	2.05647	-0.542822	FALSE	0.945387
AC109466.1	0.8864	0.1136	2.05448	0.257795	FALSE	0.944622
RREB1	0.8864	0.1136	2.05448	0.166116	FALSE	0.944622
LINC02055	0.8864	0.1136	2.05448	-0.528766	FALSE	0.944622
TTTY10	0.8862	0.1138	2.0525	-0.135904	FALSE	0.943858
RPL13	0.886	0.114	2.05052	-0.763656	FALSE	0.943095
AL121757.2	0.886	0.114	2.05052	0.541761	FALSE	0.943095
AL591518.1	0.886	0.114	2.05052	-0.128847	FALSE	0.943095
ANGPT1	0.8858	0.1142	2.04854	-0.506206	FALSE	0.942334
LINC02254	0.8858	0.1142	2.04854	0.0991764	FALSE	0.942334
AC002070.1	0.8856	0.1144	2.04656	-0.51179	FALSE	0.941574
SORCS2	0.8856	0.1144	2.04656	0.512744	FALSE	0.941574
ADGRD1	0.8856	0.1144	2.04656	-0.267261	FALSE	0.941574
BBOX1-AS1	0.8856	0.1144	2.04656	-0.279691	FALSE	0.941574
ID2	0.8854	0.1146	2.04459	-0.260679	FALSE	0.940815
ARHGAP18	0.8854	0.1146	2.04459	0.436023	FALSE	0.940815
AL445584.2	0.8854	0.1146	2.04459	-0.399095	FALSE	0.940815
AC113386.1	0.8854	0.1146	2.04459	0.300059	FALSE	0.940815
NTN4	0.8854	0.1146	2.04459	-0.0205202	FALSE	0.940815
C10orf90	0.8852	0.1148	2.04262	0.432729	FALSE	0.940058
AC090125.1	0.8852	0.1148	2.04262	-0.33862	FALSE	0.940058
PLD5	0.8852	0.1148	2.04262	0.0505662	FALSE	0.940058
AC007221.1	0.8852	0.1148	2.04262	-0.303616	FALSE	0.940058
EPHA6	0.8852	0.1148	2.04262	0.55889	FALSE	0.940058
CACNG4	0.885	0.115	2.04066	0.500113	FALSE	0.939302
LINC01266	0.885	0.115	2.04066	0.593395	FALSE	0.939302
FGF2	0.885	0.115	2.04066	-0.543884	FALSE	0.939302
AC011287.1	0.885	0.115	2.04066	-0.287777	FALSE	0.939302
ANXA5	0.8848	0.1152	2.03869	0.32545	FALSE	0.938548
RPL12	0.8848	0.1152	2.03869	-0.774133	FALSE	0.938548
PCBP3	0.8846	0.1154	2.03673	0.841796	FALSE	0.937794
PEBP1	0.8846	0.1154	2.03673	0.237259	FALSE	0.937794
GPR156	0.8846	0.1154	2.03673	0.0777469	FALSE	0.937794
RPL36	0.8844	0.1156	2.03477	-0.611422	FALSE	0.937042
ATP6V0C	0.8844	0.1156	2.03477	-0.221205	FALSE	0.937042
AL050403.2	0.8844	0.1156	2.03477	0.424395	FALSE	0.937042
AC093607.1	0.8844	0.1156	2.03477	0.110958	FALSE	0.937042
TUBB3	0.8842	0.1158	2.03282	-0.488988	FALSE	0.936291
FBN2	0.884	0.116	2.03087	0.175368	FALSE	0.935542
SNTB1	0.8838	0.1162	2.02892	0.434606	FALSE	0.934794
RPS5	0.8836	0.1164	2.02697	-0.499525	FALSE	0.934047
KCNH8	0.8836	0.1164	2.02697	0.561908	FALSE	0.934047
AC061958.1	0.8836	0.1164	2.02697	0.894982	FALSE	0.934047
SATB1-AS1	0.8834	0.1166	2.02503	0.135875	FALSE	0.933301
AC005999.2	0.8832	0.1168	2.02309	-0.158755	FALSE	0.932557
AC105411.1	0.883	0.117	2.02115	-0.398138	FALSE	0.931814
ATP6AP1	0.8828	0.1172	2.01922	-0.17475	FALSE	0.931072
EVI2A	0.8828	0.1172	2.01922	0.0973067	FALSE	0.931072
TPI1	0.8828	0.1172	2.01922	-0.039484	FALSE	0.931072
AC008691.1	0.8828	0.1172	2.01922	-0.285809	FALSE	0.931072
LINC01483	0.8828	0.1172	2.01922	-0.240294	FALSE	0.931072
HHAT	0.8828	0.1172	2.01922	0.591698	FALSE	0.931072
H3F3B	0.8826	0.1174	2.01729	-0.317025	FALSE	0.930332
LINC00923	0.8824	0.1176	2.01536	-0.118142	FALSE	0.929593
TBXAS1	0.8824	0.1176	2.01536	0.606733	FALSE	0.929593
AC015943.1	0.8824	0.1176	2.01536	-0.449869	FALSE	0.929593
NDUFA4	0.8824	0.1176	2.01536	-0.140576	FALSE	0.929593
HTR2C	0.8822	0.1178	2.01343	-0.641149	FALSE	0.928855
AL807742.1	0.8822	0.1178	2.01343	-0.487642	FALSE	0.928855
UNC13C	0.8822	0.1178	2.01343	0.437761	FALSE	0.928855
MSC-AS1	0.8822	0.1178	2.01343	0.0167382	FALSE	0.928855
AC073114.1	0.8822	0.1178	2.01343	-0.0746517	FALSE	0.928855
IQGAP2	0.8822	0.1178	2.01343	-0.464232	FALSE	0.928855
LINC01182	0.8822	0.1178	2.01343	0.0593691	FALSE	0.928855
LINC02343	0.8822	0.1178	2.01343	-0.145982	FALSE	0.928855
ZRANB2-AS2	0.882	0.118	2.01151	-0.588063	FALSE	0.928118
CEMIP	0.882	0.118	2.01151	-0.0666919	FALSE	0.928118
CHRM5	0.8818	0.1182	2.00959	-0.414661	FALSE	0.927383
AGMO	0.8816	0.1184	2.00767	0.590829	FALSE	0.926648
FGD5	0.8816	0.1184	2.00767	-0.348153	FALSE	0.926648
CKB	0.8816	0.1184	2.00767	-0.575217	FALSE	0.926648
CDH20	0.8816	0.1184	2.00767	0.577875	FALSE	0.926648
PECAM1	0.8816	0.1184	2.00767	0.674654	FALSE	0.926648
GPX4	0.8816	0.1184	2.00767	-0.467212	FALSE	0.926648
ATP5F1E	0.8814	0.1186	2.00575	-0.443298	FALSE	0.925915
LINC02476	0.8814	0.1186	2.00575	0.35755	FALSE	0.925915
ZFHX4	0.8812	0.1188	2.00384	0.166328	FALSE	0.925184
ADARB2	0.8812	0.1188	2.00384	0.824304	FALSE	0.925184
FSIP2	0.881	0.119	2.00193	-0.397676	FALSE	0.924453
GRM8	0.881	0.119	2.00193	0.046258	FALSE	0.924453
B4GAT1	0.881	0.119	2.00193	-0.102513	FALSE	0.924453
TACR1	0.881	0.119	2.00193	-0.185034	FALSE	0.924453
XIST	0.8808	0.1192	2.00003	0.126297	FALSE	0.923724
KRTCAP2	0.8808	0.1192	2.00003	-0.717117	FALSE	0.923724
AC009041.2	0.8806	0.1194	1.99812	0.660446	FALSE	0.922996
NDUFA1	0.8806	0.1194	1.99812	-0.471445	FALSE	0.922996
MYO3B	0.8806	0.1194	1.99812	0.011446	FALSE	0.922996
ADAMTS18	0.8806	0.1194	1.99812	0.0944185	FALSE	0.922996
SYN3	0.8806	0.1194	1.99812	0.282585	FALSE	0.922996
AC098829.1	0.8804	0.1196	1.99622	0.827044	FALSE	0.922269
AC092691.1	0.8804	0.1196	1.99622	-0.484189	FALSE	0.922269
ARHGAP24	0.8804	0.1196	1.99622	-0.290154	FALSE	0.922269
DNAH11	0.8804	0.1196	1.99622	0.0987706	FALSE	0.922269
AL603840.1	0.8802	0.1198	1.99433	-0.386148	FALSE	0.921543
ALCAM	0.88	0.12	1.99243	-0.249133	FALSE	0.920819
AC091576.1	0.88	0.12	1.99243	0.335501	FALSE	0.920819
GNAL	0.8798	0.1202	1.99054	0.384719	FALSE	0.920096
CYP39A1	0.8798	0.1202	1.99054	-0.0239339	FALSE	0.920096
SDK2	0.8796	0.1204	1.98865	0.381642	FALSE	0.919374
BCL11B	0.8796	0.1204	1.98865	0.268315	FALSE	0.919374
AL589740.1	0.8796	0.1204	1.98865	-0.35017	FALSE	0.919374
ISYNA1	0.8796	0.1204	1.98865	-0.394227	FALSE	0.919374
MYRFL	0.8794	0.1206	1.98676	-0.739799	FALSE	0.918653
EPS8	0.8792	0.1208	1.98488	-0.174757	FALSE	0.917933
AC084816.1	0.8792	0.1208	1.98488	-0.25371	FALSE	0.917933
ADAM12	0.8792	0.1208	1.98488	-0.290891	FALSE	0.917933
PREX1	0.879	0.121	1.98299	0.612324	FALSE	0.917215
TBL1X	0.879	0.121	1.98299	-0.395985	FALSE	0.917215
RPS2	0.879	0.121	1.98299	-0.531867	FALSE	0.917215
AP000787.1	0.879	0.121	1.98299	-0.433145	FALSE	0.917215
MITF	0.8788	0.1212	1.98112	0.352616	FALSE	0.916497
AC002072.1	0.8786	0.1214	1.97924	0.285952	FALSE	0.915781
BX842242.1	0.8786	0.1214	1.97924	-0.165723	FALSE	0.915781
RFXANK	0.8784	0.1216	1.97737	0.0771713	FALSE	0.915066
AC008840.1	0.8784	0.1216	1.97737	-0.375552	FALSE	0.915066
LDHA	0.8782	0.1218	1.97549	-0.211338	FALSE	0.914353
ATP5F1D	0.8782	0.1218	1.97549	-0.812059	FALSE	0.914353
LINC02006	0.8782	0.1218	1.97549	0.231667	FALSE	0.914353
LINC01695	0.878	0.122	1.97363	0.417934	FALSE	0.91364
LINC02458	0.878	0.122	1.97363	-0.732885	FALSE	0.91364
RPS19	0.878	0.122	1.97363	-0.620441	FALSE	0.91364
CD81	0.878	0.122	1.97363	-0.541609	FALSE	0.91364
AL078590.2	0.8778	0.1222	1.97176	0.0778818	FALSE	0.912929
PLCE1	0.8776	0.1224	1.9699	0.269954	FALSE	0.912219
PRDX1	0.8774	0.1226	1.96804	0.0174851	FALSE	0.91151
DISC1	0.8772	0.1228	1.96618	0.562352	FALSE	0.910802
AC064875.1	0.8772	0.1228	1.96618	-0.75642	FALSE	0.910802
ALDH1A1	0.877	0.123	1.96432	0.0999265	FALSE	0.910095
NPSR1	0.877	0.123	1.96432	-0.0476379	FALSE	0.910095
EIF1	0.8768	0.1232	1.96247	-0.125284	FALSE	0.909389
AC244502.1	0.8768	0.1232	1.96247	-0.11216	FALSE	0.909389
AC120193.1	0.8766	0.1234	1.96062	0.124751	FALSE	0.908685
TMTC4	0.8766	0.1234	1.96062	0.147912	FALSE	0.908685
GABARAPL2	0.8766	0.1234	1.96062	-0.372754	FALSE	0.908685
PKIB	0.8764	0.1236	1.95877	-0.337973	FALSE	0.907982
AC246817.1	0.8764	0.1236	1.95877	0.394547	FALSE	0.907982
AC090825.1	0.8764	0.1236	1.95877	0.320228	FALSE	0.907982
ACTB	0.8762	0.1238	1.95693	0.328453	FALSE	0.907279
SNX31	0.8762	0.1238	1.95693	0.133404	FALSE	0.907279
EFNA1	0.876	0.124	1.95508	-0.127417	FALSE	0.906578
CNBD1	0.876	0.124	1.95508	-0.141249	FALSE	0.906578
AC079793.1	0.8758	0.1242	1.95324	-0.547142	FALSE	0.905878
LINC00378	0.8758	0.1242	1.95324	-0.388834	FALSE	0.905878
ABTB2	0.8758	0.1242	1.95324	-0.19368	FALSE	0.905878
TUBA1B	0.8758	0.1242	1.95324	-0.058228	FALSE	0.905878
SLC4A9	0.8756	0.1244	1.95141	-0.359821	FALSE	0.90518
IGF1	0.8756	0.1244	1.95141	-0.481406	FALSE	0.90518
DOCK1	0.8752	0.1248	1.94774	-0.162479	FALSE	0.903785
RASD1	0.875	0.125	1.94591	0.0787063	FALSE	0.90309
ARMC3	0.875	0.125	1.94591	-0.197135	FALSE	0.90309
NREP	0.875	0.125	1.94591	-0.668897	FALSE	0.90309
LINC01435	0.8748	0.1252	1.94408	0.0408239	FALSE	0.902396
MT3	0.8746	0.1254	1.94226	-0.34988	FALSE	0.901702
MATN2	0.8746	0.1254	1.94226	-0.217998	FALSE	0.901702
MIR3681HG	0.8746	0.1254	1.94226	0.160159	FALSE	0.901702
AC104041.1	0.8744	0.1256	1.94044	0.0252256	FALSE	0.90101
LINC01091	0.8744	0.1256	1.94044	-0.352168	FALSE	0.90101
C8orf37-AS1	0.8742	0.1258	1.93862	-0.194428	FALSE	0.900319
TTF2	0.874	0.126	1.9368	0.635427	FALSE	0.899629
RAI14	0.874	0.126	1.9368	0.12477	FALSE	0.899629
LINC00683	0.874	0.126	1.9368	0.0790806	FALSE	0.899629
SLC35F3	0.874	0.126	1.9368	0.244423	FALSE	0.899629
CHGB	0.874	0.126	1.9368	-0.609174	FALSE	0.899629
KCNK2	0.874	0.126	1.9368	0.40971	FALSE	0.899629
SHISA6	0.874	0.126	1.9368	-0.285727	FALSE	0.899629
SEMA6D	0.8738	0.1262	1.93498	-0.129797	FALSE	0.898941
TMLHE-AS1	0.8738	0.1262	1.93498	-0.048697	FALSE	0.898941
SNHG9	0.8738	0.1262	1.93498	-0.438423	FALSE	0.898941
AC117453.1	0.8736	0.1264	1.93317	-0.573689	FALSE	0.898253
CSTB	0.8736	0.1264	1.93317	-0.5299	FALSE	0.898253
ACVR1C	0.8736	0.1264	1.93317	-0.301879	FALSE	0.898253
HS3ST3B1	0.8736	0.1264	1.93317	-0.0109057	FALSE	0.898253
HS3ST2	0.8736	0.1264	1.93317	0.137636	FALSE	0.898253
WWTR1	0.8736	0.1264	1.93317	-0.498629	FALSE	0.898253
ZNF423	0.8736	0.1264	1.93317	-0.0982809	FALSE	0.898253
PYGL	0.8734	0.1266	1.93136	0.31892	FALSE	0.897566
LINC01358	0.8732	0.1268	1.92955	0.363523	FALSE	0.896881
PKD1L1	0.8732	0.1268	1.92955	0.547668	FALSE	0.896881
PTCHD1-AS	0.8732	0.1268	1.92955	0.585771	FALSE	0.896881
ADAMTSL3	0.8732	0.1268	1.92955	-0.320144	FALSE	0.896881
LHFPL2	0.873	0.127	1.92775	0.511978	FALSE	0.896196
NINJ2	0.873	0.127	1.92775	-0.397771	FALSE	0.896196
RPL38	0.8728	0.1272	1.92595	-0.21949	FALSE	0.895513
PTGDS	0.8728	0.1272	1.92595	0.545577	FALSE	0.895513
LINC01340	0.8728	0.1272	1.92595	-0.276999	FALSE	0.895513
DOCK8	0.8728	0.1272	1.92595	0.49545	FALSE	0.895513
ADGRL4	0.8726	0.1274	1.92415	0.000323296	FALSE	0.894831
SLIT2	0.8726	0.1274	1.92415	0.587255	FALSE	0.894831
PKN2-AS1	0.8726	0.1274	1.92415	-0.333817	FALSE	0.894831
AC020911.2	0.8726	0.1274	1.92415	0.444622	FALSE	0.894831
TMSB4X	0.8726	0.1274	1.92415	0.294256	FALSE	0.894831
AC093912.1	0.8724	0.1276	1.92235	0.0788727	FALSE	0.894149
DYNLL1	0.8722	0.1278	1.92055	-0.463195	FALSE	0.893469
CYP1B1-AS1	0.8722	0.1278	1.92055	0.408124	FALSE	0.893469
ZNF608	0.8722	0.1278	1.92055	0.0235834	FALSE	0.893469
SILC1	0.8722	0.1278	1.92055	-0.33941	FALSE	0.893469
C12orf60	0.8722	0.1278	1.92055	-0.563728	FALSE	0.893469
RPL23A	0.872	0.128	1.91876	-0.367509	FALSE	0.89279
METTL24	0.872	0.128	1.91876	0.702366	FALSE	0.89279
LINC01090	0.872	0.128	1.91876	-0.0709181	FALSE	0.89279
MYOM1	0.8718	0.1282	1.91697	0.220881	FALSE	0.892112
ETS1	0.8718	0.1282	1.91697	-0.274971	FALSE	0.892112
UBA52	0.8718	0.1282	1.91697	-0.23664	FALSE	0.892112
LINC00871	0.8716	0.1284	1.91518	0.321892	FALSE	0.891435
CHST8	0.8716	0.1284	1.91518	0.152552	FALSE	0.891435
AL137024.1	0.8714	0.1286	1.91339	-0.454659	FALSE	0.890759
HSP90AB1	0.8714	0.1286	1.91339	0.220194	FALSE	0.890759
LCNL1	0.8714	0.1286	1.91339	-0.696932	FALSE	0.890759
RPS26	0.8714	0.1286	1.91339	-0.308667	FALSE	0.890759
NFIA-AS2	0.8714	0.1286	1.91339	-0.00488138	FALSE	0.890759
COBLL1	0.8712	0.1288	1.91161	0.23002	FALSE	0.890084
NCAM2	0.871	0.129	1.90983	0.266994	FALSE	0.88941
LINC02355	0.871	0.129	1.90983	0.399908	FALSE	0.88941
RPLP2	0.8708	0.1292	1.90805	-0.599558	FALSE	0.888737
ASIC2	0.8708	0.1292	1.90805	-0.404186	FALSE	0.888737
PDGFD	0.8708	0.1292	1.90805	0.389259	FALSE	0.888737
PPARG	0.8706	0.1294	1.90627	0.0106449	FALSE	0.888066
LINC01374	0.8704	0.1296	1.9045	-0.0105357	FALSE	0.887395
AC079352.1	0.8702	0.1298	1.90273	0.210344	FALSE	0.886725
RGS2	0.8702	0.1298	1.90273	0.438953	FALSE	0.886725
PRDM5	0.8702	0.1298	1.90273	0.0634203	FALSE	0.886725
AC008415.1	0.87	0.13	1.90096	0.122538	FALSE	0.886057
AL022068.1	0.87	0.13	1.90096	-0.45981	FALSE	0.886057
KAT2B	0.87	0.13	1.90096	0.512977	FALSE	0.886057
AC104664.1	0.87	0.13	1.90096	0.276829	FALSE	0.886057
PLPPR1	0.8698	0.1302	1.89919	0.340664	FALSE	0.885389
AC099792.1	0.8696	0.1304	1.89743	-0.0900726	FALSE	0.884722
AL139317.5	0.8694	0.1306	1.89566	-0.541608	FALSE	0.884057
GPC6	0.8694	0.1306	1.89566	0.0700903	FALSE	0.884057
AC112206.2	0.8692	0.1308	1.8939	-0.125885	FALSE	0.883392
CNDP1	0.8692	0.1308	1.8939	-0.32247	FALSE	0.883392
LINC02073	0.869	0.131	1.89215	-0.229266	FALSE	0.882729
AL583785.1	0.869	0.131	1.89215	-0.156916	FALSE	0.882729
RPS25	0.869	0.131	1.89215	-0.299091	FALSE	0.882729
AC010230.1	0.869	0.131	1.89215	-0.401401	FALSE	0.882729
AC099517.1	0.869	0.131	1.89215	0.0924597	FALSE	0.882729
TCEAL9	0.869	0.131	1.89215	-0.342541	FALSE	0.882729
SAMD12-AS1	0.869	0.131	1.89215	0.158706	FALSE	0.882729
YAP1	0.8688	0.1312	1.89039	0.168565	FALSE	0.882066
AC093298.2	0.8688	0.1312	1.89039	-0.52859	FALSE	0.882066
UTRN	0.8688	0.1312	1.89039	0.40105	FALSE	0.882066
TSPAN8	0.8688	0.1312	1.89039	0.0458412	FALSE	0.882066
NRGN	0.8686	0.1314	1.88864	-0.416452	FALSE	0.881405
AC106729.1	0.8686	0.1314	1.88864	0.380746	FALSE	0.881405
AL445623.2	0.8684	0.1316	1.88689	0.269324	FALSE	0.880744
AC068587.4	0.8684	0.1316	1.88689	-0.686558	FALSE	0.880744
H1FX	0.8684	0.1316	1.88689	-0.298101	FALSE	0.880744
AC090015.1	0.8684	0.1316	1.88689	0.0310745	FALSE	0.880744
SLC24A3	0.8682	0.1318	1.88514	0.463263	FALSE	0.880085
SLC9A9	0.8682	0.1318	1.88514	-0.0868068	FALSE	0.880085
NDUFA13	0.868	0.132	1.88339	-0.571392	FALSE	0.879426
CDH12	0.868	0.132	1.88339	-0.461331	FALSE	0.879426
GPRC5B	0.868	0.132	1.88339	0.464591	FALSE	0.879426
UNC5D	0.8678	0.1322	1.88165	0.346207	FALSE	0.878769
LY86-AS1	0.8678	0.1322	1.88165	0.11317	FALSE	0.878769
ACTG1	0.8676	0.1324	1.8799	-0.146354	FALSE	0.878112
AC104389.5	0.8676	0.1324	1.8799	0.373507	FALSE	0.878112
HIF3A	0.8676	0.1324	1.8799	0.283553	FALSE	0.878112
CNTN5	0.8674	0.1326	1.87816	0.60405	FALSE	0.877456
SAMD5	0.8674	0.1326	1.87816	0.0025177	FALSE	0.877456
PPDPF	0.8674	0.1326	1.87816	-0.500313	FALSE	0.877456
AC124290.1	0.867	0.133	1.87469	-0.188813	FALSE	0.876148
SEMA6A	0.867	0.133	1.87469	0.407054	FALSE	0.876148
LINC00299	0.867	0.133	1.87469	-0.602001	FALSE	0.876148
NDUFS5	0.8668	0.1332	1.87296	-0.344746	FALSE	0.875496
SERF2	0.8668	0.1332	1.87296	-0.479577	FALSE	0.875496
PLEKHA7	0.8666	0.1334	1.87123	-0.30887	FALSE	0.874844
STXBP6	0.8666	0.1334	1.87123	0.425037	FALSE	0.874844
AP000721.2	0.8664	0.1336	1.8695	-0.0922923	FALSE	0.874194
LAMA2	0.8664	0.1336	1.8695	0.161932	FALSE	0.874194
LINC01807	0.8664	0.1336	1.8695	-0.368919	FALSE	0.874194
CARD18	0.8664	0.1336	1.8695	0.215365	FALSE	0.874194
KCNH7	0.866	0.134	1.86605	-0.172463	FALSE	0.872895
BX284613.2	0.8656	0.1344	1.8626	-0.172116	FALSE	0.871601
AL358944.1	0.8656	0.1344	1.8626	0.0106258	FALSE	0.871601
NHS	0.8654	0.1346	1.86088	0.378019	FALSE	0.870955
WDR49	0.8652	0.1348	1.85917	-0.209634	FALSE	0.87031
ABCC9	0.865	0.135	1.85745	-0.371993	FALSE	0.869666
LINC01933	0.8648	0.1352	1.85574	0.273043	FALSE	0.869023
LRMDA	0.8648	0.1352	1.85574	-0.341795	FALSE	0.869023
ITGA8	0.8648	0.1352	1.85574	-0.465126	FALSE	0.869023
FBN3	0.8646	0.1354	1.85403	-0.512005	FALSE	0.868381
PRDX2	0.8646	0.1354	1.85403	-0.1233	FALSE	0.868381
AL157886.1	0.8644	0.1356	1.85233	0.357483	FALSE	0.86774
RNF217-AS1	0.8642	0.1358	1.85062	-0.111645	FALSE	0.8671
GLRA1	0.8642	0.1358	1.85062	0.443034	FALSE	0.8671
PTPRZ1	0.8642	0.1358	1.85062	0.207807	FALSE	0.8671
AL138828.1	0.864	0.136	1.84892	-0.301631	FALSE	0.866461
VRK2	0.864	0.136	1.84892	0.109069	FALSE	0.866461
GLDN	0.8638	0.1362	1.84722	0.211939	FALSE	0.865823
AL590867.1	0.8638	0.1362	1.84722	0.323196	FALSE	0.865823
AC113383.1	0.8636	0.1364	1.84552	0.321585	FALSE	0.865186
PCDH11Y	0.8636	0.1364	1.84552	0.164248	FALSE	0.865186
GPR39	0.8636	0.1364	1.84552	-0.0181403	FALSE	0.865186
OTOF	0.8636	0.1364	1.84552	0.415571	FALSE	0.865186
MAML3	0.8636	0.1364	1.84552	-0.432923	FALSE	0.865186
CCDC178	0.8636	0.1364	1.84552	-0.0158272	FALSE	0.865186
LINC02133	0.8634	0.1366	1.84382	-0.0937591	FALSE	0.864549
AC063979.2	0.8632	0.1368	1.84213	-0.386768	FALSE	0.863914
AL031073.2	0.8632	0.1368	1.84213	0.540288	FALSE	0.863914
TARID	0.863	0.137	1.84043	-0.357611	FALSE	0.863279
AC109927.1	0.863	0.137	1.84043	0.461177	FALSE	0.863279
MYO1E	0.8628	0.1372	1.83874	0.490242	FALSE	0.862646
TUFM	0.8628	0.1372	1.83874	-0.427706	FALSE	0.862646
PDE3A	0.8624	0.1376	1.83537	0.505838	FALSE	0.861382
SERINC5	0.8624	0.1376	1.83537	0.631109	FALSE	0.861382
FAM126A	0.8624	0.1376	1.83537	0.459981	FALSE	0.861382
MSMO1	0.8624	0.1376	1.83537	-0.449614	FALSE	0.861382
MIR924HG	0.8624	0.1376	1.83537	0.395505	FALSE	0.861382
PCAT1	0.8622	0.1378	1.83368	0.577226	FALSE	0.860751
LDLRAD3	0.8622	0.1378	1.83368	-0.384992	FALSE	0.860751
AL356124.1	0.8622	0.1378	1.83368	0.0876465	FALSE	0.860751
PFDN5	0.8622	0.1378	1.83368	-0.53436	FALSE	0.860751
RPS9	0.8622	0.1378	1.83368	-0.66838	FALSE	0.860751
JUND	0.8622	0.1378	1.83368	0.0334678	FALSE	0.860751
MYL6	0.8622	0.1378	1.83368	-0.515749	FALSE	0.860751
AC068633.1	0.862	0.138	1.832	-0.252856	FALSE	0.860121
CLIC4	0.8618	0.1382	1.83032	0.0919037	FALSE	0.859492
HERPUD1	0.8616	0.1384	1.82864	-0.59053	FALSE	0.858864
AC008591.1	0.8614	0.1386	1.82697	-0.0570607	FALSE	0.858237
STK33	0.8614	0.1386	1.82697	0.270633	FALSE	0.858237
PBX3	0.8612	0.1388	1.82529	-0.239731	FALSE	0.857611
MIR2052HG	0.8612	0.1388	1.82529	-0.53763	FALSE	0.857611
TOX2	0.8612	0.1388	1.82529	-0.207125	FALSE	0.857611
ZNF536	0.861	0.139	1.82362	0.534879	FALSE	0.856985
RGN	0.861	0.139	1.82362	0.118692	FALSE	0.856985
LINC01013	0.8608	0.1392	1.82195	-0.421498	FALSE	0.856361
LINC01524	0.8608	0.1392	1.82195	-0.0555811	FALSE	0.856361
COL25A1	0.8606	0.1394	1.82028	-0.519161	FALSE	0.855737
AL596087.2	0.8604	0.1396	1.81862	-0.143087	FALSE	0.855115
GLIS3	0.8604	0.1396	1.81862	-0.423918	FALSE	0.855115
ST18	0.8602	0.1398	1.81695	0.469643	FALSE	0.854493
RPL13A	0.8602	0.1398	1.81695	-0.299346	FALSE	0.854493
TTC6	0.8602	0.1398	1.81695	-0.487886	FALSE	0.854493
MGAM	0.86	0.14	1.81529	0.294518	FALSE	0.853872
CDH22	0.8598	0.1402	1.81363	0.0555573	FALSE	0.853252
AC002069.2	0.8598	0.1402	1.81363	-0.130861	FALSE	0.853252
MEGF11	0.8594	0.1406	1.81032	0.312797	FALSE	0.852015
LINC01411	0.8592	0.1408	1.80866	0.531477	FALSE	0.851397
TMEM132C	0.8592	0.1408	1.80866	0.417316	FALSE	0.851397
PTPRQ	0.8592	0.1408	1.80866	-0.167722	FALSE	0.851397
LINC01580	0.8592	0.1408	1.80866	-0.12872	FALSE	0.851397
AL590550.1	0.859	0.141	1.80701	0.306993	FALSE	0.850781
IGF2BP3	0.859	0.141	1.80701	0.243443	FALSE	0.850781
NPAS1	0.8588	0.1412	1.80536	-0.497483	FALSE	0.850165
RPL27	0.8586	0.1414	1.80371	-0.238995	FALSE	0.849551
CD109	0.8586	0.1414	1.80371	-0.494662	FALSE	0.849551
SLCO2B1	0.8584	0.1416	1.80206	-0.135958	FALSE	0.848937
NCAN	0.8584	0.1416	1.80206	-0.599435	FALSE	0.848937
CTSD	0.8584	0.1416	1.80206	-0.0989423	FALSE	0.848937
SVEP1	0.8584	0.1416	1.80206	-0.227672	FALSE	0.848937
AL590807.1	0.8582	0.1418	1.80042	-0.551508	FALSE	0.848324
AHNAK	0.858	0.142	1.79878	0.319868	FALSE	0.847712
AJ009632.2	0.858	0.142	1.79878	-0.201916	FALSE	0.847712
AC009975.1	0.858	0.142	1.79878	0.0857201	FALSE	0.847712
APLF	0.858	0.142	1.79878	-0.498079	FALSE	0.847712
AC004949.1	0.858	0.142	1.79878	-0.330431	FALSE	0.847712
STMN1	0.8578	0.1422	1.79714	-0.154012	FALSE	0.8471
DOCK11	0.8578	0.1422	1.79714	0.335197	FALSE	0.8471
RGS20	0.8576	0.1424	1.7955	0.0582256	FALSE	0.84649
MSN	0.8574	0.1426	1.79386	0.379782	FALSE	0.84588
HS3ST3A1	0.8572	0.1428	1.79223	0.253322	FALSE	0.845272
SPAG17	0.8572	0.1428	1.79223	0.0808859	FALSE	0.845272
AC034268.2	0.8572	0.1428	1.79223	-0.208376	FALSE	0.845272
RASGEF1B	0.857	0.143	1.79059	0.271542	FALSE	0.844664
AL158154.3	0.857	0.143	1.79059	0.231062	FALSE	0.844664
AC073091.3	0.857	0.143	1.79059	0.356927	FALSE	0.844664
BMPR1B	0.8566	0.1434	1.78733	0.156494	FALSE	0.843451
AC091946.1	0.8566	0.1434	1.78733	-0.388278	FALSE	0.843451
ELAVL2	0.8566	0.1434	1.78733	0.131151	FALSE	0.843451
AC091078.1	0.8564	0.1436	1.78571	-0.114835	FALSE	0.842846
SGO1-AS1	0.8564	0.1436	1.78571	-0.428905	FALSE	0.842846
AC083870.1	0.8564	0.1436	1.78571	0.328847	FALSE	0.842846
PLEKHB1	0.8564	0.1436	1.78571	-0.15611	FALSE	0.842846
CCDC26	0.8564	0.1436	1.78571	-0.0374708	FALSE	0.842846
FAM184B	0.8562	0.1438	1.78408	-0.315851	FALSE	0.842241
CDH7	0.8562	0.1438	1.78408	0.117215	FALSE	0.842241
SHROOM4	0.8562	0.1438	1.78408	0.481938	FALSE	0.842241
PDLIM5	0.8562	0.1438	1.78408	0.334876	FALSE	0.842241
NDUFB7	0.856	0.144	1.78246	-0.342802	FALSE	0.841638
AC110614.1	0.8558	0.1442	1.78084	0.0685854	FALSE	0.841035
ERVMER61-1	0.8558	0.1442	1.78084	-0.268135	FALSE	0.841035
KIAA1211	0.8554	0.1446	1.7776	0.529396	FALSE	0.839832
CENPE	0.8552	0.1448	1.77598	0.537809	FALSE	0.839231
LINC01320	0.8552	0.1448	1.77598	-0.176474	FALSE	0.839231
TRPM3	0.855	0.145	1.77437	-0.344777	FALSE	0.838632
MALRD1	0.855	0.145	1.77437	-0.0466576	FALSE	0.838632
AC096711.2	0.8548	0.1452	1.77276	0.197882	FALSE	0.838033
AC068722.1	0.8548	0.1452	1.77276	-0.173158	FALSE	0.838033
AP005230.1	0.8546	0.1454	1.77114	-0.578889	FALSE	0.837436
TOMM7	0.8546	0.1454	1.77114	-0.31742	FALSE	0.837436
DAAM2	0.8546	0.1454	1.77114	0.194578	FALSE	0.837436
AC012178.1	0.8544	0.1456	1.76954	-0.339703	FALSE	0.836839
DNER	0.8544	0.1456	1.76954	0.540178	FALSE	0.836839
LINC00578	0.8542	0.1458	1.76793	-0.420949	FALSE	0.836242
AC010884.1	0.8542	0.1458	1.76793	-0.0785632	FALSE	0.836242
LRRC63	0.8542	0.1458	1.76793	0.0882215	FALSE	0.836242
CECR2	0.854	0.146	1.76632	0.311268	FALSE	0.835647
CUX2	0.854	0.146	1.76632	0.167259	FALSE	0.835647
VAMP2	0.854	0.146	1.76632	-0.205251	FALSE	0.835647
LINC02328	0.854	0.146	1.76632	0.0792146	FALSE	0.835647
AC105285.1	0.8538	0.1462	1.76472	0.43224	FALSE	0.835053
AC009262.1	0.8538	0.1462	1.76472	0.163511	FALSE	0.835053
LINC01591	0.8536	0.1464	1.76312	-0.42569	FALSE	0.834459
ROS1	0.8534	0.1466	1.76152	0.0606952	FALSE	0.833866
LINC01500	0.8534	0.1466	1.76152	0.359438	FALSE	0.833866
CTNNA2	0.8534	0.1466	1.76152	-0.297701	FALSE	0.833866
RPL36A	0.8534	0.1466	1.76152	-0.337155	FALSE	0.833866
AF165147.1	0.8532	0.1468	1.75992	0.398558	FALSE	0.833274
NEAT1	0.8532	0.1468	1.75992	0.322597	FALSE	0.833274
CADPS2	0.8532	0.1468	1.75992	0.27626	FALSE	0.833274
NXPH1	0.8532	0.1468	1.75992	-0.0439649	FALSE	0.833274
AC073365.1	0.853	0.147	1.75833	0.23218	FALSE	0.832683
PAX8-AS1	0.8528	0.1472	1.75673	0.0134158	FALSE	0.832092
PIK3R3	0.8526	0.1474	1.75514	-0.00254488	FALSE	0.831503
AL442163.1	0.8526	0.1474	1.75514	0.0825162	FALSE	0.831503
AC007402.1	0.8526	0.1474	1.75514	-0.416326	FALSE	0.831503
RPL23	0.8524	0.1476	1.75355	-0.257828	FALSE	0.830914
AC009522.1	0.8522	0.1478	1.75196	-0.270264	FALSE	0.830326
PTGS2	0.8522	0.1478	1.75196	0.0581284	FALSE	0.830326
CPQ	0.8518	0.1482	1.74879	-0.265116	FALSE	0.829152
RBM47	0.8518	0.1482	1.74879	0.394994	FALSE	0.829152
HSPE1	0.8518	0.1482	1.74879	-0.285351	FALSE	0.829152
LINC02109	0.8514	0.1486	1.74562	-0.0948525	FALSE	0.827981
GREM2	0.8514	0.1486	1.74562	0.0550747	FALSE	0.827981
AC244131.2	0.8514	0.1486	1.74562	-0.174858	FALSE	0.827981
MEIKIN	0.8512	0.1488	1.74404	-0.611779	FALSE	0.827397
SASH1	0.8512	0.1488	1.74404	-0.0532804	FALSE	0.827397
USH2A	0.851	0.149	1.74247	-0.539283	FALSE	0.826814
NEB	0.8508	0.1492	1.74089	-0.252662	FALSE	0.826231
AC008127.1	0.8508	0.1492	1.74089	0.122751	FALSE	0.826231
FCGBP	0.8506	0.1494	1.73931	-0.0730953	FALSE	0.825649
HS3ST5	0.8506	0.1494	1.73931	0.332983	FALSE	0.825649
HSP90AA1	0.8506	0.1494	1.73931	0.0707779	FALSE	0.825649
AC008571.2	0.8506	0.1494	1.73931	0.270963	FALSE	0.825649
SLC26A3	0.8504	0.1496	1.73774	0.396057	FALSE	0.825068
CNTLN	0.8504	0.1496	1.73774	0.0234499	FALSE	0.825068
LINC02267	0.8502	0.1498	1.73617	-0.161331	FALSE	0.824488
STK17B	0.8502	0.1498	1.73617	0.0848122	FALSE	0.824488
AP002026.1	0.8502	0.1498	1.73617	0.0210958	FALSE	0.824488
AC092535.4	0.85	0.15	1.7346	-0.04598	FALSE	0.823909
NR4A1	0.85	0.15	1.7346	-0.347909	FALSE	0.823909
AL356295.1	0.85	0.15	1.7346	-0.30091	FALSE	0.823909
LINC01934	0.8496	0.1504	1.73147	-0.086082	FALSE	0.822752
KANK1	0.8496	0.1504	1.73147	-0.544011	FALSE	0.822752
MYO5B	0.8496	0.1504	1.73147	-0.182296	FALSE	0.822752
NECTIN3-AS1	0.8494	0.1506	1.7299	-0.147652	FALSE	0.822175
SP100	0.8492	0.1508	1.72834	0.556576	FALSE	0.821599
KCNQ5	0.8492	0.1508	1.72834	0.0368052	FALSE	0.821599
ADAMTS17	0.8492	0.1508	1.72834	0.143089	FALSE	0.821599
AL356108.1	0.8492	0.1508	1.72834	-0.223128	FALSE	0.821599
AC093765.3	0.8488	0.1512	1.72522	0.223591	FALSE	0.820448
MIR34AHG	0.8482	0.1518	1.72055	0.0947103	FALSE	0.818728
DNAJA1	0.848	0.152	1.719	-0.193887	FALSE	0.818156
LRAT	0.848	0.152	1.719	-0.498606	FALSE	0.818156
AL390957.1	0.848	0.152	1.719	-0.398831	FALSE	0.818156
AL445250.1	0.8478	0.1522	1.71745	-0.267939	FALSE	0.817585
PAPPA2	0.8478	0.1522	1.71745	-0.371113	FALSE	0.817585
SLC14A2	0.8478	0.1522	1.71745	-0.162756	FALSE	0.817585
PRSS3	0.8478	0.1522	1.71745	0.201568	FALSE	0.817585
GRIK1	0.8476	0.1524	1.7159	-0.205858	FALSE	0.817015
SCHLAP1	0.8474	0.1526	1.71435	-0.00995255	FALSE	0.816445
AC019330.1	0.8474	0.1526	1.71435	-0.319214	FALSE	0.816445
LRRC39	0.8472	0.1528	1.71281	-0.366892	FALSE	0.815877
AC093523.1	0.8468	0.1532	1.70972	0.691587	FALSE	0.814741
C2CD6	0.8468	0.1532	1.70972	-0.0600944	FALSE	0.814741
BTBD11	0.8466	0.1534	1.70818	0.379905	FALSE	0.814175
AGBL1	0.8466	0.1534	1.70818	-0.212867	FALSE	0.814175
PLP1	0.8464	0.1536	1.70664	0.355056	FALSE	0.813609
NDUFA3	0.8464	0.1536	1.70664	-0.30212	FALSE	0.813609
LTBP1	0.8462	0.1538	1.7051	0.274249	FALSE	0.813044
AP001341.1	0.846	0.154	1.70357	-0.166149	FALSE	0.812479
NR2F2-AS1	0.846	0.154	1.70357	0.263497	FALSE	0.812479
LINC00685	0.846	0.154	1.70357	-0.308139	FALSE	0.812479
LINC00862	0.8458	0.1542	1.70203	0.404141	FALSE	0.811916
AP001977.1	0.8456	0.1544	1.7005	-0.0753584	FALSE	0.811353
NCKAP5	0.8456	0.1544	1.7005	-0.397429	FALSE	0.811353
AC092969.1	0.8454	0.1546	1.69897	0.0263743	FALSE	0.810791
ALDH1A2	0.8454	0.1546	1.69897	0.182034	FALSE	0.810791
AC110023.1	0.8452	0.1548	1.69744	-0.0886798	FALSE	0.810229
GLRA2	0.8452	0.1548	1.69744	-0.193961	FALSE	0.810229
LINC01630	0.8452	0.1548	1.69744	-0.0175881	FALSE	0.810229
LINC01376	0.8452	0.1548	1.69744	-0.386954	FALSE	0.810229
TRHDE	0.8448	0.1552	1.69439	-0.200788	FALSE	0.809108
THBS2	0.8446	0.1554	1.69286	-0.509292	FALSE	0.808549
AC087473.1	0.8446	0.1554	1.69286	-0.0523534	FALSE	0.808549
ESRRB	0.8444	0.1556	1.69134	-0.260667	FALSE	0.80799
LINC01470	0.8444	0.1556	1.69134	0.093802	FALSE	0.80799
AC115622.1	0.8444	0.1556	1.69134	-0.0594616	FALSE	0.80799
AL135878.1	0.8444	0.1556	1.69134	0.233926	FALSE	0.80799
SLC2A9	0.8444	0.1556	1.69134	-0.00908852	FALSE	0.80799
AC021086.1	0.8442	0.1558	1.68982	0.219357	FALSE	0.807433
RACK1	0.8442	0.1558	1.68982	-0.557954	FALSE	0.807433
LINC00534	0.8442	0.1558	1.68982	-0.0452991	FALSE	0.807433
AC104035.1	0.8442	0.1558	1.68982	-0.267741	FALSE	0.807433
AC097515.1	0.8436	0.1564	1.68526	-0.362681	FALSE	0.805763
AC078881.1	0.8434	0.1566	1.68375	0.20225	FALSE	0.805208
AC068643.1	0.8434	0.1566	1.68375	-0.23525	FALSE	0.805208
BAALC-AS1	0.8432	0.1568	1.68223	-0.257311	FALSE	0.804654
CLEC2D	0.8432	0.1568	1.68223	0.076344	FALSE	0.804654
CD36	0.8432	0.1568	1.68223	0.0809703	FALSE	0.804654
PTPRK	0.8428	0.1572	1.67921	0.14399	FALSE	0.803547
COL5A2	0.8426	0.1574	1.6777	-0.0989227	FALSE	0.802995
LINC00877	0.8426	0.1574	1.6777	0.284462	FALSE	0.802995
SHROOM3	0.8426	0.1574	1.6777	-0.037612	FALSE	0.802995
ANKRD29	0.8422	0.1578	1.67469	0.161945	FALSE	0.801893
PLCB2	0.8414	0.1586	1.66868	-0.115418	FALSE	0.799697
IQCJ-SCHIP1	0.8414	0.1586	1.66868	0.255433	FALSE	0.799697
ARRDC3-AS1	0.8412	0.1588	1.66718	-0.39794	FALSE	0.79915
CHL1-AS2	0.8412	0.1588	1.66718	0.10333	FALSE	0.79915
AC007656.2	0.841	0.159	1.66569	0.118945	FALSE	0.798603
AC095060.1	0.841	0.159	1.66569	-0.329491	FALSE	0.798603
PIK3C2G	0.8408	0.1592	1.66419	-0.167663	FALSE	0.798057
LINC02306	0.8404	0.1596	1.66121	0.429475	FALSE	0.796967
NBL1	0.8398	0.1602	1.65674	-0.389679	FALSE	0.795337
ANKFN1	0.8396	0.1604	1.65525	-0.00684643	FALSE	0.794796
ENPP2	0.8394	0.1606	1.65377	-0.100242	FALSE	0.794254
MAML2	0.8394	0.1606	1.65377	0.0308661	FALSE	0.794254
GLYATL2	0.8394	0.1606	1.65377	0.185996	FALSE	0.794254
ARHGEF26	0.839	0.161	1.65081	-0.216574	FALSE	0.793174
CD247	0.839	0.161	1.65081	0.314377	FALSE	0.793174
GULP1	0.839	0.161	1.65081	0.178195	FALSE	0.793174
WIPF1	0.8388	0.1612	1.64933	-0.519283	FALSE	0.792635
MEF2B	0.8388	0.1612	1.64933	-0.0350633	FALSE	0.792635
PIWIL2	0.8386	0.1614	1.64785	0.163115	FALSE	0.792096
CNP	0.8386	0.1614	1.64785	0.136535	FALSE	0.792096
BRIP1	0.8382	0.1618	1.6449	0.468276	FALSE	0.791021
CFAP299	0.838	0.162	1.64342	0.0646195	FALSE	0.790485
SP140	0.8376	0.1624	1.64048	0.470767	FALSE	0.789414
ADAMTSL2	0.8374	0.1626	1.63901	0.279462	FALSE	0.788879
DLEU2	0.837	0.163	1.63607	0.401186	FALSE	0.787812
FBXL7	0.837	0.163	1.63607	0.271501	FALSE	0.787812
MND1	0.837	0.163	1.63607	-0.0389199	FALSE	0.787812
MOBP	0.8368	0.1632	1.63461	0.179922	FALSE	0.78728
NUP210L	0.8364	0.1636	1.63168	-0.366888	FALSE	0.786217
LINC01331	0.8364	0.1636	1.63168	-0.0694203	FALSE	0.786217
ECE2	0.8362	0.1638	1.63022	0.119264	FALSE	0.785686
AC138123.1	0.836	0.164	1.62876	0.401607	FALSE	0.785156
AC091180.5	0.836	0.164	1.62876	-0.15258	FALSE	0.785156
HS6ST2	0.8348	0.1652	1.62004	0.108724	FALSE	0.78199
AL132780.1	0.8346	0.1654	1.61859	0.332315	FALSE	0.781464
HIP1	0.8344	0.1656	1.61714	-0.0984187	FALSE	0.78094
AC080162.1	0.834	0.166	1.61425	-0.00868845	FALSE	0.779892
ADAMTSL1	0.8336	0.1664	1.61136	0.0900984	FALSE	0.778847
HMGN5	0.8334	0.1666	1.60992	-0.378704	FALSE	0.778325
CMYA5	0.8334	0.1666	1.60992	-0.289662	FALSE	0.778325
RAB39A	0.8332	0.1668	1.60848	-0.00239134	FALSE	0.777804
PDE1C	0.833	0.167	1.60704	0.3553	FALSE	0.777284
C18orf32	0.833	0.167	1.60704	-0.276669	FALSE	0.777284
ZSWIM4	0.8328	0.1672	1.6056	-0.278481	FALSE	0.776764
LINC00504	0.8328	0.1672	1.6056	0.160762	FALSE	0.776764
AC114689.3	0.8326	0.1674	1.60417	-0.071466	FALSE	0.776245
DERA	0.8326	0.1674	1.60417	-0.0265002	FALSE	0.776245
ITGAV	0.8324	0.1676	1.60273	0.070045	FALSE	0.775726
WHRN	0.8324	0.1676	1.60273	0.0486979	FALSE	0.775726
LINC00609	0.832	0.168	1.59987	-0.228107	FALSE	0.774691
RMST	0.8316	0.1684	1.59701	0.4304	FALSE	0.773658
CREB3L2	0.8316	0.1684	1.59701	-0.21163	FALSE	0.773658
AC021851.2	0.8312	0.1688	1.59416	-0.0466194	FALSE	0.772628
AC020687.1	0.8312	0.1688	1.59416	-0.0232992	FALSE	0.772628
TMEM132D	0.831	0.169	1.59273	0.171372	FALSE	0.772113
MIR646HG	0.831	0.169	1.59273	0.20965	FALSE	0.772113
FSTL5	0.8306	0.1694	1.58989	-0.0821595	FALSE	0.771087
PRKX	0.8306	0.1694	1.58989	0.0870895	FALSE	0.771087
RELN	0.8306	0.1694	1.58989	0.400369	FALSE	0.771087
RFX3-AS1	0.8304	0.1696	1.58846	-0.376819	FALSE	0.770574
MIATNB	0.8302	0.1698	1.58705	0.297501	FALSE	0.770062
DEC1	0.8302	0.1698	1.58705	-0.00748157	FALSE	0.770062
SUCLG2-AS1	0.8298	0.1702	1.58421	-0.135961	FALSE	0.76904
LRRIQ3	0.8292	0.1708	1.57997	0.128017	FALSE	0.767512
PCSK6	0.8288	0.1712	1.57715	0.297804	FALSE	0.766496
LINC02853	0.8288	0.1712	1.57715	-0.136954	FALSE	0.766496
AC027097.2	0.8286	0.1714	1.57574	-0.43552	FALSE	0.765989
AOAH	0.8286	0.1714	1.57574	-0.337993	FALSE	0.765989
AL359232.1	0.8284	0.1716	1.57433	-0.0413542	FALSE	0.765483
GBE1	0.8282	0.1718	1.57292	-0.43428	FALSE	0.764977
LINC00271	0.8282	0.1718	1.57292	0.421602	FALSE	0.764977
ITGB1-DT	0.8282	0.1718	1.57292	-0.200465	FALSE	0.764977
CCDC144A	0.828	0.172	1.57152	0.570831	FALSE	0.764472
LINC01237	0.8278	0.1722	1.57011	0.185797	FALSE	0.763967
PID1	0.8274	0.1726	1.56731	-0.248671	FALSE	0.762959
ST6GALNAC5	0.8272	0.1728	1.56591	0.0315819	FALSE	0.762456
RUNX2	0.8268	0.1732	1.56312	-0.23354	FALSE	0.761452
AC114971.1	0.8268	0.1732	1.56312	0.173943	FALSE	0.761452
AC003991.1	0.8268	0.1732	1.56312	-0.357992	FALSE	0.761452
DNAJA4	0.8266	0.1734	1.56172	0.235799	FALSE	0.760951
PRKCQ	0.8262	0.1738	1.55893	-0.277439	FALSE	0.75995
AC021231.1	0.826	0.174	1.55754	0.375084	FALSE	0.759451
GRK5	0.8258	0.1742	1.55615	0.057189	FALSE	0.758952
CCDC152	0.8252	0.1748	1.55198	-0.176372	FALSE	0.757459
LINC02763	0.8246	0.1754	1.54783	0.131703	FALSE	0.75597
DIO2	0.8246	0.1754	1.54783	0.143842	FALSE	0.75597
ADGRG1	0.8244	0.1756	1.54645	0.00867319	FALSE	0.755475
PLS3	0.8242	0.1758	1.54507	-0.0987639	FALSE	0.754981
MIR181A1HG	0.8242	0.1758	1.54507	-0.196657	FALSE	0.754981
FRMD4B	0.824	0.176	1.54369	0.24842	FALSE	0.754487
DCDC1	0.8238	0.1762	1.54231	-0.320932	FALSE	0.753994
AL136456.1	0.8236	0.1764	1.54093	-0.0343123	FALSE	0.753501
AL133304.3	0.8234	0.1766	1.53955	-0.27631	FALSE	0.753009
AC128707.1	0.8232	0.1768	1.53818	0.127344	FALSE	0.752518
TUBA1C	0.8232	0.1768	1.53818	-0.0700159	FALSE	0.752518
AC023480.1	0.823	0.177	1.53681	-0.204793	FALSE	0.752027
AC093817.2	0.8224	0.1776	1.53269	0.115954	FALSE	0.750557
AC079950.1	0.8214	0.1786	1.52586	-0.149714	FALSE	0.748119
DNAJB1	0.8214	0.1786	1.52586	-0.145109	FALSE	0.748119
AL136114.1	0.8212	0.1788	1.5245	0.131205	FALSE	0.747632
LINC01088	0.8212	0.1788	1.5245	0.274676	FALSE	0.747632
SLC25A25	0.8206	0.1794	1.52042	-0.42802	FALSE	0.746178
AC002460.2	0.8204	0.1796	1.51906	0.332407	FALSE	0.745694
EIF4A3	0.8202	0.1798	1.5177	-0.107114	FALSE	0.74521
CRTC3-AS1	0.8196	0.1804	1.51364	-0.0523248	FALSE	0.743763
GPRC5D-AS1	0.8192	0.1808	1.51094	0.109507	FALSE	0.742802
ZNF385D	0.819	0.181	1.50959	0.0263655	FALSE	0.742321
CABCOCO1	0.8168	0.1832	1.49482	-0.00762892	FALSE	0.737075
MMS22L	0.8162	0.1838	1.49081	0.0813246	FALSE	0.735654
AC008050.1	0.8162	0.1838	1.49081	0.0120659	FALSE	0.735654
GASK1B	0.816	0.184	1.48948	-0.295988	FALSE	0.735182
AC010624.5	0.816	0.184	1.48948	0.257237	FALSE	0.735182
IL1RAPL2	0.816	0.184	1.48948	-0.0399179	FALSE	0.735182
LMCD1-AS1	0.816	0.184	1.48948	0.268684	FALSE	0.735182
AC008667.1	0.8158	0.1842	1.48815	-0.0843863	FALSE	0.73471
AC004160.1	0.8158	0.1842	1.48815	-0.141681	FALSE	0.73471
CHRNA7	0.8158	0.1842	1.48815	-0.227005	FALSE	0.73471
LYPLAL1-DT	0.8156	0.1844	1.48682	0.266073	FALSE	0.734239
PDE7B	0.8156	0.1844	1.48682	0.200129	FALSE	0.734239
SNHG25	0.8156	0.1844	1.48682	-0.0358453	FALSE	0.734239
AC074286.1	0.815	0.185	1.48283	-0.116723	FALSE	0.732828
AC021054.1	0.8148	0.1852	1.48151	-0.187734	FALSE	0.732359
AC046195.1	0.8146	0.1854	1.48018	-0.257114	FALSE	0.73189
AL096854.1	0.8144	0.1856	1.47886	-0.0460114	FALSE	0.731422
ABHD3	0.8134	0.1866	1.47226	-0.0161667	FALSE	0.729088
AC069133.1	0.8132	0.1868	1.47094	-0.0211825	FALSE	0.728623
AC130324.2	0.8128	0.1872	1.46831	-0.139893	FALSE	0.727694
LEPR	0.8118	0.1882	1.46175	0.503904	FALSE	0.72538
COL23A1	0.8116	0.1884	1.46044	0.171522	FALSE	0.724919
LINC01208	0.8114	0.1886	1.45913	-0.210787	FALSE	0.724458
SMOC1	0.8114	0.1886	1.45913	-0.030508	FALSE	0.724458
AC107032.2	0.8104	0.1896	1.45261	-0.075048	FALSE	0.722162
SLC4A5	0.8102	0.1898	1.45131	0.354776	FALSE	0.721704
SEPTIN10	0.81	0.19	1.45001	-0.241025	FALSE	0.721246
INTS12	0.8096	0.1904	1.44741	-0.24041	FALSE	0.720333
CACYBP	0.8094	0.1906	1.44612	-0.0228949	FALSE	0.719877
AC068286.2	0.8088	0.1912	1.44223	0.0908151	FALSE	0.718512
LINC02218	0.8086	0.1914	1.44094	-0.259229	FALSE	0.718058
AC097460.1	0.8084	0.1916	1.43965	0.0510287	FALSE	0.717604
LINC01725	0.8084	0.1916	1.43965	0.177144	FALSE	0.717604
RORB	0.808	0.192	1.43707	0.0583158	FALSE	0.716699
AL157911.1	0.808	0.192	1.43707	-0.415328	FALSE	0.716699
IQCA1	0.8076	0.1924	1.43449	0.311229	FALSE	0.715795
SLCO5A1	0.8074	0.1926	1.4332	-0.0534639	FALSE	0.715344
RGS3	0.8068	0.1932	1.42935	-0.353869	FALSE	0.713993
AC087627.1	0.8068	0.1932	1.42935	-0.0146437	FALSE	0.713993
SPINT2	0.8062	0.1938	1.42551	0.0277662	FALSE	0.712646
KLRD1	0.8058	0.1942	1.42295	0.132551	FALSE	0.711751
AL591043.2	0.8058	0.1942	1.42295	-0.302313	FALSE	0.711751
MID1	0.8056	0.1944	1.42167	-0.0143709	FALSE	0.711304
TMEM144	0.8054	0.1946	1.42039	-0.115576	FALSE	0.710857
PDZRN4	0.8052	0.1948	1.41912	0.171344	FALSE	0.710411
AL732509.1	0.8048	0.1952	1.41657	0.0239048	FALSE	0.70952
AP000446.1	0.8048	0.1952	1.41657	0.121223	FALSE	0.70952
EDA	0.804	0.196	1.41148	0.0503864	FALSE	0.707744
LINC01950	0.8028	0.1972	1.40389	-0.054265	FALSE	0.705093
LIMA1	0.8016	0.1984	1.39632	0.38786	FALSE	0.702458
ELF1	0.8012	0.1988	1.39381	-0.165821	FALSE	0.701584
ESR1	0.801	0.199	1.39256	-0.0525098	FALSE	0.701147
LINC01829	0.8006	0.1994	1.39005	-0.433096	FALSE	0.700275
KIF6	0.8004	0.1996	1.3888	0.178359	FALSE	0.699839
OTOGL	0.7992	0.2008	1.3813	-0.0443349	FALSE	0.697236
ZHX2	0.7986	0.2014	1.37757	0.443875	FALSE	0.695941
AC078923.1	0.798	0.202	1.37384	-0.0100207	FALSE	0.694649
CATSPERE	0.798	0.202	1.37384	-0.017868	FALSE	0.694649
PROS1	0.7972	0.2028	1.36889	-0.136143	FALSE	0.692932
IGSF11	0.797	0.203	1.36765	-0.297198	FALSE	0.692504
LINC00571	0.7968	0.2032	1.36641	-0.0424042	FALSE	0.692076
RPL34-AS1	0.7962	0.2038	1.36271	-0.176141	FALSE	0.690796
BCAS2	0.7958	0.2042	1.36025	-0.199864	FALSE	0.689944
ADGRV1	0.7956	0.2044	1.35902	0.369231	FALSE	0.689519
AL139807.1	0.7954	0.2046	1.35779	0.0930085	FALSE	0.689094
AC129803.1	0.7952	0.2048	1.35656	-0.10135	FALSE	0.68867
FRMD5	0.7952	0.2048	1.35656	0.288619	FALSE	0.68867
EGLN3	0.795	0.205	1.35533	-0.262223	FALSE	0.688246
DPYSL3	0.7946	0.2054	1.35288	0.212084	FALSE	0.6874
AC092821.3	0.7944	0.2056	1.35165	0.0796285	FALSE	0.686977
LINC02196	0.794	0.206	1.34921	0.189487	FALSE	0.686133
AC073529.1	0.7938	0.2062	1.34798	0.113957	FALSE	0.685711
LINC00963	0.7938	0.2062	1.34798	-0.0266166	FALSE	0.685711
PPCDC	0.793	0.207	1.3431	0.124192	FALSE	0.68403
RASSF8	0.7926	0.2074	1.34067	0.0593185	FALSE	0.683191
STK3	0.7922	0.2078	1.33824	0.349032	FALSE	0.682354
LINC01811	0.7918	0.2082	1.33581	0.0319009	FALSE	0.681519
AC013652.1	0.7912	0.2088	1.33217	0.135576	FALSE	0.68027
PTPN13	0.7896	0.2104	1.32252	0.0563431	FALSE	0.676954
AC012063.1	0.7892	0.2108	1.32011	-0.155886	FALSE	0.676129
KIF26B	0.7892	0.2108	1.32011	0.31556	FALSE	0.676129
TECR	0.789	0.211	1.31891	-0.109424	FALSE	0.675718
SNTG1	0.788	0.212	1.31291	-0.153269	FALSE	0.673664
LINC00907	0.7878	0.2122	1.31171	-0.166116	FALSE	0.673255
CXXC4-AS1	0.7872	0.2128	1.30813	-0.10251	FALSE	0.672028
AC073475.1	0.7872	0.2128	1.30813	-0.283998	FALSE	0.672028
C1orf112	0.787	0.213	1.30694	0.003479	FALSE	0.67162
EGF	0.7864	0.2136	1.30336	-0.155206	FALSE	0.670399
RUNX1	0.7848	0.2152	1.29386	0.255205	FALSE	0.667158
SLC2A3	0.7844	0.2156	1.29149	-0.064764	FALSE	0.666351
LINC02112	0.7844	0.2156	1.29149	0.0168118	FALSE	0.666351
SUGCT	0.784	0.216	1.28913	0.196037	FALSE	0.665546
CCNG2	0.7836	0.2164	1.28677	-0.206205	FALSE	0.664743
SPATA6	0.783	0.217	1.28324	0.132152	FALSE	0.66354
AC092944.1	0.782	0.218	1.27736	-0.243353	FALSE	0.661544
ZEB1-AS1	0.7794	0.2206	1.26217	-0.194033	FALSE	0.656394
SPANXA2-OT1	0.7784	0.2216	1.25637	-0.253824	FALSE	0.65443
AC132153.1	0.776	0.224	1.24251	0.000535965	FALSE	0.649752
AC034195.1	0.7758	0.2242	1.24136	0.158194	FALSE	0.649364
ESR2	0.7756	0.2244	1.24021	0.0959811	FALSE	0.648977
HSPD1	0.7748	0.2252	1.23562	-0.104277	FALSE	0.647432
STIP1	0.7728	0.2272	1.22419	0.214849	FALSE	0.643592
LINC01505	0.7724	0.2276	1.22191	0.149694	FALSE	0.642828
BAZ1A	0.7722	0.2278	1.22078	0.132395	FALSE	0.642446
LINC02615	0.7722	0.2278	1.22078	-0.0514832	FALSE	0.642446
AL359546.1	0.7718	0.2282	1.2185	0.113211	FALSE	0.641684
KIF13B	0.7706	0.2294	1.2117	0.192846	FALSE	0.639407
RAP2C-AS1	0.7704	0.2296	1.21057	-0.082932	FALSE	0.639028
CNTNAP5	0.7702	0.2298	1.20944	0.0778217	FALSE	0.63865
LINC00276	0.7688	0.2312	1.20155	-0.0775471	FALSE	0.636012
PCBP4	0.7688	0.2312	1.20155	-0.135696	FALSE	0.636012
GRIK2	0.7688	0.2312	1.20155	-0.00587988	FALSE	0.636012
POT1-AS1	0.7684	0.2316	1.1993	0.182143	FALSE	0.635261
RBL1	0.768	0.232	1.19705	0.315782	FALSE	0.634512
AC073332.1	0.7666	0.2334	1.18921	0.145424	FALSE	0.631899
ANXA4	0.7666	0.2334	1.18921	-0.159312	FALSE	0.631899
KAZN	0.766	0.234	1.18586	0.200203	FALSE	0.630784
FDFT1	0.7656	0.2344	1.18363	-0.064415	FALSE	0.630042
SOX6	0.7648	0.2352	1.17918	-0.197178	FALSE	0.628563
LINC01414	0.7624	0.2376	1.16588	0.299723	FALSE	0.624154
ACER2	0.7614	0.2386	1.16037	0.05373	FALSE	0.62233
SLC25A21	0.7606	0.2394	1.15597	-0.0886831	FALSE	0.620876
ALK	0.7572	0.2428	1.13739	0.0405874	FALSE	0.614751
MROH8	0.757	0.243	1.1363	0.185697	FALSE	0.614394
AC106793.1	0.7568	0.2432	1.13521	0.182169	FALSE	0.614036
SHLD1	0.7538	0.2462	1.11898	0.18423	FALSE	0.608712
AC078785.1	0.7538	0.2462	1.11898	-0.14744	FALSE	0.608712
SAT1	0.7528	0.2472	1.1136	-0.045929	FALSE	0.606952
UFL1-AS1	0.7524	0.2476	1.11145	-0.328149	FALSE	0.606249
MAMDC2-AS1	0.7508	0.2492	1.10288	-0.0282822	FALSE	0.603452
AC011447.3	0.7502	0.2498	1.09968	0.248396	FALSE	0.602408
HSD17B12	0.7496	0.2504	1.09648	-0.119593	FALSE	0.601366
UBE2E1	0.7494	0.2506	1.09541	0.257456	FALSE	0.601019
SLC7A5	0.7492	0.2508	1.09435	-0.194396	FALSE	0.600672
BDNF-AS	0.7484	0.2516	1.0901	-0.0715985	FALSE	0.599289
GASK1A	0.7484	0.2516	1.0901	0.00571966	FALSE	0.599289
AC018362.1	0.7478	0.2522	1.08691	-0.0297203	FALSE	0.598255
STPG2	0.747	0.253	1.08268	-0.233003	FALSE	0.596879
GABRA6	0.7468	0.2532	1.08162	-0.175708	FALSE	0.596536
SERPINB9	0.7446	0.2554	1.07002	0.00799704	FALSE	0.592779
CFAP161	0.7428	0.2572	1.06057	-0.274607	FALSE	0.589729
SRGAP1	0.7424	0.2576	1.05848	0.241467	FALSE	0.589054
AC026341.1	0.7386	0.2614	1.0387	-0.0173821	FALSE	0.582694
HSPH1	0.738	0.262	1.0356	-0.0736337	FALSE	0.581699
ANKRD44	0.7346	0.2654	1.01809	0.181267	FALSE	0.576099
FGGY	0.7332	0.2668	1.01092	0.00231504	FALSE	0.573814
SAMHD1	0.7324	0.2676	1.00683	0.0131011	FALSE	0.572514
PXDNL	0.7318	0.2682	1.00377	0.132525	FALSE	0.571541
NSMCE1	0.7318	0.2682	1.00377	-0.19329	FALSE	0.571541
CYP7B1	0.7204	0.2796	0.946447	0.111886	FALSE	0.553463
XRCC4	0.7194	0.2806	0.941487	-0.120957	FALSE	0.551912
EFCAB11	0.7188	0.2812	0.938517	0.0506339	FALSE	0.550985
SRBD1	0.7186	0.2814	0.937528	0.0687728	FALSE	0.550676
CREM	0.7176	0.2824	0.932588	-0.167074	FALSE	0.549135
NAALADL2	0.716	0.284	0.924706	0.147709	FALSE	0.546682
USPL1	0.7116	0.2884	0.903168	-0.256249	FALSE	0.540005
SOX2-OT	0.7016	0.2984	0.854929	0.0512118	FALSE	0.525201
ENOX2	0.701	0.299	0.852064	0.0316944	FALSE	0.524329
GABPB1	0.6924	0.3076	0.811364	0.160783	FALSE	0.512014

## Sheet: L6IT
	proba_de	proba_not_de	bayes_factor	lfc_median	is_de_fdr_0.05	log10_pscore
MTRNR2L1	0.9616	0.0384	3.22054	3.54844	TRUE	1.41567
AC079380.1	0.9608	0.0392	3.19909	-0.568918	TRUE	1.40671
CCN4	0.9602	0.0398	3.18327	0.171364	TRUE	1.40012
ADGRG7	0.9592	0.0408	3.15742	4.25746	TRUE	1.38934
EFEMP1	0.9568	0.0432	3.09775	0.666517	TRUE	1.36452
FAM163A	0.9562	0.0438	3.08333	0.868246	TRUE	1.35853
KCNK13	0.954	0.046	3.03202	0.555196	TRUE	1.33724
AC107021.1	0.9522	0.0478	2.99175	-0.412423	TRUE	1.32057
AC092440.1	0.9516	0.0484	2.97864	-0.617618	TRUE	1.31515
PRLR	0.951	0.049	2.96569	0.14031	TRUE	1.3098
AC002066.1	0.9508	0.0492	2.96141	0.743476	TRUE	1.30803
AC021594.2	0.9508	0.0492	2.96141	-0.903453	TRUE	1.30803
AC016598.2	0.9504	0.0496	2.95289	-1.34575	TRUE	1.30452
LINC02232	0.95	0.05	2.94444	-0.194062	TRUE	1.30103
AC087883.2	0.9476	0.0524	2.89503	0.293834	TRUE	1.28067
AC005909.2	0.9466	0.0534	2.87507	0.30583	TRUE	1.27246
AC104689.2	0.946	0.054	2.86326	-0.0717525	TRUE	1.26761
GPRIN3	0.9436	0.0564	2.81723	0.0591788	TRUE	1.24872
MT-ND3	0.9432	0.0568	2.80974	0.975743	TRUE	1.24565
ALDH1A1	0.9424	0.0576	2.79491	0.210712	TRUE	1.23958
AL138927.1	0.9422	0.0578	2.79123	-0.28814	TRUE	1.23807
AC097512.1	0.9416	0.0584	2.78026	0.236496	TRUE	1.23359
SLC7A2	0.9414	0.0586	2.77663	1.1838	TRUE	1.2321
AC108690.1	0.9412	0.0588	2.77301	-0.915368	FALSE	1.23062
AC112481.2	0.9412	0.0588	2.77301	-0.735137	FALSE	1.23062
TWIST1	0.9412	0.0588	2.77301	-0.6008	TRUE	1.23062
AC008696.2	0.9404	0.0596	2.75865	-1.08799	FALSE	1.22475
NOX4	0.9402	0.0598	2.75509	-0.535941	FALSE	1.2233
AC099517.1	0.94	0.06	2.75154	0.29227	FALSE	1.22185
AL122014.1	0.9398	0.0602	2.74799	-0.448575	FALSE	1.2204
PRRX1	0.939	0.061	2.73394	0.341193	FALSE	1.21467
AC125793.1	0.939	0.061	2.73394	-0.344295	FALSE	1.21467
AC087672.2	0.9378	0.0622	2.71318	-0.0535798	FALSE	1.20621
LONRF3	0.9372	0.0628	2.70294	0.834803	FALSE	1.20204
MT-ATP8	0.9366	0.0634	2.69279	1.90276	FALSE	1.19791
KCNK2	0.9362	0.0638	2.68608	0.170102	FALSE	1.19518
PLCXD3	0.9362	0.0638	2.68608	-0.0407448	FALSE	1.19518
MTRNR2L8	0.936	0.064	2.68273	1.08809	FALSE	1.19382
AC008415.1	0.936	0.064	2.68273	-0.578705	FALSE	1.19382
AC093607.1	0.9358	0.0642	2.6794	0.0404501	FALSE	1.19246
ITPR2	0.9358	0.0642	2.6794	-0.0295691	FALSE	1.19246
AP000331.1	0.9358	0.0642	2.6794	0.273766	FALSE	1.19246
VAV3	0.9356	0.0644	2.67607	-0.0727763	FALSE	1.19111
PCDH9-AS3	0.9352	0.0648	2.66945	-0.935364	FALSE	1.18842
TSHZ2	0.9352	0.0648	2.66945	-0.215928	FALSE	1.18842
AC009262.1	0.9348	0.0652	2.66287	0.252767	FALSE	1.18575
AC092131.1	0.9348	0.0652	2.66287	0.330652	FALSE	1.18575
RGS8	0.9346	0.0654	2.6596	-0.206027	FALSE	1.18442
MT-CYB	0.9346	0.0654	2.6596	0.574055	FALSE	1.18442
MT-CO3	0.9344	0.0656	2.65633	0.646096	FALSE	1.1831
MT-ND4	0.934	0.066	2.64982	0.692067	FALSE	1.18046
AL591463.1	0.934	0.066	2.64982	-0.117631	FALSE	1.18046
AL354771.1	0.9338	0.0662	2.64658	-0.305392	FALSE	1.17914
CALB1	0.9336	0.0664	2.64335	0.375382	FALSE	1.17783
LINC02770	0.933	0.067	2.63371	-0.00651836	FALSE	1.17393
GLDN	0.9328	0.0672	2.63052	0.354078	FALSE	1.17263
FGF10	0.9326	0.0674	2.62733	-0.578423	FALSE	1.17134
SV2C	0.9324	0.0676	2.62415	-0.526058	FALSE	1.17005
SEMA3C	0.9324	0.0676	2.62415	0.5517	FALSE	1.17005
DISC1FP1	0.9324	0.0676	2.62415	1.41832	FALSE	1.17005
AL391117.1	0.9322	0.0678	2.62099	-0.367518	FALSE	1.16877
PDGFD	0.9322	0.0678	2.62099	0.346233	FALSE	1.16877
EPB41L4A	0.9318	0.0682	2.61467	-0.10521	FALSE	1.16622
AL360178.1	0.9316	0.0684	2.61153	-1.00991	FALSE	1.16494
IL1RAPL2	0.9314	0.0686	2.6084	-0.303439	FALSE	1.16368
AC079163.2	0.9314	0.0686	2.6084	0.873868	FALSE	1.16368
AC068931.1	0.9314	0.0686	2.6084	-0.972938	FALSE	1.16368
ARHGAP25	0.9312	0.0688	2.60527	-0.521246	FALSE	1.16241
AR	0.9312	0.0688	2.60527	-0.631449	FALSE	1.16241
TDO2	0.931	0.069	2.60215	-0.325432	FALSE	1.16115
AL390800.1	0.9306	0.0694	2.59594	1.57028	FALSE	1.15864
MT-ATP6	0.9306	0.0694	2.59594	0.831167	FALSE	1.15864
MEIS2	0.93	0.07	2.58669	0.583048	FALSE	1.1549
AP000462.1	0.93	0.07	2.58669	-0.891828	FALSE	1.1549
AC064829.1	0.9296	0.0704	2.58056	0.526871	FALSE	1.15243
AL136441.1	0.9294	0.0706	2.57751	0.481742	FALSE	1.1512
ANKRD55	0.9294	0.0706	2.57751	0.351999	FALSE	1.1512
MT-ND4L	0.9292	0.0708	2.57446	1.08872	FALSE	1.14997
DCN	0.929	0.071	2.57143	0.171278	FALSE	1.14874
FP236383.3	0.929	0.071	2.57143	1.1302	FALSE	1.14874
AL592156.2	0.929	0.071	2.57143	1.56337	FALSE	1.14874
ASTN2-AS1	0.929	0.071	2.57143	-0.138368	FALSE	1.14874
LINC01478	0.9286	0.0714	2.56538	-0.271563	FALSE	1.1463
SYT10	0.9286	0.0714	2.56538	0.599718	FALSE	1.1463
AL355672.1	0.9284	0.0716	2.56237	0.101404	FALSE	1.14509
CACNG4	0.9284	0.0716	2.56237	0.591788	FALSE	1.14509
CHRM2	0.9282	0.0718	2.55936	-0.512324	FALSE	1.14388
SPRY4-AS1	0.928	0.072	2.55637	-0.707199	FALSE	1.14267
SEMA5A	0.9278	0.0722	2.55338	-0.0794287	FALSE	1.14146
BTNL9	0.9276	0.0724	2.55039	-0.219165	FALSE	1.14026
MT-ND1	0.9274	0.0726	2.54742	0.673019	FALSE	1.13906
MT-CO1	0.9274	0.0726	2.54742	0.436347	FALSE	1.13906
AC092691.3	0.9274	0.0726	2.54742	-0.285166	FALSE	1.13906
SLIT2	0.9274	0.0726	2.54742	0.63171	FALSE	1.13906
SLCO2A1	0.9272	0.0728	2.54445	0.0668092	FALSE	1.13787
MTRNR2L12	0.9272	0.0728	2.54445	0.993938	FALSE	1.13787
C5orf17	0.927	0.073	2.54149	0.772687	FALSE	1.13668
AC073091.4	0.927	0.073	2.54149	-0.471614	FALSE	1.13668
AL109930.1	0.927	0.073	2.54149	-0.428476	FALSE	1.13668
MT-CO2	0.927	0.073	2.54149	0.554934	FALSE	1.13668
AC008574.1	0.927	0.073	2.54149	0.225716	FALSE	1.13668
PCDH9-AS4	0.9268	0.0732	2.53854	-0.133322	FALSE	1.13549
MT-ND2	0.9268	0.0732	2.53854	0.719347	FALSE	1.13549
SEL1L3	0.9266	0.0734	2.5356	-0.010776	FALSE	1.1343
LINC02465	0.9266	0.0734	2.5356	-0.222702	FALSE	1.1343
AC004594.1	0.9266	0.0734	2.5356	-0.764116	FALSE	1.1343
AL627171.2	0.9264	0.0736	2.53266	2.01105	FALSE	1.13312
AL035427.1	0.926	0.074	2.52681	0.246253	FALSE	1.13077
ADTRP	0.926	0.074	2.52681	-0.319391	FALSE	1.13077
HES1	0.926	0.074	2.52681	-0.787414	FALSE	1.13077
COL12A1	0.9258	0.0742	2.52389	-0.300496	FALSE	1.1296
MT-ND5	0.9258	0.0742	2.52389	0.778058	FALSE	1.1296
LGALS1	0.9256	0.0744	2.52099	-0.888062	FALSE	1.12843
TOX3	0.9256	0.0744	2.52099	0.503778	FALSE	1.12843
PDE7B	0.9254	0.0746	2.51809	-0.576309	FALSE	1.12726
TSIX	0.9254	0.0746	2.51809	0.025177	FALSE	1.12726
AC097487.1	0.9254	0.0746	2.51809	0.568512	FALSE	1.12726
AP002989.1	0.9254	0.0746	2.51809	0.302651	FALSE	1.12726
AC138305.1	0.9254	0.0746	2.51809	-0.142418	FALSE	1.12726
AL390774.2	0.9254	0.0746	2.51809	-0.222457	FALSE	1.12726
SLC38A11	0.9252	0.0748	2.51519	-0.457037	FALSE	1.1261
TWIST2	0.925	0.075	2.51231	0.0597396	FALSE	1.12494
FOS	0.925	0.075	2.51231	-0.809193	FALSE	1.12494
AL138760.1	0.9246	0.0754	2.50655	-0.333813	FALSE	1.12263
C5orf63	0.9246	0.0754	2.50655	1.00937	FALSE	1.12263
COL21A1	0.9246	0.0754	2.50655	0.488491	FALSE	1.12263
AC093305.1	0.9244	0.0756	2.50369	-0.312563	FALSE	1.12148
KLHL1	0.9244	0.0756	2.50369	0.136098	FALSE	1.12148
AC022655.1	0.9242	0.0758	2.50083	0.00985432	FALSE	1.12033
LINC01239	0.9242	0.0758	2.50083	-0.586937	FALSE	1.12033
AC040174.1	0.9242	0.0758	2.50083	0.0507665	FALSE	1.12033
ARL17B	0.924	0.076	2.49798	0.375616	FALSE	1.11919
GABRG3-AS1	0.924	0.076	2.49798	-0.851262	FALSE	1.11919
FGF1	0.924	0.076	2.49798	-0.746829	FALSE	1.11919
AC004039.1	0.924	0.076	2.49798	-0.44548	FALSE	1.11919
AC109466.1	0.9236	0.0764	2.4923	-0.522541	FALSE	1.11691
TOX	0.9236	0.0764	2.4923	0.440327	FALSE	1.11691
ARHGAP26-AS1	0.9236	0.0764	2.4923	-0.984862	FALSE	1.11691
CAMK2N2	0.9236	0.0764	2.4923	-0.548867	FALSE	1.11691
AP003464.1	0.9236	0.0764	2.4923	-0.278963	FALSE	1.11691
AC009063.2	0.9234	0.0766	2.48947	-0.393489	FALSE	1.11577
RMRP	0.9234	0.0766	2.48947	1.80448	FALSE	1.11577
AC073578.2	0.9232	0.0768	2.48664	-0.4543	FALSE	1.11464
PLOD2	0.9232	0.0768	2.48664	0.0909934	FALSE	1.11464
TRPC7	0.923	0.077	2.48382	-0.710745	FALSE	1.11351
LINC01515	0.923	0.077	2.48382	0.501689	FALSE	1.11351
SNCG	0.923	0.077	2.48382	-0.639394	FALSE	1.11351
MYBPC1	0.923	0.077	2.48382	0.15313	FALSE	1.11351
RORB	0.9224	0.0776	2.47541	0.181726	FALSE	1.11014
PPFIA2-AS1	0.922	0.078	2.46984	-0.157792	FALSE	1.10791
GABRG1	0.922	0.078	2.46984	0.015039	FALSE	1.10791
AL359636.2	0.922	0.078	2.46984	-0.409114	FALSE	1.10791
LINC00470	0.922	0.078	2.46984	0.127485	FALSE	1.10791
PANTR1	0.9218	0.0782	2.46706	-0.457633	FALSE	1.10679
NPFFR2	0.9218	0.0782	2.46706	0.187265	FALSE	1.10679
MDGA1	0.9218	0.0782	2.46706	-0.158635	FALSE	1.10679
PCDH9-AS1	0.9218	0.0782	2.46706	-0.85571	FALSE	1.10679
P4HA3	0.921	0.079	2.45601	-0.525293	FALSE	1.10237
NR2F2-AS1	0.9208	0.0792	2.45327	0.445327	FALSE	1.10127
CHST9	0.9208	0.0792	2.45327	-0.288108	FALSE	1.10127
DCC	0.9208	0.0792	2.45327	0.260393	FALSE	1.10127
CELF2-AS2	0.9204	0.0796	2.44779	-0.363025	FALSE	1.09909
PRDM1	0.9202	0.0798	2.44507	0.213891	FALSE	1.098
AC090825.1	0.92	0.08	2.44235	-0.212125	FALSE	1.09691
HES4	0.9198	0.0802	2.43963	-1.18974	FALSE	1.09583
AC012085.2	0.9196	0.0804	2.43692	-0.354824	FALSE	1.09474
AP000829.1	0.9194	0.0806	2.43422	-0.241295	FALSE	1.09366
LINC02306	0.9194	0.0806	2.43422	0.607319	FALSE	1.09366
LINC02237	0.9194	0.0806	2.43422	0.137059	FALSE	1.09366
LINC01102	0.9194	0.0806	2.43422	-0.370615	FALSE	1.09366
GPC5-AS2	0.9194	0.0806	2.43422	0.498611	FALSE	1.09366
AC008056.1	0.9194	0.0806	2.43422	-0.645706	FALSE	1.09366
DPP10-AS3	0.9192	0.0808	2.43153	-0.639539	FALSE	1.09259
CCDC85B	0.9192	0.0808	2.43153	-1.12574	FALSE	1.09259
MYO16	0.9192	0.0808	2.43153	0.179446	FALSE	1.09259
ARHGAP6	0.919	0.081	2.42884	0.126354	FALSE	1.09151
AL139294.1	0.919	0.081	2.42884	-0.434742	FALSE	1.09151
FP671120.4	0.9186	0.0814	2.42348	0.957252	FALSE	1.08938
AC008067.1	0.9186	0.0814	2.42348	-0.739395	FALSE	1.08938
AC110614.1	0.9186	0.0814	2.42348	-0.120199	FALSE	1.08938
AC099788.1	0.9184	0.0816	2.4208	-0.154164	FALSE	1.08831
LINC02263	0.9184	0.0816	2.4208	-0.342484	FALSE	1.08831
AC016042.1	0.9182	0.0818	2.41814	-0.385279	FALSE	1.08725
AL133346.1	0.918	0.082	2.41548	-0.109236	FALSE	1.08619
AC012409.2	0.918	0.082	2.41548	0.0230651	FALSE	1.08619
ST7-AS2	0.9178	0.0822	2.41282	-0.423887	FALSE	1.08513
SCN7A	0.9178	0.0822	2.41282	0.0885267	FALSE	1.08513
LSAMP-AS1	0.9176	0.0824	2.41018	-0.557336	FALSE	1.08407
AL157938.2	0.9176	0.0824	2.41018	-0.385168	FALSE	1.08407
AC091885.2	0.9176	0.0824	2.41018	-0.70897	FALSE	1.08407
AL162493.1	0.9176	0.0824	2.41018	0.77406	FALSE	1.08407
AC055733.2	0.9176	0.0824	2.41018	-0.426774	FALSE	1.08407
AP002518.2	0.9176	0.0824	2.41018	0.374547	FALSE	1.08407
AL356737.2	0.9174	0.0826	2.40753	0.248386	FALSE	1.08302
AP001021.3	0.9174	0.0826	2.40753	-0.102329	FALSE	1.08302
TRPM3	0.9172	0.0828	2.4049	0.117672	FALSE	1.08197
COL4A2	0.9172	0.0828	2.4049	-0.0326314	FALSE	1.08197
AL590006.1	0.917	0.083	2.40227	0.206731	FALSE	1.08092
ZNF676	0.917	0.083	2.40227	0.139077	FALSE	1.08092
AC092832.2	0.917	0.083	2.40227	-0.44562	FALSE	1.08092
ARHGEF26-AS1	0.9168	0.0832	2.39964	1.09464	FALSE	1.07988
LINC02253	0.9168	0.0832	2.39964	-0.218276	FALSE	1.07988
AC026202.2	0.9166	0.0834	2.39702	-0.698047	FALSE	1.07883
LINC01579	0.9166	0.0834	2.39702	-0.648953	FALSE	1.07883
MTCP1	0.9166	0.0834	2.39702	-0.55212	FALSE	1.07883
FOXP2	0.9166	0.0834	2.39702	0.404901	FALSE	1.07883
AC096576.2	0.9164	0.0836	2.39441	0.129493	FALSE	1.07779
ECE2	0.9164	0.0836	2.39441	0.11131	FALSE	1.07779
AC119868.2	0.9164	0.0836	2.39441	-0.658922	FALSE	1.07779
AC104365.1	0.9162	0.0838	2.3918	-0.350456	FALSE	1.07676
BDNF	0.9162	0.0838	2.3918	-0.440081	FALSE	1.07676
ABCA9-AS1	0.916	0.084	2.3892	-0.435248	FALSE	1.07572
AGBL1	0.916	0.084	2.3892	0.257309	FALSE	1.07572
STPG2-AS1	0.9156	0.0844	2.38401	0.247018	FALSE	1.07366
AP003025.2	0.9156	0.0844	2.38401	-0.748301	FALSE	1.07366
AC098617.1	0.9154	0.0846	2.38143	-0.196424	FALSE	1.07263
AC019130.1	0.9154	0.0846	2.38143	-0.498795	FALSE	1.07263
SLC1A3	0.915	0.085	2.37627	1.00311	FALSE	1.07058
ADGRF5	0.9148	0.0852	2.3737	0.102527	FALSE	1.06956
AC111006.1	0.9146	0.0854	2.37114	-0.00380182	FALSE	1.06854
CYP1B1	0.9146	0.0854	2.37114	0.118515	FALSE	1.06854
HPCAL1	0.9144	0.0856	2.36858	0.191654	FALSE	1.06753
AC090709.1	0.9142	0.0858	2.36603	-0.475978	FALSE	1.06651
GLP2R	0.914	0.086	2.36348	-0.0256372	FALSE	1.0655
PRKCA-AS1	0.914	0.086	2.36348	-0.768895	FALSE	1.0655
IL7	0.9138	0.0862	2.36094	-0.146999	FALSE	1.06449
C1QTNF7	0.9138	0.0862	2.36094	-0.0895901	FALSE	1.06449
KCNMA1-AS1	0.9136	0.0864	2.35841	-0.162942	FALSE	1.06349
PCDH9-AS2	0.9134	0.0866	2.35587	-0.6272	FALSE	1.06248
MKX	0.9132	0.0868	2.35335	-0.541827	FALSE	1.06148
ZFPM2-AS1	0.913	0.087	2.35083	-0.375923	FALSE	1.06048
AP002370.2	0.913	0.087	2.35083	-0.595427	FALSE	1.06048
AC073571.1	0.9128	0.0872	2.34831	-0.336279	FALSE	1.05948
PEX5L-AS2	0.9128	0.0872	2.34831	-0.0947027	FALSE	1.05948
ITGA6	0.9128	0.0872	2.34831	0.356362	FALSE	1.05948
CYP1B1-AS1	0.9128	0.0872	2.34831	0.564545	FALSE	1.05948
AC060765.1	0.9128	0.0872	2.34831	0.10527	FALSE	1.05948
RNF182	0.9128	0.0872	2.34831	-0.146592	FALSE	1.05948
AC008825.1	0.9126	0.0874	2.3458	0.713457	FALSE	1.05849
AL583808.1	0.9126	0.0874	2.3458	0.0203195	FALSE	1.05849
DLC1	0.9126	0.0874	2.3458	-0.0510197	FALSE	1.05849
SPDYE2	0.9124	0.0876	2.3433	-0.856711	FALSE	1.0575
AC069228.1	0.9124	0.0876	2.3433	-0.465278	FALSE	1.0575
AC139720.1	0.9122	0.0878	2.3408	-0.278233	FALSE	1.05651
AC107068.2	0.9122	0.0878	2.3408	-0.272236	FALSE	1.05651
LINC02315	0.9122	0.0878	2.3408	0.264853	FALSE	1.05651
AL357873.1	0.912	0.088	2.3383	-0.644806	FALSE	1.05552
PHLDB2	0.912	0.088	2.3383	-0.0816097	FALSE	1.05552
AC023095.1	0.912	0.088	2.3383	0.0545979	FALSE	1.05552
FAU	0.9118	0.0882	2.33581	-0.744793	FALSE	1.05453
AL356488.2	0.9118	0.0882	2.33581	1.66878	FALSE	1.05453
ARHGAP10	0.9118	0.0882	2.33581	0.198816	FALSE	1.05453
SLC24A4	0.9118	0.0882	2.33581	0.224328	FALSE	1.05453
RPL26	0.9118	0.0882	2.33581	-0.710645	FALSE	1.05453
EXPH5	0.9118	0.0882	2.33581	-0.648752	FALSE	1.05453
ATP10A	0.9116	0.0884	2.33333	0.301577	FALSE	1.05355
PREX2	0.9114	0.0886	2.33085	-0.0329771	FALSE	1.05257
AL132633.1	0.9114	0.0886	2.33085	0.175684	FALSE	1.05257
RYR3	0.9112	0.0888	2.32838	-0.0569358	FALSE	1.05159
AL445255.1	0.9112	0.0888	2.32838	0.205619	FALSE	1.05159
ANKRD30A	0.911	0.089	2.32591	0.292116	FALSE	1.05061
AL445928.2	0.9108	0.0892	2.32344	-0.624731	FALSE	1.04964
DIO2-AS1	0.9106	0.0894	2.32098	0.182985	FALSE	1.04866
ZNF451-AS1	0.9106	0.0894	2.32098	-0.557294	FALSE	1.04866
TLL1	0.9106	0.0894	2.32098	-0.101777	FALSE	1.04866
SLA	0.9106	0.0894	2.32098	0.143365	FALSE	1.04866
MT-ND6	0.9106	0.0894	2.32098	1.28977	FALSE	1.04866
AL136298.1	0.9104	0.0896	2.31853	-0.345367	FALSE	1.04769
AC004053.1	0.9104	0.0896	2.31853	-0.110212	FALSE	1.04769
AC008568.1	0.9104	0.0896	2.31853	0.153552	FALSE	1.04769
PRKD3	0.9102	0.0898	2.31608	-0.633035	FALSE	1.04672
LPL	0.9102	0.0898	2.31608	0.678266	FALSE	1.04672
LINC01885	0.9102	0.0898	2.31608	-0.289948	FALSE	1.04672
AC012404.1	0.9102	0.0898	2.31608	-0.729707	FALSE	1.04672
ENPEP	0.91	0.09	2.31363	-0.104825	FALSE	1.04576
INSYN2A	0.91	0.09	2.31363	0.094223	FALSE	1.04576
PSG8	0.9098	0.0902	2.3112	-0.0288625	FALSE	1.04479
PDE10A	0.9098	0.0902	2.3112	-0.686245	FALSE	1.04479
SPOCK3	0.9096	0.0904	2.30876	0.390897	FALSE	1.04383
AC068051.1	0.9096	0.0904	2.30876	-0.126754	FALSE	1.04383
PLCG2	0.9096	0.0904	2.30876	1.3517	FALSE	1.04383
CHRM3-AS2	0.9094	0.0906	2.30633	-0.637834	FALSE	1.04287
SLC22A24	0.9094	0.0906	2.30633	-0.275558	FALSE	1.04287
LINC00598	0.9094	0.0906	2.30633	0.622146	FALSE	1.04287
MIR31HG	0.9094	0.0906	2.30633	0.28124	FALSE	1.04287
AC027288.3	0.9094	0.0906	2.30633	-0.449557	FALSE	1.04287
GREM1	0.9092	0.0908	2.30391	-0.356575	FALSE	1.04191
AC093610.1	0.9092	0.0908	2.30391	-0.548466	FALSE	1.04191
AC023424.3	0.9092	0.0908	2.30391	-0.621501	FALSE	1.04191
AL355838.1	0.9092	0.0908	2.30391	-0.529314	FALSE	1.04191
AL118516.1	0.9092	0.0908	2.30391	-0.827095	FALSE	1.04191
DLGAP1-AS5	0.909	0.091	2.30149	-0.157724	FALSE	1.04096
ARHGAP29	0.909	0.091	2.30149	-0.428609	FALSE	1.04096
AC114930.1	0.909	0.091	2.30149	-0.0331039	FALSE	1.04096
AC087521.2	0.9088	0.0912	2.29907	-0.374978	FALSE	1.04001
RPL36AL	0.9088	0.0912	2.29907	-0.76015	FALSE	1.04001
AC106729.1	0.9088	0.0912	2.29907	0.291292	FALSE	1.04001
AC015923.1	0.9088	0.0912	2.29907	-0.296208	FALSE	1.04001
LINC01090	0.9088	0.0912	2.29907	-0.25967	FALSE	1.04001
LGR5	0.9086	0.0914	2.29666	0.150151	FALSE	1.03905
AC018730.1	0.9086	0.0914	2.29666	-0.465574	FALSE	1.03905
ABCB1	0.9086	0.0914	2.29666	-0.13904	FALSE	1.03905
AC244517.11	0.9084	0.0916	2.29425	-0.335544	FALSE	1.0381
AC011246.1	0.9084	0.0916	2.29425	0.51653	FALSE	1.0381
RPS4X	0.9082	0.0918	2.29185	-0.804931	FALSE	1.03716
P2RY12	0.908	0.092	2.28946	0.149093	FALSE	1.03621
RPS27A	0.908	0.092	2.28946	-0.831802	FALSE	1.03621
AC090579.1	0.908	0.092	2.28946	-0.390733	FALSE	1.03621
PWRN1	0.908	0.092	2.28946	-0.277114	FALSE	1.03621
RMST	0.9078	0.0922	2.28706	0.0154824	FALSE	1.03527
P2RY14	0.9078	0.0922	2.28706	-0.516288	FALSE	1.03527
CDH13	0.9078	0.0922	2.28706	0.250594	FALSE	1.03527
AC073167.1	0.9076	0.0924	2.28468	-0.62262	FALSE	1.03433
AC093879.1	0.9076	0.0924	2.28468	-0.241115	FALSE	1.03433
AC025211.1	0.9076	0.0924	2.28468	-0.319767	FALSE	1.03433
RPL18A	0.9074	0.0926	2.28229	-0.884465	FALSE	1.03339
RPL7A	0.9074	0.0926	2.28229	-0.755014	FALSE	1.03339
CNKSR3	0.9074	0.0926	2.28229	0.0708818	FALSE	1.03339
AC053513.1	0.9074	0.0926	2.28229	0.14961	FALSE	1.03339
DPYD-AS1	0.9074	0.0926	2.28229	-0.199377	FALSE	1.03339
AL138828.1	0.9072	0.0928	2.27992	-0.613984	FALSE	1.03245
AC092939.1	0.907	0.093	2.27754	-0.0775752	FALSE	1.03152
PDE5A	0.907	0.093	2.27754	-0.421155	FALSE	1.03152
AC016687.2	0.907	0.093	2.27754	0.24874	FALSE	1.03152
RPS15	0.907	0.093	2.27754	-0.845294	FALSE	1.03152
AL359706.1	0.907	0.093	2.27754	-0.467502	FALSE	1.03152
KIAA1211	0.9068	0.0932	2.27517	0.50099	FALSE	1.03058
NDN	0.9068	0.0932	2.27517	-0.12392	FALSE	1.03058
AL157829.1	0.9068	0.0932	2.27517	-0.46062	FALSE	1.03058
MIR181A2HG	0.9066	0.0934	2.27281	-0.689183	FALSE	1.02965
SULF2	0.9066	0.0934	2.27281	0.051475	FALSE	1.02965
AC092546.1	0.9066	0.0934	2.27281	0.170182	FALSE	1.02965
AL589740.1	0.9066	0.0934	2.27281	-0.346066	FALSE	1.02965
LY96	0.9062	0.0938	2.2681	-0.0889277	FALSE	1.0278
AC090204.1	0.9062	0.0938	2.2681	-0.349536	FALSE	1.0278
ADAMTS9-AS2	0.9062	0.0938	2.2681	0.33492	FALSE	1.0278
AC006296.3	0.9062	0.0938	2.2681	0.48979	FALSE	1.0278
NTN4	0.906	0.094	2.26574	-0.0148673	FALSE	1.02687
LINC02822	0.906	0.094	2.26574	-0.313014	FALSE	1.02687
AC016687.3	0.906	0.094	2.26574	0.265218	FALSE	1.02687
AC012459.1	0.9058	0.0942	2.2634	-0.0946307	FALSE	1.02595
POSTN	0.9058	0.0942	2.2634	-0.270442	FALSE	1.02595
B3GNT5	0.9058	0.0942	2.2634	0.02391	FALSE	1.02595
S100A6	0.9056	0.0944	2.26106	-0.831296	FALSE	1.02503
AC023385.1	0.9056	0.0944	2.26106	-0.0601954	FALSE	1.02503
LRTM1	0.9056	0.0944	2.26106	-0.546008	FALSE	1.02503
C12orf40	0.9056	0.0944	2.26106	-0.552786	FALSE	1.02503
AC010976.1	0.9056	0.0944	2.26106	-0.0999203	FALSE	1.02503
AP003049.2	0.9056	0.0944	2.26106	-0.190683	FALSE	1.02503
F11-AS1	0.9054	0.0946	2.25872	0.755394	FALSE	1.02411
LINC01924	0.9054	0.0946	2.25872	0.796315	FALSE	1.02411
EDIL3	0.9054	0.0946	2.25872	-0.0637236	FALSE	1.02411
KCNH5	0.9054	0.0946	2.25872	-0.320626	FALSE	1.02411
AC103770.1	0.9052	0.0948	2.25639	-0.00765991	FALSE	1.02319
AP000943.2	0.9052	0.0948	2.25639	-0.0927658	FALSE	1.02319
SPARC	0.9052	0.0948	2.25639	0.37034	FALSE	1.02319
LINC00507	0.9052	0.0948	2.25639	-0.0589862	FALSE	1.02319
SELENOM	0.905	0.095	2.25406	-0.69888	FALSE	1.02228
COL18A1	0.9048	0.0952	2.25173	-0.194882	FALSE	1.02136
CDK18	0.9048	0.0952	2.25173	-0.0300174	FALSE	1.02136
AC013287.1	0.9044	0.0956	2.2471	0.160885	FALSE	1.01954
NPTX2	0.9044	0.0956	2.2471	-0.612735	FALSE	1.01954
ANGPT2	0.9044	0.0956	2.2471	-0.625174	FALSE	1.01954
GRAMD2B	0.9042	0.0958	2.24479	-0.101403	FALSE	1.01863
FGF12-AS1	0.9042	0.0958	2.24479	-0.431218	FALSE	1.01863
PLA2R1	0.9042	0.0958	2.24479	-0.198824	FALSE	1.01863
CA1	0.904	0.096	2.24248	-0.583523	FALSE	1.01773
BCL2L14	0.9038	0.0962	2.24018	-0.433609	FALSE	1.01682
AC104827.1	0.9038	0.0962	2.24018	-0.295723	FALSE	1.01682
AC016716.2	0.9038	0.0962	2.24018	-0.727202	FALSE	1.01682
ANKUB1	0.9036	0.0964	2.23788	-0.223554	FALSE	1.01592
AC027018.1	0.9036	0.0964	2.23788	-0.468444	FALSE	1.01592
FRMD6-AS2	0.9034	0.0966	2.23559	-0.333394	FALSE	1.01502
NDUFB11	0.9034	0.0966	2.23559	-0.864647	FALSE	1.01502
COBLL1	0.9032	0.0968	2.2333	0.271894	FALSE	1.01412
PCSK1	0.9032	0.0968	2.2333	-0.537441	FALSE	1.01412
AC133065.1	0.9032	0.0968	2.2333	0.122079	FALSE	1.01412
PWRN4	0.903	0.097	2.23101	-0.4173	FALSE	1.01323
PDLIM3	0.903	0.097	2.23101	-0.463975	FALSE	1.01323
TIMP3	0.9028	0.0972	2.22873	-0.574609	FALSE	1.01233
AP001011.1	0.9028	0.0972	2.22873	-0.198385	FALSE	1.01233
AC008691.1	0.9028	0.0972	2.22873	0.384758	FALSE	1.01233
PAPSS2	0.9026	0.0974	2.22645	-0.287639	FALSE	1.01144
AC004158.1	0.9026	0.0974	2.22645	0.33455	FALSE	1.01144
PLEKHH2	0.9026	0.0974	2.22645	0.250219	FALSE	1.01144
GNAL	0.9026	0.0974	2.22645	0.0710821	FALSE	1.01144
WLS	0.9026	0.0974	2.22645	0.105755	FALSE	1.01144
MDFIC	0.9026	0.0974	2.22645	0.254569	FALSE	1.01144
PDE4B	0.9024	0.0976	2.22418	-0.419282	FALSE	1.01055
VIT	0.9024	0.0976	2.22418	-0.302128	FALSE	1.01055
ADCY8	0.9024	0.0976	2.22418	0.32785	FALSE	1.01055
PEG10	0.9022	0.0978	2.22191	0.200991	FALSE	1.00966
AC087286.2	0.9022	0.0978	2.22191	-0.35098	FALSE	1.00966
XIST	0.9022	0.0978	2.22191	0.158259	FALSE	1.00966
LINC01821	0.9022	0.0978	2.22191	0.530214	FALSE	1.00966
CAV3	0.902	0.098	2.21965	-0.331728	FALSE	1.00877
AC023590.1	0.9018	0.0982	2.21739	-0.351762	FALSE	1.00789
AC015971.1	0.9018	0.0982	2.21739	-0.318177	FALSE	1.00789
TCF4-AS1	0.9018	0.0982	2.21739	-0.588529	FALSE	1.00789
SEMA3A	0.9016	0.0984	2.21513	0.519742	FALSE	1.007
AC013265.1	0.9016	0.0984	2.21513	-0.352308	FALSE	1.007
C3orf67-AS1	0.9014	0.0986	2.21288	0.288548	FALSE	1.00612
AC090531.1	0.9014	0.0986	2.21288	-0.0983	FALSE	1.00612
PCSK5	0.9014	0.0986	2.21288	-0.397781	FALSE	1.00612
RPL41	0.9014	0.0986	2.21288	-0.520311	FALSE	1.00612
UBL5	0.9014	0.0986	2.21288	-0.412669	FALSE	1.00612
LINC01876	0.9012	0.0988	2.21063	0.584069	FALSE	1.00524
VWC2	0.9012	0.0988	2.21063	-0.136108	FALSE	1.00524
AC131571.1	0.9012	0.0988	2.21063	-0.357158	FALSE	1.00524
LINC01378	0.901	0.099	2.20839	-0.718711	FALSE	1.00436
AC007656.2	0.901	0.099	2.20839	0.610286	FALSE	1.00436
SLC7A11	0.901	0.099	2.20839	0.112267	FALSE	1.00436
MROH7	0.9008	0.0992	2.20615	0.39273	FALSE	1.00349
C3orf70	0.9008	0.0992	2.20615	0.682585	FALSE	1.00349
C4orf48	0.9008	0.0992	2.20615	-0.912863	FALSE	1.00349
IGSF10	0.9006	0.0994	2.20391	-0.51195	FALSE	1.00261
MT2A	0.9006	0.0994	2.20391	0.408483	FALSE	1.00261
CLTCL1	0.9004	0.0996	2.20168	0.00800562	FALSE	1.00174
POLR2I	0.9004	0.0996	2.20168	-0.698872	FALSE	1.00174
AC068282.1	0.9004	0.0996	2.20168	-0.323525	FALSE	1.00174
LINC00960	0.9004	0.0996	2.20168	-0.385449	FALSE	1.00174
ITM2C	0.9004	0.0996	2.20168	-0.738471	FALSE	1.00174
RPS13	0.9004	0.0996	2.20168	-0.666698	FALSE	1.00174
CFTR	0.9004	0.0996	2.20168	-0.598497	FALSE	1.00174
PTGER3	0.9002	0.0998	2.19945	-0.0416651	FALSE	1.00087
COL11A1	0.9002	0.0998	2.19945	-0.436178	FALSE	1.00087
AC002429.2	0.9	0.1	2.19722	-0.294436	FALSE	1
VGF	0.8998	0.1002	2.195	-0.7644	FALSE	0.999132
RPS12	0.8998	0.1002	2.195	-0.588325	FALSE	0.999132
HSPA1A	0.8998	0.1002	2.195	-0.472754	FALSE	0.999132
AP003086.1	0.8996	0.1004	2.19279	-0.449258	FALSE	0.998266
RPS21	0.8996	0.1004	2.19279	-0.558776	FALSE	0.998266
GRIN3A	0.8996	0.1004	2.19279	-0.147756	FALSE	0.998266
TUBB2A	0.8996	0.1004	2.19279	-0.477929	FALSE	0.998266
AP001442.1	0.8996	0.1004	2.19279	-0.513941	FALSE	0.998266
RBM20	0.8994	0.1006	2.19058	0.601541	FALSE	0.997402
RPL19	0.8994	0.1006	2.19058	-0.701728	FALSE	0.997402
RAB3B	0.8994	0.1006	2.19058	-0.379737	FALSE	0.997402
RFX4	0.8994	0.1006	2.19058	-0.616811	FALSE	0.997402
RASGRF2	0.8992	0.1008	2.18837	0.289802	FALSE	0.996539
CALCRL	0.8992	0.1008	2.18837	0.0446796	FALSE	0.996539
PAMR1	0.8992	0.1008	2.18837	0.124369	FALSE	0.996539
ARSJ	0.899	0.101	2.18616	0.218392	FALSE	0.995679
ANKRD65	0.899	0.101	2.18616	-0.465992	FALSE	0.995679
PRELID1	0.899	0.101	2.18616	-0.778609	FALSE	0.995679
RPL8	0.899	0.101	2.18616	-0.80401	FALSE	0.995679
LINC02653	0.8988	0.1012	2.18396	-0.164277	FALSE	0.994819
AC010168.1	0.8988	0.1012	2.18396	-0.366368	FALSE	0.994819
PLD1	0.8988	0.1012	2.18396	0.696961	FALSE	0.994819
AL110292.1	0.8988	0.1012	2.18396	0.997162	FALSE	0.994819
LRMDA	0.8986	0.1014	2.18176	0.102068	FALSE	0.993962
AC011092.2	0.8986	0.1014	2.18176	-0.57181	FALSE	0.993962
RPL10	0.8984	0.1016	2.17957	-0.746798	FALSE	0.993106
AC211433.1	0.8984	0.1016	2.17957	-0.252522	FALSE	0.993106
LINC01580	0.8984	0.1016	2.17957	-0.302903	FALSE	0.993106
ADAMTS2	0.8982	0.1018	2.17738	-0.0677352	FALSE	0.992252
KRT10	0.898	0.102	2.1752	-0.877024	FALSE	0.9914
RPLP1	0.898	0.102	2.1752	-0.672184	FALSE	0.9914
AC021723.2	0.898	0.102	2.1752	-0.0351377	FALSE	0.9914
C1orf56	0.898	0.102	2.1752	-0.889882	FALSE	0.9914
LMCD1	0.8978	0.1022	2.17302	0.5948	FALSE	0.990549
PAPPA	0.8978	0.1022	2.17302	-0.383001	FALSE	0.990549
P2RY6	0.8978	0.1022	2.17302	-0.55972	FALSE	0.990549
G2E3-AS1	0.8978	0.1022	2.17302	0.0135164	FALSE	0.990549
FTL	0.8978	0.1022	2.17302	-0.888258	FALSE	0.990549
AC006387.1	0.8976	0.1024	2.17084	-0.153537	FALSE	0.9897
ROS1	0.8976	0.1024	2.17084	0.576768	FALSE	0.9897
AC002463.1	0.8976	0.1024	2.17084	-0.355838	FALSE	0.9897
USP3	0.8974	0.1026	2.16866	0.176521	FALSE	0.988853
HSPA1B	0.8974	0.1026	2.16866	0.390644	FALSE	0.988853
AL358944.1	0.8972	0.1028	2.16649	0.174758	FALSE	0.988007
DIAPH2-AS1	0.897	0.103	2.16433	-0.507667	FALSE	0.987163
HTR7	0.897	0.103	2.16433	-0.338366	FALSE	0.987163
RPL29	0.8966	0.1034	2.16	-0.740165	FALSE	0.985479
AC114316.1	0.8966	0.1034	2.16	-0.164453	FALSE	0.985479
CDH20	0.8964	0.1036	2.15785	-0.2549	FALSE	0.98464
RPS7	0.8964	0.1036	2.15785	-0.710605	FALSE	0.98464
AC009315.1	0.8962	0.1038	2.1557	0.688136	FALSE	0.983803
AC110023.1	0.8962	0.1038	2.1557	-0.363607	FALSE	0.983803
PELI2	0.8962	0.1038	2.1557	0.205599	FALSE	0.983803
AL356295.1	0.8962	0.1038	2.1557	0.366347	FALSE	0.983803
TNFAIP6	0.8962	0.1038	2.1557	-0.370537	FALSE	0.983803
CCNJL	0.896	0.104	2.15355	0.544857	FALSE	0.982967
PCSK1N	0.896	0.104	2.15355	-0.696772	FALSE	0.982967
GREM2	0.8958	0.1042	2.1514	0.325819	FALSE	0.982132
AC069437.1	0.8956	0.1044	2.14926	-0.191524	FALSE	0.9813
HHIP	0.8956	0.1044	2.14926	-0.404284	FALSE	0.9813
KIZ-AS1	0.8956	0.1044	2.14926	-0.305551	FALSE	0.9813
SCN9A	0.8954	0.1046	2.14713	0.377725	FALSE	0.980468
ZNF608	0.8954	0.1046	2.14713	0.283813	FALSE	0.980468
AC110296.1	0.8954	0.1046	2.14713	-0.391268	FALSE	0.980468
ANXA1	0.8954	0.1046	2.14713	-0.0356622	FALSE	0.980468
ARC	0.8954	0.1046	2.14713	-0.936113	FALSE	0.980468
PCOLCE2	0.8952	0.1048	2.14499	-0.192898	FALSE	0.979639
PCDH8	0.895	0.105	2.14286	0.00858927	FALSE	0.978811
PCED1B	0.895	0.105	2.14286	0.298225	FALSE	0.978811
TSBP1-AS1	0.895	0.105	2.14286	0.141752	FALSE	0.978811
AP002336.2	0.8948	0.1052	2.14074	-0.36553	FALSE	0.977984
AC073091.3	0.8948	0.1052	2.14074	-0.0933123	FALSE	0.977984
RPS18	0.8946	0.1054	2.13861	-0.496143	FALSE	0.977159
UST	0.8946	0.1054	2.13861	-0.335398	FALSE	0.977159
RAI14	0.8946	0.1054	2.13861	-0.597141	FALSE	0.977159
VWC2L	0.8946	0.1054	2.13861	-0.0532613	FALSE	0.977159
AC074286.1	0.8946	0.1054	2.13861	-0.207956	FALSE	0.977159
CXCL13	0.8944	0.1056	2.13649	0.419619	FALSE	0.976336
L3MBTL4	0.8944	0.1056	2.13649	0.18256	FALSE	0.976336
AC064875.1	0.8944	0.1056	2.13649	-0.143591	FALSE	0.976336
AL133480.1	0.8942	0.1058	2.13438	-0.207906	FALSE	0.975514
IFIT3	0.8942	0.1058	2.13438	-0.660978	FALSE	0.975514
SULF1	0.8942	0.1058	2.13438	-0.327982	FALSE	0.975514
RPL32	0.894	0.106	2.13227	-0.688991	FALSE	0.974694
AP000676.5	0.894	0.106	2.13227	0.230144	FALSE	0.974694
ENOSF1	0.894	0.106	2.13227	0.531431	FALSE	0.974694
AC110014.1	0.8938	0.1062	2.13016	0.176605	FALSE	0.973875
FOXO1	0.8938	0.1062	2.13016	0.134886	FALSE	0.973875
AL353586.1	0.8936	0.1064	2.12805	-0.411031	FALSE	0.973058
RPL3	0.8936	0.1064	2.12805	-0.509869	FALSE	0.973058
DGKD	0.8936	0.1064	2.12805	-0.0790353	FALSE	0.973058
UBB	0.8934	0.1066	2.12595	-0.197225	FALSE	0.972243
AC107208.1	0.8934	0.1066	2.12595	-0.256162	FALSE	0.972243
AC104248.1	0.8934	0.1066	2.12595	0.556444	FALSE	0.972243
MGAT4C	0.8932	0.1068	2.12385	-0.139677	FALSE	0.971429
ACOT11	0.893	0.107	2.12176	0.354974	FALSE	0.970616
AL355612.1	0.8928	0.1072	2.11967	-0.276078	FALSE	0.969805
AP001825.1	0.8928	0.1072	2.11967	-0.341722	FALSE	0.969805
LINC02301	0.8928	0.1072	2.11967	0.301391	FALSE	0.969805
ATP8B4	0.8926	0.1074	2.11758	0.77596	FALSE	0.968996
RPS27	0.8926	0.1074	2.11758	-0.576611	FALSE	0.968996
SHROOM3	0.8926	0.1074	2.11758	-0.252541	FALSE	0.968996
H2AFZ	0.8924	0.1076	2.11549	-0.501056	FALSE	0.968188
HSPB1	0.8924	0.1076	2.11549	0.00533628	FALSE	0.968188
B4GAT1	0.8924	0.1076	2.11549	-0.39987	FALSE	0.968188
LINC02645	0.8924	0.1076	2.11549	0.257658	FALSE	0.968188
DUOX1	0.8922	0.1078	2.11341	-0.498041	FALSE	0.967381
HIST1H4C	0.8922	0.1078	2.11341	-0.24896	FALSE	0.967381
SH3BGRL3	0.8922	0.1078	2.11341	-0.752138	FALSE	0.967381
AL713851.1	0.8922	0.1078	2.11341	0.33095	FALSE	0.967381
TCERG1L	0.8922	0.1078	2.11341	0.469014	FALSE	0.967381
TRMT9B	0.8922	0.1078	2.11341	-0.327767	FALSE	0.967381
TMEM132C	0.8922	0.1078	2.11341	-0.192589	FALSE	0.967381
AL050403.2	0.892	0.108	2.11133	0.743464	FALSE	0.966576
EPHA3	0.8918	0.1082	2.10926	-0.134555	FALSE	0.965773
ACVR1C	0.8918	0.1082	2.10926	0.0277324	FALSE	0.965773
ITGA11	0.8916	0.1084	2.10719	-0.386493	FALSE	0.964971
LINC01098	0.8916	0.1084	2.10719	0.629735	FALSE	0.964971
AC105402.3	0.8914	0.1086	2.10512	0.66839	FALSE	0.96417
AC113383.1	0.8914	0.1086	2.10512	0.106563	FALSE	0.96417
AC005400.1	0.8914	0.1086	2.10512	-0.480411	FALSE	0.96417
AC011933.4	0.8914	0.1086	2.10512	-0.446292	FALSE	0.96417
GAPDH	0.8914	0.1086	2.10512	-0.443329	FALSE	0.96417
RPL39	0.8912	0.1088	2.10306	-0.576814	FALSE	0.963371
NNAT	0.8908	0.1092	2.09894	-0.782733	FALSE	0.961777
LINC00513	0.8908	0.1092	2.09894	-0.459594	FALSE	0.961777
AC012494.1	0.8908	0.1092	2.09894	0.585381	FALSE	0.961777
TNFAIP8	0.8908	0.1092	2.09894	0.726477	FALSE	0.961777
RPL10A	0.8908	0.1092	2.09894	-0.557364	FALSE	0.961777
AC007098.1	0.8908	0.1092	2.09894	-0.272082	FALSE	0.961777
TTC6	0.8906	0.1094	2.09688	0.0962257	FALSE	0.960983
BCAR3	0.8906	0.1094	2.09688	0.263651	FALSE	0.960983
CPNE4	0.8906	0.1094	2.09688	-0.0805502	FALSE	0.960983
BEX1	0.8906	0.1094	2.09688	-0.533558	FALSE	0.960983
HSPA8	0.8906	0.1094	2.09688	-0.470126	FALSE	0.960983
TUBA1A	0.8906	0.1094	2.09688	-0.809323	FALSE	0.960983
UTRN	0.8902	0.1098	2.09279	0.259577	FALSE	0.959398
AC009501.3	0.8902	0.1098	2.09279	-0.252698	FALSE	0.959398
LINC02250	0.8902	0.1098	2.09279	-0.205937	FALSE	0.959398
CHODL	0.8902	0.1098	2.09279	0.114888	FALSE	0.959398
LINC01915	0.8902	0.1098	2.09279	0.0135298	FALSE	0.959398
AC097467.3	0.89	0.11	2.09074	0.129777	FALSE	0.958607
PTPRZ1	0.89	0.11	2.09074	0.599101	FALSE	0.958607
OBI1-AS1	0.89	0.11	2.09074	0.880658	FALSE	0.958607
DOCK2	0.89	0.11	2.09074	-0.20325	FALSE	0.958607
AL139042.1	0.89	0.11	2.09074	0.153459	FALSE	0.958607
DAB1	0.8898	0.1102	2.0887	0.0775409	FALSE	0.957818
TTC9B	0.8898	0.1102	2.0887	-0.932677	FALSE	0.957818
TMSB10	0.8894	0.1106	2.08463	-0.666935	FALSE	0.956245
GSTP1	0.8894	0.1106	2.08463	-0.485383	FALSE	0.956245
CNGB1	0.8892	0.1108	2.0826	0.154814	FALSE	0.95546
RNASEK	0.8892	0.1108	2.0826	-0.662512	FALSE	0.95546
AL137009.1	0.8892	0.1108	2.0826	-0.297139	FALSE	0.95546
ZNF208	0.8892	0.1108	2.0826	0.249854	FALSE	0.95546
NRP1	0.8892	0.1108	2.0826	0.158919	FALSE	0.95546
AC090403.1	0.8892	0.1108	2.0826	-0.199953	FALSE	0.95546
AC022325.2	0.889	0.111	2.08057	0.499672	FALSE	0.954677
FTH1	0.8886	0.1114	2.07652	-0.822152	FALSE	0.953115
RGS22	0.8886	0.1114	2.07652	0.647321	FALSE	0.953115
PCDH11X	0.8884	0.1116	2.0745	-0.077805	FALSE	0.952336
SPP1	0.8884	0.1116	2.0745	0.908628	FALSE	0.952336
IPO9-AS1	0.8882	0.1118	2.07249	-0.349674	FALSE	0.951558
STON2	0.888	0.112	2.07047	0.421517	FALSE	0.950782
AC093817.2	0.888	0.112	2.07047	0.390666	FALSE	0.950782
DUSP1	0.888	0.112	2.07047	-0.841738	FALSE	0.950782
SNCAIP	0.8878	0.1122	2.06846	0.0492678	FALSE	0.950007
TIMP2	0.8876	0.1124	2.06646	-0.0207791	FALSE	0.949234
LINC01877	0.8876	0.1124	2.06646	-0.291354	FALSE	0.949234
DRAP1	0.8876	0.1124	2.06646	-0.596943	FALSE	0.949234
GADD45B	0.8876	0.1124	2.06646	-0.477011	FALSE	0.949234
ROR1	0.8874	0.1126	2.06445	-0.204552	FALSE	0.948462
LY86	0.8874	0.1126	2.06445	-0.446506	FALSE	0.948462
SYNPR	0.8872	0.1128	2.06245	0.361704	FALSE	0.947691
AC092353.2	0.8872	0.1128	2.06245	-0.133053	FALSE	0.947691
AC117386.2	0.887	0.113	2.06046	-0.137253	FALSE	0.946922
CD63	0.8868	0.1132	2.05846	-0.740602	FALSE	0.946154
FSTL5	0.8868	0.1132	2.05846	0.39405	FALSE	0.946154
AC021351.1	0.8868	0.1132	2.05846	-0.561003	FALSE	0.946154
TEK	0.8868	0.1132	2.05846	0.209687	FALSE	0.946154
FAM198B-AS1	0.8866	0.1134	2.05647	0.0865202	FALSE	0.945387
SHOC1	0.8866	0.1134	2.05647	-0.440897	FALSE	0.945387
TTC29	0.8864	0.1136	2.05448	0.548018	FALSE	0.944622
MIF	0.8864	0.1136	2.05448	-0.497793	FALSE	0.944622
OVCH1-AS1	0.8864	0.1136	2.05448	-0.53227	FALSE	0.944622
TSBP1	0.8862	0.1138	2.0525	-0.0456018	FALSE	0.943858
ZBTB7C	0.886	0.114	2.05052	0.129294	FALSE	0.943095
TAFA2	0.886	0.114	2.05052	0.389379	FALSE	0.943095
ADGRL4	0.886	0.114	2.05052	0.133824	FALSE	0.943095
AC005062.1	0.8858	0.1142	2.04854	-0.0559793	FALSE	0.942334
PTCHD4	0.8858	0.1142	2.04854	0.109775	FALSE	0.942334
RIN3	0.8858	0.1142	2.04854	-0.0698752	FALSE	0.942334
AC019117.1	0.8856	0.1144	2.04656	-0.283443	FALSE	0.941574
OSBPL3	0.8854	0.1146	2.04459	-0.603632	FALSE	0.940815
GRM8	0.8854	0.1146	2.04459	-0.0775909	FALSE	0.940815
HS3ST2	0.8854	0.1146	2.04459	-0.0507903	FALSE	0.940815
BEX3	0.8854	0.1146	2.04459	-0.53851	FALSE	0.940815
RPS23	0.8852	0.1148	2.04262	-0.333847	FALSE	0.940058
ZNF385D	0.885	0.115	2.04066	-0.373756	FALSE	0.939302
SLC8A1-AS1	0.885	0.115	2.04066	-0.315071	FALSE	0.939302
AC019197.1	0.885	0.115	2.04066	-0.165476	FALSE	0.939302
LINC00326	0.885	0.115	2.04066	0.323866	FALSE	0.939302
AL022151.1	0.8848	0.1152	2.03869	0.325015	FALSE	0.938548
LANCL1-AS1	0.8848	0.1152	2.03869	0.166607	FALSE	0.938548
UQCR10	0.8848	0.1152	2.03869	-0.545222	FALSE	0.938548
LINC01695	0.8846	0.1154	2.03673	0.281785	FALSE	0.937794
TTN	0.8846	0.1154	2.03673	-0.13069	FALSE	0.937794
RPL7	0.8846	0.1154	2.03673	-0.445368	FALSE	0.937794
GSG1L	0.8846	0.1154	2.03673	-0.352254	FALSE	0.937794
SLC7A14-AS1	0.8846	0.1154	2.03673	-0.230479	FALSE	0.937794
DAPK2	0.8844	0.1156	2.03477	-0.182882	FALSE	0.937042
TENM3-AS1	0.8844	0.1156	2.03477	0.182091	FALSE	0.937042
P3H2	0.8842	0.1158	2.03282	-0.0300574	FALSE	0.936291
TTTY10	0.8842	0.1158	2.03282	0.527438	FALSE	0.936291
FRAS1	0.8842	0.1158	2.03282	-0.0179689	FALSE	0.936291
LINC02343	0.884	0.116	2.03087	0.486102	FALSE	0.935542
AC022031.2	0.8838	0.1162	2.02892	-0.086338	FALSE	0.934794
RPS25	0.8838	0.1162	2.02892	-0.296074	FALSE	0.934794
FGFR1	0.8838	0.1162	2.02892	-0.634177	FALSE	0.934794
FMO5	0.8838	0.1162	2.02892	-0.202416	FALSE	0.934794
GPC6	0.8838	0.1162	2.02892	0.116922	FALSE	0.934794
AL450352.1	0.8836	0.1164	2.02697	0.0822396	FALSE	0.934047
RABAC1	0.8834	0.1166	2.02503	-0.63997	FALSE	0.933301
MAP1LC3A	0.8834	0.1166	2.02503	-0.784139	FALSE	0.933301
COPS9	0.8834	0.1166	2.02503	-0.516776	FALSE	0.933301
AC132153.1	0.8832	0.1168	2.02309	-0.105221	FALSE	0.932557
HSD11B1	0.8832	0.1168	2.02309	-0.296054	FALSE	0.932557
AL353604.1	0.8832	0.1168	2.02309	-0.0649042	FALSE	0.932557
RPL13	0.883	0.117	2.02115	-0.623977	FALSE	0.931814
TSHR	0.883	0.117	2.02115	-0.568109	FALSE	0.931814
AC012358.3	0.8828	0.1172	2.01922	-0.0901051	FALSE	0.931072
ZC3HAV1	0.8828	0.1172	2.01922	0.240563	FALSE	0.931072
GABARAP	0.8828	0.1172	2.01922	-0.617913	FALSE	0.931072
CYYR1	0.8824	0.1176	2.01536	-0.0791678	FALSE	0.929593
AC009690.2	0.8824	0.1176	2.01536	-0.427261	FALSE	0.929593
CHCHD2	0.8824	0.1176	2.01536	-0.489705	FALSE	0.929593
PRKY	0.8822	0.1178	2.01343	0.421115	FALSE	0.928855
AP003100.2	0.8822	0.1178	2.01343	-0.108963	FALSE	0.928855
AP002762.2	0.882	0.118	2.01151	-0.0322289	FALSE	0.928118
CA8	0.882	0.118	2.01151	0.18468	FALSE	0.928118
ACTA2	0.882	0.118	2.01151	-0.0253615	FALSE	0.928118
LDLRAD3	0.882	0.118	2.01151	-0.250427	FALSE	0.928118
CCDC178	0.882	0.118	2.01151	0.521973	FALSE	0.928118
TNS3	0.8818	0.1182	2.00959	0.331236	FALSE	0.927383
SRD5A3-AS1	0.8818	0.1182	2.00959	-0.195316	FALSE	0.927383
LINC00924	0.8818	0.1182	2.00959	0.61779	FALSE	0.927383
CDH7	0.8816	0.1184	2.00767	0.122618	FALSE	0.926648
LINC00871	0.8816	0.1184	2.00767	0.399288	FALSE	0.926648
LTBP1	0.8816	0.1184	2.00767	0.0794482	FALSE	0.926648
LINC00624	0.8816	0.1184	2.00767	-0.120619	FALSE	0.926648
RGS20	0.8816	0.1184	2.00767	0.0574102	FALSE	0.926648
AMOTL1	0.8814	0.1186	2.00575	-0.0433469	FALSE	0.925915
RPL12	0.8814	0.1186	2.00575	-0.481067	FALSE	0.925915
MMD2	0.8814	0.1186	2.00575	0.190907	FALSE	0.925915
SLC30A8	0.8812	0.1188	2.00384	0.67095	FALSE	0.925184
DACH1	0.8812	0.1188	2.00384	0.106668	FALSE	0.925184
FAT4	0.881	0.119	2.00193	-0.0404544	FALSE	0.924453
AC034268.2	0.881	0.119	2.00193	-0.270392	FALSE	0.924453
IGFBP2	0.881	0.119	2.00193	-0.351731	FALSE	0.924453
DIAPH3	0.881	0.119	2.00193	0.576213	FALSE	0.924453
ELOB	0.8808	0.1192	2.00003	-0.638025	FALSE	0.923724
AC093866.1	0.8806	0.1194	1.99812	-0.261907	FALSE	0.922996
AC025887.2	0.8804	0.1196	1.99622	-0.203764	FALSE	0.922269
JUNB	0.8804	0.1196	1.99622	-0.572332	FALSE	0.922269
AL442636.1	0.8804	0.1196	1.99622	0.0859323	FALSE	0.922269
MYO1E	0.8802	0.1198	1.99433	0.606874	FALSE	0.921543
ST18	0.8802	0.1198	1.99433	0.69883	FALSE	0.921543
TRPC6	0.88	0.12	1.99243	-0.188035	FALSE	0.920819
PET100	0.88	0.12	1.99243	-0.526948	FALSE	0.920819
RASSF3	0.88	0.12	1.99243	0.0834575	FALSE	0.920819
PRKCQ	0.88	0.12	1.99243	-0.183922	FALSE	0.920819
DPP4	0.88	0.12	1.99243	-0.236045	FALSE	0.920819
AL139379.1	0.8798	0.1202	1.99054	0.0727568	FALSE	0.920096
LINC02296	0.8796	0.1204	1.98865	-0.21747	FALSE	0.919374
RPL36	0.8796	0.1204	1.98865	-0.414399	FALSE	0.919374
AC005999.2	0.8796	0.1204	1.98865	0.301489	FALSE	0.919374
LINC02197	0.8796	0.1204	1.98865	-0.391226	FALSE	0.919374
CCK	0.8794	0.1206	1.98676	-0.656847	FALSE	0.918653
AC009264.1	0.8794	0.1206	1.98676	-0.372311	FALSE	0.918653
H3F3B	0.8792	0.1208	1.98488	-0.489649	FALSE	0.917933
MATN2	0.8792	0.1208	1.98488	0.253587	FALSE	0.917933
ANTXR2	0.8792	0.1208	1.98488	-0.1013	FALSE	0.917933
RPL38	0.8792	0.1208	1.98488	-0.187326	FALSE	0.917933
FILIP1L	0.8792	0.1208	1.98488	-0.360646	FALSE	0.917933
ADAMTS17	0.879	0.121	1.98299	0.162748	FALSE	0.917215
AC080132.1	0.879	0.121	1.98299	0.246103	FALSE	0.917215
FSIP2	0.879	0.121	1.98299	0.188811	FALSE	0.917215
PARD3	0.879	0.121	1.98299	0.514025	FALSE	0.917215
ANOS1	0.8788	0.1212	1.98112	0.184654	FALSE	0.916497
SOX4	0.8788	0.1212	1.98112	-0.422572	FALSE	0.916497
RPL11	0.8788	0.1212	1.98112	-0.581123	FALSE	0.916497
ATP5F1E	0.8784	0.1216	1.97737	-0.487682	FALSE	0.915066
OLFM2	0.8782	0.1218	1.97549	-0.433561	FALSE	0.914353
LINC00290	0.8782	0.1218	1.97549	0.248952	FALSE	0.914353
AL359237.1	0.8782	0.1218	1.97549	-0.252558	FALSE	0.914353
GPRC5B	0.8782	0.1218	1.97549	0.525832	FALSE	0.914353
SCG2	0.8782	0.1218	1.97549	-0.32121	FALSE	0.914353
TPRG1	0.878	0.122	1.97363	-0.302616	FALSE	0.91364
C8orf34-AS1	0.878	0.122	1.97363	-0.251836	FALSE	0.91364
CARD18	0.8778	0.1222	1.97176	0.101249	FALSE	0.912929
AC113386.1	0.8778	0.1222	1.97176	0.0258646	FALSE	0.912929
AC104078.2	0.8778	0.1222	1.97176	0.0858979	FALSE	0.912929
ZFY	0.8778	0.1222	1.97176	0.62897	FALSE	0.912929
ATP6V0C	0.8776	0.1224	1.9699	-0.440096	FALSE	0.912219
RPL35	0.8776	0.1224	1.9699	-0.453586	FALSE	0.912219
MFSD2A	0.8774	0.1226	1.96804	0.129583	FALSE	0.91151
AJ009632.2	0.8772	0.1228	1.96618	-0.175896	FALSE	0.910802
CTNNA3	0.877	0.123	1.96432	0.0311565	FALSE	0.910095
AC023509.6	0.877	0.123	1.96432	-0.194086	FALSE	0.910095
C1orf122	0.8768	0.1232	1.96247	-0.715661	FALSE	0.909389
COX5B	0.8768	0.1232	1.96247	-0.606253	FALSE	0.909389
AC007614.1	0.8768	0.1232	1.96247	0.285625	FALSE	0.909389
RPS5	0.8766	0.1234	1.96062	-0.709062	FALSE	0.908685
DPF3	0.8766	0.1234	1.96062	0.141934	FALSE	0.908685
UBC	0.8766	0.1234	1.96062	-0.335195	FALSE	0.908685
RPA3	0.8766	0.1234	1.96062	-0.153704	FALSE	0.908685
GPC5	0.8764	0.1236	1.95877	0.705376	FALSE	0.907982
AC105180.2	0.8764	0.1236	1.95877	-0.217572	FALSE	0.907982
FKBP5	0.8764	0.1236	1.95877	0.560739	FALSE	0.907982
IER5L	0.8764	0.1236	1.95877	-0.89928	FALSE	0.907982
AC060765.2	0.8762	0.1238	1.95693	0.193994	FALSE	0.907279
MITF	0.8762	0.1238	1.95693	0.378289	FALSE	0.907279
TMTC4	0.8762	0.1238	1.95693	-0.056951	FALSE	0.907279
LINC01619	0.876	0.124	1.95508	0.482366	FALSE	0.906578
LINC01202	0.8758	0.1242	1.95324	-0.146217	FALSE	0.905878
AC010967.1	0.8758	0.1242	1.95324	-0.159074	FALSE	0.905878
SYNPR-AS1	0.8758	0.1242	1.95324	0.3683	FALSE	0.905878
EGR1	0.8758	0.1242	1.95324	-0.411786	FALSE	0.905878
CERCAM	0.8758	0.1242	1.95324	0.437164	FALSE	0.905878
INHBA	0.8756	0.1244	1.95141	-0.146921	FALSE	0.90518
NDUFB10	0.8756	0.1244	1.95141	-0.568517	FALSE	0.90518
LINC02712	0.8754	0.1246	1.94957	0.403596	FALSE	0.904482
COX6A1	0.8754	0.1246	1.94957	-0.197866	FALSE	0.904482
SEMA3E	0.8754	0.1246	1.94957	0.398767	FALSE	0.904482
AC091078.1	0.8754	0.1246	1.94957	-0.239416	FALSE	0.904482
SELENOW	0.8752	0.1248	1.94774	-0.761287	FALSE	0.903785
MATN1	0.8752	0.1248	1.94774	0.137881	FALSE	0.903785
LINC02147	0.8752	0.1248	1.94774	0.107484	FALSE	0.903785
NRG1	0.8752	0.1248	1.94774	-0.202401	FALSE	0.903785
MPPED2	0.8752	0.1248	1.94774	0.122361	FALSE	0.903785
BEND7	0.875	0.125	1.94591	0.112965	FALSE	0.90309
SLC4A4	0.875	0.125	1.94591	0.213451	FALSE	0.90309
GRM7-AS3	0.875	0.125	1.94591	0.159612	FALSE	0.90309
TMSB4X	0.8748	0.1252	1.94408	0.0611939	FALSE	0.902396
ATP6AP1	0.8748	0.1252	1.94408	-0.402122	FALSE	0.902396
LINC01937	0.8748	0.1252	1.94408	0.0282402	FALSE	0.902396
AC022126.1	0.8746	0.1254	1.94226	0.180736	FALSE	0.901702
RPLP2	0.8746	0.1254	1.94226	-0.594902	FALSE	0.901702
ST8SIA6	0.8746	0.1254	1.94226	0.0585861	FALSE	0.901702
LINC01411	0.8746	0.1254	1.94226	0.159471	FALSE	0.901702
CNTNAP5	0.8746	0.1254	1.94226	0.423388	FALSE	0.901702
PLS3-AS1	0.8744	0.1256	1.94044	-0.240604	FALSE	0.90101
AC109927.1	0.8744	0.1256	1.94044	0.378397	FALSE	0.90101
STXBP6	0.874	0.126	1.9368	0.456021	FALSE	0.899629
LAMA4	0.874	0.126	1.9368	0.0690479	FALSE	0.899629
MIR924HG	0.8738	0.1262	1.93498	0.0629611	FALSE	0.898941
AL136119.1	0.8738	0.1262	1.93498	-0.244008	FALSE	0.898941
GNG12-AS1	0.8738	0.1262	1.93498	0.0402761	FALSE	0.898941
AC116534.1	0.8736	0.1264	1.93317	0.124718	FALSE	0.898253
BBOX1-AS1	0.8736	0.1264	1.93317	0.255828	FALSE	0.898253
BID	0.8736	0.1264	1.93317	-0.322026	FALSE	0.898253
CUX2	0.8734	0.1266	1.93136	0.502836	FALSE	0.897566
CKB	0.8734	0.1266	1.93136	-0.595833	FALSE	0.897566
CUBN	0.8734	0.1266	1.93136	-0.212424	FALSE	0.897566
ADAMTS19	0.8734	0.1266	1.93136	-0.325239	FALSE	0.897566
NKAIN1	0.8734	0.1266	1.93136	0.15619	FALSE	0.897566
BCL6	0.8734	0.1266	1.93136	-0.0479884	FALSE	0.897566
MAN1A1	0.8732	0.1268	1.92955	-0.27643	FALSE	0.896881
CSTB	0.873	0.127	1.92775	-0.584222	FALSE	0.896196
LINC02267	0.873	0.127	1.92775	-0.00731802	FALSE	0.896196
ADARB2	0.873	0.127	1.92775	0.463426	FALSE	0.896196
RPL34	0.8726	0.1274	1.92415	-0.460622	FALSE	0.894831
PCBP3	0.8724	0.1276	1.92235	0.364135	FALSE	0.894149
AC063944.1	0.8724	0.1276	1.92235	-0.347669	FALSE	0.894149
SPON1	0.8724	0.1276	1.92235	-0.413141	FALSE	0.894149
DENND2A	0.8722	0.1278	1.92055	0.0828581	FALSE	0.893469
AC009093.2	0.872	0.128	1.91876	-0.0565758	FALSE	0.89279
AL353595.1	0.872	0.128	1.91876	0.082406	FALSE	0.89279
SGO1-AS1	0.872	0.128	1.91876	-0.0577049	FALSE	0.89279
AL353072.2	0.872	0.128	1.91876	0.273947	FALSE	0.89279
CNTNAP4	0.8718	0.1282	1.91697	0.146078	FALSE	0.892112
RUNX2	0.8718	0.1282	1.91697	-0.382849	FALSE	0.892112
MT3	0.8718	0.1282	1.91697	-0.367422	FALSE	0.892112
COL27A1	0.8718	0.1282	1.91697	-0.0743942	FALSE	0.892112
PEBP1	0.8718	0.1282	1.91697	-0.061666	FALSE	0.892112
B2M	0.8716	0.1284	1.91518	0.535477	FALSE	0.891435
GPX4	0.8716	0.1284	1.91518	-0.560518	FALSE	0.891435
MALRD1	0.8716	0.1284	1.91518	0.51234	FALSE	0.891435
ZNF536	0.8714	0.1286	1.91339	0.441447	FALSE	0.890759
PKIA-AS1	0.8714	0.1286	1.91339	0.103403	FALSE	0.890759
RAB39A	0.8714	0.1286	1.91339	-0.291703	FALSE	0.890759
SOX10	0.8712	0.1288	1.91161	-0.110346	FALSE	0.890084
AC015943.1	0.8712	0.1288	1.91161	-0.237249	FALSE	0.890084
LINC02133	0.8712	0.1288	1.91161	0.138853	FALSE	0.890084
PIEZO2	0.871	0.129	1.90983	0.205014	FALSE	0.88941
ABI3BP	0.871	0.129	1.90983	-0.126197	FALSE	0.88941
SSNA1	0.871	0.129	1.90983	-0.758469	FALSE	0.88941
BRINP3	0.8708	0.1292	1.90805	0.244292	FALSE	0.888737
MCC	0.8708	0.1292	1.90805	0.294476	FALSE	0.888737
AMZ1	0.8708	0.1292	1.90805	0.156116	FALSE	0.888737
ANK1	0.8708	0.1292	1.90805	0.352168	FALSE	0.888737
LRMP	0.8706	0.1294	1.90627	-0.407837	FALSE	0.888066
LINC00378	0.8706	0.1294	1.90627	-0.130744	FALSE	0.888066
ATP5ME	0.8706	0.1294	1.90627	-0.544549	FALSE	0.888066
FGFR2	0.8704	0.1296	1.9045	0.517706	FALSE	0.887395
LINC00200	0.8702	0.1298	1.90273	-0.372106	FALSE	0.886725
SNTG2	0.8702	0.1298	1.90273	0.144514	FALSE	0.886725
THSD7B	0.87	0.13	1.90096	0.498696	FALSE	0.886057
EYS	0.8698	0.1302	1.89919	0.0963569	FALSE	0.885389
CCBE1	0.8698	0.1302	1.89919	0.621	FALSE	0.885389
RBPMS	0.8696	0.1304	1.89743	-0.230383	FALSE	0.884722
AC097480.1	0.8694	0.1306	1.89566	0.313635	FALSE	0.884057
WDR83OS	0.8694	0.1306	1.89566	-0.398967	FALSE	0.884057
UTY	0.8694	0.1306	1.89566	0.517904	FALSE	0.884057
AC079760.2	0.8692	0.1308	1.8939	-0.183732	FALSE	0.883392
NKAIN3	0.8692	0.1308	1.8939	0.00156212	FALSE	0.883392
NALCN-AS1	0.8692	0.1308	1.8939	-0.412269	FALSE	0.883392
ABCA12	0.869	0.131	1.89215	0.171051	FALSE	0.882729
AGMO	0.869	0.131	1.89215	0.996814	FALSE	0.882729
GPC4	0.8688	0.1312	1.89039	0.357511	FALSE	0.882066
AP000721.2	0.8688	0.1312	1.89039	0.00409842	FALSE	0.882066
DYNLL1	0.8686	0.1314	1.88864	-0.448547	FALSE	0.881405
SGCZ	0.8686	0.1314	1.88864	-0.121068	FALSE	0.881405
GXYLT2	0.8684	0.1316	1.88689	0.317394	FALSE	0.880744
RERG	0.8684	0.1316	1.88689	0.101715	FALSE	0.880744
BTG1	0.8684	0.1316	1.88689	-0.157894	FALSE	0.880744
LINC01331	0.8682	0.1318	1.88514	0.194613	FALSE	0.880085
TPI1	0.8682	0.1318	1.88514	-0.226483	FALSE	0.880085
CPXM2	0.8678	0.1322	1.88165	0.154318	FALSE	0.878769
LINC00499	0.8678	0.1322	1.88165	0.254586	FALSE	0.878769
CST3	0.8678	0.1322	1.88165	-0.138415	FALSE	0.878769
AC115622.1	0.8676	0.1324	1.8799	0.364029	FALSE	0.878112
KLHL13	0.8674	0.1326	1.87816	0.349182	FALSE	0.877456
WIPF1	0.8672	0.1328	1.87643	0.134163	FALSE	0.876802
AL390783.1	0.867	0.133	1.87469	-0.140981	FALSE	0.876148
GHR	0.867	0.133	1.87469	0.214405	FALSE	0.876148
APOLD1	0.867	0.133	1.87469	0.287737	FALSE	0.876148
PHPT1	0.867	0.133	1.87469	-0.553667	FALSE	0.876148
FXYD1	0.8668	0.1332	1.87296	-0.641629	FALSE	0.875496
ITGB5	0.8668	0.1332	1.87296	0.133775	FALSE	0.875496
STXBP5-AS1	0.8668	0.1332	1.87296	0.164229	FALSE	0.875496
ERBB4	0.8666	0.1334	1.87123	0.247138	FALSE	0.874844
ANKRD29	0.8666	0.1334	1.87123	0.0660467	FALSE	0.874844
AC073365.1	0.8664	0.1336	1.8695	0.347198	FALSE	0.874194
USP9Y	0.8662	0.1338	1.86777	0.509117	FALSE	0.873544
RPL36A	0.8662	0.1338	1.86777	-0.184219	FALSE	0.873544
AL591518.1	0.866	0.134	1.86605	0.454464	FALSE	0.872895
NXPH1	0.8658	0.1342	1.86432	0.0885515	FALSE	0.872247
LINC00698	0.8658	0.1342	1.86432	-0.371169	FALSE	0.872247
AC011445.2	0.8656	0.1344	1.8626	0.137586	FALSE	0.871601
RPS15A	0.8654	0.1346	1.86088	-0.547879	FALSE	0.870955
CHRM5	0.8654	0.1346	1.86088	-0.364205	FALSE	0.870955
TUBB3	0.8654	0.1346	1.86088	-0.499966	FALSE	0.870955
MEF2C-AS2	0.8652	0.1348	1.85917	-0.24139	FALSE	0.87031
NDUFS5	0.8652	0.1348	1.85917	-0.265711	FALSE	0.87031
CRYAB	0.8648	0.1352	1.85574	-0.0677991	FALSE	0.869023
SLC22A10	0.8648	0.1352	1.85574	0.181397	FALSE	0.869023
PMEPA1	0.8648	0.1352	1.85574	0.0623136	FALSE	0.869023
RPL13A	0.8648	0.1352	1.85574	-0.253523	FALSE	0.869023
ALCAM	0.8646	0.1354	1.85403	-0.0790071	FALSE	0.868381
COX4I1	0.8644	0.1356	1.85233	-0.413784	FALSE	0.86774
AC069133.1	0.8644	0.1356	1.85233	0.253877	FALSE	0.86774
SORCS3	0.8642	0.1358	1.85062	-0.19554	FALSE	0.8671
AC005699.1	0.864	0.136	1.84892	-0.17158	FALSE	0.866461
LDLR	0.8636	0.1364	1.84552	-0.180198	FALSE	0.865186
GFRA1	0.8636	0.1364	1.84552	0.283746	FALSE	0.865186
ACTB	0.8636	0.1364	1.84552	-0.0348363	FALSE	0.865186
VAMP2	0.8634	0.1366	1.84382	-0.58054	FALSE	0.864549
CD81	0.8632	0.1368	1.84213	-0.566549	FALSE	0.863914
AC005323.2	0.8632	0.1368	1.84213	0.18561	FALSE	0.863914
LINC02220	0.8632	0.1368	1.84213	0.267336	FALSE	0.863914
AC120193.1	0.8632	0.1368	1.84213	0.0192757	FALSE	0.863914
PKD1L1	0.863	0.137	1.84043	0.255558	FALSE	0.863279
NDUFA1	0.863	0.137	1.84043	-0.383243	FALSE	0.863279
KCNIP1	0.863	0.137	1.84043	-0.115663	FALSE	0.863279
SPATA22	0.8628	0.1372	1.83874	0.0107942	FALSE	0.862646
RPP38	0.8628	0.1372	1.83874	-0.37262	FALSE	0.862646
ITPKB	0.8628	0.1372	1.83874	0.177226	FALSE	0.862646
LINC01060	0.8626	0.1374	1.83705	-0.643821	FALSE	0.862013
AC079362.1	0.8624	0.1376	1.83537	-0.0500169	FALSE	0.861382
RPS16	0.8622	0.1378	1.83368	-0.383922	FALSE	0.860751
PAWR	0.8622	0.1378	1.83368	0.120596	FALSE	0.860751
LINC02055	0.862	0.138	1.832	0.472216	FALSE	0.860121
SMAD9	0.862	0.138	1.832	0.270047	FALSE	0.860121
FGD5	0.862	0.138	1.832	-0.31891	FALSE	0.860121
NEAT1	0.8618	0.1382	1.83032	0.0495415	FALSE	0.859492
LINC01266	0.8618	0.1382	1.83032	0.105308	FALSE	0.859492
LINC02742	0.8616	0.1384	1.82864	0.346653	FALSE	0.858864
TTTY14	0.8616	0.1384	1.82864	0.446441	FALSE	0.858864
HTR2C	0.8616	0.1384	1.82864	0.191513	FALSE	0.858864
ATP5F1D	0.8616	0.1384	1.82864	-0.57589	FALSE	0.858864
LINC02163	0.8614	0.1386	1.82697	0.531693	FALSE	0.858237
AL078459.1	0.8614	0.1386	1.82697	-0.19967	FALSE	0.858237
PTPRT	0.8614	0.1386	1.82697	-0.0707746	FALSE	0.858237
KCNMB2	0.8614	0.1386	1.82697	0.046627	FALSE	0.858237
AF279873.3	0.8614	0.1386	1.82697	0.380466	FALSE	0.858237
MGST2	0.8614	0.1386	1.82697	-0.0928698	FALSE	0.858237
MARCH3	0.8612	0.1388	1.82529	-0.180274	FALSE	0.857611
AC233296.1	0.861	0.139	1.82362	0.0982752	FALSE	0.856985
KLF5	0.8608	0.1392	1.82195	0.204387	FALSE	0.856361
PCDH11Y	0.8608	0.1392	1.82195	0.17489	FALSE	0.856361
SGCD	0.8608	0.1392	1.82195	-0.173074	FALSE	0.856361
GUK1	0.8608	0.1392	1.82195	-0.611031	FALSE	0.856361
SCHLAP1	0.8606	0.1394	1.82028	-0.279919	FALSE	0.855737
BARD1	0.8606	0.1394	1.82028	0.193203	FALSE	0.855737
CCN1	0.8604	0.1396	1.81862	-0.534721	FALSE	0.855115
ARHGEF26	0.8604	0.1396	1.81862	-0.317718	FALSE	0.855115
ATF3	0.8602	0.1398	1.81695	-0.384041	FALSE	0.854493
LINC02307	0.8602	0.1398	1.81695	0.000680923	FALSE	0.854493
C8orf34	0.8602	0.1398	1.81695	-0.157476	FALSE	0.854493
SEMA6D	0.8602	0.1398	1.81695	0.0619473	FALSE	0.854493
BLOC1S1	0.86	0.14	1.81529	-0.423402	FALSE	0.853872
JUN	0.86	0.14	1.81529	-0.334804	FALSE	0.853872
PLD5	0.86	0.14	1.81529	-0.0902147	FALSE	0.853872
GPSM2	0.8598	0.1402	1.81363	-0.358644	FALSE	0.853252
LINC02641	0.8598	0.1402	1.81363	0.273458	FALSE	0.853252
IQGAP2	0.8596	0.1404	1.81197	-0.0338197	FALSE	0.852633
AP000820.2	0.8596	0.1404	1.81197	0.0927868	FALSE	0.852633
HIST1H2AC	0.8594	0.1406	1.81032	-0.53825	FALSE	0.852015
C12orf42	0.8594	0.1406	1.81032	0.470659	FALSE	0.852015
RPS26	0.8594	0.1406	1.81032	-0.206945	FALSE	0.852015
NME3	0.8594	0.1406	1.81032	-0.721364	FALSE	0.852015
DENND6A-AS1	0.8592	0.1408	1.80866	-0.273487	FALSE	0.851397
AC007319.1	0.8592	0.1408	1.80866	0.0847025	FALSE	0.851397
LINC02008	0.8592	0.1408	1.80866	-0.198906	FALSE	0.851397
NDUFA4	0.8592	0.1408	1.80866	-0.213812	FALSE	0.851397
CEBPB	0.8592	0.1408	1.80866	-0.456553	FALSE	0.851397
SCN1B	0.8592	0.1408	1.80866	-0.459495	FALSE	0.851397
AC104389.5	0.859	0.141	1.80701	0.477592	FALSE	0.850781
AC126121.3	0.859	0.141	1.80701	0.221523	FALSE	0.850781
NPSR1-AS1	0.8588	0.1412	1.80536	-0.511033	FALSE	0.850165
ATP5PF	0.8588	0.1412	1.80536	-0.480166	FALSE	0.850165
PPDPF	0.8588	0.1412	1.80536	-0.476112	FALSE	0.850165
CLU	0.8588	0.1412	1.80536	0.00238323	FALSE	0.850165
LINC02346	0.8586	0.1414	1.80371	0.628353	FALSE	0.849551
CYP39A1	0.8586	0.1414	1.80371	-0.0148749	FALSE	0.849551
AC005009.2	0.8586	0.1414	1.80371	-0.449346	FALSE	0.849551
GABARAPL2	0.8586	0.1414	1.80371	-0.276436	FALSE	0.849551
LDHA	0.8586	0.1414	1.80371	-0.255336	FALSE	0.849551
PRAG1	0.8586	0.1414	1.80371	-0.31879	FALSE	0.849551
AL031073.2	0.8584	0.1416	1.80206	0.240985	FALSE	0.848937
EMCN	0.8584	0.1416	1.80206	-0.105653	FALSE	0.848937
SNAP25-AS1	0.8584	0.1416	1.80206	-0.349108	FALSE	0.848937
RPS11	0.858	0.142	1.79878	-0.372421	FALSE	0.847712
SVIL	0.858	0.142	1.79878	-0.352505	FALSE	0.847712
FERMT1	0.858	0.142	1.79878	-0.011097	FALSE	0.847712
RHBDL2	0.858	0.142	1.79878	-0.435851	FALSE	0.847712
TG	0.858	0.142	1.79878	0.0793157	FALSE	0.847712
PDE1C	0.8578	0.1422	1.79714	0.205565	FALSE	0.8471
PRDX1	0.8578	0.1422	1.79714	-0.114237	FALSE	0.8471
C9orf153	0.8576	0.1424	1.7955	-0.0652084	FALSE	0.84649
AC098829.1	0.8576	0.1424	1.7955	0.517606	FALSE	0.84649
PRDX2	0.8576	0.1424	1.7955	-0.186027	FALSE	0.84649
AC087627.1	0.8574	0.1426	1.79386	0.117145	FALSE	0.84588
MYLK	0.8572	0.1428	1.79223	-0.162859	FALSE	0.845272
LINC00607	0.8572	0.1428	1.79223	0.215063	FALSE	0.845272
RPL23A	0.8572	0.1428	1.79223	-0.379474	FALSE	0.845272
ERAP2	0.8568	0.1432	1.78896	-0.00467062	FALSE	0.844057
PKIB	0.8568	0.1432	1.78896	-0.13922	FALSE	0.844057
CCDC26	0.8566	0.1434	1.78733	0.0979509	FALSE	0.843451
MYO1B	0.8566	0.1434	1.78733	0.0300703	FALSE	0.843451
RPS17	0.8564	0.1436	1.78571	-0.172482	FALSE	0.842846
EIF1	0.8564	0.1436	1.78571	-0.331577	FALSE	0.842846
MAML3	0.8564	0.1436	1.78571	0.210878	FALSE	0.842846
NLGN4Y	0.8562	0.1438	1.78408	0.397429	FALSE	0.842241
TACR1	0.8562	0.1438	1.78408	-0.104452	FALSE	0.842241
EEPD1	0.8562	0.1438	1.78408	0.475491	FALSE	0.842241
CBFB	0.856	0.144	1.78246	0.188507	FALSE	0.841638
TUBA1B	0.8558	0.1442	1.78084	-0.269869	FALSE	0.841035
AL096854.1	0.8558	0.1442	1.78084	0.0677938	FALSE	0.841035
EIF1B	0.8558	0.1442	1.78084	-0.301874	FALSE	0.841035
PLA2G4A	0.8556	0.1444	1.77922	0.138057	FALSE	0.840433
PTGDS	0.8556	0.1444	1.77922	0.321369	FALSE	0.840433
RIN2	0.8556	0.1444	1.77922	-0.219137	FALSE	0.840433
CEBPD	0.8554	0.1446	1.7776	-0.482064	FALSE	0.839832
LRRC63	0.8554	0.1446	1.7776	-0.0561533	FALSE	0.839832
EYA4	0.8554	0.1446	1.7776	0.0453086	FALSE	0.839832
RPL27	0.8554	0.1446	1.7776	-0.233025	FALSE	0.839832
PAX8-AS1	0.8552	0.1448	1.77598	0.508158	FALSE	0.839231
RPS19	0.855	0.145	1.77437	-0.469815	FALSE	0.838632
AP000787.1	0.8548	0.1452	1.77276	-0.318208	FALSE	0.838033
AC117834.1	0.8548	0.1452	1.77276	0.23923	FALSE	0.838033
HSPA5	0.8548	0.1452	1.77276	-0.42187	FALSE	0.838033
SLC5A4-AS1	0.8546	0.1454	1.77114	0.307234	FALSE	0.837436
PDE3A	0.8546	0.1454	1.77114	0.599357	FALSE	0.837436
TXK	0.8542	0.1458	1.76793	0.253898	FALSE	0.836242
SERF2	0.854	0.146	1.76632	-0.471126	FALSE	0.835647
H1FX	0.854	0.146	1.76632	-0.404718	FALSE	0.835647
DOK5	0.8538	0.1462	1.76472	-0.081439	FALSE	0.835053
AL035401.1	0.8538	0.1462	1.76472	-0.152394	FALSE	0.835053
ARHGAP15	0.8538	0.1462	1.76472	-0.0749521	FALSE	0.835053
AC114689.3	0.8538	0.1462	1.76472	0.17979	FALSE	0.835053
LINC00536	0.8536	0.1464	1.76312	0.205679	FALSE	0.834459
LINC02694	0.8536	0.1464	1.76312	-0.00367498	FALSE	0.834459
SLC24A3	0.8534	0.1466	1.76152	0.118925	FALSE	0.833866
METTL7A	0.8532	0.1468	1.75992	-0.352557	FALSE	0.833274
CTSD	0.853	0.147	1.75833	-0.345222	FALSE	0.832683
ETV1	0.853	0.147	1.75833	-0.0621905	FALSE	0.832683
METRN	0.8528	0.1472	1.75673	-0.640475	FALSE	0.832092
PTH2R	0.8528	0.1472	1.75673	0.27034	FALSE	0.832092
CADPS2	0.8526	0.1474	1.75514	-0.117728	FALSE	0.831503
MYL6	0.8524	0.1476	1.75355	-0.604248	FALSE	0.830914
COL5A2	0.8524	0.1476	1.75355	-0.0552621	FALSE	0.830914
RPS6	0.8522	0.1478	1.75196	-0.439798	FALSE	0.830326
AC020637.1	0.852	0.148	1.75037	0.129032	FALSE	0.829738
SDC2	0.8518	0.1482	1.74879	0.360454	FALSE	0.829152
AC007611.1	0.8518	0.1482	1.74879	0.168531	FALSE	0.829152
LINC01374	0.8516	0.1484	1.74721	0.112088	FALSE	0.828566
PDE1A	0.8516	0.1484	1.74721	-0.065573	FALSE	0.828566
AC055855.1	0.8516	0.1484	1.74721	0.292131	FALSE	0.828566
AC090015.1	0.8516	0.1484	1.74721	0.619247	FALSE	0.828566
RPL23	0.8514	0.1486	1.74562	-0.240321	FALSE	0.827981
MGAM	0.8514	0.1486	1.74562	0.101121	FALSE	0.827981
AC022915.2	0.8514	0.1486	1.74562	0.274107	FALSE	0.827981
SAT2	0.8512	0.1488	1.74404	-0.673808	FALSE	0.827397
SHISA6	0.8512	0.1488	1.74404	-0.171922	FALSE	0.827397
HIST1H2BD	0.851	0.149	1.74247	-0.258577	FALSE	0.826814
AC092691.1	0.851	0.149	1.74247	0.0358791	FALSE	0.826814
ALDH1A2	0.851	0.149	1.74247	0.0783076	FALSE	0.826814
AL583785.1	0.8508	0.1492	1.74089	0.0923858	FALSE	0.826231
CNTN5	0.8506	0.1494	1.73931	0.0592556	FALSE	0.825649
SPHKAP	0.8504	0.1496	1.73774	-0.048821	FALSE	0.825068
MEI4	0.8504	0.1496	1.73774	0.285539	FALSE	0.825068
AP001977.1	0.8502	0.1498	1.73617	0.0775337	FALSE	0.824488
MSC-AS1	0.8502	0.1498	1.73617	0.232826	FALSE	0.824488
CFAP299	0.85	0.15	1.7346	-0.148457	FALSE	0.823909
SYT9	0.85	0.15	1.7346	-0.134283	FALSE	0.823909
OR3A2	0.85	0.15	1.7346	0.151578	FALSE	0.823909
AC104041.1	0.8498	0.1502	1.73303	0.223262	FALSE	0.82333
ATP6V0B	0.8498	0.1502	1.73303	-0.56769	FALSE	0.82333
LAMA2	0.8496	0.1504	1.73147	0.306199	FALSE	0.822752
GALNTL6	0.8496	0.1504	1.73147	0.21767	FALSE	0.822752
AC077690.1	0.8494	0.1506	1.7299	-0.272171	FALSE	0.822175
LINC01500	0.8494	0.1506	1.7299	0.428603	FALSE	0.822175
UBASH3B	0.8494	0.1506	1.7299	0.0746064	FALSE	0.822175
AC006059.1	0.8494	0.1506	1.7299	-0.263013	FALSE	0.822175
AL807742.1	0.8492	0.1508	1.72834	0.172299	FALSE	0.821599
LUZP2	0.8492	0.1508	1.72834	-0.0286646	FALSE	0.821599
DLEU1	0.8492	0.1508	1.72834	-0.263154	FALSE	0.821599
AC061958.1	0.849	0.151	1.72678	0.489701	FALSE	0.821023
RPS2	0.8488	0.1512	1.72522	-0.44458	FALSE	0.820448
UBA52	0.8488	0.1512	1.72522	-0.286973	FALSE	0.820448
AC138123.1	0.8488	0.1512	1.72522	0.499365	FALSE	0.820448
RGS2	0.8488	0.1512	1.72522	-0.130865	FALSE	0.820448
BMPR1B	0.8486	0.1514	1.72366	0.394072	FALSE	0.819874
CYCS	0.8486	0.1514	1.72366	-0.365416	FALSE	0.819874
HSPG2	0.8486	0.1514	1.72366	0.0509057	FALSE	0.819874
MAML2	0.8484	0.1516	1.72211	-0.163952	FALSE	0.819301
SHC4	0.8484	0.1516	1.72211	-0.127702	FALSE	0.819301
TBL1X	0.8484	0.1516	1.72211	0.126726	FALSE	0.819301
AF123462.1	0.8482	0.1518	1.72055	0.249032	FALSE	0.818728
SNHG31	0.8482	0.1518	1.72055	-0.227861	FALSE	0.818728
ZMAT4	0.8482	0.1518	1.72055	-0.0930886	FALSE	0.818728
LINC02355	0.848	0.152	1.719	0.400818	FALSE	0.818156
AC110992.1	0.848	0.152	1.719	0.108993	FALSE	0.818156
IGFBP5	0.848	0.152	1.719	-0.140532	FALSE	0.818156
LINC01630	0.8478	0.1522	1.71745	0.0625963	FALSE	0.817585
LINC02458	0.8478	0.1522	1.71745	-0.213169	FALSE	0.817585
LINC02853	0.8476	0.1524	1.7159	-0.0806737	FALSE	0.817015
AC016074.2	0.8474	0.1526	1.71435	-0.015305	FALSE	0.816445
EEF1A1	0.8472	0.1528	1.71281	-0.0313425	FALSE	0.815877
LINC02073	0.8472	0.1528	1.71281	-0.241574	FALSE	0.815877
MEGF10	0.8472	0.1528	1.71281	0.310524	FALSE	0.815877
LINC01931	0.847	0.153	1.71126	0.256113	FALSE	0.815309
HSPE1	0.847	0.153	1.71126	-0.443662	FALSE	0.815309
GAREM1	0.8466	0.1534	1.70818	0.0185451	FALSE	0.814175
AC018697.1	0.8466	0.1534	1.70818	-0.0865893	FALSE	0.814175
ROBO1	0.8464	0.1536	1.70664	0.080087	FALSE	0.813609
GPAT3	0.8464	0.1536	1.70664	-0.176329	FALSE	0.813609
CHRNA7	0.8464	0.1536	1.70664	0.277981	FALSE	0.813609
AC068875.1	0.8462	0.1538	1.7051	0.260935	FALSE	0.813044
PCA3	0.846	0.154	1.70357	-0.046742	FALSE	0.812479
AL121757.2	0.846	0.154	1.70357	0.465483	FALSE	0.812479
PTPRQ	0.846	0.154	1.70357	0.222266	FALSE	0.812479
AC246817.1	0.8458	0.1542	1.70203	0.131301	FALSE	0.811916
AC093865.1	0.8458	0.1542	1.70203	0.517507	FALSE	0.811916
RIT2	0.8456	0.1544	1.7005	0.11365	FALSE	0.811353
MYRFL	0.8456	0.1544	1.7005	-0.49598	FALSE	0.811353
ANKRD18A	0.8456	0.1544	1.7005	0.0935144	FALSE	0.811353
NHS	0.8452	0.1548	1.69744	-0.0614543	FALSE	0.810229
LINC01091	0.8452	0.1548	1.69744	0.367992	FALSE	0.810229
ABHD3	0.845	0.155	1.69591	-0.075695	FALSE	0.809668
RPL27A	0.845	0.155	1.69591	-0.0803189	FALSE	0.809668
LINC02224	0.8448	0.1552	1.69439	0.236291	FALSE	0.809108
EPHA6	0.8446	0.1554	1.69286	0.207774	FALSE	0.808549
TAFA1	0.8446	0.1554	1.69286	0.0683815	FALSE	0.808549
CLMP	0.8446	0.1554	1.69286	-0.0558858	FALSE	0.808549
SH3RF2	0.8442	0.1558	1.68982	0.0549431	FALSE	0.807433
AC100849.1	0.844	0.156	1.6883	0.438056	FALSE	0.806875
AC078923.1	0.844	0.156	1.6883	0.302337	FALSE	0.806875
AC007091.1	0.8438	0.1562	1.68678	-0.0312037	FALSE	0.806319
ARHGAP28	0.8438	0.1562	1.68678	0.253733	FALSE	0.806319
AC099792.1	0.8436	0.1564	1.68526	0.579337	FALSE	0.805763
CPVL	0.8434	0.1566	1.68375	-0.441022	FALSE	0.805208
EEF1G	0.8434	0.1566	1.68375	-0.409961	FALSE	0.805208
AL445250.1	0.8432	0.1568	1.68223	0.113121	FALSE	0.804654
TRIM5	0.8432	0.1568	1.68223	0.462043	FALSE	0.804654
TLE4	0.843	0.157	1.68072	0.246033	FALSE	0.8041
OTOGL	0.843	0.157	1.68072	0.379246	FALSE	0.8041
DCDC1	0.843	0.157	1.68072	0.2032	FALSE	0.8041
LINC01117	0.8428	0.1572	1.67921	0.271488	FALSE	0.803547
DOCK11	0.8428	0.1572	1.67921	0.353004	FALSE	0.803547
AC117453.1	0.8426	0.1574	1.6777	0.122531	FALSE	0.802995
AC137770.1	0.8426	0.1574	1.6777	0.401556	FALSE	0.802995
INSYN2B	0.8424	0.1576	1.67619	-0.0606303	FALSE	0.802444
JUND	0.8424	0.1576	1.67619	-0.232137	FALSE	0.802444
TRHDE	0.8424	0.1576	1.67619	0.0573034	FALSE	0.802444
NREP	0.8424	0.1576	1.67619	-0.22306	FALSE	0.802444
SEMA3D	0.8422	0.1578	1.67469	0.0472627	FALSE	0.801893
ST8SIA4	0.8422	0.1578	1.67469	0.234116	FALSE	0.801893
PHACTR2	0.842	0.158	1.67318	0.0311055	FALSE	0.801343
AL356108.1	0.842	0.158	1.67318	0.242472	FALSE	0.801343
LURAP1L-AS1	0.8418	0.1582	1.67168	-0.102577	FALSE	0.800794
NAT8L	0.8416	0.1584	1.67018	-0.537989	FALSE	0.800245
AC007402.1	0.8416	0.1584	1.67018	0.210298	FALSE	0.800245
NTNG1	0.8414	0.1586	1.66868	0.0123348	FALSE	0.799697
PLAGL1	0.841	0.159	1.66569	-0.0809355	FALSE	0.798603
AC095060.1	0.8408	0.1592	1.66419	0.309947	FALSE	0.798057
ADAMTSL1	0.8404	0.1596	1.66121	-0.0468874	FALSE	0.796967
LINC02208	0.8404	0.1596	1.66121	0.474669	FALSE	0.796967
AL157944.1	0.8404	0.1596	1.66121	0.37701	FALSE	0.796967
THSD7A	0.8402	0.1598	1.65972	0.126135	FALSE	0.796423
AC132803.1	0.8402	0.1598	1.65972	0.460466	FALSE	0.796423
NR4A1	0.84	0.16	1.65823	-0.242337	FALSE	0.79588
RADIL	0.8398	0.1602	1.65674	0.102316	FALSE	0.795337
AC022523.1	0.8398	0.1602	1.65674	-0.081821	FALSE	0.795337
RIPOR3	0.8396	0.1604	1.65525	-0.180913	FALSE	0.794796
PFDN5	0.8396	0.1604	1.65525	-0.346155	FALSE	0.794796
RGN	0.8392	0.1608	1.65229	0.169871	FALSE	0.793714
LUCAT1	0.839	0.161	1.65081	0.0186772	FALSE	0.793174
RSPO2	0.839	0.161	1.65081	0.191431	FALSE	0.793174
BTG3	0.839	0.161	1.65081	0.0708671	FALSE	0.793174
ADD3-AS1	0.8388	0.1612	1.64933	0.157467	FALSE	0.792635
AC079352.1	0.8388	0.1612	1.64933	0.0483394	FALSE	0.792635
RAB37	0.8388	0.1612	1.64933	0.0461631	FALSE	0.792635
STMN1	0.8386	0.1614	1.64785	-0.257473	FALSE	0.792096
HCRTR2	0.8384	0.1616	1.64637	0.068213	FALSE	0.791559
AC096570.1	0.8384	0.1616	1.64637	0.302817	FALSE	0.791559
SAMD3	0.8384	0.1616	1.64637	0.385681	FALSE	0.791559
KANK1	0.8384	0.1616	1.64637	0.260242	FALSE	0.791559
AL589693.1	0.8382	0.1618	1.6449	0.27293	FALSE	0.791021
FER1L6-AS2	0.8382	0.1618	1.6449	0.243428	FALSE	0.791021
LINC00683	0.8382	0.1618	1.6449	0.218148	FALSE	0.791021
HSP90AB1	0.838	0.162	1.64342	-0.130916	FALSE	0.790485
PRKCH	0.838	0.162	1.64342	0.466286	FALSE	0.790485
GPR39	0.8378	0.1622	1.64195	0.142036	FALSE	0.789949
AL078590.2	0.8376	0.1624	1.64048	0.408003	FALSE	0.789414
AP002813.1	0.8376	0.1624	1.64048	-0.233524	FALSE	0.789414
FSTL4	0.8376	0.1624	1.64048	0.0764432	FALSE	0.789414
RASSF8	0.8374	0.1626	1.63901	-0.000669003	FALSE	0.788879
AL590867.1	0.8372	0.1628	1.63754	0.35244	FALSE	0.788346
LINC01320	0.8372	0.1628	1.63754	0.122367	FALSE	0.788346
PRELID2	0.8372	0.1628	1.63754	0.452724	FALSE	0.788346
AC093765.3	0.837	0.163	1.63607	0.443749	FALSE	0.787812
AL596087.2	0.8366	0.1634	1.63314	-0.174824	FALSE	0.786748
IL15	0.8362	0.1638	1.63022	0.665377	FALSE	0.785686
XACT	0.8358	0.1642	1.6273	0.232732	FALSE	0.784627
ESR1	0.8356	0.1644	1.62585	0.676458	FALSE	0.784098
LHFPL3	0.8356	0.1644	1.62585	0.466567	FALSE	0.784098
SLC2A9	0.8354	0.1646	1.62439	0.0468445	FALSE	0.78357
NDUFC2	0.8354	0.1646	1.62439	-0.341822	FALSE	0.78357
SELENOK	0.8352	0.1648	1.62294	-0.242272	FALSE	0.783043
PIP5K1B	0.8346	0.1654	1.61859	-0.0458498	FALSE	0.781464
AC091646.1	0.8344	0.1656	1.61714	0.0249386	FALSE	0.78094
AL158154.3	0.8344	0.1656	1.61714	0.443353	FALSE	0.78094
PLP1	0.8344	0.1656	1.61714	0.336778	FALSE	0.78094
PALLD	0.8344	0.1656	1.61714	0.0324321	FALSE	0.78094
AL139220.2	0.8342	0.1658	1.61569	0.0100684	FALSE	0.780415
DUSP5	0.834	0.166	1.61425	-0.177325	FALSE	0.779892
AL590550.1	0.8338	0.1662	1.6128	0.433238	FALSE	0.779369
TGFBR3	0.8336	0.1664	1.61136	0.15734	FALSE	0.778847
LINC01902	0.8336	0.1664	1.61136	0.0971904	FALSE	0.778847
LMNA	0.8336	0.1664	1.61136	-0.0588894	FALSE	0.778847
TTF2	0.8334	0.1666	1.60992	0.389	FALSE	0.778325
PARM1	0.8332	0.1668	1.60848	0.107892	FALSE	0.777804
SERPINB9	0.833	0.167	1.60704	-0.00485277	FALSE	0.777284
AC090125.1	0.833	0.167	1.60704	0.210848	FALSE	0.777284
LINC00923	0.8328	0.1672	1.6056	0.599542	FALSE	0.776764
AC002072.1	0.8328	0.1672	1.6056	0.180836	FALSE	0.776764
CHGB	0.8326	0.1674	1.60417	-0.436996	FALSE	0.776245
NAP1L3	0.8324	0.1676	1.60273	0.055254	FALSE	0.775726
SP140	0.832	0.168	1.59987	0.364961	FALSE	0.774691
AL132780.1	0.8318	0.1682	1.59844	0.358478	FALSE	0.774174
PCDH15	0.8316	0.1684	1.59701	0.0887256	FALSE	0.773658
NNMT	0.8316	0.1684	1.59701	0.23429	FALSE	0.773658
TMLHE-AS1	0.8316	0.1684	1.59701	0.145342	FALSE	0.773658
PYGL	0.8312	0.1688	1.59416	0.310748	FALSE	0.772628
NRGN	0.831	0.169	1.59273	-0.446308	FALSE	0.772113
RSPO3	0.8308	0.1692	1.59131	0.0738735	FALSE	0.7716
LINC01483	0.8308	0.1692	1.59131	0.0404048	FALSE	0.7716
AP005230.1	0.8306	0.1694	1.58989	0.0734162	FALSE	0.771087
AC078881.1	0.8306	0.1694	1.58989	0.475467	FALSE	0.771087
USH2A	0.8304	0.1696	1.58846	-0.150836	FALSE	0.770574
NDUFB7	0.83	0.17	1.58563	-0.380425	FALSE	0.769551
SLC16A2	0.83	0.17	1.58563	0.109725	FALSE	0.769551
ARMC3	0.8294	0.1706	1.58138	0.0559936	FALSE	0.768021
AC092422.1	0.8294	0.1706	1.58138	0.5378	FALSE	0.768021
NECTIN3-AS1	0.8292	0.1708	1.57997	-0.0110416	FALSE	0.767512
LINC02196	0.829	0.171	1.57856	0.0325274	FALSE	0.767004
AC083870.1	0.8286	0.1714	1.57574	0.28648	FALSE	0.765989
DNAH11	0.8286	0.1714	1.57574	0.128169	FALSE	0.765989
AC069185.1	0.8286	0.1714	1.57574	-0.353174	FALSE	0.765989
AC124290.1	0.8284	0.1716	1.57433	0.402778	FALSE	0.765483
HIP1	0.828	0.172	1.57152	-0.283823	FALSE	0.764472
ZNF98	0.828	0.172	1.57152	-0.310627	FALSE	0.764472
AL392086.3	0.8274	0.1726	1.56731	-0.107789	FALSE	0.762959
AP001341.1	0.8272	0.1728	1.56591	0.176083	FALSE	0.762456
RGS12	0.827	0.173	1.56451	-0.18752	FALSE	0.761954
SNHG9	0.8268	0.1732	1.56312	-0.158899	FALSE	0.761452
CHL1-AS2	0.8264	0.1736	1.56033	0.0571418	FALSE	0.76045
CDHR3	0.8264	0.1736	1.56033	-0.0721312	FALSE	0.76045
TOMM7	0.826	0.174	1.55754	-0.0740891	FALSE	0.759451
AC013652.1	0.826	0.174	1.55754	0.247834	FALSE	0.759451
TARID	0.826	0.174	1.55754	0.403279	FALSE	0.759451
AL157388.1	0.826	0.174	1.55754	0.419356	FALSE	0.759451
BANK1	0.826	0.174	1.55754	0.161252	FALSE	0.759451
AL390957.1	0.8258	0.1742	1.55615	0.1495	FALSE	0.758952
IL17RA	0.8258	0.1742	1.55615	-0.601794	FALSE	0.758952
C9orf147	0.8258	0.1742	1.55615	0.228836	FALSE	0.758952
DKK2	0.8258	0.1742	1.55615	0.224879	FALSE	0.758952
LINC02109	0.8258	0.1742	1.55615	-0.012166	FALSE	0.758952
AC244131.2	0.8256	0.1744	1.55476	0.217675	FALSE	0.758454
SDK1	0.8254	0.1746	1.55337	0.0777254	FALSE	0.757956
BRIP1	0.8254	0.1746	1.55337	0.428645	FALSE	0.757956
LINC00504	0.8254	0.1746	1.55337	0.178614	FALSE	0.757956
LINC01182	0.8254	0.1746	1.55337	0.272438	FALSE	0.757956
NFIB	0.8252	0.1748	1.55198	-0.272667	FALSE	0.757459
KCTD8	0.8252	0.1748	1.55198	0.289602	FALSE	0.757459
AL591368.1	0.825	0.175	1.5506	0.628884	FALSE	0.756962
LINC02112	0.8246	0.1754	1.54783	-0.155767	FALSE	0.75597
AC002460.2	0.8244	0.1756	1.54645	0.260214	FALSE	0.755475
NEDD9	0.824	0.176	1.54369	-0.221422	FALSE	0.754487
LINC00534	0.824	0.176	1.54369	-0.123048	FALSE	0.754487
NDUFA3	0.8234	0.1766	1.53955	-0.263566	FALSE	0.753009
GRIK1	0.8234	0.1766	1.53955	-0.0578327	FALSE	0.753009
PPP1R15A	0.8232	0.1768	1.53818	-0.314512	FALSE	0.752518
AL162713.2	0.8232	0.1768	1.53818	-0.0738344	FALSE	0.752518
AL133304.3	0.8228	0.1772	1.53543	0.0690799	FALSE	0.751536
FRMD5	0.8226	0.1774	1.53406	0.184667	FALSE	0.751046
ZEB1-AS1	0.8226	0.1774	1.53406	0.210926	FALSE	0.751046
ACSS3	0.8222	0.1778	1.53132	0.140149	FALSE	0.750068
NDUFA13	0.8222	0.1778	1.53132	-0.422016	FALSE	0.750068
AL163541.1	0.8222	0.1778	1.53132	0.0782723	FALSE	0.750068
HMGN5	0.8214	0.1786	1.52586	0.234683	FALSE	0.748119
VWF	0.8214	0.1786	1.52586	0.0349998	FALSE	0.748119
AC112206.2	0.8212	0.1788	1.5245	0.0661306	FALSE	0.747632
AC019330.1	0.8212	0.1788	1.5245	0.11356	FALSE	0.747632
FAM107B	0.8212	0.1788	1.5245	0.12517	FALSE	0.747632
KIF6	0.8208	0.1792	1.52178	0.0849381	FALSE	0.746662
ETV5	0.8208	0.1792	1.52178	-0.0385151	FALSE	0.746662
SLC4A5	0.82	0.18	1.51635	0.142671	FALSE	0.744727
LINC01572	0.8196	0.1804	1.51364	0.0725546	FALSE	0.743763
NR4A3	0.8196	0.1804	1.51364	-0.174439	FALSE	0.743763
HDAC9	0.8196	0.1804	1.51364	0.112418	FALSE	0.743763
ABTB2	0.8192	0.1808	1.51094	-0.00393295	FALSE	0.742802
IZUMO4	0.8192	0.1808	1.51094	-0.00920868	FALSE	0.742802
AL078604.4	0.819	0.181	1.50959	0.110982	FALSE	0.742321
SNTG1	0.8188	0.1812	1.50824	-0.0424426	FALSE	0.741842
LHFPL6	0.8188	0.1812	1.50824	0.239603	FALSE	0.741842
RACK1	0.8188	0.1812	1.50824	-0.403132	FALSE	0.741842
AC091946.1	0.8188	0.1812	1.50824	-0.217162	FALSE	0.741842
MIR646HG	0.8182	0.1818	1.5042	0.358966	FALSE	0.740406
PTN	0.8178	0.1822	1.50151	0.258863	FALSE	0.739452
AC096711.2	0.8176	0.1824	1.50017	0.380301	FALSE	0.738975
RPS9	0.8174	0.1826	1.49883	-0.277891	FALSE	0.738499
LRRIQ3	0.817	0.183	1.49615	0.223246	FALSE	0.737549
AL135878.1	0.8168	0.1832	1.49482	0.178991	FALSE	0.737075
CACYBP	0.8168	0.1832	1.49482	-0.184584	FALSE	0.737075
LINC01358	0.8166	0.1834	1.49348	0.180227	FALSE	0.736601
AL355835.1	0.8166	0.1834	1.49348	0.200099	FALSE	0.736601
EHD4	0.8162	0.1838	1.49081	0.220772	FALSE	0.735654
WDR64	0.8156	0.1844	1.48682	0.188324	FALSE	0.734239
AL132857.1	0.8156	0.1844	1.48682	0.365272	FALSE	0.734239
SUCLG2	0.8152	0.1848	1.48416	0.251527	FALSE	0.733298
LINC00276	0.8152	0.1848	1.48416	0.194725	FALSE	0.733298
CPQ	0.815	0.185	1.48283	-0.0769339	FALSE	0.732828
RUNX1	0.8148	0.1852	1.48151	0.14944	FALSE	0.732359
CD96	0.8148	0.1852	1.48151	0.189088	FALSE	0.732359
AC020911.2	0.8144	0.1856	1.47886	0.0986867	FALSE	0.731422
AC009975.1	0.8144	0.1856	1.47886	0.119661	FALSE	0.731422
CRTAC1	0.8136	0.1864	1.47357	-0.00491238	FALSE	0.729554
AF121898.1	0.8134	0.1866	1.47226	0.397178	FALSE	0.729088
LMCD1-AS1	0.8134	0.1866	1.47226	0.214256	FALSE	0.729088
ANKFN1	0.8134	0.1866	1.47226	0.12868	FALSE	0.729088
AC012501.2	0.8134	0.1866	1.47226	-0.0730991	FALSE	0.729088
AC073114.1	0.8134	0.1866	1.47226	0.171836	FALSE	0.729088
FAP	0.8126	0.1874	1.46699	0.337741	FALSE	0.72723
GLRX	0.8124	0.1876	1.46568	0.182808	FALSE	0.726767
KCNH7	0.8122	0.1878	1.46437	0.14596	FALSE	0.726304
JAM2	0.812	0.188	1.46306	-0.323873	FALSE	0.725842
LINC02763	0.8118	0.1882	1.46175	0.238228	FALSE	0.72538
CHST8	0.8118	0.1882	1.46175	0.200824	FALSE	0.72538
LINC00685	0.8116	0.1884	1.46044	-0.0171919	FALSE	0.724919
ZBED3-AS1	0.8116	0.1884	1.46044	0.0687032	FALSE	0.724919
MARCKS	0.811	0.189	1.45652	-0.15147	FALSE	0.723538
AC246817.2	0.8106	0.1894	1.45391	-0.01265	FALSE	0.72262
AC068633.1	0.8104	0.1896	1.45261	0.140773	FALSE	0.722162
TUBA1C	0.8104	0.1896	1.45261	0.199605	FALSE	0.722162
STK17B	0.8102	0.1898	1.45131	0.0762086	FALSE	0.721704
GNA14	0.8102	0.1898	1.45131	0.167611	FALSE	0.721704
FREM1	0.81	0.19	1.45001	0.00223017	FALSE	0.721246
RASGEF1B	0.8086	0.1914	1.44094	0.0845561	FALSE	0.718058
METTL24	0.8086	0.1914	1.44094	0.429884	FALSE	0.718058
SNHG29	0.8086	0.1914	1.44094	-0.461376	FALSE	0.718058
AC011287.1	0.8082	0.1918	1.43836	0.0408041	FALSE	0.717151
PPARG	0.808	0.192	1.43707	0.0220885	FALSE	0.716699
LINC01807	0.8076	0.1924	1.43449	-0.0676279	FALSE	0.715795
AC051619.4	0.8074	0.1926	1.4332	-0.0966902	FALSE	0.715344
PDLIM5	0.8072	0.1928	1.43192	0.186084	FALSE	0.714893
AC010230.1	0.8072	0.1928	1.43192	0.045095	FALSE	0.714893
DEC1	0.807	0.193	1.43063	0.168411	FALSE	0.714443
C8orf37-AS1	0.8068	0.1932	1.42935	0.169448	FALSE	0.713993
KCNK6	0.8068	0.1932	1.42935	-0.042376	FALSE	0.713993
SLC35F4	0.8066	0.1934	1.42807	0.181028	FALSE	0.713544
LINC01934	0.8066	0.1934	1.42807	0.182863	FALSE	0.713544
FAM126A	0.8066	0.1934	1.42807	-0.201749	FALSE	0.713544
AC092652.2	0.8064	0.1936	1.42679	-0.0708561	FALSE	0.713095
LINC01322	0.8062	0.1938	1.42551	-0.397576	FALSE	0.712646
NUP210L	0.8058	0.1942	1.42295	-0.25842	FALSE	0.711751
PDZD2	0.8058	0.1942	1.42295	0.159444	FALSE	0.711751
GNB4	0.8058	0.1942	1.42295	0.0816493	FALSE	0.711751
TENM1	0.8054	0.1946	1.42039	0.0384712	FALSE	0.710857
PLS3	0.8052	0.1948	1.41912	-0.119024	FALSE	0.710411
AC104035.1	0.805	0.195	1.41784	-0.171557	FALSE	0.709965
EGF	0.8048	0.1952	1.41657	0.238612	FALSE	0.70952
CNBD1	0.8048	0.1952	1.41657	0.0148387	FALSE	0.70952
KIAA1217	0.8044	0.1956	1.41402	-0.102431	FALSE	0.708631
GNG4	0.8042	0.1958	1.41275	0.131462	FALSE	0.708187
AC016152.1	0.804	0.196	1.41148	0.191663	FALSE	0.707744
DIO2	0.804	0.196	1.41148	0.339073	FALSE	0.707744
FAM160A1	0.8038	0.1962	1.41022	0.259775	FALSE	0.707301
AC004817.5	0.803	0.197	1.40515	0.197952	FALSE	0.705534
PLPPR1	0.803	0.197	1.40515	0.216901	FALSE	0.705534
AC099489.1	0.8028	0.1972	1.40389	0.043057	FALSE	0.705093
LINC01006	0.8028	0.1972	1.40389	0.0113344	FALSE	0.705093
AC004949.1	0.8026	0.1974	1.40262	-0.0724378	FALSE	0.704653
SYN3	0.8022	0.1978	1.4001	0.181653	FALSE	0.703774
SLFN5	0.802	0.198	1.39884	-0.178552	FALSE	0.703335
LINC02141	0.8018	0.1982	1.39758	0.089468	FALSE	0.702896
AC007389.1	0.8016	0.1984	1.39632	-0.217725	FALSE	0.702458
CFAP161	0.8016	0.1984	1.39632	-0.0808854	FALSE	0.702458
AC093298.2	0.8014	0.1986	1.39507	0.276452	FALSE	0.702021
AC068286.2	0.8014	0.1986	1.39507	0.284363	FALSE	0.702021
LINC00271	0.801	0.199	1.39256	0.408729	FALSE	0.701147
AC021851.2	0.8008	0.1992	1.3913	0.231736	FALSE	0.700711
GRIA4	0.8006	0.1994	1.39005	0.0289972	FALSE	0.700275
LHFPL2	0.8004	0.1996	1.3888	0.0916114	FALSE	0.699839
AC009226.1	0.8004	0.1996	1.3888	-0.0740023	FALSE	0.699839
GALM	0.8002	0.1998	1.38754	0.227243	FALSE	0.699405
SPATA13	0.8002	0.1998	1.38754	0.0444484	FALSE	0.699405
NCKAP5	0.7996	0.2004	1.3838	0.291503	FALSE	0.698102
AC007262.2	0.7996	0.2004	1.3838	-0.208308	FALSE	0.698102
NXN	0.799	0.201	1.38006	0.0341859	FALSE	0.696804
CABCOCO1	0.7988	0.2012	1.37881	0.395019	FALSE	0.696372
EDA	0.7984	0.2016	1.37632	-0.0484328	FALSE	0.695509
LINC01088	0.798	0.202	1.37384	0.28004	FALSE	0.694649
CNTLN	0.798	0.202	1.37384	0.171393	FALSE	0.694649
SGMS2	0.798	0.202	1.37384	-0.133727	FALSE	0.694649
CREB5	0.7978	0.2022	1.3726	0.0798101	FALSE	0.694219
AC004160.1	0.7978	0.2022	1.3726	-0.091836	FALSE	0.694219
LINC02327	0.7978	0.2022	1.3726	-0.067318	FALSE	0.694219
MEIKIN	0.7974	0.2026	1.37012	-0.22331	FALSE	0.693361
FAXDC2	0.797	0.203	1.36765	0.176072	FALSE	0.692504
LINC02798	0.797	0.203	1.36765	-0.205114	FALSE	0.692504
PCAT1	0.7968	0.2032	1.36641	0.235377	FALSE	0.692076
AC092535.4	0.7966	0.2034	1.36518	0.145733	FALSE	0.691649
SNHG25	0.7964	0.2036	1.36394	0.0113001	FALSE	0.691222
AC046195.1	0.7964	0.2036	1.36394	-0.128762	FALSE	0.691222
AC079793.1	0.796	0.204	1.36148	-0.0164447	FALSE	0.69037
CEMIP	0.7958	0.2042	1.36025	-0.0331421	FALSE	0.689944
MRPS22	0.7958	0.2042	1.36025	-0.263011	FALSE	0.689944
AC097460.1	0.7956	0.2044	1.35902	0.466883	FALSE	0.689519
GBE1	0.7954	0.2046	1.35779	0.289035	FALSE	0.689094
RADX	0.7954	0.2046	1.35779	0.138329	FALSE	0.689094
SLC2A3	0.795	0.205	1.35533	-0.282193	FALSE	0.688246
LRRC3B	0.7948	0.2052	1.35411	0.075089	FALSE	0.687823
AL359546.1	0.7946	0.2054	1.35288	0.158477	FALSE	0.6874
NFIA-AS2	0.7942	0.2058	1.35043	0.308428	FALSE	0.686555
AC092969.1	0.794	0.206	1.34921	-0.0136051	FALSE	0.686133
CBLN2	0.794	0.206	1.34921	0.20435	FALSE	0.686133
SORCS2	0.794	0.206	1.34921	0.0933485	FALSE	0.686133
ZNF804B	0.7938	0.2062	1.34798	0.0373411	FALSE	0.685711
CABLES1	0.7934	0.2066	1.34554	-0.08494	FALSE	0.68487
MND1	0.7922	0.2078	1.33824	-0.0593748	FALSE	0.682354
MIR3681HG	0.792	0.208	1.33702	-0.0622573	FALSE	0.681937
GOLIM4	0.7914	0.2086	1.33338	0.035758	FALSE	0.680686
AL442163.1	0.7912	0.2088	1.33217	0.0327306	FALSE	0.68027
OTULINL	0.7912	0.2088	1.33217	0.07373	FALSE	0.68027
LINC01605	0.7908	0.2092	1.32975	0.264486	FALSE	0.679438
TGFB2	0.7904	0.2096	1.32734	0.140416	FALSE	0.678609
KCNMB2-AS1	0.7904	0.2096	1.32734	0.0105286	FALSE	0.678609
AC073529.1	0.7902	0.2098	1.32613	0.362885	FALSE	0.678195
HPSE2	0.7902	0.2098	1.32613	0.0558834	FALSE	0.678195
AC020687.1	0.7896	0.2104	1.32252	0.112598	FALSE	0.676954
LINC02615	0.7896	0.2104	1.32252	0.141046	FALSE	0.676954
PLCH1	0.7892	0.2108	1.32011	0.0395927	FALSE	0.676129
AC012178.1	0.789	0.211	1.31891	-0.129122	FALSE	0.675718
AC008571.2	0.7888	0.2112	1.31771	0.199642	FALSE	0.675306
KLRD1	0.788	0.212	1.31291	0.111665	FALSE	0.673664
MIR4300HG	0.787	0.213	1.30694	0.0450315	FALSE	0.67162
AC010624.5	0.7868	0.2132	1.30574	-0.0777354	FALSE	0.671213
BAALC-AS1	0.7868	0.2132	1.30574	-0.0942364	FALSE	0.671213
PDZRN4	0.7866	0.2134	1.30455	0.123357	FALSE	0.670806
CD247	0.7854	0.2146	1.29742	0.0367541	FALSE	0.66837
LINC01933	0.7854	0.2146	1.29742	0.0485992	FALSE	0.66837
LINC00240	0.785	0.215	1.29505	-0.0316219	FALSE	0.667562
ARPP19	0.785	0.215	1.29505	-0.104913	FALSE	0.667562
FAM184B	0.7846	0.2154	1.29268	-0.20854	FALSE	0.666754
FAM227B	0.7842	0.2158	1.29031	-0.0296893	FALSE	0.665949
TEX41	0.784	0.216	1.28913	0.187341	FALSE	0.665546
SUCLG2-AS1	0.784	0.216	1.28913	-0.0461864	FALSE	0.665546
AC008050.1	0.7836	0.2164	1.28677	0.232841	FALSE	0.664743
TOX2	0.7836	0.2164	1.28677	0.0747299	FALSE	0.664743
LINC01135	0.7834	0.2166	1.28559	0.202734	FALSE	0.664342
SEMA6A-AS1	0.7832	0.2168	1.28441	0.0994439	FALSE	0.663941
CFAP54	0.7826	0.2174	1.28088	0.275557	FALSE	0.66274
SLC14A2	0.7826	0.2174	1.28088	-0.020627	FALSE	0.66274
LINC01208	0.7824	0.2176	1.27971	0.00202274	FALSE	0.662341
TBCB	0.7822	0.2178	1.27853	-0.120625	FALSE	0.661942
SLCO5A1	0.7814	0.2186	1.27384	0.189013	FALSE	0.66035
DNAJB1	0.7806	0.2194	1.26917	0.0149479	FALSE	0.658763
LINC02328	0.78	0.22	1.26567	0.0807738	FALSE	0.657577
PRDM6	0.7794	0.2206	1.26217	0.0388656	FALSE	0.656394
EPS8	0.778	0.222	1.25405	0.0825872	FALSE	0.653647
ABCC4	0.778	0.222	1.25405	0.140814	FALSE	0.653647
AC090630.1	0.777	0.223	1.24827	0.0969782	FALSE	0.651695
WWTR1	0.7764	0.2236	1.24481	-0.106445	FALSE	0.650528
SLC25A21	0.7764	0.2236	1.24481	0.210369	FALSE	0.650528
PITPNC1	0.7762	0.2238	1.24366	0.138858	FALSE	0.65014
AC113414.1	0.7762	0.2238	1.24366	0.194743	FALSE	0.65014
PLEKHA7	0.7762	0.2238	1.24366	0.0915341	FALSE	0.65014
STEAP2-AS1	0.7762	0.2238	1.24366	0.204976	FALSE	0.65014
NTNG2	0.7758	0.2242	1.24136	-0.166219	FALSE	0.649364
C1orf112	0.7754	0.2246	1.23906	0.0509067	FALSE	0.64859
ZNF804A	0.775	0.225	1.23676	0.0761488	FALSE	0.647817
LINC01470	0.775	0.225	1.23676	0.117657	FALSE	0.647817
COL23A1	0.7746	0.2254	1.23447	0.138718	FALSE	0.647046
SLC1A2	0.7744	0.2256	1.23332	-0.109743	FALSE	0.646661
RPS20	0.7742	0.2258	1.23218	0.0233798	FALSE	0.646276
TMTC2	0.774	0.226	1.23104	-0.150149	FALSE	0.645892
WDR49	0.774	0.226	1.23104	0.0963888	FALSE	0.645892
SAMD12-AS1	0.7736	0.2264	1.22875	-0.0981841	FALSE	0.645124
AC021231.1	0.7734	0.2266	1.22761	0.281659	FALSE	0.64474
ERVMER61-1	0.7732	0.2268	1.22647	0.100566	FALSE	0.644357
COLEC12	0.7726	0.2274	1.22305	0.0481954	FALSE	0.64321
AC002069.2	0.7724	0.2276	1.22191	0.0104427	FALSE	0.642828
LINC02755	0.7724	0.2276	1.22191	0.0105596	FALSE	0.642828
LINC01950	0.771	0.229	1.21397	-0.107937	FALSE	0.640165
AL158064.1	0.7708	0.2292	1.21283	0.0749283	FALSE	0.639785
AC073332.1	0.7708	0.2292	1.21283	0.227078	FALSE	0.639785
AL591043.2	0.7706	0.2294	1.2117	0.0944281	FALSE	0.639407
LINC01811	0.77	0.23	1.20831	0.111561	FALSE	0.638272
EFCAB11	0.7696	0.2304	1.20605	0.292543	FALSE	0.637518
SRGAP1	0.7694	0.2306	1.20493	0.255221	FALSE	0.637141
AC116362.1	0.7694	0.2306	1.20493	0.300674	FALSE	0.637141
AC009522.1	0.7694	0.2306	1.20493	0.343142	FALSE	0.637141
AC128707.1	0.7692	0.2308	1.2038	-0.0353522	FALSE	0.636764
LINC00609	0.7692	0.2308	1.2038	0.0512876	FALSE	0.636764
PPCDC	0.768	0.232	1.19705	0.0900202	FALSE	0.634512
C21orf62-AS1	0.768	0.232	1.19705	0.250216	FALSE	0.634512
GREB1L	0.7678	0.2322	1.19593	0.00240946	FALSE	0.634138
AC018362.1	0.7676	0.2324	1.19481	-0.0294037	FALSE	0.633764
APLF	0.7676	0.2324	1.19481	-0.0561848	FALSE	0.633764
AC003044.1	0.7662	0.2338	1.18698	0.183643	FALSE	0.631155
HS6ST3	0.7658	0.2342	1.18475	0.133352	FALSE	0.630413
AC105411.1	0.7654	0.2346	1.18252	-0.012743	FALSE	0.629672
GNG7	0.7652	0.2348	1.1814	0.0216961	FALSE	0.629302
ANTXR1	0.765	0.235	1.18029	0.0888181	FALSE	0.628932
AC010884.1	0.7648	0.2352	1.17918	-0.17421	FALSE	0.628563
HFM1	0.7648	0.2352	1.17918	0.100874	FALSE	0.628563
MEGF11	0.7646	0.2354	1.17807	0.026135	FALSE	0.628194
AC053527.2	0.7646	0.2354	1.17807	0.2368	FALSE	0.628194
PRDM5	0.7646	0.2354	1.17807	0.110685	FALSE	0.628194
LINC01376	0.7646	0.2354	1.17807	0.203364	FALSE	0.628194
TEN1	0.7642	0.2358	1.17585	-0.032949	FALSE	0.627456
DUSP16	0.7636	0.2364	1.17252	-0.102228	FALSE	0.626353
MEIS1	0.763	0.237	1.1692	0.198785	FALSE	0.625252
NYAP2	0.7624	0.2376	1.16588	0.216742	FALSE	0.624154
RILPL2	0.7616	0.2384	1.16147	-0.0989203	FALSE	0.622694
IKBIP	0.7616	0.2384	1.16147	-0.115736	FALSE	0.622694
LINC01340	0.7612	0.2388	1.15927	-0.0246634	FALSE	0.621966
KATNAL2	0.7612	0.2388	1.15927	0.0323405	FALSE	0.621966
MID1	0.7606	0.2394	1.15597	0.182563	FALSE	0.620876
LINC01505	0.7582	0.2418	1.14284	-0.0202851	FALSE	0.616544
AC079950.1	0.7582	0.2418	1.14284	0.115305	FALSE	0.616544
PEBP4	0.758	0.242	1.14175	0.186064	FALSE	0.616185
LEKR1	0.7578	0.2422	1.14066	0.157115	FALSE	0.615826
C2orf88	0.7576	0.2424	1.13957	-0.181609	FALSE	0.615467
C16orf95	0.7574	0.2426	1.13848	-0.0807681	FALSE	0.615109
PTPRK	0.7574	0.2426	1.13848	0.173764	FALSE	0.615109
GRK5	0.7568	0.2432	1.13521	0.029212	FALSE	0.614036
TESK2	0.7568	0.2432	1.13521	0.251969	FALSE	0.614036
STARD4-AS1	0.7562	0.2438	1.13196	-0.231942	FALSE	0.612966
STEAP1B	0.7544	0.2456	1.12222	0.160425	FALSE	0.609772
CD36	0.7544	0.2456	1.12222	0.238101	FALSE	0.609772
AC079298.3	0.754	0.246	1.12006	0.0215001	FALSE	0.609065
DDR2	0.7536	0.2464	1.11791	0.0191221	FALSE	0.608359
PAPPA2	0.7534	0.2466	1.11683	0.135827	FALSE	0.608007
AL591519.1	0.7526	0.2474	1.11253	0.355227	FALSE	0.6066
AC034195.1	0.7522	0.2478	1.11038	0.214698	FALSE	0.605899
DNAJA4	0.7512	0.2488	1.10502	0.094564	FALSE	0.60415
MAMDC2-AS1	0.7506	0.2494	1.10181	0.187394	FALSE	0.603104
LINC01829	0.7486	0.2514	1.09116	-0.123151	FALSE	0.599635
AOAH	0.7474	0.2526	1.08479	0.171516	FALSE	0.597567
GRID2	0.7466	0.2534	1.08056	0.178413	FALSE	0.596193
LRRC4C	0.746	0.254	1.07739	0.0304127	FALSE	0.595166
COL25A1	0.7456	0.2544	1.07528	0.27899	FALSE	0.594483
TCF7L2	0.7456	0.2544	1.07528	0.1812	FALSE	0.594483
LINC01277	0.7454	0.2546	1.07423	0.125023	FALSE	0.594142
LINC00963	0.745	0.255	1.07212	-0.0499516	FALSE	0.59346
SPATA6	0.7448	0.2552	1.07107	0.047297	FALSE	0.593119
AC023480.1	0.744	0.256	1.06686	0.348394	FALSE	0.59176
FANCC	0.7416	0.2584	1.0543	-0.0675344	FALSE	0.587707
AC008591.1	0.741	0.259	1.05117	0.115861	FALSE	0.5867
BACH1	0.7408	0.2592	1.05013	0.141452	FALSE	0.586365
POT1-AS1	0.7406	0.2594	1.04909	0.191064	FALSE	0.58603
CYP7B1	0.7398	0.2602	1.04493	0.236649	FALSE	0.584693
GABRA6	0.7398	0.2602	1.04493	0.276765	FALSE	0.584693
AL139807.1	0.7396	0.2604	1.04389	0.142804	FALSE	0.584359
ENOX2	0.7394	0.2606	1.04285	0.232228	FALSE	0.584026
EPM2A	0.7388	0.2612	1.03974	-0.0633607	FALSE	0.583027
ARRDC3-AS1	0.7384	0.2616	1.03767	0.0222111	FALSE	0.582362
ELF1	0.7382	0.2618	1.03663	0.226256	FALSE	0.58203
AC104596.1	0.7378	0.2622	1.03457	0.270352	FALSE	0.581367
AC003991.1	0.7364	0.2636	1.02734	-0.109077	FALSE	0.579055
AC114971.1	0.7344	0.2656	1.01706	0.184996	FALSE	0.575772
LINC01725	0.7338	0.2662	1.01399	-0.00838089	FALSE	0.574792
ADAMTSL3	0.7336	0.2664	1.01296	0.15418	FALSE	0.574466
SUGCT	0.7336	0.2664	1.01296	0.245141	FALSE	0.574466
GLIS3	0.7322	0.2678	1.00581	0.162902	FALSE	0.572189
ARHGAP24	0.7322	0.2678	1.00581	0.0305886	FALSE	0.572189
AC012063.1	0.732	0.268	1.00479	0.114476	FALSE	0.571865
AL365295.1	0.7316	0.2684	1.00276	0.191856	FALSE	0.571217
EGLN3	0.7296	0.2704	0.992594	-0.0473232	FALSE	0.567993
RAP2C-AS1	0.7296	0.2704	0.992594	0.0703969	FALSE	0.567993
AC004784.1	0.7292	0.2708	0.990567	0.18314	FALSE	0.567351
FRMD3	0.7292	0.2708	0.990567	0.0336452	FALSE	0.567351
AL080250.1	0.7284	0.2716	0.98652	-0.154346	FALSE	0.56607
TENM2	0.7278	0.2722	0.983489	0.0344937	FALSE	0.565112
LINC00907	0.7274	0.2726	0.981471	0.0752544	FALSE	0.564474
LINC00571	0.727	0.273	0.979455	0.125912	FALSE	0.563837
AC097515.1	0.7268	0.2732	0.978447	0.058506	FALSE	0.563519
UFL1-AS1	0.7256	0.2744	0.972412	0.0467215	FALSE	0.561616
AP000446.1	0.7252	0.2748	0.970404	0.100084	FALSE	0.560983
AL354740.1	0.725	0.275	0.969401	-0.275573	FALSE	0.560667
SOX6	0.7226	0.2774	0.957395	0.0476923	FALSE	0.556894
MROH8	0.7224	0.2776	0.956398	0.190686	FALSE	0.556581
LINC02018	0.7216	0.2784	0.952412	-0.201551	FALSE	0.555331
AC129803.1	0.7214	0.2786	0.951417	0.102344	FALSE	0.555019
CRB1	0.7182	0.2818	0.93555	0.0820107	FALSE	0.550059
LINC00578	0.7142	0.2858	0.915871	0.0816155	FALSE	0.543938
PROS1	0.7142	0.2858	0.915871	-0.0395408	FALSE	0.543938
ZNF521	0.7118	0.2882	0.904142	0.0838113	FALSE	0.540306
AC078785.1	0.7108	0.2892	0.899273	0.0249391	FALSE	0.538802
CASC15	0.7102	0.2898	0.896356	0.00742722	FALSE	0.537902
DRAIC	0.7094	0.2906	0.892472	0.0990901	FALSE	0.536704
SPANXA2-OT1	0.708	0.292	0.88569	0.0663795	FALSE	0.534617
BDNF-AS	0.7078	0.2922	0.884723	0.00717974	FALSE	0.53432
ESR2	0.7044	0.2956	0.868339	0.133586	FALSE	0.529296
AL590807.1	0.6948	0.3052	0.822657	0.113939	FALSE	0.515415
ELOVL5	0.6944	0.3056	0.820771	0.0216932	FALSE	0.514847
HSPH1	0.693	0.307	0.814182	0.0168037	FALSE	0.512862
AL157911.1	0.6924	0.3076	0.811364	0.112737	FALSE	0.512014
MOB3A	0.6902	0.3098	0.801054	-0.0225706	FALSE	0.508919
GPT2	0.6894	0.3106	0.797316	0.00774527	FALSE	0.507799
PXDNL	0.689	0.311	0.795448	0.0292854	FALSE	0.50724
STPG2	0.6882	0.3118	0.791718	0.124679	FALSE	0.506124
PKN2-AS1	0.6866	0.3134	0.784272	0.222589	FALSE	0.503901
CATSPERE	0.6848	0.3152	0.775919	0.142665	FALSE	0.501414
LIX1-AS1	0.6844	0.3156	0.774067	0.089457	FALSE	0.500863
BAZ1A	0.684	0.316	0.772216	-0.0860333	FALSE	0.500313
AC106793.1	0.6818	0.3182	0.762056	0.211513	FALSE	0.4973
TEX9	0.6802	0.3198	0.754691	0.234188	FALSE	0.495122
XRCC4	0.6798	0.3202	0.752853	0.201167	FALSE	0.494579
AL139317.5	0.6772	0.3228	0.740934	0.161465	FALSE	0.491066
AC092944.1	0.6732	0.3268	0.722694	0.0762911	FALSE	0.485718
ZFHX3	0.6656	0.3344	0.688351	0.113025	FALSE	0.475734
CRY1	0.6498	0.3502	0.61816	-0.117769	FALSE	0.455684
AC026341.1	0.6458	0.3542	0.600628	0.0245252	FALSE	0.450751
SOX2-OT	0.6456	0.3544	0.599754	0.0579195	FALSE	0.450506
ALK	0.6338	0.3662	0.548554	0.183966	FALSE	0.436282
RORA-AS1	0.6112	0.3888	0.452359	0.00863457	FALSE	0.410274
MRPL48	0.568	0.432	0.273696	0.13618	FALSE	0.364516

## Sheet: L6ITCar3
	proba_de	proba_not_de	bayes_factor	lfc_median	is_de_fdr_0.05	log10_pscore
AC012409.2	0.9632	0.0368	3.26476	-0.486238	TRUE	1.43415
SLC38A4	0.9612	0.0388	3.20976	0.622525	TRUE	1.41117
ST8SIA2	0.9594	0.0406	3.16254	-2.06512	TRUE	1.39147
ADGRG7	0.9594	0.0406	3.16254	0.534824	TRUE	1.39147
AC073225.1	0.9588	0.0412	3.14724	-0.339401	TRUE	1.3851
MTRNR2L1	0.9584	0.0416	3.13716	2.81228	TRUE	1.38091
CALCRL	0.9576	0.0424	3.11728	1.04219	TRUE	1.37263
AL139379.1	0.9558	0.0442	3.07382	-0.513544	TRUE	1.35458
MT-ATP6	0.9558	0.0442	3.07382	2.55644	TRUE	1.35458
HTR2C	0.9556	0.0444	3.0691	-0.172821	TRUE	1.35262
MT-ATP8	0.9556	0.0444	3.0691	3.28118	TRUE	1.35262
TLL1	0.9556	0.0444	3.0691	0.127672	TRUE	1.35262
AC079380.1	0.9542	0.0458	3.03659	0.274838	TRUE	1.33913
XACT	0.9536	0.0464	3.02294	-0.320402	TRUE	1.33348
TCIM	0.953	0.047	3.00947	-0.434215	TRUE	1.3279
SPRY4	0.9522	0.0478	2.99175	-1.6689	TRUE	1.32057
AC087477.2	0.9516	0.0484	2.97864	-0.017066	TRUE	1.31515
AC104958.1	0.9514	0.0486	2.97431	-0.316648	TRUE	1.31336
MT-ND3	0.9514	0.0486	2.97431	2.59561	TRUE	1.31336
SST	0.9514	0.0486	2.97431	-2.91171	TRUE	1.31336
AL355672.1	0.9514	0.0486	2.97431	0.504087	TRUE	1.31336
AC090138.1	0.951	0.049	2.96569	-0.976321	TRUE	1.3098
MT-CYB	0.951	0.049	2.96569	2.02057	TRUE	1.3098
VEGFC	0.9504	0.0496	2.95289	0.197893	TRUE	1.30452
VIPR2	0.95	0.05	2.94444	0.346098	TRUE	1.30103
MT-ND4	0.949	0.051	2.92358	2.18203	TRUE	1.29243
AC009432.2	0.947	0.053	2.88301	-0.901732	TRUE	1.27572
NR2F2-AS1	0.9468	0.0532	2.87903	-0.0967794	TRUE	1.27409
AC022017.1	0.9468	0.0532	2.87903	-0.779458	TRUE	1.27409
AC119868.2	0.9468	0.0532	2.87903	-1.22745	TRUE	1.27409
MT-ND1	0.9466	0.0534	2.87507	1.76139	TRUE	1.27246
LINC00702	0.946	0.054	2.86326	0.636479	TRUE	1.26761
AC012593.1	0.9458	0.0542	2.85935	0.0646133	TRUE	1.266
MT-CO3	0.9456	0.0544	2.85546	2.00658	TRUE	1.2644
AP003025.2	0.9456	0.0544	2.85546	-1.33371	TRUE	1.2644
MT-ND4L	0.9454	0.0546	2.85157	2.20137	TRUE	1.26281
NPNT	0.9454	0.0546	2.85157	1.03585	TRUE	1.26281
NR2F2	0.945	0.055	2.84385	0.000152588	TRUE	1.25964
LINC02645	0.9448	0.0552	2.84001	1.67165	TRUE	1.25806
AL133346.1	0.9446	0.0554	2.83618	-0.367451	TRUE	1.25649
ST8SIA6	0.9444	0.0556	2.83237	-0.293048	TRUE	1.25493
CUX2	0.9442	0.0558	2.82856	0.0855935	TRUE	1.25337
AP001021.3	0.9442	0.0558	2.82856	-0.460632	TRUE	1.25337
MT-CO2	0.944	0.056	2.82477	1.9028	TRUE	1.25181
TRPC3	0.944	0.056	2.82477	-0.547876	TRUE	1.25181
NRAP	0.9438	0.0562	2.821	0.952627	TRUE	1.25026
MT-ND2	0.9434	0.0566	2.81348	1.73537	TRUE	1.24718
LINC02232	0.9432	0.0568	2.80974	-0.114353	TRUE	1.24565
TNC	0.9428	0.0572	2.8023	-0.875889	TRUE	1.2426
AC079163.2	0.9428	0.0572	2.8023	0.0700083	FALSE	1.2426
PYGO1	0.9426	0.0574	2.7986	0.847346	FALSE	1.24109
Z99289.1	0.9426	0.0574	2.7986	-0.295349	FALSE	1.24109
MT-ND5	0.9426	0.0574	2.7986	1.89085	FALSE	1.24109
AC092939.1	0.9424	0.0576	2.79491	-0.386051	FALSE	1.23958
GRIK4	0.9424	0.0576	2.79491	-0.663612	FALSE	1.23958
SLC38A11	0.9424	0.0576	2.79491	-1.53299	FALSE	1.23958
NDST4	0.942	0.058	2.78756	-0.549813	FALSE	1.23657
NTM-AS1	0.942	0.058	2.78756	-1.42206	FALSE	1.23657
AC069547.2	0.9418	0.0582	2.78391	-1.34174	FALSE	1.23508
LINC00343	0.9412	0.0588	2.77301	-0.496409	FALSE	1.23062
LINC02552	0.941	0.059	2.76941	-0.83767	FALSE	1.22915
MTRNR2L8	0.9406	0.0594	2.76222	1.29391	FALSE	1.22621
SLC22A24	0.9406	0.0594	2.76222	-1.08377	FALSE	1.22621
AC009262.1	0.9406	0.0594	2.76222	-0.199745	FALSE	1.22621
LINC01515	0.9406	0.0594	2.76222	1.18796	FALSE	1.22621
ZMAT4	0.9402	0.0598	2.75509	0.373118	FALSE	1.2233
AC112770.1	0.94	0.06	2.75154	-0.362068	FALSE	1.22185
SEPTIN10	0.9398	0.0602	2.74799	-0.0684786	FALSE	1.2204
CHRNA6	0.9396	0.0604	2.74446	-0.145255	FALSE	1.21896
AC107021.1	0.9396	0.0604	2.74446	-0.224052	FALSE	1.21896
AC106845.1	0.9392	0.0608	2.73744	-0.516275	FALSE	1.2161
PCDH8	0.939	0.061	2.73394	0.201078	FALSE	1.21467
C3orf79	0.939	0.061	2.73394	-0.719326	FALSE	1.21467
AL713851.1	0.939	0.061	2.73394	1.2154	FALSE	1.21467
FSTL4	0.939	0.061	2.73394	-0.378919	FALSE	1.21467
SLC1A3	0.939	0.061	2.73394	2.03116	FALSE	1.21467
MTRNR2L12	0.9388	0.0612	2.73046	1.52474	FALSE	1.21325
CCN4	0.9386	0.0614	2.72698	-0.756914	FALSE	1.21183
AC108690.1	0.9386	0.0614	2.72698	-1.53918	FALSE	1.21183
SLC17A8	0.9384	0.0616	2.72351	0.367703	FALSE	1.21042
AL390774.2	0.9384	0.0616	2.72351	-0.706867	FALSE	1.21042
FOXP2	0.9384	0.0616	2.72351	-0.498184	FALSE	1.21042
TSIX	0.938	0.062	2.71662	-0.315632	FALSE	1.20761
GABRG1	0.9378	0.0622	2.71318	-0.687245	FALSE	1.20621
AL080273.1	0.9378	0.0622	2.71318	-1.23473	FALSE	1.20621
INSYN2B	0.9376	0.0624	2.70976	-0.466173	FALSE	1.20482
ARHGAP29	0.9376	0.0624	2.70976	0.177373	FALSE	1.20482
RMRP	0.9374	0.0626	2.70634	1.89063	FALSE	1.20343
TSPAN18	0.9372	0.0628	2.70294	-1.21402	FALSE	1.20204
LONRF3	0.937	0.063	2.69955	1.16837	FALSE	1.20066
AC008696.2	0.9366	0.0634	2.69279	-0.751466	FALSE	1.19791
NPTX2	0.9366	0.0634	2.69279	-1.04069	FALSE	1.19791
ADAMTS2	0.9364	0.0636	2.68943	0.817355	FALSE	1.19654
SULF2	0.9364	0.0636	2.68943	-0.750186	FALSE	1.19654
ABCA1	0.9364	0.0636	2.68943	0.820574	FALSE	1.19654
AC103843.1	0.9362	0.0638	2.68608	-0.615161	FALSE	1.19518
STPG2-AS1	0.936	0.064	2.68273	0.22371	FALSE	1.19382
AC128685.1	0.9358	0.0642	2.6794	0.354779	FALSE	1.19246
LINGO2	0.9358	0.0642	2.6794	-0.303798	FALSE	1.19246
AL627171.2	0.9358	0.0642	2.6794	1.79683	FALSE	1.19246
MT-ND6	0.9354	0.0646	2.67276	1.69709	FALSE	1.18977
SEMA3A	0.9352	0.0648	2.66945	-0.0527091	FALSE	1.18842
SLIT3	0.9352	0.0648	2.66945	-0.0154939	FALSE	1.18842
P2RY12	0.9352	0.0648	2.66945	0.0441442	FALSE	1.18842
CPED1	0.935	0.065	2.66616	0.600387	FALSE	1.18709
PWRN1	0.935	0.065	2.66616	-0.759401	FALSE	1.18709
GABRE	0.935	0.065	2.66616	0.558085	FALSE	1.18709
IL1RAPL2	0.935	0.065	2.66616	0.0478258	FALSE	1.18709
NPFFR2	0.9348	0.0652	2.66287	-1.23113	FALSE	1.18575
NGF	0.9348	0.0652	2.66287	-0.414348	FALSE	1.18575
MT-CO1	0.9346	0.0654	2.6596	1.5433	FALSE	1.18442
AC060765.1	0.9346	0.0654	2.6596	-1.30959	FALSE	1.18442
ITGA11	0.9346	0.0654	2.6596	-0.892972	FALSE	1.18442
AP003025.1	0.9344	0.0656	2.65633	-1.03187	FALSE	1.1831
KCNK2	0.9344	0.0656	2.65633	-0.387231	FALSE	1.1831
INHBA	0.9344	0.0656	2.65633	0.640604	FALSE	1.1831
SPRY4-AS1	0.9342	0.0658	2.65307	-1.48766	FALSE	1.18177
AL109930.1	0.9342	0.0658	2.65307	-0.471519	FALSE	1.18177
FP236383.3	0.9342	0.0658	2.65307	1.52446	FALSE	1.18177
GABRG3-AS1	0.934	0.066	2.64982	-1.34742	FALSE	1.18046
DLGAP1-AS5	0.9338	0.0662	2.64658	-0.196455	FALSE	1.17914
LINC00683	0.9338	0.0662	2.64658	0.260036	FALSE	1.17914
LINC02248	0.9338	0.0662	2.64658	-0.162457	FALSE	1.17914
L3MBTL4	0.9336	0.0664	2.64335	0.14051	FALSE	1.17783
AL359220.1	0.9336	0.0664	2.64335	-0.918223	FALSE	1.17783
CHRNB3	0.9334	0.0666	2.64013	-0.0983262	FALSE	1.17653
PLCG2	0.9334	0.0666	2.64013	1.70103	FALSE	1.17653
CYSLTR1	0.9334	0.0666	2.64013	0.109211	FALSE	1.17653
PRKG1	0.9332	0.0668	2.63692	0.252789	FALSE	1.17522
SPON1	0.9332	0.0668	2.63692	-0.607046	FALSE	1.17522
AC092832.2	0.9332	0.0668	2.63692	-0.433242	FALSE	1.17522
AL135999.1	0.933	0.067	2.63371	-1.67933	FALSE	1.17393
LINC02822	0.9326	0.0674	2.62733	-1.12566	FALSE	1.17134
AL035427.1	0.9326	0.0674	2.62733	-0.181621	FALSE	1.17134
ANTXR2	0.9326	0.0674	2.62733	0.180168	FALSE	1.17134
ST3GAL1	0.9326	0.0674	2.62733	-0.261294	FALSE	1.17134
FP671120.4	0.9326	0.0674	2.62733	1.64677	FALSE	1.17134
AC020704.1	0.9324	0.0676	2.62415	1.02662	FALSE	1.17005
AP000462.1	0.9324	0.0676	2.62415	-1.3687	FALSE	1.17005
AC096555.1	0.9324	0.0676	2.62415	0.225096	FALSE	1.17005
LINC02253	0.9324	0.0676	2.62415	0.315936	FALSE	1.17005
PTGS1	0.9324	0.0676	2.62415	-0.487367	FALSE	1.17005
AC092131.1	0.9324	0.0676	2.62415	-0.054904	FALSE	1.17005
LINC00320	0.932	0.068	2.61782	0.355892	FALSE	1.16749
GNA14-AS1	0.932	0.068	2.61782	-0.815283	FALSE	1.16749
TSHZ2	0.932	0.068	2.61782	-0.210244	FALSE	1.16749
AL356737.2	0.9318	0.0682	2.61467	-0.726165	FALSE	1.16622
AC016598.2	0.9318	0.0682	2.61467	-0.762982	FALSE	1.16622
TXK	0.9316	0.0684	2.61153	0.603766	FALSE	1.16494
AL136298.1	0.9316	0.0684	2.61153	-0.767977	FALSE	1.16494
AL445255.1	0.9316	0.0684	2.61153	1.38386	FALSE	1.16494
GPC5-AS2	0.9312	0.0688	2.60527	-0.300982	FALSE	1.16241
IFIH1	0.9312	0.0688	2.60527	0.108313	FALSE	1.16241
AL354771.1	0.9312	0.0688	2.60527	-0.525018	FALSE	1.16241
RPS27A	0.9312	0.0688	2.60527	-1.09586	FALSE	1.16241
AL117329.1	0.9312	0.0688	2.60527	0.276669	FALSE	1.16241
AC005909.2	0.931	0.069	2.60215	0.695072	FALSE	1.16115
NFIA	0.931	0.069	2.60215	0.505697	FALSE	1.16115
AMOTL1	0.9308	0.0692	2.59904	-0.161792	FALSE	1.15989
FOS	0.9306	0.0694	2.59594	-1.04072	FALSE	1.15864
AC069228.1	0.9304	0.0696	2.59285	-0.649131	FALSE	1.15739
MYOCD	0.9304	0.0696	2.59285	0.832999	FALSE	1.15739
ADAMTS17	0.9304	0.0696	2.59285	0.408548	FALSE	1.15739
KLRG2	0.9304	0.0696	2.59285	0.945266	FALSE	1.15739
AP000829.1	0.93	0.07	2.58669	0.720636	FALSE	1.1549
NEURL1B	0.93	0.07	2.58669	-0.474842	FALSE	1.1549
MDFIC	0.9298	0.0702	2.58362	-0.434115	FALSE	1.15366
MDFIC2	0.9296	0.0704	2.58056	-0.534159	FALSE	1.15243
RPL26	0.9296	0.0704	2.58056	-1.07656	FALSE	1.15243
AC097658.3	0.9294	0.0706	2.57751	-0.189967	FALSE	1.1512
AC021723.2	0.9292	0.0708	2.57446	-1.20634	FALSE	1.14997
AC024145.1	0.9292	0.0708	2.57446	-0.112355	FALSE	1.14997
AC068931.1	0.9292	0.0708	2.57446	-1.10512	FALSE	1.14997
AC004039.1	0.9292	0.0708	2.57446	-0.57632	FALSE	1.14997
ST8SIA6-AS1	0.9292	0.0708	2.57446	-0.433153	FALSE	1.14997
AC091885.2	0.929	0.071	2.57143	-0.68016	FALSE	1.14874
HSD11B1	0.929	0.071	2.57143	-0.594134	FALSE	1.14874
FAU	0.929	0.071	2.57143	-1.01651	FALSE	1.14874
FRMPD3	0.9288	0.0712	2.5684	-0.936137	FALSE	1.14752
CLMP	0.9288	0.0712	2.5684	-0.26898	FALSE	1.14752
RPS12	0.9286	0.0714	2.56538	-0.939555	FALSE	1.1463
AC016493.1	0.9286	0.0714	2.56538	-0.410509	FALSE	1.1463
AC107068.2	0.9284	0.0716	2.56237	-0.49796	FALSE	1.14509
AC055733.2	0.9284	0.0716	2.56237	-0.783614	FALSE	1.14509
IL7R	0.928	0.072	2.55637	-0.890636	FALSE	1.14267
PLEKHH2	0.928	0.072	2.55637	0.578275	FALSE	1.14267
TNS3	0.9278	0.0722	2.55338	1.41563	FALSE	1.14146
AL365214.2	0.9278	0.0722	2.55338	-0.34457	FALSE	1.14146
RPS21	0.9274	0.0726	2.54742	-0.610768	FALSE	1.13906
P2RY14	0.9272	0.0728	2.54445	-0.508395	FALSE	1.13787
AL591686.2	0.927	0.073	2.54149	-0.337556	FALSE	1.13668
RIN2	0.927	0.073	2.54149	-0.263825	FALSE	1.13668
PRRX1	0.927	0.073	2.54149	0.194035	FALSE	1.13668
SEMA5A	0.927	0.073	2.54149	0.187485	FALSE	1.13668
KCNH8	0.9268	0.0732	2.53854	0.370372	FALSE	1.13549
TEC	0.9266	0.0734	2.5356	0.834179	FALSE	1.1343
AC096576.2	0.9266	0.0734	2.5356	-0.202385	FALSE	1.1343
SLC22A10	0.9266	0.0734	2.5356	-0.542788	FALSE	1.1343
AL356488.2	0.9266	0.0734	2.5356	1.38147	FALSE	1.1343
FSHR	0.9266	0.0734	2.5356	0.544894	FALSE	1.1343
RASGRP3	0.9264	0.0736	2.53266	-0.0294261	FALSE	1.13312
ADCY8	0.9264	0.0736	2.53266	1.11962	FALSE	1.13312
AC099517.1	0.9264	0.0736	2.53266	-0.246589	FALSE	1.13312
AL354733.3	0.9264	0.0736	2.53266	-0.172011	FALSE	1.13312
FSTL5	0.9264	0.0736	2.53266	-0.441541	FALSE	1.13312
CDH8	0.9262	0.0738	2.52973	-0.0894537	FALSE	1.13194
SNTB1	0.9262	0.0738	2.52973	0.100225	FALSE	1.13194
P4HA3	0.9262	0.0738	2.52973	-0.7653	FALSE	1.13194
AC022655.1	0.9262	0.0738	2.52973	0.321458	FALSE	1.13194
C1QTNF7	0.926	0.074	2.52681	0.367296	FALSE	1.13077
RPL19	0.926	0.074	2.52681	-1.28784	FALSE	1.13077
SLCO2A1	0.9258	0.0742	2.52389	-0.435296	FALSE	1.1296
AL512452.1	0.9258	0.0742	2.52389	-0.0930672	FALSE	1.1296
RPS18	0.9258	0.0742	2.52389	-0.949807	FALSE	1.1296
AC023424.3	0.9256	0.0744	2.52099	-0.760689	FALSE	1.12843
CPM	0.9256	0.0744	2.52099	0.940483	FALSE	1.12843
THSD7B	0.9256	0.0744	2.52099	-0.0536308	FALSE	1.12843
FGF12-AS1	0.9256	0.0744	2.52099	-0.809215	FALSE	1.12843
GPRIN3	0.9254	0.0746	2.51809	0.147254	FALSE	1.12726
SATB1-AS1	0.9254	0.0746	2.51809	0.136192	FALSE	1.12726
PLS3	0.9252	0.0748	2.51519	0.308105	FALSE	1.1261
TOGARAM2	0.9252	0.0748	2.51519	0.134166	FALSE	1.1261
PCDH9-AS3	0.925	0.075	2.51231	-0.914686	FALSE	1.12494
AC104689.2	0.925	0.075	2.51231	0.0962634	FALSE	1.12494
ARSJ	0.9248	0.0752	2.50943	0.611668	FALSE	1.12378
PRAG1	0.9248	0.0752	2.50943	-0.898494	FALSE	1.12378
AC009264.1	0.9248	0.0752	2.50943	-0.07862	FALSE	1.12378
PCDH9-AS2	0.9246	0.0754	2.50655	-0.823837	FALSE	1.12263
UTRN	0.9246	0.0754	2.50655	-0.389777	FALSE	1.12263
MPPED2	0.9244	0.0756	2.50369	-0.145473	FALSE	1.12148
MAN1A1	0.9244	0.0756	2.50369	-0.850865	FALSE	1.12148
AL157938.2	0.9244	0.0756	2.50369	-0.653598	FALSE	1.12148
AC004594.1	0.9244	0.0756	2.50369	-0.814831	FALSE	1.12148
LTBP1	0.9242	0.0758	2.50083	0.0398474	FALSE	1.12033
ZNF451-AS1	0.924	0.076	2.49798	-0.804415	FALSE	1.11919
MYBPC1	0.924	0.076	2.49798	0.178174	FALSE	1.11919
PCSK1	0.9238	0.0762	2.49513	-0.915271	FALSE	1.11805
AL583808.1	0.9238	0.0762	2.49513	-0.542826	FALSE	1.11805
AC090579.1	0.9238	0.0762	2.49513	-0.659968	FALSE	1.11805
AC090709.1	0.9236	0.0764	2.4923	-0.818104	FALSE	1.11691
GNG12	0.9236	0.0764	2.4923	0.241884	FALSE	1.11691
ZFHX4	0.9236	0.0764	2.4923	0.683925	FALSE	1.11691
AC004053.1	0.9236	0.0764	2.4923	-0.138657	FALSE	1.11691
AL157944.1	0.9236	0.0764	2.4923	-0.0363674	FALSE	1.11691
C5orf17	0.9236	0.0764	2.4923	0.245202	FALSE	1.11691
AC016735.1	0.9236	0.0764	2.4923	-0.895362	FALSE	1.11691
NREP-AS1	0.9234	0.0766	2.48947	-0.863913	FALSE	1.11577
FGF2	0.9234	0.0766	2.48947	-0.0717511	FALSE	1.11577
ARHGAP26-AS1	0.9232	0.0768	2.48664	-1.03071	FALSE	1.11464
LSAMP-AS1	0.9232	0.0768	2.48664	-0.799819	FALSE	1.11464
LINC02006	0.923	0.077	2.48382	0.0333521	FALSE	1.11351
LY86-AS1	0.923	0.077	2.48382	0.471198	FALSE	1.11351
AC024382.1	0.923	0.077	2.48382	-0.635636	FALSE	1.11351
AP002370.2	0.9228	0.0772	2.48101	-0.820801	FALSE	1.11238
AC008067.1	0.9228	0.0772	2.48101	-0.921333	FALSE	1.11238
LINC01579	0.9228	0.0772	2.48101	-0.661574	FALSE	1.11238
ROBO2	0.9228	0.0772	2.48101	-0.348077	FALSE	1.11238
MGAT4C	0.9226	0.0774	2.47821	-0.482935	FALSE	1.11126
AL590006.1	0.9224	0.0776	2.47541	-0.0553365	FALSE	1.11014
NCKAP5-AS2	0.9224	0.0776	2.47541	-1.42495	FALSE	1.11014
S100A10	0.9224	0.0776	2.47541	0.0841098	FALSE	1.11014
LINC00470	0.9224	0.0776	2.47541	1.07311	FALSE	1.11014
CELF2-AS2	0.9222	0.0778	2.47262	-0.831149	FALSE	1.10902
AL160254.1	0.9222	0.0778	2.47262	-0.405673	FALSE	1.10902
CHST8	0.922	0.078	2.46984	-0.33919	FALSE	1.10791
AC012085.2	0.922	0.078	2.46984	-0.862554	FALSE	1.10791
AC004160.1	0.9218	0.0782	2.46706	0.619786	FALSE	1.10679
AC139720.1	0.9218	0.0782	2.46706	-0.394427	FALSE	1.10679
IL18	0.9218	0.0782	2.46706	-1.01553	FALSE	1.10679
AL031768.2	0.9218	0.0782	2.46706	-0.703346	FALSE	1.10679
LUZP2	0.9218	0.0782	2.46706	-0.291612	FALSE	1.10679
AC098617.1	0.9216	0.0784	2.46429	-0.560183	FALSE	1.10568
AL138760.1	0.9214	0.0786	2.46152	-0.134577	FALSE	1.10458
NRP1	0.9214	0.0786	2.46152	0.550201	FALSE	1.10458
SH3BP4	0.9214	0.0786	2.46152	0.0685968	FALSE	1.10458
KIRREL1	0.921	0.079	2.45601	-0.546891	FALSE	1.10237
AC104365.1	0.921	0.079	2.45601	-0.395745	FALSE	1.10237
PCDH9-AS1	0.921	0.079	2.45601	-0.854507	FALSE	1.10237
CCBE1	0.9208	0.0792	2.45327	0.869473	FALSE	1.10127
AC008056.1	0.9208	0.0792	2.45327	-0.763029	FALSE	1.10127
HCRTR2	0.9208	0.0792	2.45327	-0.830099	FALSE	1.10127
AC099788.1	0.9208	0.0792	2.45327	-0.345198	FALSE	1.10127
AP003049.2	0.9206	0.0794	2.45053	-0.256892	FALSE	1.10018
AC023590.1	0.9206	0.0794	2.45053	-0.572238	FALSE	1.10018
CCDC141	0.9206	0.0794	2.45053	-0.780391	FALSE	1.10018
AL358944.1	0.9206	0.0794	2.45053	0.722087	FALSE	1.10018
AC026202.2	0.9204	0.0796	2.44779	-0.673863	FALSE	1.09909
AC004158.1	0.9204	0.0796	2.44779	0.791895	FALSE	1.09909
SLC6A20	0.9204	0.0796	2.44779	-0.212397	FALSE	1.09909
AC037486.1	0.9204	0.0796	2.44779	-0.159004	FALSE	1.09909
PDE5A	0.9202	0.0798	2.44507	-0.595581	FALSE	1.098
EHMT2-AS1	0.9202	0.0798	2.44507	-1.02974	FALSE	1.098
AC058791.1	0.9202	0.0798	2.44507	-1.10608	FALSE	1.098
DTHD1	0.9202	0.0798	2.44507	-0.237274	FALSE	1.098
WHRN	0.92	0.08	2.44235	0.651211	FALSE	1.09691
PDE9A	0.9198	0.0802	2.43963	-0.329339	FALSE	1.09583
GPR160	0.9196	0.0804	2.43692	-0.0180883	FALSE	1.09474
ANXA1	0.9196	0.0804	2.43692	-0.0282469	FALSE	1.09474
AC015971.1	0.9196	0.0804	2.43692	-0.537788	FALSE	1.09474
MYLK	0.9194	0.0806	2.43422	0.145659	FALSE	1.09366
TNNT1	0.9192	0.0808	2.43153	-0.385158	FALSE	1.09259
MT2A	0.9192	0.0808	2.43153	0.719986	FALSE	1.09259
MTCP1	0.9192	0.0808	2.43153	-0.837719	FALSE	1.09259
RPL8	0.9192	0.0808	2.43153	-1.03611	FALSE	1.09259
AL050403.2	0.919	0.081	2.42884	0.823718	FALSE	1.09151
MN1	0.919	0.081	2.42884	-1.01261	FALSE	1.09151
CHST9	0.919	0.081	2.42884	-0.461431	FALSE	1.09151
AC007319.1	0.919	0.081	2.42884	0.485938	FALSE	1.09151
SULF1	0.919	0.081	2.42884	-0.146312	FALSE	1.09151
BMP6	0.919	0.081	2.42884	-1.26347	FALSE	1.09151
RPL32	0.919	0.081	2.42884	-0.977666	FALSE	1.09151
AL596451.1	0.9188	0.0812	2.42615	-0.801828	FALSE	1.09044
DPYD-AS1	0.9188	0.0812	2.42615	-0.565659	FALSE	1.09044
GPC4	0.9188	0.0812	2.42615	0.847711	FALSE	1.09044
SYNPR-AS1	0.9188	0.0812	2.42615	0.148085	FALSE	1.09044
PWRN4	0.9188	0.0812	2.42615	-0.539932	FALSE	1.09044
TAFA4	0.9188	0.0812	2.42615	0.431824	FALSE	1.09044
AC016042.1	0.9188	0.0812	2.42615	-0.792706	FALSE	1.09044
P2RY6	0.9186	0.0814	2.42348	-0.803911	FALSE	1.08938
CASC19	0.9186	0.0814	2.42348	-0.456087	FALSE	1.08938
ST18	0.9186	0.0814	2.42348	1.0369	FALSE	1.08938
STXBP6	0.9184	0.0816	2.4208	-0.123615	FALSE	1.08831
PPFIBP2	0.9184	0.0816	2.4208	0.00400305	FALSE	1.08831
GRIN3A	0.9184	0.0816	2.4208	-0.907645	FALSE	1.08831
PELI2	0.9182	0.0818	2.41814	1.15416	FALSE	1.08725
KCNMB2-AS1	0.9182	0.0818	2.41814	-0.557333	FALSE	1.08725
AP000331.1	0.9182	0.0818	2.41814	0.884154	FALSE	1.08725
LINC00598	0.9182	0.0818	2.41814	0.791492	FALSE	1.08725
AC019130.1	0.9182	0.0818	2.41814	-0.927539	FALSE	1.08725
AC027288.3	0.9182	0.0818	2.41814	-0.639818	FALSE	1.08725
AC023095.1	0.9182	0.0818	2.41814	-0.353387	FALSE	1.08725
AL096854.1	0.918	0.082	2.41548	-0.542936	FALSE	1.08619
LINC00607	0.918	0.082	2.41548	0.328236	FALSE	1.08619
AP003464.1	0.918	0.082	2.41548	-0.560625	FALSE	1.08619
AC100800.1	0.918	0.082	2.41548	-0.560176	FALSE	1.08619
IL7	0.918	0.082	2.41548	-0.415088	FALSE	1.08619
C12orf40	0.9178	0.0822	2.41282	-0.683824	FALSE	1.08513
DOCK2	0.9178	0.0822	2.41282	-0.642147	FALSE	1.08513
RPS7	0.9178	0.0822	2.41282	-0.868852	FALSE	1.08513
COL13A1	0.9178	0.0822	2.41282	-0.810624	FALSE	1.08513
CA1	0.9174	0.0826	2.40753	-0.542922	FALSE	1.08302
AL162718.1	0.9172	0.0828	2.4049	-0.135741	FALSE	1.08197
TSBP1	0.917	0.083	2.40227	-0.363054	FALSE	1.08092
AC087286.2	0.917	0.083	2.40227	-0.493949	FALSE	1.08092
TANC1	0.917	0.083	2.40227	0.769763	FALSE	1.08092
RPS4X	0.9168	0.0832	2.39964	-0.884565	FALSE	1.07988
AP003086.1	0.9168	0.0832	2.39964	-0.992728	FALSE	1.07988
MIR31HG	0.9168	0.0832	2.39964	0.625927	FALSE	1.07988
TENT5A	0.9168	0.0832	2.39964	0.718826	FALSE	1.07988
HSPA1B	0.9166	0.0834	2.39702	0.638896	FALSE	1.07883
TNFAIP8	0.9166	0.0834	2.39702	0.30777	FALSE	1.07883
GLIPR1L1	0.9166	0.0834	2.39702	-0.394905	FALSE	1.07883
CFAP47	0.9164	0.0836	2.39441	0.475372	FALSE	1.07779
AC073571.1	0.9164	0.0836	2.39441	-0.460547	FALSE	1.07779
FOXO1	0.9162	0.0838	2.3918	0.709917	FALSE	1.07676
AC012404.1	0.9162	0.0838	2.3918	-0.948545	FALSE	1.07676
AL049646.1	0.9162	0.0838	2.3918	-0.372344	FALSE	1.07676
ELMO1-AS1	0.9162	0.0838	2.3918	-0.524231	FALSE	1.07676
DIO2-AS1	0.9162	0.0838	2.3918	-0.412467	FALSE	1.07676
AL137009.1	0.9162	0.0838	2.3918	-0.441298	FALSE	1.07676
KCNMA1-AS1	0.9162	0.0838	2.3918	-0.428678	FALSE	1.07676
AC092353.2	0.916	0.084	2.3892	-0.447542	FALSE	1.07572
LINC01239	0.916	0.084	2.3892	0.668886	FALSE	1.07572
TPBG	0.9158	0.0842	2.3866	-0.373767	FALSE	1.07469
POU6F2	0.9158	0.0842	2.3866	0.296395	FALSE	1.07469
AC087521.2	0.9158	0.0842	2.3866	-0.815188	FALSE	1.07469
AC012459.1	0.9158	0.0842	2.3866	-0.310993	FALSE	1.07469
LINC02008	0.9156	0.0844	2.38401	-0.22614	FALSE	1.07366
AL162493.1	0.9156	0.0844	2.38401	0.263775	FALSE	1.07366
AC009554.1	0.9156	0.0844	2.38401	-0.509101	FALSE	1.07366
RPLP1	0.9154	0.0846	2.38143	-0.701388	FALSE	1.07263
KLF12	0.9154	0.0846	2.38143	-0.447518	FALSE	1.07263
PDE10A	0.9154	0.0846	2.38143	-0.913937	FALSE	1.07263
TAFA2	0.9154	0.0846	2.38143	0.637897	FALSE	1.07263
PRKG2	0.9152	0.0848	2.37885	-0.422423	FALSE	1.0716
LINC01915	0.9152	0.0848	2.37885	0.692673	FALSE	1.0716
SPAG17	0.9152	0.0848	2.37885	-0.515798	FALSE	1.0716
MIR181A2HG	0.9152	0.0848	2.37885	-0.899374	FALSE	1.0716
RPL12	0.9152	0.0848	2.37885	-0.882175	FALSE	1.0716
LINC01456	0.9152	0.0848	2.37885	-0.850436	FALSE	1.0716
G2E3-AS1	0.915	0.085	2.37627	-0.296113	FALSE	1.07058
SYT17	0.915	0.085	2.37627	0.200438	FALSE	1.07058
AC104827.1	0.915	0.085	2.37627	-0.29564	FALSE	1.07058
SOX4	0.915	0.085	2.37627	-0.82241	FALSE	1.07058
OVCH1-AS1	0.9148	0.0852	2.3737	-0.276597	FALSE	1.06956
NR4A3	0.9148	0.0852	2.3737	-0.860709	FALSE	1.06956
OPRM1	0.9148	0.0852	2.3737	-0.511696	FALSE	1.06956
AC053513.1	0.9148	0.0852	2.3737	-0.20199	FALSE	1.06956
AL359706.1	0.9148	0.0852	2.3737	-0.753123	FALSE	1.06956
ETV5	0.9146	0.0854	2.37114	-0.8745	FALSE	1.06854
AP001011.1	0.9146	0.0854	2.37114	-0.432551	FALSE	1.06854
GK-AS1	0.9146	0.0854	2.37114	-0.342615	FALSE	1.06854
MEIS2	0.9146	0.0854	2.37114	0.739929	FALSE	1.06854
AC131571.1	0.9144	0.0856	2.36858	-0.547198	FALSE	1.06753
RPS13	0.9144	0.0856	2.36858	-0.609019	FALSE	1.06753
AC103770.1	0.9144	0.0856	2.36858	-0.365864	FALSE	1.06753
LINC01117	0.9142	0.0858	2.36603	-0.142308	FALSE	1.06651
AC016716.2	0.9142	0.0858	2.36603	-0.672242	FALSE	1.06651
AC007389.1	0.9142	0.0858	2.36603	-0.962057	FALSE	1.06651
USP3	0.9142	0.0858	2.36603	0.3308	FALSE	1.06651
CLIC4	0.9142	0.0858	2.36603	-0.251516	FALSE	1.06651
RPS23	0.914	0.086	2.36348	-0.633734	FALSE	1.0655
DPP4	0.914	0.086	2.36348	0.45968	FALSE	1.0655
AC131568.1	0.9138	0.0862	2.36094	-0.688787	FALSE	1.06449
LINC02315	0.9138	0.0862	2.36094	0.481693	FALSE	1.06449
RPL7A	0.9136	0.0864	2.35841	-0.90588	FALSE	1.06349
ANGPT2	0.9136	0.0864	2.35841	-0.818471	FALSE	1.06349
RPL11	0.9136	0.0864	2.35841	-0.778828	FALSE	1.06349
RPL36A	0.9136	0.0864	2.35841	-0.588041	FALSE	1.06349
AC113137.1	0.9136	0.0864	2.35841	-0.18417	FALSE	1.06349
PCDH11Y	0.9134	0.0866	2.35587	0.428626	FALSE	1.06248
AP000943.2	0.9134	0.0866	2.35587	-0.40142	FALSE	1.06248
LINC00200	0.9134	0.0866	2.35587	-0.963629	FALSE	1.06248
AC096576.3	0.9134	0.0866	2.35587	-0.351401	FALSE	1.06248
HAS2-AS1	0.9132	0.0868	2.35335	0.0205011	FALSE	1.06148
SNTG2	0.9132	0.0868	2.35335	0.0456982	FALSE	1.06148
KMO	0.9132	0.0868	2.35335	-0.264529	FALSE	1.06148
ZPBP	0.9128	0.0872	2.34831	-0.60829	FALSE	1.05948
TRMT9B	0.9128	0.0872	2.34831	-0.401353	FALSE	1.05948
NFIB	0.9128	0.0872	2.34831	-0.3422	FALSE	1.05948
AC104078.1	0.9128	0.0872	2.34831	-0.358786	FALSE	1.05948
AL390783.1	0.9128	0.0872	2.34831	0.098403	FALSE	1.05948
TOX3	0.9126	0.0874	2.3458	0.485366	FALSE	1.05849
RPA3	0.9126	0.0874	2.3458	-0.361628	FALSE	1.05849
TRPC7	0.9126	0.0874	2.3458	-0.313059	FALSE	1.05849
ACTA2	0.9126	0.0874	2.3458	0.205596	FALSE	1.05849
SPP1	0.9124	0.0876	2.3433	1.10406	FALSE	1.0575
IGSF10	0.9122	0.0878	2.3408	-0.317562	FALSE	1.05651
RASD1	0.9122	0.0878	2.3408	0.393475	FALSE	1.05651
RPL39	0.912	0.088	2.3383	-0.530491	FALSE	1.05552
AC097487.1	0.912	0.088	2.3383	0.212867	FALSE	1.05552
TTC29	0.9118	0.0882	2.33581	0.938253	FALSE	1.05453
ZFY	0.9118	0.0882	2.33581	1.0096	FALSE	1.05453
PLD5	0.9118	0.0882	2.33581	-0.483695	FALSE	1.05453
FGFR1	0.9118	0.0882	2.33581	-0.460945	FALSE	1.05453
LHFPL3	0.9116	0.0884	2.33333	0.108945	FALSE	1.05355
RPL24	0.9116	0.0884	2.33333	-0.663442	FALSE	1.05355
AC025887.2	0.9116	0.0884	2.33333	-0.378893	FALSE	1.05355
EPHA3	0.9116	0.0884	2.33333	-0.481356	FALSE	1.05355
NT5C	0.9116	0.0884	2.33333	-1.11885	FALSE	1.05355
CAV3	0.9116	0.0884	2.33333	-0.632198	FALSE	1.05355
JADE3	0.9114	0.0886	2.33085	0.343735	FALSE	1.05257
AL355612.1	0.9112	0.0888	2.32838	-0.287386	FALSE	1.05159
CPB2	0.9112	0.0888	2.32838	-0.786877	FALSE	1.05159
ACVR1C	0.9112	0.0888	2.32838	0.136747	FALSE	1.05159
DLC1	0.911	0.089	2.32591	0.0566115	FALSE	1.05061
ZNF516	0.911	0.089	2.32591	0.269614	FALSE	1.05061
AC068051.1	0.911	0.089	2.32591	-0.711506	FALSE	1.05061
PTCHD4	0.9108	0.0892	2.32344	-0.184252	FALSE	1.04964
GSAP	0.9108	0.0892	2.32344	0.33227	FALSE	1.04964
RPS15	0.9108	0.0892	2.32344	-0.929101	FALSE	1.04964
TMEM233	0.9106	0.0894	2.32098	-0.0601182	FALSE	1.04866
AC004797.1	0.9106	0.0894	2.32098	-0.767908	FALSE	1.04866
ANGPT1	0.91	0.09	2.31363	0.150655	FALSE	1.04576
AL133480.1	0.91	0.09	2.31363	-0.431578	FALSE	1.04576
ETV1	0.91	0.09	2.31363	-0.572019	FALSE	1.04576
GRIK3	0.91	0.09	2.31363	-0.0803771	FALSE	1.04576
TIMP2	0.9098	0.0902	2.3112	0.299716	FALSE	1.04479
RPS27	0.9096	0.0904	2.30876	-0.783319	FALSE	1.04383
SCHLAP1	0.9096	0.0904	2.30876	-0.168011	FALSE	1.04383
AC110296.1	0.9096	0.0904	2.30876	-0.591347	FALSE	1.04383
AP001442.1	0.9094	0.0906	2.30633	-0.535759	FALSE	1.04287
RPL3	0.9094	0.0906	2.30633	-0.776749	FALSE	1.04287
LGALS1	0.9092	0.0908	2.30391	-0.884769	FALSE	1.04191
CDH7	0.9092	0.0908	2.30391	0.420045	FALSE	1.04191
RPL41	0.9092	0.0908	2.30391	-0.462837	FALSE	1.04191
CSPG4	0.909	0.091	2.30149	-0.180269	FALSE	1.04096
B3GNT5	0.909	0.091	2.30149	-0.24186	FALSE	1.04096
GNAL	0.909	0.091	2.30149	-0.00270271	FALSE	1.04096
MDGA1	0.909	0.091	2.30149	-0.987692	FALSE	1.04096
TACR1	0.909	0.091	2.30149	-0.489484	FALSE	1.04096
ALDH1A1	0.909	0.091	2.30149	0.169364	FALSE	1.04096
LINC01478	0.909	0.091	2.30149	-0.479527	FALSE	1.04096
BDNF	0.909	0.091	2.30149	-0.418592	FALSE	1.04096
AC097658.2	0.9088	0.0912	2.29907	0.535597	FALSE	1.04001
TMTC2	0.9086	0.0914	2.29666	0.401541	FALSE	1.03905
B2M	0.9086	0.0914	2.29666	-0.0758696	FALSE	1.03905
ABCB1	0.9084	0.0916	2.29425	-0.45993	FALSE	1.0381
AL353595.1	0.9084	0.0916	2.29425	0.195947	FALSE	1.0381
RPL38	0.9084	0.0916	2.29425	-0.520975	FALSE	1.0381
LINC01684	0.9082	0.0918	2.29185	0.152164	FALSE	1.03716
SLC30A8	0.9082	0.0918	2.29185	0.830528	FALSE	1.03716
LINC02505	0.9082	0.0918	2.29185	0.205666	FALSE	1.03716
LINC02220	0.9082	0.0918	2.29185	-0.0425882	FALSE	1.03716
COL11A1	0.908	0.092	2.28946	-0.54948	FALSE	1.03621
GRB14	0.908	0.092	2.28946	0.202617	FALSE	1.03621
TTN	0.908	0.092	2.28946	-0.285965	FALSE	1.03621
RPL7	0.908	0.092	2.28946	-0.555271	FALSE	1.03621
AC093866.1	0.9078	0.0922	2.28706	-0.586344	FALSE	1.03527
COL24A1	0.9078	0.0922	2.28706	-0.0326738	FALSE	1.03527
RPL36	0.9078	0.0922	2.28706	-0.659563	FALSE	1.03527
AC023385.1	0.9076	0.0924	2.28468	-0.0974994	FALSE	1.03433
RPLP2	0.9076	0.0924	2.28468	-0.847975	FALSE	1.03433
AC002429.2	0.9076	0.0924	2.28468	-0.335455	FALSE	1.03433
CXXC4-AS1	0.9076	0.0924	2.28468	0.279216	FALSE	1.03433
TOMM7	0.9074	0.0926	2.28229	-0.324557	FALSE	1.03339
NNAT	0.9074	0.0926	2.28229	-1.2016	FALSE	1.03339
AC114316.1	0.9074	0.0926	2.28229	-0.580863	FALSE	1.03339
NKAIN3	0.9072	0.0928	2.27992	-0.410315	FALSE	1.03245
CCDC26	0.9072	0.0928	2.27992	0.797834	FALSE	1.03245
LINC01877	0.907	0.093	2.27754	0.0108824	FALSE	1.03152
IER5L	0.907	0.093	2.27754	-1.24704	FALSE	1.03152
RPS26	0.907	0.093	2.27754	0.0970821	FALSE	1.03152
LINC01482	0.907	0.093	2.27754	0.133605	FALSE	1.03152
RPL17	0.907	0.093	2.27754	-0.724093	FALSE	1.03152
KCNS3	0.9068	0.0932	2.27517	-0.0101633	FALSE	1.03058
AC079352.1	0.9068	0.0932	2.27517	0.458106	FALSE	1.03058
LINC00960	0.9068	0.0932	2.27517	-0.447878	FALSE	1.03058
MEGF10	0.9068	0.0932	2.27517	-0.0906148	FALSE	1.03058
MCTP2	0.9066	0.0934	2.27281	-0.275351	FALSE	1.02965
KCNK13	0.9066	0.0934	2.27281	-0.543664	FALSE	1.02965
AC009501.3	0.9066	0.0934	2.27281	-0.412049	FALSE	1.02965
PDLIM5	0.9066	0.0934	2.27281	-0.0521874	FALSE	1.02965
EPAS1	0.9064	0.0936	2.27045	-1.1057	FALSE	1.02872
PCSK5	0.9062	0.0938	2.2681	0.50409	FALSE	1.0278
ANKUB1	0.9062	0.0938	2.2681	-0.409102	FALSE	1.0278
AC009878.2	0.9062	0.0938	2.2681	-0.139866	FALSE	1.0278
MGST1	0.9062	0.0938	2.2681	-0.542776	FALSE	1.0278
AP002762.2	0.906	0.094	2.26574	-0.830207	FALSE	1.02687
BCL7C	0.906	0.094	2.26574	-0.579667	FALSE	1.02687
AC019197.1	0.906	0.094	2.26574	-0.529227	FALSE	1.02687
RPL10	0.9058	0.0942	2.2634	-0.77633	FALSE	1.02595
AC244517.11	0.9058	0.0942	2.2634	-0.426786	FALSE	1.02595
RPL27	0.9058	0.0942	2.2634	-0.34396	FALSE	1.02595
ST6GALNAC5	0.9058	0.0942	2.2634	0.549048	FALSE	1.02595
LINC01876	0.9058	0.0942	2.2634	0.222393	FALSE	1.02595
AC105402.3	0.9056	0.0944	2.26106	0.484564	FALSE	1.02503
AC010168.1	0.9056	0.0944	2.26106	-0.549143	FALSE	1.02503
DIAPH2-AS1	0.9056	0.0944	2.26106	-0.584289	FALSE	1.02503
DNAH14	0.9056	0.0944	2.26106	-0.137148	FALSE	1.02503
ADAMTS19	0.9056	0.0944	2.26106	-0.0889654	FALSE	1.02503
GRID2	0.9054	0.0946	2.25872	-0.107004	FALSE	1.02411
ECM2	0.9054	0.0946	2.25872	-0.334395	FALSE	1.02411
F11-AS1	0.9054	0.0946	2.25872	-0.128798	FALSE	1.02411
GLDN	0.9054	0.0946	2.25872	0.716239	FALSE	1.02411
EYS	0.905	0.095	2.25406	-0.279794	FALSE	1.02228
POLR2I	0.905	0.095	2.25406	-0.811602	FALSE	1.02228
ADAM12	0.905	0.095	2.25406	0.328495	FALSE	1.02228
RPL23A	0.905	0.095	2.25406	-0.60509	FALSE	1.02228
SLIT2	0.905	0.095	2.25406	0.547489	FALSE	1.02228
STARD13-AS	0.9048	0.0952	2.25173	-0.435314	FALSE	1.02136
AC008691.1	0.9048	0.0952	2.25173	-0.911616	FALSE	1.02136
TMSB10	0.9048	0.0952	2.25173	-0.606147	FALSE	1.02136
LINC01619	0.9046	0.0954	2.24941	0.828074	FALSE	1.02045
PRRG1	0.9046	0.0954	2.24941	0.237796	FALSE	1.02045
AC104248.1	0.9046	0.0954	2.24941	0.793038	FALSE	1.02045
C1orf56	0.9046	0.0954	2.24941	-0.938828	FALSE	1.02045
AC110992.1	0.9044	0.0956	2.2471	0.396621	FALSE	1.01954
RPL18	0.9044	0.0956	2.2471	-0.794463	FALSE	1.01954
DOCK5	0.9044	0.0956	2.2471	1.03518	FALSE	1.01954
AC116903.2	0.9044	0.0956	2.2471	-1.0422	FALSE	1.01954
SHISA6	0.9042	0.0958	2.24479	-0.153743	FALSE	1.01863
ARHGAP12	0.9042	0.0958	2.24479	0.0658479	FALSE	1.01863
C3orf67-AS1	0.9042	0.0958	2.24479	-0.102524	FALSE	1.01863
CDC14A	0.9042	0.0958	2.24479	-0.261255	FALSE	1.01863
LRRK1	0.904	0.096	2.24248	0.770986	FALSE	1.01773
RPS25	0.904	0.096	2.24248	-0.440324	FALSE	1.01773
AC090403.1	0.904	0.096	2.24248	-0.14033	FALSE	1.01773
PSG8	0.904	0.096	2.24248	-0.284415	FALSE	1.01773
AC021351.1	0.9038	0.0962	2.24018	-0.577832	FALSE	1.01682
LAMA4	0.9038	0.0962	2.24018	0.405359	FALSE	1.01682
AC114689.3	0.9038	0.0962	2.24018	0.19848	FALSE	1.01682
LINC00299	0.9038	0.0962	2.24018	-0.240145	FALSE	1.01682
SAMMSON	0.9038	0.0962	2.24018	0.212455	FALSE	1.01682
AL442636.1	0.9036	0.0964	2.23788	0.469136	FALSE	1.01592
HIST1H4C	0.9036	0.0964	2.23788	-0.144957	FALSE	1.01592
AC073091.3	0.9036	0.0964	2.23788	-0.292427	FALSE	1.01592
TSHR	0.9034	0.0966	2.23559	-0.771789	FALSE	1.01502
AC093607.1	0.9034	0.0966	2.23559	0.74667	FALSE	1.01502
DCSTAMP	0.9034	0.0966	2.23559	-0.105649	FALSE	1.01502
RPL35	0.9032	0.0968	2.2333	-0.773263	FALSE	1.01412
RBMS3-AS3	0.903	0.097	2.23101	-0.23751	FALSE	1.01323
ROMO1	0.903	0.097	2.23101	-0.530229	FALSE	1.01323
AC007495.1	0.903	0.097	2.23101	-0.368897	FALSE	1.01323
LURAP1L-AS1	0.9028	0.0972	2.22873	0.0543327	FALSE	1.01233
[truncated: 987 more rows]

## Sheet: Pvalb
	proba_de	proba_not_de	bayes_factor	lfc_median	is_de_fdr_0.05	log10_pscore
[truncated: 1,424 more rows]

[truncated: 19 more sheets: Lamp5, Lamp5Lhx6, Sst, Microglia-PVM, VLMC, Pax6, L4IT, L23IT, Oligodendrocyte, L56NP, OPC, L5IT, SstChodl, L5ET, L6CT, Vip, Sncg, Endothelial, Astrocyte]
