# Supplementary material for: Transcriptional Patterns in Stages of Alzheimer's Disease Are Cell-Type–Specific and Partially Converge with the Effects of Alcohol Use Disorder in Humans
Source: eNeuro. 2024 Oct 9;11(10):ENEURO.0118-24.2024. doi: 10.1523/ENEURO.0118-24.2024 (PMC11485264; doi:10.1523/ENEURO.0118-24.2024)
Supplement: Table 4-2 — List of DEGs in intermediate AD. Download Table 4-2, XLS file. [file eneuro-11-ENEURO.0118-24.2024-s011.xls]

## Sheet: allcells
	proba_de	proba_not_de	bayes_factor	lfc_median	is_de_fdr_0.05	log10_pscore
PGK2	0.9776	0.0224	3.77604	-0.45256	TRUE	1.64975
CEACAM4	0.971	0.029	3.51103	-2.04935	TRUE	1.5376
AC064829.1	0.9702	0.0298	3.48299	1.16857	TRUE	1.52578
AC093484.3	0.9678	0.0322	3.40306	0.57926	TRUE	1.49214
AC124069.1	0.9658	0.0342	3.34073	-0.588861	TRUE	1.46597
AP005205.1	0.9656	0.0344	3.33469	-0.185435	TRUE	1.46344
TRAJ29	0.9652	0.0348	3.32272	-0.341969	TRUE	1.45842
TRAJ47	0.9644	0.0356	3.29916	-0.229609	TRUE	1.44855
TRAJ54	0.9642	0.0358	3.29335	-0.349106	TRUE	1.44612
AC018558.2	0.964	0.036	3.28757	-0.53343	TRUE	1.4437
AC021220.2	0.9636	0.0364	3.27611	-0.896714	TRUE	1.4389
AC009166.1	0.9634	0.0366	3.27042	-0.307625	TRUE	1.43652
TRAJ26	0.9632	0.0368	3.26476	-0.0863037	TRUE	1.43415
AL096772.1	0.9628	0.0372	3.25354	-0.230843	TRUE	1.42946
AC008991.1	0.9628	0.0372	3.25354	-0.192367	TRUE	1.42946
HYPM	0.9626	0.0374	3.24797	0.287443	TRUE	1.42713
AC021146.12	0.9616	0.0384	3.22054	-0.292625	TRUE	1.41567
BMP7-AS1	0.9614	0.0386	3.21514	-0.489496	TRUE	1.41341
LINC00402	0.961	0.039	3.20441	-0.642248	TRUE	1.40894
PDCD1	0.961	0.039	3.20441	-0.572226	TRUE	1.40894
VN1R4	0.9608	0.0392	3.19909	-0.402245	TRUE	1.40671
TRAJ37	0.9606	0.0394	3.19379	-0.297878	TRUE	1.4045
LCE1E	0.9606	0.0394	3.19379	-0.475274	TRUE	1.4045
AC104393.1	0.9602	0.0398	3.18327	-0.112876	TRUE	1.40012
AL365273.1	0.9602	0.0398	3.18327	-0.315288	TRUE	1.40012
HOXB6	0.9602	0.0398	3.18327	-0.272974	TRUE	1.40012
AC068931.1	0.96	0.04	3.17805	-0.972126	TRUE	1.39794
AC113143.1	0.96	0.04	3.17805	-0.503167	TRUE	1.39794
TAAR6	0.96	0.04	3.17805	-0.129519	TRUE	1.39794
LINC02106	0.96	0.04	3.17805	-0.391329	TRUE	1.39794
AP002008.4	0.96	0.04	3.17805	-0.205171	TRUE	1.39794
GSC	0.9598	0.0402	3.17286	-0.42271	TRUE	1.39577
AC079349.1	0.9598	0.0402	3.17286	-0.69159	TRUE	1.39577
AL355314.2	0.9596	0.0404	3.16769	-0.975038	TRUE	1.39362
TRAV41	0.9594	0.0406	3.16254	-0.481696	TRUE	1.39147
FREM2-AS1	0.9594	0.0406	3.16254	-0.774227	TRUE	1.39147
AL122017.1	0.9594	0.0406	3.16254	-0.120975	TRUE	1.39147
AP006219.1	0.9594	0.0406	3.16254	-0.380438	TRUE	1.39147
AC126407.1	0.959	0.041	3.15232	-0.39681	TRUE	1.38722
NKX2-2-AS1	0.9588	0.0412	3.14724	-0.287077	TRUE	1.3851
IGHV3-15	0.9588	0.0412	3.14724	-0.104297	TRUE	1.3851
FOXD3	0.9588	0.0412	3.14724	-0.156103	TRUE	1.3851
LINC01728	0.9588	0.0412	3.14724	-0.563169	TRUE	1.3851
SP5	0.9586	0.0414	3.14219	-0.690623	TRUE	1.383
BX322559.1	0.9586	0.0414	3.14219	-0.571413	TRUE	1.383
AL354766.2	0.9586	0.0414	3.14219	-0.208069	TRUE	1.383
HCG21	0.9584	0.0416	3.13716	-0.343925	TRUE	1.38091
AC004594.1	0.9584	0.0416	3.13716	-0.773725	TRUE	1.38091
AC091917.1	0.9582	0.0418	3.13216	-0.167284	TRUE	1.37882
LINC00165	0.958	0.042	3.12718	-0.249657	TRUE	1.37675
HMHB1	0.9578	0.0422	3.12222	-0.366425	TRUE	1.37469
TRDV3	0.9578	0.0422	3.12222	-0.106454	TRUE	1.37469
AC011478.1	0.9576	0.0424	3.11728	-0.895657	TRUE	1.37263
AC118653.1	0.9574	0.0426	3.11237	-0.320838	TRUE	1.37059
IGHV3-30	0.9574	0.0426	3.11237	-0.256925	TRUE	1.37059
AC104445.1	0.9574	0.0426	3.11237	-0.156573	TRUE	1.37059
AC091062.1	0.9572	0.0428	3.10747	-0.244719	TRUE	1.36856
AC027243.2	0.9572	0.0428	3.10747	-0.197772	TRUE	1.36856
AL121578.2	0.957	0.043	3.1026	-0.137721	TRUE	1.36653
AL732437.3	0.957	0.043	3.1026	-0.352852	TRUE	1.36653
TRGV10	0.957	0.043	3.1026	-0.0747328	TRUE	1.36653
DPP10-AS3	0.957	0.043	3.1026	-0.795931	TRUE	1.36653
AC092306.1	0.9568	0.0432	3.09775	-0.424823	TRUE	1.36452
AC018558.1	0.9568	0.0432	3.09775	-0.226926	TRUE	1.36452
AP000696.2	0.9566	0.0434	3.09293	-0.204897	TRUE	1.36251
AP000894.4	0.9564	0.0436	3.08812	-0.53755	TRUE	1.36051
AL596451.1	0.9564	0.0436	3.08812	-0.841279	TRUE	1.36051
AC244102.1	0.9564	0.0436	3.08812	-0.0858088	TRUE	1.36051
SRY	0.9562	0.0438	3.08333	-0.424204	TRUE	1.35853
KRTAP3-3	0.9562	0.0438	3.08333	-0.480483	TRUE	1.35853
AC107050.1	0.9562	0.0438	3.08333	-0.587274	TRUE	1.35853
AC005021.1	0.9562	0.0438	3.08333	-0.28824	TRUE	1.35853
HOXC11	0.9562	0.0438	3.08333	-0.529558	TRUE	1.35853
IGHG2	0.9562	0.0438	3.08333	-0.0725718	TRUE	1.35853
KRTAP20-2	0.9562	0.0438	3.08333	-0.754478	TRUE	1.35853
AL591115.1	0.956	0.044	3.07857	-0.162166	TRUE	1.35655
AL358976.2	0.9558	0.0442	3.07382	-0.311572	TRUE	1.35458
AL035694.1	0.9558	0.0442	3.07382	-0.283633	TRUE	1.35458
AC018445.6	0.9558	0.0442	3.07382	-0.174129	TRUE	1.35458
TRGJP2	0.9558	0.0442	3.07382	-0.203411	TRUE	1.35458
IGKV2-30	0.9556	0.0444	3.0691	-0.162476	TRUE	1.35262
AL445644.1	0.9556	0.0444	3.0691	-0.431529	TRUE	1.35262
AL451042.2	0.9554	0.0446	3.0644	-0.134068	TRUE	1.35067
MAGEA12	0.9554	0.0446	3.0644	-0.168437	TRUE	1.35067
AC096576.2	0.9554	0.0446	3.0644	-0.487949	TRUE	1.35067
AC016598.2	0.9554	0.0446	3.0644	-0.581447	TRUE	1.35067
AC025271.3	0.9554	0.0446	3.0644	-0.367922	TRUE	1.35067
AL592301.1	0.9554	0.0446	3.0644	-0.222316	TRUE	1.35067
RXFP3	0.9552	0.0448	3.05971	-0.339335	TRUE	1.34872
OR4F6	0.9552	0.0448	3.05971	-0.0377111	TRUE	1.34872
AC021087.4	0.9552	0.0448	3.05971	-0.396084	TRUE	1.34872
AC009336.1	0.9552	0.0448	3.05971	-0.225808	TRUE	1.34872
C5orf38	0.9548	0.0452	3.0504	-0.410081	TRUE	1.34486
TRGV8	0.9548	0.0452	3.0504	0.104301	TRUE	1.34486
PRKY	0.9548	0.0452	3.0504	0.847743	TRUE	1.34486
AL078599.2	0.9548	0.0452	3.0504	-0.0464706	TRUE	1.34486
SIX3-AS1	0.9548	0.0452	3.0504	-0.0776033	TRUE	1.34486
AL031593.1	0.9546	0.0454	3.04578	-0.00797272	TRUE	1.34294
CCL8	0.9546	0.0454	3.04578	-0.258805	TRUE	1.34294
TAAR5	0.9546	0.0454	3.04578	-0.301933	TRUE	1.34294
CETN1	0.9544	0.0456	3.04117	-0.363872	TRUE	1.34104
AC007608.2	0.9542	0.0458	3.03659	-0.484113	TRUE	1.33913
AC008507.2	0.9542	0.0458	3.03659	-0.41222	TRUE	1.33913
IGKJ3	0.9542	0.0458	3.03659	-0.30682	TRUE	1.33913
AC010768.1	0.9542	0.0458	3.03659	-0.277704	TRUE	1.33913
SCYGR1	0.954	0.046	3.03202	-0.173788	TRUE	1.33724
GATA6-AS1	0.954	0.046	3.03202	-0.291103	TRUE	1.33724
AL354771.1	0.9538	0.0462	3.02747	-0.676099	TRUE	1.33536
AL117341.1	0.9538	0.0462	3.02747	-0.33175	TRUE	1.33536
LINC00415	0.9538	0.0462	3.02747	-0.550102	TRUE	1.33536
AC096576.3	0.9538	0.0462	3.02747	-0.572613	TRUE	1.33536
AL591022.1	0.9538	0.0462	3.02747	-0.691736	TRUE	1.33536
AC009623.2	0.9538	0.0462	3.02747	-0.278613	TRUE	1.33536
HSPA6	0.9538	0.0462	3.02747	1.44099	TRUE	1.33536
BCL11B	0.9536	0.0464	3.02294	-0.386109	TRUE	1.33348
OR5W2	0.9534	0.0466	3.01843	-0.318473	TRUE	1.33161
IGHE	0.9534	0.0466	3.01843	-0.333178	TRUE	1.33161
AC016042.1	0.9534	0.0466	3.01843	-0.932241	TRUE	1.33161
SPATA13-AS1	0.9532	0.0468	3.01394	-0.639167	TRUE	1.32975
TRAV17	0.9532	0.0468	3.01394	-0.338284	TRUE	1.32975
AP000915.2	0.9532	0.0468	3.01394	-0.0743818	TRUE	1.32975
AC104958.2	0.9532	0.0468	3.01394	-0.228336	TRUE	1.32975
AC019064.1	0.9532	0.0468	3.01394	-0.0490274	TRUE	1.32975
OLIG3	0.953	0.047	3.00947	-0.082777	TRUE	1.3279
INHBA-AS1	0.953	0.047	3.00947	-0.0820808	TRUE	1.3279
AL360013.4	0.9528	0.0472	3.00501	-0.469787	TRUE	1.32606
AC092142.2	0.9528	0.0472	3.00501	-0.228516	TRUE	1.32606
AC138360.1	0.9528	0.0472	3.00501	-0.262772	TRUE	1.32606
AL355994.3	0.9528	0.0472	3.00501	-0.331062	TRUE	1.32606
AC024940.6	0.9528	0.0472	3.00501	-0.192408	TRUE	1.32606
AC103794.1	0.9528	0.0472	3.00501	-0.624568	TRUE	1.32606
FAT4	0.9528	0.0472	3.00501	0.148519	TRUE	1.32606
AC091891.1	0.9526	0.0474	3.00057	-0.335197	TRUE	1.32422
C1QTNF5	0.9526	0.0474	3.00057	-0.244319	TRUE	1.32422
AC011120.1	0.9526	0.0474	3.00057	-0.473995	TRUE	1.32422
HOXC9	0.9524	0.0476	2.99615	-0.342918	TRUE	1.32239
MAGEA1	0.9524	0.0476	2.99615	-0.142179	TRUE	1.32239
AL596442.3	0.9522	0.0478	2.99175	-0.258767	TRUE	1.32057
OR4A47	0.9522	0.0478	2.99175	-0.205991	TRUE	1.32057
AC010729.1	0.9522	0.0478	2.99175	-0.615614	TRUE	1.32057
AC103833.2	0.9522	0.0478	2.99175	-0.327423	TRUE	1.32057
CST1	0.9522	0.0478	2.99175	-0.387659	TRUE	1.32057
PCDH11Y	0.9522	0.0478	2.99175	0.513605	TRUE	1.32057
RNASE13	0.9522	0.0478	2.99175	-0.365074	TRUE	1.32057
AC107308.1	0.952	0.048	2.98736	-0.458949	TRUE	1.31876
CST11	0.952	0.048	2.98736	-0.354339	TRUE	1.31876
HOXB4	0.952	0.048	2.98736	-0.108598	TRUE	1.31876
C16orf82	0.952	0.048	2.98736	-0.33004	TRUE	1.31876
AC087277.2	0.952	0.048	2.98736	-0.0461979	TRUE	1.31876
AC023095.1	0.952	0.048	2.98736	0.179468	TRUE	1.31876
ADAMTS9-AS2	0.9518	0.0482	2.983	0.0274353	TRUE	1.31695
FGFBP2	0.9518	0.0482	2.983	-0.259126	TRUE	1.31695
AC096747.1	0.9518	0.0482	2.983	-0.935701	TRUE	1.31695
AC010894.4	0.9518	0.0482	2.983	-0.146368	TRUE	1.31695
AL008733.1	0.9518	0.0482	2.983	-0.322841	TRUE	1.31695
RNASE7	0.9518	0.0482	2.983	-0.137786	TRUE	1.31695
GABRG3-AS1	0.9518	0.0482	2.983	-1.10458	TRUE	1.31695
AC010478.1	0.9516	0.0484	2.97864	-0.0933971	TRUE	1.31515
AC099786.2	0.9516	0.0484	2.97864	-0.38262	TRUE	1.31515
AC016383.3	0.9516	0.0484	2.97864	-0.0612049	TRUE	1.31515
AC015911.3	0.9516	0.0484	2.97864	0.0826597	TRUE	1.31515
AC108482.2	0.9516	0.0484	2.97864	-0.235312	TRUE	1.31515
AC104063.1	0.9514	0.0486	2.97431	-0.33256	TRUE	1.31336
TRBJ2-1	0.9514	0.0486	2.97431	-0.727972	TRUE	1.31336
IGHV3-74	0.9514	0.0486	2.97431	0.050931	TRUE	1.31336
AC136475.8	0.9514	0.0486	2.97431	-0.756167	TRUE	1.31336
LINC02552	0.9512	0.0488	2.96999	-0.320137	TRUE	1.31158
TRAV13-2	0.9512	0.0488	2.96999	-0.412987	TRUE	1.31158
FGFR2	0.9512	0.0488	2.96999	0.192813	TRUE	1.31158
AL355303.2	0.9512	0.0488	2.96999	-0.375666	TRUE	1.31158
AL450003.1	0.9512	0.0488	2.96999	-0.295204	TRUE	1.31158
AC231656.1	0.9512	0.0488	2.96999	-0.44061	TRUE	1.31158
SIX2	0.9512	0.0488	2.96999	-0.0250406	TRUE	1.31158
AP005202.1	0.9512	0.0488	2.96999	-0.234937	TRUE	1.31158
AP001178.1	0.951	0.049	2.96569	0.0114489	TRUE	1.3098
ASCL4	0.951	0.049	2.96569	-0.301852	TRUE	1.3098
SOX11	0.951	0.049	2.96569	-0.728677	TRUE	1.3098
AL080316.1	0.951	0.049	2.96569	-0.750472	TRUE	1.3098
TRAV26-1	0.951	0.049	2.96569	-0.185691	TRUE	1.3098
AC016556.1	0.951	0.049	2.96569	-0.388153	TRUE	1.3098
RGS8	0.951	0.049	2.96569	-0.42728	TRUE	1.3098
SLC7A2	0.951	0.049	2.96569	0.467726	TRUE	1.3098
AC069503.3	0.951	0.049	2.96569	-0.272184	TRUE	1.3098
AC112196.1	0.951	0.049	2.96569	-1.2034	TRUE	1.3098
IGKJ5	0.9508	0.0492	2.96141	-0.292624	TRUE	1.30803
IGHG1	0.9508	0.0492	2.96141	-0.140244	TRUE	1.30803
FAM170B	0.9508	0.0492	2.96141	-0.162247	TRUE	1.30803
AC007849.1	0.9508	0.0492	2.96141	-0.24151	TRUE	1.30803
AL356215.1	0.9508	0.0492	2.96141	0.237566	TRUE	1.30803
AC025278.1	0.9508	0.0492	2.96141	-0.31016	TRUE	1.30803
AP006219.2	0.9508	0.0492	2.96141	-0.14242	TRUE	1.30803
LINC01851	0.9506	0.0494	2.95714	-0.526862	TRUE	1.30627
HOXA7	0.9506	0.0494	2.95714	-0.284911	TRUE	1.30627
LINC01579	0.9504	0.0496	2.95289	-0.379506	TRUE	1.30452
MTRNR2L1	0.9504	0.0496	2.95289	2.2455	TRUE	1.30452
AC010768.4	0.9502	0.0498	2.94866	-0.250772	TRUE	1.30277
EDDM3A	0.9502	0.0498	2.94866	-0.292893	TRUE	1.30277
BNC2-AS1	0.9502	0.0498	2.94866	-0.253459	TRUE	1.30277
AL359979.2	0.9502	0.0498	2.94866	-0.239131	TRUE	1.30277
APOBEC3B	0.9502	0.0498	2.94866	-0.240787	TRUE	1.30277
AL121933.2	0.9502	0.0498	2.94866	-1.1714	TRUE	1.30277
AL121894.1	0.9502	0.0498	2.94866	-0.333632	TRUE	1.30277
AL365214.4	0.95	0.05	2.94444	0.111873	TRUE	1.30103
AC018445.1	0.95	0.05	2.94444	-0.298488	TRUE	1.30103
NCKAP5-AS1	0.95	0.05	2.94444	-0.522984	TRUE	1.30103
AF001548.1	0.95	0.05	2.94444	-0.0242376	TRUE	1.30103
IGHJ5	0.95	0.05	2.94444	-0.26177	TRUE	1.30103
AC091885.2	0.95	0.05	2.94444	-1.06999	TRUE	1.30103
C5orf64-AS1	0.9498	0.0502	2.94024	-0.383553	TRUE	1.2993
LINC00543	0.9498	0.0502	2.94024	-0.151482	TRUE	1.2993
AC103702.1	0.9498	0.0502	2.94024	-0.122677	TRUE	1.2993
TFAP2A-AS1	0.9498	0.0502	2.94024	-0.161367	TRUE	1.2993
NFIA-AS1	0.9498	0.0502	2.94024	-0.10675	TRUE	1.2993
AL133371.2	0.9496	0.0504	2.93605	0.214321	TRUE	1.29757
AL049829.2	0.9496	0.0504	2.93605	-0.281347	TRUE	1.29757
KDM4E	0.9496	0.0504	2.93605	-0.436977	TRUE	1.29757
AC008060.1	0.9496	0.0504	2.93605	0.330371	TRUE	1.29757
ZBTB20-AS2	0.9496	0.0504	2.93605	-0.546245	TRUE	1.29757
IGLV1-40	0.9496	0.0504	2.93605	-0.0620012	TRUE	1.29757
AL391832.3	0.9496	0.0504	2.93605	-0.260173	TRUE	1.29757
AL133346.1	0.9494	0.0506	2.93188	-0.0705738	TRUE	1.29585
NKX2-4	0.9494	0.0506	2.93188	-0.0014534	TRUE	1.29585
AC093702.1	0.9494	0.0506	2.93188	-0.277922	TRUE	1.29585
HIST2H2AA4	0.9494	0.0506	2.93188	0.445351	TRUE	1.29585
ARHGAP26-AS1	0.9494	0.0506	2.93188	-0.985599	TRUE	1.29585
AC136475.3	0.9494	0.0506	2.93188	-0.165564	TRUE	1.29585
TRGV7	0.9492	0.0508	2.92772	-0.0620127	TRUE	1.29414
AC084149.1	0.9492	0.0508	2.92772	-0.308886	TRUE	1.29414
TRBJ2-2	0.9492	0.0508	2.92772	-0.500282	TRUE	1.29414
PABPC4L	0.9492	0.0508	2.92772	-0.0548115	TRUE	1.29414
GJB2	0.9492	0.0508	2.92772	-0.423308	TRUE	1.29414
FAM223A	0.9492	0.0508	2.92772	-0.167456	TRUE	1.29414
IGLC3	0.9492	0.0508	2.92772	0.659023	TRUE	1.29414
LINC01013	0.949	0.051	2.92358	-0.202034	TRUE	1.29243
AL590783.1	0.949	0.051	2.92358	-0.359862	TRUE	1.29243
AC021594.2	0.949	0.051	2.92358	-0.431274	TRUE	1.29243
TAF11L11	0.949	0.051	2.92358	-0.375212	TRUE	1.29243
NTNG1	0.9488	0.0512	2.91946	-0.158633	TRUE	1.29073
FOXQ1	0.9488	0.0512	2.91946	-0.163397	TRUE	1.29073
AL035106.1	0.9488	0.0512	2.91946	-0.188114	TRUE	1.29073
SLC5A8	0.9488	0.0512	2.91946	-0.275748	TRUE	1.29073
HIST1H1B	0.9488	0.0512	2.91946	0.110522	TRUE	1.29073
HOXA1	0.9488	0.0512	2.91946	-0.165047	TRUE	1.29073
AC004080.2	0.9488	0.0512	2.91946	-0.809109	TRUE	1.29073
IFNG	0.9486	0.0514	2.91535	-0.49753	TRUE	1.28904
AC091133.3	0.9486	0.0514	2.91535	-0.236074	TRUE	1.28904
THBD	0.9486	0.0514	2.91535	-0.00634003	TRUE	1.28904
TRGJP1	0.9486	0.0514	2.91535	-0.30959	TRUE	1.28904
OBP2A	0.9486	0.0514	2.91535	-0.513867	TRUE	1.28904
LINC00354	0.9486	0.0514	2.91535	-0.0291281	TRUE	1.28904
NAALADL2-AS1	0.9486	0.0514	2.91535	-0.806611	TRUE	1.28904
AC098587.1	0.9486	0.0514	2.91535	-0.159162	TRUE	1.28904
PLCXD3	0.9484	0.0516	2.91125	0.123841	TRUE	1.28735
AC090541.1	0.9484	0.0516	2.91125	-0.494218	TRUE	1.28735
AC011853.2	0.9484	0.0516	2.91125	0.0764656	TRUE	1.28735
AC112481.2	0.9482	0.0518	2.90718	-0.550673	TRUE	1.28567
IGF2	0.9482	0.0518	2.90718	-0.110144	TRUE	1.28567
IGKV1OR2-108	0.9482	0.0518	2.90718	-0.103164	TRUE	1.28567
CHRM3-AS2	0.948	0.052	2.90311	-0.913494	TRUE	1.284
AC117500.3	0.948	0.052	2.90311	-0.137525	TRUE	1.284
AC093802.2	0.948	0.052	2.90311	-0.190229	TRUE	1.284
AC007731.2	0.948	0.052	2.90311	-0.467815	TRUE	1.284
TRDV1	0.948	0.052	2.90311	-0.335284	TRUE	1.284
CSAG2	0.948	0.052	2.90311	-0.298807	TRUE	1.284
AF064866.1	0.948	0.052	2.90311	-0.667602	TRUE	1.284
TRAV22	0.948	0.052	2.90311	-0.392509	TRUE	1.284
AC104803.1	0.9478	0.0522	2.89906	-0.789032	TRUE	1.28233
IGHA1	0.9478	0.0522	2.89906	0.847692	TRUE	1.28233
AC097358.2	0.9478	0.0522	2.89906	-0.172995	TRUE	1.28233
LCN9	0.9478	0.0522	2.89906	-0.325791	TRUE	1.28233
CU634019.5	0.9478	0.0522	2.89906	0.0301142	TRUE	1.28233
OR6B3	0.9478	0.0522	2.89906	-0.0584183	TRUE	1.28233
GPR42	0.9478	0.0522	2.89906	-0.0431776	TRUE	1.28233
AL157414.2	0.9478	0.0522	2.89906	-0.201921	TRUE	1.28233
CLDN23	0.9476	0.0524	2.89503	-0.467911	TRUE	1.28067
AC090957.1	0.9476	0.0524	2.89503	-0.460352	TRUE	1.28067
AC131971.1	0.9476	0.0524	2.89503	-0.309377	TRUE	1.28067
DOCK10	0.9476	0.0524	2.89503	0.431577	TRUE	1.28067
AC010420.1	0.9476	0.0524	2.89503	0.307499	TRUE	1.28067
LINC02097	0.9476	0.0524	2.89503	-0.150545	TRUE	1.28067
AC008060.4	0.9476	0.0524	2.89503	0.264328	TRUE	1.28067
AL121759.2	0.9476	0.0524	2.89503	-0.154085	TRUE	1.28067
AC110296.1	0.9476	0.0524	2.89503	-0.748256	TRUE	1.28067
LINC02253	0.9474	0.0526	2.89101	-0.207482	TRUE	1.27901
LINC01810	0.9474	0.0526	2.89101	-0.37545	TRUE	1.27901
AC087277.1	0.9474	0.0526	2.89101	-0.193015	TRUE	1.27901
AC104640.1	0.9474	0.0526	2.89101	-0.708366	TRUE	1.27901
TOX	0.9474	0.0526	2.89101	0.189809	TRUE	1.27901
AC010319.5	0.9474	0.0526	2.89101	-0.156898	TRUE	1.27901
FNDC1-IT1	0.9474	0.0526	2.89101	0.529346	TRUE	1.27901
EN1	0.9474	0.0526	2.89101	-0.383742	TRUE	1.27901
SPOCK3	0.9474	0.0526	2.89101	0.0385032	TRUE	1.27901
ZNF385D-AS2	0.9474	0.0526	2.89101	-0.826879	TRUE	1.27901
CRH	0.9474	0.0526	2.89101	-0.823377	TRUE	1.27901
LINC02406	0.9472	0.0528	2.887	0.317882	TRUE	1.27737
AC051649.1	0.9472	0.0528	2.887	-0.368462	TRUE	1.27737
HOXD11	0.9472	0.0528	2.887	-0.65101	TRUE	1.27737
KRT71	0.9472	0.0528	2.887	-0.538186	TRUE	1.27737
GPRIN3	0.947	0.053	2.88301	-0.0477543	TRUE	1.27572
AC087463.3	0.947	0.053	2.88301	-0.711444	TRUE	1.27572
KRTAP19-5	0.947	0.053	2.88301	-0.264558	TRUE	1.27572
AC040174.1	0.947	0.053	2.88301	-0.418294	TRUE	1.27572
AC025271.4	0.947	0.053	2.88301	0.110981	TRUE	1.27572
AL357873.1	0.947	0.053	2.88301	-1.05164	TRUE	1.27572
AC016576.1	0.9468	0.0532	2.87903	-0.131359	TRUE	1.27409
AC026954.3	0.9468	0.0532	2.87903	-0.207305	TRUE	1.27409
TRAJ2	0.9468	0.0532	2.87903	-0.173225	TRUE	1.27409
AC007556.1	0.9468	0.0532	2.87903	-0.0415688	TRUE	1.27409
TRIM64B	0.9468	0.0532	2.87903	-0.522079	TRUE	1.27409
LINC02232	0.9468	0.0532	2.87903	-0.195927	TRUE	1.27409
AC078842.2	0.9468	0.0532	2.87903	-0.666184	TRUE	1.27409
TSPY2	0.9468	0.0532	2.87903	-0.246634	TRUE	1.27409
AC008808.1	0.9468	0.0532	2.87903	-0.366505	TRUE	1.27409
SYT10	0.9466	0.0534	2.87507	-0.0865011	TRUE	1.27246
AC008277.1	0.9466	0.0534	2.87507	-0.28279	TRUE	1.27246
AC011195.2	0.9466	0.0534	2.87507	-0.0322809	TRUE	1.27246
PHOX2B	0.9466	0.0534	2.87507	-0.26819	TRUE	1.27246
CDKN2A	0.9466	0.0534	2.87507	0.405197	TRUE	1.27246
AC106712.1	0.9466	0.0534	2.87507	-0.305447	TRUE	1.27246
AC025465.2	0.9466	0.0534	2.87507	-0.0550756	TRUE	1.27246
AC013644.1	0.9466	0.0534	2.87507	-0.196288	TRUE	1.27246
AC037433.1	0.9466	0.0534	2.87507	-0.0428362	TRUE	1.27246
AL360178.1	0.9466	0.0534	2.87507	-0.626601	TRUE	1.27246
AC073091.4	0.9466	0.0534	2.87507	-0.175694	TRUE	1.27246
AL158013.1	0.9464	0.0536	2.87112	0.40485	TRUE	1.27084
ASTN2-AS1	0.9464	0.0536	2.87112	-0.614911	TRUE	1.27084
AC107021.1	0.9464	0.0536	2.87112	-0.550944	TRUE	1.27084
NCKAP5-IT1	0.9464	0.0536	2.87112	0.134042	TRUE	1.27084
GPC5-AS2	0.9464	0.0536	2.87112	-0.341997	TRUE	1.27084
AL109930.1	0.9464	0.0536	2.87112	-0.522991	TRUE	1.27084
AC090709.1	0.9464	0.0536	2.87112	-0.809773	TRUE	1.27084
AC111197.1	0.9464	0.0536	2.87112	-0.298227	TRUE	1.27084
AC004593.1	0.9462	0.0538	2.86718	-0.398632	TRUE	1.26922
AC087286.3	0.9462	0.0538	2.86718	-0.537287	TRUE	1.26922
AC004039.1	0.9462	0.0538	2.86718	-0.789803	TRUE	1.26922
TRAV4	0.9462	0.0538	2.86718	-0.244716	TRUE	1.26922
IFNA6	0.9462	0.0538	2.86718	0.373471	TRUE	1.26922
AC025171.4	0.9462	0.0538	2.86718	-0.669651	TRUE	1.26922
SPATA31D1	0.9462	0.0538	2.86718	-0.292528	TRUE	1.26922
TCIM	0.9462	0.0538	2.86718	-0.151115	TRUE	1.26922
AC116312.1	0.9462	0.0538	2.86718	0.08605	TRUE	1.26922
NME8	0.9462	0.0538	2.86718	0.215545	TRUE	1.26922
AC094105.1	0.9462	0.0538	2.86718	-0.294599	TRUE	1.26922
PCDH9-AS3	0.9462	0.0538	2.86718	-0.888973	TRUE	1.26922
TSPAN2	0.946	0.054	2.86326	-0.295586	TRUE	1.26761
AC008738.5	0.946	0.054	2.86326	-0.290205	TRUE	1.26761
AP006248.4	0.946	0.054	2.86326	0.519934	TRUE	1.26761
CELF2-AS2	0.946	0.054	2.86326	-0.772633	TRUE	1.26761
AC008067.1	0.946	0.054	2.86326	-0.890887	TRUE	1.26761
CHL1-AS1	0.946	0.054	2.86326	-0.503554	TRUE	1.26761
AC098868.1	0.9458	0.0542	2.85935	-0.374757	TRUE	1.266
AC006205.2	0.9458	0.0542	2.85935	0.454451	TRUE	1.266
SERTM2	0.9458	0.0542	2.85935	-0.702324	TRUE	1.266
KRTAP6-1	0.9458	0.0542	2.85935	-0.596209	TRUE	1.266
IGLC2	0.9458	0.0542	2.85935	-0.00619316	TRUE	1.266
AC107884.2	0.9458	0.0542	2.85935	-0.347395	TRUE	1.266
AC006065.4	0.9458	0.0542	2.85935	-0.348878	TRUE	1.266
AC026461.3	0.9458	0.0542	2.85935	0.0483322	TRUE	1.266
AC025271.2	0.9458	0.0542	2.85935	-0.0587635	TRUE	1.266
AC006205.1	0.9456	0.0544	2.85546	-0.221321	TRUE	1.2644
DPYD-AS1	0.9456	0.0544	2.85546	-0.23021	TRUE	1.2644
AC011700.1	0.9456	0.0544	2.85546	0.5594	TRUE	1.2644
AC098869.2	0.9456	0.0544	2.85546	-0.372861	TRUE	1.2644
AC133480.1	0.9456	0.0544	2.85546	-0.575958	TRUE	1.2644
AC005162.3	0.9456	0.0544	2.85546	0.0582547	TRUE	1.2644
FAM71A	0.9456	0.0544	2.85546	-0.2263	TRUE	1.2644
LCN10	0.9456	0.0544	2.85546	0.750194	TRUE	1.2644
SLC6A1-AS1	0.9456	0.0544	2.85546	-0.253889	TRUE	1.2644
AL355835.1	0.9456	0.0544	2.85546	0.102408	TRUE	1.2644
AL122014.1	0.9454	0.0546	2.85157	-0.254045	TRUE	1.26281
IRX3	0.9454	0.0546	2.85157	0.0868263	TRUE	1.26281
AC010719.1	0.9454	0.0546	2.85157	-0.282415	TRUE	1.26281
LINC02573	0.9454	0.0546	2.85157	-0.275067	TRUE	1.26281
LINC01713	0.9454	0.0546	2.85157	-0.169169	TRUE	1.26281
CXCL10	0.9454	0.0546	2.85157	-0.0666637	TRUE	1.26281
AC000067.1	0.9454	0.0546	2.85157	-0.313135	TRUE	1.26281
AL031430.1	0.9454	0.0546	2.85157	-0.395451	TRUE	1.26281
LINC02665	0.9452	0.0548	2.84771	-0.351798	TRUE	1.26122
AP000477.2	0.9452	0.0548	2.84771	-0.201815	TRUE	1.26122
TSIX	0.9452	0.0548	2.84771	-0.172573	TRUE	1.26122
IGHG3	0.9452	0.0548	2.84771	0.112425	TRUE	1.26122
LSAMP-AS1	0.9452	0.0548	2.84771	-0.680752	TRUE	1.26122
ACTRT2	0.9452	0.0548	2.84771	-0.177864	TRUE	1.26122
AC090138.1	0.9452	0.0548	2.84771	-0.784948	TRUE	1.26122
OPRK1	0.9452	0.0548	2.84771	-0.0493751	TRUE	1.26122
ANTXR2	0.9452	0.0548	2.84771	0.0298653	TRUE	1.26122
CHRM2	0.9452	0.0548	2.84771	-0.444772	TRUE	1.26122
PRSS12	0.9452	0.0548	2.84771	-0.12928	TRUE	1.26122
GRIK3	0.9452	0.0548	2.84771	-0.337737	TRUE	1.26122
PARD3	0.9452	0.0548	2.84771	0.292355	TRUE	1.26122
RNASE9	0.945	0.055	2.84385	-0.377985	TRUE	1.25964
BX470209.2	0.945	0.055	2.84385	-0.200542	TRUE	1.25964
TRAJ50	0.945	0.055	2.84385	-0.455198	TRUE	1.25964
AL391832.1	0.945	0.055	2.84385	-0.318246	TRUE	1.25964
AC023051.1	0.9448	0.0552	2.84001	-0.383304	TRUE	1.25806
LINC01855	0.9448	0.0552	2.84001	-0.329618	TRUE	1.25806
CA10	0.9448	0.0552	2.84001	-0.262563	TRUE	1.25806
AC022325.2	0.9448	0.0552	2.84001	0.0424108	TRUE	1.25806
AC084064.1	0.9448	0.0552	2.84001	-0.147031	TRUE	1.25806
VAV3	0.9448	0.0552	2.84001	0.282316	TRUE	1.25806
AL627309.4	0.9448	0.0552	2.84001	-0.537084	TRUE	1.25806
SIT1	0.9448	0.0552	2.84001	-0.197991	TRUE	1.25806
AL157937.1	0.9448	0.0552	2.84001	-0.0399952	TRUE	1.25806
AL606519.1	0.9448	0.0552	2.84001	-0.252523	TRUE	1.25806
AL031668.1	0.9446	0.0554	2.83618	-0.537999	TRUE	1.25649
TRGV9	0.9446	0.0554	2.83618	-0.0755281	TRUE	1.25649
OR5AK2	0.9446	0.0554	2.83618	-0.460688	TRUE	1.25649
ALG13-AS1	0.9446	0.0554	2.83618	-0.700631	TRUE	1.25649
AC243960.3	0.9446	0.0554	2.83618	0.0385132	TRUE	1.25649
CNTNAP3B	0.9446	0.0554	2.83618	-0.396295	TRUE	1.25649
TRAV10	0.9446	0.0554	2.83618	-0.213109	TRUE	1.25649
AL358177.1	0.9446	0.0554	2.83618	-0.242832	TRUE	1.25649
IGHM	0.9446	0.0554	2.83618	-0.0805445	TRUE	1.25649
SLAMF9	0.9444	0.0556	2.83237	-0.027174	TRUE	1.25493
LINC02171	0.9444	0.0556	2.83237	-0.380168	TRUE	1.25493
AC021915.1	0.9444	0.0556	2.83237	-0.0528908	TRUE	1.25493
AC091078.1	0.9444	0.0556	2.83237	-0.0335588	TRUE	1.25493
AC098617.1	0.9444	0.0556	2.83237	-0.674017	TRUE	1.25493
AC125793.1	0.9444	0.0556	2.83237	-0.354717	TRUE	1.25493
AC004012.1	0.9444	0.0556	2.83237	0.235405	TRUE	1.25493
AC015909.3	0.9444	0.0556	2.83237	0.188332	TRUE	1.25493
TSBP1	0.9444	0.0556	2.83237	-0.674359	TRUE	1.25493
AC007728.3	0.9444	0.0556	2.83237	-0.163492	TRUE	1.25493
IGSF11-AS1	0.9444	0.0556	2.83237	-0.257146	TRUE	1.25493
AC010245.1	0.9442	0.0558	2.82856	-0.45873	TRUE	1.25337
HOXB5	0.9442	0.0558	2.82856	-0.274413	TRUE	1.25337
MDFIC	0.9442	0.0558	2.82856	-0.114228	TRUE	1.25337
FAM198B-AS1	0.9442	0.0558	2.82856	-0.0269098	TRUE	1.25337
CSAG1	0.9442	0.0558	2.82856	0.131758	TRUE	1.25337
HOXC-AS3	0.944	0.056	2.82477	-0.356979	TRUE	1.25181
AC020704.1	0.944	0.056	2.82477	0.416437	TRUE	1.25181
PLCB2-AS1	0.944	0.056	2.82477	0.129758	TRUE	1.25181
CXCL9	0.944	0.056	2.82477	-0.218542	TRUE	1.25181
AC008539.1	0.944	0.056	2.82477	0.447992	TRUE	1.25181
ISL2	0.944	0.056	2.82477	-0.198033	TRUE	1.25181
SYNPR	0.944	0.056	2.82477	-0.178858	TRUE	1.25181
AL591719.2	0.944	0.056	2.82477	-0.345692	TRUE	1.25181
TOX3	0.944	0.056	2.82477	-0.0447264	TRUE	1.25181
AC111006.1	0.944	0.056	2.82477	-0.393742	TRUE	1.25181
AC096921.2	0.944	0.056	2.82477	0.422441	TRUE	1.25181
AL355672.1	0.9438	0.0562	2.821	0.231149	TRUE	1.25026
AC026904.1	0.9438	0.0562	2.821	-0.208383	TRUE	1.25026
ADAMTS9-AS1	0.9438	0.0562	2.821	-0.439055	TRUE	1.25026
AC097512.1	0.9438	0.0562	2.821	0.215032	TRUE	1.25026
HOXB9	0.9438	0.0562	2.821	-0.290164	TRUE	1.25026
AF186192.1	0.9438	0.0562	2.821	0.117174	TRUE	1.25026
AC110023.1	0.9438	0.0562	2.821	0.0386081	TRUE	1.25026
PARD3-AS1	0.9438	0.0562	2.821	-0.220649	TRUE	1.25026
AL161618.1	0.9436	0.0564	2.81723	-0.471086	TRUE	1.24872
AC087273.1	0.9436	0.0564	2.81723	-0.304201	TRUE	1.24872
AC090164.4	0.9436	0.0564	2.81723	0.151007	TRUE	1.24872
AL390755.1	0.9436	0.0564	2.81723	-0.0380659	TRUE	1.24872
AC092819.2	0.9436	0.0564	2.81723	-0.342679	TRUE	1.24872
AC108868.2	0.9436	0.0564	2.81723	-0.333909	TRUE	1.24872
AL133330.2	0.9436	0.0564	2.81723	-0.445099	TRUE	1.24872
AC093110.1	0.9436	0.0564	2.81723	-0.415223	TRUE	1.24872
AL392023.2	0.9434	0.0566	2.81348	-0.0955358	TRUE	1.24718
AC060766.6	0.9434	0.0566	2.81348	0.0192652	TRUE	1.24718
PCDH8	0.9434	0.0566	2.81348	-0.230415	TRUE	1.24718
WASHC5-AS1	0.9434	0.0566	2.81348	-0.521151	TRUE	1.24718
AC069549.2	0.9434	0.0566	2.81348	-0.00802708	TRUE	1.24718
FCN2	0.9434	0.0566	2.81348	-0.0655994	TRUE	1.24718
GZMH	0.9434	0.0566	2.81348	-0.0213127	TRUE	1.24718
AC073091.3	0.9434	0.0566	2.81348	-0.0171762	TRUE	1.24718
AC024603.1	0.9434	0.0566	2.81348	-0.190494	TRUE	1.24718
AP001095.1	0.9434	0.0566	2.81348	0.0975447	TRUE	1.24718
AC021613.1	0.9434	0.0566	2.81348	0.106499	TRUE	1.24718
AL591686.2	0.9434	0.0566	2.81348	0.10242	TRUE	1.24718
AP001021.3	0.9434	0.0566	2.81348	-0.372209	TRUE	1.24718
AC009974.2	0.9434	0.0566	2.81348	-0.206023	TRUE	1.24718
AC024145.1	0.9432	0.0568	2.80974	-0.371379	TRUE	1.24565
AC091889.1	0.9432	0.0568	2.80974	-0.434513	TRUE	1.24565
AC020651.1	0.9432	0.0568	2.80974	-0.761178	TRUE	1.24565
AC090502.2	0.9432	0.0568	2.80974	0.275717	TRUE	1.24565
AC010082.1	0.9432	0.0568	2.80974	-0.855405	TRUE	1.24565
AC024940.1	0.9432	0.0568	2.80974	-0.244377	TRUE	1.24565
TMEM95	0.9432	0.0568	2.80974	0.406189	TRUE	1.24565
Z97205.2	0.9432	0.0568	2.80974	0.227984	TRUE	1.24565
AC008696.2	0.9432	0.0568	2.80974	-0.506526	TRUE	1.24565
WDR86-AS1	0.9432	0.0568	2.80974	-0.727487	TRUE	1.24565
AP002370.2	0.9432	0.0568	2.80974	-0.720221	TRUE	1.24565
AC103563.7	0.943	0.057	2.80601	0.199116	TRUE	1.24413
AL161851.2	0.943	0.057	2.80601	-0.290689	TRUE	1.24413
AC015911.2	0.943	0.057	2.80601	-0.383477	TRUE	1.24413
AL445985.1	0.943	0.057	2.80601	0.256366	TRUE	1.24413
GRM4	0.9428	0.0572	2.8023	-0.111915	FALSE	1.2426
HIST1H2AM	0.9428	0.0572	2.8023	-0.168247	FALSE	1.2426
AL356737.2	0.9428	0.0572	2.8023	-0.544192	FALSE	1.2426
SLC24A4	0.9428	0.0572	2.8023	0.022943	FALSE	1.2426
CSAG3	0.9428	0.0572	2.8023	0.114495	FALSE	1.2426
AC007614.1	0.9428	0.0572	2.8023	0.107986	FALSE	1.2426
CU634019.2	0.9428	0.0572	2.8023	-0.156634	TRUE	1.2426
LINC02263	0.9428	0.0572	2.8023	0.021678	FALSE	1.2426
IGLC1	0.9428	0.0572	2.8023	0.0427752	FALSE	1.2426
AL079303.1	0.9428	0.0572	2.8023	-0.447402	FALSE	1.2426
KRTAP8-1	0.9428	0.0572	2.8023	-0.54552	FALSE	1.2426
ETS1-AS1	0.9428	0.0572	2.8023	-0.359904	FALSE	1.2426
AC007656.2	0.9428	0.0572	2.8023	0.0940399	FALSE	1.2426
WLS	0.9426	0.0574	2.7986	-0.0830584	FALSE	1.24109
IRX5	0.9426	0.0574	2.7986	-0.179579	FALSE	1.24109
FCRLA	0.9426	0.0574	2.7986	-0.192089	FALSE	1.24109
RIT2	0.9426	0.0574	2.7986	-0.263636	FALSE	1.24109
AC000065.1	0.9426	0.0574	2.7986	-0.397807	FALSE	1.24109
AL392024.1	0.9426	0.0574	2.7986	-0.343738	FALSE	1.24109
HIST1H2BO	0.9426	0.0574	2.7986	-0.287125	FALSE	1.24109
AL358334.4	0.9426	0.0574	2.7986	-0.646091	FALSE	1.24109
LINC02822	0.9426	0.0574	2.7986	-0.240955	FALSE	1.24109
TRPC3	0.9426	0.0574	2.7986	-0.375327	FALSE	1.24109
CLDN25	0.9426	0.0574	2.7986	-0.395239	FALSE	1.24109
HOXA4	0.9426	0.0574	2.7986	-0.315008	FALSE	1.24109
AC092691.3	0.9426	0.0574	2.7986	-0.57141	FALSE	1.24109
GSTM1	0.9426	0.0574	2.7986	1.00731	FALSE	1.24109
FAM197Y6	0.9424	0.0576	2.79491	-0.322355	FALSE	1.23958
AC087457.1	0.9424	0.0576	2.79491	0.0787277	FALSE	1.23958
TDRD15	0.9424	0.0576	2.79491	0.217702	FALSE	1.23958
AC092941.1	0.9424	0.0576	2.79491	-0.193989	FALSE	1.23958
HIST1H4L	0.9424	0.0576	2.79491	-0.134987	FALSE	1.23958
AC109466.1	0.9424	0.0576	2.79491	-0.0795598	FALSE	1.23958
PPFIA2-AS1	0.9424	0.0576	2.79491	-0.605978	FALSE	1.23958
AC084781.1	0.9424	0.0576	2.79491	0.335698	FALSE	1.23958
ARHGEF26-AS1	0.9424	0.0576	2.79491	0.260988	FALSE	1.23958
AC090579.1	0.9424	0.0576	2.79491	-0.803522	FALSE	1.23958
CD1C	0.9422	0.0578	2.79123	-0.244363	FALSE	1.23807
AL646090.1	0.9422	0.0578	2.79123	-0.280718	FALSE	1.23807
KAZN-AS1	0.9422	0.0578	2.79123	-0.869461	FALSE	1.23807
DLGAP1-AS5	0.942	0.058	2.78756	-0.908999	FALSE	1.23657
TRAV26-2	0.942	0.058	2.78756	-0.604481	FALSE	1.23657
AC027288.3	0.942	0.058	2.78756	-0.716186	FALSE	1.23657
CLEC12B	0.942	0.058	2.78756	-0.795116	FALSE	1.23657
AC107892.1	0.942	0.058	2.78756	-0.124293	FALSE	1.23657
SCN7A	0.942	0.058	2.78756	-0.154785	FALSE	1.23657
NR2F2-AS1	0.942	0.058	2.78756	0.0393267	FALSE	1.23657
SAMD5	0.942	0.058	2.78756	-0.330309	FALSE	1.23657
AC003101.1	0.942	0.058	2.78756	0.277603	FALSE	1.23657
AC002464.1	0.942	0.058	2.78756	-0.227017	FALSE	1.23657
SPATA31A3	0.942	0.058	2.78756	-0.301703	FALSE	1.23657
AC139720.1	0.9418	0.0582	2.78391	-0.713811	FALSE	1.23508
AL121908.1	0.9418	0.0582	2.78391	-0.25989	FALSE	1.23508
AL353604.1	0.9418	0.0582	2.78391	0.189603	FALSE	1.23508
AC025754.2	0.9418	0.0582	2.78391	-0.970513	FALSE	1.23508
ZNF804A	0.9418	0.0582	2.78391	0.0214043	FALSE	1.23508
ROS1	0.9418	0.0582	2.78391	0.324872	FALSE	1.23508
AC019211.1	0.9418	0.0582	2.78391	0.144479	FALSE	1.23508
AC087286.2	0.9418	0.0582	2.78391	-0.46518	FALSE	1.23508
AC103702.2	0.9418	0.0582	2.78391	0.197379	FALSE	1.23508
LINC02192	0.9418	0.0582	2.78391	-0.529173	FALSE	1.23508
KCNQ1DN	0.9418	0.0582	2.78391	-0.181967	FALSE	1.23508
ADAMTS9	0.9418	0.0582	2.78391	-0.322554	FALSE	1.23508
MYO16	0.9416	0.0584	2.78026	-0.302399	FALSE	1.23359
IGHV1-2	0.9416	0.0584	2.78026	-0.408649	FALSE	1.23359
DEFB112	0.9416	0.0584	2.78026	-0.871981	FALSE	1.23359
AC011997.2	0.9416	0.0584	2.78026	-0.190489	FALSE	1.23359
BTNL9	0.9416	0.0584	2.78026	-0.632676	FALSE	1.23359
AC092110.1	0.9416	0.0584	2.78026	-0.078351	FALSE	1.23359
LONRF3	0.9416	0.0584	2.78026	0.554713	FALSE	1.23359
ZNF676	0.9416	0.0584	2.78026	0.353332	FALSE	1.23359
AC091932.1	0.9416	0.0584	2.78026	0.467393	FALSE	1.23359
CD79B	0.9414	0.0586	2.77663	-0.237385	FALSE	1.2321
LINC02220	0.9414	0.0586	2.77663	-0.200645	FALSE	1.2321
FAM163A	0.9414	0.0586	2.77663	-0.0448894	FALSE	1.2321
LINC02658	0.9414	0.0586	2.77663	-0.604125	FALSE	1.2321
PALMD	0.9414	0.0586	2.77663	-0.27073	FALSE	1.2321
AL031716.1	0.9414	0.0586	2.77663	-0.371264	FALSE	1.2321
GASK1B	0.9414	0.0586	2.77663	-0.125285	FALSE	1.2321
AL354733.3	0.9414	0.0586	2.77663	-0.252822	FALSE	1.2321
CHST9	0.9414	0.0586	2.77663	-0.356638	FALSE	1.2321
AC002044.1	0.9414	0.0586	2.77663	0.502383	FALSE	1.2321
AC022395.1	0.9414	0.0586	2.77663	-0.560924	FALSE	1.2321
AC025508.1	0.9412	0.0588	2.77301	-0.29396	FALSE	1.23062
SCN1A-AS1	0.9412	0.0588	2.77301	-0.416377	FALSE	1.23062
TMEM132C	0.9412	0.0588	2.77301	0.127833	FALSE	1.23062
AL162727.1	0.9412	0.0588	2.77301	-0.39537	FALSE	1.23062
MAF	0.9412	0.0588	2.77301	0.447257	FALSE	1.23062
PIK3CD-AS1	0.9412	0.0588	2.77301	-0.462528	FALSE	1.23062
AL109924.2	0.9412	0.0588	2.77301	0.239031	FALSE	1.23062
ST7-AS2	0.9412	0.0588	2.77301	-0.709424	FALSE	1.23062
AC060765.1	0.9412	0.0588	2.77301	0.0698767	FALSE	1.23062
AC007130.1	0.9412	0.0588	2.77301	-0.773315	FALSE	1.23062
OPRM1	0.9412	0.0588	2.77301	-0.0795288	FALSE	1.23062
AL353660.1	0.9412	0.0588	2.77301	-0.10529	FALSE	1.23062
GRM8	0.9412	0.0588	2.77301	-0.241554	FALSE	1.23062
AL136376.1	0.9412	0.0588	2.77301	-0.030592	FALSE	1.23062
TEX13D	0.9412	0.0588	2.77301	0.0613823	FALSE	1.23062
AL021937.3	0.9412	0.0588	2.77301	0.642247	FALSE	1.23062
LIF	0.941	0.059	2.76941	0.254968	FALSE	1.22915
SEMA5A-AS1	0.941	0.059	2.76941	-0.0630712	FALSE	1.22915
AC008415.1	0.941	0.059	2.76941	-0.10587	FALSE	1.22915
GRIN3A	0.941	0.059	2.76941	-0.453038	FALSE	1.22915
IRX1	0.941	0.059	2.76941	-0.0964422	FALSE	1.22915
SERPINA3	0.941	0.059	2.76941	1.14388	FALSE	1.22915
AP000365.1	0.941	0.059	2.76941	0.0736475	FALSE	1.22915
MOS	0.941	0.059	2.76941	-0.832611	FALSE	1.22915
AL033504.1	0.941	0.059	2.76941	-0.299193	FALSE	1.22915
AP003025.2	0.9408	0.0592	2.76581	-0.845715	FALSE	1.22768
FKBP5	0.9408	0.0592	2.76581	0.817403	FALSE	1.22768
DNM3OS	0.9408	0.0592	2.76581	-0.360734	FALSE	1.22768
AL592430.1	0.9408	0.0592	2.76581	-0.673628	FALSE	1.22768
AL390774.2	0.9408	0.0592	2.76581	-0.63473	FALSE	1.22768
KCNIP1	0.9408	0.0592	2.76581	-0.297202	FALSE	1.22768
AC010768.2	0.9408	0.0592	2.76581	-0.230453	FALSE	1.22768
AC022832.2	0.9406	0.0594	2.76222	0.267319	FALSE	1.22621
AC100791.3	0.9406	0.0594	2.76222	-0.21918	FALSE	1.22621
DPYD-AS2	0.9406	0.0594	2.76222	0.0161076	FALSE	1.22621
LINC01233	0.9406	0.0594	2.76222	-0.388673	FALSE	1.22621
AC004884.2	0.9406	0.0594	2.76222	-0.49727	FALSE	1.22621
AP001610.2	0.9406	0.0594	2.76222	-0.87221	FALSE	1.22621
AC083809.1	0.9406	0.0594	2.76222	0.658408	FALSE	1.22621
MRGPRG-AS1	0.9406	0.0594	2.76222	-0.325717	FALSE	1.22621
AL158829.1	0.9406	0.0594	2.76222	-0.459198	FALSE	1.22621
C2CD4B	0.9406	0.0594	2.76222	-0.59696	FALSE	1.22621
AL021578.1	0.9406	0.0594	2.76222	0.311236	FALSE	1.22621
AC005153.1	0.9406	0.0594	2.76222	-0.254597	FALSE	1.22621
AC006033.2	0.9404	0.0596	2.75865	-0.257509	FALSE	1.22475
AC108751.4	0.9404	0.0596	2.75865	-0.163095	FALSE	1.22475
AC005281.1	0.9404	0.0596	2.75865	-0.21146	FALSE	1.22475
SCHLAP1	0.9404	0.0596	2.75865	0.139333	FALSE	1.22475
AC022441.1	0.9404	0.0596	2.75865	-0.233305	FALSE	1.22475
NTM-AS1	0.9404	0.0596	2.75865	-0.739456	FALSE	1.22475
TBATA	0.9404	0.0596	2.75865	-0.0171108	FALSE	1.22475
AC093610.1	0.9404	0.0596	2.75865	-0.409283	FALSE	1.22475
DOCK9-AS1	0.9404	0.0596	2.75865	-0.73397	FALSE	1.22475
CACNG4	0.9404	0.0596	2.75865	-0.025372	FALSE	1.22475
AL844908.1	0.9404	0.0596	2.75865	-0.0723982	FALSE	1.22475
RMST	0.9404	0.0596	2.75865	-0.090601	FALSE	1.22475
LINC01821	0.9402	0.0598	2.75509	0.107524	FALSE	1.2233
ATOH8	0.9402	0.0598	2.75509	0.721862	FALSE	1.2233
TRHDE	0.9402	0.0598	2.75509	-0.132771	FALSE	1.2233
RSPO3	0.9402	0.0598	2.75509	-0.0927563	FALSE	1.2233
AL606537.1	0.9402	0.0598	2.75509	-0.176929	FALSE	1.2233
RTP4	0.9402	0.0598	2.75509	-0.0965099	FALSE	1.2233
CNTNAP3	0.9402	0.0598	2.75509	-0.18918	FALSE	1.2233
LUZP2	0.9402	0.0598	2.75509	-0.472723	FALSE	1.2233
FOXD2-AS1	0.9402	0.0598	2.75509	0.255684	FALSE	1.2233
LPP-AS1	0.9402	0.0598	2.75509	-0.495477	FALSE	1.2233
AC098679.6	0.9402	0.0598	2.75509	-0.330224	FALSE	1.2233
PCDH9-AS4	0.9402	0.0598	2.75509	-0.378707	FALSE	1.2233
VGF	0.94	0.06	2.75154	-0.797985	FALSE	1.22185
LINC00320	0.94	0.06	2.75154	0.0376215	FALSE	1.22185
FAM197Y7	0.94	0.06	2.75154	-0.170186	FALSE	1.22185
AC092440.1	0.94	0.06	2.75154	-0.0147181	FALSE	1.22185
AC135178.2	0.94	0.06	2.75154	-0.434202	FALSE	1.22185
AC027277.1	0.94	0.06	2.75154	-0.454865	FALSE	1.22185
L3MBTL4	0.94	0.06	2.75154	-0.10455	FALSE	1.22185
AC091917.2	0.94	0.06	2.75154	-0.147439	FALSE	1.22185
ADCY8	0.94	0.06	2.75154	0.10374	FALSE	1.22185
MARCKSL1	0.94	0.06	2.75154	-0.00496578	FALSE	1.22185
TMEM102	0.9398	0.0602	2.74799	-0.391728	FALSE	1.2204
KRTAP7-1	0.9398	0.0602	2.74799	-0.599362	FALSE	1.2204
AC090503.1	0.9398	0.0602	2.74799	0.0460777	FALSE	1.2204
KCNJ13	0.9398	0.0602	2.74799	-0.432865	FALSE	1.2204
THSD7A	0.9396	0.0604	2.74446	0.130447	FALSE	1.21896
AL138828.1	0.9396	0.0604	2.74446	-0.578824	FALSE	1.21896
TMEM174	0.9396	0.0604	2.74446	-0.132232	FALSE	1.21896
AC016405.2	0.9396	0.0604	2.74446	-0.153063	FALSE	1.21896
ZNF488	0.9396	0.0604	2.74446	-0.107983	FALSE	1.21896
HOXB2	0.9396	0.0604	2.74446	-0.177283	FALSE	1.21896
SRMS	0.9396	0.0604	2.74446	-0.0562668	FALSE	1.21896
LINC02295	0.9396	0.0604	2.74446	-0.273432	FALSE	1.21896
AC009563.1	0.9396	0.0604	2.74446	-0.259583	FALSE	1.21896
HOXA10-AS	0.9396	0.0604	2.74446	0.232534	FALSE	1.21896
AC027312.1	0.9396	0.0604	2.74446	-0.74836	FALSE	1.21896
PCSK6	0.9396	0.0604	2.74446	0.101383	FALSE	1.21896
AC009961.4	0.9396	0.0604	2.74446	-0.0748453	FALSE	1.21896
CDH20	0.9396	0.0604	2.74446	0.257282	FALSE	1.21896
AC011246.1	0.9396	0.0604	2.74446	0.141173	FALSE	1.21896
AC110614.1	0.9396	0.0604	2.74446	-0.208157	FALSE	1.21896
AC243829.2	0.9396	0.0604	2.74446	1.06304	FALSE	1.21896
TRAV1-1	0.9396	0.0604	2.74446	-0.254449	FALSE	1.21896
LINC01797	0.9394	0.0606	2.74095	-0.169202	FALSE	1.21753
SOCS1	0.9394	0.0606	2.74095	-0.382271	FALSE	1.21753
AC013265.1	0.9394	0.0606	2.74095	-0.225436	FALSE	1.21753
AC006019.3	0.9394	0.0606	2.74095	-0.568541	FALSE	1.21753
PCDH9-AS1	0.9394	0.0606	2.74095	-0.746242	FALSE	1.21753
SEMA3D	0.9394	0.0606	2.74095	-0.0618234	FALSE	1.21753
AC215217.1	0.9394	0.0606	2.74095	-0.561316	FALSE	1.21753
LINC01885	0.9394	0.0606	2.74095	-0.218459	FALSE	1.21753
AL049637.1	0.9392	0.0608	2.73744	-0.492465	FALSE	1.2161
AC011243.1	0.9392	0.0608	2.73744	-0.205839	FALSE	1.2161
C1GALT1C1L	0.9392	0.0608	2.73744	-0.34379	FALSE	1.2161
PITX2	0.9392	0.0608	2.73744	-0.0780306	FALSE	1.2161
HOXD10	0.9392	0.0608	2.73744	-0.242227	FALSE	1.2161
PCDH15	0.9392	0.0608	2.73744	-0.265138	FALSE	1.2161
KRT73	0.9392	0.0608	2.73744	-0.385817	FALSE	1.2161
VAX1	0.9392	0.0608	2.73744	-0.0933466	FALSE	1.2161
GLIPR1L1	0.9392	0.0608	2.73744	-0.408867	FALSE	1.2161
IGKC	0.9392	0.0608	2.73744	1.15324	FALSE	1.2161
SYT6	0.9392	0.0608	2.73744	-0.104399	FALSE	1.2161
ZMYM4-AS1	0.9392	0.0608	2.73744	-0.851732	FALSE	1.2161
ANK1	0.9392	0.0608	2.73744	0.122837	FALSE	1.2161
TTTY1	0.9392	0.0608	2.73744	-0.311164	FALSE	1.2161
AC093772.2	0.9392	0.0608	2.73744	-0.178499	FALSE	1.2161
AL356295.1	0.9392	0.0608	2.73744	0.0168018	FALSE	1.2161
POU6F2	0.9392	0.0608	2.73744	-0.0907669	FALSE	1.2161
VIM-AS1	0.939	0.061	2.73394	-0.265738	FALSE	1.21467
LINC00326	0.939	0.061	2.73394	0.321754	FALSE	1.21467
AC131025.2	0.939	0.061	2.73394	-0.26586	FALSE	1.21467
AC079148.3	0.939	0.061	2.73394	0.061204	FALSE	1.21467
LRRC3C	0.939	0.061	2.73394	-0.00316715	FALSE	1.21467
CXCL1	0.939	0.061	2.73394	-0.275289	FALSE	1.21467
AP003100.3	0.939	0.061	2.73394	-0.365994	FALSE	1.21467
AC068672.3	0.939	0.061	2.73394	-0.422046	FALSE	1.21467
HES1	0.939	0.061	2.73394	-0.353425	FALSE	1.21467
AL035427.1	0.939	0.061	2.73394	-0.486171	FALSE	1.21467
AC079031.1	0.939	0.061	2.73394	-0.230841	FALSE	1.21467
AL353732.1	0.939	0.061	2.73394	0.334817	FALSE	1.21467
AL353651.1	0.939	0.061	2.73394	-0.341894	FALSE	1.21467
TMEM200C	0.939	0.061	2.73394	-0.33862	FALSE	1.21467
IGHGP	0.939	0.061	2.73394	0.515763	FALSE	1.21467
CDKN2B	0.939	0.061	2.73394	0.153107	FALSE	1.21467
AC104365.1	0.939	0.061	2.73394	-0.644998	FALSE	1.21467
AC005062.1	0.939	0.061	2.73394	-0.0567322	FALSE	1.21467
AC093607.1	0.939	0.061	2.73394	0.126868	FALSE	1.21467
NLGN4Y	0.939	0.061	2.73394	0.780313	FALSE	1.21467
PWRN1	0.9388	0.0612	2.73046	-0.231569	FALSE	1.21325
AC110992.1	0.9388	0.0612	2.73046	-0.0624199	FALSE	1.21325
AC009268.3	0.9388	0.0612	2.73046	0.465237	FALSE	1.21325
HTR7	0.9388	0.0612	2.73046	-0.181586	FALSE	1.21325
LINC00498	0.9388	0.0612	2.73046	0.135186	FALSE	1.21325
HIST2H2AA3	0.9388	0.0612	2.73046	-0.304654	FALSE	1.21325
TAS2R38	0.9388	0.0612	2.73046	-0.219449	FALSE	1.21325
ZNF467	0.9388	0.0612	2.73046	-0.464943	FALSE	1.21325
LINC01484	0.9388	0.0612	2.73046	0.245964	FALSE	1.21325
NGF-AS1	0.9388	0.0612	2.73046	-0.258283	FALSE	1.21325
SLFN11	0.9388	0.0612	2.73046	0.363746	FALSE	1.21325
IL1A	0.9388	0.0612	2.73046	-0.291074	FALSE	1.21325
VIPR2	0.9388	0.0612	2.73046	0.0426493	FALSE	1.21325
AL390719.2	0.9388	0.0612	2.73046	-0.294832	FALSE	1.21325
AL033397.2	0.9386	0.0614	2.72698	-0.176603	FALSE	1.21183
CA1	0.9386	0.0614	2.72698	-0.70582	FALSE	1.21183
NKAIN3	0.9386	0.0614	2.72698	-0.0544124	FALSE	1.21183
AC087883.2	0.9386	0.0614	2.72698	0.0570226	FALSE	1.21183
AC063947.1	0.9386	0.0614	2.72698	-0.686116	FALSE	1.21183
AL732323.1	0.9386	0.0614	2.72698	-0.337422	FALSE	1.21183
HS3ST2	0.9386	0.0614	2.72698	-0.006042	FALSE	1.21183
PREX2	0.9386	0.0614	2.72698	0.317645	FALSE	1.21183
P2RY14	0.9386	0.0614	2.72698	-0.666098	FALSE	1.21183
SELL	0.9386	0.0614	2.72698	-0.271331	FALSE	1.21183
Z97200.1	0.9386	0.0614	2.72698	0.174795	FALSE	1.21183
AC099786.1	0.9386	0.0614	2.72698	-0.576424	FALSE	1.21183
GK-AS1	0.9386	0.0614	2.72698	-0.680992	FALSE	1.21183
SLCO2A1	0.9386	0.0614	2.72698	-0.156497	FALSE	1.21183
BDNF	0.9386	0.0614	2.72698	-0.150752	FALSE	1.21183
SOX1-OT	0.9386	0.0614	2.72698	-0.0370717	FALSE	1.21183
AC026894.1	0.9384	0.0616	2.72351	-0.665616	FALSE	1.21042
KRTAP19-3	0.9384	0.0616	2.72351	-0.388039	FALSE	1.21042
AC087286.1	0.9384	0.0616	2.72351	-0.0950804	FALSE	1.21042
P2RY6	0.9384	0.0616	2.72351	-0.359643	FALSE	1.21042
STXBP6	0.9384	0.0616	2.72351	0.108615	FALSE	1.21042
PTH2R	0.9384	0.0616	2.72351	0.0736198	FALSE	1.21042
COL21A1	0.9384	0.0616	2.72351	0.105899	FALSE	1.21042
ADH1A	0.9384	0.0616	2.72351	-0.462308	FALSE	1.21042
ITGA4	0.9384	0.0616	2.72351	0.202072	FALSE	1.21042
LINC02247	0.9384	0.0616	2.72351	-0.142625	FALSE	1.21042
AC007091.1	0.9384	0.0616	2.72351	0.0684986	FALSE	1.21042
SOX1	0.9384	0.0616	2.72351	0.0329599	FALSE	1.21042
AC067956.1	0.9382	0.0618	2.72006	0.0878391	FALSE	1.20901
AL583808.1	0.9382	0.0618	2.72006	-0.608892	FALSE	1.20901
STUM	0.9382	0.0618	2.72006	-0.421682	FALSE	1.20901
TAGLN2	0.9382	0.0618	2.72006	0.0673819	FALSE	1.20901
KRTAP4-7	0.9382	0.0618	2.72006	-0.376581	FALSE	1.20901
LINC01561	0.9382	0.0618	2.72006	-0.131729	FALSE	1.20901
AC104457.2	0.9382	0.0618	2.72006	-0.318267	FALSE	1.20901
LINC02117	0.9382	0.0618	2.72006	-0.474819	FALSE	1.20901
RERG	0.9382	0.0618	2.72006	-0.125703	FALSE	1.20901
FFAR3	0.9382	0.0618	2.72006	-0.10397	FALSE	1.20901
OR4A16	0.9382	0.0618	2.72006	-0.462872	FALSE	1.20901
AC015922.2	0.9382	0.0618	2.72006	-0.439384	FALSE	1.20901
AC009271.2	0.9382	0.0618	2.72006	-0.284142	FALSE	1.20901
ADM	0.938	0.062	2.71662	-0.383973	FALSE	1.20761
AP000462.1	0.938	0.062	2.71662	-0.786783	FALSE	1.20761
CCL14	0.938	0.062	2.71662	-0.236511	FALSE	1.20761
RORB	0.938	0.062	2.71662	0.224296	FALSE	1.20761
PDGFD	0.938	0.062	2.71662	0.110485	FALSE	1.20761
LINC01665	0.938	0.062	2.71662	-0.0494804	FALSE	1.20761
TRPC4	0.938	0.062	2.71662	-0.18398	FALSE	1.20761
CYP1B1	0.938	0.062	2.71662	-0.323394	FALSE	1.20761
AC009686.1	0.938	0.062	2.71662	-0.598565	FALSE	1.20761
AC147067.2	0.938	0.062	2.71662	-0.203703	FALSE	1.20761
CGB2	0.938	0.062	2.71662	-0.481299	FALSE	1.20761
PCDH9-AS2	0.938	0.062	2.71662	-0.637086	FALSE	1.20761
WHRN	0.938	0.062	2.71662	0.204412	FALSE	1.20761
GRIK1	0.9378	0.0622	2.71318	-0.275277	FALSE	1.20621
UST	0.9378	0.0622	2.71318	-0.388206	FALSE	1.20621
AL079301.1	0.9378	0.0622	2.71318	0.35634	FALSE	1.20621
CFTR-AS1	0.9378	0.0622	2.71318	-0.383224	FALSE	1.20621
AC093305.1	0.9378	0.0622	2.71318	-0.640038	FALSE	1.20621
FZD10	0.9378	0.0622	2.71318	0.114676	FALSE	1.20621
AC104827.1	0.9378	0.0622	2.71318	-0.616979	FALSE	1.20621
AL590006.1	0.9378	0.0622	2.71318	0.0474143	FALSE	1.20621
AGBL1	0.9378	0.0622	2.71318	-0.136027	FALSE	1.20621
C10orf62	0.9378	0.0622	2.71318	0.621567	FALSE	1.20621
GNG12-AS1	0.9378	0.0622	2.71318	-0.123312	FALSE	1.20621
TYR	0.9378	0.0622	2.71318	-0.393975	FALSE	1.20621
PAMR1	0.9378	0.0622	2.71318	-0.0922337	FALSE	1.20621
AQP5	0.9376	0.0624	2.70976	-0.136226	FALSE	1.20482
AC005597.1	0.9376	0.0624	2.70976	-0.322091	FALSE	1.20482
RGS16	0.9376	0.0624	2.70976	0.270788	FALSE	1.20482
AC018558.7	0.9376	0.0624	2.70976	0.470974	FALSE	1.20482
AC080038.1	0.9376	0.0624	2.70976	-0.645188	FALSE	1.20482
PLA2G4A	0.9376	0.0624	2.70976	-0.108884	FALSE	1.20482
POTEM	0.9376	0.0624	2.70976	0.568562	FALSE	1.20482
AC091053.2	0.9376	0.0624	2.70976	-0.550323	FALSE	1.20482
AL162591.2	0.9376	0.0624	2.70976	-0.110148	FALSE	1.20482
EGFR	0.9376	0.0624	2.70976	0.242078	FALSE	1.20482
AC069437.1	0.9376	0.0624	2.70976	-0.574101	FALSE	1.20482
MDGA1	0.9376	0.0624	2.70976	0.0158744	FALSE	1.20482
AC073167.1	0.9376	0.0624	2.70976	-0.802928	FALSE	1.20482
PRKG2	0.9374	0.0626	2.70634	-0.452272	FALSE	1.20343
LINC00278	0.9374	0.0626	2.70634	0.714162	FALSE	1.20343
ZBTB20-AS5	0.9374	0.0626	2.70634	-0.252796	FALSE	1.20343
AC110597.3	0.9374	0.0626	2.70634	-0.144461	FALSE	1.20343
ADRA1D	0.9374	0.0626	2.70634	-0.584446	FALSE	1.20343
STC2	0.9374	0.0626	2.70634	0.0850878	FALSE	1.20343
MAGEB5	0.9374	0.0626	2.70634	-0.246795	FALSE	1.20343
IL3	0.9374	0.0626	2.70634	-0.417071	FALSE	1.20343
NOX4	0.9374	0.0626	2.70634	-0.00282478	FALSE	1.20343
AC022601.1	0.9374	0.0626	2.70634	-0.412825	FALSE	1.20343
PWRN4	0.9374	0.0626	2.70634	-0.336176	FALSE	1.20343
C1QL2	0.9374	0.0626	2.70634	0.0663748	FALSE	1.20343
SPDYE2	0.9374	0.0626	2.70634	-0.577348	FALSE	1.20343
AC016735.1	0.9374	0.0626	2.70634	-0.585422	FALSE	1.20343
AC016716.2	0.9374	0.0626	2.70634	-0.680752	FALSE	1.20343
ZBTB20-AS3	0.9374	0.0626	2.70634	-0.358324	FALSE	1.20343
AL357992.1	0.9374	0.0626	2.70634	-0.736769	FALSE	1.20343
AC046158.1	0.9374	0.0626	2.70634	-0.744839	FALSE	1.20343
KCNMB2	0.9374	0.0626	2.70634	-0.0502453	FALSE	1.20343
AC010997.5	0.9374	0.0626	2.70634	-0.432058	FALSE	1.20343
AC069549.1	0.9374	0.0626	2.70634	-0.0920134	FALSE	1.20343
AC103831.1	0.9374	0.0626	2.70634	0.11237	FALSE	1.20343
AC090116.1	0.9372	0.0628	2.70294	-0.104966	FALSE	1.20204
AC008883.1	0.9372	0.0628	2.70294	-0.544448	FALSE	1.20204
NRG1	0.9372	0.0628	2.70294	-0.292417	FALSE	1.20204
AL391422.4	0.9372	0.0628	2.70294	0.210946	FALSE	1.20204
AC027277.2	0.9372	0.0628	2.70294	0.133543	FALSE	1.20204
LINC01322	0.9372	0.0628	2.70294	-0.116381	FALSE	1.20204
AL160391.1	0.9372	0.0628	2.70294	-0.317359	FALSE	1.20204
DIO3OS	0.9372	0.0628	2.70294	0.390117	FALSE	1.20204
KIAA1211	0.9372	0.0628	2.70294	-0.0459752	FALSE	1.20204
AL627232.1	0.9372	0.0628	2.70294	-0.401592	FALSE	1.20204
AC244517.11	0.9372	0.0628	2.70294	-0.545831	FALSE	1.20204
AP003464.1	0.9372	0.0628	2.70294	-0.471996	FALSE	1.20204
PCDH18	0.9372	0.0628	2.70294	0.00964355	FALSE	1.20204
CALCRL	0.937	0.063	2.69955	-0.054532	FALSE	1.20066
L3MBTL4-AS1	0.937	0.063	2.69955	-0.299856	FALSE	1.20066
LINC00298	0.937	0.063	2.69955	0.31618	FALSE	1.20066
SLC22A31	0.937	0.063	2.69955	-0.901274	FALSE	1.20066
AC015819.2	0.937	0.063	2.69955	-0.0111694	FALSE	1.20066
AC006159.1	0.937	0.063	2.69955	0.24192	FALSE	1.20066
AC012078.2	0.937	0.063	2.69955	0.692379	FALSE	1.20066
AC105053.1	0.937	0.063	2.69955	0.437483	FALSE	1.20066
AC097518.1	0.937	0.063	2.69955	-0.287478	FALSE	1.20066
TSHZ2	0.937	0.063	2.69955	-0.0318022	FALSE	1.20066
AL138701.2	0.937	0.063	2.69955	-0.0335922	FALSE	1.20066
LINC00237	0.937	0.063	2.69955	-0.161997	FALSE	1.20066
SCML4	0.937	0.063	2.69955	-0.0496206	FALSE	1.20066
AL445423.1	0.937	0.063	2.69955	-0.540213	FALSE	1.20066
KRTAP21-1	0.937	0.063	2.69955	-0.345459	FALSE	1.20066
TPBG	0.937	0.063	2.69955	-0.485679	FALSE	1.20066
IGHG4	0.937	0.063	2.69955	-0.162873	FALSE	1.20066
AC125613.1	0.937	0.063	2.69955	-0.237286	FALSE	1.20066
AC108206.1	0.937	0.063	2.69955	-0.386728	FALSE	1.20066
AC092939.1	0.9368	0.0632	2.69617	-0.396451	FALSE	1.19928
CDH6	0.9368	0.0632	2.69617	-0.367529	FALSE	1.19928
ST8SIA4	0.9368	0.0632	2.69617	-0.156394	FALSE	1.19928
AL365318.1	0.9368	0.0632	2.69617	-0.642159	FALSE	1.19928
COL4A2	0.9368	0.0632	2.69617	-0.0655222	FALSE	1.19928
HOXC8	0.9368	0.0632	2.69617	-0.312171	FALSE	1.19928
MOXD1	0.9368	0.0632	2.69617	-0.0678129	FALSE	1.19928
LINC01622	0.9368	0.0632	2.69617	-0.118731	FALSE	1.19928
LINC01580	0.9368	0.0632	2.69617	0.0451288	FALSE	1.19928
AL109910.1	0.9368	0.0632	2.69617	0.147342	FALSE	1.19928
IMPA2	0.9368	0.0632	2.69617	0.0578814	FALSE	1.19928
AL121956.4	0.9368	0.0632	2.69617	-0.142176	FALSE	1.19928
AC069547.2	0.9368	0.0632	2.69617	-0.656554	FALSE	1.19928
LY86	0.9368	0.0632	2.69617	-0.322413	FALSE	1.19928
DUXAP8	0.9368	0.0632	2.69617	0.492092	FALSE	1.19928
AC092422.1	0.9368	0.0632	2.69617	-0.114255	FALSE	1.19928
AC010997.3	0.9368	0.0632	2.69617	-0.174667	FALSE	1.19928
ADRA1A	0.9368	0.0632	2.69617	-0.095715	FALSE	1.19928
AC013286.1	0.9368	0.0632	2.69617	-0.140976	FALSE	1.19928
AC092435.3	0.9366	0.0634	2.69279	-0.532749	FALSE	1.19791
MN1	0.9366	0.0634	2.69279	-0.139318	FALSE	1.19791
AL050403.2	0.9366	0.0634	2.69279	0.0971961	FALSE	1.19791
FAP	0.9366	0.0634	2.69279	0.272491	FALSE	1.19791
TRERNA1	0.9366	0.0634	2.69279	-0.211058	FALSE	1.19791
RAX	0.9366	0.0634	2.69279	0.0316343	FALSE	1.19791
AL158847.1	0.9366	0.0634	2.69279	0.580122	FALSE	1.19791
AC062020.1	0.9366	0.0634	2.69279	-0.226024	FALSE	1.19791
DCC	0.9366	0.0634	2.69279	-0.0860186	FALSE	1.19791
AP001178.2	0.9366	0.0634	2.69279	-0.115125	FALSE	1.19791
KRT74	0.9366	0.0634	2.69279	-0.0490732	FALSE	1.19791
TXK	0.9366	0.0634	2.69279	-0.267167	FALSE	1.19791
POTEB	0.9366	0.0634	2.69279	-0.32852	FALSE	1.19791
AC107208.1	0.9366	0.0634	2.69279	-0.142269	FALSE	1.19791
AC007278.1	0.9366	0.0634	2.69279	0.0272532	FALSE	1.19791
AL135784.1	0.9366	0.0634	2.69279	0.0670948	FALSE	1.19791
HNRNPCL1	0.9366	0.0634	2.69279	-0.397396	FALSE	1.19791
OR2C3	0.9366	0.0634	2.69279	-0.514048	FALSE	1.19791
AL096865.1	0.9366	0.0634	2.69279	-0.242283	FALSE	1.19791
AC009262.1	0.9364	0.0636	2.68943	0.052577	FALSE	1.19654
AL139379.1	0.9364	0.0636	2.68943	-0.0588112	FALSE	1.19654
MAGEA6	0.9364	0.0636	2.68943	-0.254761	FALSE	1.19654
TRAV8-5	0.9364	0.0636	2.68943	-0.148055	FALSE	1.19654
KRTAP4-1	0.9364	0.0636	2.68943	-0.333343	FALSE	1.19654
TIMP3	0.9364	0.0636	2.68943	-0.502459	FALSE	1.19654
NPTX2	0.9364	0.0636	2.68943	-0.338665	FALSE	1.19654
AC106873.1	0.9364	0.0636	2.68943	-0.663957	FALSE	1.19654
TDO2	0.9364	0.0636	2.68943	0.0429902	FALSE	1.19654
AC016493.1	0.9364	0.0636	2.68943	-0.51524	FALSE	1.19654
AC100800.1	0.9364	0.0636	2.68943	-0.493298	FALSE	1.19654
HAGLROS	0.9364	0.0636	2.68943	-0.539245	FALSE	1.19654
AHSP	0.9364	0.0636	2.68943	-0.305573	FALSE	1.19654
LINC02448	0.9362	0.0638	2.68608	-0.494154	FALSE	1.19518
AL606534.1	0.9362	0.0638	2.68608	-0.632095	FALSE	1.19518
AC114930.1	0.9362	0.0638	2.68608	-0.540862	FALSE	1.19518
OR2A42	0.9362	0.0638	2.68608	0.00629616	FALSE	1.19518
DCHS2	0.9362	0.0638	2.68608	-0.17309	FALSE	1.19518
AP001471.1	0.9362	0.0638	2.68608	-0.215929	FALSE	1.19518
AL049569.2	0.9362	0.0638	2.68608	-0.0415525	FALSE	1.19518
TRGJP	0.9362	0.0638	2.68608	-0.271005	FALSE	1.19518
PXDC1	0.9362	0.0638	2.68608	0.500176	FALSE	1.19518
AC005220.1	0.9362	0.0638	2.68608	0.00584793	FALSE	1.19518
MFSD6L	0.9362	0.0638	2.68608	0.0318727	FALSE	1.19518
CXCL12	0.9362	0.0638	2.68608	0.0172634	FALSE	1.19518
AC072022.1	0.9362	0.0638	2.68608	0.153259	FALSE	1.19518
AC016987.1	0.9362	0.0638	2.68608	-0.507242	FALSE	1.19518
DOCK2	0.9362	0.0638	2.68608	-0.172115	FALSE	1.19518
LINC02518	0.936	0.064	2.68273	-0.153114	FALSE	1.19382
FOXN3-AS2	0.936	0.064	2.68273	-0.237306	FALSE	1.19382
AC007278.2	0.936	0.064	2.68273	-0.0543003	FALSE	1.19382
KRT2	0.936	0.064	2.68273	-0.781356	FALSE	1.19382
FRAS1	0.936	0.064	2.68273	-0.412244	FALSE	1.19382
MIR31HG	0.936	0.064	2.68273	0.0217891	FALSE	1.19382
S100A3	0.936	0.064	2.68273	-0.139143	FALSE	1.19382
AL592156.2	0.936	0.064	2.68273	0.0890379	FALSE	1.19382
LRRC10	0.936	0.064	2.68273	-0.343899	FALSE	1.19382
AC016710.1	0.936	0.064	2.68273	-0.0541019	FALSE	1.19382
TRBJ1-2	0.936	0.064	2.68273	-0.377503	FALSE	1.19382
FOXO1	0.9358	0.0642	2.6794	0.407056	FALSE	1.19246
AC106739.1	0.9358	0.0642	2.6794	-0.391839	FALSE	1.19246
AL163192.1	0.9358	0.0642	2.6794	-0.388309	FALSE	1.19246
TRIB1	0.9358	0.0642	2.6794	-0.331491	FALSE	1.19246
MT-ATP8	0.9358	0.0642	2.6794	1.20676	FALSE	1.19246
AL133284.1	0.9358	0.0642	2.6794	-0.431964	FALSE	1.19246
AL033523.1	0.9358	0.0642	2.6794	0.676577	FALSE	1.19246
AC062021.1	0.9358	0.0642	2.6794	-0.366669	FALSE	1.19246
AC113192.1	0.9358	0.0642	2.6794	-0.332814	FALSE	1.19246
SEMA3A	0.9358	0.0642	2.6794	-0.0384192	FALSE	1.19246
AC117453.1	0.9356	0.0644	2.67607	-0.232782	FALSE	1.19111
AL392083.1	0.9356	0.0644	2.67607	0.267715	FALSE	1.19111
AC117461.1	0.9356	0.0644	2.67607	-0.311085	FALSE	1.19111
KCTD15	0.9356	0.0644	2.67607	0.0765553	FALSE	1.19111
PTPRZ1	0.9356	0.0644	2.67607	-0.120347	FALSE	1.19111
KCNK2	0.9356	0.0644	2.67607	-0.146022	FALSE	1.19111
AC097658.3	0.9356	0.0644	2.67607	-0.030139	FALSE	1.19111
VANGL2	0.9356	0.0644	2.67607	0.0817919	FALSE	1.19111
AC007283.1	0.9356	0.0644	2.67607	-0.0910044	FALSE	1.19111
MTCP1	0.9356	0.0644	2.67607	-0.655294	FALSE	1.19111
AL359233.1	0.9356	0.0644	2.67607	-0.107345	FALSE	1.19111
PLD5	0.9356	0.0644	2.67607	-0.0170012	FALSE	1.19111
AC003101.2	0.9356	0.0644	2.67607	-0.0548563	FALSE	1.19111
AC008083.3	0.9356	0.0644	2.67607	-0.319179	FALSE	1.19111
AL590068.1	0.9356	0.0644	2.67607	-0.383396	FALSE	1.19111
TBC1D3G	0.9356	0.0644	2.67607	-0.420753	FALSE	1.19111
LINC02218	0.9356	0.0644	2.67607	-0.219993	FALSE	1.19111
AF064860.1	0.9354	0.0646	2.67276	-0.203174	FALSE	1.18977
LINC02032	0.9354	0.0646	2.67276	-0.10581	FALSE	1.18977
FSTL5	0.9354	0.0646	2.67276	-0.0778203	FALSE	1.18977
AC044781.1	0.9354	0.0646	2.67276	-0.807117	FALSE	1.18977
AC084116.1	0.9354	0.0646	2.67276	-0.112733	FALSE	1.18977
GREM2	0.9354	0.0646	2.67276	-0.0253506	FALSE	1.18977
AC008592.2	0.9354	0.0646	2.67276	-0.326434	FALSE	1.18977
AP000424.2	0.9352	0.0648	2.66945	-0.322114	FALSE	1.18842
AC068051.1	0.9352	0.0648	2.66945	-0.36357	FALSE	1.18842
KIAA1217	0.9352	0.0648	2.66945	-0.0943999	FALSE	1.18842
AL807761.4	0.9352	0.0648	2.66945	-0.252123	FALSE	1.18842
AL359555.2	0.9352	0.0648	2.66945	0.110281	FALSE	1.18842
LRRC18	0.9352	0.0648	2.66945	0.0712929	FALSE	1.18842
ROBO1	0.9352	0.0648	2.66945	-0.0958505	FALSE	1.18842
MMD2	0.9352	0.0648	2.66945	0.0636487	FALSE	1.18842
AP001360.2	0.9352	0.0648	2.66945	-0.1832	FALSE	1.18842
EYA4	0.9352	0.0648	2.66945	0.248669	FALSE	1.18842
CLDN3	0.9352	0.0648	2.66945	0.061018	FALSE	1.18842
NR2F2	0.9352	0.0648	2.66945	0.166519	FALSE	1.18842
AP001189.1	0.9352	0.0648	2.66945	-0.23499	FALSE	1.18842
AC008703.1	0.935	0.065	2.66616	-0.208761	FALSE	1.18709
AP001025.1	0.935	0.065	2.66616	0.271509	FALSE	1.18709
AC108449.1	0.935	0.065	2.66616	-0.502532	FALSE	1.18709
AC010424.2	0.935	0.065	2.66616	-0.0435352	FALSE	1.18709
AC012085.2	0.935	0.065	2.66616	-0.506296	FALSE	1.18709
GRAMD2B	0.935	0.065	2.66616	0.276174	FALSE	1.18709
HRH3	0.935	0.065	2.66616	-0.00367594	FALSE	1.18709
ADAMTS2	0.935	0.065	2.66616	0.274497	FALSE	1.18709
AC027698.1	0.935	0.065	2.66616	-0.801237	FALSE	1.18709
C12orf40	0.935	0.065	2.66616	-0.690479	FALSE	1.18709
PDE4B	0.935	0.065	2.66616	-0.0732322	FALSE	1.18709
CTLA4	0.935	0.065	2.66616	-0.301316	FALSE	1.18709
CDH7	0.935	0.065	2.66616	-0.14322	FALSE	1.18709
AC096920.1	0.935	0.065	2.66616	0.0226049	FALSE	1.18709
ARSJ	0.935	0.065	2.66616	0.0822329	FALSE	1.18709
RHOJ	0.935	0.065	2.66616	-0.140261	FALSE	1.18709
AC104689.2	0.935	0.065	2.66616	-0.198744	FALSE	1.18709
VWC2L	0.935	0.065	2.66616	-0.0678363	FALSE	1.18709
SPHKAP	0.935	0.065	2.66616	-0.368611	FALSE	1.18709
AC009063.2	0.935	0.065	2.66616	-0.253991	FALSE	1.18709
AC093866.1	0.935	0.065	2.66616	-0.0046854	FALSE	1.18709
AC008750.1	0.935	0.065	2.66616	-0.335402	FALSE	1.18709
POU3F4	0.9348	0.0652	2.66287	0.371459	FALSE	1.18575
AC109446.3	0.9348	0.0652	2.66287	-0.672525	FALSE	1.18575
GULP1	0.9348	0.0652	2.66287	0.0662432	FALSE	1.18575
COBLL1	0.9348	0.0652	2.66287	-0.0528126	FALSE	1.18575
PEX5L-AS2	0.9348	0.0652	2.66287	-0.376896	FALSE	1.18575
ADAMTS3	0.9348	0.0652	2.66287	0.103099	FALSE	1.18575
HOXD8	0.9348	0.0652	2.66287	-0.461116	FALSE	1.18575
AC137770.1	0.9348	0.0652	2.66287	0.219063	FALSE	1.18575
CDKN1C	0.9348	0.0652	2.66287	0.0406947	FALSE	1.18575
OR4B1	0.9348	0.0652	2.66287	-0.110778	FALSE	1.18575
CBLN2	0.9348	0.0652	2.66287	0.0859623	FALSE	1.18575
MGST1	0.9348	0.0652	2.66287	-0.150979	FALSE	1.18575
AL606534.3	0.9348	0.0652	2.66287	-0.185689	FALSE	1.18575
AJ009632.2	0.9348	0.0652	2.66287	-0.0395956	FALSE	1.18575
AC106845.1	0.9348	0.0652	2.66287	-0.452311	FALSE	1.18575
BTBD11	0.9348	0.0652	2.66287	0.12355	FALSE	1.18575
AC010387.1	0.9348	0.0652	2.66287	-0.867851	FALSE	1.18575
TRBC2	0.9348	0.0652	2.66287	-0.402812	FALSE	1.18575
TBL1X	0.9346	0.0654	2.6596	0.146239	FALSE	1.18442
AC018697.1	0.9346	0.0654	2.6596	-0.0777979	FALSE	1.18442
AF099810.1	0.9346	0.0654	2.6596	-0.338919	FALSE	1.18442
FAM225A	0.9346	0.0654	2.6596	0.555189	FALSE	1.18442
EPHA3	0.9346	0.0654	2.6596	-0.0717821	FALSE	1.18442
ROBO2	0.9346	0.0654	2.6596	-0.325637	FALSE	1.18442
PCED1B	0.9346	0.0654	2.6596	-0.189643	FALSE	1.18442
AL355881.1	0.9346	0.0654	2.6596	-0.768076	FALSE	1.18442
PDZRN4	0.9346	0.0654	2.6596	1.43051e-06	FALSE	1.18442
AC138305.1	0.9346	0.0654	2.6596	-0.237084	FALSE	1.18442
ENPEP	0.9346	0.0654	2.6596	-0.0348225	FALSE	1.18442
KCTD11	0.9346	0.0654	2.6596	0.19224	FALSE	1.18442
NPAS4	0.9346	0.0654	2.6596	-0.142551	FALSE	1.18442
SALRNA2	0.9346	0.0654	2.6596	-0.33571	FALSE	1.18442
AC035139.1	0.9346	0.0654	2.6596	-0.298463	FALSE	1.18442
KLHL14	0.9344	0.0656	2.65633	-0.581398	FALSE	1.1831
AP001180.4	0.9344	0.0656	2.65633	-0.49946	FALSE	1.1831
LPL	0.9344	0.0656	2.65633	0.406116	FALSE	1.1831
STEAP3	0.9344	0.0656	2.65633	0.268513	FALSE	1.1831
XCL2	0.9344	0.0656	2.65633	-0.382173	FALSE	1.1831
SULF2	0.9344	0.0656	2.65633	-0.248209	FALSE	1.1831
AL445183.2	0.9344	0.0656	2.65633	0.0354166	FALSE	1.1831
AL132633.1	0.9344	0.0656	2.65633	-0.145395	FALSE	1.1831
REG1A	0.9344	0.0656	2.65633	-0.169229	FALSE	1.1831
AL355922.3	0.9344	0.0656	2.65633	-0.299612	FALSE	1.1831
MEIS2	0.9344	0.0656	2.65633	0.290722	FALSE	1.1831
CCN1	0.9344	0.0656	2.65633	-0.0468359	FALSE	1.1831
NEAT1	0.9344	0.0656	2.65633	0.355939	FALSE	1.1831
LINC01378	0.9344	0.0656	2.65633	0.109195	FALSE	1.1831
IFNA2	0.9344	0.0656	2.65633	0.275949	FALSE	1.1831
SIGLEC12	0.9344	0.0656	2.65633	-0.402826	FALSE	1.1831
EPB41L4A	0.9344	0.0656	2.65633	-0.0347481	FALSE	1.1831
AL139351.1	0.9344	0.0656	2.65633	-0.397677	FALSE	1.1831
AL035448.1	0.9344	0.0656	2.65633	-0.276924	FALSE	1.1831
TMEM100	0.9342	0.0658	2.65307	0.313695	FALSE	1.18177
AL049651.1	0.9342	0.0658	2.65307	0.367883	FALSE	1.18177
CMTM8	0.9342	0.0658	2.65307	-0.399541	FALSE	1.18177
AC114296.1	0.9342	0.0658	2.65307	0.164816	FALSE	1.18177
TRGV6	0.9342	0.0658	2.65307	-0.33014	FALSE	1.18177
CAMK2N2	0.9342	0.0658	2.65307	-0.467788	FALSE	1.18177
PRAMEF12	0.9342	0.0658	2.65307	-0.306667	FALSE	1.18177
AC064856.1	0.9342	0.0658	2.65307	-0.221173	FALSE	1.18177
MT-ND3	0.9342	0.0658	2.65307	0.873663	FALSE	1.18177
AL356275.1	0.934	0.066	2.64982	-0.465047	FALSE	1.18046
KLHL1	0.934	0.066	2.64982	-0.259903	FALSE	1.18046
AC008869.1	0.934	0.066	2.64982	-0.369362	FALSE	1.18046
CPNE4	0.934	0.066	2.64982	-0.256979	FALSE	1.18046
AL358613.2	0.934	0.066	2.64982	-0.215961	FALSE	1.18046
CD300LB	0.934	0.066	2.64982	0.504504	FALSE	1.18046
AL353138.1	0.934	0.066	2.64982	-0.34935	FALSE	1.18046
AC019103.1	0.934	0.066	2.64982	0.223094	FALSE	1.18046
ALOX15B	0.934	0.066	2.64982	0.315625	FALSE	1.18046
AL136298.1	0.934	0.066	2.64982	-0.705242	FALSE	1.18046
WIPF1	0.934	0.066	2.64982	0.184713	FALSE	1.18046
EGF	0.934	0.066	2.64982	-0.394382	FALSE	1.18046
IGKV1D-8	0.934	0.066	2.64982	-0.25905	FALSE	1.18046
ADRA2B	0.934	0.066	2.64982	-0.0771551	FALSE	1.18046
HLA-DQB1-AS1	0.934	0.066	2.64982	-0.268064	FALSE	1.18046
LINC00598	0.934	0.066	2.64982	0.515414	FALSE	1.18046
ANO2	0.9338	0.0662	2.64658	0.537674	FALSE	1.17914
IL12A	0.9338	0.0662	2.64658	-1.04904e-05	FALSE	1.17914
AP003025.1	0.9338	0.0662	2.64658	-0.739809	FALSE	1.17914
TRPC6	0.9338	0.0662	2.64658	0.00184393	FALSE	1.17914
CUX2	0.9338	0.0662	2.64658	-0.118791	FALSE	1.17914
AC068733.1	0.9338	0.0662	2.64658	0.386945	FALSE	1.17914
AC010907.1	0.9338	0.0662	2.64658	-0.544756	FALSE	1.17914
MYMX	0.9338	0.0662	2.64658	-0.244547	FALSE	1.17914
AC092640.1	0.9338	0.0662	2.64658	-0.0634928	FALSE	1.17914
GFRA1	0.9338	0.0662	2.64658	0.137964	FALSE	1.17914
LINC01090	0.9338	0.0662	2.64658	-0.220216	FALSE	1.17914
AC025211.1	0.9338	0.0662	2.64658	-0.34611	FALSE	1.17914
AC090531.1	0.9336	0.0664	2.64335	-0.239386	FALSE	1.17783
LINC02785	0.9336	0.0664	2.64335	0.156098	FALSE	1.17783
MKX	0.9336	0.0664	2.64335	-0.349768	FALSE	1.17783
PTPRT	0.9336	0.0664	2.64335	-0.1614	FALSE	1.17783
ADRA1B	0.9336	0.0664	2.64335	-0.222904	FALSE	1.17783
AL161430.1	0.9336	0.0664	2.64335	-0.321084	FALSE	1.17783
S100A7L2	0.9336	0.0664	2.64335	0.0969057	FALSE	1.17783
SORCS3	0.9336	0.0664	2.64335	-0.128707	FALSE	1.17783
AC009154.2	0.9336	0.0664	2.64335	-0.335973	FALSE	1.17783
ASCL1	0.9336	0.0664	2.64335	-0.300096	FALSE	1.17783
AR	0.9336	0.0664	2.64335	-0.071394	FALSE	1.17783
AC113194.1	0.9336	0.0664	2.64335	-0.154751	FALSE	1.17783
AL135960.1	0.9336	0.0664	2.64335	-0.304424	FALSE	1.17783
KLHL13	0.9336	0.0664	2.64335	0.220708	FALSE	1.17783
USP9Y	0.9336	0.0664	2.64335	0.837508	FALSE	1.17783
AC007952.9	0.9334	0.0666	2.64013	0.952894	FALSE	1.17653
GYG2	0.9334	0.0666	2.64013	-0.169234	FALSE	1.17653
PHLDB2	0.9334	0.0666	2.64013	-0.155927	FALSE	1.17653
AC111152.2	0.9334	0.0666	2.64013	0.0240993	FALSE	1.17653
FUOM	0.9334	0.0666	2.64013	-0.621633	FALSE	1.17653
MYO1B	0.9334	0.0666	2.64013	-0.107506	FALSE	1.17653
CPB2	0.9334	0.0666	2.64013	-0.71731	FALSE	1.17653
TTTY14	0.9334	0.0666	2.64013	0.744556	FALSE	1.17653
AC107068.2	0.9334	0.0666	2.64013	-0.622271	FALSE	1.17653
PAPSS2	0.9334	0.0666	2.64013	-0.308442	FALSE	1.17653
KCNK13	0.9334	0.0666	2.64013	0.0313425	FALSE	1.17653
AC090877.2	0.9332	0.0668	2.63692	-0.342134	FALSE	1.17522
SPATA13	0.9332	0.0668	2.63692	0.198437	FALSE	1.17522
AC037198.1	0.9332	0.0668	2.63692	0.091651	FALSE	1.17522
ATP1B2	0.9332	0.0668	2.63692	0.127089	FALSE	1.17522
SLIT3	0.9332	0.0668	2.63692	-0.163911	FALSE	1.17522
FGF11	0.9332	0.0668	2.63692	-0.320091	FALSE	1.17522
AL355073.1	0.9332	0.0668	2.63692	0.0515308	FALSE	1.17522
AC012404.1	0.9332	0.0668	2.63692	-0.766872	FALSE	1.17522
ZNF804B	0.9332	0.0668	2.63692	-0.180249	FALSE	1.17522
AC007728.1	0.9332	0.0668	2.63692	-0.498246	FALSE	1.17522
SLC6A20	0.9332	0.0668	2.63692	0.106151	FALSE	1.17522
ZNF423	0.9332	0.0668	2.63692	0.101599	FALSE	1.17522
LRTM1	0.9332	0.0668	2.63692	-0.635294	FALSE	1.17522
AC113346.1	0.9332	0.0668	2.63692	-0.25506	FALSE	1.17522
LRIG3	0.9332	0.0668	2.63692	0.334964	FALSE	1.17522
PLD1	0.9332	0.0668	2.63692	0.175589	FALSE	1.17522
EOMES	0.9332	0.0668	2.63692	0.250278	FALSE	1.17522
AL606534.2	0.9332	0.0668	2.63692	-0.108731	FALSE	1.17522
AC073651.1	0.9332	0.0668	2.63692	-0.222109	FALSE	1.17522
LYPD6	0.933	0.067	2.63371	0.112293	FALSE	1.17393
AL157394.3	0.933	0.067	2.63371	0.203601	FALSE	1.17393
AC068789.1	0.933	0.067	2.63371	-0.249061	FALSE	1.17393
CDH13	0.933	0.067	2.63371	0.0586543	FALSE	1.17393
AC097448.1	0.933	0.067	2.63371	-0.825458	FALSE	1.17393
CAV3	0.933	0.067	2.63371	-0.62384	FALSE	1.17393
PRKCA-AS1	0.933	0.067	2.63371	-0.800252	FALSE	1.17393
EPN2-AS1	0.933	0.067	2.63371	-0.578307	FALSE	1.17393
AC009269.5	0.933	0.067	2.63371	0.331587	FALSE	1.17393
DLC1	0.933	0.067	2.63371	-0.0437293	FALSE	1.17393
LINC01902	0.933	0.067	2.63371	-0.159706	FALSE	1.17393
NOTCH2NLB	0.933	0.067	2.63371	0.386639	FALSE	1.17393
CD53	0.933	0.067	2.63371	0.170369	FALSE	1.17393
LINC00332	0.9328	0.0672	2.63052	0.311852	FALSE	1.17263
AP001046.1	0.9328	0.0672	2.63052	-0.323547	FALSE	1.17263
DOCK4-AS1	0.9328	0.0672	2.63052	-0.287891	FALSE	1.17263
HOXA-AS3	0.9328	0.0672	2.63052	0.0256557	FALSE	1.17263
AC074389.2	0.9328	0.0672	2.63052	-0.233773	FALSE	1.17263
LINC01878	0.9328	0.0672	2.63052	0.0196781	FALSE	1.17263
AL590438.1	0.9328	0.0672	2.63052	0.218905	FALSE	1.17263
COL12A1	0.9328	0.0672	2.63052	-0.21752	FALSE	1.17263
AC016644.1	0.9328	0.0672	2.63052	-0.393516	FALSE	1.17263
KCNG2	0.9328	0.0672	2.63052	-0.319247	FALSE	1.17263
AC008127.1	0.9328	0.0672	2.63052	-0.0595827	FALSE	1.17263
TFAP2B	0.9328	0.0672	2.63052	-0.00687599	FALSE	1.17263
GALNT6	0.9328	0.0672	2.63052	0.318213	FALSE	1.17263
AC005232.1	0.9328	0.0672	2.63052	0.00383472	FALSE	1.17263
AC132216.1	0.9328	0.0672	2.63052	-0.409729	FALSE	1.17263
TREML4	0.9328	0.0672	2.63052	0.00577259	FALSE	1.17263
LINC01210	0.9328	0.0672	2.63052	0.171474	FALSE	1.17263
SALRNA1	0.9326	0.0674	2.62733	-0.271821	FALSE	1.17134
COL27A1	0.9326	0.0674	2.62733	0.348287	FALSE	1.17134
AC011287.1	0.9326	0.0674	2.62733	0.0328546	FALSE	1.17134
NRP1	0.9326	0.0674	2.62733	0.0701447	FALSE	1.17134
AC008056.1	0.9326	0.0674	2.62733	-0.702894	FALSE	1.17134
COL24A1	0.9326	0.0674	2.62733	-0.530498	FALSE	1.17134
SCGB1D2	0.9326	0.0674	2.62733	0.291231	FALSE	1.17134
PDE5A	0.9326	0.0674	2.62733	-0.591067	FALSE	1.17134
AC034199.1	0.9326	0.0674	2.62733	-0.24148	FALSE	1.17134
AC104170.2	0.9326	0.0674	2.62733	-0.173256	FALSE	1.17134
AC069228.1	0.9326	0.0674	2.62733	-0.61628	FALSE	1.17134
AC110014.1	0.9326	0.0674	2.62733	-0.0494103	FALSE	1.17134
AL162585.1	0.9326	0.0674	2.62733	0.208895	FALSE	1.17134
LINC00588	0.9326	0.0674	2.62733	0.298232	FALSE	1.17134
LINC00606	0.9326	0.0674	2.62733	-0.086895	FALSE	1.17134
OR7A5	0.9326	0.0674	2.62733	0.488215	FALSE	1.17134
AL133465.1	0.9326	0.0674	2.62733	-0.423055	FALSE	1.17134
AL136524.1	0.9326	0.0674	2.62733	-0.435417	FALSE	1.17134
AC090164.3	0.9326	0.0674	2.62733	0.208665	FALSE	1.17134
AC007391.1	0.9326	0.0674	2.62733	-0.00786305	FALSE	1.17134
Z97192.3	0.9326	0.0674	2.62733	-0.0854111	FALSE	1.17134
AC087645.4	0.9326	0.0674	2.62733	-0.33603	FALSE	1.17134
UTRN	0.9326	0.0674	2.62733	-0.254125	FALSE	1.17134
G6PC2	0.9326	0.0674	2.62733	-0.06744	FALSE	1.17134
IL7	0.9324	0.0676	2.62415	-0.564909	FALSE	1.17005
AC008281.1	0.9324	0.0676	2.62415	-0.0760975	FALSE	1.17005
INHBB	0.9324	0.0676	2.62415	0.0513592	FALSE	1.17005
AC103746.1	0.9324	0.0676	2.62415	-0.0489454	FALSE	1.17005
ZNF451-AS1	0.9324	0.0676	2.62415	-0.547466	FALSE	1.17005
AC009141.1	0.9324	0.0676	2.62415	-0.485621	FALSE	1.17005
JAG1	0.9324	0.0676	2.62415	-0.00412273	FALSE	1.17005
AC018682.1	0.9324	0.0676	2.62415	-0.31957	FALSE	1.17005
GSTM5	0.9324	0.0676	2.62415	0.264416	FALSE	1.17005
AL157938.2	0.9324	0.0676	2.62415	-0.557546	FALSE	1.17005
SMOC2	0.9324	0.0676	2.62415	0.195198	FALSE	1.17005
MGAT4C	0.9324	0.0676	2.62415	-0.295987	FALSE	1.17005
AC005162.1	0.9324	0.0676	2.62415	0.0511456	FALSE	1.17005
AC011139.1	0.9324	0.0676	2.62415	-0.54517	FALSE	1.17005
AC132153.1	0.9324	0.0676	2.62415	-0.113722	FALSE	1.17005
NDP-AS1	0.9324	0.0676	2.62415	-0.0729561	FALSE	1.17005
AC011676.4	0.9324	0.0676	2.62415	0.0311794	FALSE	1.17005
HTR4	0.9324	0.0676	2.62415	-0.0869808	FALSE	1.17005
FOXF1	0.9324	0.0676	2.62415	0.276717	FALSE	1.17005
AC007336.1	0.9324	0.0676	2.62415	-0.237874	FALSE	1.17005
PTCHD4	0.9324	0.0676	2.62415	-0.296332	FALSE	1.17005
AC009831.3	0.9324	0.0676	2.62415	-0.556994	FALSE	1.17005
MIR200CHG	0.9324	0.0676	2.62415	0.0321894	FALSE	1.17005
REG3G	0.9324	0.0676	2.62415	-0.44166	FALSE	1.17005
RCSD1	0.9322	0.0678	2.62099	0.0646257	FALSE	1.16877
CDRT8	0.9322	0.0678	2.62099	-0.382576	FALSE	1.16877
TANC1	0.9322	0.0678	2.62099	0.133653	FALSE	1.16877
AL596218.1	0.9322	0.0678	2.62099	-0.615709	FALSE	1.16877
LRRC3B	0.9322	0.0678	2.62099	-0.145595	FALSE	1.16877
BVES-AS1	0.9322	0.0678	2.62099	-0.0957317	FALSE	1.16877
AC119428.1	0.9322	0.0678	2.62099	-0.484373	FALSE	1.16877
AC110603.1	0.9322	0.0678	2.62099	-0.597215	FALSE	1.16877
AC105114.2	0.9322	0.0678	2.62099	-0.723452	FALSE	1.16877
LINC00656	0.9322	0.0678	2.62099	0.0441418	FALSE	1.16877
AL118556.1	0.9322	0.0678	2.62099	-0.224707	FALSE	1.16877
PDE1C	0.9322	0.0678	2.62099	-0.144743	FALSE	1.16877
AC093879.1	0.9322	0.0678	2.62099	-0.505145	FALSE	1.16877
PRLR	0.9322	0.0678	2.62099	4.57764e-05	FALSE	1.16877
LINC00343	0.9322	0.0678	2.62099	-0.124887	FALSE	1.16877
AC027018.1	0.9322	0.0678	2.62099	-0.667107	FALSE	1.16877
COL4A1	0.9322	0.0678	2.62099	-0.133503	FALSE	1.16877
CHST3	0.9322	0.0678	2.62099	0.744566	FALSE	1.16877
BCHE	0.9322	0.0678	2.62099	0.00593758	FALSE	1.16877
AC009090.2	0.9322	0.0678	2.62099	-0.096983	FALSE	1.16877
AC055733.2	0.9322	0.0678	2.62099	-0.710747	FALSE	1.16877
PMAIP1	0.9322	0.0678	2.62099	-0.141507	FALSE	1.16877
AL136084.3	0.9322	0.0678	2.62099	-0.568869	FALSE	1.16877
MTRNR2L8	0.932	0.068	2.61782	1.28234	FALSE	1.16749
LINC00322	0.932	0.068	2.61782	-0.0799437	FALSE	1.16749
AC009554.1	0.932	0.068	2.61782	-0.508162	FALSE	1.16749
FAM89A	0.932	0.068	2.61782	-0.326594	FALSE	1.16749
AC018752.1	0.932	0.068	2.61782	-0.840829	FALSE	1.16749
SSU72P8	0.932	0.068	2.61782	0.443438	FALSE	1.16749
AL160254.1	0.932	0.068	2.61782	-0.467724	FALSE	1.16749
RAB3B	0.932	0.068	2.61782	-0.34209	FALSE	1.16749
PRELID2	0.932	0.068	2.61782	0.278496	FALSE	1.16749
AL024495.1	0.932	0.068	2.61782	-0.0452833	FALSE	1.16749
AP000829.1	0.932	0.068	2.61782	0.104773	FALSE	1.16749
SMR3A	0.9318	0.0682	2.61467	-0.109411	FALSE	1.16622
CSN3	0.9318	0.0682	2.61467	-0.351072	FALSE	1.16622
AF178030.1	0.9318	0.0682	2.61467	0.0150814	FALSE	1.16622
LINC01965	0.9318	0.0682	2.61467	0.104888	FALSE	1.16622
NFIA	0.9318	0.0682	2.61467	0.384001	FALSE	1.16622
ZNF728	0.9318	0.0682	2.61467	-0.0205469	FALSE	1.16622
HPGD	0.9318	0.0682	2.61467	-0.124697	FALSE	1.16622
AL592430.2	0.9318	0.0682	2.61467	-0.185192	FALSE	1.16622
RPRM	0.9318	0.0682	2.61467	-0.0798979	FALSE	1.16622
AL078602.1	0.9318	0.0682	2.61467	0.162259	FALSE	1.16622
DCSTAMP	0.9318	0.0682	2.61467	0.0705137	FALSE	1.16622
AC015943.1	0.9318	0.0682	2.61467	-0.209364	FALSE	1.16622
LINC01126	0.9318	0.0682	2.61467	0.280831	FALSE	1.16622
LINC02296	0.9318	0.0682	2.61467	-0.255882	FALSE	1.16622
TCERG1L	0.9318	0.0682	2.61467	-0.0946455	FALSE	1.16622
AC113608.2	0.9316	0.0684	2.61153	-0.122505	FALSE	1.16494
MFGE8	0.9316	0.0684	2.61153	0.526504	FALSE	1.16494
INHBA	0.9316	0.0684	2.61153	0.041791	FALSE	1.16494
AC079203.2	0.9316	0.0684	2.61153	-0.365244	FALSE	1.16494
AC000372.1	0.9316	0.0684	2.61153	-0.482229	FALSE	1.16494
AL139294.1	0.9316	0.0684	2.61153	-0.627647	FALSE	1.16494
NDP	0.9316	0.0684	2.61153	0.0388441	FALSE	1.16494
TRBV3-1	0.9316	0.0684	2.61153	-0.338497	FALSE	1.16494
CDKN2B-AS1	0.9316	0.0684	2.61153	0.355092	FALSE	1.16494
AC002066.1	0.9316	0.0684	2.61153	0.284738	FALSE	1.16494
AC018553.2	0.9316	0.0684	2.61153	0.153688	FALSE	1.16494
TWIST1	0.9316	0.0684	2.61153	-0.0998426	FALSE	1.16494
GPC6	0.9316	0.0684	2.61153	-0.337027	FALSE	1.16494
AP001372.3	0.9316	0.0684	2.61153	-0.621138	FALSE	1.16494
NALT1	0.9316	0.0684	2.61153	-0.31913	FALSE	1.16494
SMIM1	0.9316	0.0684	2.61153	-0.28945	FALSE	1.16494
AP003065.2	0.9316	0.0684	2.61153	-0.324063	FALSE	1.16494
CCBE1	0.9316	0.0684	2.61153	0.132715	FALSE	1.16494
LINC00945	0.9316	0.0684	2.61153	-0.205118	FALSE	1.16494
CHRDL1	0.9316	0.0684	2.61153	0.135064	FALSE	1.16494
AC006378.1	0.9314	0.0686	2.6084	-0.401111	FALSE	1.16368
AC004047.1	0.9314	0.0686	2.6084	0.320205	FALSE	1.16368
AL596442.4	0.9314	0.0686	2.6084	0.208961	FALSE	1.16368
TNS3	0.9314	0.0686	2.6084	0.656647	FALSE	1.16368
OR2A1	0.9314	0.0686	2.6084	-0.0228796	FALSE	1.16368
KIRREL1	0.9314	0.0686	2.6084	0.171629	FALSE	1.16368
TENM3-AS1	0.9314	0.0686	2.6084	-0.38906	FALSE	1.16368
AC022100.1	0.9314	0.0686	2.6084	-0.106293	FALSE	1.16368
BX255925.1	0.9314	0.0686	2.6084	-0.153684	FALSE	1.16368
LGALS3	0.9314	0.0686	2.6084	0.497937	FALSE	1.16368
LINC01915	0.9314	0.0686	2.6084	0.291406	FALSE	1.16368
AL022314.1	0.9314	0.0686	2.6084	-0.258569	FALSE	1.16368
EVI2B	0.9314	0.0686	2.6084	-0.48305	FALSE	1.16368
AC108075.1	0.9314	0.0686	2.6084	-0.150194	FALSE	1.16368
CAV1	0.9314	0.0686	2.6084	0.252394	FALSE	1.16368
AP005233.1	0.9314	0.0686	2.6084	-0.0973053	FALSE	1.16368
MT-ND4	0.9314	0.0686	2.6084	0.513518	FALSE	1.16368
AC009542.1	0.9314	0.0686	2.6084	-0.493396	FALSE	1.16368
AC009152.3	0.9314	0.0686	2.6084	-0.582927	FALSE	1.16368
MEIS1-AS2	0.9314	0.0686	2.6084	0.0109682	FALSE	1.16368
LMLN2	0.9314	0.0686	2.6084	-0.454985	FALSE	1.16368
FOXC2-AS1	0.9312	0.0688	2.60527	-0.29768	FALSE	1.16241
ARHGAP36	0.9312	0.0688	2.60527	-0.300869	FALSE	1.16241
AC015923.1	0.9312	0.0688	2.60527	-0.714481	FALSE	1.16241
AL158212.2	0.9312	0.0688	2.60527	0.317664	FALSE	1.16241
SLC6A1	0.9312	0.0688	2.60527	0.0622964	FALSE	1.16241
AC022966.1	0.9312	0.0688	2.60527	-0.128814	FALSE	1.16241
HS3ST4	0.9312	0.0688	2.60527	-0.033206	FALSE	1.16241
CLEC14A	0.9312	0.0688	2.60527	-0.283949	FALSE	1.16241
LCN6	0.9312	0.0688	2.60527	0.316565	FALSE	1.16241
LINC02698	0.9312	0.0688	2.60527	-0.137907	FALSE	1.16241
AC007731.5	0.9312	0.0688	2.60527	-0.292973	FALSE	1.16241
GTSCR1	0.9312	0.0688	2.60527	-0.681913	FALSE	1.16241
MGP	0.9312	0.0688	2.60527	-0.0661545	FALSE	1.16241
NHLH2	0.9312	0.0688	2.60527	-0.133524	FALSE	1.16241
AL449423.1	0.931	0.069	2.60215	-0.272627	FALSE	1.16115
AL353681.1	0.931	0.069	2.60215	-0.364001	FALSE	1.16115
TSLP	0.931	0.069	2.60215	-0.444486	FALSE	1.16115
IFI16	0.931	0.069	2.60215	0.588018	FALSE	1.16115
FGF1	0.931	0.069	2.60215	-0.471042	FALSE	1.16115
AL589787.1	0.931	0.069	2.60215	0.17789	FALSE	1.16115
SLC38A11	0.931	0.069	2.60215	-0.127961	FALSE	1.16115
ACKR3	0.931	0.069	2.60215	-0.335691	FALSE	1.16115
ADAM30	0.931	0.069	2.60215	-0.252146	FALSE	1.16115
AC023590.1	0.931	0.069	2.60215	-0.620421	FALSE	1.16115
LINC02254	0.931	0.069	2.60215	0.306522	FALSE	1.16115
AC015914.1	0.931	0.069	2.60215	-0.315786	FALSE	1.16115
AL136366.1	0.931	0.069	2.60215	0.235491	FALSE	1.16115
DISC1	0.931	0.069	2.60215	0.136014	FALSE	1.16115
MT-CO2	0.931	0.069	2.60215	0.461132	FALSE	1.16115
OR51E1	0.931	0.069	2.60215	0.0447969	FALSE	1.16115
SLC39A12-AS1	0.931	0.069	2.60215	-0.0751715	FALSE	1.16115
AC037450.1	0.931	0.069	2.60215	-0.402213	FALSE	1.16115
AL589935.3	0.931	0.069	2.60215	0.0183983	FALSE	1.16115
HLA-DQB1	0.9308	0.0692	2.59904	0.402718	FALSE	1.15989
CT45A10	0.9308	0.0692	2.59904	-0.222294	FALSE	1.15989
AC080132.1	0.9308	0.0692	2.59904	0.124656	FALSE	1.15989
CHI3L1	0.9308	0.0692	2.59904	0.094552	FALSE	1.15989
SOCS3	0.9308	0.0692	2.59904	0.12853	FALSE	1.15989
GPRC5B	0.9308	0.0692	2.59904	0.36519	FALSE	1.15989
VWC2	0.9308	0.0692	2.59904	-0.210326	FALSE	1.15989
AC016687.2	0.9308	0.0692	2.59904	0.386085	FALSE	1.15989
AL133268.4	0.9308	0.0692	2.59904	-0.0827761	FALSE	1.15989
PEX5L-AS1	0.9308	0.0692	2.59904	-0.497334	FALSE	1.15989
SYT9	0.9308	0.0692	2.59904	0.154735	FALSE	1.15989
F8A2	0.9308	0.0692	2.59904	-0.209211	FALSE	1.15989
GLYATL1B	0.9308	0.0692	2.59904	-0.0489779	FALSE	1.15989
AL807761.3	0.9308	0.0692	2.59904	-0.313935	FALSE	1.15989
AL137024.1	0.9308	0.0692	2.59904	-0.158283	FALSE	1.15989
AL117329.1	0.9308	0.0692	2.59904	0.1549	FALSE	1.15989
AC100791.2	0.9308	0.0692	2.59904	-0.578114	FALSE	1.15989
ZFPM2-AS1	0.9308	0.0692	2.59904	-0.439933	FALSE	1.15989
AC126175.2	0.9306	0.0694	2.59594	0.241358	FALSE	1.15864
MIR302CHG	0.9306	0.0694	2.59594	-0.757377	FALSE	1.15864
AC108861.1	0.9306	0.0694	2.59594	-0.597092	FALSE	1.15864
AC006357.1	0.9306	0.0694	2.59594	-0.569267	FALSE	1.15864
AL033527.3	0.9306	0.0694	2.59594	-0.0155382	FALSE	1.15864
HLA-F-AS1	0.9306	0.0694	2.59594	0.430717	FALSE	1.15864
ITPRID1	0.9306	0.0694	2.59594	-0.324592	FALSE	1.15864
ETS1	0.9306	0.0694	2.59594	-0.0936565	FALSE	1.15864
HIST1H3I	0.9306	0.0694	2.59594	-0.494876	FALSE	1.15864
AC073862.1	0.9306	0.0694	2.59594	0.352123	FALSE	1.15864
AP001527.2	0.9306	0.0694	2.59594	-0.39264	FALSE	1.15864
EPHA6	0.9306	0.0694	2.59594	-0.0315905	FALSE	1.15864
ELMO1-AS1	0.9306	0.0694	2.59594	-0.281257	FALSE	1.15864
LINC02833	0.9306	0.0694	2.59594	0.0195646	FALSE	1.15864
AC012511.2	0.9306	0.0694	2.59594	-0.289181	FALSE	1.15864
AL138900.1	0.9306	0.0694	2.59594	-0.316181	FALSE	1.15864
AL355601.1	0.9306	0.0694	2.59594	-0.209539	FALSE	1.15864
TNF	0.9306	0.0694	2.59594	-0.0822544	FALSE	1.15864
AC103855.3	0.9306	0.0694	2.59594	0.27928	FALSE	1.15864
LINC02285	0.9306	0.0694	2.59594	0.0391045	FALSE	1.15864
AC091027.3	0.9306	0.0694	2.59594	-0.240441	FALSE	1.15864
VCAN	0.9306	0.0694	2.59594	0.109525	FALSE	1.15864
AL096828.6	0.9306	0.0694	2.59594	-0.223261	FALSE	1.15864
LAMP5	0.9304	0.0696	2.59285	-0.246329	FALSE	1.15739
ROBO3	0.9304	0.0696	2.59285	0.0474787	FALSE	1.15739
SPSB4	0.9304	0.0696	2.59285	-0.191231	FALSE	1.15739
AL121757.3	0.9304	0.0696	2.59285	-0.0546579	FALSE	1.15739
LINC00555	0.9304	0.0696	2.59285	-0.0994091	FALSE	1.15739
MT-ATP6	0.9304	0.0696	2.59285	0.589716	FALSE	1.15739
TENT5C	0.9304	0.0696	2.59285	0.0951109	FALSE	1.15739
MERTK	0.9304	0.0696	2.59285	0.248787	FALSE	1.15739
AC106743.1	0.9304	0.0696	2.59285	-0.337453	FALSE	1.15739
AC022973.4	0.9304	0.0696	2.59285	-0.493868	FALSE	1.15739
AC009951.5	0.9304	0.0696	2.59285	-0.632681	FALSE	1.15739
TNFRSF1A	0.9304	0.0696	2.59285	0.179536	FALSE	1.15739
PLA2G7	0.9304	0.0696	2.59285	-0.359167	FALSE	1.15739
AC009063.3	0.9304	0.0696	2.59285	-0.199348	FALSE	1.15739
LINC01767	0.9304	0.0696	2.59285	-0.0417376	FALSE	1.15739
KCNJ2	0.9304	0.0696	2.59285	0.267461	FALSE	1.15739
ARSD-AS1	0.9304	0.0696	2.59285	-0.394898	FALSE	1.15739
AC090004.2	0.9302	0.0698	2.58977	-0.77957	FALSE	1.15614
AC023449.2	0.9302	0.0698	2.58977	-0.0862932	FALSE	1.15614
CA8	0.9302	0.0698	2.58977	0.278967	FALSE	1.15614
NMUR2	0.9302	0.0698	2.58977	0.209681	FALSE	1.15614
SERPINE2	0.9302	0.0698	2.58977	-0.0950427	FALSE	1.15614
AC026523.3	0.9302	0.0698	2.58977	-0.113292	FALSE	1.15614
IFITM1	0.9302	0.0698	2.58977	0.436503	FALSE	1.15614
GABRG1	0.9302	0.0698	2.58977	0.0426173	FALSE	1.15614
KIR2DL1	0.9302	0.0698	2.58977	0.153956	FALSE	1.15614
AC104984.5	0.9302	0.0698	2.58977	-0.583086	FALSE	1.15614
CXCL13	0.9302	0.0698	2.58977	0.362047	FALSE	1.15614
FGF10	0.9302	0.0698	2.58977	0.120016	FALSE	1.15614
TRIL	0.9302	0.0698	2.58977	-0.0237551	FALSE	1.15614
AC002076.1	0.9302	0.0698	2.58977	-0.22224	FALSE	1.15614
AC007349.3	0.9302	0.0698	2.58977	-0.362313	FALSE	1.15614
PRSS48	0.9302	0.0698	2.58977	-0.330687	FALSE	1.15614
LINC02619	0.9302	0.0698	2.58977	-0.423665	FALSE	1.15614
AC074135.2	0.9302	0.0698	2.58977	-0.148152	FALSE	1.15614
AL078582.1	0.93	0.07	2.58669	-0.0249205	FALSE	1.1549
AP003049.2	0.93	0.07	2.58669	-0.37754	FALSE	1.1549
AC002511.2	0.93	0.07	2.58669	0.216191	FALSE	1.1549
SDK1	0.93	0.07	2.58669	0.0705757	FALSE	1.1549
AC037459.3	0.93	0.07	2.58669	-0.383658	FALSE	1.1549
LINC02695	0.93	0.07	2.58669	-0.285532	FALSE	1.1549
SMIM3	0.93	0.07	2.58669	0.00181293	FALSE	1.1549
AL133330.1	0.93	0.07	2.58669	0.104959	FALSE	1.1549
ITPKB-IT1	0.93	0.07	2.58669	0.465573	FALSE	1.1549
AL136441.1	0.93	0.07	2.58669	0.139885	FALSE	1.1549
ZFHX4	0.93	0.07	2.58669	0.444804	FALSE	1.1549
CALB1	0.93	0.07	2.58669	-0.104349	FALSE	1.1549
PLEKHG1	0.93	0.07	2.58669	0.226918	FALSE	1.1549
AC023824.5	0.9298	0.0702	2.58362	-0.360552	FALSE	1.15366
SHB	0.9298	0.0702	2.58362	0.0166383	FALSE	1.15366
FCGR3B	0.9298	0.0702	2.58362	-0.0672236	FALSE	1.15366
LINC01721	0.9298	0.0702	2.58362	0.0110235	FALSE	1.15366
AC025423.4	0.9298	0.0702	2.58362	-0.254603	FALSE	1.15366
RXFP1	0.9298	0.0702	2.58362	-0.208069	FALSE	1.15366
AC008083.2	0.9298	0.0702	2.58362	-0.488173	FALSE	1.15366
AL157817.1	0.9298	0.0702	2.58362	-0.35975	FALSE	1.15366
CNTNAP4	0.9298	0.0702	2.58362	0.0512385	FALSE	1.15366
GREB1L	0.9298	0.0702	2.58362	0.157905	FALSE	1.15366
AC104633.2	0.9298	0.0702	2.58362	-0.0559988	FALSE	1.15366
DAPK2	0.9298	0.0702	2.58362	0.14648	FALSE	1.15366
GNG4	0.9298	0.0702	2.58362	-0.0245509	FALSE	1.15366
AP005131.1	0.9298	0.0702	2.58362	-0.390302	FALSE	1.15366
ARHGAP28	0.9298	0.0702	2.58362	-0.177476	FALSE	1.15366
TRBV5-4	0.9298	0.0702	2.58362	-0.459121	FALSE	1.15366
AC124290.1	0.9298	0.0702	2.58362	0.0911179	FALSE	1.15366
DIAPH2-AS1	0.9298	0.0702	2.58362	-0.639488	FALSE	1.15366
CXCL8	0.9298	0.0702	2.58362	-0.0628204	FALSE	1.15366
TMEM255A	0.9298	0.0702	2.58362	0.140038	FALSE	1.15366
AL136528.2	0.9298	0.0702	2.58362	0.324253	FALSE	1.15366
AC064875.1	0.9296	0.0704	2.58056	-0.365491	FALSE	1.15243
EN2	0.9296	0.0704	2.58056	0.111897	FALSE	1.15243
LINC01323	0.9296	0.0704	2.58056	-0.189061	FALSE	1.15243
AC002428.2	0.9296	0.0704	2.58056	-0.186648	FALSE	1.15243
KCNH5	0.9296	0.0704	2.58056	-0.203958	FALSE	1.15243
ARHGAP6	0.9296	0.0704	2.58056	0.163176	FALSE	1.15243
EHMT2-AS1	0.9296	0.0704	2.58056	-0.77142	FALSE	1.15243
KRT4	0.9296	0.0704	2.58056	-0.483412	FALSE	1.15243
AL157944.1	0.9296	0.0704	2.58056	0.00266027	FALSE	1.15243
SLC22A10	0.9296	0.0704	2.58056	-0.026876	FALSE	1.15243
AC007495.1	0.9296	0.0704	2.58056	-0.609811	FALSE	1.15243
AP003086.1	0.9296	0.0704	2.58056	-0.526677	FALSE	1.15243
TWIST2	0.9296	0.0704	2.58056	0.0205688	FALSE	1.15243
LINC01443	0.9296	0.0704	2.58056	-0.342743	FALSE	1.15243
LINC02744	0.9296	0.0704	2.58056	-0.302731	FALSE	1.15243
AC010230.1	0.9296	0.0704	2.58056	-0.0883007	FALSE	1.15243
BVES	0.9296	0.0704	2.58056	-0.0394573	FALSE	1.15243
AC064853.1	0.9294	0.0706	2.57751	0.109428	FALSE	1.1512
AP001360.1	0.9294	0.0706	2.57751	-0.0714569	FALSE	1.1512
AL157813.2	0.9294	0.0706	2.57751	-0.473396	FALSE	1.1512
SOX3	0.9294	0.0706	2.57751	-0.211632	FALSE	1.1512
GALNTL6	0.9294	0.0706	2.57751	-0.134567	FALSE	1.1512
ANKRD55	0.9294	0.0706	2.57751	-0.16188	FALSE	1.1512
FEZF1-AS1	0.9294	0.0706	2.57751	-0.00990295	FALSE	1.1512
COL11A1	0.9294	0.0706	2.57751	-0.141804	FALSE	1.1512
FOSB	0.9294	0.0706	2.57751	0.441306	FALSE	1.1512
SEL1L3	0.9294	0.0706	2.57751	0.080761	FALSE	1.1512
AL139081.1	0.9294	0.0706	2.57751	-0.631011	FALSE	1.1512
PCBP3	0.9294	0.0706	2.57751	0.127605	FALSE	1.1512
NKG7	0.9294	0.0706	2.57751	-0.0946827	FALSE	1.1512
AL450311.1	0.9294	0.0706	2.57751	0.389244	FALSE	1.1512
AC026167.1	0.9294	0.0706	2.57751	0.1338	FALSE	1.1512
AC026202.2	0.9294	0.0706	2.57751	-0.617946	FALSE	1.1512
AL079338.1	0.9294	0.0706	2.57751	-0.428579	FALSE	1.1512
CHST8	0.9294	0.0706	2.57751	0.143066	FALSE	1.1512
ANXA1	0.9294	0.0706	2.57751	0.103856	FALSE	1.1512
SV2C	0.9294	0.0706	2.57751	-0.0999489	FALSE	1.1512
COL1A1	0.9294	0.0706	2.57751	0.12331	FALSE	1.1512
GSG1L	0.9294	0.0706	2.57751	0.0169721	FALSE	1.1512
AC073365.1	0.9294	0.0706	2.57751	0.268301	FALSE	1.1512
AC018953.2	0.9294	0.0706	2.57751	-0.250796	FALSE	1.1512
AC009988.1	0.9294	0.0706	2.57751	0.135401	FALSE	1.1512
AC116345.4	0.9294	0.0706	2.57751	-0.342311	FALSE	1.1512
LINC00601	0.9294	0.0706	2.57751	-0.032876	FALSE	1.1512
AC008180.2	0.9294	0.0706	2.57751	-0.331437	FALSE	1.1512
AL033384.2	0.9294	0.0706	2.57751	-0.114319	FALSE	1.1512
AC064874.1	0.9294	0.0706	2.57751	-0.260002	FALSE	1.1512
RAMP2	0.9292	0.0708	2.57446	-0.360537	FALSE	1.14997
AL109741.1	0.9292	0.0708	2.57446	-0.248975	FALSE	1.14997
EMID1	0.9292	0.0708	2.57446	0.076436	FALSE	1.14997
IFNA13	0.9292	0.0708	2.57446	0.131188	FALSE	1.14997
LINC01170	0.9292	0.0708	2.57446	0.53645	FALSE	1.14997
AL359220.1	0.9292	0.0708	2.57446	-0.367145	FALSE	1.14997
AC108482.1	0.9292	0.0708	2.57446	-0.0166721	FALSE	1.14997
AC108066.1	0.9292	0.0708	2.57446	0.0388594	FALSE	1.14997
AP001363.2	0.9292	0.0708	2.57446	0.194271	FALSE	1.14997
ZBTB20-AS1	0.9292	0.0708	2.57446	-0.181977	FALSE	1.14997
SLC4A4	0.9292	0.0708	2.57446	0.0175805	FALSE	1.14997
TRPM3	0.9292	0.0708	2.57446	-0.118438	FALSE	1.14997
AL035446.1	0.9292	0.0708	2.57446	0.415957	FALSE	1.14997
AC108727.2	0.9292	0.0708	2.57446	-0.357512	FALSE	1.14997
AL360013.2	0.9292	0.0708	2.57446	0.239661	FALSE	1.14997
OCA2	0.9292	0.0708	2.57446	-0.147793	FALSE	1.14997
ITCH-AS1	0.9292	0.0708	2.57446	-0.528332	FALSE	1.14997
TTC6	0.929	0.071	2.57143	-0.0223551	FALSE	1.14874
Z83839.2	0.929	0.071	2.57143	-0.0190153	FALSE	1.14874
SIX6	0.929	0.071	2.57143	-0.195452	FALSE	1.14874
HCAR3	0.929	0.071	2.57143	-0.22905	FALSE	1.14874
SLC5A9	0.929	0.071	2.57143	-0.364871	FALSE	1.14874
AC022706.1	0.929	0.071	2.57143	0.162939	FALSE	1.14874
AC009145.3	0.929	0.071	2.57143	-0.584379	FALSE	1.14874
AC004946.1	0.929	0.071	2.57143	-0.288778	FALSE	1.14874
SST	0.929	0.071	2.57143	-0.909617	FALSE	1.14874
ITGB8	0.929	0.071	2.57143	0.34432	FALSE	1.14874
CPVL	0.929	0.071	2.57143	-0.167645	FALSE	1.14874
LHFPL3	0.929	0.071	2.57143	0.0496025	FALSE	1.14874
C17orf82	0.929	0.071	2.57143	-0.17492	FALSE	1.14874
TENM1	0.929	0.071	2.57143	-0.119525	FALSE	1.14874
AC060765.2	0.929	0.071	2.57143	0.105516	FALSE	1.14874
IL1RAPL2	0.929	0.071	2.57143	-0.16183	FALSE	1.14874
AC104633.1	0.929	0.071	2.57143	-0.387258	FALSE	1.14874
AC008250.1	0.929	0.071	2.57143	-0.0806045	FALSE	1.14874
AC019130.1	0.929	0.071	2.57143	-0.664119	FALSE	1.14874
IGFBP5	0.929	0.071	2.57143	0.0748534	FALSE	1.14874
AC073571.1	0.929	0.071	2.57143	-0.602404	FALSE	1.14874
FAM181A	0.929	0.071	2.57143	-0.325278	FALSE	1.14874
GLRA2	0.9288	0.0712	2.5684	-0.184091	FALSE	1.14752
HEPN1	0.9288	0.0712	2.5684	-0.208263	FALSE	1.14752
ZIC3	0.9288	0.0712	2.5684	-0.0842352	FALSE	1.14752
AC130415.1	0.9288	0.0712	2.5684	-0.228619	FALSE	1.14752
SPATA31A5	0.9288	0.0712	2.5684	-0.224204	FALSE	1.14752
MYBPC1	0.9288	0.0712	2.5684	0.0379858	FALSE	1.14752
ITM2A	0.9288	0.0712	2.5684	-0.0435743	FALSE	1.14752
C8orf34-AS1	0.9288	0.0712	2.5684	-0.2893	FALSE	1.14752
AL132709.8	0.9288	0.0712	2.5684	-0.0520182	FALSE	1.14752
AC136475.7	0.9288	0.0712	2.5684	-0.027833	FALSE	1.14752
AC106882.1	0.9288	0.0712	2.5684	-0.327122	FALSE	1.14752
LINC00411	0.9288	0.0712	2.5684	-0.50407	FALSE	1.14752
ENC1	0.9288	0.0712	2.5684	-0.265943	FALSE	1.14752
LINC02705	0.9288	0.0712	2.5684	0.0506735	FALSE	1.14752
PIP	0.9288	0.0712	2.5684	-0.200176	FALSE	1.14752
AC012459.1	0.9288	0.0712	2.5684	-0.406598	FALSE	1.14752
HS3ST5	0.9288	0.0712	2.5684	0.171766	FALSE	1.14752
SPARC	0.9288	0.0712	2.5684	0.115905	FALSE	1.14752
AC034228.1	0.9288	0.0712	2.5684	-0.613123	FALSE	1.14752
FASLG	0.9288	0.0712	2.5684	-0.137906	FALSE	1.14752
AP001442.1	0.9288	0.0712	2.5684	-0.670023	FALSE	1.14752
STAC	0.9288	0.0712	2.5684	-0.393323	FALSE	1.14752
AC016687.3	0.9288	0.0712	2.5684	-0.0432587	FALSE	1.14752
AC008914.1	0.9286	0.0714	2.56538	-0.346175	FALSE	1.1463
MAML3	0.9286	0.0714	2.56538	0.110329	FALSE	1.1463
LGI2	0.9286	0.0714	2.56538	-0.257918	FALSE	1.1463
LIPC	0.9286	0.0714	2.56538	0.310563	FALSE	1.1463
AC058791.1	0.9286	0.0714	2.56538	-0.717308	FALSE	1.1463
EXPH5	0.9286	0.0714	2.56538	-0.154321	FALSE	1.1463
LINC01688	0.9286	0.0714	2.56538	-0.561405	FALSE	1.1463
LINC02090	0.9286	0.0714	2.56538	-0.349139	FALSE	1.1463
POU3F2	0.9286	0.0714	2.56538	0.184918	FALSE	1.1463
FSTL4	0.9286	0.0714	2.56538	-0.0789933	FALSE	1.1463
NLRP6	0.9286	0.0714	2.56538	0.171949	FALSE	1.1463
AC007406.1	0.9286	0.0714	2.56538	-0.319044	FALSE	1.1463
LINC02306	0.9286	0.0714	2.56538	0.116984	FALSE	1.1463
LRMDA	0.9286	0.0714	2.56538	0.118555	FALSE	1.1463
BCL6	0.9286	0.0714	2.56538	0.266114	FALSE	1.1463
AC113386.1	0.9286	0.0714	2.56538	-0.47605	FALSE	1.1463
PICSAR	0.9284	0.0716	2.56237	-0.215004	FALSE	1.14509
LINC02358	0.9284	0.0716	2.56237	0.310023	FALSE	1.14509
AL096677.2	0.9284	0.0716	2.56237	-0.055336	FALSE	1.14509
FAM160A1	0.9284	0.0716	2.56237	0.175514	FALSE	1.14509
AC007349.1	0.9284	0.0716	2.56237	-0.2164	FALSE	1.14509
HLA-DQA2	0.9284	0.0716	2.56237	-0.540484	FALSE	1.14509
GNAL	0.9284	0.0716	2.56237	0.0387492	FALSE	1.14509
AC015912.1	0.9284	0.0716	2.56237	-0.294004	FALSE	1.14509
GRB14	0.9284	0.0716	2.56237	-0.143241	FALSE	1.14509
AL356805.1	0.9284	0.0716	2.56237	-0.75073	FALSE	1.14509
RBMS3-AS2	0.9284	0.0716	2.56237	-0.331191	FALSE	1.14509
ABCB1	0.9284	0.0716	2.56237	-0.410367	FALSE	1.14509
MSC-AS1	0.9284	0.0716	2.56237	-0.059845	FALSE	1.14509
CXCR4	0.9284	0.0716	2.56237	0.223517	FALSE	1.14509
LINC01748	0.9284	0.0716	2.56237	-0.0451627	FALSE	1.14509
LINC02379	0.9284	0.0716	2.56237	-0.208044	FALSE	1.14509
ADTRP	0.9284	0.0716	2.56237	-0.318487	FALSE	1.14509
AC005040.2	0.9282	0.0718	2.55936	0.118627	FALSE	1.14388
FOXL2	0.9282	0.0718	2.55936	-0.324439	FALSE	1.14388
OR6V1	0.9282	0.0718	2.55936	-0.129919	FALSE	1.14388
CAPNS2	0.9282	0.0718	2.55936	0.0847931	FALSE	1.14388
MITF	0.9282	0.0718	2.55936	0.167512	FALSE	1.14388
TC2N	0.9282	0.0718	2.55936	-0.0883174	FALSE	1.14388
AP001059.3	0.9282	0.0718	2.55936	0.371411	FALSE	1.14388
SGCG	0.9282	0.0718	2.55936	-0.137144	FALSE	1.14388
EGR1	0.9282	0.0718	2.55936	-0.181873	FALSE	1.14388
ETV1	0.9282	0.0718	2.55936	-0.38166	FALSE	1.14388
AC132803.1	0.9282	0.0718	2.55936	0.178427	FALSE	1.14388
AC053513.1	0.9282	0.0718	2.55936	-0.327466	FALSE	1.14388
AC008937.2	0.9282	0.0718	2.55936	-0.719608	FALSE	1.14388
CYP1B1-AS1	0.9282	0.0718	2.55936	0.0598516	FALSE	1.14388
TNFAIP3	0.9282	0.0718	2.55936	0.54018	FALSE	1.14388
AC112770.1	0.928	0.072	2.55637	-0.177103	FALSE	1.14267
ADAM33	0.928	0.072	2.55637	0.12326	FALSE	1.14267
PRAMEF5	0.928	0.072	2.55637	-0.130848	FALSE	1.14267
LINC00399	0.928	0.072	2.55637	-0.193689	FALSE	1.14267
RBMS3-AS3	0.928	0.072	2.55637	-0.278234	FALSE	1.14267
MT-ND2	0.928	0.072	2.55637	0.584598	FALSE	1.14267
AC007066.3	0.928	0.072	2.55637	-0.757719	FALSE	1.14267
OR4Q3	0.928	0.072	2.55637	-0.0873938	FALSE	1.14267
TPD52L1	0.928	0.072	2.55637	0.206266	FALSE	1.14267
AC104316.1	0.928	0.072	2.55637	-0.684849	FALSE	1.14267
AP003096.1	0.928	0.072	2.55637	-0.18708	FALSE	1.14267
AC005400.1	0.9278	0.0722	2.55338	-0.523025	FALSE	1.14146
PBX3	0.9278	0.0722	2.55338	0.204288	FALSE	1.14146
SLIT2	0.9278	0.0722	2.55338	0.0040915	FALSE	1.14146
KCNJ16	0.9278	0.0722	2.55338	0.309177	FALSE	1.14146
UNC13C	0.9278	0.0722	2.55338	0.0137405	FALSE	1.14146
AC114798.1	0.9278	0.0722	2.55338	-0.247101	FALSE	1.14146
LAMA3	0.9278	0.0722	2.55338	0.485475	FALSE	1.14146
GLDC	0.9278	0.0722	2.55338	0.0999746	FALSE	1.14146
AC068193.1	0.9278	0.0722	2.55338	0.175232	FALSE	1.14146
AC008883.2	0.9278	0.0722	2.55338	-0.216503	FALSE	1.14146
SH3BP4	0.9278	0.0722	2.55338	0.125104	FALSE	1.14146
KRTAP21-2	0.9278	0.0722	2.55338	-0.42979	FALSE	1.14146
MYO16-AS1	0.9278	0.0722	2.55338	-0.431228	FALSE	1.14146
CDH22	0.9278	0.0722	2.55338	-0.054883	FALSE	1.14146
SNHG18	0.9278	0.0722	2.55338	-0.0903978	FALSE	1.14146
AC133485.3	0.9276	0.0724	2.55039	-0.0220633	FALSE	1.14026
ARHGAP42	0.9276	0.0724	2.55039	0.189982	FALSE	1.14026
AC008543.5	0.9276	0.0724	2.55039	-0.0913954	FALSE	1.14026
NPNT	0.9276	0.0724	2.55039	-0.0438852	FALSE	1.14026
USP12-AS1	0.9276	0.0724	2.55039	-0.763458	FALSE	1.14026
AL391845.1	0.9276	0.0724	2.55039	-0.291603	FALSE	1.14026
LINC01023	0.9276	0.0724	2.55039	-0.00235844	FALSE	1.14026
FRMD6-AS2	0.9276	0.0724	2.55039	-0.164389	FALSE	1.14026
ALCAM	0.9276	0.0724	2.55039	0.166573	FALSE	1.14026
CH25H	0.9276	0.0724	2.55039	-0.115454	FALSE	1.14026
NRIP3	0.9276	0.0724	2.55039	-0.396322	FALSE	1.14026
LRRK1	0.9276	0.0724	2.55039	-0.0251474	FALSE	1.14026
PHF21B	0.9276	0.0724	2.55039	0.215955	FALSE	1.14026
AC069133.1	0.9276	0.0724	2.55039	0.11708	FALSE	1.14026
LDLRAD3	0.9276	0.0724	2.55039	0.0968022	FALSE	1.14026
AC020703.1	0.9276	0.0724	2.55039	-0.491292	FALSE	1.14026
CCK	0.9276	0.0724	2.55039	-0.316488	FALSE	1.14026
NKX6-1	0.9276	0.0724	2.55039	-0.194644	FALSE	1.14026
AC027612.5	0.9276	0.0724	2.55039	-0.276118	FALSE	1.14026
AC009041.2	0.9276	0.0724	2.55039	-0.0247588	FALSE	1.14026
AP001037.1	0.9276	0.0724	2.55039	-0.114396	FALSE	1.14026
AC092848.2	0.9276	0.0724	2.55039	0.277858	FALSE	1.14026
ARHGAP29	0.9276	0.0724	2.55039	-0.19385	FALSE	1.14026
ITGA6	0.9276	0.0724	2.55039	0.23675	FALSE	1.14026
AL158136.1	0.9274	0.0726	2.54742	-0.311928	FALSE	1.13906
GATA1	0.9274	0.0726	2.54742	-0.456279	FALSE	1.13906
VAV2	0.9274	0.0726	2.54742	-0.090786	FALSE	1.13906
AC135178.5	0.9274	0.0726	2.54742	-0.489806	FALSE	1.13906
LINC01197	0.9274	0.0726	2.54742	-0.0676146	FALSE	1.13906
CEBPD	0.9274	0.0726	2.54742	-0.0609093	FALSE	1.13906
ARC	0.9274	0.0726	2.54742	-0.297169	FALSE	1.13906
IGF2-AS	0.9274	0.0726	2.54742	-0.20354	FALSE	1.13906
BIRC7	0.9274	0.0726	2.54742	-0.0235691	FALSE	1.13906
AC226118.1	0.9274	0.0726	2.54742	0.0691824	FALSE	1.13906
AC011841.1	0.9274	0.0726	2.54742	0.750407	FALSE	1.13906
UGT2B11	0.9274	0.0726	2.54742	-0.312514	FALSE	1.13906
LINC00299	0.9274	0.0726	2.54742	0.187169	FALSE	1.13906
VSX1	0.9274	0.0726	2.54742	0.284165	FALSE	1.13906
HPCAL1	0.9272	0.0728	2.54445	0.232342	FALSE	1.13787
MT-CYB	0.9272	0.0728	2.54445	0.418439	FALSE	1.13787
AL138999.2	0.9272	0.0728	2.54445	-0.681597	FALSE	1.13787
AC005921.2	0.9272	0.0728	2.54445	-0.764533	FALSE	1.13787
AL160262.1	0.9272	0.0728	2.54445	-0.124548	FALSE	1.13787
AC008556.1	0.9272	0.0728	2.54445	0.0775185	FALSE	1.13787
PRKD3	0.9272	0.0728	2.54445	-0.512322	FALSE	1.13787
AL645933.2	0.9272	0.0728	2.54445	0.220387	FALSE	1.13787
AC008555.1	0.9272	0.0728	2.54445	-0.246713	FALSE	1.13787
AC087672.2	0.9272	0.0728	2.54445	0.0808983	FALSE	1.13787
NECTIN1-AS1	0.9272	0.0728	2.54445	-0.588743	FALSE	1.13787
MARCH3	0.9272	0.0728	2.54445	0.128527	FALSE	1.13787
CD7	0.9272	0.0728	2.54445	0.591209	FALSE	1.13787
DDAH2	0.9272	0.0728	2.54445	0.0598707	FALSE	1.13787
AC008568.1	0.9272	0.0728	2.54445	-0.194728	FALSE	1.13787
CDK18	0.927	0.073	2.54149	0.187786	FALSE	1.13668
PDE7B	0.927	0.073	2.54149	-0.131365	FALSE	1.13668
TXNIP	0.927	0.073	2.54149	0.740214	FALSE	1.13668
CLEC2A	0.927	0.073	2.54149	0.387462	FALSE	1.13668
GNAT1	0.927	0.073	2.54149	0.0505505	FALSE	1.13668
PXDN	0.927	0.073	2.54149	0.207803	FALSE	1.13668
PLSCR2	0.927	0.073	2.54149	0.495083	FALSE	1.13668
LINC01764	0.927	0.073	2.54149	0.281528	FALSE	1.13668
HIST1H4F	0.927	0.073	2.54149	-0.0802793	FALSE	1.13668
TOX2	0.927	0.073	2.54149	-0.211201	FALSE	1.13668
BMPR1B	0.927	0.073	2.54149	0.299789	FALSE	1.13668
AC048383.1	0.927	0.073	2.54149	-0.0300694	FALSE	1.13668
AC103808.4	0.927	0.073	2.54149	-0.245093	FALSE	1.13668
FP236383.3	0.927	0.073	2.54149	0.963018	FALSE	1.13668
SERPINH1	0.927	0.073	2.54149	0.923692	FALSE	1.13668
SIAH3	0.927	0.073	2.54149	-0.0973411	FALSE	1.13668
AL513524.1	0.9268	0.0732	2.53854	0.08078	FALSE	1.13549
TTTY18	0.9268	0.0732	2.53854	0.691274	FALSE	1.13549
BX539320.1	0.9268	0.0732	2.53854	0.0943451	FALSE	1.13549
AC008574.1	0.9268	0.0732	2.53854	0.0612483	FALSE	1.13549
LPAR1	0.9268	0.0732	2.53854	0.287338	FALSE	1.13549
SLC25A48	0.9268	0.0732	2.53854	0.380034	FALSE	1.13549
AL353753.1	0.9268	0.0732	2.53854	-0.0617495	FALSE	1.13549
LINC00290	0.9268	0.0732	2.53854	-0.342485	FALSE	1.13549
AC010638.1	0.9268	0.0732	2.53854	-0.117392	FALSE	1.13549
GRM3	0.9268	0.0732	2.53854	-0.0185518	FALSE	1.13549
KLF1	0.9268	0.0732	2.53854	-0.331202	FALSE	1.13549
AC009093.1	0.9268	0.0732	2.53854	-0.0702848	FALSE	1.13549
SCGN	0.9268	0.0732	2.53854	0.433757	FALSE	1.13549
AC100763.1	0.9268	0.0732	2.53854	-0.731029	FALSE	1.13549
GZMB	0.9268	0.0732	2.53854	0.0711317	FALSE	1.13549
AP001011.1	0.9268	0.0732	2.53854	-0.492593	FALSE	1.13549
AC073257.2	0.9268	0.0732	2.53854	-0.218519	FALSE	1.13549
LAMA4	0.9268	0.0732	2.53854	-0.0662527	FALSE	1.13549
AC019270.1	0.9266	0.0734	2.5356	-0.0308266	FALSE	1.1343
AC093334.1	0.9266	0.0734	2.5356	0.0495005	FALSE	1.1343
CD300C	0.9266	0.0734	2.5356	0.248248	FALSE	1.1343
PAPPA	0.9266	0.0734	2.5356	-0.373349	FALSE	1.1343
AP000919.3	0.9266	0.0734	2.5356	-0.467406	FALSE	1.1343
AC087857.1	0.9266	0.0734	2.5356	0.0678368	FALSE	1.1343
FAT1	0.9266	0.0734	2.5356	-0.0508351	FALSE	1.1343
AC105265.3	0.9266	0.0734	2.5356	0.0204792	FALSE	1.1343
SGCZ	0.9266	0.0734	2.5356	-0.52391	FALSE	1.1343
AL353784.1	0.9264	0.0736	2.53266	-0.523564	FALSE	1.13312
DEFB103B	0.9264	0.0736	2.53266	-0.486047	FALSE	1.13312
HOPX	0.9264	0.0736	2.53266	-0.00638533	FALSE	1.13312
TRPC7	0.9264	0.0736	2.53266	-0.254887	FALSE	1.13312
AL359547.1	0.9264	0.0736	2.53266	-0.681228	FALSE	1.13312
GLUL	0.9264	0.0736	2.53266	0.335841	FALSE	1.13312
GPR141	0.9264	0.0736	2.53266	0.149436	FALSE	1.13312
NRAP	0.9264	0.0736	2.53266	0.0967541	FALSE	1.13312
B2M	0.9264	0.0736	2.53266	0.196816	FALSE	1.13312
SHOC1	0.9264	0.0736	2.53266	-0.459216	FALSE	1.13312
AC080037.2	0.9264	0.0736	2.53266	-0.540152	FALSE	1.13312
HIST1H3G	0.9264	0.0736	2.53266	-0.0199957	FALSE	1.13312
AC013564.1	0.9264	0.0736	2.53266	-0.252283	FALSE	1.13312
S100A10	0.9264	0.0736	2.53266	-0.423779	FALSE	1.13312
CDH9	0.9264	0.0736	2.53266	-0.168573	FALSE	1.13312
AC002407.1	0.9264	0.0736	2.53266	0.0803843	FALSE	1.13312
AC136601.1	0.9264	0.0736	2.53266	-0.359169	FALSE	1.13312
PDLIM5	0.9264	0.0736	2.53266	0.182663	FALSE	1.13312
NOTCH2	0.9264	0.0736	2.53266	0.0443616	FALSE	1.13312
TPRG1-AS2	0.9262	0.0738	2.52973	-0.502807	FALSE	1.13194
ID4	0.9262	0.0738	2.52973	0.0704794	FALSE	1.13194
CRACR2B	0.9262	0.0738	2.52973	-0.512935	FALSE	1.13194
SIGIRR	0.9262	0.0738	2.52973	-0.27598	FALSE	1.13194
P4HA3	0.9262	0.0738	2.52973	-0.595864	FALSE	1.13194
TMSB15A	0.9262	0.0738	2.52973	0.164154	FALSE	1.13194
ST8SIA2	0.9262	0.0738	2.52973	-0.675565	FALSE	1.13194
AC124014.1	0.9262	0.0738	2.52973	-0.213069	FALSE	1.13194
ABCA1	0.9262	0.0738	2.52973	0.196891	FALSE	1.13194
AL121578.3	0.9262	0.0738	2.52973	-0.153228	FALSE	1.13194
AC105105.1	0.9262	0.0738	2.52973	-0.260001	FALSE	1.13194
AL139420.2	0.9262	0.0738	2.52973	-0.0291891	FALSE	1.13194
AC092881.2	0.926	0.074	2.52681	-0.00502777	FALSE	1.13077
LINC00319	0.926	0.074	2.52681	-0.391714	FALSE	1.13077
LINC00683	0.926	0.074	2.52681	0.0152888	FALSE	1.13077
AC131571.1	0.926	0.074	2.52681	-0.42675	FALSE	1.13077
MT-ND4L	0.926	0.074	2.52681	0.789467	FALSE	1.13077
LINC02084	0.926	0.074	2.52681	-0.176881	FALSE	1.13077
NNAT	0.926	0.074	2.52681	-0.648941	FALSE	1.13077
ELN	0.926	0.074	2.52681	0.557111	FALSE	1.13077
LINC01297	0.926	0.074	2.52681	0.0898132	FALSE	1.13077
AC005914.1	0.926	0.074	2.52681	0.303082	FALSE	1.13077
AC009411.2	0.926	0.074	2.52681	-0.690919	FALSE	1.13077
LBH	0.926	0.074	2.52681	-0.309429	FALSE	1.13077
CCDC141	0.926	0.074	2.52681	-0.201354	FALSE	1.13077
NXPH2	0.926	0.074	2.52681	-0.216274	FALSE	1.13077
AC034268.2	0.926	0.074	2.52681	-0.117705	FALSE	1.13077
DPF3	0.926	0.074	2.52681	0.288855	FALSE	1.13077
LINC01435	0.926	0.074	2.52681	-0.00222349	FALSE	1.13077
GRIP1	0.9258	0.0742	2.52389	-0.0897288	FALSE	1.1296
AL139330.1	0.9258	0.0742	2.52389	-0.446684	FALSE	1.1296
EVX1	0.9258	0.0742	2.52389	-0.230134	FALSE	1.1296
AL662873.1	0.9258	0.0742	2.52389	0.0202675	FALSE	1.1296
RNASE3	0.9258	0.0742	2.52389	0.0497742	FALSE	1.1296
AC026401.3	0.9258	0.0742	2.52389	0.512062	FALSE	1.1296
FIGN	0.9258	0.0742	2.52389	0.159293	FALSE	1.1296
RNF152	0.9258	0.0742	2.52389	-0.204206	FALSE	1.1296
AC020891.1	0.9258	0.0742	2.52389	0.387899	FALSE	1.1296
LHFPL6	0.9258	0.0742	2.52389	0.20288	FALSE	1.1296
RIN2	0.9258	0.0742	2.52389	0.0971737	FALSE	1.1296
ADGRF5	0.9258	0.0742	2.52389	0.056633	FALSE	1.1296
MAFB	0.9258	0.0742	2.52389	0.0639114	FALSE	1.1296
MT-CO3	0.9258	0.0742	2.52389	0.442467	FALSE	1.1296
SLC1A3	0.9258	0.0742	2.52389	0.434788	FALSE	1.1296
CCDC160	0.9258	0.0742	2.52389	-0.104299	FALSE	1.1296
SHROOM3	0.9258	0.0742	2.52389	-0.241488	FALSE	1.1296
LINC02346	0.9258	0.0742	2.52389	-0.0602541	FALSE	1.1296
SNTG2	0.9258	0.0742	2.52389	-0.216664	FALSE	1.1296
AL445207.1	0.9258	0.0742	2.52389	-0.362683	FALSE	1.1296
MAML2	0.9258	0.0742	2.52389	0.288253	FALSE	1.1296
LINC02745	0.9256	0.0744	2.52099	0.125246	FALSE	1.12843
SYTL5	0.9256	0.0744	2.52099	-0.112389	FALSE	1.12843
RGMA	0.9256	0.0744	2.52099	0.0288801	FALSE	1.12843
AC007368.1	0.9256	0.0744	2.52099	0.0106173	FALSE	1.12843
OTOGL	0.9256	0.0744	2.52099	-0.242612	FALSE	1.12843
AC092053.5	0.9256	0.0744	2.52099	-0.405185	FALSE	1.12843
AL157769.1	0.9256	0.0744	2.52099	0.353009	FALSE	1.12843
SOX17	0.9256	0.0744	2.52099	0.0750885	FALSE	1.12843
LINC01678	0.9256	0.0744	2.52099	-0.180963	FALSE	1.12843
AL162411.1	0.9256	0.0744	2.52099	0.0818744	FALSE	1.12843
AC104169.1	0.9256	0.0744	2.52099	-0.289218	FALSE	1.12843
AC079336.4	0.9256	0.0744	2.52099	-0.411571	FALSE	1.12843
SHISA2	0.9254	0.0746	2.51809	0.00995636	FALSE	1.12726
AP000915.1	0.9254	0.0746	2.51809	-0.263474	FALSE	1.12726
TFPI2	0.9254	0.0746	2.51809	0.565411	FALSE	1.12726
AC013457.1	0.9254	0.0746	2.51809	-0.26465	FALSE	1.12726
ABCA9-AS1	0.9254	0.0746	2.51809	-0.709826	FALSE	1.12726
MTRNR2L12	0.9254	0.0746	2.51809	0.753219	FALSE	1.12726
AC008060.5	0.9254	0.0746	2.51809	-0.151464	FALSE	1.12726
NAV2-AS5	0.9254	0.0746	2.51809	-0.293499	FALSE	1.12726
SOX13	0.9254	0.0746	2.51809	0.396214	FALSE	1.12726
SFT2D2	0.9254	0.0746	2.51809	0.362544	FALSE	1.12726
LINC00470	0.9254	0.0746	2.51809	0.1064	FALSE	1.12726
AC007423.1	0.9254	0.0746	2.51809	-0.0234623	FALSE	1.12726
LINC02712	0.9254	0.0746	2.51809	-0.00318909	FALSE	1.12726
CCRL2	0.9254	0.0746	2.51809	-0.178875	FALSE	1.12726
AP002383.2	0.9254	0.0746	2.51809	-0.314829	FALSE	1.12726
EDNRB	0.9254	0.0746	2.51809	0.242798	FALSE	1.12726
AL354743.2	0.9254	0.0746	2.51809	-0.115049	FALSE	1.12726
AC016152.1	0.9254	0.0746	2.51809	0.347834	FALSE	1.12726
RSPO2	0.9254	0.0746	2.51809	0.0295691	FALSE	1.12726
TLL1	0.9254	0.0746	2.51809	-0.238327	FALSE	1.12726
AC099552.1	0.9254	0.0746	2.51809	-0.265184	FALSE	1.12726
LINC01362	0.9254	0.0746	2.51809	-0.49964	FALSE	1.12726
AC092070.3	0.9254	0.0746	2.51809	-0.515734	FALSE	1.12726
LINC01686	0.9254	0.0746	2.51809	-0.0945282	FALSE	1.12726
AL138760.1	0.9254	0.0746	2.51809	-0.60239	FALSE	1.12726
KMO	0.9254	0.0746	2.51809	-0.276671	FALSE	1.12726
TCTEX1D4	0.9254	0.0746	2.51809	-0.166272	FALSE	1.12726
DGKG	0.9254	0.0746	2.51809	0.249551	FALSE	1.12726
ZBTB7C	0.9252	0.0748	2.51519	0.0185032	FALSE	1.1261
AL391415.1	0.9252	0.0748	2.51519	-0.27637	FALSE	1.1261
LINC02838	0.9252	0.0748	2.51519	-0.277558	FALSE	1.1261
NPFFR2	0.9252	0.0748	2.51519	-0.0857878	FALSE	1.1261
LINC02653	0.9252	0.0748	2.51519	-0.317964	FALSE	1.1261
SLC2A2	0.9252	0.0748	2.51519	-0.374592	FALSE	1.1261
AC063919.1	0.9252	0.0748	2.51519	0.564154	FALSE	1.1261
TEC	0.9252	0.0748	2.51519	-0.102731	FALSE	1.1261
AL158211.3	0.9252	0.0748	2.51519	-0.396609	FALSE	1.1261
AL359198.1	0.9252	0.0748	2.51519	-0.631598	FALSE	1.1261
CXCL3	0.9252	0.0748	2.51519	0.0933533	FALSE	1.1261
GLIPR2	0.9252	0.0748	2.51519	0.0795507	FALSE	1.1261
C1QTNF7	0.9252	0.0748	2.51519	0.14846	FALSE	1.1261
AC010978.1	0.9252	0.0748	2.51519	-0.433283	FALSE	1.1261
AL118511.2	0.9252	0.0748	2.51519	0.36337	FALSE	1.1261
SVEP1	0.9252	0.0748	2.51519	-0.0862179	FALSE	1.1261
LINC01230	0.925	0.075	2.51231	-0.0216179	FALSE	1.12494
SEMA6A	0.925	0.075	2.51231	0.180283	FALSE	1.12494
PCSK6-AS1	0.925	0.075	2.51231	-0.345171	FALSE	1.12494
RXRG	0.925	0.075	2.51231	0.0669556	FALSE	1.12494
LYPD6B	0.925	0.075	2.51231	0.104626	FALSE	1.12494
DCDC2C	0.925	0.075	2.51231	-0.0262251	FALSE	1.12494
STK26	0.925	0.075	2.51231	-0.353468	FALSE	1.12494
AP001767.3	0.925	0.075	2.51231	-0.30554	FALSE	1.12494
IFI44	0.925	0.075	2.51231	0.176996	FALSE	1.12494
FAM181B	0.925	0.075	2.51231	-0.0219631	FALSE	1.12494
C3orf67-AS1	0.925	0.075	2.51231	-0.25038	FALSE	1.12494
CCDC103	0.925	0.075	2.51231	-0.115081	FALSE	1.12494
AC023490.2	0.925	0.075	2.51231	-0.228485	FALSE	1.12494
INSYN2B	0.925	0.075	2.51231	0.176642	FALSE	1.12494
AC025040.1	0.9248	0.0752	2.50943	-0.298749	FALSE	1.12378
AL596188.1	0.9248	0.0752	2.50943	-0.25872	FALSE	1.12378
LAMA2	0.9248	0.0752	2.50943	0.218279	FALSE	1.12378
FAM222A-AS1	0.9248	0.0752	2.50943	-0.431883	FALSE	1.12378
MTUS1	0.9248	0.0752	2.50943	0.233584	FALSE	1.12378
AL353147.1	0.9248	0.0752	2.50943	-0.161402	FALSE	1.12378
S100A4	0.9248	0.0752	2.50943	0.398812	FALSE	1.12378
DUSP5	0.9248	0.0752	2.50943	-0.347899	FALSE	1.12378
TMEM51	0.9248	0.0752	2.50943	0.133929	FALSE	1.12378
HIST1H2AI	0.9248	0.0752	2.50943	-0.0192671	FALSE	1.12378
SAMD9	0.9248	0.0752	2.50943	-0.351971	FALSE	1.12378
CPXM1	0.9248	0.0752	2.50943	-0.309829	FALSE	1.12378
MCUB	0.9248	0.0752	2.50943	0.345537	FALSE	1.12378
AC106795.3	0.9248	0.0752	2.50943	0.128273	FALSE	1.12378
ANOS1	0.9248	0.0752	2.50943	0.0550842	FALSE	1.12378
AL589684.1	0.9248	0.0752	2.50943	-0.318044	FALSE	1.12378
AC008691.1	0.9248	0.0752	2.50943	0.0316658	FALSE	1.12378
LINC02470	0.9248	0.0752	2.50943	-0.022645	FALSE	1.12378
TRGV4	0.9248	0.0752	2.50943	0.315723	FALSE	1.12378
TACSTD2	0.9248	0.0752	2.50943	-0.455574	FALSE	1.12378
NCOA7-AS1	0.9246	0.0754	2.50655	-0.45677	FALSE	1.12263
AC010260.1	0.9246	0.0754	2.50655	-0.475511	FALSE	1.12263
AL353072.2	0.9246	0.0754	2.50655	0.0878935	FALSE	1.12263
AC078852.2	0.9246	0.0754	2.50655	-0.125813	FALSE	1.12263
AC007098.1	0.9246	0.0754	2.50655	-0.512686	FALSE	1.12263
AL161457.1	0.9246	0.0754	2.50655	0.163636	FALSE	1.12263
TAFA4	0.9246	0.0754	2.50655	-0.0412717	FALSE	1.12263
AL096854.1	0.9246	0.0754	2.50655	-0.0400453	FALSE	1.12263
AC007736.1	0.9246	0.0754	2.50655	-0.286972	FALSE	1.12263
SH3RF2	0.9246	0.0754	2.50655	0.0827732	FALSE	1.12263
LINC02456	0.9246	0.0754	2.50655	-0.555539	FALSE	1.12263
USP44	0.9246	0.0754	2.50655	-0.263695	FALSE	1.12263
OR2B6	0.9246	0.0754	2.50655	0.0783339	FALSE	1.12263
MYT1	0.9246	0.0754	2.50655	0.251651	FALSE	1.12263
LINC01141	0.9246	0.0754	2.50655	-0.0179863	FALSE	1.12263
FBLN7	0.9246	0.0754	2.50655	-0.00270987	FALSE	1.12263
TPSG1	0.9246	0.0754	2.50655	-0.264967	FALSE	1.12263
AF123462.1	0.9246	0.0754	2.50655	0.366168	FALSE	1.12263
TNFRSF10B	0.9246	0.0754	2.50655	0.341195	FALSE	1.12263
AC016383.2	0.9246	0.0754	2.50655	0.0472016	FALSE	1.12263
AC115284.3	0.9244	0.0756	2.50369	0.0859785	FALSE	1.12148
AC015911.6	0.9244	0.0756	2.50369	-0.0804663	FALSE	1.12148
CRTAC1	0.9244	0.0756	2.50369	-0.107658	FALSE	1.12148
EFEMP1	0.9244	0.0756	2.50369	0.349522	FALSE	1.12148
OLFML2B	0.9244	0.0756	2.50369	-0.0954628	FALSE	1.12148
CLDN1	0.9244	0.0756	2.50369	-0.385218	FALSE	1.12148
HIST1H1D	0.9244	0.0756	2.50369	0.916611	FALSE	1.12148
MIR4500HG	0.9244	0.0756	2.50369	-0.0774393	FALSE	1.12148
ARHGEF16	0.9244	0.0756	2.50369	-0.0690403	FALSE	1.12148
AC110926.2	0.9244	0.0756	2.50369	-0.123606	FALSE	1.12148
LINC02082	0.9244	0.0756	2.50369	-0.275592	FALSE	1.12148
MAP3K8	0.9244	0.0756	2.50369	-0.105112	FALSE	1.12148
LINC01950	0.9244	0.0756	2.50369	0.0346189	FALSE	1.12148
ALDH1L1	0.9244	0.0756	2.50369	0.468263	FALSE	1.12148
FSTL1	0.9244	0.0756	2.50369	0.118265	FALSE	1.12148
AC108471.3	0.9242	0.0758	2.50083	-0.543489	FALSE	1.12033
CASC6	0.9242	0.0758	2.50083	-0.125877	FALSE	1.12033
AL031778.1	0.9242	0.0758	2.50083	-0.295032	FALSE	1.12033
IGFBP4	0.9242	0.0758	2.50083	-0.00227308	FALSE	1.12033
NBPF4	0.9242	0.0758	2.50083	-0.116443	FALSE	1.12033
HSPB1	0.9242	0.0758	2.50083	0.82026	FALSE	1.12033
BAMBI	0.9242	0.0758	2.50083	-0.201258	FALSE	1.12033
PTCSC3	0.9242	0.0758	2.50083	-0.0145245	FALSE	1.12033
MKRN3	0.924	0.076	2.49798	0.0912714	FALSE	1.11919
FOXJ1	0.924	0.076	2.49798	0.205416	FALSE	1.11919
PTK7	0.924	0.076	2.49798	0.0548944	FALSE	1.11919
SOX2	0.924	0.076	2.49798	0.370731	FALSE	1.11919
ZNF385D	0.924	0.076	2.49798	-0.131566	FALSE	1.11919
HOXA5	0.924	0.076	2.49798	-0.216783	FALSE	1.11919
HIST1H2BI	0.924	0.076	2.49798	-0.188581	FALSE	1.11919
KIR2DL3	0.924	0.076	2.49798	-0.103297	FALSE	1.11919
TRIM22	0.924	0.076	2.49798	0.0716639	FALSE	1.11919
AP000331.1	0.924	0.076	2.49798	0.273669	FALSE	1.11919
LMO2	0.924	0.076	2.49798	-0.0954495	FALSE	1.11919
MYCBP2-AS1	0.924	0.076	2.49798	-0.461328	FALSE	1.11919
TMEM173	0.924	0.076	2.49798	-0.251532	FALSE	1.11919
AP001136.1	0.924	0.076	2.49798	-0.187052	FALSE	1.11919
SEMA3C	0.924	0.076	2.49798	0.257912	FALSE	1.11919
GJC1	0.924	0.076	2.49798	0.14956	FALSE	1.11919
KRT28	0.924	0.076	2.49798	-0.329034	FALSE	1.11919
KCNJ2-AS1	0.924	0.076	2.49798	0.050869	FALSE	1.11919
AC025265.3	0.924	0.076	2.49798	-0.0593138	FALSE	1.11919
AC079209.2	0.924	0.076	2.49798	-0.364757	FALSE	1.11919
WNT6	0.924	0.076	2.49798	-0.566201	FALSE	1.11919
AC005840.2	0.924	0.076	2.49798	0.450086	FALSE	1.11919
AC025038.1	0.924	0.076	2.49798	-0.0275478	FALSE	1.11919
PENK	0.924	0.076	2.49798	-0.203623	FALSE	1.11919
AC008753.2	0.9238	0.0762	2.49513	-0.310334	FALSE	1.11805
AL137157.1	0.9238	0.0762	2.49513	-0.487977	FALSE	1.11805
AC126177.3	0.9238	0.0762	2.49513	0.0586896	FALSE	1.11805
AL031768.2	0.9238	0.0762	2.49513	-0.690397	FALSE	1.11805
TBX3	0.9238	0.0762	2.49513	0.408457	FALSE	1.11805
LINC02649	0.9238	0.0762	2.49513	0.302728	FALSE	1.11805
AC011092.3	0.9238	0.0762	2.49513	-0.252241	FALSE	1.11805
MROH7	0.9238	0.0762	2.49513	0.216356	FALSE	1.11805
ECE2	0.9238	0.0762	2.49513	-0.178369	FALSE	1.11805
LINC02772	0.9238	0.0762	2.49513	-0.0444479	FALSE	1.11805
AL392089.1	0.9238	0.0762	2.49513	0.111555	FALSE	1.11805
TRPC5	0.9238	0.0762	2.49513	-0.0672836	FALSE	1.11805
ADAMTSL1	0.9238	0.0762	2.49513	-0.110021	FALSE	1.11805
CD300LF	0.9238	0.0762	2.49513	-0.619203	FALSE	1.11805
AC092652.3	0.9238	0.0762	2.49513	0.227229	FALSE	1.11805
ASPN	0.9238	0.0762	2.49513	-0.464434	FALSE	1.11805
PLEKHH2	0.9238	0.0762	2.49513	0.385122	FALSE	1.11805
RARB	0.9238	0.0762	2.49513	-0.0657816	FALSE	1.11805
AL589740.1	0.9236	0.0764	2.4923	-0.113095	FALSE	1.11691
RGS20	0.9236	0.0764	2.4923	0.0646191	FALSE	1.11691
TMEM72	0.9236	0.0764	2.4923	-0.172153	FALSE	1.11691
CARTPT	0.9236	0.0764	2.4923	-0.184493	FALSE	1.11691
CAVIN3	0.9236	0.0764	2.4923	-0.257054	FALSE	1.11691
LINC02345	0.9236	0.0764	2.4923	-0.381509	FALSE	1.11691
SEMA5A	0.9236	0.0764	2.4923	0.204196	FALSE	1.11691
AP001180.1	0.9236	0.0764	2.4923	-0.287385	FALSE	1.11691
PIK3CG	0.9236	0.0764	2.4923	-0.122054	FALSE	1.11691
AC013437.1	0.9236	0.0764	2.4923	0.313021	FALSE	1.11691
LINC01187	0.9236	0.0764	2.4923	-0.0152712	FALSE	1.11691
AC109471.1	0.9236	0.0764	2.4923	0.524854	FALSE	1.11691
ZNF703	0.9236	0.0764	2.4923	-0.0372772	FALSE	1.11691
CFAP299	0.9236	0.0764	2.4923	0.0943947	FALSE	1.11691
BRINP3	0.9236	0.0764	2.4923	-0.0208244	FALSE	1.11691
AC091214.1	0.9236	0.0764	2.4923	-0.365421	FALSE	1.11691
HS6ST3	0.9236	0.0764	2.4923	-0.118681	FALSE	1.11691
LHX5	0.9236	0.0764	2.4923	-0.249838	FALSE	1.11691
AC099811.4	0.9234	0.0766	2.48947	-0.420434	FALSE	1.11577
TBX19	0.9234	0.0766	2.48947	0.414942	FALSE	1.11577
OPN1MW	0.9234	0.0766	2.48947	0.518315	FALSE	1.11577
MIR503HG	0.9234	0.0766	2.48947	0.143788	FALSE	1.11577
AC114316.1	0.9234	0.0766	2.48947	-0.357153	FALSE	1.11577
C4A-AS1	0.9234	0.0766	2.48947	-0.404209	FALSE	1.11577
[truncated: 8,001 more rows]

## Sheet: Lamp5Lhx6
	proba_de	proba_not_de	bayes_factor	lfc_median	is_de_fdr_0.05	log10_pscore
MTRNR2L1	0.965	0.035	3.31678	3.18321	TRUE	1.45593
IFI44	0.963	0.037	3.25914	0.37764	TRUE	1.4318
LINC02520	0.955	0.045	3.05505	-0.703132	TRUE	1.34679
ZNF385D-AS2	0.955	0.045	3.05505	-0.393661	TRUE	1.34679
LINC02119	0.9542	0.0458	3.03659	-0.479544	TRUE	1.33913
MT-ATP8	0.954	0.046	3.03202	2.12067	TRUE	1.33724
TAC1	0.9526	0.0474	3.00057	0.319814	TRUE	1.32422
AC096747.1	0.952	0.048	2.98736	-1.37624	TRUE	1.31876
AC068931.1	0.952	0.048	2.98736	-1.33098	TRUE	1.31876
LINC02653	0.952	0.048	2.98736	0.376095	TRUE	1.31876
MT-ND3	0.9512	0.0488	2.96999	1.84635	TRUE	1.31158
MT-ND4	0.9508	0.0492	2.96141	1.68619	TRUE	1.30803
MT-ATP6	0.9504	0.0496	2.95289	1.81246	TRUE	1.30452
AC068308.1	0.949	0.051	2.92358	-1.23237	TRUE	1.29243
MT-ND4L	0.9486	0.0514	2.91535	1.55865	TRUE	1.28904
MT-CYB	0.9484	0.0516	2.91125	1.51063	TRUE	1.28735
MT-CO3	0.9476	0.0524	2.89503	1.56069	TRUE	1.28067
MT-ND1	0.9464	0.0536	2.87112	1.44212	TRUE	1.27084
HAS2	0.9464	0.0536	2.87112	-0.349294	TRUE	1.27084
MT-ND2	0.9462	0.0538	2.86718	1.55161	TRUE	1.26922
GDNF-AS1	0.9462	0.0538	2.86718	-0.776045	TRUE	1.26922
MT-CO1	0.946	0.054	2.86326	1.37113	TRUE	1.26761
AL139340.1	0.946	0.054	2.86326	0.492064	TRUE	1.26761
ACAN	0.9456	0.0544	2.85546	-0.601635	TRUE	1.2644
TBL1Y	0.9454	0.0546	2.85157	1.04968	TRUE	1.26281
LINC01748	0.9454	0.0546	2.85157	-0.866022	TRUE	1.26281
HS3ST4	0.9452	0.0548	2.84771	0.284769	TRUE	1.26122
MT-CO2	0.945	0.055	2.84385	1.55714	TRUE	1.25964
HGF	0.9448	0.0552	2.84001	0.454772	FALSE	1.25806
SCN7A	0.9446	0.0554	2.83618	0.656672	FALSE	1.25649
ISM1	0.944	0.056	2.82477	-0.200513	FALSE	1.25181
AC099792.1	0.9438	0.0562	2.821	-0.939396	FALSE	1.25026
SPDYE2	0.9438	0.0562	2.821	-0.867861	FALSE	1.25026
AL031768.2	0.9434	0.0566	2.81348	-1.27306	FALSE	1.24718
ARHGAP6	0.9432	0.0568	2.80974	0.43791	FALSE	1.24565
SMOC2	0.9432	0.0568	2.80974	0.526212	FALSE	1.24565
MT-ND5	0.9422	0.0578	2.79123	1.56024	FALSE	1.23807
AC019130.1	0.942	0.058	2.78756	-1.28662	FALSE	1.23657
MTRNR2L8	0.9418	0.0582	2.78391	1.1197	FALSE	1.23508
AC009554.1	0.9418	0.0582	2.78391	-1.01776	FALSE	1.23508
NPFFR1	0.9416	0.0584	2.78026	0.0598488	FALSE	1.23359
STAC	0.9412	0.0588	2.77301	-0.509895	FALSE	1.23062
MTRNR2L12	0.9412	0.0588	2.77301	1.36676	FALSE	1.23062
SPTLC3	0.9408	0.0592	2.76581	0.127029	FALSE	1.22768
AC027698.1	0.9408	0.0592	2.76581	-1.15828	FALSE	1.22768
TSIX	0.9406	0.0594	2.76222	-0.740889	FALSE	1.22621
ROR1	0.9406	0.0594	2.76222	-0.160182	FALSE	1.22621
AC016042.1	0.9404	0.0596	2.75865	-0.93048	FALSE	1.22475
VIPR2	0.9402	0.0598	2.75509	-0.393182	FALSE	1.2233
CYP39A1	0.9402	0.0598	2.75509	-0.547937	FALSE	1.2233
AC004039.1	0.94	0.06	2.75154	-0.838916	FALSE	1.22185
CYSLTR2	0.9398	0.0602	2.74799	0.822714	FALSE	1.2204
ABCA9-AS1	0.9398	0.0602	2.74799	-1.10089	FALSE	1.2204
LSAMP-AS1	0.9396	0.0604	2.74446	-1.07019	FALSE	1.21896
AC008067.1	0.9388	0.0612	2.73046	-1.41327	FALSE	1.21325
FOSB	0.938	0.062	2.71662	0.553892	FALSE	1.20761
GJA1	0.938	0.062	2.71662	1.17984	FALSE	1.20761
MYO16-AS1	0.938	0.062	2.71662	-0.90837	FALSE	1.20761
ASTN2-AS1	0.9368	0.0632	2.69617	-0.712315	FALSE	1.19928
AL357873.1	0.9364	0.0636	2.68943	-0.919894	FALSE	1.19654
TRPM3	0.9362	0.0638	2.68608	0.109873	FALSE	1.19518
AC092490.2	0.9352	0.0648	2.66945	1.55678	FALSE	1.18842
LINC00200	0.935	0.065	2.66616	-0.781891	FALSE	1.18709
CUX2	0.9346	0.0654	2.6596	0.555321	FALSE	1.18442
GPC6	0.9344	0.0656	2.65633	0.711922	FALSE	1.1831
AC104803.1	0.9342	0.0658	2.65307	-0.857946	FALSE	1.18177
CA1	0.9342	0.0658	2.65307	-1.03176	FALSE	1.18177
LINC00960	0.9342	0.0658	2.65307	-0.97145	FALSE	1.18177
PRKY	0.9338	0.0662	2.64658	1.1435	FALSE	1.17914
LINC02456	0.9338	0.0662	2.64658	-1.08948	FALSE	1.17914
AP000462.1	0.9336	0.0664	2.64335	-1.16611	FALSE	1.17783
PRKCA-AS1	0.9336	0.0664	2.64335	-1.22493	FALSE	1.17783
GFAP	0.9334	0.0666	2.64013	1.47712	FALSE	1.17653
CD96	0.933	0.067	2.63371	0.29141	FALSE	1.17393
AC011092.2	0.933	0.067	2.63371	-1.14132	FALSE	1.17393
USP9Y	0.933	0.067	2.63371	1.84715	FALSE	1.17393
RSPO2	0.9328	0.0672	2.63052	0.412217	FALSE	1.17263
ADRA1D	0.9326	0.0674	2.62733	0.373777	FALSE	1.17134
ROR1-AS1	0.9324	0.0676	2.62415	0.498868	FALSE	1.17005
AC015923.1	0.9322	0.0678	2.62099	-1.07427	FALSE	1.16877
ARHGAP18	0.932	0.068	2.61782	0.644596	FALSE	1.16749
AL139294.1	0.932	0.068	2.61782	-0.90424	FALSE	1.16749
HAS2-AS1	0.9318	0.0682	2.61467	-0.0236526	FALSE	1.16622
AC023590.1	0.9314	0.0686	2.6084	-0.811688	FALSE	1.16368
DPP10-AS3	0.9314	0.0686	2.6084	-0.911778	FALSE	1.16368
SLC4A4	0.9308	0.0692	2.59904	0.371824	FALSE	1.15989
DLGAP1-AS5	0.9306	0.0694	2.59594	-0.878967	FALSE	1.15864
UTY	0.9306	0.0694	2.59594	1.66646	FALSE	1.15864
ZNF451-AS1	0.9306	0.0694	2.59594	-0.790948	FALSE	1.15864
GABRG3-AS1	0.9304	0.0696	2.59285	-0.894523	FALSE	1.15739
NDST4	0.9292	0.0708	2.57446	0.0168247	FALSE	1.14997
ADAM12	0.9292	0.0708	2.57446	-0.193677	FALSE	1.14997
VGF	0.9288	0.0712	2.5684	-0.726835	FALSE	1.14752
AP003464.1	0.9288	0.0712	2.5684	-0.936234	FALSE	1.14752
AP001442.1	0.9288	0.0712	2.5684	-0.803272	FALSE	1.14752
NLGN4Y	0.9286	0.0714	2.56538	1.81761	FALSE	1.1463
AC087564.1	0.9284	0.0716	2.56237	-0.12581	FALSE	1.14509
AC093879.1	0.9282	0.0718	2.55936	-0.776534	FALSE	1.14388
ADARB2-AS1	0.9282	0.0718	2.55936	-0.903958	FALSE	1.14388
AC037486.1	0.9282	0.0718	2.55936	-0.0734882	FALSE	1.14388
AL138828.1	0.9282	0.0718	2.55936	-0.397657	FALSE	1.14388
NRG1	0.928	0.072	2.55637	-0.56168	FALSE	1.14267
CDH6	0.928	0.072	2.55637	0.3755	FALSE	1.14267
FBN2	0.928	0.072	2.55637	-0.456846	FALSE	1.14267
LINC02250	0.9278	0.0722	2.55338	-0.757182	FALSE	1.14146
AC092691.3	0.9278	0.0722	2.55338	-0.671607	FALSE	1.14146
AC012404.1	0.9278	0.0722	2.55338	-1.06816	FALSE	1.14146
AC025465.1	0.9278	0.0722	2.55338	0.699191	FALSE	1.14146
LINC01515	0.9278	0.0722	2.55338	0.467659	FALSE	1.14146
TENM3-AS1	0.9276	0.0724	2.55039	-0.641934	FALSE	1.14026
DIAPH2-AS1	0.9276	0.0724	2.55039	-0.730779	FALSE	1.14026
AC117461.1	0.9274	0.0726	2.54742	0.0755215	FALSE	1.13906
AP002370.2	0.9272	0.0728	2.54445	-0.952886	FALSE	1.13787
AC096637.1	0.9272	0.0728	2.54445	-0.881653	FALSE	1.13787
SORCS3	0.9272	0.0728	2.54445	0.131338	FALSE	1.13787
AC007098.1	0.927	0.073	2.54149	-0.839035	FALSE	1.13668
NFIA-AS2	0.927	0.073	2.54149	-0.878818	FALSE	1.13668
AL353784.1	0.9268	0.0732	2.53854	-0.249354	FALSE	1.13549
AC023469.1	0.9268	0.0732	2.53854	1.44359	FALSE	1.13549
AC053513.1	0.9266	0.0734	2.5356	-0.705443	FALSE	1.1343
AC016716.2	0.9264	0.0736	2.53266	-1.08144	FALSE	1.13312
TTTY14	0.9264	0.0736	2.53266	1.95359	FALSE	1.13312
FP236383.3	0.9264	0.0736	2.53266	0.988645	FALSE	1.13312
TENT5A	0.9262	0.0738	2.52973	-0.387986	FALSE	1.13194
AC139720.1	0.9258	0.0742	2.52389	-0.430038	FALSE	1.1296
AC098617.1	0.9256	0.0744	2.52099	-0.665107	FALSE	1.12843
AP002336.2	0.9252	0.0748	2.51519	-0.828521	FALSE	1.1261
AL356124.1	0.9252	0.0748	2.51519	0.491548	FALSE	1.1261
SHOC1	0.9252	0.0748	2.51519	-0.817697	FALSE	1.1261
PLCXD3	0.925	0.075	2.51231	0.136668	FALSE	1.12494
DNAH14	0.925	0.075	2.51231	0.446408	FALSE	1.12494
AL583808.1	0.925	0.075	2.51231	-0.686254	FALSE	1.12494
INSYN2B	0.9246	0.0754	2.50655	0.756913	FALSE	1.12263
AC092652.2	0.9246	0.0754	2.50655	0.731195	FALSE	1.12263
HPSE2	0.9246	0.0754	2.50655	0.31366	FALSE	1.12263
PCDH9-AS2	0.9244	0.0756	2.50369	-0.993489	FALSE	1.12148
KLHL1	0.9244	0.0756	2.50369	0.683719	FALSE	1.12148
FGFR2	0.9242	0.0758	2.50083	0.582728	FALSE	1.12033
AC027018.1	0.9242	0.0758	2.50083	-0.777722	FALSE	1.12033
PCDH11Y	0.924	0.076	2.49798	1.03813	FALSE	1.11919
AC110296.1	0.9238	0.0762	2.49513	-0.704014	FALSE	1.11805
AP001021.3	0.9238	0.0762	2.49513	0.364002	FALSE	1.11805
HTR7	0.9236	0.0764	2.4923	0.246819	FALSE	1.11691
SLC25A48	0.9236	0.0764	2.4923	-0.426838	FALSE	1.11691
BCHE	0.9236	0.0764	2.4923	-0.280011	FALSE	1.11691
AC090709.1	0.9234	0.0766	2.48947	-0.733098	FALSE	1.11577
PDE5A	0.9234	0.0766	2.48947	-0.858283	FALSE	1.11577
VCAN	0.9234	0.0766	2.48947	-0.363456	FALSE	1.11577
CHRM2	0.9234	0.0766	2.48947	0.579927	FALSE	1.11577
TTTY10	0.9234	0.0766	2.48947	1.20926	FALSE	1.11577
P2RY14	0.923	0.077	2.48382	-0.799522	FALSE	1.11351
AC058791.1	0.9228	0.0772	2.48101	-1.04676	FALSE	1.11238
AL157829.1	0.9228	0.0772	2.48101	-0.703404	FALSE	1.11238
AC104248.1	0.9224	0.0776	2.47541	-0.188507	FALSE	1.11014
LINC02315	0.9222	0.0778	2.47262	1.07162	FALSE	1.10902
LINC01937	0.9222	0.0778	2.47262	0.027873	FALSE	1.10902
NPTX2	0.9218	0.0782	2.46706	-1.02423	FALSE	1.10679
AC069228.1	0.9216	0.0784	2.46429	-0.694802	FALSE	1.10568
AC105402.3	0.9216	0.0784	2.46429	1.07492	FALSE	1.10568
AC010168.1	0.9216	0.0784	2.46429	-0.774434	FALSE	1.10568
MYO1B	0.9216	0.0784	2.46429	0.309567	FALSE	1.10568
LINC02335	0.9214	0.0786	2.46152	0.0121255	FALSE	1.10458
AL355075.4	0.9214	0.0786	2.46152	0.1358	FALSE	1.10458
ZNF208	0.9212	0.0788	2.45876	-0.0990839	FALSE	1.10347
AC008056.1	0.9212	0.0788	2.45876	-0.718081	FALSE	1.10347
MYRFL	0.9212	0.0788	2.45876	-0.913563	FALSE	1.10347
LINC01983	0.9208	0.0792	2.45327	-0.143276	FALSE	1.10127
FAT4	0.9208	0.0792	2.45327	0.815704	FALSE	1.10127
FOLH1	0.9208	0.0792	2.45327	0.969176	FALSE	1.10127
HSPB1	0.9206	0.0794	2.45053	0.370142	FALSE	1.10018
CEACAM1	0.9204	0.0796	2.44779	-0.674802	FALSE	1.09909
SLC8A1-AS1	0.9204	0.0796	2.44779	-0.685236	FALSE	1.09909
LINC01242	0.9202	0.0798	2.44507	0.470696	FALSE	1.098
GPR149	0.92	0.08	2.44235	-0.0624371	FALSE	1.09691
AC114689.3	0.9198	0.0802	2.43963	0.705305	FALSE	1.09583
AL033504.1	0.9196	0.0804	2.43692	-0.347546	FALSE	1.09474
HTR4	0.9196	0.0804	2.43692	0.446049	FALSE	1.09474
AC104827.1	0.9194	0.0806	2.43422	-0.699655	FALSE	1.09366
RGS6	0.919	0.081	2.42884	0.760521	FALSE	1.09151
LRTM1	0.9188	0.0812	2.42615	-0.688265	FALSE	1.09044
AC090531.1	0.9186	0.0814	2.42348	-0.777275	FALSE	1.08938
AL359706.1	0.9186	0.0814	2.42348	-0.62203	FALSE	1.08938
RBMS3-AS3	0.9184	0.0816	2.4208	-0.628304	FALSE	1.08831
RXFP1	0.9184	0.0816	2.4208	0.0840163	FALSE	1.08831
AC233296.1	0.9184	0.0816	2.4208	-0.266852	FALSE	1.08831
IL7	0.9182	0.0818	2.41814	-0.457841	FALSE	1.08725
SAMD5	0.9182	0.0818	2.41814	-0.471244	FALSE	1.08725
AC005699.1	0.9182	0.0818	2.41814	-0.632623	FALSE	1.08725
AC068051.1	0.9182	0.0818	2.41814	-0.632615	FALSE	1.08725
NGF-AS1	0.918	0.082	2.41548	-0.408679	FALSE	1.08619
LIPC	0.918	0.082	2.41548	0.221425	FALSE	1.08619
NCKAP5	0.9176	0.0824	2.41018	-0.729143	FALSE	1.08407
ACKR3	0.9176	0.0824	2.41018	-0.577327	FALSE	1.08407
AC079352.1	0.9174	0.0826	2.40753	0.613073	FALSE	1.08302
ADAMTS20	0.9174	0.0826	2.40753	0.0894623	FALSE	1.08302
LINC02343	0.9172	0.0828	2.4049	0.274636	FALSE	1.08197
CD302	0.9172	0.0828	2.4049	-0.387178	FALSE	1.08197
TIMP3	0.9172	0.0828	2.4049	-0.763929	FALSE	1.08197
ZFY	0.917	0.083	2.40227	1.15621	FALSE	1.08092
FP671120.4	0.917	0.083	2.40227	0.878439	FALSE	1.08092
KAZN-AS1	0.9168	0.0832	2.39964	-0.593672	FALSE	1.07988
SILC1	0.9168	0.0832	2.39964	-0.46966	FALSE	1.07988
CGNL1	0.9168	0.0832	2.39964	1.10575	FALSE	1.07988
EPS8	0.9168	0.0832	2.39964	0.176445	FALSE	1.07988
PLXND1	0.9168	0.0832	2.39964	0.814873	FALSE	1.07988
AC046195.2	0.9164	0.0836	2.39441	-0.421576	FALSE	1.07779
SHROOM3	0.9164	0.0836	2.39441	0.119295	FALSE	1.07779
ZPBP	0.9162	0.0838	2.3918	-0.721104	FALSE	1.07676
AC021504.1	0.9162	0.0838	2.3918	-0.671246	FALSE	1.07676
UGT8	0.9162	0.0838	2.3918	0.648856	FALSE	1.07676
SFMBT2	0.9162	0.0838	2.3918	-0.14553	FALSE	1.07676
MOXD1	0.9162	0.0838	2.3918	0.955422	FALSE	1.07676
CHD7	0.916	0.084	2.3892	-0.626912	FALSE	1.07572
TRPC7	0.916	0.084	2.3892	-0.10488	FALSE	1.07572
ADGRG1	0.916	0.084	2.3892	0.970783	FALSE	1.07572
CHRM3-AS2	0.9158	0.0842	2.3866	-0.565575	FALSE	1.07469
AC018680.1	0.9158	0.0842	2.3866	-0.88034	FALSE	1.07469
LINC02649	0.9158	0.0842	2.3866	0.410505	FALSE	1.07469
IPO9-AS1	0.9156	0.0844	2.38401	-0.7812	FALSE	1.07366
FRMD4B	0.9156	0.0844	2.38401	0.133108	FALSE	1.07366
AL136119.1	0.9154	0.0846	2.38143	-0.680262	FALSE	1.07263
GNG12	0.9154	0.0846	2.38143	-0.145564	FALSE	1.07263
AC002429.2	0.9154	0.0846	2.38143	-0.672833	FALSE	1.07263
FILIP1L	0.9154	0.0846	2.38143	-0.66609	FALSE	1.07263
TCF4-AS1	0.9152	0.0848	2.37885	-0.942249	FALSE	1.0716
LANCL1-AS1	0.9152	0.0848	2.37885	-0.310325	FALSE	1.0716
AC004946.1	0.9152	0.0848	2.37885	-0.0284538	FALSE	1.0716
NOTCH2	0.9148	0.0852	2.3737	-0.400778	FALSE	1.06956
STARD13	0.9148	0.0852	2.3737	0.417156	FALSE	1.06956
SNX31	0.9148	0.0852	2.3737	0.268412	FALSE	1.06956
C5orf17	0.9148	0.0852	2.3737	-0.544539	FALSE	1.06956
PRKCH	0.9144	0.0856	2.36858	0.105231	FALSE	1.06753
CXCL14	0.9144	0.0856	2.36858	-0.0810151	FALSE	1.06753
RBMS3-AS2	0.914	0.086	2.36348	-0.650041	FALSE	1.0655
HLX-AS1	0.914	0.086	2.36348	0.41713	FALSE	1.0655
FAU	0.914	0.086	2.36348	-0.698356	FALSE	1.0655
C1orf56	0.914	0.086	2.36348	-0.734392	FALSE	1.0655
AC022075.1	0.9138	0.0862	2.36094	-0.0707326	FALSE	1.06449
NRP1	0.9134	0.0866	2.35587	0.367375	FALSE	1.06248
NKAIN2	0.9132	0.0868	2.35335	0.46002	FALSE	1.06148
AC125613.1	0.913	0.087	2.35083	-0.819323	FALSE	1.06048
ATP1A2	0.913	0.087	2.35083	0.638041	FALSE	1.06048
LINC02163	0.913	0.087	2.35083	0.174966	FALSE	1.06048
ZNF385D	0.913	0.087	2.35083	0.446667	FALSE	1.06048
LINC00513	0.913	0.087	2.35083	-0.800269	FALSE	1.06048
PRDM1	0.9128	0.0872	2.34831	0.26132	FALSE	1.05948
FGF1	0.9124	0.0876	2.3433	-0.806072	FALSE	1.0575
HEPACAM	0.9124	0.0876	2.3433	0.689163	FALSE	1.0575
ANGPT2	0.9124	0.0876	2.3433	-0.579788	FALSE	1.0575
KCNIP4	0.9122	0.0878	2.3408	-0.0265257	FALSE	1.05651
LINC00290	0.9122	0.0878	2.3408	-0.57282	FALSE	1.05651
SLC27A6	0.9122	0.0878	2.3408	-0.30376	FALSE	1.05651
RNF17	0.912	0.088	2.3383	-0.610278	FALSE	1.05552
Z93403.1	0.9118	0.0882	2.33581	-1.07631	FALSE	1.05453
ROBO1	0.9116	0.0884	2.33333	0.357551	FALSE	1.05355
AC114930.1	0.9116	0.0884	2.33333	-0.442997	FALSE	1.05355
AP000829.1	0.9116	0.0884	2.33333	0.71189	FALSE	1.05355
IGFBP5	0.9116	0.0884	2.33333	-0.225414	FALSE	1.05355
GNG12-AS1	0.9114	0.0886	2.33085	-0.474966	FALSE	1.05257
AP001831.1	0.9114	0.0886	2.33085	-0.75076	FALSE	1.05257
ABCB1	0.9114	0.0886	2.33085	-0.578362	FALSE	1.05257
C12orf40	0.9114	0.0886	2.33085	-0.54593	FALSE	1.05257
PPP1R3C	0.911	0.089	2.32591	0.0787211	FALSE	1.05061
AP001605.1	0.9108	0.0892	2.32344	0.147573	FALSE	1.04964
RND3	0.9108	0.0892	2.32344	-0.209424	FALSE	1.04964
AC124254.2	0.9106	0.0894	2.32098	-0.353673	FALSE	1.04866
AC008892.1	0.9104	0.0896	2.31853	-0.638641	FALSE	1.04769
WHRN	0.9104	0.0896	2.31853	0.216575	FALSE	1.04769
AC079793.1	0.9104	0.0896	2.31853	0.459595	FALSE	1.04769
AC005162.3	0.9104	0.0896	2.31853	0.153623	FALSE	1.04769
PROX1-AS1	0.9102	0.0898	2.31608	-0.257489	FALSE	1.04672
PYGL	0.9102	0.0898	2.31608	0.793192	FALSE	1.04672
AC063944.1	0.9102	0.0898	2.31608	-0.674923	FALSE	1.04672
AC018742.1	0.91	0.09	2.31363	-0.164164	FALSE	1.04576
COL25A1	0.91	0.09	2.31363	-0.342062	FALSE	1.04576
LINC00886	0.91	0.09	2.31363	0.10523	FALSE	1.04576
TTN	0.9098	0.0902	2.3112	-0.420822	FALSE	1.04479
MROH7	0.9098	0.0902	2.3112	0.130098	FALSE	1.04479
AC007681.1	0.9098	0.0902	2.3112	-0.628757	FALSE	1.04479
AC092652.1	0.9098	0.0902	2.3112	0.429915	FALSE	1.04479
SLC30A8	0.9098	0.0902	2.3112	0.181396	FALSE	1.04479
AC002463.1	0.9096	0.0904	2.30876	-0.499626	FALSE	1.04383
CTBP2	0.9096	0.0904	2.30876	-0.387775	FALSE	1.04383
MIR31HG	0.9094	0.0906	2.30633	0.264697	FALSE	1.04287
LINC01630	0.9094	0.0906	2.30633	-0.0228071	FALSE	1.04287
RPS21	0.9092	0.0908	2.30391	-0.713014	FALSE	1.04191
AC007319.1	0.9092	0.0908	2.30391	0.479065	FALSE	1.04191
TNS3	0.9092	0.0908	2.30391	0.872316	FALSE	1.04191
COL12A1	0.909	0.091	2.30149	-0.00712013	FALSE	1.04096
LINC01605	0.909	0.091	2.30149	0.0541277	FALSE	1.04096
MAMDC2	0.909	0.091	2.30149	-0.868655	FALSE	1.04096
CDH1	0.9088	0.0912	2.29907	0.418266	FALSE	1.04001
AC069437.1	0.9086	0.0914	2.29666	-0.687322	FALSE	1.03905
GPC4	0.9086	0.0914	2.29666	0.0945892	FALSE	1.03905
MYCBP2-AS1	0.9086	0.0914	2.29666	-0.690058	FALSE	1.03905
AP002762.2	0.9086	0.0914	2.29666	-0.995853	FALSE	1.03905
AC023424.3	0.9086	0.0914	2.29666	-0.803465	FALSE	1.03905
GALNT10	0.9084	0.0916	2.29425	-0.285868	FALSE	1.0381
RORA-AS1	0.9082	0.0918	2.29185	-0.711205	FALSE	1.03716
AL110292.1	0.908	0.092	2.28946	0.181329	FALSE	1.03621
AP001977.1	0.9078	0.0922	2.28706	0.101225	FALSE	1.03527
FIGN	0.9078	0.0922	2.28706	0.375644	FALSE	1.03527
EGR1	0.9078	0.0922	2.28706	-0.345169	FALSE	1.03527
AC016687.2	0.9076	0.0924	2.28468	0.33789	FALSE	1.03433
FGD3	0.9076	0.0924	2.28468	0.00184917	FALSE	1.03433
ANXA5	0.9074	0.0926	2.28229	0.901506	FALSE	1.03339
C3orf67-AS1	0.9074	0.0926	2.28229	-0.304265	FALSE	1.03339
ENOSF1	0.9072	0.0928	2.27992	0.723605	FALSE	1.03245
RPL10A	0.9072	0.0928	2.27992	-0.658881	FALSE	1.03245
AC108690.1	0.9072	0.0928	2.27992	-0.30702	FALSE	1.03245
GAB1	0.907	0.093	2.27754	0.606205	FALSE	1.03152
AL162511.1	0.9066	0.0934	2.27281	0.337819	FALSE	1.02965
AL162493.1	0.9066	0.0934	2.27281	0.284852	FALSE	1.02965
AP000676.5	0.9066	0.0934	2.27281	0.110006	FALSE	1.02965
TPTE2	0.9066	0.0934	2.27281	0.620993	FALSE	1.02965
AL356488.2	0.9064	0.0936	2.27045	0.96124	FALSE	1.02872
AC018697.1	0.9064	0.0936	2.27045	-0.28567	FALSE	1.02872
SYT17	0.9064	0.0936	2.27045	-0.100699	FALSE	1.02872
YAP1	0.906	0.094	2.26574	0.0638928	FALSE	1.02687
PXDN	0.906	0.094	2.26574	0.457838	FALSE	1.02687
LINC02232	0.906	0.094	2.26574	-0.107645	FALSE	1.02687
SYNPR	0.906	0.094	2.26574	0.282349	FALSE	1.02687
DOCK5	0.9058	0.0942	2.2634	0.867412	FALSE	1.02595
AC002066.1	0.9058	0.0942	2.2634	0.925587	FALSE	1.02595
AL358335.2	0.9058	0.0942	2.2634	0.484484	FALSE	1.02595
CYP3A5	0.9056	0.0944	2.26106	-0.297491	FALSE	1.02503
GSG1L	0.9056	0.0944	2.26106	0.581042	FALSE	1.02503
CDH9	0.9056	0.0944	2.26106	0.356344	FALSE	1.02503
AP001636.3	0.9056	0.0944	2.26106	0.211733	FALSE	1.02503
TARID	0.9054	0.0946	2.25872	-0.241107	FALSE	1.02411
MGAM	0.9054	0.0946	2.25872	0.511054	FALSE	1.02411
ETV5	0.9054	0.0946	2.25872	-0.503093	FALSE	1.02411
KLHL13	0.9054	0.0946	2.25872	-0.258668	FALSE	1.02411
PRRX1	0.9052	0.0948	2.25639	0.352655	FALSE	1.02319
AL358944.1	0.905	0.095	2.25406	0.166112	FALSE	1.02228
AL442636.1	0.905	0.095	2.25406	0.130513	FALSE	1.02228
ZSCAN31	0.905	0.095	2.25406	0.709217	FALSE	1.02228
AP005203.1	0.9048	0.0952	2.25173	-0.106531	FALSE	1.02136
PCOLCE2	0.9044	0.0956	2.2471	-0.660563	FALSE	1.01954
NDUFB11	0.9038	0.0962	2.24018	-0.675894	FALSE	1.01682
KCNH8	0.9038	0.0962	2.24018	0.40436	FALSE	1.01682
FSIP2	0.9036	0.0964	2.23788	-0.481603	FALSE	1.01592
RAPGEF3	0.9034	0.0966	2.23559	0.775308	FALSE	1.01502
LINC01482	0.9034	0.0966	2.23559	-0.437668	FALSE	1.01502
HCK	0.9032	0.0968	2.2333	0.534233	FALSE	1.01412
AC005400.1	0.9032	0.0968	2.2333	-0.713474	FALSE	1.01412
TSHZ3	0.903	0.097	2.23101	-0.00622273	FALSE	1.01323
AC007389.1	0.903	0.097	2.23101	-0.790284	FALSE	1.01323
RPS4X	0.903	0.097	2.23101	-0.581577	FALSE	1.01323
RPL18A	0.903	0.097	2.23101	-0.581298	FALSE	1.01323
LINC01931	0.9028	0.0972	2.22873	-0.263491	FALSE	1.01233
STARD13-AS	0.9028	0.0972	2.22873	0.482631	FALSE	1.01233
AC090825.1	0.9028	0.0972	2.22873	0.204482	FALSE	1.01233
TRPC6	0.9028	0.0972	2.22873	0.273059	FALSE	1.01233
SPP1	0.9028	0.0972	2.22873	0.742235	FALSE	1.01233
RPS27A	0.9028	0.0972	2.22873	-0.593722	FALSE	1.01233
HLA-A	0.9026	0.0974	2.22645	-0.5737	FALSE	1.01144
RFX4	0.9026	0.0974	2.22645	-0.801471	FALSE	1.01144
GLRA2	0.9026	0.0974	2.22645	0.320806	FALSE	1.01144
AC126121.3	0.9026	0.0974	2.22645	-0.253966	FALSE	1.01144
RNF144B	0.9024	0.0976	2.22418	0.107553	FALSE	1.01055
SPRY4-AS1	0.9024	0.0976	2.22418	-0.745815	FALSE	1.01055
BMP6	0.9024	0.0976	2.22418	-0.320929	FALSE	1.01055
RPS15	0.9024	0.0976	2.22418	-0.705261	FALSE	1.01055
NR4A3	0.9024	0.0976	2.22418	-0.540195	FALSE	1.01055
PDZRN4	0.9024	0.0976	2.22418	-0.191347	FALSE	1.01055
LINC02406	0.9022	0.0978	2.22191	0.126039	FALSE	1.00966
AC015943.1	0.902	0.098	2.21965	-0.127246	FALSE	1.00877
HSPA1A	0.902	0.098	2.21965	-0.0481486	FALSE	1.00877
LINC01877	0.9018	0.0982	2.21739	0.0813718	FALSE	1.00789
NECTIN3-AS1	0.9014	0.0986	2.21288	-0.217224	FALSE	1.00612
LINC01170	0.9014	0.0986	2.21288	0.367609	FALSE	1.00612
STK32B	0.9014	0.0986	2.21288	0.229626	FALSE	1.00612
FBLN7	0.9014	0.0986	2.21288	-0.256744	FALSE	1.00612
PLEKHG4B	0.9014	0.0986	2.21288	0.373544	FALSE	1.00612
C1QL1	0.9012	0.0988	2.21063	-0.333968	FALSE	1.00524
AC103855.3	0.9008	0.0992	2.20615	0.240436	FALSE	1.00349
L3MBTL4	0.9008	0.0992	2.20615	0.236888	FALSE	1.00349
PTCHD1-AS	0.9008	0.0992	2.20615	0.20849	FALSE	1.00349
IL1RAPL2	0.9004	0.0996	2.20168	-0.41672	FALSE	1.00174
AL392023.2	0.9004	0.0996	2.20168	0.295134	FALSE	1.00174
GPRIN3	0.9002	0.0998	2.19945	-0.460868	FALSE	1.00087
GPR156	0.9002	0.0998	2.19945	0.0451999	FALSE	1.00087
AC117453.1	0.9002	0.0998	2.19945	0.416132	FALSE	1.00087
TGFB2	0.9002	0.0998	2.19945	-0.101789	FALSE	1.00087
COL27A1	0.9	0.1	2.19722	0.338067	FALSE	1
HIF3A	0.9	0.1	2.19722	0.026197	FALSE	1
DPF3	0.8998	0.1002	2.195	-0.215026	FALSE	0.999132
LINC02516	0.8996	0.1004	2.19279	0.388235	FALSE	0.998266
PAPSS2	0.8996	0.1004	2.19279	-0.157979	FALSE	0.998266
AC021351.1	0.8996	0.1004	2.19279	-0.370701	FALSE	0.998266
AC008415.1	0.8996	0.1004	2.19279	0.320637	FALSE	0.998266
ANKUB1	0.8996	0.1004	2.19279	-0.361249	FALSE	0.998266
GABRG1	0.8996	0.1004	2.19279	0.038343	FALSE	0.998266
GALNTL6	0.8994	0.1006	2.19058	-0.0625567	FALSE	0.997402
ARL17B	0.8992	0.1008	2.18837	0.669385	FALSE	0.996539
MT2A	0.899	0.101	2.18616	0.391542	FALSE	0.995679
LINC01374	0.899	0.101	2.18616	0.146173	FALSE	0.995679
COL14A1	0.899	0.101	2.18616	-0.0815759	FALSE	0.995679
PDE11A	0.8988	0.1012	2.18396	0.43991	FALSE	0.994819
RPL41	0.8988	0.1012	2.18396	-0.528231	FALSE	0.994819
ST8SIA6	0.8986	0.1014	2.18176	0.76476	FALSE	0.993962
RPL18	0.8986	0.1014	2.18176	-0.558669	FALSE	0.993962
KCNQ5	0.8986	0.1014	2.18176	0.549331	FALSE	0.993962
RPL39	0.8982	0.1018	2.17738	-0.59143	FALSE	0.992252
HNF4G	0.8982	0.1018	2.17738	0.0193501	FALSE	0.992252
RPL26	0.898	0.102	2.1752	-0.627943	FALSE	0.9914
PCDH11X	0.8978	0.1022	2.17302	0.394457	FALSE	0.990549
AC068633.1	0.8978	0.1022	2.17302	-0.0577826	FALSE	0.990549
MAML3	0.8976	0.1024	2.17084	-0.306363	FALSE	0.9897
ACOT11	0.8974	0.1026	2.16866	0.00422001	FALSE	0.988853
AC138305.1	0.8974	0.1026	2.16866	0.0659967	FALSE	0.988853
HSPA1B	0.8974	0.1026	2.16866	0.134219	FALSE	0.988853
CYYR1	0.8972	0.1028	2.16649	-0.0685983	FALSE	0.988007
AC137770.1	0.8972	0.1028	2.16649	-0.149027	FALSE	0.988007
LINC02775	0.8972	0.1028	2.16649	0.0402203	FALSE	0.988007
JUN	0.8972	0.1028	2.16649	0.146759	FALSE	0.988007
FRAS1	0.897	0.103	2.16433	-0.494928	FALSE	0.987163
LINC02073	0.8968	0.1032	2.16216	-0.134943	FALSE	0.98632
AP003086.1	0.8968	0.1032	2.16216	-0.466794	FALSE	0.98632
TMEM51	0.8968	0.1032	2.16216	-0.568848	FALSE	0.98632
ITGB8	0.8968	0.1032	2.16216	0.64635	FALSE	0.98632
AL133304.3	0.8964	0.1036	2.15785	-0.170119	FALSE	0.98464
MAOB	0.8962	0.1038	2.1557	-0.135823	FALSE	0.983803
AC117386.2	0.8962	0.1038	2.1557	0.0345674	FALSE	0.983803
APCDD1	0.8962	0.1038	2.1557	-0.0593729	FALSE	0.983803
CBLN2	0.8962	0.1038	2.1557	0.519178	FALSE	0.983803
AC007091.1	0.8962	0.1038	2.1557	0.240057	FALSE	0.983803
LINC01695	0.8962	0.1038	2.1557	-0.0780821	FALSE	0.983803
AL590807.1	0.8958	0.1042	2.1514	-0.428717	FALSE	0.982132
RPP38	0.8958	0.1042	2.1514	-0.516355	FALSE	0.982132
RPL3	0.8956	0.1044	2.14926	-0.632232	FALSE	0.9813
ITM2C	0.8956	0.1044	2.14926	-0.577626	FALSE	0.9813
SLC26A7	0.8956	0.1044	2.14926	0.431725	FALSE	0.9813
AC004949.1	0.8956	0.1044	2.14926	-0.123773	FALSE	0.9813
COL5A3	0.8956	0.1044	2.14926	-0.0315108	FALSE	0.9813
LPCAT2	0.8954	0.1046	2.14713	-0.156307	FALSE	0.980468
CALCB	0.8954	0.1046	2.14713	-0.836914	FALSE	0.980468
AC009315.1	0.8954	0.1046	2.14713	-0.0411725	FALSE	0.980468
AC079921.1	0.8954	0.1046	2.14713	-0.511845	FALSE	0.980468
HS3ST3A1	0.8952	0.1048	2.14499	-0.60908	FALSE	0.979639
RPS18	0.895	0.105	2.14286	-0.629459	FALSE	0.978811
PAPPA	0.895	0.105	2.14286	-0.310438	FALSE	0.978811
AL035401.1	0.8948	0.1052	2.14074	0.335898	FALSE	0.977984
LINC01151	0.8948	0.1052	2.14074	0.00874758	FALSE	0.977984
SAMSN1	0.8948	0.1052	2.14074	0.429854	FALSE	0.977984
CDH8	0.8946	0.1054	2.13861	-0.255453	FALSE	0.977159
LINC01197	0.8946	0.1054	2.13861	0.649222	FALSE	0.977159
NDN	0.8946	0.1054	2.13861	-0.438249	FALSE	0.977159
LINC02240	0.8946	0.1054	2.13861	0.037499	FALSE	0.977159
AL583785.1	0.8946	0.1054	2.13861	-0.482357	FALSE	0.977159
HES4	0.8946	0.1054	2.13861	-0.730091	FALSE	0.977159
CMTM7	0.8946	0.1054	2.13861	-0.731019	FALSE	0.977159
NR2F2-AS1	0.8944	0.1056	2.13649	0.368739	FALSE	0.976336
RSPO3	0.8942	0.1058	2.13438	-0.0465093	FALSE	0.975514
PBX3	0.8942	0.1058	2.13438	0.424629	FALSE	0.975514
RELN	0.894	0.106	2.13227	0.570704	FALSE	0.974694
AC093535.1	0.894	0.106	2.13227	0.131734	FALSE	0.974694
MYO5B	0.894	0.106	2.13227	-0.0192208	FALSE	0.974694
PLOD2	0.894	0.106	2.13227	0.288778	FALSE	0.974694
INPP4B	0.894	0.106	2.13227	0.34598	FALSE	0.974694
CDH12	0.894	0.106	2.13227	0.222943	FALSE	0.974694
AC009226.1	0.894	0.106	2.13227	-0.574379	FALSE	0.974694
IL15	0.894	0.106	2.13227	0.335762	FALSE	0.974694
LINC02263	0.8938	0.1062	2.13016	0.136873	FALSE	0.973875
DISC1FP1	0.8938	0.1062	2.13016	0.25448	FALSE	0.973875
AC005040.2	0.8938	0.1062	2.13016	0.037581	FALSE	0.973875
PLCG2	0.8936	0.1064	2.12805	0.466599	FALSE	0.973058
ARHGAP25	0.8936	0.1064	2.12805	0.0160937	FALSE	0.973058
AC073114.1	0.8936	0.1064	2.12805	-0.322686	FALSE	0.973058
ADAMTS3	0.8934	0.1066	2.12595	0.294325	FALSE	0.972243
LINC01102	0.8934	0.1066	2.12595	0.182077	FALSE	0.972243
PCSK1N	0.8934	0.1066	2.12595	-0.37153	FALSE	0.972243
MKX	0.8932	0.1068	2.12385	-0.543773	FALSE	0.971429
AC093898.1	0.8932	0.1068	2.12385	0.674672	FALSE	0.971429
MEF2C-AS2	0.893	0.107	2.12176	-0.144274	FALSE	0.970616
C4orf48	0.8928	0.1072	2.11967	-0.565984	FALSE	0.969805
RPL8	0.8928	0.1072	2.11967	-0.581388	FALSE	0.969805
TSBP1-AS1	0.8928	0.1072	2.11967	-0.0462227	FALSE	0.969805
C5AR1	0.8926	0.1074	2.11758	0.181201	FALSE	0.968996
APOE	0.8926	0.1074	2.11758	0.346148	FALSE	0.968996
RPS27	0.8926	0.1074	2.11758	-0.449369	FALSE	0.968996
SNTG2	0.8926	0.1074	2.11758	0.183808	FALSE	0.968996
PDE9A	0.8926	0.1074	2.11758	0.283164	FALSE	0.968996
AC021723.2	0.8924	0.1076	2.11549	-0.18361	FALSE	0.968188
AC093765.3	0.8924	0.1076	2.11549	0.139446	FALSE	0.968188
AADACL2-AS1	0.8922	0.1078	2.11341	0.318107	FALSE	0.967381
AL135878.1	0.8922	0.1078	2.11341	0.485473	FALSE	0.967381
RORB	0.892	0.108	2.11133	0.272056	FALSE	0.966576
RPL19	0.892	0.108	2.11133	-0.556504	FALSE	0.966576
LRP4	0.892	0.108	2.11133	0.512289	FALSE	0.966576
BAG3	0.8918	0.1082	2.10926	-0.0781422	FALSE	0.965773
INSYN2A	0.8916	0.1084	2.10719	0.318254	FALSE	0.964971
SCHLAP1	0.8916	0.1084	2.10719	0.362494	FALSE	0.964971
RNASEK	0.8916	0.1084	2.10719	-0.615154	FALSE	0.964971
EDA	0.8914	0.1086	2.10512	-0.369883	FALSE	0.96417
NFAM1	0.8914	0.1086	2.10512	0.515312	FALSE	0.96417
LINC01821	0.8914	0.1086	2.10512	0.318398	FALSE	0.96417
PTPRZ1	0.8912	0.1088	2.10306	0.481695	FALSE	0.963371
TGFB1	0.8912	0.1088	2.10306	-0.527002	FALSE	0.963371
INPP5D	0.8912	0.1088	2.10306	0.618262	FALSE	0.963371
FKBP5	0.891	0.109	2.101	0.603845	FALSE	0.962574
ARHGAP24	0.891	0.109	2.101	0.195871	FALSE	0.962574
CKS2	0.891	0.109	2.101	0.0577345	FALSE	0.962574
LINC01950	0.891	0.109	2.101	-0.00890732	FALSE	0.962574
MRVI1	0.8908	0.1092	2.09894	0.341902	FALSE	0.961777
ADAMTS2	0.8908	0.1092	2.09894	-0.437062	FALSE	0.961777
HAUS7	0.8908	0.1092	2.09894	0.480086	FALSE	0.961777
AL627171.2	0.8906	0.1094	2.09688	0.867818	FALSE	0.960983
LDLRAD3	0.8906	0.1094	2.09688	0.196602	FALSE	0.960983
PARM1	0.8906	0.1094	2.09688	0.445511	FALSE	0.960983
RBM20	0.8906	0.1094	2.09688	-0.53307	FALSE	0.960983
AC090125.1	0.8904	0.1096	2.09483	0.185825	FALSE	0.960189
GRM8	0.8904	0.1096	2.09483	-0.113297	FALSE	0.960189
OPRM1	0.8902	0.1098	2.09279	-0.0261025	FALSE	0.959398
MYO1E	0.8902	0.1098	2.09279	0.213941	FALSE	0.959398
RPL7A	0.8902	0.1098	2.09279	-0.556879	FALSE	0.959398
AC091912.3	0.8902	0.1098	2.09279	-0.424742	FALSE	0.959398
AC061958.1	0.8902	0.1098	2.09279	0.0871048	FALSE	0.959398
CA10	0.8902	0.1098	2.09279	0.505588	FALSE	0.959398
CCDC85B	0.8902	0.1098	2.09279	-0.666183	FALSE	0.959398
SLC1A3	0.8902	0.1098	2.09279	0.352043	FALSE	0.959398
SERPINE2	0.8902	0.1098	2.09279	-0.150387	FALSE	0.959398
LINC01807	0.89	0.11	2.09074	-0.276304	FALSE	0.958607
TAFA4	0.8898	0.1102	2.0887	-0.4197	FALSE	0.957818
PLP1	0.8898	0.1102	2.0887	0.932466	FALSE	0.957818
GRIK3	0.8898	0.1102	2.0887	0.24229	FALSE	0.957818
LINC00320	0.8898	0.1102	2.0887	0.499634	FALSE	0.957818
AC245187.2	0.8896	0.1104	2.08666	0.389966	FALSE	0.957031
LINC02742	0.8896	0.1104	2.08666	0.615848	FALSE	0.957031
LINC02694	0.8896	0.1104	2.08666	-0.104434	FALSE	0.957031
AC008574.1	0.8896	0.1104	2.08666	0.498218	FALSE	0.957031
AC079465.1	0.8896	0.1104	2.08666	-0.523454	FALSE	0.957031
C11orf96	0.8896	0.1104	2.08666	-0.194807	FALSE	0.957031
SAMMSON	0.8896	0.1104	2.08666	-0.28653	FALSE	0.957031
NPPC	0.8896	0.1104	2.08666	-0.483836	FALSE	0.957031
SASH1	0.8896	0.1104	2.08666	-0.0975084	FALSE	0.957031
FTL	0.8894	0.1106	2.08463	-0.454487	FALSE	0.956245
AC119674.1	0.8894	0.1106	2.08463	-0.0905433	FALSE	0.956245
CAMK2N2	0.8892	0.1108	2.0826	-0.458384	FALSE	0.95546
ALDH1A2	0.8892	0.1108	2.0826	-0.0584521	FALSE	0.95546
NR4A1	0.889	0.111	2.08057	-0.242735	FALSE	0.954677
RPL35	0.889	0.111	2.08057	-0.476529	FALSE	0.954677
RPL15	0.889	0.111	2.08057	-0.465004	FALSE	0.954677
AL356295.1	0.8886	0.1114	2.07652	0.383147	FALSE	0.953115
GRAMD2B	0.8886	0.1114	2.07652	0.482604	FALSE	0.953115
LINC01258	0.8884	0.1116	2.0745	-0.443599	FALSE	0.952336
CDH11	0.8884	0.1116	2.0745	0.230556	FALSE	0.952336
NDRG2	0.8882	0.1118	2.07249	0.657076	FALSE	0.951558
SOX2-OT	0.8882	0.1118	2.07249	-0.473003	FALSE	0.951558
TLL1	0.8882	0.1118	2.07249	0.0102906	FALSE	0.951558
ADRA1B	0.888	0.112	2.07047	-0.705662	FALSE	0.950782
NLRP1	0.8878	0.1122	2.06846	0.435019	FALSE	0.950007
TCN2	0.8878	0.1122	2.06846	0.218606	FALSE	0.950007
LAMA2	0.8876	0.1124	2.06646	0.372586	FALSE	0.949234
AC008127.1	0.8874	0.1126	2.06445	-0.386952	FALSE	0.948462
TMSB10	0.8874	0.1126	2.06445	-0.622181	FALSE	0.948462
AF274853.1	0.8872	0.1128	2.06245	0.116424	FALSE	0.947691
AC011246.1	0.887	0.113	2.06046	0.519515	FALSE	0.946922
THSD7B	0.887	0.113	2.06046	-0.20321	FALSE	0.946922
BRINP3	0.887	0.113	2.06046	0.0935407	FALSE	0.946922
LINC01322	0.8868	0.1132	2.05846	-0.263244	FALSE	0.946154
ENTPD3-AS1	0.8868	0.1132	2.05846	-0.539868	FALSE	0.946154
RPS12	0.8868	0.1132	2.05846	-0.578233	FALSE	0.946154
LINC01924	0.8868	0.1132	2.05846	-0.0871878	FALSE	0.946154
CSRP1	0.8868	0.1132	2.05846	0.700712	FALSE	0.946154
SYT10	0.8866	0.1134	2.05647	-0.206588	FALSE	0.945387
CNTNAP5	0.8866	0.1134	2.05647	-0.244625	FALSE	0.945387
AC025470.2	0.8866	0.1134	2.05647	-0.0373139	FALSE	0.945387
ARMC3	0.8864	0.1136	2.05448	-0.0374765	FALSE	0.944622
RPS25	0.8864	0.1136	2.05448	-0.454347	FALSE	0.944622
LRP2	0.8862	0.1138	2.0525	-0.323121	FALSE	0.943858
AC246817.2	0.8862	0.1138	2.0525	0.52369	FALSE	0.943858
RPL29	0.886	0.114	2.05052	-0.554248	FALSE	0.943095
HTR2C	0.886	0.114	2.05052	0.140785	FALSE	0.943095
AL137017.1	0.886	0.114	2.05052	-0.283902	FALSE	0.943095
AGBL1	0.886	0.114	2.05052	0.697013	FALSE	0.943095
AL592156.2	0.8858	0.1142	2.04854	0.327553	FALSE	0.942334
FXYD1	0.8856	0.1144	2.04656	0.103499	FALSE	0.941574
AC090015.1	0.8856	0.1144	2.04656	-0.00028944	FALSE	0.941574
SEZ6L	0.8854	0.1146	2.04459	0.244622	FALSE	0.940815
AC022784.1	0.8852	0.1148	2.04262	-0.0162234	FALSE	0.940058
B2M	0.8852	0.1148	2.04262	0.020144	FALSE	0.940058
SEMA5A	0.8852	0.1148	2.04262	0.444197	FALSE	0.940058
SLC25A18	0.8852	0.1148	2.04262	0.25444	FALSE	0.940058
SPSB1	0.885	0.115	2.04066	0.491623	FALSE	0.939302
AC077690.1	0.885	0.115	2.04066	0.0968504	FALSE	0.939302
LINC01331	0.885	0.115	2.04066	0.417542	FALSE	0.939302
F11-AS1	0.8848	0.1152	2.03869	0.218858	FALSE	0.938548
SPATA13	0.8848	0.1152	2.03869	0.831572	FALSE	0.938548
GLDC	0.8848	0.1152	2.03869	-0.277019	FALSE	0.938548
AL117329.1	0.8848	0.1152	2.03869	0.380633	FALSE	0.938548
AL591368.1	0.8848	0.1152	2.03869	0.831562	FALSE	0.938548
HEBP2	0.8848	0.1152	2.03869	-0.451943	FALSE	0.938548
RABAC1	0.8846	0.1154	2.03673	-0.514291	FALSE	0.937794
PRR16	0.8844	0.1156	2.03477	0.0367393	FALSE	0.937042
PDE7B	0.8844	0.1156	2.03477	0.21585	FALSE	0.937042
LRRIQ1	0.8844	0.1156	2.03477	-0.197953	FALSE	0.937042
RANBP3L	0.8842	0.1158	2.03282	-0.18985	FALSE	0.936291
APOD	0.8842	0.1158	2.03282	0.58734	FALSE	0.936291
COX6A1	0.8842	0.1158	2.03282	-0.361308	FALSE	0.936291
AL591518.1	0.8842	0.1158	2.03282	-0.0589304	FALSE	0.936291
HSPA8	0.884	0.116	2.03087	-0.354237	FALSE	0.935542
CCDC178	0.884	0.116	2.03087	0.39425	FALSE	0.935542
LINC01320	0.884	0.116	2.03087	0.193867	FALSE	0.935542
AC018467.1	0.8838	0.1162	2.02892	-0.0284266	FALSE	0.934794
ZNF98	0.8838	0.1162	2.02892	0.449919	FALSE	0.934794
TPM2	0.8838	0.1162	2.02892	0.259943	FALSE	0.934794
CNTN6	0.8838	0.1162	2.02892	-0.287217	FALSE	0.934794
FREM1	0.8836	0.1164	2.02697	0.18798	FALSE	0.934047
LHFPL3	0.8836	0.1164	2.02697	0.186627	FALSE	0.934047
LY75	0.8836	0.1164	2.02697	0.204535	FALSE	0.934047
MEIS2	0.8834	0.1166	2.02503	0.392341	FALSE	0.933301
RPS7	0.8834	0.1166	2.02503	-0.59786	FALSE	0.933301
PRKG1	0.8832	0.1168	2.02309	0.207087	FALSE	0.932557
AC013391.2	0.8832	0.1168	2.02309	0.7818	FALSE	0.932557
SOX6	0.8832	0.1168	2.02309	0.0197854	FALSE	0.932557
ATAD3C	0.8832	0.1168	2.02309	-0.246048	FALSE	0.932557
MMD2	0.8832	0.1168	2.02309	0.162547	FALSE	0.932557
FLT1	0.8832	0.1168	2.02309	-0.193624	FALSE	0.932557
AL590867.1	0.8832	0.1168	2.02309	0.14338	FALSE	0.932557
BCAS1	0.8832	0.1168	2.02309	0.584723	FALSE	0.932557
ST6GALNAC2	0.8832	0.1168	2.02309	-0.426963	FALSE	0.932557
LINC02552	0.883	0.117	2.02115	-0.747176	FALSE	0.931814
RPL35A	0.8826	0.1174	2.01729	-0.423267	FALSE	0.930332
AC132803.1	0.8826	0.1174	2.01729	-0.140191	FALSE	0.930332
LINC02254	0.8826	0.1174	2.01729	0.551796	FALSE	0.930332
GREM2	0.8826	0.1174	2.01729	0.666515	FALSE	0.930332
RPS28	0.8824	0.1176	2.01536	-0.571696	FALSE	0.929593
SNED1	0.8824	0.1176	2.01536	0.239179	FALSE	0.929593
RPL10	0.8824	0.1176	2.01536	-0.492902	FALSE	0.929593
LINC01266	0.8822	0.1178	2.01343	-0.271324	FALSE	0.928855
BEX3	0.8822	0.1178	2.01343	-0.458405	FALSE	0.928855
COX7C	0.8822	0.1178	2.01343	-0.537319	FALSE	0.928855
MPPED2	0.882	0.118	2.01151	0.293327	FALSE	0.928118
AC111006.1	0.8818	0.1182	2.00959	0.369542	FALSE	0.927383
LINC02641	0.8818	0.1182	2.00959	0.186296	FALSE	0.927383
GABARAP	0.8818	0.1182	2.00959	-0.422521	FALSE	0.927383
DEC1	0.8818	0.1182	2.00959	0.611963	FALSE	0.927383
AC090630.1	0.8818	0.1182	2.00959	-0.17435	FALSE	0.927383
AC093607.1	0.8818	0.1182	2.00959	0.330617	FALSE	0.927383
MRAP2	0.8818	0.1182	2.00959	0.0964031	FALSE	0.927383
ITPR2	0.8818	0.1182	2.00959	0.030529	FALSE	0.927383
LINC00536	0.8818	0.1182	2.00959	0.599391	FALSE	0.927383
POU6F2	0.8816	0.1184	2.00767	0.168876	FALSE	0.926648
AC110614.1	0.8816	0.1184	2.00767	0.16889	FALSE	0.926648
RPS14	0.8816	0.1184	2.00767	-0.575351	FALSE	0.926648
RMST	0.8816	0.1184	2.00767	-0.0297098	FALSE	0.926648
AC093298.2	0.8816	0.1184	2.00767	-0.141952	FALSE	0.926648
AC073091.3	0.8814	0.1186	2.00575	0.326451	FALSE	0.925915
TMLHE-AS1	0.8814	0.1186	2.00575	-0.475196	FALSE	0.925915
CNBD1	0.8814	0.1186	2.00575	0.475131	FALSE	0.925915
AC087627.1	0.8814	0.1186	2.00575	0.223929	FALSE	0.925915
LINC02196	0.8812	0.1188	2.00384	-0.482428	FALSE	0.925184
HIST1H4C	0.8812	0.1188	2.00384	-0.217093	FALSE	0.925184
KLHL4	0.8812	0.1188	2.00384	0.28842	FALSE	0.925184
LRMP	0.881	0.119	2.00193	-0.34084	FALSE	0.924453
ANO3	0.881	0.119	2.00193	0.388388	FALSE	0.924453
AC009879.4	0.881	0.119	2.00193	-0.473854	FALSE	0.924453
KCNMB2	0.881	0.119	2.00193	0.0828328	FALSE	0.924453
NOS1	0.8808	0.1192	2.00003	0.0335579	FALSE	0.923724
IGSF21	0.8808	0.1192	2.00003	0.0170083	FALSE	0.923724
EYA2	0.8808	0.1192	2.00003	0.344578	FALSE	0.923724
LINC01483	0.8808	0.1192	2.00003	0.0409565	FALSE	0.923724
ANKFN1	0.8808	0.1192	2.00003	-0.249551	FALSE	0.923724
HMCN1	0.8808	0.1192	2.00003	-0.0235796	FALSE	0.923724
C9orf153	0.8806	0.1194	1.99812	0.0374503	FALSE	0.922996
AC009975.1	0.8806	0.1194	1.99812	-0.0731068	FALSE	0.922996
FGD5	0.8806	0.1194	1.99812	0.4899	FALSE	0.922996
AC092422.1	0.8806	0.1194	1.99812	-0.268112	FALSE	0.922996
PDGFC	0.8806	0.1194	1.99812	0.114497	FALSE	0.922996
IPCEF1	0.8806	0.1194	1.99812	0.28389	FALSE	0.922996
PTGDS	0.8806	0.1194	1.99812	0.715978	FALSE	0.922996
TLL2	0.8804	0.1196	1.99622	-0.127062	FALSE	0.922269
CDH13	0.8804	0.1196	1.99622	-0.161224	FALSE	0.922269
LINC01876	0.8802	0.1198	1.99433	-0.382507	FALSE	0.921543
AC095060.1	0.8802	0.1198	1.99433	-0.0163403	FALSE	0.921543
MYLPF	0.8802	0.1198	1.99433	0.22674	FALSE	0.921543
LY86-AS1	0.8802	0.1198	1.99433	0.327513	FALSE	0.921543
AL157944.1	0.8802	0.1198	1.99433	0.631212	FALSE	0.921543
ATP6AP1	0.8802	0.1198	1.99433	-0.358078	FALSE	0.921543
CHODL	0.8802	0.1198	1.99433	0.171759	FALSE	0.921543
UQCR10	0.8798	0.1202	1.99054	-0.415974	FALSE	0.920096
LINC01202	0.8798	0.1202	1.99054	-0.315386	FALSE	0.920096
AL136114.1	0.8798	0.1202	1.99054	0.245587	FALSE	0.920096
ATP6V0D2	0.8798	0.1202	1.99054	-0.00332499	FALSE	0.920096
CRYAB	0.8798	0.1202	1.99054	-0.203135	FALSE	0.920096
RPL7	0.8796	0.1204	1.98865	-0.493086	FALSE	0.919374
AL163541.1	0.8796	0.1204	1.98865	-0.168982	FALSE	0.919374
LINC00507	0.8794	0.1206	1.98676	0.30669	FALSE	0.918653
AC098829.1	0.8794	0.1206	1.98676	0.54533	FALSE	0.918653
TG	0.8792	0.1208	1.98488	0.0992942	FALSE	0.917933
TMEM220-AS1	0.8792	0.1208	1.98488	0.0433569	FALSE	0.917933
H3F3B	0.8792	0.1208	1.98488	-0.237684	FALSE	0.917933
LINC02763	0.8788	0.1212	1.98112	0.0447488	FALSE	0.916497
RPL32	0.8788	0.1212	1.98112	-0.505879	FALSE	0.916497
LINC00871	0.8786	0.1214	1.97924	0.641607	FALSE	0.915781
TSHZ2	0.8786	0.1214	1.97924	0.44102	FALSE	0.915781
RPS13	0.8786	0.1214	1.97924	-0.531345	FALSE	0.915781
LINC00499	0.8786	0.1214	1.97924	0.454936	FALSE	0.915781
AL589693.1	0.8786	0.1214	1.97924	0.430516	FALSE	0.915781
TUBB2A	0.8784	0.1216	1.97737	-0.159463	FALSE	0.915066
AC021613.1	0.8784	0.1216	1.97737	0.226559	FALSE	0.915066
CHCHD2	0.8782	0.1218	1.97549	-0.471448	FALSE	0.914353
DOCK1	0.8782	0.1218	1.97549	0.612252	FALSE	0.914353
AC026167.1	0.878	0.122	1.97363	-0.191011	FALSE	0.91364
PRELID2	0.878	0.122	1.97363	-0.208325	FALSE	0.91364
DCDC1	0.878	0.122	1.97363	0.10889	FALSE	0.91364
CCBE1	0.878	0.122	1.97363	0.0700569	FALSE	0.91364
AKAP13	0.8778	0.1222	1.97176	-0.395154	FALSE	0.912929
LINC01470	0.8776	0.1224	1.9699	0.0502129	FALSE	0.912219
RPH3AL	0.8776	0.1224	1.9699	0.363731	FALSE	0.912219
AJ009632.2	0.8774	0.1226	1.96804	0.200359	FALSE	0.91151
ROBO2	0.8774	0.1226	1.96804	-0.194349	FALSE	0.91151
ADAMTSL1	0.8774	0.1226	1.96804	0.0219898	FALSE	0.91151
LINC01411	0.8772	0.1228	1.96618	0.443105	FALSE	0.910802
SLIT3	0.8772	0.1228	1.96618	0.0626583	FALSE	0.910802
RPL13	0.8772	0.1228	1.96618	-0.527851	FALSE	0.910802
LINC02355	0.8772	0.1228	1.96618	0.0291076	FALSE	0.910802
FAM114A1	0.8772	0.1228	1.96618	0.214427	FALSE	0.910802
RPL36	0.8772	0.1228	1.96618	-0.547565	FALSE	0.910802
EYS	0.877	0.123	1.96432	-0.0517402	FALSE	0.910095
C1QTNF7	0.877	0.123	1.96432	-0.0694718	FALSE	0.910095
LINC02327	0.877	0.123	1.96432	0.0583	FALSE	0.910095
TRHDE	0.877	0.123	1.96432	0.294941	FALSE	0.910095
RPS3A	0.877	0.123	1.96432	-0.43856	FALSE	0.910095
AC002072.1	0.8766	0.1234	1.96062	0.065649	FALSE	0.908685
ACVR1C	0.8766	0.1234	1.96062	-0.112752	FALSE	0.908685
C1orf122	0.8764	0.1236	1.95877	-0.663842	FALSE	0.907982
SPARCL1	0.8764	0.1236	1.95877	0.0331354	FALSE	0.907982
ATP6V0C	0.8762	0.1238	1.95693	-0.345674	FALSE	0.907279
AL358937.1	0.8762	0.1238	1.95693	0.0247097	FALSE	0.907279
DIAPH3	0.8762	0.1238	1.95693	0.42987	FALSE	0.907279
RPS16	0.876	0.124	1.95508	-0.554116	FALSE	0.906578
DAAM2	0.876	0.124	1.95508	0.383173	FALSE	0.906578
AC244502.1	0.876	0.124	1.95508	0.509727	FALSE	0.906578
COBLL1	0.8758	0.1242	1.95324	0.231611	FALSE	0.905878
PREX1	0.8758	0.1242	1.95324	0.487288	FALSE	0.905878
C8orf37-AS1	0.8758	0.1242	1.95324	-0.150607	FALSE	0.905878
COL11A1	0.8758	0.1242	1.95324	-0.0470338	FALSE	0.905878
FOXP2	0.8756	0.1244	1.95141	0.106054	FALSE	0.90518
NKAIN1	0.8756	0.1244	1.95141	0.388633	FALSE	0.90518
LINC01208	0.8756	0.1244	1.95141	0.0591106	FALSE	0.90518
FSTL4	0.8754	0.1246	1.94957	0.317778	FALSE	0.904482
AC109466.1	0.8754	0.1246	1.94957	0.0150027	FALSE	0.904482
SP110	0.8752	0.1248	1.94774	0.0244327	FALSE	0.903785
AGMO	0.8752	0.1248	1.94774	0.00647402	FALSE	0.903785
AL445524.1	0.8752	0.1248	1.94774	0.102856	FALSE	0.903785
RFTN2	0.875	0.125	1.94591	0.222451	FALSE	0.90309
LINC02755	0.8746	0.1254	1.94226	0.267858	FALSE	0.901702
IL1RAP	0.8746	0.1254	1.94226	0.013236	FALSE	0.901702
LAMA3	0.8746	0.1254	1.94226	0.529328	FALSE	0.901702
RPLP1	0.8744	0.1256	1.94044	-0.43482	FALSE	0.90101
TBXAS1	0.8744	0.1256	1.94044	0.642835	FALSE	0.90101
AC012405.1	0.8744	0.1256	1.94044	0.053803	FALSE	0.90101
AC106729.1	0.8744	0.1256	1.94044	0.434975	FALSE	0.90101
CORIN	0.8744	0.1256	1.94044	-0.0759535	FALSE	0.90101
AC068888.1	0.8742	0.1258	1.93862	-0.449751	FALSE	0.900319
SLC25A43	0.8742	0.1258	1.93862	-0.292807	FALSE	0.900319
UNC13D	0.8742	0.1258	1.93862	-0.0532966	FALSE	0.900319
RPLP0	0.874	0.126	1.9368	-0.42213	FALSE	0.899629
AC007402.1	0.874	0.126	1.9368	-0.0745835	FALSE	0.899629
KIAA1211L	0.874	0.126	1.9368	0.398712	FALSE	0.899629
TESPA1	0.874	0.126	1.9368	0.316386	FALSE	0.899629
C10orf90	0.8738	0.1262	1.93498	0.281746	FALSE	0.898941
STXBP6	0.8738	0.1262	1.93498	0.241391	FALSE	0.898941
AL591501.1	0.8736	0.1264	1.93317	0.432244	FALSE	0.898253
YES1	0.8732	0.1268	1.92955	0.251585	FALSE	0.896881
ZNF804B	0.8732	0.1268	1.92955	-0.0892937	FALSE	0.896881
SLC9A9	0.8732	0.1268	1.92955	0.376037	FALSE	0.896881
FGF2	0.8732	0.1268	1.92955	-0.0773926	FALSE	0.896881
PLAAT3	0.8732	0.1268	1.92955	0.559995	FALSE	0.896881
PTPRO	0.8732	0.1268	1.92955	0.199603	FALSE	0.896881
ATP8B1	0.8732	0.1268	1.92955	-0.443209	FALSE	0.896881
MND1	0.873	0.127	1.92775	-0.108445	FALSE	0.896196
AC112206.2	0.873	0.127	1.92775	0.6248	FALSE	0.896196
RIT2	0.873	0.127	1.92775	-0.00987673	FALSE	0.896196
RPL17	0.873	0.127	1.92775	-0.46296	FALSE	0.896196
PCED1B	0.8728	0.1272	1.92595	0.32703	FALSE	0.895513
HPN	0.8728	0.1272	1.92595	-0.376462	FALSE	0.895513
AC096711.2	0.8728	0.1272	1.92595	0.0543179	FALSE	0.895513
CD81	0.8728	0.1272	1.92595	-0.297572	FALSE	0.895513
MAN1A1	0.8726	0.1274	1.92415	0.241971	FALSE	0.894831
SOX21-AS1	0.8726	0.1274	1.92415	0.00358105	FALSE	0.894831
AL138701.2	0.8726	0.1274	1.92415	0.290063	FALSE	0.894831
RIN3	0.8724	0.1276	1.92235	0.0896206	FALSE	0.894149
KIAA1217	0.8724	0.1276	1.92235	-0.141053	FALSE	0.894149
ANGPT1	0.8724	0.1276	1.92235	0.224847	FALSE	0.894149
ANOS1	0.8724	0.1276	1.92235	-0.232829	FALSE	0.894149
AC096570.1	0.8724	0.1276	1.92235	-0.208725	FALSE	0.894149
LINC01356	0.8724	0.1276	1.92235	0.120863	FALSE	0.894149
IQGAP2	0.8722	0.1278	1.92055	0.460466	FALSE	0.893469
ASIC2	0.8722	0.1278	1.92055	0.356169	FALSE	0.893469
MIR4300HG	0.8722	0.1278	1.92055	-0.493787	FALSE	0.893469
SCN1A-AS1	0.8722	0.1278	1.92055	-0.0472984	FALSE	0.893469
IL16	0.872	0.128	1.91876	0.156738	FALSE	0.89279
DENND6A-AS1	0.8718	0.1282	1.91697	-0.424001	FALSE	0.892112
GRM3	0.8718	0.1282	1.91697	-0.054687	FALSE	0.892112
TOGARAM2	0.8718	0.1282	1.91697	0.14343	FALSE	0.892112
AC073365.1	0.8718	0.1282	1.91697	0.225658	FALSE	0.892112
CFD	0.8718	0.1282	1.91697	0.102529	FALSE	0.892112
CCK	0.8716	0.1284	1.91518	-0.470326	FALSE	0.891435
MARCH1	0.8716	0.1284	1.91518	0.0733714	FALSE	0.891435
AC120193.1	0.8716	0.1284	1.91518	0.316747	FALSE	0.891435
ACTG1	0.8716	0.1284	1.91518	-0.293414	FALSE	0.891435
RPL13A	0.8716	0.1284	1.91518	-0.397869	FALSE	0.891435
ZEB1-AS1	0.8714	0.1286	1.91339	-0.471497	FALSE	0.890759
AL033523.1	0.8712	0.1288	1.91161	0.569607	FALSE	0.890084
RPL12	0.8712	0.1288	1.91161	-0.501595	FALSE	0.890084
CDK6	0.8712	0.1288	1.91161	-0.0117846	FALSE	0.890084
SLC32A1	0.8712	0.1288	1.91161	-0.355315	FALSE	0.890084
DISC1	0.8712	0.1288	1.91161	-0.462759	FALSE	0.890084
SEMA3E	0.871	0.129	1.90983	0.376801	FALSE	0.88941
SEL1L3	0.871	0.129	1.90983	0.158081	FALSE	0.88941
GAPDH	0.871	0.129	1.90983	-0.0731816	FALSE	0.88941
AC110023.1	0.871	0.129	1.90983	0.0339646	FALSE	0.88941
LINC00923	0.8704	0.1296	1.9045	0.411542	FALSE	0.887395
LINC02296	0.8704	0.1296	1.9045	0.101623	FALSE	0.887395
MAML2	0.8702	0.1298	1.90273	0.384305	FALSE	0.886725
RASGRP3	0.8702	0.1298	1.90273	-0.133153	FALSE	0.886725
PTPRK	0.8702	0.1298	1.90273	0.394817	FALSE	0.886725
C4orf19	0.87	0.13	1.90096	0.0655289	FALSE	0.886057
LINC00378	0.87	0.13	1.90096	-0.135013	FALSE	0.886057
AC004112.1	0.87	0.13	1.90096	-0.225128	FALSE	0.886057
TMSB4X	0.8698	0.1302	1.89919	-0.0424404	FALSE	0.885389
FAM222A	0.8698	0.1302	1.89919	-0.224104	FALSE	0.885389
AC096577.1	0.8696	0.1304	1.89743	-0.0205936	FALSE	0.884722
TNFAIP8	0.8696	0.1304	1.89743	-0.539066	FALSE	0.884722
SELENOW	0.8696	0.1304	1.89743	-0.520895	FALSE	0.884722
PCSK5	0.8692	0.1308	1.8939	0.325182	FALSE	0.883392
NME3	0.869	0.131	1.89215	-0.527394	FALSE	0.882729
AC093817.2	0.869	0.131	1.89215	-0.347482	FALSE	0.882729
AL590550.1	0.8688	0.1312	1.89039	0.508992	FALSE	0.882066
CNTN3	0.8688	0.1312	1.89039	0.241523	FALSE	0.882066
PCDHGA9	0.8686	0.1314	1.88864	0.440464	FALSE	0.881405
AL133166.1	0.8686	0.1314	1.88864	0.357158	FALSE	0.881405
LINC02645	0.8686	0.1314	1.88864	-0.150618	FALSE	0.881405
TEX41	0.8686	0.1314	1.88864	-0.215848	FALSE	0.881405
TRPC4	0.8686	0.1314	1.88864	0.0842843	FALSE	0.881405
TEC	0.8686	0.1314	1.88864	-0.0875893	FALSE	0.881405
ELN	0.8686	0.1314	1.88864	-0.0678077	FALSE	0.881405
DYSF	0.8682	0.1318	1.88514	0.0873456	FALSE	0.880085
APOLD1	0.8682	0.1318	1.88514	0.000694752	FALSE	0.880085
B3GLCT	0.868	0.132	1.88339	0.0279732	FALSE	0.879426
PTN	0.868	0.132	1.88339	0.348822	FALSE	0.879426
SKAP1	0.868	0.132	1.88339	0.332788	FALSE	0.879426
MEF2B	0.868	0.132	1.88339	0.226636	FALSE	0.879426
AL121757.2	0.868	0.132	1.88339	0.216582	FALSE	0.879426
AC003044.1	0.868	0.132	1.88339	-0.304728	FALSE	0.879426
SP140	0.8678	0.1322	1.88165	0.171882	FALSE	0.878769
RPL11	0.8678	0.1322	1.88165	-0.470256	FALSE	0.878769
PIEZO1	0.8678	0.1322	1.88165	-0.250273	FALSE	0.878769
LINC00609	0.8678	0.1322	1.88165	0.0741572	FALSE	0.878769
PDE1A	0.8678	0.1322	1.88165	0.0959969	FALSE	0.878769
GPR39	0.8676	0.1324	1.8799	-0.0270414	FALSE	0.878112
AC092640.1	0.8676	0.1324	1.8799	0.0247931	FALSE	0.878112
CALN1	0.8676	0.1324	1.8799	-0.125978	FALSE	0.878112
AL512625.3	0.8674	0.1326	1.87816	0.41173	FALSE	0.877456
LINC02853	0.8672	0.1328	1.87643	-0.0875401	FALSE	0.876802
AL589740.1	0.867	0.133	1.87469	-0.190272	FALSE	0.876148
KANK1	0.867	0.133	1.87469	-0.136707	FALSE	0.876148
AC091078.1	0.8668	0.1332	1.87296	0.277068	FALSE	0.875496
ADA2	0.8662	0.1338	1.86777	0.0786843	FALSE	0.873544
RPL24	0.8662	0.1338	1.86777	-0.480642	FALSE	0.873544
TUBA1A	0.8662	0.1338	1.86777	-0.502818	FALSE	0.873544
AC018730.1	0.8662	0.1338	1.86777	-0.0775285	FALSE	0.873544
RAI14	0.8662	0.1338	1.86777	0.174209	FALSE	0.873544
SGO1-AS1	0.866	0.134	1.86605	0.203788	FALSE	0.872895
LDHA	0.866	0.134	1.86605	-0.378615	FALSE	0.872895
PDE4B	0.866	0.134	1.86605	0.35615	FALSE	0.872895
ST18	0.8658	0.1342	1.86432	0.440078	FALSE	0.872247
RPS19	0.8658	0.1342	1.86432	-0.471193	FALSE	0.872247
MSC-AS1	0.8658	0.1342	1.86432	0.282723	FALSE	0.872247
RHBDF2	0.8658	0.1342	1.86432	0.324589	FALSE	0.872247
TTC6	0.8656	0.1344	1.8626	0.0838223	FALSE	0.871601
GULP1	0.8656	0.1344	1.8626	-0.0845864	FALSE	0.871601
CABCOCO1	0.8654	0.1346	1.86088	0.124904	FALSE	0.870955
JUNB	0.8654	0.1346	1.86088	-0.180745	FALSE	0.870955
KRTCAP2	0.8652	0.1348	1.85917	-0.533065	FALSE	0.87031
SULF2	0.8652	0.1348	1.85917	-0.0505457	FALSE	0.87031
SGCD	0.8652	0.1348	1.85917	-0.354142	FALSE	0.87031
LINC02208	0.865	0.135	1.85745	-0.0933833	FALSE	0.869666
MCC	0.865	0.135	1.85745	-0.542774	FALSE	0.869666
LINC01811	0.865	0.135	1.85745	0.228391	FALSE	0.869666
CHL1-AS2	0.865	0.135	1.85745	-0.391057	FALSE	0.869666
C19orf81	0.865	0.135	1.85745	-0.177285	FALSE	0.869666
NCALD	0.865	0.135	1.85745	-0.124788	FALSE	0.869666
MT3	0.865	0.135	1.85745	-0.186359	FALSE	0.869666
MIF	0.8648	0.1352	1.85574	-0.127966	FALSE	0.869023
ELOB	0.8648	0.1352	1.85574	-0.493788	FALSE	0.869023
VAV3	0.8648	0.1352	1.85574	-0.341816	FALSE	0.869023
LINC01091	0.8646	0.1354	1.85403	-0.0649276	FALSE	0.868381
GPX4	0.8646	0.1354	1.85403	-0.192137	FALSE	0.868381
CADPS2	0.8644	0.1356	1.85233	0.0423021	FALSE	0.86774
CDKN2B-AS1	0.8644	0.1356	1.85233	0.256144	FALSE	0.86774
RNF125	0.8642	0.1358	1.85062	-0.377209	FALSE	0.8671
MIR4713HG	0.8642	0.1358	1.85062	-0.552581	FALSE	0.8671
SATB2	0.8642	0.1358	1.85062	0.208938	FALSE	0.8671
RAB3B	0.8642	0.1358	1.85062	-0.125547	FALSE	0.8671
SPOCK3	0.8642	0.1358	1.85062	0.0694041	FALSE	0.8671
CPAMD8	0.864	0.136	1.84892	0.124492	FALSE	0.866461
AC087855.2	0.864	0.136	1.84892	0.296932	FALSE	0.866461
TP63	0.8638	0.1362	1.84722	-0.324197	FALSE	0.865823
AC246817.1	0.8638	0.1362	1.84722	0.0670242	FALSE	0.865823
SATB1-AS1	0.8638	0.1362	1.84722	0.249639	FALSE	0.865823
XIST	0.8638	0.1362	1.84722	-0.306538	FALSE	0.865823
SUCLG2	0.8636	0.1364	1.84552	-0.384394	FALSE	0.865186
RASAL1	0.8636	0.1364	1.84552	-0.251677	FALSE	0.865186
RPS23	0.8632	0.1368	1.84213	-0.338928	FALSE	0.863914
AC021086.1	0.8632	0.1368	1.84213	-0.333225	FALSE	0.863914
DDR2	0.863	0.137	1.84043	-0.14179	FALSE	0.863279
SLC14A2	0.863	0.137	1.84043	-0.263968	FALSE	0.863279
COL21A1	0.8628	0.1372	1.83874	-0.0040102	FALSE	0.862646
BBOX1-AS1	0.8628	0.1372	1.83874	0.187976	FALSE	0.862646
P2RY12	0.8628	0.1372	1.83874	-0.0828509	FALSE	0.862646
AC107223.1	0.8626	0.1374	1.83705	0.465247	FALSE	0.862013
SEMA6A-AS1	0.8624	0.1376	1.83537	-0.0555234	FALSE	0.861382
SV2B	0.8624	0.1376	1.83537	0.00226116	FALSE	0.861382
CFAP299	0.8624	0.1376	1.83537	-0.0813584	FALSE	0.861382
LINC02006	0.8622	0.1378	1.83368	0.211007	FALSE	0.860751
PLXDC2	0.8622	0.1378	1.83368	0.202889	FALSE	0.860751
BCL6	0.8622	0.1378	1.83368	0.142913	FALSE	0.860751
TTYH2	0.8622	0.1378	1.83368	-0.242721	FALSE	0.860751
MALRD1	0.862	0.138	1.832	-0.00192404	FALSE	0.860121
AC067956.1	0.8618	0.1382	1.83032	0.00230789	FALSE	0.859492
AL591043.2	0.8616	0.1384	1.82864	-0.472818	FALSE	0.858864
MAP1LC3A	0.8616	0.1384	1.82864	-0.497425	FALSE	0.858864
CYP7B1	0.8616	0.1384	1.82864	-0.266021	FALSE	0.858864
AC007563.2	0.8616	0.1384	1.82864	0.11133	FALSE	0.858864
ETNPPL	0.8614	0.1386	1.82697	0.0330329	FALSE	0.858237
AC106795.3	0.8614	0.1386	1.82697	0.327455	FALSE	0.858237
DAPK2	0.8614	0.1386	1.82697	-0.150789	FALSE	0.858237
CCDC144NL-AS1	0.8614	0.1386	1.82697	-0.303357	FALSE	0.858237
ZFHX4-AS1	0.8612	0.1388	1.82529	0.0527992	FALSE	0.857611
AL022151.1	0.861	0.139	1.82362	0.290488	FALSE	0.856985
AC091826.2	0.861	0.139	1.82362	0.0634627	FALSE	0.856985
CSGALNACT1	0.861	0.139	1.82362	-0.0829463	FALSE	0.856985
STK33	0.861	0.139	1.82362	0.0342321	FALSE	0.856985
AC104574.2	0.8608	0.1392	1.82195	0.0268941	FALSE	0.856361
AP005230.1	0.8608	0.1392	1.82195	0.0683722	FALSE	0.856361
AIM2	0.8606	0.1394	1.82028	-0.352233	FALSE	0.855737
FERMT3	0.8606	0.1394	1.82028	-0.164317	FALSE	0.855737
CPNE4	0.8604	0.1396	1.81862	-0.185879	FALSE	0.855115
LHFPL6	0.8604	0.1396	1.81862	0.231064	FALSE	0.855115
LRRK1	0.8602	0.1398	1.81695	0.186567	FALSE	0.854493
AC083870.1	0.8602	0.1398	1.81695	-0.0548787	FALSE	0.854493
COL24A1	0.8598	0.1402	1.81363	-0.0700421	FALSE	0.853252
AL137024.1	0.8596	0.1404	1.81197	0.26598	FALSE	0.852633
AC069133.1	0.8594	0.1406	1.81032	0.00930881	FALSE	0.852015
RPS15A	0.8594	0.1406	1.81032	-0.515687	FALSE	0.852015
SLC7A14-AS1	0.8592	0.1408	1.80866	-0.0413456	FALSE	0.851397
AC124290.1	0.8592	0.1408	1.80866	0.17763	FALSE	0.851397
METAP1D	0.8592	0.1408	1.80866	-0.394341	FALSE	0.851397
AL589935.1	0.8592	0.1408	1.80866	0.0298586	FALSE	0.851397
APBB1IP	0.8592	0.1408	1.80866	-0.0138364	FALSE	0.851397
TTC29	0.859	0.141	1.80701	0.3122	FALSE	0.850781
HS3ST5	0.8588	0.1412	1.80536	0.229257	FALSE	0.850165
LINC01358	0.8586	0.1414	1.80371	0.176654	FALSE	0.849551
TMEM63A	0.8584	0.1416	1.80206	0.426197	FALSE	0.848937
CD163L1	0.8584	0.1416	1.80206	0.156649	FALSE	0.848937
CARD18	0.8584	0.1416	1.80206	-0.0961256	FALSE	0.848937
AC022031.2	0.8584	0.1416	1.80206	-0.193876	FALSE	0.848937
PTK2B	0.8582	0.1418	1.80042	0.188227	FALSE	0.848324
RPL21	0.8582	0.1418	1.80042	-0.417091	FALSE	0.848324
CMTM8	0.8582	0.1418	1.80042	-0.287914	FALSE	0.848324
MYO10	0.8582	0.1418	1.80042	0.411256	FALSE	0.848324
WIPF1	0.858	0.142	1.79878	0.0824971	FALSE	0.847712
PTPRG-AS1	0.858	0.142	1.79878	-0.314333	FALSE	0.847712
AC004784.1	0.8578	0.1422	1.79714	-0.228487	FALSE	0.8471
CLCA4-AS1	0.8578	0.1422	1.79714	0.595512	FALSE	0.8471
LINC01378	0.8578	0.1422	1.79714	0.19981	FALSE	0.8471
OBI1-AS1	0.8578	0.1422	1.79714	-0.198558	FALSE	0.8471
ATP10A	0.8578	0.1422	1.79714	0.408015	FALSE	0.8471
HOPX	0.8578	0.1422	1.79714	-0.057807	FALSE	0.8471
AC025263.1	0.8576	0.1424	1.7955	0.0159087	FALSE	0.84649
AC004817.5	0.8576	0.1424	1.7955	-0.0143895	FALSE	0.84649
LINC02112	0.8576	0.1424	1.7955	0.239845	FALSE	0.84649
ZNF124	0.8574	0.1426	1.79386	0.000983715	FALSE	0.84588
AC020687.1	0.8574	0.1426	1.79386	0.0368905	FALSE	0.84588
HS6ST3	0.8574	0.1426	1.79386	0.0677557	FALSE	0.84588
VAMP2	0.8572	0.1428	1.79223	-0.323046	FALSE	0.845272
RPLP2	0.857	0.143	1.79059	-0.395458	FALSE	0.844664
AC090644.1	0.857	0.143	1.79059	-0.077198	FALSE	0.844664
ARRDC3-AS1	0.857	0.143	1.79059	-0.241039	FALSE	0.844664
MSN	0.857	0.143	1.79059	0.137671	FALSE	0.844664
LINC01934	0.857	0.143	1.79059	0.000991821	FALSE	0.844664
ADAMTS9	0.8568	0.1432	1.78896	-0.373447	FALSE	0.844057
MECOM	0.8568	0.1432	1.78896	0.0022397	FALSE	0.844057
LINC01006	0.8568	0.1432	1.78896	-0.139528	FALSE	0.844057
LINC02458	0.8568	0.1432	1.78896	0.304975	FALSE	0.844057
AC104389.5	0.8566	0.1434	1.78733	0.285399	FALSE	0.843451
LINC01010	0.8566	0.1434	1.78733	0.0912585	FALSE	0.843451
ACADL	0.8564	0.1436	1.78571	-0.0531402	FALSE	0.842846
LRMDA	0.8564	0.1436	1.78571	0.379426	FALSE	0.842846
BAALC-AS1	0.8562	0.1438	1.78408	-0.0570178	FALSE	0.842241
LINC01619	0.8562	0.1438	1.78408	0.159958	FALSE	0.842241
WDR49	0.8562	0.1438	1.78408	-0.168272	FALSE	0.842241
CKB	0.8562	0.1438	1.78408	-0.273314	FALSE	0.842241
ITGAV	0.8562	0.1438	1.78408	-0.134165	FALSE	0.842241
FTH1	0.8558	0.1442	1.78084	-0.280432	FALSE	0.841035
ARHGAP15	0.8558	0.1442	1.78084	0.288496	FALSE	0.841035
ATP5ME	0.8556	0.1444	1.77922	-0.370502	FALSE	0.840433
ARHGAP42	0.8556	0.1444	1.77922	-0.00572443	FALSE	0.840433
LINC02664	0.8556	0.1444	1.77922	-0.207396	FALSE	0.840433
LINC02141	0.8554	0.1446	1.7776	-0.412206	FALSE	0.839832
IQCJ-SCHIP1	0.8554	0.1446	1.7776	0.47336	FALSE	0.839832
AC244131.2	0.8554	0.1446	1.7776	0.260531	FALSE	0.839832
DACH2	0.8552	0.1448	1.77598	0.040977	FALSE	0.839231
SMAD3	0.8552	0.1448	1.77598	-0.0945854	FALSE	0.839231
ZNF804A	0.855	0.145	1.77437	-0.0885501	FALSE	0.838632
ATP2B4	0.8548	0.1452	1.77276	0.270366	FALSE	0.838033
PEBP1	0.8548	0.1452	1.77276	-0.219937	FALSE	0.838033
TMEM233	0.8548	0.1452	1.77276	-0.155392	FALSE	0.838033
BAIAP2L1	0.8546	0.1454	1.77114	0.294553	FALSE	0.837436
AC124947.1	0.8546	0.1454	1.77114	0.11164	FALSE	0.837436
CNTN5	0.8544	0.1456	1.76954	0.0703898	FALSE	0.836839
ACAT2	0.8542	0.1458	1.76793	0.0599608	FALSE	0.836242
AC024901.1	0.8542	0.1458	1.76793	-0.248402	FALSE	0.836242
PPP1R15A	0.8542	0.1458	1.76793	-0.0300117	FALSE	0.836242
PLS3-AS1	0.8542	0.1458	1.76793	-0.136604	FALSE	0.836242
PTPRE	0.8542	0.1458	1.76793	-0.0394869	FALSE	0.836242
TMEM106A	0.8542	0.1458	1.76793	-0.380887	FALSE	0.836242
CYCS	0.8538	0.1462	1.76472	-0.233216	FALSE	0.835053
AC105290.1	0.8538	0.1462	1.76472	-0.0252681	FALSE	0.835053
COX6B1	0.8536	0.1464	1.76312	-0.2871	FALSE	0.834459
BACE2	0.8536	0.1464	1.76312	-0.230489	FALSE	0.834459
SEMA3A	0.8536	0.1464	1.76312	0.298381	FALSE	0.834459
AC092445.1	0.8534	0.1466	1.76152	0.460482	FALSE	0.833866
AL136456.1	0.8534	0.1466	1.76152	0.234123	FALSE	0.833866
CENPE	0.8534	0.1466	1.76152	0.0221124	FALSE	0.833866
EIF1B	0.8534	0.1466	1.76152	-0.234658	FALSE	0.833866
AC019211.1	0.8534	0.1466	1.76152	0.191605	FALSE	0.833866
LAMP5	0.8528	0.1472	1.75673	-0.372692	FALSE	0.832092
CHST15	0.8528	0.1472	1.75673	0.0643911	FALSE	0.832092
LINC02055	0.8528	0.1472	1.75673	0.171898	FALSE	0.832092
AF165147.1	0.8526	0.1474	1.75514	0.0346398	FALSE	0.831503
LINC02398	0.8526	0.1474	1.75514	-0.143661	FALSE	0.831503
TNIP2	0.8526	0.1474	1.75514	-0.146145	FALSE	0.831503
AC034268.2	0.8526	0.1474	1.75514	0.0639486	FALSE	0.831503
XYLT1	0.8526	0.1474	1.75514	-0.00368595	FALSE	0.831503
OLMALINC	0.8524	0.1476	1.75355	0.0118403	FALSE	0.830914
AC138123.1	0.8524	0.1476	1.75355	0.237358	FALSE	0.830914
CYP1B1-AS1	0.8524	0.1476	1.75355	0.0526242	FALSE	0.830914
EHD4	0.8524	0.1476	1.75355	0.349619	FALSE	0.830914
DACH1	0.8522	0.1478	1.75196	0.0662637	FALSE	0.830326
TTYH1	0.852	0.148	1.75037	-0.117064	FALSE	0.829738
AL024495.1	0.8518	0.1482	1.74879	0.0857997	FALSE	0.829152
LURAP1L-AS1	0.8518	0.1482	1.74879	-0.222859	FALSE	0.829152
LRRIQ3	0.8516	0.1484	1.74721	0.0892539	FALSE	0.828566
PDE3A	0.8516	0.1484	1.74721	0.25835	FALSE	0.828566
PRKCQ	0.8516	0.1484	1.74721	-0.116195	FALSE	0.828566
AC097460.1	0.8514	0.1486	1.74562	-0.0305409	FALSE	0.827981
AC008591.1	0.8514	0.1486	1.74562	-0.212511	FALSE	0.827981
AC092546.1	0.8512	0.1488	1.74404	-0.15119	FALSE	0.827397
C12orf42	0.8512	0.1488	1.74404	-0.32096	FALSE	0.827397
LINC02822	0.8512	0.1488	1.74404	-0.209008	FALSE	0.827397
AL390957.1	0.8512	0.1488	1.74404	-0.033906	FALSE	0.827397
LINC01376	0.8512	0.1488	1.74404	-0.273986	FALSE	0.827397
LINC01340	0.8512	0.1488	1.74404	-0.304863	FALSE	0.827397
PTCHD1	0.851	0.149	1.74247	-0.0843315	FALSE	0.826814
AC060765.2	0.851	0.149	1.74247	0.249183	FALSE	0.826814
COL23A1	0.8508	0.1492	1.74089	-0.0411558	FALSE	0.826231
AC092969.1	0.8508	0.1492	1.74089	0.21909	FALSE	0.826231
EPB41L4A	0.8508	0.1492	1.74089	-0.235023	FALSE	0.826231
DIO2	0.8506	0.1494	1.73931	0.0164537	FALSE	0.825649
SOX5	0.8506	0.1494	1.73931	-0.0636537	FALSE	0.825649
RPS26	0.8504	0.1496	1.73774	-0.253564	FALSE	0.825068
GRAMD1C	0.8504	0.1496	1.73774	0.0644321	FALSE	0.825068
LRRC63	0.8502	0.1498	1.73617	0.0915513	FALSE	0.824488
PAPPA2	0.8502	0.1498	1.73617	-0.471599	FALSE	0.824488
PCAT1	0.8502	0.1498	1.73617	0.305714	FALSE	0.824488
AC068286.2	0.8502	0.1498	1.73617	-0.160189	FALSE	0.824488
RAP2C-AS1	0.85	0.15	1.7346	-0.140802	FALSE	0.823909
AC090993.1	0.85	0.15	1.7346	-0.0440106	FALSE	0.823909
PARD3B	0.85	0.15	1.7346	-0.0337472	FALSE	0.823909
TUBA1B	0.85	0.15	1.7346	-0.119097	FALSE	0.823909
AC078923.1	0.85	0.15	1.7346	0.0265613	FALSE	0.823909
ADAMTS17	0.8498	0.1502	1.73303	0.20169	FALSE	0.82333
MYO3B	0.8498	0.1502	1.73303	-0.290333	FALSE	0.82333
CD36	0.8498	0.1502	1.73303	-0.115005	FALSE	0.82333
AC004158.1	0.8498	0.1502	1.73303	0.225497	FALSE	0.82333
ATP2C2	0.8498	0.1502	1.73303	-0.0923624	FALSE	0.82333
TCERG1L	0.8496	0.1504	1.73147	0.0895519	FALSE	0.822752
AL136441.1	0.8496	0.1504	1.73147	0.269555	FALSE	0.822752
DGKG	0.8496	0.1504	1.73147	0.180042	FALSE	0.822752
DLEU1	0.8496	0.1504	1.73147	-0.46747	FALSE	0.822752
FER1L6-AS2	0.8496	0.1504	1.73147	0.332005	FALSE	0.822752
KNL1	0.8492	0.1508	1.72834	0.105844	FALSE	0.821599
CST3	0.8492	0.1508	1.72834	-0.181213	FALSE	0.821599
SCG2	0.8492	0.1508	1.72834	0.0425343	FALSE	0.821599
ATP6V0B	0.8492	0.1508	1.72834	-0.282239	FALSE	0.821599
RPL6	0.849	0.151	1.72678	-0.512455	FALSE	0.821023
ENTPD1	0.849	0.151	1.72678	-0.535645	FALSE	0.821023
PKN2-AS1	0.849	0.151	1.72678	-0.108549	FALSE	0.821023
FGFR1	0.849	0.151	1.72678	-0.325225	FALSE	0.821023
AC097515.1	0.8486	0.1514	1.72366	-0.146492	FALSE	0.819874
EDIL3	0.8484	0.1516	1.72211	0.269396	FALSE	0.819301
AC013287.1	0.8484	0.1516	1.72211	0.26538	FALSE	0.819301
KCNMB2-AS1	0.8484	0.1516	1.72211	-0.199476	FALSE	0.819301
CLSTN2	0.8482	0.1518	1.72055	-0.0662093	FALSE	0.818728
AC084816.1	0.8482	0.1518	1.72055	0.279062	FALSE	0.818728
SYTL3	0.8482	0.1518	1.72055	0.552923	FALSE	0.818728
NES	0.8482	0.1518	1.72055	0.212765	FALSE	0.818728
RAB31	0.8482	0.1518	1.72055	0.0243545	FALSE	0.818728
DNAH11	0.8478	0.1522	1.71745	0.174211	FALSE	0.817585
TPRG1	0.8478	0.1522	1.71745	0.0341024	FALSE	0.817585
AC002460.2	0.8478	0.1522	1.71745	-0.0521233	FALSE	0.817585
DKK2	0.8474	0.1526	1.71435	0.135574	FALSE	0.816445
RPL30	0.8472	0.1528	1.71281	-0.392268	FALSE	0.815877
AC008771.1	0.8472	0.1528	1.71281	-0.430255	FALSE	0.815877
LINC00326	0.847	0.153	1.71126	0.156669	FALSE	0.815309
AL359546.1	0.847	0.153	1.71126	-0.0651755	FALSE	0.815309
CTNNA3	0.847	0.153	1.71126	-0.353707	FALSE	0.815309
LONRF3	0.847	0.153	1.71126	0.344749	FALSE	0.815309
AC074286.1	0.8468	0.1532	1.70972	0.238325	FALSE	0.814741
PIEZO2	0.8468	0.1532	1.70972	0.0755582	FALSE	0.814741
MIR3681HG	0.8468	0.1532	1.70972	0.0191126	FALSE	0.814741
AL158154.3	0.8464	0.1536	1.70664	-0.0816622	FALSE	0.813609
AL158077.2	0.8462	0.1538	1.7051	0.0597362	FALSE	0.813044
LINC01117	0.846	0.154	1.70357	0.112091	FALSE	0.812479
RARB	0.846	0.154	1.70357	-0.380616	FALSE	0.812479
TENM2	0.8458	0.1542	1.70203	-0.211415	FALSE	0.811916
AC046195.1	0.8456	0.1544	1.7005	-0.400147	FALSE	0.811353
RPS2	0.8456	0.1544	1.7005	-0.294608	FALSE	0.811353
AC002069.2	0.8456	0.1544	1.7005	0.0530767	FALSE	0.811353
LINC00649	0.8454	0.1546	1.69897	0.00723076	FALSE	0.810791
CACHD1	0.8454	0.1546	1.69897	0.0712523	FALSE	0.810791
LINC01500	0.845	0.155	1.69591	0.229422	FALSE	0.809668
NDRG1	0.845	0.155	1.69591	-0.067925	FALSE	0.809668
EYA1	0.8446	0.1554	1.69286	0.0912094	FALSE	0.808549
AC113414.1	0.8446	0.1554	1.69286	-0.129523	FALSE	0.808549
DEF6	0.8444	0.1556	1.69134	-0.0320663	FALSE	0.80799
ARHGEF28	0.8442	0.1558	1.68982	-0.00582981	FALSE	0.807433
COL5A2	0.844	0.156	1.6883	-0.249365	FALSE	0.806875
SNAP25-AS1	0.844	0.156	1.6883	-0.446092	FALSE	0.806875
LMO3	0.8438	0.1562	1.68678	0.386757	FALSE	0.806319
PRDX2	0.8438	0.1562	1.68678	-0.158899	FALSE	0.806319
NEAT1	0.8438	0.1562	1.68678	0.15437	FALSE	0.806319
AL050403.2	0.8438	0.1562	1.68678	-0.136964	FALSE	0.806319
TAFA1	0.8436	0.1564	1.68526	0.0897985	FALSE	0.805763
SLC5A4-AS1	0.8436	0.1564	1.68526	0.188262	FALSE	0.805763
HS3ST2	0.8436	0.1564	1.68526	0.146228	FALSE	0.805763
CLMP	0.8434	0.1566	1.68375	-0.0148268	FALSE	0.805208
HSPA5	0.8432	0.1568	1.68223	-0.27856	FALSE	0.804654
AC093865.1	0.8432	0.1568	1.68223	-0.150057	FALSE	0.804654
TNFRSF19	0.8432	0.1568	1.68223	0.105287	FALSE	0.804654
ARHGAP22	0.8432	0.1568	1.68223	-0.275593	FALSE	0.804654
NELL1	0.8428	0.1572	1.67921	-0.329732	FALSE	0.803547
KCNK6	0.8426	0.1574	1.6777	-0.533809	FALSE	0.802995
RAB37	0.8424	0.1576	1.67619	0.105173	FALSE	0.802444
RUNX1	0.8422	0.1578	1.67469	0.0527678	FALSE	0.801893
HIST1H2AC	0.8422	0.1578	1.67469	0.190011	FALSE	0.801893
COX4I1	0.8422	0.1578	1.67469	-0.303964	FALSE	0.801893
CPQ	0.842	0.158	1.67318	-0.231659	FALSE	0.801343
PDLIM5	0.842	0.158	1.67318	0.24393	FALSE	0.801343
AC109927.1	0.8414	0.1586	1.66868	0.15553	FALSE	0.799697
PCDH15	0.8412	0.1588	1.66718	0.205464	FALSE	0.79915
MCUB	0.8412	0.1588	1.66718	-0.0659738	FALSE	0.79915
AC073475.1	0.841	0.159	1.66569	-0.364138	FALSE	0.798603
DNAJB1	0.841	0.159	1.66569	-0.0740871	FALSE	0.798603
AC004160.1	0.8408	0.1592	1.66419	-0.50374	FALSE	0.798057
ABCA1	0.8408	0.1592	1.66419	-0.21496	FALSE	0.798057
FAM124A	0.8408	0.1592	1.66419	-0.142726	FALSE	0.798057
NDST3	0.8408	0.1592	1.66419	0.0860076	FALSE	0.798057
AL596087.2	0.8408	0.1592	1.66419	0.0355706	FALSE	0.798057
AC027288.3	0.8406	0.1594	1.6627	-0.243087	FALSE	0.797512
ANKRD30B	0.8406	0.1594	1.6627	0.209517	FALSE	0.797512
LINC01088	0.8398	0.1602	1.65674	0.0700083	FALSE	0.795337
NRGN	0.8398	0.1602	1.65674	0.0272627	FALSE	0.795337
AC104041.1	0.8398	0.1602	1.65674	-0.26976	FALSE	0.795337
AC021851.2	0.8396	0.1604	1.65525	0.326042	FALSE	0.794796
UFL1-AS1	0.8394	0.1606	1.65377	-0.16819	FALSE	0.794254
CEMIP2	0.8392	0.1608	1.65229	-0.17166	FALSE	0.793714
MYO3A	0.8392	0.1608	1.65229	-0.301136	FALSE	0.793714
PKIB	0.8392	0.1608	1.65229	-0.255653	FALSE	0.793714
LINC02698	0.8392	0.1608	1.65229	-0.00258207	FALSE	0.793714
AL078459.1	0.839	0.161	1.65081	-0.065558	FALSE	0.793174
LINC00271	0.839	0.161	1.65081	-0.0747347	FALSE	0.793174
STEAP1B	0.8388	0.1612	1.64933	0.286528	FALSE	0.792635
AC005999.2	0.8386	0.1614	1.64785	0.0307608	FALSE	0.792096
LDLR	0.8386	0.1614	1.64785	0.0103145	FALSE	0.792096
ERVMER61-1	0.8386	0.1614	1.64785	0.0496359	FALSE	0.792096
SDK2	0.8384	0.1616	1.64637	-0.0988026	FALSE	0.791559
AC011287.1	0.8384	0.1616	1.64637	0.175735	FALSE	0.791559
DRAIC	0.8382	0.1618	1.6449	0.00701523	FALSE	0.791021
WWTR1	0.8382	0.1618	1.6449	-0.293388	FALSE	0.791021
FBXO32	0.838	0.162	1.64342	-0.0601563	FALSE	0.790485
LINC02328	0.838	0.162	1.64342	-0.0322514	FALSE	0.790485
NHSL1	0.8378	0.1622	1.64195	-0.102682	FALSE	0.789949
LYPLAL1-DT	0.8378	0.1622	1.64195	-0.0124707	FALSE	0.789949
GABARAPL2	0.8376	0.1624	1.64048	-0.404165	FALSE	0.789414
ARHGAP10	0.8372	0.1628	1.63754	0.249566	FALSE	0.788346
BACH1	0.837	0.163	1.63607	-0.402187	FALSE	0.787812
ADAMTS9-AS2	0.837	0.163	1.63607	0.241272	FALSE	0.787812
C1orf112	0.8368	0.1632	1.63461	-0.0230412	FALSE	0.78728
LINC00836	0.8368	0.1632	1.63461	0.11885	FALSE	0.78728
BASP1-AS1	0.8368	0.1632	1.63461	0.316282	FALSE	0.78728
DPP10	0.8366	0.1634	1.63314	0.0107701	FALSE	0.786748
AL592429.2	0.8364	0.1636	1.63168	-0.0948572	FALSE	0.786217
TLE4	0.8364	0.1636	1.63168	0.0314383	FALSE	0.786217
GPC5	0.8362	0.1638	1.63022	0.358877	FALSE	0.785686
RGS5	0.8362	0.1638	1.63022	-0.0689893	FALSE	0.785686
AC009041.2	0.8362	0.1638	1.63022	-0.180375	FALSE	0.785686
ACSS3	0.836	0.164	1.62876	0.0123272	FALSE	0.785156
ZBTB20	0.8358	0.1642	1.6273	0.0223532	FALSE	0.784627
PCSK6	0.8356	0.1644	1.62585	-0.0719848	FALSE	0.784098
LINC01122	0.8354	0.1646	1.62439	-0.287716	FALSE	0.78357
LINC00877	0.8352	0.1648	1.62294	0.111803	FALSE	0.783043
MAGEC3	0.8352	0.1648	1.62294	-0.440164	FALSE	0.783043
BCAR3	0.8348	0.1652	1.62004	0.00055933	FALSE	0.78199
AOAH	0.8344	0.1656	1.61714	0.0969944	FALSE	0.78094
PEBP4	0.834	0.166	1.61425	0.0251193	FALSE	0.779892
LINC01182	0.834	0.166	1.61425	-0.0882239	FALSE	0.779892
GNA14	0.8336	0.1664	1.61136	-0.0667625	FALSE	0.778847
AC093523.1	0.8336	0.1664	1.61136	0.260835	FALSE	0.778847
LINC01572	0.8334	0.1666	1.60992	-0.168066	FALSE	0.778325
LMCD1-AS1	0.8334	0.1666	1.60992	0.0391903	FALSE	0.778325
AC079148.3	0.8334	0.1666	1.60992	-0.376518	FALSE	0.778325
AC006994.2	0.8332	0.1668	1.60848	-0.0347843	FALSE	0.777804
NDUFA13	0.8332	0.1668	1.60848	-0.344222	FALSE	0.777804
AC092535.4	0.8328	0.1672	1.6056	0.0621982	FALSE	0.776764
ERF	0.8328	0.1672	1.6056	-0.066071	FALSE	0.776764
GRM7	0.8326	0.1674	1.60417	0.00948143	FALSE	0.776245
RFC3	0.8324	0.1676	1.60273	0.255017	FALSE	0.775726
PTK7	0.8324	0.1676	1.60273	0.0553532	FALSE	0.775726
TMEM132C	0.8324	0.1676	1.60273	0.0820482	FALSE	0.775726
LINC02224	0.8322	0.1678	1.6013	0.222387	FALSE	0.775208
RYR3	0.832	0.168	1.59987	0.229497	FALSE	0.774691
C8orf34	0.832	0.168	1.59987	0.0156398	FALSE	0.774691
TUBB3	0.8316	0.1684	1.59701	-0.122276	FALSE	0.773658
AP000943.2	0.8312	0.1688	1.59416	0.130312	FALSE	0.772628
SLC26A4	0.8312	0.1688	1.59416	-0.175563	FALSE	0.772628
LINC00534	0.831	0.169	1.59273	-0.210381	FALSE	0.772113
GLI3	0.831	0.169	1.59273	-0.0532293	FALSE	0.772113
GHR	0.8308	0.1692	1.59131	0.0883117	FALSE	0.7716
BOC	0.8308	0.1692	1.59131	-0.0310678	FALSE	0.7716
CNTNAP3B	0.8306	0.1694	1.58989	-0.0792909	FALSE	0.771087
AC076968.2	0.8302	0.1698	1.58705	-0.202335	FALSE	0.770062
GRM1	0.8302	0.1698	1.58705	-0.0206213	FALSE	0.770062
AC092115.3	0.8302	0.1698	1.58705	-0.0295048	FALSE	0.770062
MIR2052HG	0.8302	0.1698	1.58705	0.253378	FALSE	0.770062
TRIM5	0.8302	0.1698	1.58705	0.12208	FALSE	0.770062
AC078881.1	0.8298	0.1702	1.58421	-0.158729	FALSE	0.76904
ATP5PF	0.8296	0.1704	1.58279	-0.4681	FALSE	0.76853
SCOC-AS1	0.8292	0.1708	1.57997	-0.290677	FALSE	0.767512
DDAH1	0.829	0.171	1.57856	-0.0383735	FALSE	0.767004
AL110114.1	0.829	0.171	1.57856	0.0585861	FALSE	0.767004
SPON1	0.8288	0.1712	1.57715	0.325456	FALSE	0.766496
AL359644.1	0.8286	0.1714	1.57574	0.300108	FALSE	0.765989
SUCLG2-AS1	0.8286	0.1714	1.57574	-0.190071	FALSE	0.765989
AC005786.3	0.8284	0.1716	1.57433	0.162197	FALSE	0.765483
AC091946.1	0.8282	0.1718	1.57292	-0.081687	FALSE	0.764977
DLX6-AS1	0.8282	0.1718	1.57292	-0.417175	FALSE	0.764977
WDR45	0.8276	0.1724	1.56871	0.0315824	FALSE	0.763463
AC025887.2	0.8272	0.1728	1.56591	0.0948362	FALSE	0.762456
GCH1	0.8272	0.1728	1.56591	-0.352994	FALSE	0.762456
BICC1	0.8272	0.1728	1.56591	0.268072	FALSE	0.762456
SNHG25	0.827	0.173	1.56451	0.0551581	FALSE	0.761954
DPH6-DT	0.827	0.173	1.56451	-0.103116	FALSE	0.761954
OCA2	0.827	0.173	1.56451	-0.29012	FALSE	0.761954
RYR1	0.8268	0.1732	1.56312	0.121485	FALSE	0.761452
KCTD8	0.8266	0.1734	1.56172	-0.295134	FALSE	0.760951
ZNF521	0.8266	0.1734	1.56172	-0.316368	FALSE	0.760951
AC105285.1	0.826	0.174	1.55754	0.100016	FALSE	0.759451
AL591519.1	0.8258	0.1742	1.55615	0.234916	FALSE	0.758952
BX842242.1	0.8258	0.1742	1.55615	-0.1156	FALSE	0.758952
LIX1-AS1	0.8254	0.1746	1.55337	-0.390656	FALSE	0.757956
NEDD4	0.825	0.175	1.5506	-0.0635357	FALSE	0.756962
STEAP2-AS1	0.825	0.175	1.5506	-0.0782657	FALSE	0.756962
AC011447.3	0.8248	0.1752	1.54921	0.108724	FALSE	0.756466
PER1	0.8246	0.1754	1.54783	0.130689	FALSE	0.75597
CPE	0.8246	0.1754	1.54783	0.0771322	FALSE	0.75597
OLFM3	0.8246	0.1754	1.54783	0.0534458	FALSE	0.75597
MIR646HG	0.8242	0.1758	1.54507	-0.169409	FALSE	0.754981
LINC00907	0.824	0.176	1.54369	-0.185173	FALSE	0.754487
MAP3K7CL	0.824	0.176	1.54369	0.262374	FALSE	0.754487
HAVCR2	0.8238	0.1762	1.54231	-0.213789	FALSE	0.753994
LINC01344	0.8236	0.1764	1.54093	-0.299535	FALSE	0.753501
LINC00862	0.8236	0.1764	1.54093	0.0540986	FALSE	0.753501
BDNF-AS	0.823	0.177	1.53681	-0.287289	FALSE	0.752027
RASGEF1C	0.823	0.177	1.53681	-0.0942092	FALSE	0.752027
GLIS3	0.8228	0.1772	1.53543	-0.292874	FALSE	0.751536
PRKD2	0.8228	0.1772	1.53543	-0.120193	FALSE	0.751536
EFHD1	0.8226	0.1774	1.53406	0.147443	FALSE	0.751046
USH2A	0.8226	0.1774	1.53406	0.339772	FALSE	0.751046
AL442163.1	0.8222	0.1778	1.53132	-0.00239134	FALSE	0.750068
AC011346.1	0.8222	0.1778	1.53132	-0.222877	FALSE	0.750068
FRMD5	0.8222	0.1778	1.53132	0.0480466	FALSE	0.750068
HSP90AA1	0.8218	0.1782	1.52859	-0.136096	FALSE	0.749092
DNAH12	0.8218	0.1782	1.52859	0.066772	FALSE	0.749092
LINC00598	0.8214	0.1786	1.52586	-0.117882	FALSE	0.748119
CALB1	0.8214	0.1786	1.52586	-0.236057	FALSE	0.748119
HIP1	0.821	0.179	1.52314	-0.081687	FALSE	0.747147
AP000721.2	0.8208	0.1792	1.52178	-0.159464	FALSE	0.746662
AL137009.1	0.8206	0.1794	1.52042	-0.25815	FALSE	0.746178
NCAM2	0.8202	0.1798	1.5177	0.187364	FALSE	0.74521
PLCH1	0.8202	0.1798	1.5177	0.00277615	FALSE	0.74521
AC114763.1	0.82	0.18	1.51635	-0.341104	FALSE	0.744727
RNF217-AS1	0.8196	0.1804	1.51364	-0.06253	FALSE	0.743763
HARBI1	0.8186	0.1814	1.50689	0.0837431	FALSE	0.741363
AP001341.1	0.8184	0.1816	1.50554	-0.0991082	FALSE	0.740884
SLC22A10	0.8184	0.1816	1.50554	0.39957	FALSE	0.740884
ZFPM2	0.8182	0.1818	1.5042	0.0397296	FALSE	0.740406
AC012178.1	0.8178	0.1822	1.50151	0.0261717	FALSE	0.739452
MEIKIN	0.8178	0.1822	1.50151	-0.161163	FALSE	0.739452
CLIC5	0.8178	0.1822	1.50151	-0.175559	FALSE	0.739452
LINC00504	0.8174	0.1826	1.49883	0.173056	FALSE	0.738499
CATSPERE	0.817	0.183	1.49615	-0.201889	FALSE	0.737549
PLD5	0.8168	0.1832	1.49482	-0.0377207	FALSE	0.737075
IKBIP	0.8168	0.1832	1.49482	0.240509	FALSE	0.737075
LINC00578	0.8166	0.1834	1.49348	-0.24569	FALSE	0.736601
ENC1	0.8164	0.1836	1.49214	-0.229712	FALSE	0.736127
TRIOBP	0.8162	0.1838	1.49081	0.0753908	FALSE	0.735654
LINC02615	0.816	0.184	1.48948	0.0813746	FALSE	0.735182
TANC1	0.8152	0.1848	1.48416	0.0732536	FALSE	0.733298
AC005480.1	0.8148	0.1852	1.48151	-0.117265	FALSE	0.732359
SMAD9	0.8148	0.1852	1.48151	0.0544929	FALSE	0.732359
C5orf63	0.8146	0.1854	1.48018	0.140538	FALSE	0.73189
AC002070.1	0.8144	0.1856	1.47886	-0.0147943	FALSE	0.731422
LINC01135	0.8142	0.1858	1.47754	-0.0158596	FALSE	0.730954
AC105411.1	0.8142	0.1858	1.47754	-0.200043	FALSE	0.730954
TENM3	0.8138	0.1862	1.47489	-0.0237815	FALSE	0.73002
PLEKHA7	0.8136	0.1864	1.47357	-0.132166	FALSE	0.729554
NEK6	0.8136	0.1864	1.47357	-0.076437	FALSE	0.729554
LINC02246	0.8132	0.1868	1.47094	0.12073	FALSE	0.728623
C9orf147	0.8132	0.1868	1.47094	-0.018065	FALSE	0.728623
ATP8B4	0.813	0.187	1.46962	0.00483704	FALSE	0.728158
LINC00511	0.8126	0.1874	1.46699	-0.0410738	FALSE	0.72723
MIR4435-2HG	0.8126	0.1874	1.46699	-0.130334	FALSE	0.72723
LHFPL2	0.8124	0.1876	1.46568	-0.0114212	FALSE	0.726767
HFM1	0.8124	0.1876	1.46568	0.0323257	FALSE	0.726767
LINC01284	0.8124	0.1876	1.46568	0.217226	FALSE	0.726767
LINC01414	0.812	0.188	1.46306	0.0909843	FALSE	0.725842
RBMS2	0.812	0.188	1.46306	-0.266853	FALSE	0.725842
AC091180.2	0.8118	0.1882	1.46175	0.237628	FALSE	0.72538
BRIP1	0.8118	0.1882	1.46175	0.0781307	FALSE	0.72538
AC079298.3	0.8118	0.1882	1.46175	0.0783424	FALSE	0.72538
AL132780.1	0.8116	0.1884	1.46044	0.527123	FALSE	0.724919
AL034348.1	0.8114	0.1886	1.45913	-0.0514269	FALSE	0.724458
AL391117.1	0.811	0.189	1.45652	0.0338039	FALSE	0.723538
AL391840.1	0.811	0.189	1.45652	-0.0462742	FALSE	0.723538
MID1	0.8108	0.1892	1.45522	-0.242964	FALSE	0.723079
AC138627.1	0.8108	0.1892	1.45522	-0.205931	FALSE	0.723079
ZFHX4	0.81	0.19	1.45001	0.0970197	FALSE	0.721246
CRYBG3	0.8098	0.1902	1.44871	-0.0866604	FALSE	0.720789
LINC00276	0.8094	0.1906	1.44612	-0.014564	FALSE	0.719877
ZRANB2-AS2	0.8094	0.1906	1.44612	-0.266478	FALSE	0.719877
AC020911.2	0.8094	0.1906	1.44612	-0.0261059	FALSE	0.719877
LINC00970	0.8094	0.1906	1.44612	0.32445	FALSE	0.719877
GFRA1	0.8092	0.1908	1.44482	0.0653243	FALSE	0.719422
TESK2	0.8092	0.1908	1.44482	-0.103755	FALSE	0.719422
AL157886.1	0.8092	0.1908	1.44482	-0.0910368	FALSE	0.719422
RASGEF1B	0.809	0.191	1.44353	0.0128584	FALSE	0.718967
AC008050.1	0.809	0.191	1.44353	0.143041	FALSE	0.718967
TIPARP	0.8086	0.1914	1.44094	-0.25306	FALSE	0.718058
YJEFN3	0.8084	0.1916	1.43965	-0.315926	FALSE	0.717604
AL008633.1	0.8084	0.1916	1.43965	0.224882	FALSE	0.717604
RAB39A	0.8082	0.1918	1.43836	-0.117603	FALSE	0.717151
AC034195.1	0.8082	0.1918	1.43836	0.281713	FALSE	0.717151
ARHGAP28	0.8082	0.1918	1.43836	0.0107841	FALSE	0.717151
AC027097.2	0.8082	0.1918	1.43836	-0.0936618	FALSE	0.717151
PLCL1	0.808	0.192	1.43707	0.152775	FALSE	0.716699
AL078604.4	0.8078	0.1922	1.43578	-0.0703316	FALSE	0.716247
AC009522.1	0.8074	0.1926	1.4332	0.172574	FALSE	0.715344
LINC01301	0.8072	0.1928	1.43192	-0.240242	FALSE	0.714893
CHRNA7	0.8072	0.1928	1.43192	-0.259466	FALSE	0.714893
STARD4-AS1	0.8072	0.1928	1.43192	-0.185784	FALSE	0.714893
AL445250.1	0.8068	0.1932	1.42935	-0.0735636	FALSE	0.713993
SLC7A5	0.8068	0.1932	1.42935	-0.250122	FALSE	0.713993
AC012063.1	0.806	0.194	1.42423	-0.0754857	FALSE	0.712198
NEB	0.8056	0.1944	1.42167	0.292783	FALSE	0.711304
TCF7L2	0.8056	0.1944	1.42167	0.0925984	FALSE	0.711304
ENOX2	0.8052	0.1948	1.41912	-0.151409	FALSE	0.710411
AC004943.2	0.8052	0.1948	1.41912	-0.244658	FALSE	0.710411
SLC9B1	0.805	0.195	1.41784	0.0813575	FALSE	0.709965
ALCAM	0.8048	0.1952	1.41657	0.144294	FALSE	0.70952
KDM2B-DT	0.8048	0.1952	1.41657	0.065959	FALSE	0.70952
SLC22A15	0.8046	0.1954	1.4153	0.086308	FALSE	0.709075
LINC01725	0.8046	0.1954	1.4153	-0.189599	FALSE	0.709075
PKIA-AS1	0.8044	0.1956	1.41402	-0.107167	FALSE	0.708631
EHD1	0.8042	0.1958	1.41275	-0.102396	FALSE	0.708187
AC068722.1	0.804	0.196	1.41148	-0.0542994	FALSE	0.707744
AQP4-AS1	0.8028	0.1972	1.40389	-0.250396	FALSE	0.705093
HSPH1	0.8026	0.1974	1.40262	-0.0530734	FALSE	0.704653
KIF6	0.8026	0.1974	1.40262	-0.271006	FALSE	0.704653
AL139383.1	0.8018	0.1982	1.39758	-0.327897	FALSE	0.702896
USP6NL	0.8018	0.1982	1.39758	-0.299615	FALSE	0.702896
AC116362.1	0.8016	0.1984	1.39632	0.115045	FALSE	0.702458
CA3-AS1	0.8006	0.1994	1.39005	-0.325369	FALSE	0.700275
PRDM6	0.8006	0.1994	1.39005	-0.0707421	FALSE	0.700275
GASK1A	0.8004	0.1996	1.3888	-0.104551	FALSE	0.699839
RPL34-AS1	0.8	0.2	1.38629	-0.0601354	FALSE	0.69897
DDB2	0.8	0.2	1.38629	0.11312	FALSE	0.69897
AC092944.1	0.8	0.2	1.38629	-0.224962	FALSE	0.69897
AC124854.1	0.8	0.2	1.38629	-0.359245	FALSE	0.69897
LINC01829	0.7996	0.2004	1.3838	-0.307535	FALSE	0.698102
AFF1	0.7988	0.2012	1.37881	-0.0147848	FALSE	0.696372
AL161449.2	0.7988	0.2012	1.37881	0.241881	FALSE	0.696372
LIMD1	0.7984	0.2016	1.37632	-0.0760603	FALSE	0.695509
HMGN5	0.7978	0.2022	1.3726	0.0426774	FALSE	0.694219
LINC01933	0.7972	0.2028	1.36889	0.0175295	FALSE	0.692932
TMEM182	0.7962	0.2038	1.36271	-0.333333	FALSE	0.690796
ABCC4	0.7962	0.2038	1.36271	0.156928	FALSE	0.690796
SCN11A	0.7962	0.2038	1.36271	-0.256902	FALSE	0.690796
AC073050.1	0.7962	0.2038	1.36271	0.131778	FALSE	0.690796
ANO4	0.7962	0.2038	1.36271	0.0811515	FALSE	0.690796
AC010884.1	0.796	0.204	1.36148	-0.221303	FALSE	0.69037
ZFHX3	0.7952	0.2048	1.35656	-0.135241	FALSE	0.68867
ELOVL5	0.7942	0.2058	1.35043	0.0682125	FALSE	0.686555
AL365295.1	0.7936	0.2064	1.34676	0.0974045	FALSE	0.68529
TMEM163	0.7936	0.2064	1.34676	0.0426865	FALSE	0.68529
AC073332.1	0.7936	0.2064	1.34676	0.068048	FALSE	0.68529
POU2F2	0.7932	0.2068	1.34432	0.0175805	FALSE	0.684449
C12orf75	0.793	0.207	1.3431	0.0472684	FALSE	0.68403
DIRC3	0.7922	0.2078	1.33824	0.122299	FALSE	0.682354
AC113383.1	0.7918	0.2082	1.33581	0.172513	FALSE	0.681519
AC079142.1	0.7914	0.2086	1.33338	-0.249835	FALSE	0.680686
TUBA1C	0.7914	0.2086	1.33338	-0.0621295	FALSE	0.680686
CYREN	0.7912	0.2088	1.33217	0.0114975	FALSE	0.68027
PPM1K-DT	0.791	0.209	1.33096	0.202459	FALSE	0.679854
BRCA1	0.7906	0.2094	1.32855	-0.120186	FALSE	0.679023
SHLD1	0.7906	0.2094	1.32855	-0.147526	FALSE	0.679023
IQCA1	0.79	0.21	1.32493	0.178558	FALSE	0.677781
AL359232.1	0.79	0.21	1.32493	-0.0797906	FALSE	0.677781
PPP1R42	0.7898	0.2102	1.32372	-0.171346	FALSE	0.677367
WNT2B	0.7898	0.2102	1.32372	-0.197213	FALSE	0.677367
AC130324.2	0.789	0.211	1.31891	0.0286064	FALSE	0.675718
AC114971.1	0.7878	0.2122	1.31171	-0.0484896	FALSE	0.673255
CCDC144A	0.7878	0.2122	1.31171	0.472904	FALSE	0.673255
FGD4	0.7876	0.2124	1.31052	-0.0744295	FALSE	0.672845
VWC2L	0.7876	0.2124	1.31052	0.224483	FALSE	0.672845
MIR4500HG	0.7872	0.2128	1.30813	-0.0831146	FALSE	0.672028
AC008571.2	0.7868	0.2132	1.30574	-0.219984	FALSE	0.671213
CCNH	0.7868	0.2132	1.30574	0.243388	FALSE	0.671213
MARCH2	0.7866	0.2134	1.30455	-0.155959	FALSE	0.670806
MROH8	0.7864	0.2136	1.30336	0.0886583	FALSE	0.670399
AL356108.1	0.7856	0.2144	1.2986	-0.182111	FALSE	0.668775
CEMIP	0.785	0.215	1.29505	-0.209511	FALSE	0.667562
AC008014.1	0.7838	0.2162	1.28795	-0.179965	FALSE	0.665144
AC104596.1	0.783	0.217	1.28324	0.00218821	FALSE	0.66354
HCRTR2	0.7828	0.2172	1.28206	-0.237689	FALSE	0.66314
STS	0.7824	0.2176	1.27971	-0.262297	FALSE	0.662341
AL139106.1	0.7822	0.2178	1.27853	0.0584254	FALSE	0.661942
GABRA6	0.7822	0.2178	1.27853	-0.135412	FALSE	0.661942
SAMD12-AS1	0.7814	0.2186	1.27384	-0.164191	FALSE	0.66035
CARMIL1	0.7812	0.2188	1.27267	0.0404067	FALSE	0.659953
EPHB1	0.7798	0.2202	1.2645	-0.126853	FALSE	0.657183
AL139317.5	0.7792	0.2208	1.26101	-0.306327	FALSE	0.656001
FNDC3B	0.779	0.221	1.25985	-0.224285	FALSE	0.655608
AL445433.2	0.779	0.221	1.25985	-0.0485082	FALSE	0.655608
AL157911.1	0.7788	0.2212	1.25869	-0.069098	FALSE	0.655215
AP002812.2	0.7786	0.2214	1.25753	0.155255	FALSE	0.654822
CLMN	0.7768	0.2232	1.24711	0.0519814	FALSE	0.651306
MYO1D	0.7732	0.2268	1.22647	0.0453925	FALSE	0.644357
AC026341.1	0.7726	0.2274	1.22305	-0.255595	FALSE	0.64321
C21orf62-AS1	0.7722	0.2278	1.22078	-0.146041	FALSE	0.642446
GLYATL2	0.771	0.229	1.21397	-0.0940094	FALSE	0.640165
RALYL	0.7706	0.2294	1.2117	-0.0146785	FALSE	0.639407
ARMH1	0.7702	0.2298	1.20944	-0.0926256	FALSE	0.63865
LMNA	0.7692	0.2308	1.2038	-0.0434556	FALSE	0.636764
AL160314.2	0.768	0.232	1.19705	-0.0605416	FALSE	0.634512
AC073529.1	0.7674	0.2326	1.19369	0.145388	FALSE	0.63339
SUGCT	0.7656	0.2344	1.18363	-0.380569	FALSE	0.630042
ANXA4	0.7652	0.2348	1.1814	0.0749063	FALSE	0.629302
SPATA6	0.7648	0.2352	1.17918	0.0695572	FALSE	0.628563
DNAH7	0.7646	0.2354	1.17807	-0.0913777	FALSE	0.628194
SLC25A21	0.7638	0.2362	1.17363	-0.185111	FALSE	0.62672
AL049828.1	0.7636	0.2364	1.17252	-0.14163	FALSE	0.626353
PHF21B	0.7636	0.2364	1.17252	-0.0922565	FALSE	0.626353
AC013652.1	0.7616	0.2384	1.16147	0.00886488	FALSE	0.622694
AL139807.1	0.7608	0.2392	1.15707	-0.131397	FALSE	0.621239
AC008105.3	0.7608	0.2392	1.15707	-0.132301	FALSE	0.621239
EGLN3	0.76	0.24	1.15268	-0.1519	FALSE	0.619789
GRID2	0.7594	0.2406	1.14939	0.0277615	FALSE	0.618704
LUZP2	0.7592	0.2408	1.1483	0.165363	FALSE	0.618344
SGF29	0.7586	0.2414	1.14502	-0.181684	FALSE	0.617263
AC104123.1	0.7584	0.2416	1.14393	-0.0641766	FALSE	0.616903
SLC44A2	0.757	0.243	1.1363	-0.0645852	FALSE	0.614394
ESR2	0.757	0.243	1.1363	0.0713501	FALSE	0.614394
CXXC4-AS1	0.7562	0.2438	1.13196	0.0212479	FALSE	0.612966
EFCAB11	0.756	0.244	1.13087	0.133021	FALSE	0.61261
MAMDC2-AS1	0.7558	0.2442	1.12979	-0.0733523	FALSE	0.612254
GNG2	0.7542	0.2458	1.12114	0.023169	FALSE	0.609418
MCM3AP-AS1	0.7538	0.2462	1.11898	0.144084	FALSE	0.608712
DNAJA4	0.7536	0.2464	1.11791	-0.211625	FALSE	0.608359
BTBD11	0.7532	0.2468	1.11575	-0.0874434	FALSE	0.607655
LINC00571	0.753	0.247	1.11468	-0.110971	FALSE	0.607303
AP000446.1	0.7526	0.2474	1.11253	-0.179806	FALSE	0.6066
AF279873.3	0.7466	0.2534	1.08056	-0.00615549	FALSE	0.596193
ZNF365	0.7462	0.2538	1.07845	0.109916	FALSE	0.595508
C16orf95	0.7454	0.2546	1.07423	-0.126523	FALSE	0.594142
BAZ1A	0.7448	0.2552	1.07107	-0.14494	FALSE	0.593119
XRCC4	0.7446	0.2554	1.07002	0.0178323	FALSE	0.592779
POT1-AS1	0.744	0.256	1.06686	-0.0113192	FALSE	0.59176
AC073569.2	0.7436	0.2564	1.06476	0.121135	FALSE	0.591082
AL050309.1	0.743	0.257	1.06162	0.131791	FALSE	0.590067
CEP135	0.7428	0.2572	1.06057	-0.174905	FALSE	0.589729
AC079385.1	0.7408	0.2592	1.05013	-0.140323	FALSE	0.586365
ADD3-AS1	0.7402	0.2598	1.04701	-0.0637584	FALSE	0.585361
CNTLN	0.7358	0.2642	1.02425	-0.0387788	FALSE	0.578067
SPANXA2-OT1	0.7336	0.2664	1.01296	-0.0323639	FALSE	0.574466
CAMKMT	0.7336	0.2664	1.01296	-0.212355	FALSE	0.574466
TMED3	0.7326	0.2674	1.00785	-0.233049	FALSE	0.572839
FANCC	0.729	0.271	0.989555	-0.0703535	FALSE	0.567031
NXPH2	0.7286	0.2714	0.987531	-0.213031	FALSE	0.56639
HS6ST2	0.7282	0.2718	0.985509	-0.163359	FALSE	0.565751
MTAP	0.7276	0.2724	0.98248	0.0118442	FALSE	0.564793
SERTAD2	0.7272	0.2728	0.980463	0.0556364	FALSE	0.564156
CFAP61	0.727	0.273	0.979455	-0.139643	FALSE	0.563837
CRADD	0.7264	0.2736	0.976434	-0.167335	FALSE	0.562884
AVEN	0.7258	0.2742	0.973417	-0.16271	FALSE	0.561933
LINC00535	0.7214	0.2786	0.951417	-0.0137739	FALSE	0.555019
AC007364.1	0.7184	0.2816	0.936539	-0.0714674	FALSE	0.550367
AC006299.1	0.7172	0.2828	0.930615	0.0662146	FALSE	0.548521
ELF1	0.7152	0.2848	0.920775	-0.0215511	FALSE	0.54546
RAD51B	0.7144	0.2856	0.916851	-0.0445518	FALSE	0.544242
NAALADL2	0.71	0.29	0.895384	0.109115	FALSE	0.537602
MIATNB	0.7096	0.2904	0.893442	0.0384717	FALSE	0.537003
AC106793.1	0.7064	0.2936	0.877963	-0.0654659	FALSE	0.532244
PTGES3	0.703	0.297	0.861625	0.0264049	FALSE	0.527244
LINC01505	0.7024	0.2976	0.858753	-0.0514951	FALSE	0.526367
RANBP17	0.6982	0.3018	0.838741	0.105001	FALSE	0.520281
AC090578.1	0.6968	0.3032	0.832106	0.0404224	FALSE	0.518271
IKZF2	0.6966	0.3034	0.831159	-0.00315952	FALSE	0.517984
STPG2	0.695	0.305	0.8236	0.0151386	FALSE	0.5157
P3H2	0.6764	0.3236	0.737276	-0.121108	FALSE	0.489991
NPAS3	0.6734	0.3266	0.723603	0.0181718	FALSE	0.485984
HOMER1	0.6158	0.3842	0.471759	-0.0853291	FALSE	0.415443
HULC	0.6138	0.3862	0.463314	0.0806189	FALSE	0.413188

## Sheet: Sncg
	proba_de	proba_not_de	bayes_factor	lfc_median	is_de_fdr_0.05	log10_pscore
AC006305.1	0.9772	0.0228	3.75793	0.0826664	TRUE	1.64207
AC064829.1	0.9704	0.0296	3.48993	1.54466	TRUE	1.52871
FAM230C	0.9686	0.0314	3.42904	0.559818	TRUE	1.50307
TTTY18	0.967	0.033	3.37769	1.30798	TRUE	1.48149
CALCR	0.9652	0.0348	3.32272	-0.476631	TRUE	1.45842
LINC01201	0.9646	0.0354	3.305	-0.429297	TRUE	1.451
LINC01687	0.9634	0.0366	3.27042	0.343017	TRUE	1.43652
RELN	0.963	0.037	3.25914	-0.140639	TRUE	1.4318
TMEM72	0.9624	0.0376	3.24243	0.190492	TRUE	1.42481
ANGPT1	0.9606	0.0394	3.19379	-0.393052	TRUE	1.4045
ARHGAP36	0.9606	0.0394	3.19379	-0.703588	TRUE	1.4045
LINC01416	0.9602	0.0398	3.18327	0.122135	TRUE	1.40012
AC015631.1	0.96	0.04	3.17805	0.240591	TRUE	1.39794
PRLR	0.9588	0.0412	3.14724	0.412817	TRUE	1.3851
CRH	0.9572	0.0428	3.10747	-0.755701	TRUE	1.36856
AC004014.1	0.9568	0.0432	3.09775	-0.0531149	TRUE	1.36452
LINC00278	0.9568	0.0432	3.09775	0.839499	TRUE	1.36452
RXFP2	0.9566	0.0434	3.09293	-0.228003	TRUE	1.36251
MIR4527HG	0.9558	0.0442	3.07382	-0.165717	TRUE	1.35458
AC023095.1	0.9554	0.0446	3.0644	0.569438	TRUE	1.35067
ITGA4	0.955	0.045	3.05505	-0.0514112	TRUE	1.34679
MTRNR2L1	0.9536	0.0464	3.02294	2.02849	TRUE	1.33348
LINC01435	0.9534	0.0466	3.01843	0.12174	TRUE	1.33161
SST	0.953	0.047	3.00947	-0.524261	TRUE	1.3279
DRD3	0.9528	0.0472	3.00501	0.0884399	TRUE	1.32606
AC109466.1	0.9526	0.0474	3.00057	0.587158	TRUE	1.32422
AC091576.1	0.9524	0.0476	2.99615	-0.400832	TRUE	1.32239
AC008415.1	0.9524	0.0476	2.99615	0.680955	TRUE	1.32239
CFAP47	0.9522	0.0478	2.99175	0.0659938	TRUE	1.32057
LAMA3	0.9516	0.0484	2.97864	-0.00341177	TRUE	1.31515
LINC00616	0.9508	0.0492	2.96141	-0.0961866	TRUE	1.30803
AL589693.1	0.9504	0.0496	2.95289	-0.0242322	TRUE	1.30452
TSPAN12	0.9504	0.0496	2.95289	0.204141	TRUE	1.30452
EPSTI1	0.9502	0.0498	2.94866	0.0624504	TRUE	1.30277
AC005064.1	0.9498	0.0502	2.94024	-0.69707	TRUE	1.2993
MTRNR2L8	0.9492	0.0508	2.92772	1.60942	TRUE	1.29414
AC079380.1	0.9492	0.0508	2.92772	0.602821	TRUE	1.29414
AC016383.2	0.9492	0.0508	2.92772	0.252087	TRUE	1.29414
LINC02484	0.9488	0.0512	2.91946	0.885254	TRUE	1.29073
PLPP4	0.9486	0.0514	2.91535	-0.10337	TRUE	1.28904
PPP1R1C	0.9484	0.0516	2.91125	-0.374202	TRUE	1.28735
AC021504.1	0.9484	0.0516	2.91125	0.103652	TRUE	1.28735
HCRTR2	0.9482	0.0518	2.90718	0.00797176	TRUE	1.28567
FNDC1	0.9476	0.0524	2.89503	-0.13222	TRUE	1.28067
VIP	0.9472	0.0528	2.887	-0.071003	TRUE	1.27737
MYO16	0.9468	0.0532	2.87903	0.301375	TRUE	1.27409
AC114316.1	0.9464	0.0536	2.87112	-0.0576434	TRUE	1.27084
SAMD3	0.9464	0.0536	2.87112	-0.19544	TRUE	1.27084
VAV3	0.9462	0.0538	2.86718	0.194954	TRUE	1.26922
CASP7	0.946	0.054	2.86326	-0.344787	TRUE	1.26761
LINC00587	0.9456	0.0544	2.85546	0.182813	TRUE	1.2644
LINC01515	0.9454	0.0546	2.85157	0.871061	TRUE	1.26281
MT-ND4	0.9448	0.0552	2.84001	0.737851	TRUE	1.25806
LINC02008	0.9446	0.0554	2.83618	-0.222663	TRUE	1.25649
LINC00298	0.9444	0.0556	2.83237	0.0493455	TRUE	1.25493
PCDH11Y	0.9444	0.0556	2.83237	0.853032	TRUE	1.25493
PAUPAR	0.9438	0.0562	2.821	0.20714	TRUE	1.25026
FBXL7	0.9436	0.0564	2.81723	-0.212714	TRUE	1.24872
MT-ND3	0.9436	0.0564	2.81723	0.92853	TRUE	1.24872
CCK	0.9434	0.0566	2.81348	-0.536309	TRUE	1.24718
ZNF385D-AS2	0.9434	0.0566	2.81348	-0.873461	TRUE	1.24718
CA10	0.9434	0.0566	2.81348	0.0706129	TRUE	1.24718
AC009975.1	0.9428	0.0572	2.8023	0.197026	TRUE	1.2426
RAB37	0.9426	0.0574	2.7986	0.449022	TRUE	1.24109
ROR1	0.9426	0.0574	2.7986	0.12223	TRUE	1.24109
NPSR1	0.9426	0.0574	2.7986	0.210915	TRUE	1.24109
SGCZ	0.9426	0.0574	2.7986	-0.111061	TRUE	1.24109
PCDH11X	0.9426	0.0574	2.7986	0.243909	TRUE	1.24109
SLC27A6	0.9424	0.0576	2.79491	0.30668	TRUE	1.23958
NEAT1	0.9422	0.0578	2.79123	0.218391	TRUE	1.23807
ENPEP	0.9422	0.0578	2.79123	0.0601454	TRUE	1.23807
LINC01151	0.9422	0.0578	2.79123	-0.0796256	TRUE	1.23807
EFEMP1	0.942	0.058	2.78756	0.0344186	TRUE	1.23657
AP005242.1	0.9416	0.0584	2.78026	0.297695	TRUE	1.23359
FRMD6-AS2	0.9414	0.0586	2.77663	0.247959	TRUE	1.2321
TENT5A	0.9412	0.0588	2.77301	-0.221139	TRUE	1.23062
AC105180.2	0.9412	0.0588	2.77301	0.00276327	TRUE	1.23062
INSYN2A	0.941	0.059	2.76941	0.162566	TRUE	1.22915
HTR7	0.941	0.059	2.76941	-0.0266299	TRUE	1.22915
STAC	0.9408	0.0592	2.76581	0.134603	TRUE	1.22768
AC037486.1	0.9406	0.0594	2.76222	0.188665	TRUE	1.22621
LINC01950	0.9406	0.0594	2.76222	0.352407	TRUE	1.22621
LINC02240	0.9404	0.0596	2.75865	-0.327194	FALSE	1.22475
ARHGAP31	0.9402	0.0598	2.75509	0.0755658	FALSE	1.2233
AC068633.1	0.9402	0.0598	2.75509	-0.0529876	FALSE	1.2233
AC105094.2	0.9402	0.0598	2.75509	0.133335	FALSE	1.2233
EDIL3	0.94	0.06	2.75154	0.253069	FALSE	1.22185
AC007656.2	0.9398	0.0602	2.74799	0.0424333	FALSE	1.2204
LINC01876	0.9398	0.0602	2.74799	0.282385	FALSE	1.2204
ADAMTSL1	0.9396	0.0604	2.74446	0.252498	FALSE	1.21896
UNC5B	0.9396	0.0604	2.74446	-0.0585647	FALSE	1.21896
HTR2C	0.9396	0.0604	2.74446	-0.160897	FALSE	1.21896
AC139720.1	0.9394	0.0606	2.74095	-0.890443	FALSE	1.21753
WIF1	0.9394	0.0606	2.74095	0.0462251	FALSE	1.21753
NLGN4Y	0.9392	0.0608	2.73744	0.657345	FALSE	1.2161
STON1-GTF2A1L	0.9392	0.0608	2.73744	0.183217	FALSE	1.2161
NKAIN3	0.939	0.061	2.73394	0.142082	FALSE	1.21467
LINC01162	0.9388	0.0612	2.73046	0.409243	FALSE	1.21325
MT-ATP6	0.9384	0.0616	2.72351	0.806284	FALSE	1.21042
AL392023.2	0.9382	0.0618	2.72006	0.133494	FALSE	1.20901
AC109492.1	0.9378	0.0622	2.71318	0.155535	FALSE	1.20621
AC019211.1	0.9378	0.0622	2.71318	0.39532	FALSE	1.20621
TRPC5	0.9376	0.0624	2.70976	0.297388	FALSE	1.20482
BCAS1	0.9374	0.0626	2.70634	0.115858	FALSE	1.20343
MINAR1	0.9374	0.0626	2.70634	-0.0368223	FALSE	1.20343
PRKY	0.9374	0.0626	2.70634	0.652192	FALSE	1.20343
TRIM55	0.9374	0.0626	2.70634	0.0639877	FALSE	1.20343
AC018742.1	0.9372	0.0628	2.70294	-0.238384	FALSE	1.20204
APOL5	0.9372	0.0628	2.70294	0.298709	FALSE	1.20204
FBN2	0.937	0.063	2.69955	0.256776	FALSE	1.20066
AC245123.1	0.9368	0.0632	2.69617	0.48628	FALSE	1.19928
CYP39A1	0.9368	0.0632	2.69617	-0.193324	FALSE	1.19928
MIR4300HG	0.9368	0.0632	2.69617	0.121336	FALSE	1.19928
ZNF804A	0.9366	0.0634	2.69279	0.214541	FALSE	1.19791
ATP10A	0.9364	0.0636	2.68943	-0.0760508	FALSE	1.19654
AC019068.1	0.9364	0.0636	2.68943	0.475792	FALSE	1.19654
AC087857.1	0.9362	0.0638	2.68608	0.288713	FALSE	1.19518
ADGRL4	0.9362	0.0638	2.68608	-0.220612	FALSE	1.19518
AL138701.2	0.9362	0.0638	2.68608	0.119777	FALSE	1.19518
EYA1	0.936	0.064	2.68273	-0.0218821	FALSE	1.19382
SCML4	0.936	0.064	2.68273	0.319449	FALSE	1.19382
GPR139	0.9356	0.0644	2.67607	0.268761	FALSE	1.19111
BCHE	0.9356	0.0644	2.67607	0.135303	FALSE	1.19111
AC091885.2	0.9356	0.0644	2.67607	-0.967714	FALSE	1.19111
FGF10	0.9356	0.0644	2.67607	0.150686	FALSE	1.19111
AL024495.1	0.9354	0.0646	2.67276	-0.127084	FALSE	1.18977
MCTP2	0.9354	0.0646	2.67276	0.205603	FALSE	1.18977
SFMBT2	0.9352	0.0648	2.66945	0.00249577	FALSE	1.18842
AC093765.2	0.9352	0.0648	2.66945	0.154415	FALSE	1.18842
FGF13	0.935	0.065	2.66616	0.0445194	FALSE	1.18709
LINC00470	0.935	0.065	2.66616	0.87036	FALSE	1.18709
HPGD	0.9348	0.0652	2.66287	-0.177879	FALSE	1.18575
AL033504.1	0.9348	0.0652	2.66287	0.173288	FALSE	1.18575
AC005040.2	0.9346	0.0654	2.6596	0.0528545	FALSE	1.18442
MT-CO3	0.9346	0.0654	2.6596	0.693764	FALSE	1.18442
PLSCR4	0.9344	0.0656	2.65633	-0.0282946	FALSE	1.1831
GPR149	0.9344	0.0656	2.65633	0.094533	FALSE	1.1831
PTCHD4	0.9344	0.0656	2.65633	-0.0824695	FALSE	1.1831
AC009081.2	0.9342	0.0658	2.65307	-0.0129199	FALSE	1.18177
MT-ND2	0.9342	0.0658	2.65307	0.759698	FALSE	1.18177
NRP2	0.9342	0.0658	2.65307	0.0812302	FALSE	1.18177
GRM8	0.934	0.066	2.64982	-0.0994286	FALSE	1.18046
SOX5	0.934	0.066	2.64982	0.128746	FALSE	1.18046
FP236383.3	0.934	0.066	2.64982	0.923205	FALSE	1.18046
AL354771.1	0.9338	0.0662	2.64658	-0.205873	FALSE	1.17914
ST8SIA6	0.9336	0.0664	2.64335	-0.0722146	FALSE	1.17783
LINC01905	0.9336	0.0664	2.64335	-0.130996	FALSE	1.17783
LINC02408	0.9336	0.0664	2.64335	0.132501	FALSE	1.17783
LINC01242	0.9334	0.0666	2.64013	0.741128	FALSE	1.17653
PRKCA-AS1	0.9332	0.0668	2.63692	-0.97088	FALSE	1.17522
VGF	0.9332	0.0668	2.63692	-0.251718	FALSE	1.17522
RIT2	0.9332	0.0668	2.63692	0.338382	FALSE	1.17522
NPNT	0.933	0.067	2.63371	-0.179568	FALSE	1.17393
RIPOR3	0.933	0.067	2.63371	0.0372071	FALSE	1.17393
RNF152	0.9328	0.0672	2.63052	0.0775204	FALSE	1.17263
AC245187.2	0.9326	0.0674	2.62733	0.520109	FALSE	1.17134
AL162411.1	0.9326	0.0674	2.62733	0.217157	FALSE	1.17134
TNS3	0.9326	0.0674	2.62733	0.446775	FALSE	1.17134
LINC00598	0.9326	0.0674	2.62733	0.217767	FALSE	1.17134
SAMD5	0.9326	0.0674	2.62733	0.239298	FALSE	1.17134
MT-ATP8	0.9324	0.0676	2.62415	1.16255	FALSE	1.17005
MT-ND1	0.9324	0.0676	2.62415	0.729409	FALSE	1.17005
PENK	0.932	0.068	2.61782	-0.344826	FALSE	1.16749
CYP3A5	0.932	0.068	2.61782	-0.60911	FALSE	1.16749
MT-CO2	0.9318	0.0682	2.61467	0.695909	FALSE	1.16622
MT-CYB	0.9318	0.0682	2.61467	0.639428	FALSE	1.16622
PIK3C2G	0.9318	0.0682	2.61467	0.0944347	FALSE	1.16622
AC064875.1	0.9316	0.0684	2.61153	0.246615	FALSE	1.16494
AC104170.1	0.9316	0.0684	2.61153	0.202068	FALSE	1.16494
CYBRD1	0.9316	0.0684	2.61153	0.201503	FALSE	1.16494
LINC01630	0.9312	0.0688	2.60527	-0.0596476	FALSE	1.16241
XACT	0.9312	0.0688	2.60527	0.236775	FALSE	1.16241
SLIT2	0.9312	0.0688	2.60527	0.0984464	FALSE	1.16241
AC008574.1	0.9312	0.0688	2.60527	0.16465	FALSE	1.16241
TSPAN18	0.931	0.069	2.60215	0.150705	FALSE	1.16115
AL592156.2	0.931	0.069	2.60215	0.0889983	FALSE	1.16115
DPF3	0.931	0.069	2.60215	0.0941343	FALSE	1.16115
CREB5	0.931	0.069	2.60215	0.22552	FALSE	1.16115
DCDC2C	0.9308	0.0692	2.59904	0.321599	FALSE	1.15989
MTRNR2L12	0.9306	0.0694	2.59594	1.17784	FALSE	1.15864
AC023282.1	0.9306	0.0694	2.59594	-0.0868959	FALSE	1.15864
PLPP2	0.9306	0.0694	2.59594	-0.0838337	FALSE	1.15864
AC008825.1	0.9304	0.0696	2.59285	-0.311667	FALSE	1.15739
AC104035.1	0.9304	0.0696	2.59285	0.588024	FALSE	1.15739
MSC-AS1	0.9302	0.0698	2.58977	0.266551	FALSE	1.15614
SV2C	0.9302	0.0698	2.58977	0.539137	FALSE	1.15614
AC132153.1	0.9302	0.0698	2.58977	0.251038	FALSE	1.15614
WAKMAR2	0.9302	0.0698	2.58977	-0.0249329	FALSE	1.15614
AL355075.4	0.93	0.07	2.58669	0.803608	FALSE	1.1549
RGMA	0.93	0.07	2.58669	0.0873918	FALSE	1.1549
NXPH1	0.93	0.07	2.58669	0.317949	FALSE	1.1549
TEX15	0.93	0.07	2.58669	0.122619	FALSE	1.1549
HIF3A	0.9298	0.0702	2.58362	-0.0220261	FALSE	1.15366
RYR3	0.9298	0.0702	2.58362	0.216339	FALSE	1.15366
CAT	0.9298	0.0702	2.58362	0.035645	FALSE	1.15366
VAV2	0.9298	0.0702	2.58362	0.115587	FALSE	1.15366
AC104689.2	0.9296	0.0704	2.58056	0.709104	FALSE	1.15243
FAT1	0.9296	0.0704	2.58056	-0.0154295	FALSE	1.15243
STXBP6	0.9296	0.0704	2.58056	-0.0604315	FALSE	1.15243
NTNG1	0.9294	0.0706	2.57751	0.10209	FALSE	1.1512
SOX1-OT	0.9294	0.0706	2.57751	0.190264	FALSE	1.1512
PLCXD3	0.9292	0.0708	2.57446	0.0569196	FALSE	1.14997
CHRM3-AS2	0.929	0.071	2.57143	-0.946526	FALSE	1.14874
CD58	0.9288	0.0712	2.5684	0.0721559	FALSE	1.14752
ALDH1A2	0.9286	0.0714	2.56538	0.0082798	FALSE	1.1463
PURPL	0.9284	0.0716	2.56237	-0.146093	FALSE	1.14509
AC105402.3	0.9282	0.0718	2.55936	0.825777	FALSE	1.14388
AL356124.1	0.9282	0.0718	2.55936	0.316778	FALSE	1.14388
GPR156	0.9282	0.0718	2.55936	0.155138	FALSE	1.14388
SYT10	0.928	0.072	2.55637	-0.138006	FALSE	1.14267
PTPRK	0.928	0.072	2.55637	0.0923462	FALSE	1.14267
LINC02223	0.928	0.072	2.55637	0.193835	FALSE	1.14267
AC019197.1	0.9278	0.0722	2.55338	0.0134149	FALSE	1.14146
AC005162.3	0.9278	0.0722	2.55338	0.600307	FALSE	1.14146
TRPC3	0.9278	0.0722	2.55338	0.237915	FALSE	1.14146
AC093879.1	0.9276	0.0724	2.55039	-0.725063	FALSE	1.14026
AC092652.2	0.9276	0.0724	2.55039	0.518336	FALSE	1.14026
CA2	0.9276	0.0724	2.55039	-0.172724	FALSE	1.14026
MPPED2	0.9276	0.0724	2.55039	-0.0352511	FALSE	1.14026
SLCO2A1	0.9276	0.0724	2.55039	0.230583	FALSE	1.14026
LINC01443	0.9276	0.0724	2.55039	0.124891	FALSE	1.14026
TENM3-AS1	0.9274	0.0726	2.54742	-0.336542	FALSE	1.13906
ARHGAP24	0.9272	0.0728	2.54445	-0.0646567	FALSE	1.13787
LINC01965	0.9272	0.0728	2.54445	0.335039	FALSE	1.13787
DENND2C	0.927	0.073	2.54149	0.167167	FALSE	1.13668
NRG1	0.927	0.073	2.54149	0.105482	FALSE	1.13668
FOXO1	0.927	0.073	2.54149	0.141676	FALSE	1.13668
AP002518.2	0.927	0.073	2.54149	-0.473971	FALSE	1.13668
PLIN3	0.9268	0.0732	2.53854	0.249665	FALSE	1.13549
SLIT3	0.9268	0.0732	2.53854	0.103278	FALSE	1.13549
GSG1L	0.9268	0.0732	2.53854	0.166783	FALSE	1.13549
LGR5	0.9268	0.0732	2.53854	0.102951	FALSE	1.13549
AC067956.1	0.9264	0.0736	2.53266	0.481087	FALSE	1.13312
TPD52L1	0.9264	0.0736	2.53266	-0.0241938	FALSE	1.13312
LINC00558	0.9264	0.0736	2.53266	0.611608	FALSE	1.13312
FGFR3	0.9262	0.0738	2.52973	0.712652	FALSE	1.13194
AC004946.1	0.9262	0.0738	2.52973	0.227797	FALSE	1.13194
POU6F2	0.9262	0.0738	2.52973	0.158086	FALSE	1.13194
RNF17	0.926	0.074	2.52681	0.345239	FALSE	1.13077
AL133346.1	0.9258	0.0742	2.52389	0.235722	FALSE	1.1296
MT-ND5	0.9258	0.0742	2.52389	0.720622	FALSE	1.1296
COL5A2	0.9258	0.0742	2.52389	-0.0256343	FALSE	1.1296
MT-ND4L	0.9258	0.0742	2.52389	0.867393	FALSE	1.1296
NTF3	0.9258	0.0742	2.52389	-0.0440564	FALSE	1.1296
AC113137.1	0.9256	0.0744	2.52099	-0.194223	FALSE	1.12843
SLC5A8	0.9256	0.0744	2.52099	-0.0226431	FALSE	1.12843
AL353604.1	0.9256	0.0744	2.52099	0.409577	FALSE	1.12843
LINC02232	0.9256	0.0744	2.52099	0.575273	FALSE	1.12843
LINC02355	0.9252	0.0748	2.51519	-0.106172	FALSE	1.1261
MT-CO1	0.925	0.075	2.51231	0.625456	FALSE	1.12494
UTRN	0.9248	0.0752	2.50943	-0.0740681	FALSE	1.12378
LINC02698	0.9248	0.0752	2.50943	0.145309	FALSE	1.12378
STPG2-AS1	0.9248	0.0752	2.50943	0.302724	FALSE	1.12378
LINC02133	0.9248	0.0752	2.50943	-0.0238171	FALSE	1.12378
MAML2	0.9248	0.0752	2.50943	-0.181452	FALSE	1.12378
AP002026.1	0.9246	0.0754	2.50655	0.182304	FALSE	1.12263
LINC01060	0.9246	0.0754	2.50655	-0.429719	FALSE	1.12263
ARHGAP18	0.9242	0.0758	2.50083	0.377179	FALSE	1.12033
AC090579.1	0.9242	0.0758	2.50083	-0.731914	FALSE	1.12033
EGF	0.924	0.076	2.49798	-0.1245	FALSE	1.11919
AP002989.1	0.924	0.076	2.49798	0.490324	FALSE	1.11919
AC109472.1	0.9238	0.0762	2.49513	0.797689	FALSE	1.11805
AC026167.1	0.9238	0.0762	2.49513	0.515093	FALSE	1.11805
DHRS3	0.9238	0.0762	2.49513	0.226302	FALSE	1.11805
BRINP3	0.9238	0.0762	2.49513	0.120808	FALSE	1.11805
CPNE8	0.9236	0.0764	2.4923	-0.169466	FALSE	1.11691
LINC02147	0.9236	0.0764	2.4923	0.540849	FALSE	1.11691
RASGEF1B	0.9236	0.0764	2.4923	0.285398	FALSE	1.11691
PCDH15	0.9236	0.0764	2.4923	0.0399048	FALSE	1.11691
SDC2	0.9236	0.0764	2.4923	-0.259207	FALSE	1.11691
LINC02432	0.9236	0.0764	2.4923	-0.211039	FALSE	1.11691
AJ006995.1	0.9234	0.0766	2.48947	0.0443869	FALSE	1.11577
AC022523.1	0.9234	0.0766	2.48947	0.0221586	FALSE	1.11577
FGFR2	0.9234	0.0766	2.48947	0.286365	FALSE	1.11577
ZFP36L1	0.9234	0.0766	2.48947	1.03033	FALSE	1.11577
MT1X	0.9234	0.0766	2.48947	-0.144938	FALSE	1.11577
STK32B	0.9234	0.0766	2.48947	0.0497227	FALSE	1.11577
AC092490.2	0.9232	0.0768	2.48664	1.05603	FALSE	1.11464
AC016074.2	0.923	0.077	2.48382	-0.196381	FALSE	1.11351
RMST	0.923	0.077	2.48382	0.215866	FALSE	1.11351
WLS	0.923	0.077	2.48382	-0.0958459	FALSE	1.11351
RXFP1	0.9228	0.0772	2.48101	0.327396	FALSE	1.11238
AC112206.2	0.9228	0.0772	2.48101	-0.141977	FALSE	1.11238
AP001636.3	0.9228	0.0772	2.48101	-0.018795	FALSE	1.11238
MAL	0.9226	0.0774	2.47821	0.708229	FALSE	1.11126
ITPR2	0.9226	0.0774	2.47821	0.0595431	FALSE	1.11126
ENPP1	0.9226	0.0774	2.47821	0.137276	FALSE	1.11126
LINC00922	0.9226	0.0774	2.47821	0.297531	FALSE	1.11126
AC025465.1	0.9226	0.0774	2.47821	0.222172	FALSE	1.11126
SH3D19	0.9224	0.0776	2.47541	0.167133	FALSE	1.11014
LINC01320	0.9224	0.0776	2.47541	0.307911	FALSE	1.11014
AL021937.3	0.9224	0.0776	2.47541	0.048183	FALSE	1.11014
CALCB	0.9222	0.0778	2.47262	-0.203943	FALSE	1.10902
KCNK13	0.922	0.078	2.46984	0.156196	FALSE	1.10791
LINC00200	0.922	0.078	2.46984	-0.511968	FALSE	1.10791
AC022034.3	0.922	0.078	2.46984	0.388219	FALSE	1.10791
AC008056.1	0.9216	0.0784	2.46429	-0.65556	FALSE	1.10568
AC025470.2	0.9216	0.0784	2.46429	0.244144	FALSE	1.10568
AL136119.1	0.9216	0.0784	2.46429	0.043067	FALSE	1.10568
GREM2	0.9216	0.0784	2.46429	0.179987	FALSE	1.10568
BMP2	0.9216	0.0784	2.46429	-0.365846	FALSE	1.10568
COLEC12	0.9214	0.0786	2.46152	-0.0902314	FALSE	1.10458
ARHGAP6	0.9214	0.0786	2.46152	0.188718	FALSE	1.10458
ASPA	0.9214	0.0786	2.46152	0.258888	FALSE	1.10458
SLC9A9	0.9212	0.0788	2.45876	0.162147	FALSE	1.10347
GFRA1	0.921	0.079	2.45601	0.341043	FALSE	1.10237
VCAN	0.921	0.079	2.45601	0.038166	FALSE	1.10237
CMTM8	0.9208	0.0792	2.45327	0.508866	FALSE	1.10127
HGF	0.9208	0.0792	2.45327	0.317349	FALSE	1.10127
FP671120.4	0.9208	0.0792	2.45327	0.894322	FALSE	1.10127
PCDH9-AS2	0.9208	0.0792	2.45327	-0.382708	FALSE	1.10127
ST6GAL2	0.9204	0.0796	2.44779	0.0607505	FALSE	1.09909
RSPO2	0.92	0.08	2.44235	0.267905	FALSE	1.09691
MET	0.92	0.08	2.44235	-0.00196075	FALSE	1.09691
AP001977.1	0.92	0.08	2.44235	0.0128255	FALSE	1.09691
TOX2	0.9198	0.0802	2.43963	0.613818	FALSE	1.09583
PDGFD	0.9198	0.0802	2.43963	0.0221605	FALSE	1.09583
LCNL1	0.9198	0.0802	2.43963	0.367998	FALSE	1.09583
KCTD8	0.9198	0.0802	2.43963	-0.013593	FALSE	1.09583
CA8	0.9198	0.0802	2.43963	0.4351	FALSE	1.09583
LINC02196	0.9196	0.0804	2.43692	0.0604954	FALSE	1.09474
CD53	0.9196	0.0804	2.43692	0.436345	FALSE	1.09474
LINC01937	0.9196	0.0804	2.43692	0.332492	FALSE	1.09474
NMBR	0.9194	0.0806	2.43422	-0.109807	FALSE	1.09366
ANTXR2	0.9192	0.0808	2.43153	-0.0203438	FALSE	1.09259
LINC01931	0.9192	0.0808	2.43153	0.159485	FALSE	1.09259
CTNNA3	0.919	0.081	2.42884	-0.0739231	FALSE	1.09151
CGNL1	0.919	0.081	2.42884	0.449152	FALSE	1.09151
HTR4	0.919	0.081	2.42884	0.0304861	FALSE	1.09151
AC117461.1	0.9188	0.0812	2.42615	-0.415203	FALSE	1.09044
AL033523.1	0.9188	0.0812	2.42615	0.247783	FALSE	1.09044
MIR3681HG	0.9188	0.0812	2.42615	0.0576978	FALSE	1.09044
LRRC3B	0.9188	0.0812	2.42615	-0.0827861	FALSE	1.09044
CHRM2	0.9188	0.0812	2.42615	-0.11965	FALSE	1.09044
HSPA1B	0.9188	0.0812	2.42615	0.157249	FALSE	1.09044
TRPC7	0.9188	0.0812	2.42615	-0.423705	FALSE	1.09044
CDH20	0.9188	0.0812	2.42615	0.0505009	FALSE	1.09044
UGT8	0.9188	0.0812	2.42615	0.414405	FALSE	1.09044
SLC25A18	0.9188	0.0812	2.42615	0.141783	FALSE	1.09044
ITGA8	0.9188	0.0812	2.42615	0.0989809	FALSE	1.09044
GABRG3-AS1	0.9186	0.0814	2.42348	-0.652348	FALSE	1.08938
PLEKHG4B	0.9186	0.0814	2.42348	-0.0893002	FALSE	1.08938
DDR2	0.9184	0.0816	2.4208	0.0531869	FALSE	1.08831
GJA1	0.9184	0.0816	2.4208	0.553331	FALSE	1.08831
LINC01322	0.9184	0.0816	2.4208	0.10298	FALSE	1.08831
ZCCHC24	0.9184	0.0816	2.4208	0.456168	FALSE	1.08831
AC004594.1	0.9182	0.0818	2.41814	0.0963235	FALSE	1.08725
OPALIN	0.9182	0.0818	2.41814	0.734813	FALSE	1.08725
AC073941.1	0.918	0.082	2.41548	-0.00699377	FALSE	1.08619
AC113383.1	0.918	0.082	2.41548	0.209651	FALSE	1.08619
GPR160	0.918	0.082	2.41548	0.716928	FALSE	1.08619
LINC01122	0.9178	0.0822	2.41282	-0.0216565	FALSE	1.08513
SLC2A9	0.9176	0.0824	2.41018	-0.0872107	FALSE	1.08407
KCNE4	0.9176	0.0824	2.41018	-0.0673571	FALSE	1.08407
SASH1	0.9176	0.0824	2.41018	0.317467	FALSE	1.08407
THSD4	0.9176	0.0824	2.41018	0.370094	FALSE	1.08407
AC069228.1	0.9174	0.0826	2.40753	-0.477282	FALSE	1.08302
AL078602.1	0.917	0.083	2.40227	0.0110135	FALSE	1.08092
ATP1A2	0.917	0.083	2.40227	0.793505	FALSE	1.08092
UTY	0.917	0.083	2.40227	0.57158	FALSE	1.08092
RHOJ	0.917	0.083	2.40227	0.0817466	FALSE	1.08092
LINC01411	0.9168	0.0832	2.39964	0.418177	FALSE	1.07988
AP000829.1	0.9168	0.0832	2.39964	0.13315	FALSE	1.07988
AC020637.1	0.9166	0.0834	2.39702	0.760428	FALSE	1.07883
MYO3A	0.9166	0.0834	2.39702	0.0670695	FALSE	1.07883
ALCAM	0.9166	0.0834	2.39702	0.0281444	FALSE	1.07883
CHD7	0.9164	0.0836	2.39441	0.0975041	FALSE	1.07779
MIR34AHG	0.9164	0.0836	2.39441	0.248777	FALSE	1.07779
TTTY14	0.9164	0.0836	2.39441	0.477465	FALSE	1.07779
LINC02653	0.9162	0.0838	2.3918	-0.0187883	FALSE	1.07676
KCNK2	0.9162	0.0838	2.3918	-0.0747542	FALSE	1.07676
MKX	0.9162	0.0838	2.3918	-0.0714774	FALSE	1.07676
CLMP	0.9162	0.0838	2.3918	-0.0669079	FALSE	1.07676
ARSJ	0.9162	0.0838	2.3918	0.214348	FALSE	1.07676
LIPC	0.9162	0.0838	2.3918	0.0959725	FALSE	1.07676
PLCH1	0.916	0.084	2.3892	0.0346174	FALSE	1.07572
KLHL4	0.916	0.084	2.3892	0.58794	FALSE	1.07572
AC027288.3	0.916	0.084	2.3892	-0.505656	FALSE	1.07572
HAUS7	0.9158	0.0842	2.3866	0.0444613	FALSE	1.07469
LINC02109	0.9158	0.0842	2.3866	-0.186451	FALSE	1.07469
SLC4A4	0.9158	0.0842	2.3866	0.10424	FALSE	1.07469
AL590867.1	0.9156	0.0844	2.38401	0.049439	FALSE	1.07366
AP000779.1	0.9156	0.0844	2.38401	0.00469923	FALSE	1.07366
AP003100.2	0.9156	0.0844	2.38401	0.586952	FALSE	1.07366
TPBG	0.9154	0.0846	2.38143	-0.130824	FALSE	1.07263
PIEZO1	0.9154	0.0846	2.38143	0.336317	FALSE	1.07263
LINC02141	0.9154	0.0846	2.38143	0.0961499	FALSE	1.07263
RBMS3-AS3	0.9154	0.0846	2.38143	-0.23981	FALSE	1.07263
ANO2	0.9152	0.0848	2.37885	0.0620952	FALSE	1.0716
CADPS2	0.9152	0.0848	2.37885	0.370666	FALSE	1.0716
LINC00836	0.9152	0.0848	2.37885	-0.142869	FALSE	1.0716
KCNH7	0.915	0.085	2.37627	0.110129	FALSE	1.07058
HPSE2	0.9148	0.0852	2.3737	0.214247	FALSE	1.06956
AC016687.2	0.9148	0.0852	2.3737	0.686976	FALSE	1.06956
GFAP	0.9146	0.0854	2.37114	1.06976	FALSE	1.06854
MIR31HG	0.9146	0.0854	2.37114	0.500309	FALSE	1.06854
CPM	0.9146	0.0854	2.37114	-0.00712919	FALSE	1.06854
GPC3	0.9144	0.0856	2.36858	0.021915	FALSE	1.06753
AC013265.1	0.9144	0.0856	2.36858	-0.0142493	FALSE	1.06753
AP003049.2	0.9142	0.0858	2.36603	-0.111136	FALSE	1.06651
TRPC4	0.9142	0.0858	2.36603	0.198966	FALSE	1.06651
LINC02465	0.914	0.086	2.36348	0.220514	FALSE	1.0655
CHRM5	0.914	0.086	2.36348	0.018405	FALSE	1.0655
LINC01098	0.914	0.086	2.36348	0.232132	FALSE	1.0655
SPRY4-AS1	0.9136	0.0864	2.35841	-0.333522	FALSE	1.06349
LINC01331	0.9136	0.0864	2.35841	0.360057	FALSE	1.06349
PLAGL1	0.9136	0.0864	2.35841	-0.187038	FALSE	1.06349
ROBO3	0.9136	0.0864	2.35841	0.539938	FALSE	1.06349
PTCSC3	0.9136	0.0864	2.35841	0.404402	FALSE	1.06349
ABTB2	0.9136	0.0864	2.35841	0.196244	FALSE	1.06349
PDZRN4	0.9134	0.0866	2.35587	0.397347	FALSE	1.06248
AC090709.1	0.913	0.087	2.35083	-0.590205	FALSE	1.06048
MAP3K6	0.913	0.087	2.35083	0.374857	FALSE	1.06048
PLA2R1	0.913	0.087	2.35083	0.316484	FALSE	1.06048
AL353595.1	0.9128	0.0872	2.34831	0.0935593	FALSE	1.05948
AC108690.1	0.9128	0.0872	2.34831	0.0723858	FALSE	1.05948
ADGRG6	0.9128	0.0872	2.34831	-0.0619602	FALSE	1.05948
POTEG	0.9128	0.0872	2.34831	0.85825	FALSE	1.05948
AC068051.1	0.9126	0.0874	2.3458	-0.620817	FALSE	1.05849
GULP1	0.9126	0.0874	2.3458	-0.113292	FALSE	1.05849
AC002072.1	0.9124	0.0876	2.3433	0.106264	FALSE	1.0575
AP002370.2	0.9124	0.0876	2.3433	-0.705348	FALSE	1.0575
ZNF804B	0.9124	0.0876	2.3433	-0.0457091	FALSE	1.0575
PAWR	0.9124	0.0876	2.3433	0.497362	FALSE	1.0575
ATP2B4	0.9124	0.0876	2.3433	0.0655165	FALSE	1.0575
GRIA4	0.9124	0.0876	2.3433	0.208999	FALSE	1.0575
MRC1	0.9122	0.0878	2.3408	0.200205	FALSE	1.05651
TCIM	0.9122	0.0878	2.3408	-0.207588	FALSE	1.05651
EPHA3	0.9122	0.0878	2.3408	-0.326101	FALSE	1.05651
USP9Y	0.9122	0.0878	2.3408	0.590564	FALSE	1.05651
CDH6	0.912	0.088	2.3383	0.273566	FALSE	1.05552
C1QTNF9B	0.912	0.088	2.3383	0.0288305	FALSE	1.05552
DNAJC5B	0.9118	0.0882	2.33581	-0.199899	FALSE	1.05453
FKBP5	0.9118	0.0882	2.33581	0.66919	FALSE	1.05453
AL133166.1	0.9116	0.0884	2.33333	0.503408	FALSE	1.05355
IGFBP5	0.9114	0.0886	2.33085	0.106222	FALSE	1.05257
PAPSS2	0.9114	0.0886	2.33085	-0.125843	FALSE	1.05257
TTN	0.9112	0.0888	2.32838	0.157737	FALSE	1.05159
BAG3	0.9112	0.0888	2.32838	0.136991	FALSE	1.05159
SNX31	0.9112	0.0888	2.32838	0.198241	FALSE	1.05159
LINC01983	0.911	0.089	2.32591	0.180717	FALSE	1.05061
RPL26	0.9108	0.0892	2.32344	-0.638712	FALSE	1.04964
GREB1L	0.9106	0.0894	2.32098	0.083951	FALSE	1.04866
SVEP1	0.9106	0.0894	2.32098	-0.252212	FALSE	1.04866
LHFPL6	0.9106	0.0894	2.32098	0.0984254	FALSE	1.04866
KCNH8	0.9104	0.0896	2.31853	0.294347	FALSE	1.04769
AC005999.2	0.9104	0.0896	2.31853	0.094872	FALSE	1.04769
AL356295.1	0.9104	0.0896	2.31853	0.0188622	FALSE	1.04769
AC018697.1	0.9104	0.0896	2.31853	0.130248	FALSE	1.04769
ADAMTS6	0.9102	0.0898	2.31608	-0.105768	FALSE	1.04672
SLC39A12	0.9102	0.0898	2.31608	0.319627	FALSE	1.04672
HS6ST2	0.9102	0.0898	2.31608	-0.269347	FALSE	1.04672
GOLIM4	0.91	0.09	2.31363	0.211042	FALSE	1.04576
EYA4	0.91	0.09	2.31363	-0.00384283	FALSE	1.04576
PDGFC	0.9098	0.0902	2.3112	-0.0971503	FALSE	1.04479
HLA-A	0.9098	0.0902	2.3112	-0.491256	FALSE	1.04479
AQP4	0.9096	0.0904	2.30876	0.618168	FALSE	1.04383
ROR2	0.9096	0.0904	2.30876	0.402053	FALSE	1.04383
ABCA8	0.9096	0.0904	2.30876	0.376865	FALSE	1.04383
AC022325.2	0.9096	0.0904	2.30876	-0.195426	FALSE	1.04383
ABI3BP	0.9094	0.0906	2.30633	-0.0224819	FALSE	1.04287
FSTL4	0.9094	0.0906	2.30633	0.199717	FALSE	1.04287
AC063979.2	0.9094	0.0906	2.30633	-0.0723715	FALSE	1.04287
CALB1	0.9092	0.0908	2.30391	-0.260074	FALSE	1.04191
ATP6V0D2	0.909	0.091	2.30149	-0.0651226	FALSE	1.04096
SEMA3B	0.909	0.091	2.30149	0.394844	FALSE	1.04096
AC008591.1	0.9088	0.0912	2.29907	-0.0276117	FALSE	1.04001
TDO2	0.9088	0.0912	2.29907	0.207284	FALSE	1.04001
AL358335.2	0.9088	0.0912	2.29907	0.00405693	FALSE	1.04001
SHROOM4	0.9086	0.0914	2.29666	0.449564	FALSE	1.03905
ROS1	0.9086	0.0914	2.29666	0.497921	FALSE	1.03905
NKAIN1	0.9086	0.0914	2.29666	0.473659	FALSE	1.03905
AL158064.1	0.9086	0.0914	2.29666	-0.129735	FALSE	1.03905
TTYH2	0.9086	0.0914	2.29666	0.637079	FALSE	1.03905
AC244502.1	0.9084	0.0916	2.29425	-0.0826797	FALSE	1.0381
AC021723.2	0.9084	0.0916	2.29425	-0.130512	FALSE	1.0381
ST6GAL1	0.9084	0.0916	2.29425	-0.0665016	FALSE	1.0381
UACA	0.9084	0.0916	2.29425	0.479101	FALSE	1.0381
ROR1-AS1	0.9084	0.0916	2.29425	0.583105	FALSE	1.0381
AP005203.1	0.9082	0.0918	2.29185	0.153007	FALSE	1.03716
TMEM132C	0.9082	0.0918	2.29185	0.395909	FALSE	1.03716
KANK4	0.9078	0.0922	2.28706	0.371322	FALSE	1.03527
CLIC4	0.9078	0.0922	2.28706	0.140634	FALSE	1.03527
AC110023.1	0.9076	0.0924	2.28468	0.527132	FALSE	1.03433
AC060765.1	0.9076	0.0924	2.28468	0.302062	FALSE	1.03433
HAS2-AS1	0.9076	0.0924	2.28468	0.164207	FALSE	1.03433
DUXAP8	0.9074	0.0926	2.28229	0.157874	FALSE	1.03339
MCUB	0.9074	0.0926	2.28229	-0.181149	FALSE	1.03339
IGSF1	0.9074	0.0926	2.28229	0.0356593	FALSE	1.03339
PRR5	0.9072	0.0928	2.27992	0.13084	FALSE	1.03245
LINC02073	0.9072	0.0928	2.27992	0.0940413	FALSE	1.03245
PTH2R	0.9072	0.0928	2.27992	0.322821	FALSE	1.03245
NFIA-AS2	0.9072	0.0928	2.27992	0.540259	FALSE	1.03245
AC017050.1	0.907	0.093	2.27754	-0.103808	FALSE	1.03152
WHRN	0.907	0.093	2.27754	0.178514	FALSE	1.03152
ZBTB7C	0.907	0.093	2.27754	0.54412	FALSE	1.03152
AL357507.1	0.907	0.093	2.27754	0.05439	FALSE	1.03152
IFNG-AS1	0.907	0.093	2.27754	0.442941	FALSE	1.03152
AC009262.1	0.907	0.093	2.27754	0.100669	FALSE	1.03152
KLHL1	0.907	0.093	2.27754	0.127091	FALSE	1.03152
MIA	0.907	0.093	2.27754	0.257762	FALSE	1.03152
BICC1	0.9066	0.0934	2.27281	0.0036478	FALSE	1.02965
AC107223.1	0.9066	0.0934	2.27281	0.17851	FALSE	1.02965
HSPB1	0.9066	0.0934	2.27281	0.0921149	FALSE	1.02965
AC138123.1	0.9066	0.0934	2.27281	0.467452	FALSE	1.02965
AIF1L	0.9066	0.0934	2.27281	0.117177	FALSE	1.02965
AC020704.1	0.9066	0.0934	2.27281	0.330522	FALSE	1.02965
TOX3	0.9066	0.0934	2.27281	-0.0617619	FALSE	1.02965
HLA-B	0.9066	0.0934	2.27281	-0.254593	FALSE	1.02965
EDN1	0.9066	0.0934	2.27281	0.385135	FALSE	1.02965
NXPH2	0.9066	0.0934	2.27281	0.120501	FALSE	1.02965
AC246817.2	0.9066	0.0934	2.27281	0.208821	FALSE	1.02965
LINC02694	0.9064	0.0936	2.27045	0.0747056	FALSE	1.02872
MAG	0.9064	0.0936	2.27045	0.610121	FALSE	1.02872
IGSF21	0.9064	0.0936	2.27045	0.339189	FALSE	1.02872
USH2A	0.9062	0.0938	2.2681	0.465339	FALSE	1.0278
MT-ND6	0.9062	0.0938	2.2681	0.791831	FALSE	1.0278
THSD7B	0.9062	0.0938	2.2681	-0.172616	FALSE	1.0278
FAP	0.906	0.094	2.26574	0.220325	FALSE	1.02687
AL035446.2	0.906	0.094	2.26574	0.0762372	FALSE	1.02687
SLITRK2	0.906	0.094	2.26574	-0.0864058	FALSE	1.02687
AC006972.1	0.906	0.094	2.26574	0.862371	FALSE	1.02687
AIM2	0.9058	0.0942	2.2634	-0.0331574	FALSE	1.02595
AL162718.1	0.9058	0.0942	2.2634	0.327446	FALSE	1.02595
FRK	0.9056	0.0944	2.26106	-0.137088	FALSE	1.02503
AC018467.1	0.9056	0.0944	2.26106	0.0391827	FALSE	1.02503
SEMA3D	0.9054	0.0946	2.25872	0.359126	FALSE	1.02411
PLXDC2	0.9054	0.0946	2.25872	0.136862	FALSE	1.02411
SH3TC2	0.9054	0.0946	2.25872	0.578781	FALSE	1.02411
AC011246.1	0.9054	0.0946	2.25872	0.714173	FALSE	1.02411
CDH13	0.9052	0.0948	2.25639	0.201797	FALSE	1.02319
LINC01821	0.9052	0.0948	2.25639	0.701637	FALSE	1.02319
MEGF10	0.905	0.095	2.25406	0.263308	FALSE	1.02228
RGCC	0.905	0.095	2.25406	0.477075	FALSE	1.02228
LINC02641	0.9048	0.0952	2.25173	0.335763	FALSE	1.02136
TMEM51	0.9048	0.0952	2.25173	0.123005	FALSE	1.02136
AC092640.1	0.9048	0.0952	2.25173	0.0465746	FALSE	1.02136
ARHGEF26	0.9046	0.0954	2.24941	0.224954	FALSE	1.02045
AL672277.1	0.9046	0.0954	2.24941	-0.390883	FALSE	1.02045
SLC1A3	0.9044	0.0956	2.2471	0.522416	FALSE	1.01954
AC100793.2	0.9044	0.0956	2.2471	0.124768	FALSE	1.01954
AL138828.1	0.9044	0.0956	2.2471	-0.483552	FALSE	1.01954
COL27A1	0.9044	0.0956	2.2471	0.142508	FALSE	1.01954
KMO	0.9044	0.0956	2.2471	-0.230965	FALSE	1.01954
MGAM	0.9042	0.0958	2.24479	0.41512	FALSE	1.01863
AC061958.1	0.9042	0.0958	2.24479	0.205073	FALSE	1.01863
LPAR1	0.9042	0.0958	2.24479	-0.289327	FALSE	1.01863
LINC00861	0.9042	0.0958	2.24479	0.080183	FALSE	1.01863
NGF	0.9042	0.0958	2.24479	0.287336	FALSE	1.01863
SLC30A8	0.904	0.096	2.24248	-0.0489025	FALSE	1.01773
LINC00320	0.904	0.096	2.24248	-3.19481e-05	FALSE	1.01773
RPS27A	0.904	0.096	2.24248	-0.579041	FALSE	1.01773
GPC6	0.904	0.096	2.24248	0.237094	FALSE	1.01773
AC023469.1	0.904	0.096	2.24248	0.963177	FALSE	1.01773
AC010967.1	0.904	0.096	2.24248	-0.185705	FALSE	1.01773
SEMA3E	0.904	0.096	2.24248	0.49625	FALSE	1.01773
LINC00393	0.9038	0.0962	2.24018	0.202404	FALSE	1.01682
LINC02742	0.9038	0.0962	2.24018	0.731864	FALSE	1.01682
PRKCQ	0.9036	0.0964	2.23788	-0.473874	FALSE	1.01592
CHODL	0.9036	0.0964	2.23788	0.112136	FALSE	1.01592
AL359091.1	0.9036	0.0964	2.23788	0.447638	FALSE	1.01592
SORCS1	0.9036	0.0964	2.23788	-0.0557661	FALSE	1.01592
UNC13C	0.9034	0.0966	2.23559	0.410599	FALSE	1.01502
C5orf17	0.9034	0.0966	2.23559	-0.368177	FALSE	1.01502
LINC02405	0.9034	0.0966	2.23559	0.143592	FALSE	1.01502
MOBP	0.9034	0.0966	2.23559	0.200488	FALSE	1.01502
GRIK3	0.9034	0.0966	2.23559	0.375576	FALSE	1.01502
PDE4B	0.9034	0.0966	2.23559	-0.0632045	FALSE	1.01502
PDE1A	0.9032	0.0968	2.2333	0.340268	FALSE	1.01412
MSR1	0.9032	0.0968	2.2333	0.399656	FALSE	1.01412
AL035401.1	0.9032	0.0968	2.2333	0.569284	FALSE	1.01412
AC002066.1	0.9032	0.0968	2.2333	-0.067821	FALSE	1.01412
AC015943.1	0.903	0.097	2.23101	0.0139441	FALSE	1.01323
PPP1R14A	0.9028	0.0972	2.22873	0.728235	FALSE	1.01233
ST18	0.9028	0.0972	2.22873	0.403976	FALSE	1.01233
LINC01202	0.9028	0.0972	2.22873	0.449471	FALSE	1.01233
XIST	0.9026	0.0974	2.22645	-0.202548	FALSE	1.01144
EDA	0.9026	0.0974	2.22645	0.156153	FALSE	1.01144
FAM135B	0.9026	0.0974	2.22645	0.2147	FALSE	1.01144
INPPL1	0.9026	0.0974	2.22645	0.0828857	FALSE	1.01144
AL121578.3	0.9026	0.0974	2.22645	-0.0798535	FALSE	1.01144
PHYHD1	0.9024	0.0976	2.22418	0.311847	FALSE	1.01055
INSYN2B	0.9024	0.0976	2.22418	0.288777	FALSE	1.01055
VWA5B1	0.9024	0.0976	2.22418	-0.0651827	FALSE	1.01055
UNC5D	0.9024	0.0976	2.22418	0.0446994	FALSE	1.01055
LNCAROD	0.9024	0.0976	2.22418	0.189507	FALSE	1.01055
STAT6	0.9022	0.0978	2.22191	0.50669	FALSE	1.00966
AC099792.1	0.9022	0.0978	2.22191	0.471009	FALSE	1.00966
SNTB1	0.9022	0.0978	2.22191	0.208858	FALSE	1.00966
LINC02397	0.9022	0.0978	2.22191	-0.144778	FALSE	1.00966
SLC26A5	0.902	0.098	2.21965	-0.274353	FALSE	1.00877
AC007319.1	0.902	0.098	2.21965	-0.363175	FALSE	1.00877
TRPM3	0.902	0.098	2.21965	0.0182486	FALSE	1.00877
AGBL1	0.9018	0.0982	2.21739	0.188066	FALSE	1.00789
PKHD1	0.9018	0.0982	2.21739	0.234561	FALSE	1.00789
SATB1-AS1	0.9018	0.0982	2.21739	0.490224	FALSE	1.00789
LINC02301	0.9018	0.0982	2.21739	-0.176706	FALSE	1.00789
KCNMB4	0.9016	0.0984	2.21513	0.0189958	FALSE	1.007
DAPK2	0.9016	0.0984	2.21513	0.26291	FALSE	1.007
CD96	0.9014	0.0986	2.21288	0.0633488	FALSE	1.00612
LINC00326	0.9014	0.0986	2.21288	0.392851	FALSE	1.00612
ABCC9	0.9014	0.0986	2.21288	0.469851	FALSE	1.00612
AC004852.2	0.9012	0.0988	2.21063	-0.150394	FALSE	1.00524
PDLIM5	0.9012	0.0988	2.21063	-0.112371	FALSE	1.00524
PDE3A	0.9012	0.0988	2.21063	-0.0619526	FALSE	1.00524
TTC29	0.901	0.099	2.20839	0.322712	FALSE	1.00436
RAI14	0.901	0.099	2.20839	0.184588	FALSE	1.00436
CYSLTR2	0.901	0.099	2.20839	0.236237	FALSE	1.00436
HIST1H2AC	0.901	0.099	2.20839	0.359937	FALSE	1.00436
RGS6	0.9008	0.0992	2.20615	0.0773749	FALSE	1.00349
LINC02144	0.9006	0.0994	2.20391	-0.163129	FALSE	1.00261
AC004053.1	0.9006	0.0994	2.20391	0.170572	FALSE	1.00261
AL713851.1	0.9006	0.0994	2.20391	0.365987	FALSE	1.00261
LINC02664	0.9004	0.0996	2.20168	0.113886	FALSE	1.00174
TAFA4	0.9004	0.0996	2.20168	0.121192	FALSE	1.00174
MOXD1	0.9	0.1	2.19722	0.546763	FALSE	1
SHISA6	0.8998	0.1002	2.195	0.0401144	FALSE	0.999132
ADAMTS3	0.8998	0.1002	2.195	0.370545	FALSE	0.999132
AC087855.2	0.8998	0.1002	2.195	0.396753	FALSE	0.999132
AC104248.1	0.8998	0.1002	2.195	-0.327601	FALSE	0.999132
LRRK1	0.8998	0.1002	2.195	0.524965	FALSE	0.999132
RERGL	0.8998	0.1002	2.195	-0.0747919	FALSE	0.999132
APOLD1	0.8996	0.1004	2.19279	0.0588179	FALSE	0.998266
ZFY	0.8996	0.1004	2.19279	0.444691	FALSE	0.998266
TOX	0.8996	0.1004	2.19279	0.641807	FALSE	0.998266
AC004862.1	0.8996	0.1004	2.19279	0.00623846	FALSE	0.998266
PRKCH	0.8996	0.1004	2.19279	0.358971	FALSE	0.998266
PLEKHG1	0.8994	0.1006	2.19058	0.372255	FALSE	0.997402
CNDP1	0.8994	0.1006	2.19058	0.4051	FALSE	0.997402
AL110292.1	0.8994	0.1006	2.19058	0.100185	FALSE	0.997402
RHBDF2	0.8994	0.1006	2.19058	0.120389	FALSE	0.997402
C5orf64	0.8992	0.1008	2.18837	0.190458	FALSE	0.996539
SLCO1C1	0.8992	0.1008	2.18837	0.45281	FALSE	0.996539
LY86	0.8992	0.1008	2.18837	0.385365	FALSE	0.996539
VEPH1	0.899	0.101	2.18616	-0.164747	FALSE	0.995679
COL25A1	0.899	0.101	2.18616	-0.130104	FALSE	0.995679
OLIG1	0.899	0.101	2.18616	0.288092	FALSE	0.995679
RPL3	0.899	0.101	2.18616	-0.527035	FALSE	0.995679
AC093607.1	0.8988	0.1012	2.18396	0.298971	FALSE	0.994819
ARRDC2	0.8988	0.1012	2.18396	0.491112	FALSE	0.994819
LINC00639	0.8988	0.1012	2.18396	0.0858879	FALSE	0.994819
VAT1L	0.8986	0.1014	2.18176	0.124035	FALSE	0.993962
TBL1X	0.8986	0.1014	2.18176	0.399265	FALSE	0.993962
AC018680.1	0.8986	0.1014	2.18176	-0.41101	FALSE	0.993962
C16orf74	0.8986	0.1014	2.18176	0.411085	FALSE	0.993962
VRK2	0.8984	0.1016	2.17957	0.0697722	FALSE	0.993106
PCDH9	0.8984	0.1016	2.17957	0.0195904	FALSE	0.993106
C3orf67-AS1	0.8984	0.1016	2.17957	0.123971	FALSE	0.993106
ALPK1	0.8984	0.1016	2.17957	-0.00387716	FALSE	0.993106
AC005699.1	0.8984	0.1016	2.17957	0.069396	FALSE	0.993106
AC104574.2	0.8982	0.1018	2.17738	0.312403	FALSE	0.992252
LITAF	0.8982	0.1018	2.17738	0.0489292	FALSE	0.992252
MIR924HG	0.8982	0.1018	2.17738	0.065311	FALSE	0.992252
HNRNPA1P48	0.8982	0.1018	2.17738	0.293879	FALSE	0.992252
LINC02006	0.898	0.102	2.1752	0.0144401	FALSE	0.9914
PARD3B	0.898	0.102	2.1752	0.0628848	FALSE	0.9914
AC090403.1	0.8978	0.1022	2.17302	0.294731	FALSE	0.990549
ENPP2	0.8978	0.1022	2.17302	0.0765252	FALSE	0.990549
SPON1	0.8978	0.1022	2.17302	-0.00790691	FALSE	0.990549
LINC01378	0.8976	0.1024	2.17084	0.482476	FALSE	0.9897
SLC14A2	0.8976	0.1024	2.17084	0.168263	FALSE	0.9897
RREB1	0.8976	0.1024	2.17084	-0.0169907	FALSE	0.9897
GRM3	0.8976	0.1024	2.17084	-0.0148854	FALSE	0.9897
DGKG	0.8974	0.1026	2.16866	0.234006	FALSE	0.988853
ZNF521	0.8974	0.1026	2.16866	0.0351629	FALSE	0.988853
LINC01440	0.8974	0.1026	2.16866	0.646692	FALSE	0.988853
TP63	0.8972	0.1028	2.16649	-0.0329838	FALSE	0.988007
SEMA5A	0.8972	0.1028	2.16649	0.0255861	FALSE	0.988007
AC093298.2	0.8972	0.1028	2.16649	0.11022	FALSE	0.988007
RPL19	0.8972	0.1028	2.16649	-0.492072	FALSE	0.988007
ABCA12	0.8972	0.1028	2.16649	0.106416	FALSE	0.988007
GRM7-AS3	0.897	0.103	2.16433	0.330387	FALSE	0.987163
AC104664.1	0.897	0.103	2.16433	0.250517	FALSE	0.987163
AC091078.1	0.897	0.103	2.16433	0.155496	FALSE	0.987163
CNTN6	0.8968	0.1032	2.16216	0.318999	FALSE	0.98632
PLCE1	0.8968	0.1032	2.16216	0.228364	FALSE	0.98632
ARHGAP25	0.8968	0.1032	2.16216	-0.143082	FALSE	0.98632
GRID2	0.8968	0.1032	2.16216	-0.117486	FALSE	0.98632
CD74	0.8968	0.1032	2.16216	0.559275	FALSE	0.98632
EDNRA	0.8968	0.1032	2.16216	0.0515504	FALSE	0.98632
RALYL	0.8966	0.1034	2.16	0.142748	FALSE	0.985479
CBLN2	0.8966	0.1034	2.16	0.411832	FALSE	0.985479
TSHZ2	0.8964	0.1036	2.15785	0.131743	FALSE	0.98464
AC087627.1	0.8962	0.1038	2.1557	0.289821	FALSE	0.983803
AC009315.1	0.896	0.104	2.15355	-0.0311131	FALSE	0.982967
ADAMTS19	0.896	0.104	2.15355	-0.199465	FALSE	0.982967
ARAP2	0.8958	0.1042	2.1514	0.211407	FALSE	0.982132
LINC02307	0.8958	0.1042	2.1514	0.19078	FALSE	0.982132
AC022031.2	0.8958	0.1042	2.1514	0.405295	FALSE	0.982132
AC096577.1	0.8956	0.1044	2.14926	0.477595	FALSE	0.9813
AC012405.1	0.8956	0.1044	2.14926	0.00623512	FALSE	0.9813
AC097713.1	0.8954	0.1046	2.14713	-0.143257	FALSE	0.980468
KANK1	0.8954	0.1046	2.14713	0.369313	FALSE	0.980468
RPL32	0.8954	0.1046	2.14713	-0.438425	FALSE	0.980468
SATB2	0.8952	0.1048	2.14499	0.363432	FALSE	0.979639
TESPA1	0.8952	0.1048	2.14499	0.508444	FALSE	0.979639
LINC02798	0.8952	0.1048	2.14499	0.0210304	FALSE	0.979639
FILIP1L	0.8952	0.1048	2.14499	-0.556439	FALSE	0.979639
COL11A1	0.8952	0.1048	2.14499	0.143706	FALSE	0.979639
KCNMB2	0.8952	0.1048	2.14499	0.330042	FALSE	0.979639
AC104123.1	0.8952	0.1048	2.14499	0.128809	FALSE	0.979639
MND1	0.8952	0.1048	2.14499	0.216632	FALSE	0.979639
AC124854.1	0.895	0.105	2.14286	-0.00262451	FALSE	0.978811
ABCA13	0.895	0.105	2.14286	0.205681	FALSE	0.978811
AC110614.1	0.8948	0.1052	2.14074	-0.136092	FALSE	0.977984
LINC02343	0.8948	0.1052	2.14074	-0.0434837	FALSE	0.977984
AC079793.1	0.8948	0.1052	2.14074	-0.128848	FALSE	0.977984
AC073091.3	0.8948	0.1052	2.14074	0.35995	FALSE	0.977984
BHLHE40	0.8948	0.1052	2.14074	-0.141943	FALSE	0.977984
LINC02853	0.8946	0.1054	2.13861	0.149854	FALSE	0.977159
PBX3	0.8946	0.1054	2.13861	0.141885	FALSE	0.977159
GRAMD2B	0.8946	0.1054	2.13861	0.385817	FALSE	0.977159
LINC02645	0.8946	0.1054	2.13861	0.402038	FALSE	0.977159
CDK6	0.8946	0.1054	2.13861	0.342719	FALSE	0.977159
STK33	0.8944	0.1056	2.13649	0.317512	FALSE	0.976336
CLNK	0.8944	0.1056	2.13649	0.721931	FALSE	0.976336
SAMMSON	0.8944	0.1056	2.13649	0.0262585	FALSE	0.976336
AL121757.2	0.8944	0.1056	2.13649	0.365354	FALSE	0.976336
SEMA3A	0.8944	0.1056	2.13649	0.225362	FALSE	0.976336
SMAD3	0.8942	0.1058	2.13438	0.102747	FALSE	0.975514
AC093898.1	0.894	0.106	2.13227	-0.0294447	FALSE	0.974694
B2M	0.8938	0.1062	2.13016	-0.266505	FALSE	0.973875
AC097512.1	0.8938	0.1062	2.13016	0.615642	FALSE	0.973875
RASD1	0.8938	0.1062	2.13016	0.0762911	FALSE	0.973875
LINC02516	0.8936	0.1064	2.12805	0.01682	FALSE	0.973058
ADD3-AS1	0.8936	0.1064	2.12805	0.00175285	FALSE	0.973058
IGF2BP3	0.8934	0.1066	2.12595	-0.0193672	FALSE	0.972243
AC021613.1	0.8934	0.1066	2.12595	0.213436	FALSE	0.972243
LINC01010	0.8932	0.1068	2.12385	0.0654917	FALSE	0.971429
PLOD2	0.8932	0.1068	2.12385	0.376149	FALSE	0.971429
LINC01470	0.8932	0.1068	2.12385	-0.0845289	FALSE	0.971429
HHATL	0.8932	0.1068	2.12385	0.0624909	FALSE	0.971429
TEX14	0.8932	0.1068	2.12385	0.0821815	FALSE	0.971429
LHX2	0.8932	0.1068	2.12385	0.329448	FALSE	0.971429
AC007402.1	0.893	0.107	2.12176	-0.021462	FALSE	0.970616
FRAS1	0.893	0.107	2.12176	0.0891776	FALSE	0.970616
LINC01091	0.893	0.107	2.12176	0.160408	FALSE	0.970616
APLF	0.893	0.107	2.12176	-0.0763254	FALSE	0.970616
TEX41	0.893	0.107	2.12176	0.118092	FALSE	0.970616
AC093523.1	0.8928	0.1072	2.11967	0.347362	FALSE	0.969805
NWD1	0.8928	0.1072	2.11967	0.284587	FALSE	0.969805
XYLT1	0.8928	0.1072	2.11967	0.259525	FALSE	0.969805
CD36	0.8928	0.1072	2.11967	0.102161	FALSE	0.969805
AC079352.1	0.8926	0.1074	2.11758	0.285429	FALSE	0.968996
PDE9A	0.8926	0.1074	2.11758	0.290261	FALSE	0.968996
NDST4	0.8926	0.1074	2.11758	-0.0922377	FALSE	0.968996
SLC11A1	0.8926	0.1074	2.11758	0.464603	FALSE	0.968996
APBB1IP	0.8926	0.1074	2.11758	0.305487	FALSE	0.968996
RPS7	0.8924	0.1076	2.11549	-0.403005	FALSE	0.968188
AL096854.1	0.8924	0.1076	2.11549	0.375886	FALSE	0.968188
CABLES1	0.8922	0.1078	2.11341	0.288521	FALSE	0.967381
LINC02263	0.8922	0.1078	2.11341	0.0155249	FALSE	0.967381
COL4A1	0.8922	0.1078	2.11341	0.0407558	FALSE	0.967381
GLI2	0.892	0.108	2.11133	0.311979	FALSE	0.966576
PTPN13	0.8918	0.1082	2.10926	0.321424	FALSE	0.965773
AC009041.2	0.8918	0.1082	2.10926	0.135981	FALSE	0.965773
LINC02284	0.8918	0.1082	2.10926	0.392828	FALSE	0.965773
SLC14A1	0.8918	0.1082	2.10926	0.491531	FALSE	0.965773
AL391117.1	0.8916	0.1084	2.10719	0.00536108	FALSE	0.964971
AL117329.1	0.8916	0.1084	2.10719	0.329273	FALSE	0.964971
ZNF208	0.8914	0.1086	2.10512	0.316823	FALSE	0.96417
PECAM1	0.8912	0.1088	2.10306	0.466143	FALSE	0.963371
RASSF2	0.8912	0.1088	2.10306	0.188944	FALSE	0.963371
C11orf96	0.8912	0.1088	2.10306	-0.241557	FALSE	0.963371
FER1L6-AS2	0.8912	0.1088	2.10306	0.455426	FALSE	0.963371
NWD2	0.891	0.109	2.101	0.411599	FALSE	0.962574
TPRG1	0.891	0.109	2.101	0.199131	FALSE	0.962574
TRIM56	0.891	0.109	2.101	0.241451	FALSE	0.962574
BMPR1B	0.8908	0.1092	2.09894	0.243143	FALSE	0.961777
ATF5	0.8908	0.1092	2.09894	-0.334085	FALSE	0.961777
AC003988.1	0.8908	0.1092	2.09894	0.108639	FALSE	0.961777
CRYAB	0.8908	0.1092	2.09894	-0.275479	FALSE	0.961777
SCHLAP1	0.8908	0.1092	2.09894	0.55056	FALSE	0.961777
AC099517.1	0.8908	0.1092	2.09894	0.34265	FALSE	0.961777
LINC01170	0.8908	0.1092	2.09894	-0.0443859	FALSE	0.961777
NINJ2	0.8906	0.1094	2.09688	0.306277	FALSE	0.960983
BACE2	0.8906	0.1094	2.09688	0.0767012	FALSE	0.960983
RANBP3L	0.8904	0.1096	2.09483	0.170608	FALSE	0.960189
PCP4	0.8904	0.1096	2.09483	-0.423314	FALSE	0.960189
NIPAL2	0.8904	0.1096	2.09483	0.179048	FALSE	0.960189
RPL38	0.8904	0.1096	2.09483	-0.392581	FALSE	0.960189
FOXP2	0.8902	0.1098	2.09279	0.465755	FALSE	0.959398
LINC01266	0.8902	0.1098	2.09279	0.223027	FALSE	0.959398
NFIA	0.8902	0.1098	2.09279	0.292877	FALSE	0.959398
NDST3	0.8902	0.1098	2.09279	0.21868	FALSE	0.959398
PTPRZ1	0.89	0.11	2.09074	0.270212	FALSE	0.958607
AJ009632.2	0.89	0.11	2.09074	0.29201	FALSE	0.958607
AL359706.1	0.89	0.11	2.09074	-0.268936	FALSE	0.958607
RPL12	0.89	0.11	2.09074	-0.423221	FALSE	0.958607
CDH1	0.89	0.11	2.09074	0.394356	FALSE	0.958607
ELMO1	0.8898	0.1102	2.0887	0.179454	FALSE	0.957818
LINC01811	0.8898	0.1102	2.0887	0.0489478	FALSE	0.957818
OLFM3	0.8896	0.1104	2.08666	0.0608993	FALSE	0.957031
AC002069.2	0.8896	0.1104	2.08666	-0.0438137	FALSE	0.957031
CNBD1	0.8896	0.1104	2.08666	0.121224	FALSE	0.957031
ZNF98	0.8894	0.1106	2.08463	0.277168	FALSE	0.956245
SERPINE2	0.8894	0.1106	2.08463	-0.0894532	FALSE	0.956245
AC104041.1	0.8894	0.1106	2.08463	-0.094974	FALSE	0.956245
CRISPLD2	0.8894	0.1106	2.08463	0.126775	FALSE	0.956245
HS3ST4	0.8894	0.1106	2.08463	0.0567617	FALSE	0.956245
RPL24	0.8892	0.1108	2.0826	-0.484521	FALSE	0.95546
TSHR	0.8892	0.1108	2.0826	-0.266424	FALSE	0.95546
AC008467.1	0.8892	0.1108	2.0826	0.528499	FALSE	0.95546
LINC00536	0.8892	0.1108	2.0826	0.0106015	FALSE	0.95546
AC073365.1	0.8892	0.1108	2.0826	0.496423	FALSE	0.95546
GRAMD1C	0.889	0.111	2.08057	-0.0693331	FALSE	0.954677
AL358944.1	0.889	0.111	2.08057	-0.0222425	FALSE	0.954677
ADAMTS9-AS2	0.889	0.111	2.08057	0.148525	FALSE	0.954677
PDE11A	0.889	0.111	2.08057	-0.0560398	FALSE	0.954677
AGMO	0.889	0.111	2.08057	0.0318942	FALSE	0.954677
HEPH	0.8888	0.1112	2.07854	0.111017	FALSE	0.953895
RBMS3	0.8888	0.1112	2.07854	-0.0522785	FALSE	0.953895
LINC00507	0.8888	0.1112	2.07854	0.19539	FALSE	0.953895
CXCL14	0.8888	0.1112	2.07854	-0.415115	FALSE	0.953895
AL356108.1	0.8888	0.1112	2.07854	0.0386019	FALSE	0.953895
BMP6	0.8888	0.1112	2.07854	-0.0561771	FALSE	0.953895
TLL1	0.8884	0.1116	2.0745	0.326986	FALSE	0.952336
RORB	0.8884	0.1116	2.0745	0.437154	FALSE	0.952336
CCDC168	0.8884	0.1116	2.0745	0.273046	FALSE	0.952336
LY86-AS1	0.8884	0.1116	2.0745	0.509383	FALSE	0.952336
DISC1FP1	0.8882	0.1118	2.07249	0.209888	FALSE	0.951558
GHR	0.8882	0.1118	2.07249	0.0863643	FALSE	0.951558
WIPF1	0.8882	0.1118	2.07249	0.130381	FALSE	0.951558
PXDNL	0.888	0.112	2.07047	0.189954	FALSE	0.950782
DOCK8	0.8878	0.1122	2.06846	0.298388	FALSE	0.950007
RPA3	0.8878	0.1122	2.06846	-0.383406	FALSE	0.950007
MRVI1	0.8878	0.1122	2.06846	0.185596	FALSE	0.950007
EPCAM-DT	0.8878	0.1122	2.06846	0.249428	FALSE	0.950007
AC004949.1	0.8876	0.1124	2.06646	-0.0190897	FALSE	0.949234
SH3RF2	0.8876	0.1124	2.06646	0.0935879	FALSE	0.949234
OPRM1	0.8876	0.1124	2.06646	0.322612	FALSE	0.949234
RPS4X	0.8876	0.1124	2.06646	-0.535334	FALSE	0.949234
TAFA1	0.8874	0.1126	2.06445	0.0780726	FALSE	0.948462
ADAMTS9	0.8874	0.1126	2.06445	0.0291018	FALSE	0.948462
GCC2-AS1	0.8874	0.1126	2.06445	0.149226	FALSE	0.948462
GJC2	0.8872	0.1128	2.06245	-0.192983	FALSE	0.947691
AL592429.2	0.8872	0.1128	2.06245	-0.205892	FALSE	0.947691
PLAT	0.8872	0.1128	2.06245	0.313411	FALSE	0.947691
ROBO1	0.8872	0.1128	2.06245	-0.124774	FALSE	0.947691
OR3A2	0.887	0.113	2.06046	0.567283	FALSE	0.946922
CABCOCO1	0.887	0.113	2.06046	0.0258708	FALSE	0.946922
PTPRT	0.8868	0.1132	2.05846	0.254314	FALSE	0.946154
CDC14A	0.8868	0.1132	2.05846	0.465667	FALSE	0.946154
TRPC6	0.8868	0.1132	2.05846	0.0332398	FALSE	0.946154
MOCOS	0.8866	0.1134	2.05647	0.357398	FALSE	0.945387
LINC01619	0.8866	0.1134	2.05647	0.233905	FALSE	0.945387
PEBP4	0.8866	0.1134	2.05647	0.100851	FALSE	0.945387
APOD	0.8864	0.1136	2.05448	0.503169	FALSE	0.944622
COX7C	0.8864	0.1136	2.05448	-0.476368	FALSE	0.944622
LYPD6	0.8862	0.1138	2.0525	-0.162056	FALSE	0.943858
SNHG31	0.8862	0.1138	2.0525	-0.337924	FALSE	0.943858
UNC5C	0.8862	0.1138	2.0525	0.0772719	FALSE	0.943858
LINC00534	0.886	0.114	2.05052	-0.15626	FALSE	0.943095
AC005062.1	0.886	0.114	2.05052	0.0670757	FALSE	0.943095
PLEKHA2	0.886	0.114	2.05052	0.0287609	FALSE	0.943095
CFAP299	0.886	0.114	2.05052	0.450716	FALSE	0.943095
IL1RAP	0.8858	0.1142	2.04854	-0.0635362	FALSE	0.942334
SLC2A14	0.8858	0.1142	2.04854	-0.366331	FALSE	0.942334
AL442636.1	0.8858	0.1142	2.04854	-0.384235	FALSE	0.942334
MEIS2	0.8856	0.1144	2.04656	0.318109	FALSE	0.941574
VWC2L	0.8856	0.1144	2.04656	-0.0646811	FALSE	0.941574
AC092422.1	0.8856	0.1144	2.04656	-0.0722871	FALSE	0.941574
WDR64	0.8854	0.1146	2.04459	-0.0202656	FALSE	0.940815
PLLP	0.8854	0.1146	2.04459	0.471156	FALSE	0.940815
KIAA1211L	0.8854	0.1146	2.04459	0.234694	FALSE	0.940815
LINC02306	0.8854	0.1146	2.04459	0.37569	FALSE	0.940815
AC007563.2	0.8852	0.1148	2.04262	0.211086	FALSE	0.940058
PIEZO2	0.8852	0.1148	2.04262	0.327409	FALSE	0.940058
PHLDB2	0.8852	0.1148	2.04262	0.28643	FALSE	0.940058
TARID	0.8852	0.1148	2.04262	0.279305	FALSE	0.940058
MKRN3	0.8852	0.1148	2.04262	-0.260289	FALSE	0.940058
SLC8A1-AS1	0.8852	0.1148	2.04262	-0.486953	FALSE	0.940058
IQGAP2	0.8852	0.1148	2.04262	0.120728	FALSE	0.940058
CDH22	0.885	0.115	2.04066	0.25659	FALSE	0.939302
ALDH1A1	0.885	0.115	2.04066	0.366858	FALSE	0.939302
BNC2	0.8848	0.1152	2.03869	0.0658493	FALSE	0.938548
AC004917.1	0.8848	0.1152	2.03869	0.0533977	FALSE	0.938548
COL5A3	0.8848	0.1152	2.03869	0.463096	FALSE	0.938548
SLCO1A2	0.8848	0.1152	2.03869	0.176844	FALSE	0.938548
GAB1	0.8848	0.1152	2.03869	0.119428	FALSE	0.938548
ENG	0.8846	0.1154	2.03673	0.37283	FALSE	0.937794
STEAP2-AS1	0.8846	0.1154	2.03673	0.238973	FALSE	0.937794
AP000943.2	0.8846	0.1154	2.03673	0.233376	FALSE	0.937794
TCEA3	0.8846	0.1154	2.03673	0.190635	FALSE	0.937794
AC007368.1	0.8846	0.1154	2.03673	0.0318422	FALSE	0.937794
FXYD5	0.8844	0.1156	2.03477	0.187562	FALSE	0.937042
AL162493.1	0.8844	0.1156	2.03477	0.205458	FALSE	0.937042
ENOX2	0.8844	0.1156	2.03477	-0.0144844	FALSE	0.937042
CMYA5	0.8844	0.1156	2.03477	0.310856	FALSE	0.937042
AL391840.1	0.8844	0.1156	2.03477	0.20197	FALSE	0.937042
MIR4713HG	0.8842	0.1158	2.03282	-0.120899	FALSE	0.936291
CDK18	0.8842	0.1158	2.03282	0.101559	FALSE	0.936291
ARHGAP22	0.8842	0.1158	2.03282	0.100177	FALSE	0.936291
CUX2	0.8842	0.1158	2.03282	0.447772	FALSE	0.936291
HSPA1A	0.8838	0.1162	2.02892	-0.161224	FALSE	0.934794
AL078590.2	0.8838	0.1162	2.02892	0.00847483	FALSE	0.934794
RPL18A	0.8838	0.1162	2.02892	-0.446342	FALSE	0.934794
AL135878.1	0.8836	0.1164	2.02697	0.239935	FALSE	0.934047
SPP1	0.8836	0.1164	2.02697	0.48089	FALSE	0.934047
PTCHD1-AS	0.8834	0.1166	2.02503	0.431178	FALSE	0.933301
MT2A	0.8834	0.1166	2.02503	0.204804	FALSE	0.933301
AC002460.2	0.8832	0.1168	2.02309	-0.104333	FALSE	0.932557
TNFRSF19	0.883	0.117	2.02115	-0.0302601	FALSE	0.931814
DDAH1	0.883	0.117	2.02115	0.0645289	FALSE	0.931814
DCDC1	0.883	0.117	2.02115	0.0676198	FALSE	0.931814
AL157886.1	0.883	0.117	2.02115	-0.0179954	FALSE	0.931814
SPOCK1	0.8828	0.1172	2.01922	0.0032723	FALSE	0.931072
DEF6	0.8828	0.1172	2.01922	0.402647	FALSE	0.931072
ELL2	0.8828	0.1172	2.01922	0.110812	FALSE	0.931072
TAFA2	0.8826	0.1174	2.01729	0.136114	FALSE	0.930332
TUBB2A	0.8826	0.1174	2.01729	-0.393755	FALSE	0.930332
TANC1	0.882	0.118	2.01151	0.248491	FALSE	0.928118
IPCEF1	0.882	0.118	2.01151	0.468945	FALSE	0.928118
AC007091.1	0.8818	0.1182	2.00959	0.280592	FALSE	0.927383
AC120193.1	0.8818	0.1182	2.00959	0.397884	FALSE	0.927383
LINC00871	0.8818	0.1182	2.00959	0.389668	FALSE	0.927383
AC009522.1	0.8816	0.1184	2.00767	0.146142	FALSE	0.926648
AL157944.1	0.8816	0.1184	2.00767	0.456434	FALSE	0.926648
TMEM63A	0.8814	0.1186	2.00575	-0.00590277	FALSE	0.925915
CDH11	0.8814	0.1186	2.00575	-0.0408845	FALSE	0.925915
HCK	0.8814	0.1186	2.00575	0.307703	FALSE	0.925915
AQP4-AS1	0.8814	0.1186	2.00575	0.173796	FALSE	0.925915
OBI1-AS1	0.8812	0.1188	2.00384	0.37758	FALSE	0.925184
KANK3	0.8812	0.1188	2.00384	0.42132	FALSE	0.925184
LINC02296	0.8812	0.1188	2.00384	0.127397	FALSE	0.925184
AMPD3	0.8812	0.1188	2.00384	0.360346	FALSE	0.925184
AC083870.1	0.881	0.119	2.00193	-0.0639057	FALSE	0.924453
CCDC40	0.881	0.119	2.00193	0.0302954	FALSE	0.924453
TRIM5	0.8806	0.1194	1.99812	0.222103	FALSE	0.922996
AL807742.1	0.8806	0.1194	1.99812	0.207691	FALSE	0.922996
LINC01117	0.8804	0.1196	1.99622	0.283749	FALSE	0.922269
AL136456.1	0.8804	0.1196	1.99622	0.521341	FALSE	0.922269
C5AR1	0.8802	0.1198	1.99433	0.42621	FALSE	0.921543
CNGB1	0.8802	0.1198	1.99433	0.0539475	FALSE	0.921543
CR1L	0.8802	0.1198	1.99433	0.319159	FALSE	0.921543
S100B	0.8802	0.1198	1.99433	0.166597	FALSE	0.921543
MYOM1	0.8798	0.1202	1.99054	0.177667	FALSE	0.920096
MID1	0.8798	0.1202	1.99054	-0.00116062	FALSE	0.920096
SGCD	0.8798	0.1202	1.99054	-0.159624	FALSE	0.920096
AC246817.1	0.8796	0.1204	1.98865	0.0563617	FALSE	0.919374
AC092445.1	0.8796	0.1204	1.98865	0.227075	FALSE	0.919374
SPARCL1	0.8796	0.1204	1.98865	0.414037	FALSE	0.919374
ARHGAP10	0.8796	0.1204	1.98865	0.200146	FALSE	0.919374
MYO3B	0.8792	0.1208	1.98488	-0.128089	FALSE	0.917933
CRYBG3	0.879	0.121	1.98299	0.13069	FALSE	0.917215
AL139042.1	0.879	0.121	1.98299	-0.252694	FALSE	0.917215
AC092969.1	0.879	0.121	1.98299	-0.0313153	FALSE	0.917215
AL591368.1	0.8788	0.1212	1.98112	0.608588	FALSE	0.916497
RNASEK	0.8786	0.1214	1.97924	-0.319656	FALSE	0.915781
LINC01006	0.8786	0.1214	1.97924	0.0418649	FALSE	0.915781
BID	0.8786	0.1214	1.97924	0.132893	FALSE	0.915781
GINS3	0.8786	0.1214	1.97924	0.00341177	FALSE	0.915781
DKK2	0.8784	0.1216	1.97737	-0.137453	FALSE	0.915066
MIR2052HG	0.8784	0.1216	1.97737	0.200763	FALSE	0.915066
AL356488.2	0.8782	0.1218	1.97549	0.658469	FALSE	0.914353
APOE	0.8782	0.1218	1.97549	0.235302	FALSE	0.914353
PLEKHB1	0.8782	0.1218	1.97549	0.510934	FALSE	0.914353
PRKG1	0.8782	0.1218	1.97549	0.184712	FALSE	0.914353
ARRDC3-AS1	0.8782	0.1218	1.97549	-0.0216355	FALSE	0.914353
STEAP1B	0.878	0.122	1.97363	0.532668	FALSE	0.91364
LINC01483	0.878	0.122	1.97363	0.221896	FALSE	0.91364
AKAP13	0.8778	0.1222	1.97176	0.288966	FALSE	0.912929
ARHGAP15	0.8778	0.1222	1.97176	0.0727611	FALSE	0.912929
LINC02822	0.8778	0.1222	1.97176	0.0901766	FALSE	0.912929
AC091912.3	0.8778	0.1222	1.97176	0.00252438	FALSE	0.912929
NPSR1-AS1	0.8778	0.1222	1.97176	-0.165025	FALSE	0.912929
DOCK5	0.8778	0.1222	1.97176	0.374743	FALSE	0.912929
FSIP2	0.8776	0.1224	1.9699	-0.045548	FALSE	0.912219
LINC02755	0.8774	0.1226	1.96804	-0.0109735	FALSE	0.91151
SV2B	0.8774	0.1226	1.96804	0.362379	FALSE	0.91151
OTOGL	0.8772	0.1228	1.96618	0.194842	FALSE	0.910802
SLC7A11	0.8772	0.1228	1.96618	-0.163965	FALSE	0.910802
RARB	0.8772	0.1228	1.96618	-0.0220366	FALSE	0.910802
F13A1	0.877	0.123	1.96432	0.3006	FALSE	0.910095
AL133304.3	0.877	0.123	1.96432	-0.099308	FALSE	0.910095
GBE1	0.8768	0.1232	1.96247	-0.092545	FALSE	0.909389
AC079148.3	0.8768	0.1232	1.96247	-0.0420303	FALSE	0.909389
LINC01141	0.8768	0.1232	1.96247	0.087532	FALSE	0.909389
TMLHE-AS1	0.8766	0.1234	1.96062	0.191216	FALSE	0.908685
MYO15B	0.8766	0.1234	1.96062	0.392559	FALSE	0.908685
ANO3	0.8766	0.1234	1.96062	0.298635	FALSE	0.908685
CNTNAP5	0.8766	0.1234	1.96062	-0.0389168	FALSE	0.908685
LUZP2	0.8762	0.1238	1.95693	-0.203625	FALSE	0.907279
LINC01358	0.8762	0.1238	1.95693	0.198003	FALSE	0.907279
LINC00609	0.876	0.124	1.95508	0.0652981	FALSE	0.906578
AL158077.2	0.8758	0.1242	1.95324	0.0167346	FALSE	0.905878
F11-AS1	0.8758	0.1242	1.95324	0.241557	FALSE	0.905878
AC007611.1	0.8758	0.1242	1.95324	0.198393	FALSE	0.905878
AC096570.1	0.8758	0.1242	1.95324	0.20821	FALSE	0.905878
SNTG2	0.8756	0.1244	1.95141	-0.0899606	FALSE	0.90518
TTC6	0.8756	0.1244	1.95141	-0.123958	FALSE	0.90518
SUCLG2	0.8756	0.1244	1.95141	-0.206678	FALSE	0.90518
LINC02775	0.8754	0.1246	1.94957	-0.0894971	FALSE	0.904482
AC093765.3	0.8754	0.1246	1.94957	0.243344	FALSE	0.904482
AC244131.2	0.8752	0.1248	1.94774	0.218404	FALSE	0.903785
LINC01374	0.8752	0.1248	1.94774	0.114766	FALSE	0.903785
SELENOP	0.875	0.125	1.94591	0.275542	FALSE	0.90309
AHNAK	0.875	0.125	1.94591	0.49237	FALSE	0.90309
ST8SIA4	0.8748	0.1252	1.94408	-6.7234e-05	FALSE	0.902396
PLP1	0.8748	0.1252	1.94408	0.465711	FALSE	0.902396
AL031073.2	0.8746	0.1254	1.94226	0.145898	FALSE	0.901702
LINC01949	0.8744	0.1256	1.94044	0.164713	FALSE	0.90101
LRRIQ3	0.8744	0.1256	1.94044	0.253975	FALSE	0.90101
AC119674.1	0.8744	0.1256	1.94044	-0.0784597	FALSE	0.90101
MYH11	0.8744	0.1256	1.94044	0.241074	FALSE	0.90101
FXYD1	0.8744	0.1256	1.94044	0.294521	FALSE	0.90101
DEC1	0.8744	0.1256	1.94044	0.154626	FALSE	0.90101
MEF2C-AS2	0.8742	0.1258	1.93862	-0.0333018	FALSE	0.900319
RPS12	0.8742	0.1258	1.93862	-0.484271	FALSE	0.900319
TMSB10	0.8742	0.1258	1.93862	-0.0172672	FALSE	0.900319
AL137139.2	0.874	0.126	1.9368	0.206371	FALSE	0.899629
AC117453.1	0.874	0.126	1.9368	0.0514603	FALSE	0.899629
SLC26A3	0.8736	0.1264	1.93317	0.386738	FALSE	0.898253
AC004784.1	0.8736	0.1264	1.93317	-0.0836182	FALSE	0.898253
PTPN6	0.8736	0.1264	1.93317	0.15824	FALSE	0.898253
CHL1-AS2	0.8734	0.1266	1.93136	-0.0903463	FALSE	0.897566
DERL3	0.8734	0.1266	1.93136	-0.168461	FALSE	0.897566
DDIT4	0.8734	0.1266	1.93136	0.0895224	FALSE	0.897566
AC097460.1	0.8732	0.1268	1.92955	0.160728	FALSE	0.896881
AC104389.5	0.873	0.127	1.92775	0.29706	FALSE	0.896196
MIR4435-2HG	0.8728	0.1272	1.92595	0.215703	FALSE	0.895513
NRP1	0.8728	0.1272	1.92595	0.377097	FALSE	0.895513
AC090015.1	0.8728	0.1272	1.92595	-0.226489	FALSE	0.895513
RPL35	0.8728	0.1272	1.92595	-0.289756	FALSE	0.895513
PLIN2	0.8726	0.1274	1.92415	-0.00817966	FALSE	0.894831
EYS	0.8726	0.1274	1.92415	0.297553	FALSE	0.894831
AL354740.1	0.8726	0.1274	1.92415	-0.0548205	FALSE	0.894831
C10orf90	0.8724	0.1276	1.92235	0.260165	FALSE	0.894149
LYN	0.8724	0.1276	1.92235	0.0359259	FALSE	0.894149
HIST1H1E	0.8722	0.1278	1.92055	0.447945	FALSE	0.893469
LINC02112	0.8722	0.1278	1.92055	0.251187	FALSE	0.893469
AL163541.1	0.8722	0.1278	1.92055	0.422682	FALSE	0.893469
STXBP5-AS1	0.872	0.128	1.91876	0.142989	FALSE	0.89279
LINC01807	0.872	0.128	1.91876	-0.0663919	FALSE	0.89279
LRMDA	0.872	0.128	1.91876	0.382928	FALSE	0.89279
TENM3	0.872	0.128	1.91876	0.0500598	FALSE	0.89279
HHAT	0.8716	0.1284	1.91518	0.260735	FALSE	0.891435
LRMP	0.8712	0.1288	1.91161	0.466152	FALSE	0.890084
SHROOM3	0.8712	0.1288	1.91161	0.131193	FALSE	0.890084
TLE4	0.871	0.129	1.90983	0.08671	FALSE	0.88941
PTGDS	0.8706	0.1294	1.90627	0.338716	FALSE	0.888066
C9orf153	0.8706	0.1294	1.90627	0.213797	FALSE	0.888066
LINC02208	0.8706	0.1294	1.90627	-0.0156021	FALSE	0.888066
CYP1B1-AS1	0.8706	0.1294	1.90627	0.298035	FALSE	0.888066
LINC01524	0.8704	0.1296	1.9045	-0.203989	FALSE	0.887395
RPL23A	0.8704	0.1296	1.9045	-0.383121	FALSE	0.887395
DNAJB1	0.8704	0.1296	1.9045	-0.0990157	FALSE	0.887395
AL583785.1	0.8702	0.1298	1.90273	0.16894	FALSE	0.886725
PCAT1	0.87	0.13	1.90096	-0.255168	FALSE	0.886057
ALDOC	0.87	0.13	1.90096	-0.264184	FALSE	0.886057
TUBA1C	0.87	0.13	1.90096	0.0451551	FALSE	0.886057
CARD11	0.87	0.13	1.90096	0.0892868	FALSE	0.886057
HEBP2	0.8698	0.1302	1.89919	0.0968738	FALSE	0.885389
CLIC5	0.8698	0.1302	1.89919	-0.0201678	FALSE	0.885389
AL050403.2	0.8698	0.1302	1.89919	0.0939555	FALSE	0.885389
DACH1	0.8698	0.1302	1.89919	-0.0320468	FALSE	0.885389
SP140	0.8694	0.1306	1.89566	0.209081	FALSE	0.884057
DIO2	0.8692	0.1308	1.8939	0.212347	FALSE	0.883392
SLC38A11	0.869	0.131	1.89215	0.179645	FALSE	0.882729
SCG2	0.8688	0.1312	1.89039	-0.273335	FALSE	0.882066
RPS23	0.8688	0.1312	1.89039	-0.395849	FALSE	0.882066
COL19A1	0.8686	0.1314	1.88864	0.0948896	FALSE	0.881405
RPS3A	0.8686	0.1314	1.88864	-0.365686	FALSE	0.881405
IQCJ-SCHIP1	0.8684	0.1316	1.88689	0.25995	FALSE	0.880744
ENTPD3-AS1	0.8684	0.1316	1.88689	-0.384815	FALSE	0.880744
AC019257.1	0.8684	0.1316	1.88689	0.105032	FALSE	0.880744
CDKN2B-AS1	0.8684	0.1316	1.88689	0.216111	FALSE	0.880744
AL512625.3	0.8684	0.1316	1.88689	0.348374	FALSE	0.880744
GNA14	0.8682	0.1318	1.88514	0.241896	FALSE	0.880085
LINC00877	0.8682	0.1318	1.88514	0.00884628	FALSE	0.880085
AC115622.1	0.8682	0.1318	1.88514	0.0147262	FALSE	0.880085
ZFPM2	0.868	0.132	1.88339	0.0786686	FALSE	0.879426
AC013287.1	0.868	0.132	1.88339	0.343934	FALSE	0.879426
PYGL	0.868	0.132	1.88339	0.262004	FALSE	0.879426
IL16	0.8678	0.1322	1.88165	0.181363	FALSE	0.878769
MLIP	0.8678	0.1322	1.88165	0.103013	FALSE	0.878769
AC077690.1	0.8678	0.1322	1.88165	-0.316704	FALSE	0.878769
NECTIN3-AS1	0.8676	0.1324	1.8799	0.0482655	FALSE	0.878112
SYNDIG1	0.8674	0.1326	1.87816	0.165149	FALSE	0.877456
LINC00924	0.8672	0.1328	1.87643	0.0831404	FALSE	0.876802
AC060765.2	0.8672	0.1328	1.87643	0.360247	FALSE	0.876802
ELOVL1	0.8672	0.1328	1.87643	0.498597	FALSE	0.876802
AC012494.1	0.8668	0.1332	1.87296	0.123515	FALSE	0.875496
AC105411.1	0.8664	0.1336	1.8695	0.116091	FALSE	0.874194
C2CD6	0.8664	0.1336	1.8695	0.1213	FALSE	0.874194
AC061708.1	0.8662	0.1338	1.86777	-0.0176344	FALSE	0.873544
NHSL1	0.866	0.134	1.86605	0.181718	FALSE	0.872895
SUCLG2-AS1	0.866	0.134	1.86605	-0.00436544	FALSE	0.872895
LINC00970	0.866	0.134	1.86605	-0.0283198	FALSE	0.872895
PLCG2	0.8658	0.1342	1.86432	0.162254	FALSE	0.872247
AC009226.1	0.8654	0.1346	1.86088	-0.273146	FALSE	0.870955
LINC01340	0.8652	0.1348	1.85917	-0.320254	FALSE	0.87031
AC074286.1	0.865	0.135	1.85745	0.190783	FALSE	0.869666
RPLP2	0.865	0.135	1.85745	-0.395784	FALSE	0.869666
ITGBL1	0.8648	0.1352	1.85574	-0.196329	FALSE	0.869023
NEDD4	0.8646	0.1354	1.85403	-0.12639	FALSE	0.868381
COL4A3	0.8646	0.1354	1.85403	-0.0336289	FALSE	0.868381
SPHKAP	0.8644	0.1356	1.85233	0.0566397	FALSE	0.86774
AC114689.3	0.8642	0.1358	1.85062	-0.117484	FALSE	0.8671
EHHADH	0.8642	0.1358	1.85062	0.277308	FALSE	0.8671
HRH1	0.864	0.136	1.84892	0.237193	FALSE	0.866461
ATP10B	0.8638	0.1362	1.84722	-0.079072	FALSE	0.865823
TPTE2	0.8636	0.1364	1.84552	0.214756	FALSE	0.865186
RGS5	0.8634	0.1366	1.84382	0.114361	FALSE	0.864549
FGFR1	0.8634	0.1366	1.84382	-0.00245142	FALSE	0.864549
LINC02224	0.8632	0.1368	1.84213	0.15696	FALSE	0.863914
AL442163.1	0.8632	0.1368	1.84213	-0.160435	FALSE	0.863914
PCDHGA1	0.863	0.137	1.84043	0.161256	FALSE	0.863279
ARL17B	0.863	0.137	1.84043	0.296808	FALSE	0.863279
AL590807.1	0.863	0.137	1.84043	0.0166602	FALSE	0.863279
AC126121.3	0.8628	0.1372	1.83874	0.194925	FALSE	0.862646
AL132780.1	0.8628	0.1372	1.83874	0.358688	FALSE	0.862646
CLCA4-AS1	0.8628	0.1372	1.83874	0.258537	FALSE	0.862646
AL596087.2	0.8626	0.1374	1.83705	0.21343	FALSE	0.862013
AC132803.1	0.8624	0.1376	1.83537	0.106628	FALSE	0.861382
AC092535.4	0.8624	0.1376	1.83537	-0.00713921	FALSE	0.861382
AC034268.2	0.8622	0.1378	1.83368	0.0939803	FALSE	0.860751
KCNMB2-AS1	0.862	0.138	1.832	0.0864053	FALSE	0.860121
BRIP1	0.8618	0.1382	1.83032	0.237285	FALSE	0.859492
AC078923.1	0.8618	0.1382	1.83032	0.2139	FALSE	0.859492
STK32A	0.8618	0.1382	1.83032	0.0187225	FALSE	0.859492
C8orf37-AS1	0.8614	0.1386	1.82697	-0.0465341	FALSE	0.858237
MARCKS	0.8612	0.1388	1.82529	0.0195413	FALSE	0.857611
CHEK2	0.861	0.139	1.82362	0.00799465	FALSE	0.856985
AFF1	0.8608	0.1392	1.82195	0.278029	FALSE	0.856361
AC012178.1	0.8608	0.1392	1.82195	-0.0984855	FALSE	0.856361
NELL1	0.8608	0.1392	1.82195	-0.145567	FALSE	0.856361
LINC02055	0.8606	0.1394	1.82028	0.0650268	FALSE	0.855737
JUN	0.8604	0.1396	1.81862	-0.0196385	FALSE	0.855115
AC011287.1	0.8602	0.1398	1.81695	0.36858	FALSE	0.854493
MIDN	0.86	0.14	1.81529	0.281583	FALSE	0.853872
COL23A1	0.8596	0.1404	1.81197	0.0565925	FALSE	0.852633
DACH2	0.8594	0.1406	1.81032	-0.102607	FALSE	0.852015
LRRIQ1	0.8594	0.1406	1.81032	-0.0557842	FALSE	0.852015
RPL7A	0.8594	0.1406	1.81032	-0.341037	FALSE	0.852015
ABCC4	0.859	0.141	1.80701	0.014586	FALSE	0.850781
LINC02315	0.8588	0.1412	1.80536	-0.162709	FALSE	0.850165
ENOSF1	0.8586	0.1414	1.80371	0.289858	FALSE	0.849551
SLC7A7	0.8586	0.1414	1.80371	0.11165	FALSE	0.849551
RPS6	0.8586	0.1414	1.80371	-0.386064	FALSE	0.849551
FSTL3	0.8584	0.1416	1.80206	0.167111	FALSE	0.848937
AC073050.1	0.8584	0.1416	1.80206	0.0591569	FALSE	0.848937
RUNX1	0.8584	0.1416	1.80206	0.312862	FALSE	0.848937
AL390957.1	0.8584	0.1416	1.80206	0.0339413	FALSE	0.848937
BX284613.2	0.8582	0.1418	1.80042	0.176649	FALSE	0.848324
AL133538.1	0.858	0.142	1.79878	0.158114	FALSE	0.847712
PRDM6	0.8578	0.1422	1.79714	0.0378518	FALSE	0.8471
AL078459.1	0.8578	0.1422	1.79714	-0.127228	FALSE	0.8471
AC106729.1	0.8576	0.1424	1.7955	0.126997	FALSE	0.84649
AC091946.1	0.8576	0.1424	1.7955	-0.113084	FALSE	0.84649
GPR39	0.8572	0.1428	1.79223	-0.0401049	FALSE	0.845272
MALRD1	0.8572	0.1428	1.79223	0.290816	FALSE	0.845272
CFAP54	0.8572	0.1428	1.79223	0.0333767	FALSE	0.845272
ATP6V0C	0.8572	0.1428	1.79223	-0.270167	FALSE	0.845272
SOX6	0.8572	0.1428	1.79223	0.319795	FALSE	0.845272
AC113414.1	0.857	0.143	1.79059	0.119192	FALSE	0.844664
AC111006.1	0.857	0.143	1.79059	0.0168815	FALSE	0.844664
ARHGEF28	0.857	0.143	1.79059	0.206333	FALSE	0.844664
MIF	0.8566	0.1434	1.78733	-0.081882	FALSE	0.843451
MEF2B	0.8564	0.1436	1.78571	0.212243	FALSE	0.842846
AC090993.1	0.8562	0.1438	1.78408	-0.0989475	FALSE	0.842241
PCSK1N	0.8562	0.1438	1.78408	-0.364301	FALSE	0.842241
AC073529.1	0.8562	0.1438	1.78408	0.374612	FALSE	0.842241
AC090844.2	0.856	0.144	1.78246	0.224783	FALSE	0.841638
AL008633.1	0.856	0.144	1.78246	0.154879	FALSE	0.841638
PDE10A	0.856	0.144	1.78246	-0.249287	FALSE	0.841638
RPL10	0.8558	0.1442	1.78084	-0.33954	FALSE	0.841035
AL109809.5	0.8558	0.1442	1.78084	0.289246	FALSE	0.841035
LINC00504	0.8556	0.1444	1.77922	-0.00693035	FALSE	0.840433
LINC00378	0.8556	0.1444	1.77922	-0.107293	FALSE	0.840433
AC073114.1	0.8552	0.1448	1.77598	0.0390978	FALSE	0.839231
ADAMTS17	0.8548	0.1452	1.77276	0.199104	FALSE	0.838033
CCDC88C	0.8548	0.1452	1.77276	0.184463	FALSE	0.838033
OLMALINC	0.8548	0.1452	1.77276	0.13156	FALSE	0.838033
GPC5	0.8546	0.1454	1.77114	0.184773	FALSE	0.837436
AC098829.1	0.8544	0.1456	1.76954	0.271992	FALSE	0.836839
MMS22L	0.8542	0.1458	1.76793	0.157533	FALSE	0.836242
ALK	0.854	0.146	1.76632	-0.0837197	FALSE	0.835647
AP003066.1	0.854	0.146	1.76632	0.132459	FALSE	0.835647
LRP1B	0.8536	0.1464	1.76312	0.0355082	FALSE	0.834459
MYO1E	0.8536	0.1464	1.76312	0.0272489	FALSE	0.834459
AC007389.1	0.8536	0.1464	1.76312	-0.098321	FALSE	0.834459
LINC01725	0.8534	0.1466	1.76152	0.126724	FALSE	0.833866
LINC02763	0.8532	0.1468	1.75992	0.198998	FALSE	0.833274
ANKRD30B	0.8528	0.1472	1.75673	0.0948472	FALSE	0.832092
HS3ST2	0.8528	0.1472	1.75673	-0.133132	FALSE	0.832092
CPNE4	0.8524	0.1476	1.75355	-0.0527973	FALSE	0.830914
SORCS2	0.852	0.148	1.75037	0.31869	FALSE	0.829738
AC105290.1	0.8516	0.1484	1.74721	0.18283	FALSE	0.828566
AC068286.2	0.8516	0.1484	1.74721	-0.0631213	FALSE	0.828566
IER2	0.851	0.149	1.74247	-0.0531316	FALSE	0.826814
PAPPA2	0.851	0.149	1.74247	-0.0877681	FALSE	0.826814
AC008691.1	0.8506	0.1494	1.73931	0.128605	FALSE	0.825649
AC107032.2	0.8506	0.1494	1.73931	0.06041	FALSE	0.825649
MPST	0.8504	0.1496	1.73774	-0.0462103	FALSE	0.825068
ADA2	0.8504	0.1496	1.73774	0.149117	FALSE	0.825068
AC016766.1	0.8502	0.1498	1.73617	0.139553	FALSE	0.824488
AC020911.2	0.85	0.15	1.7346	0.275848	FALSE	0.823909
LINC00578	0.85	0.15	1.7346	0.17752	FALSE	0.823909
LINC01182	0.85	0.15	1.7346	0.195559	FALSE	0.823909
HSPA8	0.85	0.15	1.7346	-0.207978	FALSE	0.823909
LDLRAD3	0.8498	0.1502	1.73303	0.091125	FALSE	0.82333
LINC01387	0.8498	0.1502	1.73303	-0.00258446	FALSE	0.82333
DCC	0.8496	0.1504	1.73147	0.0179424	FALSE	0.822752
CCDC178	0.8496	0.1504	1.73147	0.0935974	FALSE	0.822752
AC110995.1	0.8494	0.1506	1.7299	-0.093236	FALSE	0.822175
LINC01500	0.8494	0.1506	1.7299	0.18848	FALSE	0.822175
AC084816.1	0.8492	0.1508	1.72834	0.219422	FALSE	0.821599
AP005230.1	0.8492	0.1508	1.72834	-0.0372086	FALSE	0.821599
DLEU1	0.849	0.151	1.72678	-0.319909	FALSE	0.821023
LINC01284	0.8486	0.1514	1.72366	0.266731	FALSE	0.819874
AC116362.1	0.8484	0.1516	1.72211	-0.0606484	FALSE	0.819301
AL136441.1	0.8484	0.1516	1.72211	0.0785899	FALSE	0.819301
CD81	0.8484	0.1516	1.72211	-0.191039	FALSE	0.819301
C9orf147	0.8482	0.1518	1.72055	0.161077	FALSE	0.818728
SYTL3	0.8482	0.1518	1.72055	0.229678	FALSE	0.818728
NRGN	0.848	0.152	1.719	0.164925	FALSE	0.818156
FTL	0.848	0.152	1.719	-0.201957	FALSE	0.818156
ESR1	0.848	0.152	1.719	-0.0342736	FALSE	0.818156
SYNJ2	0.848	0.152	1.719	0.123539	FALSE	0.818156
PLPP3	0.8476	0.1524	1.7159	-0.0582614	FALSE	0.817015
AC011447.3	0.8476	0.1524	1.7159	-0.0046773	FALSE	0.817015
SAMD12-AS1	0.8476	0.1524	1.7159	0.0245285	FALSE	0.817015
SGO1-AS1	0.8476	0.1524	1.7159	0.00378776	FALSE	0.817015
AC114971.1	0.8474	0.1526	1.71435	-0.00571442	FALSE	0.816445
AC020687.1	0.8474	0.1526	1.71435	0.00363541	FALSE	0.816445
CEMIP	0.8474	0.1526	1.71435	-0.0264411	FALSE	0.816445
AC008050.1	0.8474	0.1526	1.71435	0.194198	FALSE	0.816445
AC025887.2	0.8472	0.1528	1.71281	0.0129957	FALSE	0.815877
SOX4	0.8464	0.1536	1.70664	-0.0234065	FALSE	0.813609
MT3	0.8464	0.1536	1.70664	0.118384	FALSE	0.813609
CCDC144NL-AS1	0.8462	0.1538	1.7051	0.104111	FALSE	0.813044
SCN1A-AS1	0.846	0.154	1.70357	-0.259497	FALSE	0.812479
AL590550.1	0.8456	0.1544	1.7005	0.0251508	FALSE	0.811353
LINC01088	0.8454	0.1546	1.69897	0.07834	FALSE	0.810791
LINC02253	0.8452	0.1548	1.69744	-0.0348911	FALSE	0.810229
LINC01376	0.8446	0.1554	1.69286	0.0166116	FALSE	0.808549
TACR1	0.844	0.156	1.6883	-0.113814	FALSE	0.806875
LRRC63	0.844	0.156	1.6883	0.171922	FALSE	0.806875
AC004817.5	0.8434	0.1566	1.68375	0.0608182	FALSE	0.805208
UBTD1	0.8434	0.1566	1.68375	0.0760326	FALSE	0.805208
KLRD1	0.843	0.157	1.68072	0.0527558	FALSE	0.8041
LDLR	0.8428	0.1572	1.67921	0.145396	FALSE	0.803547
AL034405.1	0.8426	0.1574	1.6777	-0.0139179	FALSE	0.802995
CNR1	0.8422	0.1578	1.67469	-0.230052	FALSE	0.801893
MIR4500HG	0.842	0.158	1.67318	-0.224859	FALSE	0.801343
SLC22A10	0.8414	0.1586	1.66868	0.351366	FALSE	0.799697
FILIP1	0.841	0.159	1.66569	0.0231595	FALSE	0.798603
AC097515.1	0.8406	0.1594	1.6627	0.00787115	FALSE	0.797512
AC026341.1	0.8406	0.1594	1.6627	-0.0877919	FALSE	0.797512
LINC01695	0.8406	0.1594	1.6627	0.107908	FALSE	0.797512
PHF21B	0.8404	0.1596	1.66121	0.0671253	FALSE	0.796967
AC096711.2	0.8402	0.1598	1.65972	0.356752	FALSE	0.796423
TUBA1A	0.84	0.16	1.65823	-0.348337	FALSE	0.79588
AP001831.1	0.8398	0.1602	1.65674	-0.266236	FALSE	0.795337
GRIP1	0.8396	0.1604	1.65525	-0.0590303	FALSE	0.794796
AC092844.1	0.8392	0.1608	1.65229	0.278226	FALSE	0.793714
FTH1	0.839	0.161	1.65081	-0.294988	FALSE	0.793174
TEK	0.8386	0.1614	1.64785	0.139583	FALSE	0.792096
AC002070.1	0.8386	0.1614	1.64785	0.150493	FALSE	0.792096
PLS3-AS1	0.8384	0.1616	1.64637	-0.23472	FALSE	0.791559
CYREN	0.838	0.162	1.64342	0.121771	FALSE	0.790485
PKN2-AS1	0.838	0.162	1.64342	0.106197	FALSE	0.790485
GNG12-AS1	0.8378	0.1622	1.64195	0.0397885	FALSE	0.789949
TRPS1	0.8378	0.1622	1.64195	-0.113347	FALSE	0.789949
RPS2	0.8368	0.1632	1.63461	0.0152464	FALSE	0.78728
AP001341.1	0.8366	0.1634	1.63314	0.0460138	FALSE	0.786748
LINC02328	0.8364	0.1636	1.63168	-0.0513082	FALSE	0.786217
LINC01208	0.8362	0.1638	1.63022	0.0211358	FALSE	0.785686
F8	0.8362	0.1638	1.63022	0.0369883	FALSE	0.785686
AC079298.3	0.8362	0.1638	1.63022	0.124647	FALSE	0.785686
CORIN	0.8358	0.1642	1.6273	-0.0829425	FALSE	0.784627
YJEFN3	0.8356	0.1644	1.62585	0.188633	FALSE	0.784098
CST3	0.8356	0.1644	1.62585	-0.0413909	FALSE	0.784098
AC024028.1	0.8356	0.1644	1.62585	0.061779	FALSE	0.784098
AC091826.2	0.8356	0.1644	1.62585	0.134888	FALSE	0.784098
AC004160.1	0.8354	0.1646	1.62439	-0.293222	FALSE	0.78357
AC021086.1	0.835	0.165	1.62149	0.0624681	FALSE	0.782516
DIRC3	0.835	0.165	1.62149	0.120947	FALSE	0.782516
ITGB1-DT	0.835	0.165	1.62149	-0.0173163	FALSE	0.782516
AL359232.1	0.8348	0.1652	1.62004	0.0490322	FALSE	0.78199
CA3	0.8348	0.1652	1.62004	-0.030652	FALSE	0.78199
AL445250.1	0.8332	0.1668	1.60848	0.0696621	FALSE	0.777804
AC004083.1	0.8326	0.1674	1.60417	0.049993	FALSE	0.776245
DNAH12	0.832	0.168	1.59987	0.207429	FALSE	0.774691
BBOX1-AS1	0.832	0.168	1.59987	-0.0215259	FALSE	0.774691
AC021851.2	0.8314	0.1686	1.59558	0.149135	FALSE	0.773142
AL034348.1	0.8314	0.1686	1.59558	-0.132126	FALSE	0.773142
SLC5A4-AS1	0.8308	0.1692	1.59131	0.218445	FALSE	0.7716
SPANXA2-OT1	0.8304	0.1696	1.58846	-0.219092	FALSE	0.770574
AC109927.1	0.8302	0.1698	1.58705	0.102611	FALSE	0.770062
LINC01829	0.8302	0.1698	1.58705	0.0103974	FALSE	0.770062
AC013652.1	0.8302	0.1698	1.58705	0.105428	FALSE	0.770062
CLMN	0.83	0.17	1.58563	0.100581	FALSE	0.769551
AC010884.1	0.8286	0.1714	1.57574	-0.120903	FALSE	0.765989
MEIKIN	0.8282	0.1718	1.57292	0.18105	FALSE	0.764977
MIR646HG	0.8282	0.1718	1.57292	0.0733337	FALSE	0.764977
AC027097.2	0.8282	0.1718	1.57292	0.0429087	FALSE	0.764977
AC129803.1	0.828	0.172	1.57152	0.0164986	FALSE	0.764472
IL1RAPL2	0.8274	0.1726	1.56731	-0.0657959	FALSE	0.762959
PRKD2	0.827	0.173	1.56451	0.0899076	FALSE	0.761954
AC073332.1	0.827	0.173	1.56451	0.0427995	FALSE	0.761954
AC093865.1	0.8268	0.1732	1.56312	0.0343318	FALSE	0.761452
GABRA6	0.8264	0.1736	1.56033	-0.0457077	FALSE	0.76045
AL731769.2	0.8252	0.1748	1.55198	0.181604	FALSE	0.757459
DEPTOR	0.825	0.175	1.5506	0.16671	FALSE	0.756962
AL139383.1	0.825	0.175	1.5506	0.199181	FALSE	0.756962
LINC01277	0.8248	0.1752	1.54921	0.140743	FALSE	0.756466
GXYLT2	0.8246	0.1754	1.54783	0.046742	FALSE	0.75597
AC005480.1	0.824	0.176	1.54369	-0.0921836	FALSE	0.754487
AC008571.2	0.8236	0.1764	1.54093	0.000332832	FALSE	0.753501
AC093817.2	0.823	0.177	1.53681	0.0276723	FALSE	0.752027
PCA3	0.8228	0.1772	1.53543	-0.0608621	FALSE	0.751536
ZBTB44-DT	0.8218	0.1782	1.52859	0.0620537	FALSE	0.749092
LINC00276	0.8218	0.1782	1.52859	0.125327	FALSE	0.749092
EFHD1	0.8214	0.1786	1.52586	0.197024	FALSE	0.748119
AC079142.1	0.8212	0.1788	1.5245	0.0444174	FALSE	0.747632
ZEB1-AS1	0.821	0.179	1.52314	-0.139911	FALSE	0.747147
STS	0.8206	0.1794	1.52042	0.0856791	FALSE	0.746178
ZC3HAV1	0.8198	0.1802	1.51499	0.00584269	FALSE	0.744245
PRR16	0.8198	0.1802	1.51499	-0.0816109	FALSE	0.744245
LYPLAL1-DT	0.8192	0.1808	1.51094	0.117869	FALSE	0.742802
SGO2	0.8192	0.1808	1.51094	0.135547	FALSE	0.742802
RAP2C-AS1	0.8186	0.1814	1.50689	-0.0157928	FALSE	0.741363
BRCA1	0.8182	0.1818	1.5042	-0.0247273	FALSE	0.740406
LINC01933	0.8164	0.1836	1.49214	0.0375547	FALSE	0.736127
H1FX	0.8154	0.1846	1.48549	0.0988293	FALSE	0.733768
AL591043.2	0.8154	0.1846	1.48549	0.0251923	FALSE	0.733768
AL050309.1	0.8154	0.1846	1.48549	0.0278678	FALSE	0.733768
NEB	0.8154	0.1846	1.48549	-0.0942588	FALSE	0.733768
SLC25A21	0.8144	0.1856	1.47886	-0.00165892	FALSE	0.731422
AL157388.1	0.8124	0.1876	1.46568	0.0280132	FALSE	0.726767
AC006299.1	0.8116	0.1884	1.46044	0.132958	FALSE	0.724919
AC012063.1	0.8116	0.1884	1.46044	0.176677	FALSE	0.724919
AC004943.2	0.8114	0.1886	1.45913	0.0595598	FALSE	0.724458
MAPT-AS1	0.8112	0.1888	1.45783	0.133348	FALSE	0.723998
POT1-AS1	0.81	0.19	1.45001	-0.0345216	FALSE	0.721246
AC078881.1	0.81	0.19	1.45001	-0.0651932	FALSE	0.721246
TCF7L2	0.8098	0.1902	1.44871	0.0193782	FALSE	0.720789
DRAIC	0.8098	0.1902	1.44871	0.218064	FALSE	0.720789
LINC00907	0.8092	0.1908	1.44482	-0.059835	FALSE	0.719422
AC068722.1	0.8088	0.1912	1.44223	-0.100464	FALSE	0.718512
CCDC144A	0.8084	0.1916	1.43965	0.372879	FALSE	0.717604
LINC01572	0.805	0.195	1.41784	-0.139798	FALSE	0.709965
LIX1-AS1	0.8048	0.1952	1.41657	-0.118504	FALSE	0.70952
AC130324.2	0.8046	0.1954	1.4153	0.0802689	FALSE	0.709075
AC007448.5	0.8038	0.1962	1.41022	0.119576	FALSE	0.707301
LINC01505	0.8036	0.1964	1.40895	-0.00894546	FALSE	0.706859
LINC00963	0.8032	0.1968	1.40642	0.0522504	FALSE	0.705975
AC090518.1	0.803	0.197	1.40515	0.162961	FALSE	0.705534
BDNF-AS	0.8028	0.1972	1.40389	0.0331745	FALSE	0.705093
LINC00910	0.8012	0.1988	1.39381	-0.110199	FALSE	0.701584
LURAP1L-AS1	0.8006	0.1994	1.39005	-0.000424862	FALSE	0.700275
AC008014.1	0.8004	0.1996	1.3888	-0.0825901	FALSE	0.699839
CASC2	0.7998	0.2002	1.38504	-0.0634346	FALSE	0.698536
ERLIN2	0.7994	0.2006	1.38255	-0.0535903	FALSE	0.697669
AC104596.1	0.7992	0.2008	1.3813	0.0369716	FALSE	0.697236
RBFOX1	0.7986	0.2014	1.37757	0.11201	FALSE	0.695941
LINC02615	0.7964	0.2036	1.36394	0.016499	FALSE	0.691222
AC034195.1	0.7956	0.2044	1.35902	0.243714	FALSE	0.689519
IRAK2	0.7954	0.2046	1.35779	0.230636	FALSE	0.689094
AL078604.4	0.7904	0.2096	1.32734	0.010087	FALSE	0.678609
C16orf95	0.79	0.21	1.32493	0.269846	FALSE	0.677781
AL365295.1	0.7898	0.2102	1.32372	0.0273004	FALSE	0.677367
LMCD1-AS1	0.7892	0.2108	1.32011	0.0706201	FALSE	0.676129
UFL1-AS1	0.7874	0.2126	1.30932	0.0569601	FALSE	0.672437
ANXA4	0.786	0.214	1.30098	0.0672851	FALSE	0.669586
WDR45	0.785	0.215	1.29505	0.0223508	FALSE	0.667562
DPH6-DT	0.7842	0.2158	1.29031	-0.00496006	FALSE	0.665949
ARMH1	0.783	0.217	1.28324	0.0318866	FALSE	0.66354
ZRANB2-AS2	0.7828	0.2172	1.28206	-0.0611787	FALSE	0.66314
GALNT14	0.7826	0.2174	1.28088	0.0662899	FALSE	0.66274
PPP1R42	0.782	0.218	1.27736	0.0678496	FALSE	0.661544
AL157911.1	0.7798	0.2202	1.2645	-0.0345077	FALSE	0.657183
AL591519.1	0.7788	0.2212	1.25869	0.143471	FALSE	0.655215
LINC01301	0.7786	0.2214	1.25753	-0.0827122	FALSE	0.654822
AC073475.1	0.7782	0.2218	1.25521	-0.0962338	FALSE	0.654038
SHLD1	0.7766	0.2234	1.24596	0.0865879	FALSE	0.650917
AF165147.1	0.7762	0.2238	1.24366	0.0245762	FALSE	0.65014
LINC00571	0.7758	0.2242	1.24136	0.0540862	FALSE	0.649364
Z93930.2	0.7754	0.2246	1.23906	0.0803394	FALSE	0.64859
AL139807.1	0.7746	0.2254	1.23447	-0.0923066	FALSE	0.647046
LINC01135	0.7714	0.2286	1.21623	-0.0166287	FALSE	0.640924
AL139106.1	0.7704	0.2296	1.21057	0.0883398	FALSE	0.639028
STPG2	0.7704	0.2296	1.21057	0.114988	FALSE	0.639028
AF279873.3	0.7698	0.2302	1.20718	0.0280333	FALSE	0.637895
CLYBL	0.7696	0.2304	1.20605	0.075129	FALSE	0.637518
RAB39A	0.7678	0.2322	1.19593	-0.0489001	FALSE	0.634138
WNT2B	0.7678	0.2322	1.19593	0.111847	FALSE	0.634138
STYXL1	0.7642	0.2358	1.17585	0.155283	FALSE	0.627456
RPL34-AS1	0.7638	0.2362	1.17363	-0.0406437	FALSE	0.62672
ESR2	0.7616	0.2384	1.16147	0.0702386	FALSE	0.622694
AP000446.1	0.7606	0.2394	1.15597	-0.0764542	FALSE	0.620876
NXN	0.7598	0.2402	1.15158	0.149907	FALSE	0.619427
MGMT	0.7576	0.2424	1.13957	-0.0371194	FALSE	0.615467
C5orf63	0.7568	0.2432	1.13521	0.0382981	FALSE	0.614036
AP000317.1	0.7564	0.2436	1.13304	0.0644231	FALSE	0.613323
RPP38	0.752	0.248	1.10931	-0.0480733	FALSE	0.605548
AC106793.1	0.7468	0.2532	1.08162	0.0593486	FALSE	0.596536
CLSTN2	0.7444	0.2556	1.06896	0.0222182	FALSE	0.592439
MAMDC2-AS1	0.744	0.256	1.06686	0.197246	FALSE	0.59176
ZBED3-AS1	0.739	0.261	1.04078	-0.018208	FALSE	0.583359
ZNF365	0.7362	0.2638	1.02631	0.116951	FALSE	0.578725
AC079385.1	0.7352	0.2648	1.02117	0.0768771	FALSE	0.577082
FANCC	0.733	0.267	1.0099	-0.00951242	FALSE	0.573489
THBS4	0.7318	0.2682	1.00377	-0.0142865	FALSE	0.571541
AC092944.1	0.7278	0.2722	0.983489	0.0568118	FALSE	0.565112
XRCC4	0.7168	0.2832	0.928643	-0.121621	FALSE	0.547907
AL139317.5	0.7146	0.2854	0.917831	-0.101014	FALSE	0.544546
RAD51B	0.714	0.286	0.914891	0.0928311	FALSE	0.543634
LINC01414	0.6886	0.3114	0.793582	0.0608015	FALSE	0.506681
AL049828.1	0.6694	0.3306	0.705473	0.00028944	FALSE	0.480697

## Sheet: Astrocyte
	proba_de	proba_not_de	bayes_factor	lfc_median	is_de_fdr_0.05	log10_pscore
SOCS3	0.9676	0.0324	3.39666	1.3561	TRUE	1.48945
AL627316.1	0.9664	0.0336	3.35905	-0.289118	TRUE	1.47366
LINC00836	0.9634	0.0366	3.27042	-0.324852	TRUE	1.43652
HSPA6	0.9616	0.0384	3.22054	-0.741928	TRUE	1.41567
TNC	0.9616	0.0384	3.22054	0.574171	TRUE	1.41567
AP001021.3	0.961	0.039	3.20441	-0.679157	TRUE	1.40894
SERPINA3	0.9594	0.0406	3.16254	1.16716	TRUE	1.39147
AC012078.2	0.9582	0.0418	3.13216	0.424077	TRUE	1.37882
APLNR	0.9568	0.0432	3.09775	1.11311	TRUE	1.36452
LINC02506	0.9546	0.0454	3.04578	-1.12361	TRUE	1.34294
MTRNR2L1	0.9542	0.0458	3.03659	2.39372	TRUE	1.33913
HES5	0.9526	0.0474	3.00057	0.577777	TRUE	1.32422
AL591686.2	0.9524	0.0476	2.99615	2.27312	TRUE	1.32239
LINC02251	0.952	0.048	2.98736	0.22048	TRUE	1.31876
TSIX	0.951	0.049	2.96569	-0.207301	TRUE	1.3098
USH1C	0.9506	0.0494	2.95714	0.186339	TRUE	1.30627
CFI	0.9492	0.0508	2.92772	0.985938	TRUE	1.29414
LINC02593	0.9488	0.0512	2.91946	0.278807	TRUE	1.29073
AC009654.1	0.9482	0.0518	2.90718	0.277201	TRUE	1.28567
WIF1	0.9476	0.0524	2.89503	0.255441	TRUE	1.28067
PTCSC3	0.9466	0.0534	2.87507	-0.976064	TRUE	1.27246
CHI3L2	0.9462	0.0538	2.86718	0.620893	TRUE	1.26922
AC073941.1	0.9462	0.0538	2.86718	0.292189	TRUE	1.26922
AL390783.1	0.9458	0.0542	2.85935	-0.695611	TRUE	1.266
CD44	0.9454	0.0546	2.85157	0.442905	TRUE	1.26281
AC098656.1	0.9454	0.0546	2.85157	-0.363228	TRUE	1.26281
AL390774.2	0.9446	0.0554	2.83618	-0.803268	TRUE	1.25649
AP000462.1	0.9446	0.0554	2.83618	-0.694755	TRUE	1.25649
ANXA8	0.9442	0.0558	2.82856	1.49238	TRUE	1.25337
AC093610.1	0.944	0.056	2.82477	-0.435054	TRUE	1.25181
AC083864.5	0.9436	0.0564	2.81723	0.359039	TRUE	1.24872
AL355612.1	0.9434	0.0566	2.81348	-0.282437	TRUE	1.24718
VCAN-AS1	0.9434	0.0566	2.81348	-0.282601	TRUE	1.24718
ADAMTSL3	0.943	0.057	2.80601	-0.293911	TRUE	1.24413
GADD45B	0.9428	0.0572	2.8023	0.509387	TRUE	1.2426
MT-ND3	0.9428	0.0572	2.8023	1.26723	TRUE	1.2426
ADM	0.9428	0.0572	2.8023	0.0885172	TRUE	1.2426
RASL12	0.9426	0.0574	2.7986	0.259534	TRUE	1.24109
DEPP1	0.9424	0.0576	2.79491	1.00577	TRUE	1.23958
C3	0.9424	0.0576	2.79491	0.791119	FALSE	1.23958
ALPK1	0.9424	0.0576	2.79491	0.510972	FALSE	1.23958
AC012405.1	0.9418	0.0582	2.78391	0.239921	FALSE	1.23508
AC105114.2	0.9414	0.0586	2.77663	-0.671529	FALSE	1.2321
P2RY14	0.9414	0.0586	2.77663	-0.556061	FALSE	1.2321
AQP1	0.9412	0.0588	2.77301	0.286494	FALSE	1.23062
AF123462.1	0.9412	0.0588	2.77301	0.275384	FALSE	1.23062
FOS	0.9412	0.0588	2.77301	-0.437148	FALSE	1.23062
AC091885.2	0.9408	0.0592	2.76581	-0.708359	FALSE	1.22768
AL442636.1	0.9404	0.0596	2.75865	0.913992	FALSE	1.22475
HS3ST3B1	0.9404	0.0596	2.75865	0.617415	FALSE	1.22475
HSPB1	0.9404	0.0596	2.75865	-0.386619	FALSE	1.22475
AC022601.1	0.9402	0.0598	2.75509	-0.556859	FALSE	1.2233
DPP10-AS3	0.94	0.06	2.75154	-0.473547	FALSE	1.22185
NAA11	0.9398	0.0602	2.74799	-0.619969	FALSE	1.2204
G0S2	0.9396	0.0604	2.74446	-1.28713	FALSE	1.21896
HILPDA	0.9396	0.0604	2.74446	0.560932	FALSE	1.21896
CCL2	0.9396	0.0604	2.74446	0.311477	FALSE	1.21896
AC002074.1	0.9396	0.0604	2.74446	0.330932	FALSE	1.21896
LINC01411	0.9394	0.0606	2.74095	0.198166	FALSE	1.21753
AC008957.2	0.9394	0.0606	2.74095	-0.268738	FALSE	1.21753
LINC00906	0.9392	0.0608	2.73744	-0.0569162	FALSE	1.2161
AC024145.1	0.9392	0.0608	2.73744	-0.247457	FALSE	1.2161
WFDC1	0.939	0.061	2.73394	-0.461869	FALSE	1.21467
PLEKHG4B	0.939	0.061	2.73394	0.198932	FALSE	1.21467
ID3	0.9388	0.0612	2.73046	0.0260253	FALSE	1.21325
SAMD11	0.9386	0.0614	2.72698	-0.387359	FALSE	1.21183
AC244517.11	0.9384	0.0616	2.72351	-0.265834	FALSE	1.21042
GLIPR1L1	0.9384	0.0616	2.72351	-0.190012	FALSE	1.21042
FLNC	0.9382	0.0618	2.72006	0.503117	FALSE	1.20901
C1QTNF7	0.9382	0.0618	2.72006	0.163978	FALSE	1.20901
HGF	0.9382	0.0618	2.72006	0.293798	FALSE	1.20901
GBP2	0.9382	0.0618	2.72006	0.468145	FALSE	1.20901
IGFBP5	0.9382	0.0618	2.72006	-0.131794	FALSE	1.20901
MTRNR2L12	0.9378	0.0622	2.71318	1.33159	FALSE	1.20621
Z97200.1	0.9376	0.0624	2.70976	0.260151	FALSE	1.20482
GNA14-AS1	0.9372	0.0628	2.70294	-0.422619	FALSE	1.20204
PCDH9-AS2	0.937	0.063	2.69955	-0.688917	FALSE	1.20066
GGT5	0.9368	0.0632	2.69617	0.840699	FALSE	1.19928
HS3ST3A1	0.9368	0.0632	2.69617	0.309264	FALSE	1.19928
SRPX2	0.9364	0.0636	2.68943	-0.331332	FALSE	1.19654
CYP4F3	0.9364	0.0636	2.68943	0.370896	FALSE	1.19654
AC012404.1	0.9364	0.0636	2.68943	-0.74163	FALSE	1.19654
GALNT15	0.9362	0.0638	2.68608	0.310084	FALSE	1.19518
L3MBTL4	0.9362	0.0638	2.68608	-0.218009	FALSE	1.19518
AC093879.1	0.936	0.064	2.68273	-0.50153	FALSE	1.19382
NLGN4Y	0.936	0.064	2.68273	0.946875	FALSE	1.19382
ASTN2-AS1	0.9358	0.0642	2.6794	-0.613668	FALSE	1.19246
AC008067.1	0.9358	0.0642	2.6794	-0.607861	FALSE	1.19246
SPHK1	0.9356	0.0644	2.67607	0.162014	FALSE	1.19111
AC137494.1	0.9356	0.0644	2.67607	-0.299904	FALSE	1.19111
AC007529.2	0.9352	0.0648	2.66945	1.58545	FALSE	1.18842
FRMD6-AS2	0.9352	0.0648	2.66945	0.0186501	FALSE	1.18842
AC023051.1	0.935	0.065	2.66616	-0.246106	FALSE	1.18709
MTRNR2L8	0.935	0.065	2.66616	1.54708	FALSE	1.18709
ANXA2	0.9348	0.0652	2.66287	0.5401	FALSE	1.18575
AL354771.1	0.9348	0.0652	2.66287	-0.710992	FALSE	1.18575
MT1H	0.9346	0.0654	2.6596	-0.939421	FALSE	1.18442
HK2	0.9346	0.0654	2.6596	-0.0629973	FALSE	1.18442
RBMS3-AS2	0.9344	0.0656	2.65633	-0.0692825	FALSE	1.1831
CHI3L1	0.9342	0.0658	2.65307	0.25356	FALSE	1.18177
AC004870.4	0.9342	0.0658	2.65307	0.232853	FALSE	1.18177
DEC1	0.934	0.066	2.64982	0.171114	FALSE	1.18046
AC022034.3	0.9338	0.0662	2.64658	0.130713	FALSE	1.17914
AC008056.1	0.9336	0.0664	2.64335	0.269904	FALSE	1.17783
MT-CYB	0.9336	0.0664	2.64335	1.06139	FALSE	1.17783
AC117834.1	0.9334	0.0666	2.64013	-0.132877	FALSE	1.17653
CRYAB	0.9334	0.0666	2.64013	-0.765094	FALSE	1.17653
UTY	0.9334	0.0666	2.64013	0.751219	FALSE	1.17653
CP	0.9334	0.0666	2.64013	-0.0789819	FALSE	1.17653
IFI44L	0.9334	0.0666	2.64013	0.53479	FALSE	1.17653
PCDH9-AS4	0.9332	0.0668	2.63692	-0.504355	FALSE	1.17522
AC008957.1	0.9328	0.0672	2.63052	-0.232123	FALSE	1.17263
GPC5-AS2	0.9328	0.0672	2.63052	-0.258399	FALSE	1.17263
HSPA1B	0.9328	0.0672	2.63052	-0.512243	FALSE	1.17263
AL353138.1	0.9326	0.0674	2.62733	0.749215	FALSE	1.17134
AC023424.3	0.9326	0.0674	2.62733	-0.385558	FALSE	1.17134
MYBPH	0.9326	0.0674	2.62733	0.645756	FALSE	1.17134
AC092691.3	0.9326	0.0674	2.62733	-0.597144	FALSE	1.17134
AC107021.1	0.9324	0.0676	2.62415	-0.479077	FALSE	1.17005
HSPA1A	0.9324	0.0676	2.62415	-0.490826	FALSE	1.17005
AC018618.1	0.9324	0.0676	2.62415	0.920802	FALSE	1.17005
AC005009.2	0.9324	0.0676	2.62415	-0.319312	FALSE	1.17005
EHMT2-AS1	0.9322	0.0678	2.62099	-0.614022	FALSE	1.16877
AC022034.1	0.9322	0.0678	2.62099	-0.0752616	FALSE	1.16877
MT-ATP8	0.932	0.068	2.61782	1.16942	FALSE	1.16749
DIO2-AS1	0.932	0.068	2.61782	-0.236132	FALSE	1.16749
TSBP1	0.9318	0.0682	2.61467	-0.396913	FALSE	1.16622
LAMA2	0.9318	0.0682	2.61467	0.178215	FALSE	1.16622
AC109492.1	0.9316	0.0684	2.61153	0.767123	FALSE	1.16494
AL360178.1	0.9316	0.0684	2.61153	-0.362826	FALSE	1.16494
SPARC	0.9316	0.0684	2.61153	-0.0623827	FALSE	1.16494
DCN	0.9314	0.0686	2.6084	0.629648	FALSE	1.16368
MT-CO2	0.9312	0.0688	2.60527	1.02453	FALSE	1.16241
AC104574.2	0.9312	0.0688	2.60527	0.797868	FALSE	1.16241
CABCOCO1	0.9312	0.0688	2.60527	0.713114	FALSE	1.16241
MAP1LC3B2	0.931	0.069	2.60215	0.431509	FALSE	1.16115
AC097658.2	0.931	0.069	2.60215	0.611556	FALSE	1.16115
PXDN	0.9308	0.0692	2.59904	0.845556	FALSE	1.15989
MT-ND4	0.9308	0.0692	2.59904	1.11261	FALSE	1.15989
AL161785.1	0.9306	0.0694	2.59594	0.48168	FALSE	1.15864
LPAR3	0.9304	0.0696	2.59285	0.793635	FALSE	1.15739
AC017101.1	0.9302	0.0698	2.58977	-0.45345	FALSE	1.15614
AL096709.1	0.9302	0.0698	2.58977	-0.0251513	FALSE	1.15614
MT-ATP6	0.9302	0.0698	2.58977	1.16042	FALSE	1.15614
PRKCA-AS1	0.93	0.07	2.58669	-0.65575	FALSE	1.1549
LMO2	0.9296	0.0704	2.58056	1.15453	FALSE	1.15243
JUNB	0.9294	0.0706	2.57751	0.285057	FALSE	1.1512
SULF1	0.9292	0.0708	2.57446	0.54549	FALSE	1.14997
RPE65	0.9292	0.0708	2.57446	0.935122	FALSE	1.14997
ACPP	0.9292	0.0708	2.57446	0.329172	FALSE	1.14997
AC105402.3	0.9292	0.0708	2.57446	0.990683	FALSE	1.14997
AC117464.1	0.9292	0.0708	2.57446	-0.535245	FALSE	1.14997
LINC02814	0.9292	0.0708	2.57446	-0.26901	FALSE	1.14997
AC090531.1	0.9292	0.0708	2.57446	-0.0970116	FALSE	1.14997
AL138828.1	0.9292	0.0708	2.57446	-0.529661	FALSE	1.14997
AC027018.1	0.929	0.071	2.57143	-0.356096	FALSE	1.14874
AC012085.2	0.929	0.071	2.57143	-0.577609	FALSE	1.14874
GADD45A	0.9286	0.0714	2.56538	0.50495	FALSE	1.1463
AC139720.1	0.9284	0.0716	2.56237	-0.135901	FALSE	1.14509
ST7-AS2	0.9284	0.0716	2.56237	-0.416028	FALSE	1.14509
LINC00645	0.9284	0.0716	2.56237	0.248079	FALSE	1.14509
VWA5B1	0.9284	0.0716	2.56237	0.777339	FALSE	1.14509
TSHR	0.9284	0.0716	2.56237	-0.869262	FALSE	1.14509
AL512422.1	0.9282	0.0718	2.55936	-0.580664	FALSE	1.14388
ZBTB20-AS5	0.9282	0.0718	2.55936	-0.519542	FALSE	1.14388
SPOCD1	0.9282	0.0718	2.55936	0.928594	FALSE	1.14388
CA1	0.9282	0.0718	2.55936	-0.166189	FALSE	1.14388
CYP4F12	0.928	0.072	2.55637	0.318728	FALSE	1.14267
MT-ND2	0.928	0.072	2.55637	1.10106	FALSE	1.14267
AL807742.1	0.9278	0.0722	2.55338	0.516809	FALSE	1.14146
ITGBL1	0.9276	0.0724	2.55039	0.0230308	FALSE	1.14026
DGAT2L6	0.9276	0.0724	2.55039	-0.217801	FALSE	1.14026
AC108734.4	0.9274	0.0726	2.54742	0.505219	FALSE	1.13906
CDKN1A	0.9274	0.0726	2.54742	0.815729	FALSE	1.13906
AL356737.2	0.9274	0.0726	2.54742	-0.451489	FALSE	1.13906
LINC00470	0.9272	0.0728	2.54445	-0.538462	FALSE	1.13787
ANXA1	0.9268	0.0732	2.53854	0.554546	FALSE	1.13549
PLCB4	0.9268	0.0732	2.53854	-0.395577	FALSE	1.13549
STK32A	0.9268	0.0732	2.53854	-0.398471	FALSE	1.13549
AC104827.1	0.9266	0.0734	2.5356	-0.49815	FALSE	1.1343
MT-CO3	0.9264	0.0736	2.53266	1.09562	FALSE	1.13312
AC022915.2	0.9264	0.0736	2.53266	0.810882	FALSE	1.13312
AC064875.1	0.9262	0.0738	2.52973	0.285344	FALSE	1.13194
AL162511.1	0.9262	0.0738	2.52973	-0.768304	FALSE	1.13194
INSYN2B	0.9262	0.0738	2.52973	-0.406545	FALSE	1.13194
HPSE2	0.9262	0.0738	2.52973	-0.511058	FALSE	1.13194
ARRDC4	0.926	0.074	2.52681	0.326499	FALSE	1.13077
S100A10	0.9258	0.0742	2.52389	0.624072	FALSE	1.1296
STARD13-AS	0.9258	0.0742	2.52389	-0.313789	FALSE	1.1296
HEPN1	0.9256	0.0744	2.52099	-0.549942	FALSE	1.12843
LUCAT1	0.9254	0.0746	2.51809	-0.40633	FALSE	1.12726
AC055733.2	0.9252	0.0748	2.51519	-0.499574	FALSE	1.1261
HMGA2	0.9252	0.0748	2.51519	0.296324	FALSE	1.1261
RERGL	0.9248	0.0752	2.50943	0.340207	FALSE	1.12378
AL606500.1	0.9248	0.0752	2.50943	0.984275	FALSE	1.12378
AC019130.1	0.9248	0.0752	2.50943	-0.668802	FALSE	1.12378
LRTM1	0.9248	0.0752	2.50943	-0.056057	FALSE	1.12378
PLPP4	0.9248	0.0752	2.50943	-0.548804	FALSE	1.12378
AC093535.1	0.9248	0.0752	2.50943	-0.397844	FALSE	1.12378
WDR49	0.9246	0.0754	2.50655	0.359825	FALSE	1.12263
ZFP36	0.9246	0.0754	2.50655	0.606795	FALSE	1.12263
AC096637.1	0.9246	0.0754	2.50655	0.888541	FALSE	1.12263
LGR6	0.9244	0.0756	2.50369	0.172656	FALSE	1.12148
AL390755.1	0.9244	0.0756	2.50369	0.36789	FALSE	1.12148
CHST9	0.9244	0.0756	2.50369	-0.149128	FALSE	1.12148
AP003464.1	0.9242	0.0758	2.50083	-1.02285	FALSE	1.12033
PLD5	0.9242	0.0758	2.50083	0.771156	FALSE	1.12033
PRRX1	0.924	0.076	2.49798	0.0488524	FALSE	1.11919
SERPINI2	0.9238	0.0762	2.49513	0.440445	FALSE	1.11805
IFI16	0.9236	0.0764	2.4923	0.675908	FALSE	1.11691
SMAD9	0.9234	0.0766	2.48947	-0.311631	FALSE	1.11577
RRAD	0.9234	0.0766	2.48947	-0.469449	FALSE	1.11577
SLC22A3	0.9234	0.0766	2.48947	0.138171	FALSE	1.11577
CPAMD8	0.9232	0.0768	2.48664	0.131363	FALSE	1.11464
IGSF10	0.9232	0.0768	2.48664	-0.372829	FALSE	1.11464
LINC01242	0.923	0.077	2.48382	0.674703	FALSE	1.11351
AC114930.1	0.923	0.077	2.48382	-0.14854	FALSE	1.11351
LINC01515	0.923	0.077	2.48382	0.1156	FALSE	1.11351
LINC01579	0.9226	0.0774	2.47821	0.0291147	FALSE	1.11126
TTTY10	0.9226	0.0774	2.47821	0.73913	FALSE	1.11126
ID1	0.9226	0.0774	2.47821	0.376882	FALSE	1.11126
C1orf87	0.9224	0.0776	2.47541	0.699761	FALSE	1.11014
AP003086.1	0.9218	0.0782	2.46706	-0.07441	FALSE	1.10679
AC079760.2	0.9218	0.0782	2.46706	-0.118146	FALSE	1.10679
CEBPD	0.9216	0.0784	2.46429	0.35139	FALSE	1.10568
ADAMTS18	0.9216	0.0784	2.46429	-0.0879002	FALSE	1.10568
PIRT	0.9216	0.0784	2.46429	0.081068	FALSE	1.10568
LINC01099	0.9216	0.0784	2.46429	0.432236	FALSE	1.10568
LINC01876	0.9216	0.0784	2.46429	0.752423	FALSE	1.10568
AC023421.2	0.9216	0.0784	2.46429	0.0440879	FALSE	1.10568
KLF2	0.9214	0.0786	2.46152	0.842795	FALSE	1.10458
ABI3BP	0.9212	0.0788	2.45876	-0.244416	FALSE	1.10347
RGS16	0.9212	0.0788	2.45876	-0.0943274	FALSE	1.10347
MT-ND1	0.921	0.079	2.45601	0.896369	FALSE	1.10237
NTM-AS1	0.9208	0.0792	2.45327	-0.211196	FALSE	1.10127
CALCRL	0.9208	0.0792	2.45327	-1.00411	FALSE	1.10127
TTN	0.9206	0.0794	2.45053	-0.12461	FALSE	1.10018
TRIM22	0.9206	0.0794	2.45053	0.325761	FALSE	1.10018
FAP	0.9206	0.0794	2.45053	0.358726	FALSE	1.10018
CPLX3	0.9206	0.0794	2.45053	0.188779	FALSE	1.10018
STPG2-AS1	0.9204	0.0796	2.44779	-0.229925	FALSE	1.09909
KCNE4	0.9202	0.0798	2.44507	-0.806451	FALSE	1.098
AC009163.1	0.9202	0.0798	2.44507	-0.691376	FALSE	1.098
SLC28A3	0.92	0.08	2.44235	0.460436	FALSE	1.09691
AL359706.1	0.9196	0.0804	2.43692	-0.398272	FALSE	1.09474
AL031056.1	0.9196	0.0804	2.43692	-0.0311103	FALSE	1.09474
ANGPTL4	0.9196	0.0804	2.43692	0.783105	FALSE	1.09474
LINC00609	0.9196	0.0804	2.43692	-0.506329	FALSE	1.09474
ATF3	0.9196	0.0804	2.43692	-0.313092	FALSE	1.09474
C5orf17	0.9196	0.0804	2.43692	0.182875	FALSE	1.09474
ST6GALNAC2	0.919	0.081	2.42884	0.633	FALSE	1.09151
RGR	0.919	0.081	2.42884	0.790668	FALSE	1.09151
MUSK	0.919	0.081	2.42884	0.24986	FALSE	1.09151
DUSP1	0.9188	0.0812	2.42615	-0.182312	FALSE	1.09044
LINC02250	0.9188	0.0812	2.42615	-0.140532	FALSE	1.09044
AC099753.1	0.9188	0.0812	2.42615	0.00406218	FALSE	1.09044
HSD11B1	0.9186	0.0814	2.42348	-0.613205	FALSE	1.08938
MT-ND4L	0.9182	0.0818	2.41814	0.873718	FALSE	1.08725
AC016745.1	0.9182	0.0818	2.41814	0.566745	FALSE	1.08725
DNAJB1	0.9182	0.0818	2.41814	-0.252319	FALSE	1.08725
AC079385.1	0.918	0.082	2.41548	-0.365434	FALSE	1.08619
LPAR4	0.918	0.082	2.41548	0.211033	FALSE	1.08619
EPSTI1	0.918	0.082	2.41548	0.32211	FALSE	1.08619
MT1G	0.918	0.082	2.41548	-0.763527	FALSE	1.08619
DDIT4	0.918	0.082	2.41548	-0.711945	FALSE	1.08619
RGS2	0.9176	0.0824	2.41018	-0.4248	FALSE	1.08407
SOX1-OT	0.9174	0.0826	2.40753	-0.70321	FALSE	1.08302
AC079298.3	0.9174	0.0826	2.40753	-0.415833	FALSE	1.08302
ZSCAN31	0.9174	0.0826	2.40753	0.147673	FALSE	1.08302
BTG2	0.9174	0.0826	2.40753	0.453193	FALSE	1.08302
DSCAML1	0.9174	0.0826	2.40753	-0.245108	FALSE	1.08302
MT1X	0.9174	0.0826	2.40753	-0.600381	FALSE	1.08302
ADAMTS12	0.9172	0.0828	2.4049	0.18425	FALSE	1.08197
NPNT	0.9172	0.0828	2.4049	0.783906	FALSE	1.08197
ZFPM2-AS1	0.917	0.083	2.40227	-0.550735	FALSE	1.08092
MT-ND5	0.917	0.083	2.40227	0.968531	FALSE	1.08092
C12orf42	0.9168	0.0832	2.39964	0.53796	FALSE	1.07988
PAPPA	0.9168	0.0832	2.39964	-0.337645	FALSE	1.07988
CCDC80	0.9166	0.0834	2.39702	-0.165897	FALSE	1.07883
AC068308.1	0.9164	0.0836	2.39441	0.428561	FALSE	1.07779
VGF	0.9164	0.0836	2.39441	-0.508529	FALSE	1.07779
AC103591.3	0.9164	0.0836	2.39441	-0.0203729	FALSE	1.07779
GPC6	0.9162	0.0838	2.3918	-0.645618	FALSE	1.07676
RASD1	0.9162	0.0838	2.3918	0.126683	FALSE	1.07676
TLR2	0.9158	0.0842	2.3866	0.466219	FALSE	1.07469
CAV3	0.9158	0.0842	2.3866	-0.525806	FALSE	1.07469
CRISPLD1	0.9156	0.0844	2.38401	0.0130587	FALSE	1.07366
AC007014.1	0.9156	0.0844	2.38401	-0.549338	FALSE	1.07366
TMEM255A	0.9156	0.0844	2.38401	0.300029	FALSE	1.07366
DIPK2B	0.9156	0.0844	2.38401	-0.16768	FALSE	1.07366
LINC01937	0.9154	0.0846	2.38143	0.147849	FALSE	1.07263
SMOC1	0.9154	0.0846	2.38143	0.163521	FALSE	1.07263
CD22	0.9154	0.0846	2.38143	-0.197944	FALSE	1.07263
AC011092.2	0.9154	0.0846	2.38143	-0.403696	FALSE	1.07263
TTTY14	0.915	0.085	2.37627	0.564044	FALSE	1.07058
FRMPD3	0.915	0.085	2.37627	0.124959	FALSE	1.07058
BNC2	0.915	0.085	2.37627	0.677968	FALSE	1.07058
DPYSL5	0.915	0.085	2.37627	-0.135055	FALSE	1.07058
AC009262.1	0.9146	0.0854	2.37114	0.408179	FALSE	1.06854
AC023469.1	0.9146	0.0854	2.37114	0.903347	FALSE	1.06854
AL137009.1	0.9146	0.0854	2.37114	-0.302993	FALSE	1.06854
ADAMTS9	0.9144	0.0856	2.36858	-0.379243	FALSE	1.06753
CCDC141	0.9142	0.0858	2.36603	0.308686	FALSE	1.06651
AL591518.1	0.914	0.086	2.36348	-0.164275	FALSE	1.0655
GLRX	0.914	0.086	2.36348	-0.292584	FALSE	1.0655
AC132153.1	0.914	0.086	2.36348	0.0886474	FALSE	1.0655
DACH1	0.914	0.086	2.36348	0.0751581	FALSE	1.0655
ST6GAL1	0.9138	0.0862	2.36094	0.258392	FALSE	1.06449
AL162725.2	0.9138	0.0862	2.36094	0.425132	FALSE	1.06449
GABRE	0.9138	0.0862	2.36094	0.422939	FALSE	1.06449
MT1M	0.9136	0.0864	2.35841	-0.701467	FALSE	1.06349
AC072022.2	0.9136	0.0864	2.35841	0.141792	FALSE	1.06349
LINC00513	0.9134	0.0866	2.35587	-0.503459	FALSE	1.06248
JUN	0.9134	0.0866	2.35587	-0.511539	FALSE	1.06248
AC068506.1	0.913	0.087	2.35083	-0.114813	FALSE	1.06048
SLCO3A1	0.913	0.087	2.35083	-0.0545292	FALSE	1.06048
AC016766.1	0.9128	0.0872	2.34831	0.353036	FALSE	1.05948
LINC01877	0.9128	0.0872	2.34831	-0.2019	FALSE	1.05948
FOSL2	0.9126	0.0874	2.3458	0.428743	FALSE	1.05849
DLC1	0.9124	0.0876	2.3433	-0.239194	FALSE	1.0575
TSHZ2	0.9124	0.0876	2.3433	-0.0281081	FALSE	1.0575
SLC24A4	0.9124	0.0876	2.3433	0.317801	FALSE	1.0575
TGFBR2	0.9122	0.0878	2.3408	0.581667	FALSE	1.05651
SEL1L3	0.912	0.088	2.3383	-0.112422	FALSE	1.05552
SNX31	0.912	0.088	2.3383	-0.535391	FALSE	1.05552
AC016687.2	0.912	0.088	2.3383	-0.0936723	FALSE	1.05552
MT-CO1	0.912	0.088	2.3383	1.00219	FALSE	1.05552
USP9Y	0.9118	0.0882	2.33581	0.511138	FALSE	1.05453
VCAN	0.9116	0.0884	2.33333	0.0589726	FALSE	1.05355
SEZ6L	0.9116	0.0884	2.33333	-0.453691	FALSE	1.05355
CHST15	0.9116	0.0884	2.33333	-0.172573	FALSE	1.05355
AR	0.9116	0.0884	2.33333	0.108405	FALSE	1.05355
AC021351.1	0.9116	0.0884	2.33333	-0.55654	FALSE	1.05355
AC073569.2	0.9114	0.0886	2.33085	-0.092145	FALSE	1.05257
LINC01949	0.9114	0.0886	2.33085	0.428876	FALSE	1.05257
AC022031.2	0.9114	0.0886	2.33085	0.486942	FALSE	1.05257
PALMD	0.9114	0.0886	2.33085	-0.389274	FALSE	1.05257
ANGPT1	0.911	0.089	2.32591	0.0779133	FALSE	1.05061
HIF1A-AS3	0.911	0.089	2.32591	-0.169612	FALSE	1.05061
TMCC3	0.9106	0.0894	2.32098	-0.304673	FALSE	1.04866
LINC01088	0.9106	0.0894	2.32098	-0.244876	FALSE	1.04866
HES1	0.9106	0.0894	2.32098	-0.0305395	FALSE	1.04866
WDR64	0.9104	0.0896	2.31853	-0.285532	FALSE	1.04769
MYOF	0.9104	0.0896	2.31853	0.319409	FALSE	1.04769
AL365259.1	0.9104	0.0896	2.31853	0.00892258	FALSE	1.04769
MT1A	0.9102	0.0898	2.31608	0.0998249	FALSE	1.04672
FSIP2	0.9098	0.0902	2.3112	0.111149	FALSE	1.04479
AC006972.1	0.9098	0.0902	2.3112	0.88134	FALSE	1.04479
MT1F	0.9096	0.0904	2.30876	-0.805322	FALSE	1.04383
LINC01013	0.9094	0.0906	2.30633	0.516505	FALSE	1.04287
EBF1	0.9092	0.0908	2.30391	0.515801	FALSE	1.04191
MT2A	0.9092	0.0908	2.30391	-0.776186	FALSE	1.04191
AL109930.1	0.9092	0.0908	2.30391	-0.0545678	FALSE	1.04191
ITGA2	0.9092	0.0908	2.30391	-0.288407	FALSE	1.04191
EMB	0.909	0.091	2.30149	0.15731	FALSE	1.04096
AL133304.3	0.9088	0.0912	2.29907	-0.558801	FALSE	1.04001
RORA-AS1	0.9088	0.0912	2.29907	-0.398966	FALSE	1.04001
SLC2A3	0.9088	0.0912	2.29907	-0.179566	FALSE	1.04001
FTH1	0.9088	0.0912	2.29907	-0.394448	FALSE	1.04001
AC092131.1	0.9088	0.0912	2.29907	0.328983	FALSE	1.04001
FTL	0.9086	0.0914	2.29666	-0.369204	FALSE	1.03905
COL21A1	0.9086	0.0914	2.29666	0.549296	FALSE	1.03905
AL646090.2	0.9084	0.0916	2.29425	0.208481	FALSE	1.0381
AL590867.1	0.9084	0.0916	2.29425	0.29544	FALSE	1.0381
AC009271.1	0.9082	0.0918	2.29185	0.293863	FALSE	1.03716
AC068643.1	0.9082	0.0918	2.29185	0.33559	FALSE	1.03716
BBOX1-AS1	0.9082	0.0918	2.29185	-0.0311956	FALSE	1.03716
AL355974.2	0.9082	0.0918	2.29185	0.333262	FALSE	1.03716
POTEG	0.9082	0.0918	2.29185	1.00174	FALSE	1.03716
STUM	0.908	0.092	2.28946	0.10031	FALSE	1.03621
AC104041.1	0.908	0.092	2.28946	0.679292	FALSE	1.03621
ARL17B	0.908	0.092	2.28946	0.51799	FALSE	1.03621
ANKUB1	0.9078	0.0922	2.28706	-0.443464	FALSE	1.03527
AL157871.4	0.9078	0.0922	2.28706	0.0189428	FALSE	1.03527
LINC02832	0.9078	0.0922	2.28706	0.00526524	FALSE	1.03527
GINS3	0.9078	0.0922	2.28706	-0.0313926	FALSE	1.03527
AC083837.1	0.9078	0.0922	2.28706	0.621575	FALSE	1.03527
TMLHE-AS1	0.9076	0.0924	2.28468	-0.130532	FALSE	1.03433
ARMC3	0.9076	0.0924	2.28468	0.766499	FALSE	1.03433
LINC02301	0.9076	0.0924	2.28468	0.212904	FALSE	1.03433
CPED1	0.9074	0.0926	2.28229	-0.288167	FALSE	1.03339
ARHGAP6	0.9074	0.0926	2.28229	-0.210479	FALSE	1.03339
PLCG2	0.9074	0.0926	2.28229	0.49928	FALSE	1.03339
LINC01414	0.9074	0.0926	2.28229	0.337963	FALSE	1.03339
AC069228.1	0.9074	0.0926	2.28229	-0.243499	FALSE	1.03339
LINC01982	0.907	0.093	2.27754	0.272178	FALSE	1.03152
MEI4	0.907	0.093	2.27754	0.664625	FALSE	1.03152
SERPINH1	0.907	0.093	2.27754	-0.350647	FALSE	1.03152
PDE1C	0.907	0.093	2.27754	-0.269626	FALSE	1.03152
PGAM2	0.907	0.093	2.27754	0.221247	FALSE	1.03152
EGF	0.9068	0.0932	2.27517	-0.129412	FALSE	1.03058
AC006305.1	0.9064	0.0936	2.27045	0.0739803	FALSE	1.02872
GRM3	0.9064	0.0936	2.27045	-0.0638311	FALSE	1.02872
AL590807.1	0.9064	0.0936	2.27045	0.381481	FALSE	1.02872
HES6	0.9064	0.0936	2.27045	0.00586081	FALSE	1.02872
TSPAN18	0.9064	0.0936	2.27045	0.516476	FALSE	1.02872
TNFRSF19	0.9062	0.0938	2.2681	-0.0660381	FALSE	1.0278
AP002336.2	0.906	0.094	2.26574	-0.232143	FALSE	1.02687
ARHGAP10	0.906	0.094	2.26574	-0.0991554	FALSE	1.02687
FILIP1L	0.906	0.094	2.26574	-0.274078	FALSE	1.02687
AC004852.2	0.9058	0.0942	2.2634	-0.136878	FALSE	1.02595
AC003044.1	0.9052	0.0948	2.25639	-0.0672283	FALSE	1.02319
H3F3B	0.905	0.095	2.25406	-0.0655255	FALSE	1.02228
CPXM2	0.9048	0.0952	2.25173	-0.133772	FALSE	1.02136
AC109472.1	0.9048	0.0952	2.25173	0.908217	FALSE	1.02136
IL1R1	0.9048	0.0952	2.25173	0.819272	FALSE	1.02136
MT-ND6	0.9048	0.0952	2.25173	0.759783	FALSE	1.02136
NIBAN1	0.9046	0.0954	2.24941	0.571194	FALSE	1.02045
S100A6	0.9046	0.0954	2.24941	-0.63622	FALSE	1.02045
RBMS3-AS3	0.9044	0.0956	2.2471	0.00472641	FALSE	1.01954
COL4A1	0.9044	0.0956	2.2471	0.563677	FALSE	1.01954
AP002762.2	0.9042	0.0958	2.24479	-0.279158	FALSE	1.01863
ARHGAP18	0.904	0.096	2.24248	-0.185096	FALSE	1.01773
ABCC3	0.904	0.096	2.24248	0.75098	FALSE	1.01773
FP236383.3	0.9038	0.0962	2.24018	0.185761	FALSE	1.01682
GPNMB	0.9038	0.0962	2.24018	0.0314298	FALSE	1.01682
C3orf79	0.9038	0.0962	2.24018	-0.499844	FALSE	1.01682
LINC02715	0.9038	0.0962	2.24018	-0.0877495	FALSE	1.01682
AC060765.1	0.9038	0.0962	2.24018	0.212293	FALSE	1.01682
SIAH3	0.9038	0.0962	2.24018	0.090013	FALSE	1.01682
LINC02307	0.9038	0.0962	2.24018	-0.108693	FALSE	1.01682
AL157886.1	0.9036	0.0964	2.23788	0.587139	FALSE	1.01592
NPTX2	0.9036	0.0964	2.23788	-0.768422	FALSE	1.01592
AL358944.1	0.9034	0.0966	2.23559	0.459785	FALSE	1.01502
CXCL2	0.9034	0.0966	2.23559	0.368257	FALSE	1.01502
ONECUT1	0.9032	0.0968	2.2333	-0.0178061	FALSE	1.01412
B3GAT2	0.903	0.097	2.23101	-0.499509	FALSE	1.01323
A2M	0.903	0.097	2.23101	-0.0168738	FALSE	1.01323
UBC	0.9028	0.0972	2.22873	-0.455927	FALSE	1.01233
AC027288.3	0.9028	0.0972	2.22873	-0.602678	FALSE	1.01233
AC090630.1	0.9028	0.0972	2.22873	0.283589	FALSE	1.01233
CD9	0.9026	0.0974	2.22645	0.166719	FALSE	1.01144
CCDC85A	0.9026	0.0974	2.22645	-0.221472	FALSE	1.01144
AL049869.3	0.9026	0.0974	2.22645	-0.347019	FALSE	1.01144
KIT	0.9026	0.0974	2.22645	-0.550876	FALSE	1.01144
AL512452.1	0.9026	0.0974	2.22645	0.959552	FALSE	1.01144
AC092969.1	0.902	0.098	2.21965	-0.43398	FALSE	1.00877
IER5L	0.902	0.098	2.21965	0.238395	FALSE	1.00877
AL627171.2	0.9018	0.0982	2.21739	0.38982	FALSE	1.00789
AC245187.2	0.9018	0.0982	2.21739	0.177751	FALSE	1.00789
AC004875.1	0.9018	0.0982	2.21739	0.000947952	FALSE	1.00789
AC245123.1	0.9018	0.0982	2.21739	0.0512414	FALSE	1.00789
GYG2	0.9016	0.0984	2.21513	0.363999	FALSE	1.007
PRR16	0.9014	0.0986	2.21288	-0.108487	FALSE	1.00612
AL078602.1	0.9014	0.0986	2.21288	0.901165	FALSE	1.00612
LINC01727	0.9014	0.0986	2.21288	-0.20224	FALSE	1.00612
ST18	0.9014	0.0986	2.21288	0.109488	FALSE	1.00612
ANKRD18A	0.9012	0.0988	2.21063	0.157948	FALSE	1.00524
COLEC12	0.9012	0.0988	2.21063	0.761734	FALSE	1.00524
DGKB	0.9012	0.0988	2.21063	-0.950195	FALSE	1.00524
ADAMTS9-AS2	0.901	0.099	2.20839	-0.0403738	FALSE	1.00436
AC023282.1	0.901	0.099	2.20839	-0.445518	FALSE	1.00436
LINC01608	0.901	0.099	2.20839	-0.148783	FALSE	1.00436
GFAP	0.9006	0.0994	2.20391	0.759223	FALSE	1.00261
THBS2	0.9004	0.0996	2.20168	0.123278	FALSE	1.00174
LPAR1	0.9002	0.0998	2.19945	0.327885	FALSE	1.00087
ROS1	0.9002	0.0998	2.19945	-0.0799971	FALSE	1.00087
AC092490.2	0.9002	0.0998	2.19945	0.556465	FALSE	1.00087
AL137024.1	0.9	0.1	2.19722	0.133596	FALSE	1
AC097450.1	0.9	0.1	2.19722	-0.387606	FALSE	1
CCN1	0.9	0.1	2.19722	-0.337858	FALSE	1
AC005999.2	0.8998	0.1002	2.195	0.350215	FALSE	0.999132
AC013391.2	0.8998	0.1002	2.195	0.319997	FALSE	0.999132
SGCD	0.8998	0.1002	2.195	-0.234855	FALSE	0.999132
ETV5	0.8998	0.1002	2.195	0.161774	FALSE	0.999132
SLC7A14-AS1	0.8998	0.1002	2.195	0.0518718	FALSE	0.999132
AP003049.2	0.8998	0.1002	2.195	0.0803542	FALSE	0.999132
PLCXD3	0.8998	0.1002	2.195	-0.00289583	FALSE	0.999132
AC090993.1	0.8994	0.1006	2.19058	0.75505	FALSE	0.997402
AL592156.2	0.8994	0.1006	2.19058	-0.448889	FALSE	0.997402
MT1E	0.8992	0.1008	2.18837	-0.477585	FALSE	0.996539
GBP1	0.8992	0.1008	2.18837	0.53844	FALSE	0.996539
AC108721.2	0.8992	0.1008	2.18837	-0.0855365	FALSE	0.996539
CDH6	0.8992	0.1008	2.18837	-0.260744	FALSE	0.996539
SHB	0.899	0.101	2.18616	-0.138734	FALSE	0.995679
RAB39A	0.899	0.101	2.18616	-0.278124	FALSE	0.995679
LINC02641	0.8988	0.1012	2.18396	-0.539844	FALSE	0.994819
LINC02742	0.8988	0.1012	2.18396	0.775893	FALSE	0.994819
GRIK3	0.8988	0.1012	2.18396	-0.291117	FALSE	0.994819
TUBB2B	0.8986	0.1014	2.18176	0.310218	FALSE	0.993962
LDLR	0.8986	0.1014	2.18176	0.179434	FALSE	0.993962
ANO4	0.8986	0.1014	2.18176	-0.277991	FALSE	0.993962
DSCAM	0.8984	0.1016	2.17957	-0.0795259	FALSE	0.993106
SPSB1	0.8984	0.1016	2.17957	0.208751	FALSE	0.993106
LINC01931	0.8982	0.1018	2.17738	-0.277781	FALSE	0.992252
LINC01006	0.898	0.102	2.1752	0.343021	FALSE	0.9914
AC095060.1	0.898	0.102	2.1752	0.280814	FALSE	0.9914
CXCL3	0.898	0.102	2.1752	0.452945	FALSE	0.9914
ABCA12	0.8978	0.1022	2.17302	0.349201	FALSE	0.990549
HJV	0.8976	0.1024	2.17084	0.234711	FALSE	0.9897
RMST	0.8972	0.1028	2.16649	0.155803	FALSE	0.988007
CCBE1	0.897	0.103	2.16433	0.519193	FALSE	0.987163
CCK	0.897	0.103	2.16433	-0.620593	FALSE	0.987163
PROX1	0.8968	0.1032	2.16216	-0.220031	FALSE	0.98632
AC007091.1	0.8968	0.1032	2.16216	0.0238762	FALSE	0.98632
AC073091.3	0.8968	0.1032	2.16216	-0.103714	FALSE	0.98632
AC007923.4	0.8968	0.1032	2.16216	0.276962	FALSE	0.98632
MFSD2A	0.8968	0.1032	2.16216	-0.255736	FALSE	0.98632
THSD4	0.8966	0.1034	2.16	0.44595	FALSE	0.985479
AL078604.4	0.8966	0.1034	2.16	-0.303534	FALSE	0.985479
CREB5	0.8966	0.1034	2.16	0.462342	FALSE	0.985479
AL356488.2	0.8962	0.1038	2.1557	0.442986	FALSE	0.983803
TXNIP	0.8962	0.1038	2.1557	0.690724	FALSE	0.983803
KLHL4	0.8962	0.1038	2.1557	-0.0463743	FALSE	0.983803
AP001825.1	0.8962	0.1038	2.1557	-0.10839	FALSE	0.983803
GPX3	0.896	0.104	2.15355	0.0394716	FALSE	0.982967
RHOBTB1	0.8958	0.1042	2.1514	0.258079	FALSE	0.982132
FAM20C	0.8958	0.1042	2.1514	0.491469	FALSE	0.982132
PPM1K-DT	0.8958	0.1042	2.1514	0.35645	FALSE	0.982132
C12orf40	0.8958	0.1042	2.1514	0.486549	FALSE	0.982132
LMOD1	0.8956	0.1044	2.14926	0.381829	FALSE	0.9813
KLHL1	0.8954	0.1046	2.14713	0.347837	FALSE	0.980468
AC012178.1	0.8954	0.1046	2.14713	-0.541787	FALSE	0.980468
INSIG1	0.8952	0.1048	2.14499	0.303017	FALSE	0.979639
SLC24A2	0.8952	0.1048	2.14499	-0.19812	FALSE	0.979639
AC079352.1	0.8952	0.1048	2.14499	0.34929	FALSE	0.979639
LINC02315	0.895	0.105	2.14286	0.420035	FALSE	0.978811
OSMR	0.895	0.105	2.14286	0.501197	FALSE	0.978811
PRKCQ	0.895	0.105	2.14286	-0.098072	FALSE	0.978811
UBASH3B	0.895	0.105	2.14286	0.0731287	FALSE	0.978811
MRC2	0.8948	0.1052	2.14074	-0.0815344	FALSE	0.977984
PAWR	0.8948	0.1052	2.14074	0.0204101	FALSE	0.977984
MSMO1	0.8946	0.1054	2.13861	0.256628	FALSE	0.977159
GADD45G	0.8946	0.1054	2.13861	0.211682	FALSE	0.977159
ERVMER61-1	0.8946	0.1054	2.13861	0.142246	FALSE	0.977159
VIPR2	0.8944	0.1056	2.13649	0.169233	FALSE	0.976336
KCNH7	0.8944	0.1056	2.13649	-0.309173	FALSE	0.976336
MOXD1	0.8944	0.1056	2.13649	0.233634	FALSE	0.976336
KCNK2	0.8942	0.1058	2.13438	-0.139559	FALSE	0.975514
VRK2	0.8942	0.1058	2.13438	0.149576	FALSE	0.975514
TUBB2A	0.8942	0.1058	2.13438	0.0858054	FALSE	0.975514
TENM1	0.8942	0.1058	2.13438	-0.175877	FALSE	0.975514
HLA-E	0.8942	0.1058	2.13438	0.66138	FALSE	0.975514
XIST	0.894	0.106	2.13227	-0.0663776	FALSE	0.974694
AL162493.1	0.894	0.106	2.13227	0.486726	FALSE	0.974694
F3	0.894	0.106	2.13227	0.275713	FALSE	0.974694
SP100	0.8938	0.1062	2.13016	0.388986	FALSE	0.973875
AL355306.2	0.8938	0.1062	2.13016	0.203927	FALSE	0.973875
LINC01504	0.8938	0.1062	2.13016	0.626777	FALSE	0.973875
HSPB8	0.8938	0.1062	2.13016	-0.203089	FALSE	0.973875
AL603840.1	0.8936	0.1064	2.12805	-0.237968	FALSE	0.973058
AL356124.1	0.8936	0.1064	2.12805	0.0210223	FALSE	0.973058
ANGPT2	0.8936	0.1064	2.12805	-0.513201	FALSE	0.973058
AC093817.2	0.8936	0.1064	2.12805	0.13013	FALSE	0.973058
GRK7	0.8934	0.1066	2.12595	-0.541779	FALSE	0.972243
MKX	0.8934	0.1066	2.12595	-0.103325	FALSE	0.972243
SDS	0.8932	0.1068	2.12385	0.40762	FALSE	0.971429
ATP10A	0.8932	0.1068	2.12385	0.518657	FALSE	0.971429
SORCS3	0.893	0.107	2.12176	-0.176453	FALSE	0.970616
SNTG1	0.893	0.107	2.12176	-0.10045	FALSE	0.970616
LINC01902	0.8928	0.1072	2.11967	0.174974	FALSE	0.969805
ELMO1	0.8928	0.1072	2.11967	0.0161929	FALSE	0.969805
AC019117.1	0.8928	0.1072	2.11967	0.405664	FALSE	0.969805
IQGAP2	0.8928	0.1072	2.11967	0.107826	FALSE	0.969805
AC092155.1	0.8926	0.1074	2.11758	0.352602	FALSE	0.968996
ZNF676	0.8924	0.1076	2.11549	0.252847	FALSE	0.968188
EXPH5	0.8924	0.1076	2.11549	-0.0383949	FALSE	0.968188
ATP8B4	0.8924	0.1076	2.11549	0.316573	FALSE	0.968188
SNED1	0.8922	0.1078	2.11341	0.079905	FALSE	0.967381
FA2H	0.8922	0.1078	2.11341	0.247943	FALSE	0.967381
AC004594.1	0.8922	0.1078	2.11341	-0.336523	FALSE	0.967381
MMD2	0.8922	0.1078	2.11341	0.278827	FALSE	0.967381
AP000787.1	0.8922	0.1078	2.11341	-0.268458	FALSE	0.967381
CFAP161	0.8922	0.1078	2.11341	-0.272949	FALSE	0.967381
RERG	0.8922	0.1078	2.11341	0.264259	FALSE	0.967381
AC078845.1	0.8922	0.1078	2.11341	-0.0492296	FALSE	0.967381
CST3	0.892	0.108	2.11133	-0.0428686	FALSE	0.966576
CASC19	0.892	0.108	2.11133	-0.0586495	FALSE	0.966576
LINC01605	0.892	0.108	2.11133	0.470324	FALSE	0.966576
OSMR-AS1	0.8918	0.1082	2.10926	0.620207	FALSE	0.965773
EMP1	0.8916	0.1084	2.10719	0.406967	FALSE	0.964971
NSUN7	0.8916	0.1084	2.10719	0.407486	FALSE	0.964971
AC004784.1	0.8916	0.1084	2.10719	-0.152121	FALSE	0.964971
IFITM3	0.8916	0.1084	2.10719	0.0943799	FALSE	0.964971
CNGB3	0.8914	0.1086	2.10512	-0.190886	FALSE	0.96417
PLSCR2	0.8914	0.1086	2.10512	0.100512	FALSE	0.96417
MCUB	0.8914	0.1086	2.10512	0.21376	FALSE	0.96417
AC015943.1	0.8914	0.1086	2.10512	0.159927	FALSE	0.96417
LRP2	0.8914	0.1086	2.10512	0.081212	FALSE	0.96417
AC008415.1	0.8914	0.1086	2.10512	-0.0881972	FALSE	0.96417
CDKN2B-AS1	0.8914	0.1086	2.10512	0.403934	FALSE	0.96417
COL4A6	0.8912	0.1088	2.10306	-0.0595522	FALSE	0.963371
AC116534.1	0.8912	0.1088	2.10306	0.128051	FALSE	0.963371
ZNF536	0.8912	0.1088	2.10306	-0.258909	FALSE	0.963371
SV2B	0.8912	0.1088	2.10306	-0.15545	FALSE	0.963371
HES4	0.891	0.109	2.101	0.321861	FALSE	0.962574
SLC22A10	0.891	0.109	2.101	0.202252	FALSE	0.962574
C11orf96	0.891	0.109	2.101	0.0819588	FALSE	0.962574
MIR34AHG	0.8908	0.1092	2.09894	0.526139	FALSE	0.961777
TMEFF2	0.8908	0.1092	2.09894	-0.145268	FALSE	0.961777
AC074286.1	0.8908	0.1092	2.09894	0.303258	FALSE	0.961777
AC009313.1	0.8906	0.1094	2.09688	0.199061	FALSE	0.960983
HSPH1	0.8906	0.1094	2.09688	-0.232415	FALSE	0.960983
HTR1E	0.8906	0.1094	2.09688	-0.100544	FALSE	0.960983
LINC01572	0.8906	0.1094	2.09688	0.0416412	FALSE	0.960983
PTCHD4	0.8906	0.1094	2.09688	-0.0556383	FALSE	0.960983
IFIT2	0.8906	0.1094	2.09688	0.442019	FALSE	0.960983
RANBP17	0.8904	0.1096	2.09483	0.462801	FALSE	0.960189
SRPX	0.8904	0.1096	2.09483	-0.0324464	FALSE	0.960189
ENPP2	0.8904	0.1096	2.09483	0.018918	FALSE	0.960189
ABCA8	0.8902	0.1098	2.09279	0.102976	FALSE	0.959398
AC010967.1	0.8902	0.1098	2.09279	0.15161	FALSE	0.959398
LINC01122	0.8902	0.1098	2.09279	-0.0624022	FALSE	0.959398
RASGEF1B	0.8902	0.1098	2.09279	0.266065	FALSE	0.959398
AC112493.1	0.89	0.11	2.09074	-0.246779	FALSE	0.958607
APOE	0.89	0.11	2.09074	-0.146874	FALSE	0.958607
LINC01151	0.89	0.11	2.09074	0.474614	FALSE	0.958607
MSC-AS1	0.8898	0.1102	2.0887	-0.14922	FALSE	0.957818
LINC00499	0.8898	0.1102	2.0887	0.502462	FALSE	0.957818
AC072062.1	0.8898	0.1102	2.0887	0.0807261	FALSE	0.957818
TOX2	0.8898	0.1102	2.0887	0.0827789	FALSE	0.957818
RPS27	0.8898	0.1102	2.0887	-0.797198	FALSE	0.957818
AL442163.1	0.8896	0.1104	2.08666	0.448222	FALSE	0.957031
PWRN1	0.8896	0.1104	2.08666	-0.123196	FALSE	0.957031
GALNT17	0.8896	0.1104	2.08666	0.10029	FALSE	0.957031
ZMAT4	0.8896	0.1104	2.08666	-0.187013	FALSE	0.957031
NWD1	0.8896	0.1104	2.08666	-0.0600686	FALSE	0.957031
AL158077.2	0.8896	0.1104	2.08666	0.199574	FALSE	0.957031
GALNT13	0.8896	0.1104	2.08666	-0.108592	FALSE	0.957031
COL8A1	0.8896	0.1104	2.08666	0.0976157	FALSE	0.957031
RNF220	0.8894	0.1106	2.08463	0.0377412	FALSE	0.956245
AC018616.1	0.8894	0.1106	2.08463	-0.0598831	FALSE	0.956245
PTPRB	0.8894	0.1106	2.08463	-0.160333	FALSE	0.956245
ABCA6	0.8892	0.1108	2.0826	-0.356364	FALSE	0.95546
MATN2	0.8892	0.1108	2.0826	0.467248	FALSE	0.95546
ARRDC3	0.8892	0.1108	2.0826	0.695125	FALSE	0.95546
EYS	0.889	0.111	2.08057	-0.315337	FALSE	0.954677
DIRC3	0.889	0.111	2.08057	0.163847	FALSE	0.954677
PIP5K1B	0.889	0.111	2.08057	0.0936432	FALSE	0.954677
LNCAROD	0.889	0.111	2.08057	0.0179172	FALSE	0.954677
IQCM	0.8888	0.1112	2.07854	0.0160165	FALSE	0.953895
AC100849.1	0.8888	0.1112	2.07854	0.460727	FALSE	0.953895
NQO1	0.8888	0.1112	2.07854	-0.449193	FALSE	0.953895
LY86-AS1	0.8888	0.1112	2.07854	0.0271335	FALSE	0.953895
GREM1	0.8888	0.1112	2.07854	0.29426	FALSE	0.953895
ABCC4	0.8886	0.1114	2.07652	-0.0469599	FALSE	0.953115
RASAL1	0.8886	0.1114	2.07652	-0.0724239	FALSE	0.953115
SPAG17	0.8886	0.1114	2.07652	0.708227	FALSE	0.953115
CALN1	0.8886	0.1114	2.07652	0.0325127	FALSE	0.953115
CBLN2	0.8884	0.1116	2.0745	-0.134978	FALSE	0.952336
LINC02149	0.8884	0.1116	2.0745	0.46399	FALSE	0.952336
AC244131.2	0.8882	0.1118	2.07249	-0.639464	FALSE	0.951558
RPL19	0.8882	0.1118	2.07249	-0.563792	FALSE	0.951558
AL365295.1	0.8882	0.1118	2.07249	0.588921	FALSE	0.951558
LINC00862	0.888	0.112	2.07047	-0.263659	FALSE	0.950782
BX284613.2	0.888	0.112	2.07047	0.315318	FALSE	0.950782
KCNMB2	0.888	0.112	2.07047	-0.475581	FALSE	0.950782
ADAMTS19	0.888	0.112	2.07047	-0.0781589	FALSE	0.950782
AC233296.1	0.8878	0.1122	2.06846	0.302981	FALSE	0.950007
PKIA-AS1	0.8878	0.1122	2.06846	0.433416	FALSE	0.950007
AC007563.2	0.8878	0.1122	2.06846	-0.145495	FALSE	0.950007
LURAP1L	0.8876	0.1124	2.06646	-0.0678029	FALSE	0.949234
SVIL	0.8876	0.1124	2.06646	0.296165	FALSE	0.949234
SLCO2B1	0.8876	0.1124	2.06646	0.00233173	FALSE	0.949234
LINC00958	0.8874	0.1126	2.06445	0.211122	FALSE	0.948462
SLC35F3	0.8874	0.1126	2.06445	-0.0780311	FALSE	0.948462
EDIL3	0.8874	0.1126	2.06445	0.0033102	FALSE	0.948462
LINC01202	0.8874	0.1126	2.06445	-0.0796976	FALSE	0.948462
NUP210L	0.8874	0.1126	2.06445	-0.394925	FALSE	0.948462
BAG3	0.8872	0.1128	2.06245	-0.175759	FALSE	0.947691
FAU	0.8872	0.1128	2.06245	-0.52942	FALSE	0.947691
LYPD6B	0.8872	0.1128	2.06245	0.162662	FALSE	0.947691
S100A1	0.887	0.113	2.06046	-0.364915	FALSE	0.946922
MT3	0.887	0.113	2.06046	-0.740896	FALSE	0.946922
TRIM5	0.887	0.113	2.06046	0.0489635	FALSE	0.946922
STIP1	0.887	0.113	2.06046	0.0878482	FALSE	0.946922
LINC00378	0.887	0.113	2.06046	-0.120646	FALSE	0.946922
MBP	0.887	0.113	2.06046	0.147241	FALSE	0.946922
TACR1	0.8868	0.1132	2.05846	0.0594888	FALSE	0.946154
DISC1FP1	0.8868	0.1132	2.05846	0.689208	FALSE	0.946154
AC007368.1	0.8868	0.1132	2.05846	-0.0849533	FALSE	0.946154
C8orf34	0.8868	0.1132	2.05846	0.16283	FALSE	0.946154
INSC	0.8868	0.1132	2.05846	-0.197808	FALSE	0.946154
AL445623.2	0.8866	0.1134	2.05647	-0.337012	FALSE	0.945387
AC026316.5	0.8864	0.1136	2.05448	0.208353	FALSE	0.944622
KCNQ5	0.8864	0.1136	2.05448	-0.167023	FALSE	0.944622
CA10	0.8864	0.1136	2.05448	-0.248109	FALSE	0.944622
TRPC4	0.8862	0.1138	2.0525	-0.260885	FALSE	0.943858
KAZN	0.8862	0.1138	2.0525	-0.0525813	FALSE	0.943858
SHISA6	0.886	0.114	2.05052	-0.12785	FALSE	0.943095
SLC27A6	0.8858	0.1142	2.04854	-0.212578	FALSE	0.942334
U91319.1	0.8858	0.1142	2.04854	0.198265	FALSE	0.942334
KCNB2	0.8854	0.1146	2.04459	-0.052845	FALSE	0.940815
XKR4	0.8854	0.1146	2.04459	-0.136008	FALSE	0.940815
AL136962.1	0.8854	0.1146	2.04459	0.282868	FALSE	0.940815
C1QL1	0.8852	0.1148	2.04262	0.392115	FALSE	0.940058
VAV3	0.8852	0.1148	2.04262	-0.217993	FALSE	0.940058
ALPL	0.8852	0.1148	2.04262	0.156688	FALSE	0.940058
CHRM2	0.8852	0.1148	2.04262	-0.298076	FALSE	0.940058
AC119674.1	0.885	0.115	2.04066	-0.242388	FALSE	0.939302
AF274853.1	0.885	0.115	2.04066	0.129643	FALSE	0.939302
NR4A1	0.885	0.115	2.04066	0.529509	FALSE	0.939302
BCL11B	0.8848	0.1152	2.03869	-0.274947	FALSE	0.938548
PPP1R3C	0.8848	0.1152	2.03869	-0.66996	FALSE	0.938548
SLC7A5	0.8844	0.1156	2.03477	-0.15067	FALSE	0.937042
TMEM132D	0.8844	0.1156	2.03477	-0.0911036	FALSE	0.937042
AC021723.2	0.8844	0.1156	2.03477	0.310192	FALSE	0.937042
OCA2	0.8844	0.1156	2.03477	0.0729198	FALSE	0.937042
PDE8B	0.8842	0.1158	2.03282	0.497606	FALSE	0.936291
NR4A3	0.8842	0.1158	2.03282	0.150242	FALSE	0.936291
KCNH8	0.8842	0.1158	2.03282	0.100824	FALSE	0.936291
LINC02008	0.8842	0.1158	2.03282	0.256559	FALSE	0.936291
RNF152	0.8842	0.1158	2.03282	-0.218645	FALSE	0.936291
AC105094.2	0.884	0.116	2.03087	-0.0339265	FALSE	0.935542
AC008571.2	0.8838	0.1162	2.02892	-0.165727	FALSE	0.934794
MYO1B	0.8838	0.1162	2.02892	-0.235986	FALSE	0.934794
AC026167.1	0.8838	0.1162	2.02892	0.21449	FALSE	0.934794
KCNIP1	0.8838	0.1162	2.02892	0.134538	FALSE	0.934794
HHIP	0.8838	0.1162	2.02892	-0.299232	FALSE	0.934794
CDH22	0.8836	0.1164	2.02697	-0.144028	FALSE	0.934047
PCSK2	0.8832	0.1168	2.02309	-0.213842	FALSE	0.932557
TESPA1	0.8832	0.1168	2.02309	-0.231914	FALSE	0.932557
SGK1	0.8832	0.1168	2.02309	-0.227564	FALSE	0.932557
SAMD3	0.8832	0.1168	2.02309	0.152547	FALSE	0.932557
TP63	0.883	0.117	2.02115	0.369919	FALSE	0.931814
MYRFL	0.883	0.117	2.02115	-0.665209	FALSE	0.931814
BASP1-AS1	0.883	0.117	2.02115	0.119318	FALSE	0.931814
MLIP	0.883	0.117	2.02115	0.0683641	FALSE	0.931814
IGSF21	0.8828	0.1172	2.01922	-0.0920196	FALSE	0.931072
CFAP47	0.8828	0.1172	2.01922	0.0819769	FALSE	0.931072
LINC02196	0.8828	0.1172	2.01922	0.344153	FALSE	0.931072
RALYL	0.8828	0.1172	2.01922	-0.152946	FALSE	0.931072
DTHD1	0.8826	0.1174	2.01729	0.442882	FALSE	0.930332
TARID	0.8826	0.1174	2.01729	0.182464	FALSE	0.930332
LUZP2	0.8826	0.1174	2.01729	-0.360945	FALSE	0.930332
KIAA1211L	0.8824	0.1176	2.01536	-0.145697	FALSE	0.929593
MRAP2	0.8822	0.1178	2.01343	-0.216496	FALSE	0.928855
BAMBI	0.8822	0.1178	2.01343	-0.272893	FALSE	0.928855
AC073332.1	0.8818	0.1182	2.00959	0.0859513	FALSE	0.927383
MAP3K14	0.8818	0.1182	2.00959	0.154892	FALSE	0.927383
LRMDA	0.8818	0.1182	2.00959	0.596839	FALSE	0.927383
CDH8	0.8818	0.1182	2.00959	-0.153338	FALSE	0.927383
CNTN3	0.8818	0.1182	2.00959	-0.343476	FALSE	0.927383
CNTNAP2	0.8816	0.1184	2.00767	-0.075172	FALSE	0.926648
PTPN6	0.8816	0.1184	2.00767	-0.43171	FALSE	0.926648
PRSS23	0.8816	0.1184	2.00767	-0.0334873	FALSE	0.926648
SLC35F2	0.8814	0.1186	2.00575	-0.225974	FALSE	0.925915
LINC02232	0.8814	0.1186	2.00575	-0.301289	FALSE	0.925915
HSP90AA1	0.8814	0.1186	2.00575	-0.249095	FALSE	0.925915
C9orf153	0.8814	0.1186	2.00575	-0.361458	FALSE	0.925915
SPOCK3	0.8814	0.1186	2.00575	-0.121706	FALSE	0.925915
RIPOR3	0.8814	0.1186	2.00575	-0.129487	FALSE	0.925915
LINC02144	0.8814	0.1186	2.00575	-0.319231	FALSE	0.925915
DOCK10	0.8814	0.1186	2.00575	-0.0782199	FALSE	0.925915
BID	0.8812	0.1188	2.00384	0.100768	FALSE	0.925184
TRHDE	0.8812	0.1188	2.00384	-0.186992	FALSE	0.925184
AC109466.1	0.8812	0.1188	2.00384	-0.280552	FALSE	0.925184
AC092445.1	0.881	0.119	2.00193	0.609436	FALSE	0.924453
AC002429.2	0.881	0.119	2.00193	0.208282	FALSE	0.924453
SYNDIG1	0.881	0.119	2.00193	-0.0245199	FALSE	0.924453
IL1RAPL1	0.8808	0.1192	2.00003	-0.102438	FALSE	0.923724
RXFP1	0.8808	0.1192	2.00003	-0.163963	FALSE	0.923724
LRRC63	0.8808	0.1192	2.00003	0.38721	FALSE	0.923724
AC110296.1	0.8808	0.1192	2.00003	-0.459041	FALSE	0.923724
CD38	0.8808	0.1192	2.00003	-0.00071764	FALSE	0.923724
LINC01482	0.8808	0.1192	2.00003	0.0212903	FALSE	0.923724
PFKFB2	0.8806	0.1194	1.99812	-0.191384	FALSE	0.922996
PCDH11Y	0.8806	0.1194	1.99812	0.296415	FALSE	0.922996
NRP1	0.8806	0.1194	1.99812	0.44202	FALSE	0.922996
KCNMB4	0.8804	0.1196	1.99622	-0.260762	FALSE	0.922269
AL117329.1	0.8804	0.1196	1.99622	-0.0355005	FALSE	0.922269
AF279873.3	0.8804	0.1196	1.99622	0.623399	FALSE	0.922269
LINC02147	0.8804	0.1196	1.99622	0.225003	FALSE	0.922269
MIR137HG	0.8804	0.1196	1.99622	-0.107327	FALSE	0.922269
NETO1	0.8802	0.1198	1.99433	-0.210981	FALSE	0.921543
CLDN11	0.88	0.12	1.99243	0.330728	FALSE	0.920819
AC009315.1	0.8798	0.1202	1.99054	0.689335	FALSE	0.920096
AC244517.5	0.8798	0.1202	1.99054	0.328092	FALSE	0.920096
UNC13C	0.8798	0.1202	1.99054	-0.00344133	FALSE	0.920096
AL035446.2	0.8796	0.1204	1.98865	0.078692	FALSE	0.919374
ZNF804A	0.8794	0.1206	1.98676	-0.184167	FALSE	0.918653
AC007221.1	0.8794	0.1206	1.98676	-0.373976	FALSE	0.918653
AC007319.1	0.8794	0.1206	1.98676	-0.168451	FALSE	0.918653
AC090518.1	0.8792	0.1208	1.98488	-0.299962	FALSE	0.917933
ASIC2	0.879	0.121	1.98299	0.0255814	FALSE	0.917215
SPP1	0.8788	0.1212	1.98112	0.385215	FALSE	0.916497
IRAK3	0.8788	0.1212	1.98112	0.237972	FALSE	0.916497
KCNIP4	0.8788	0.1212	1.98112	-0.0895545	FALSE	0.916497
TENT5A	0.8788	0.1212	1.98112	-0.0885539	FALSE	0.916497
RPS23	0.8788	0.1212	1.98112	-0.370612	FALSE	0.916497
SLIT2	0.8788	0.1212	1.98112	-0.122563	FALSE	0.916497
UQCR10	0.8788	0.1212	1.98112	-0.49819	FALSE	0.916497
NXPH1	0.8786	0.1214	1.97924	-0.316438	FALSE	0.915781
SYNPR	0.8786	0.1214	1.97924	-0.187175	FALSE	0.915781
AC104248.1	0.8786	0.1214	1.97924	-0.0895314	FALSE	0.915781
AEBP1	0.8784	0.1216	1.97737	0.366282	FALSE	0.915066
FRMD4B	0.8784	0.1216	1.97737	0.0508389	FALSE	0.915066
GPRIN3	0.8784	0.1216	1.97737	-0.00174999	FALSE	0.915066
COL23A1	0.8784	0.1216	1.97737	-0.125488	FALSE	0.915066
AL353604.1	0.8784	0.1216	1.97737	-0.234814	FALSE	0.915066
ADAMTS6	0.8782	0.1218	1.97549	-0.308491	FALSE	0.914353
NRP2	0.8782	0.1218	1.97549	0.149349	FALSE	0.914353
PROM1	0.878	0.122	1.97363	0.00498152	FALSE	0.91364
ROBO2	0.878	0.122	1.97363	-0.0199819	FALSE	0.91364
ST6GAL2	0.878	0.122	1.97363	-0.223153	FALSE	0.91364
HS3ST2	0.8778	0.1222	1.97176	0.131409	FALSE	0.912929
KHDRBS2	0.8776	0.1224	1.9699	-0.110775	FALSE	0.912219
KCNH5	0.8776	0.1224	1.9699	-0.106364	FALSE	0.912219
SLC8A1-AS1	0.8774	0.1226	1.96804	-0.332273	FALSE	0.91151
AL359232.1	0.8774	0.1226	1.96804	0.277063	FALSE	0.91151
HPN-AS1	0.8774	0.1226	1.96804	0.485217	FALSE	0.91151
AC246817.1	0.8774	0.1226	1.96804	-0.0117583	FALSE	0.91151
AC020637.1	0.8774	0.1226	1.96804	0.362854	FALSE	0.91151
AGMO	0.8774	0.1226	1.96804	0.0545182	FALSE	0.91151
LRAT	0.8772	0.1228	1.96618	0.42475	FALSE	0.910802
FABP5	0.877	0.123	1.96432	0.196271	FALSE	0.910095
ID2	0.877	0.123	1.96432	-0.0767698	FALSE	0.910095
CDH9	0.877	0.123	1.96432	-0.247799	FALSE	0.910095
EYA4	0.877	0.123	1.96432	-0.122811	FALSE	0.910095
AC067956.1	0.8768	0.1232	1.96247	0.0314302	FALSE	0.909389
ESRRB	0.8768	0.1232	1.96247	0.466246	FALSE	0.909389
AC107419.1	0.8768	0.1232	1.96247	0.0406556	FALSE	0.909389
LINC02798	0.8768	0.1232	1.96247	-0.183074	FALSE	0.909389
SEMA5A	0.8768	0.1232	1.96247	-0.363621	FALSE	0.909389
CXXC4-AS1	0.8768	0.1232	1.96247	-0.0825634	FALSE	0.909389
AL136119.1	0.8766	0.1234	1.96062	-0.272964	FALSE	0.908685
ZNF208	0.8764	0.1236	1.95877	0.0322671	FALSE	0.907982
NELL1	0.8764	0.1236	1.95877	-0.233883	FALSE	0.907982
HS3ST5	0.8764	0.1236	1.95877	-0.230029	FALSE	0.907982
NCALD	0.8762	0.1238	1.95693	-0.188035	FALSE	0.907279
AC097518.2	0.8762	0.1238	1.95693	0.00480652	FALSE	0.907279
DNAH11	0.8762	0.1238	1.95693	-0.307168	FALSE	0.907279
LRRC8C	0.8762	0.1238	1.95693	0.326668	FALSE	0.907279
AL359636.2	0.8762	0.1238	1.95693	0.278072	FALSE	0.907279
GABRG3	0.8762	0.1238	1.95693	-0.0480876	FALSE	0.907279
ZIC1	0.8762	0.1238	1.95693	0.207531	FALSE	0.907279
DNAH7	0.876	0.124	1.95508	0.394723	FALSE	0.906578
HPN	0.876	0.124	1.95508	0.482204	FALSE	0.906578
SLC5A4-AS1	0.8758	0.1242	1.95324	0.426433	FALSE	0.905878
LINC01580	0.8758	0.1242	1.95324	0.237536	FALSE	0.905878
CHODL	0.8758	0.1242	1.95324	0.428598	FALSE	0.905878
GRID2	0.8756	0.1244	1.95141	-0.509861	FALSE	0.90518
LINC02552	0.8756	0.1244	1.95141	-0.0897236	FALSE	0.90518
RNF217-AS1	0.8754	0.1246	1.94957	0.343112	FALSE	0.904482
PCSK6	0.8754	0.1246	1.94957	-0.129651	FALSE	0.904482
AC016152.1	0.8754	0.1246	1.94957	0.335916	FALSE	0.904482
MAPT-AS1	0.8754	0.1246	1.94957	0.0320807	FALSE	0.904482
ROR2	0.8752	0.1248	1.94774	0.321761	FALSE	0.903785
ADAMTS2	0.8752	0.1248	1.94774	-0.132906	FALSE	0.903785
FP671120.4	0.8752	0.1248	1.94774	0.487146	FALSE	0.903785
GREM2	0.875	0.125	1.94591	0.133232	FALSE	0.90309
AL137017.1	0.8748	0.1252	1.94408	-0.0199375	FALSE	0.902396
KCNC2	0.8748	0.1252	1.94408	-0.247009	FALSE	0.902396
LINC01091	0.8748	0.1252	1.94408	0.278341	FALSE	0.902396
FN1	0.8748	0.1252	1.94408	-0.0443001	FALSE	0.902396
DCC	0.8746	0.1254	1.94226	-0.0204363	FALSE	0.901702
AC092422.1	0.8746	0.1254	1.94226	-0.272633	FALSE	0.901702
AC093607.1	0.8744	0.1256	1.94044	0.00128746	FALSE	0.90101
AP000282.1	0.8744	0.1256	1.94044	-0.029748	FALSE	0.90101
GULP1	0.8744	0.1256	1.94044	-0.680285	FALSE	0.90101
PLPPR1	0.8742	0.1258	1.93862	-0.243131	FALSE	0.900319
ACSBG2	0.8742	0.1258	1.93862	-0.408666	FALSE	0.900319
OLFM3	0.8742	0.1258	1.93862	-0.116035	FALSE	0.900319
CNTN6	0.874	0.126	1.9368	0.103268	FALSE	0.899629
AC007656.2	0.874	0.126	1.9368	0.552876	FALSE	0.899629
COBLL1	0.874	0.126	1.9368	0.326049	FALSE	0.899629
LINC02646	0.8738	0.1262	1.93498	-0.451111	FALSE	0.898941
DLX6-AS1	0.8738	0.1262	1.93498	-0.305567	FALSE	0.898941
ADGRL4	0.8738	0.1262	1.93498	0.0845518	FALSE	0.898941
HS3ST4	0.8736	0.1264	1.93317	-0.0457616	FALSE	0.898253
LINC01344	0.8736	0.1264	1.93317	0.409188	FALSE	0.898253
PPP1R1C	0.8736	0.1264	1.93317	-0.00611973	FALSE	0.898253
COL5A3	0.8734	0.1266	1.93136	-0.0615687	FALSE	0.897566
UBB	0.8734	0.1266	1.93136	-0.401077	FALSE	0.897566
SAMD5	0.8732	0.1268	1.92955	0.19827	FALSE	0.896881
IL1RAPL2	0.8732	0.1268	1.92955	-0.0977511	FALSE	0.896881
SH3GL3	0.8732	0.1268	1.92955	-0.18171	FALSE	0.896881
PWRN4	0.8732	0.1268	1.92955	0.128383	FALSE	0.896881
AC091946.1	0.873	0.127	1.92775	0.174317	FALSE	0.896196
AL033523.1	0.873	0.127	1.92775	0.768653	FALSE	0.896196
ZNF385D	0.873	0.127	1.92775	-0.0529428	FALSE	0.896196
AC007402.1	0.873	0.127	1.92775	-0.127782	FALSE	0.896196
RPH3A	0.8728	0.1272	1.92595	-0.221467	FALSE	0.895513
LINC01378	0.8728	0.1272	1.92595	0.125569	FALSE	0.895513
NTNG1	0.8728	0.1272	1.92595	0.0685701	FALSE	0.895513
FLVCR2	0.8728	0.1272	1.92595	-0.540737	FALSE	0.895513
ATOH8	0.8728	0.1272	1.92595	0.230606	FALSE	0.895513
LINC02649	0.8726	0.1274	1.92415	0.398043	FALSE	0.894831
LINC01811	0.8726	0.1274	1.92415	0.137444	FALSE	0.894831
TUBA1A	0.8724	0.1276	1.92235	0.00909138	FALSE	0.894149
DPP6	0.8724	0.1276	1.92235	0.295639	FALSE	0.894149
TNFAIP2	0.8724	0.1276	1.92235	-0.0150962	FALSE	0.894149
HS6ST3	0.8724	0.1276	1.92235	-0.323215	FALSE	0.894149
PRTG	0.8724	0.1276	1.92235	0.0973096	FALSE	0.894149
SEMA6A	0.8724	0.1276	1.92235	0.0433726	FALSE	0.894149
AL591501.1	0.8724	0.1276	1.92235	-0.0769343	FALSE	0.894149
GLDN	0.8722	0.1278	1.92055	0.0400844	FALSE	0.893469
NRXN3	0.8722	0.1278	1.92055	-0.156007	FALSE	0.893469
NR2F2-AS1	0.872	0.128	1.91876	0.172057	FALSE	0.89279
SCN7A	0.872	0.128	1.91876	0.0295529	FALSE	0.89279
FRAS1	0.872	0.128	1.91876	-0.216012	FALSE	0.89279
NUPR1	0.872	0.128	1.91876	-0.128113	FALSE	0.89279
MSR1	0.872	0.128	1.91876	0.39794	FALSE	0.89279
AC140168.1	0.8718	0.1282	1.91697	0.14601	FALSE	0.892112
LINC01440	0.8718	0.1282	1.91697	0.304312	FALSE	0.892112
AC091912.3	0.8718	0.1282	1.91697	0.105384	FALSE	0.892112
AC007432.1	0.8716	0.1284	1.91518	-0.260018	FALSE	0.891435
LINC02755	0.8716	0.1284	1.91518	0.260303	FALSE	0.891435
AC011287.1	0.8716	0.1284	1.91518	0.0824161	FALSE	0.891435
NETO2	0.8714	0.1286	1.91339	-0.260789	FALSE	0.890759
LINC01358	0.8714	0.1286	1.91339	0.275197	FALSE	0.890759
FOXP2	0.8714	0.1286	1.91339	-0.0685554	FALSE	0.890759
ABCB1	0.8714	0.1286	1.91339	0.0868778	FALSE	0.890759
ENC1	0.8712	0.1288	1.91161	-0.56794	FALSE	0.890084
LINC01524	0.8712	0.1288	1.91161	0.359761	FALSE	0.890084
AC061958.1	0.8712	0.1288	1.91161	0.157462	FALSE	0.890084
LINGO2	0.8712	0.1288	1.91161	-0.146005	FALSE	0.890084
CNTN5	0.871	0.129	1.90983	0.00302029	FALSE	0.88941
SLIT3	0.871	0.129	1.90983	-0.000372887	FALSE	0.88941
HLX-AS1	0.871	0.129	1.90983	0.150114	FALSE	0.88941
ATP8B1	0.871	0.129	1.90983	-0.259013	FALSE	0.88941
SEMA3C	0.8708	0.1292	1.90805	0.0254374	FALSE	0.888737
SAMD4A	0.8708	0.1292	1.90805	0.191852	FALSE	0.888737
LRRIQ3	0.8708	0.1292	1.90805	0.151621	FALSE	0.888737
RAB3B	0.8706	0.1294	1.90627	-0.276778	FALSE	0.888066
MIR31HG	0.8706	0.1294	1.90627	0.0938349	FALSE	0.888066
SCG2	0.8706	0.1294	1.90627	-0.262887	FALSE	0.888066
AC022784.1	0.8706	0.1294	1.90627	0.227698	FALSE	0.888066
DIAPH2-AS1	0.8706	0.1294	1.90627	-0.323897	FALSE	0.888066
NIPAL2	0.8704	0.1296	1.9045	0.0212312	FALSE	0.887395
AGBL1	0.8704	0.1296	1.9045	-0.159316	FALSE	0.887395
LINC01762	0.8704	0.1296	1.9045	-0.161042	FALSE	0.887395
ABCG1	0.8704	0.1296	1.9045	0.117961	FALSE	0.887395
AC011509.2	0.8704	0.1296	1.9045	0.366269	FALSE	0.887395
LINC02327	0.8702	0.1298	1.90273	0.659936	FALSE	0.886725
COL4A2	0.8702	0.1298	1.90273	0.480797	FALSE	0.886725
CNDP1	0.8702	0.1298	1.90273	-0.00839281	FALSE	0.886725
ITPKC	0.8702	0.1298	1.90273	0.347102	FALSE	0.886725
BAALC-AS1	0.8702	0.1298	1.90273	-0.181635	FALSE	0.886725
KCND2	0.87	0.13	1.90096	-0.138348	FALSE	0.886057
SATB1-AS1	0.87	0.13	1.90096	-0.234948	FALSE	0.886057
EPHA5	0.87	0.13	1.90096	-0.153431	FALSE	0.886057
ANO3	0.8698	0.1302	1.89919	-0.0780668	FALSE	0.885389
SNTG2	0.8698	0.1302	1.89919	-0.182804	FALSE	0.885389
AC110614.1	0.8698	0.1302	1.89919	0.213573	FALSE	0.885389
AL591519.1	0.8698	0.1302	1.89919	0.248463	FALSE	0.885389
PROS1	0.8696	0.1304	1.89743	0.166222	FALSE	0.884722
PARM1	0.8696	0.1304	1.89743	-0.11469	FALSE	0.884722
PTPRO	0.8696	0.1304	1.89743	-0.0575485	FALSE	0.884722
SORCS1	0.8696	0.1304	1.89743	-0.0703034	FALSE	0.884722
LINC02398	0.8694	0.1306	1.89566	-0.00439405	FALSE	0.884057
AL008633.1	0.8694	0.1306	1.89566	-0.0903659	FALSE	0.884057
DYSF	0.8694	0.1306	1.89566	-0.133471	FALSE	0.884057
LINC01695	0.8692	0.1308	1.8939	-0.157152	FALSE	0.883392
GAPDH	0.8692	0.1308	1.8939	-0.21404	FALSE	0.883392
AC020911.2	0.8692	0.1308	1.8939	0.526286	FALSE	0.883392
RAB3C	0.869	0.131	1.89215	-0.135963	FALSE	0.882729
MTSS1	0.869	0.131	1.89215	-0.00372076	FALSE	0.882729
CRTAC1	0.869	0.131	1.89215	-0.136556	FALSE	0.882729
RGS6	0.8688	0.1312	1.89039	-0.0144858	FALSE	0.882066
TMEM163	0.8688	0.1312	1.89039	0.126152	FALSE	0.882066
ANO2	0.8688	0.1312	1.89039	0.223074	FALSE	0.882066
POU2F2	0.8686	0.1314	1.88864	0.232441	FALSE	0.881405
SORBS2	0.8686	0.1314	1.88864	-0.0183258	FALSE	0.881405
ST6GALNAC3	0.8686	0.1314	1.88864	-0.0931232	FALSE	0.881405
PLA2R1	0.8684	0.1316	1.88689	-0.212491	FALSE	0.880744
AC120193.1	0.8684	0.1316	1.88689	-0.0557113	FALSE	0.880744
HTR2C	0.8684	0.1316	1.88689	-0.223511	FALSE	0.880744
FAM189A2	0.8682	0.1318	1.88514	0.238135	FALSE	0.880085
KCNT2	0.8682	0.1318	1.88514	-0.0406141	FALSE	0.880085
ALDH1A1	0.8682	0.1318	1.88514	-0.0413032	FALSE	0.880085
LHFPL3	0.8682	0.1318	1.88514	0.00426483	FALSE	0.880085
SCN1A-AS1	0.8682	0.1318	1.88514	-0.327011	FALSE	0.880085
LINC01098	0.8682	0.1318	1.88514	0.397456	FALSE	0.880085
AC092535.4	0.868	0.132	1.88339	0.81307	FALSE	0.879426
MND1	0.868	0.132	1.88339	-0.584642	FALSE	0.879426
NDST3	0.8678	0.1322	1.88165	-0.147279	FALSE	0.878769
SLC5A11	0.8678	0.1322	1.88165	0.0487838	FALSE	0.878769
AP001977.1	0.8678	0.1322	1.88165	-0.399094	FALSE	0.878769
NLGN1	0.8676	0.1324	1.8799	-0.139485	FALSE	0.878112
PCDH11X	0.8676	0.1324	1.8799	-0.123028	FALSE	0.878112
NRGN	0.8676	0.1324	1.8799	-0.389726	FALSE	0.878112
AC092650.1	0.8676	0.1324	1.8799	0.221303	FALSE	0.878112
GNG12-AS1	0.8676	0.1324	1.8799	-0.0375295	FALSE	0.878112
GNG2	0.8674	0.1326	1.87816	-0.27445	FALSE	0.877456
AC117386.2	0.8674	0.1326	1.87816	0.0842199	FALSE	0.877456
AC106729.1	0.8674	0.1326	1.87816	0.239904	FALSE	0.877456
RGS22	0.8672	0.1328	1.87643	0.318582	FALSE	0.876802
SYN3	0.867	0.133	1.87469	-0.104188	FALSE	0.876148
ELOVL7	0.867	0.133	1.87469	0.126236	FALSE	0.876148
STMN4	0.867	0.133	1.87469	-0.295975	FALSE	0.876148
PEBP4	0.867	0.133	1.87469	0.252192	FALSE	0.876148
MGAT4D	0.8668	0.1332	1.87296	0.125603	FALSE	0.875496
AC073114.1	0.8666	0.1334	1.87123	0.635535	FALSE	0.874844
AC098829.1	0.8666	0.1334	1.87123	0.44788	FALSE	0.874844
CHL1-AS2	0.8664	0.1336	1.8695	-0.0349503	FALSE	0.874194
METTL7B	0.8664	0.1336	1.8695	-0.127059	FALSE	0.874194
HSPA5	0.8664	0.1336	1.8695	0.138193	FALSE	0.874194
AC079950.1	0.8664	0.1336	1.8695	-0.346221	FALSE	0.874194
ARHGAP22	0.8662	0.1338	1.86777	0.01756	FALSE	0.873544
SLC2A5	0.8662	0.1338	1.86777	0.0685873	FALSE	0.873544
LINC02698	0.866	0.134	1.86605	0.124359	FALSE	0.872895
AL033504.1	0.866	0.134	1.86605	0.0588589	FALSE	0.872895
PTPRT	0.8658	0.1342	1.86432	-0.084486	FALSE	0.872247
CLIC5	0.8658	0.1342	1.86432	-0.180237	FALSE	0.872247
CUX2	0.8658	0.1342	1.86432	-0.109326	FALSE	0.872247
IGF2BP2	0.8658	0.1342	1.86432	0.401905	FALSE	0.872247
PALM2-AKAP2	0.8658	0.1342	1.86432	0.112026	FALSE	0.872247
AC109927.1	0.8656	0.1344	1.8626	-0.326706	FALSE	0.871601
MIR4713HG	0.8656	0.1344	1.8626	-0.17527	FALSE	0.871601
AL031073.2	0.8656	0.1344	1.8626	0.498615	FALSE	0.871601
VAT1L	0.8656	0.1344	1.8626	-0.116074	FALSE	0.871601
NHS	0.8656	0.1344	1.8626	0.153466	FALSE	0.871601
AL606923.2	0.8654	0.1346	1.86088	-0.0426168	FALSE	0.870955
RBMS1	0.8654	0.1346	1.86088	0.0456758	FALSE	0.870955
VEGFA	0.8654	0.1346	1.86088	-0.0657339	FALSE	0.870955
AC008127.1	0.8652	0.1348	1.85917	0.230933	FALSE	0.87031
AL590550.1	0.8652	0.1348	1.85917	0.100317	FALSE	0.87031
AJ009632.2	0.865	0.135	1.85745	-0.447216	FALSE	0.869666
HNMT	0.865	0.135	1.85745	-0.0834646	FALSE	0.869666
NAV1	0.865	0.135	1.85745	0.180363	FALSE	0.869666
LINC01277	0.865	0.135	1.85745	0.429317	FALSE	0.869666
RPS27A	0.8648	0.1352	1.85574	-0.476732	FALSE	0.869023
PLSCR1	0.8648	0.1352	1.85574	0.194365	FALSE	0.869023
SLC9B1	0.8644	0.1356	1.85233	0.118832	FALSE	0.86774
SNTB1	0.8644	0.1356	1.85233	0.0780921	FALSE	0.86774
CNR1	0.8644	0.1356	1.85233	-0.184602	FALSE	0.86774
DNAH14	0.8642	0.1358	1.85062	0.463357	FALSE	0.8671
SCD	0.864	0.136	1.84892	0.320915	FALSE	0.866461
AL121757.2	0.864	0.136	1.84892	-0.0728731	FALSE	0.866461
MX1	0.8638	0.1362	1.84722	0.362088	FALSE	0.865823
AC093298.2	0.8636	0.1364	1.84552	0.23659	FALSE	0.865186
LINC01554	0.8636	0.1364	1.84552	0.301887	FALSE	0.865186
RBFOX1	0.8636	0.1364	1.84552	-0.079515	FALSE	0.865186
PIEZO2	0.8636	0.1364	1.84552	-0.151828	FALSE	0.865186
MIR4500HG	0.8634	0.1366	1.84382	-0.22242	FALSE	0.864549
C3orf67-AS1	0.8632	0.1368	1.84213	0.156092	FALSE	0.863914
KIAA1217	0.8632	0.1368	1.84213	-0.129165	FALSE	0.863914
CMTM8	0.8632	0.1368	1.84213	-0.275429	FALSE	0.863914
HIST1H2BD	0.863	0.137	1.84043	-0.1965	FALSE	0.863279
LINC01435	0.863	0.137	1.84043	0.275534	FALSE	0.863279
ANKRD37	0.8626	0.1374	1.83705	-0.0706682	FALSE	0.862013
AC087854.1	0.8626	0.1374	1.83705	0.645669	FALSE	0.862013
AC009226.1	0.8624	0.1376	1.83537	-0.083868	FALSE	0.861382
SLC2A1	0.8624	0.1376	1.83537	0.0387793	FALSE	0.861382
AC023480.1	0.8622	0.1378	1.83368	0.145924	FALSE	0.860751
HAP1	0.8622	0.1378	1.83368	0.0619283	FALSE	0.860751
LRRC3B	0.8622	0.1378	1.83368	0.0612447	FALSE	0.860751
SVEP1	0.862	0.138	1.832	0.0540957	FALSE	0.860121
GNG4	0.862	0.138	1.832	-0.0458913	FALSE	0.860121
AC002069.2	0.862	0.138	1.832	-0.363012	FALSE	0.860121
SLC14A1	0.8618	0.1382	1.83032	0.518497	FALSE	0.859492
KCTD8	0.8618	0.1382	1.83032	-0.345254	FALSE	0.859492
FSTL4	0.8618	0.1382	1.83032	0.267871	FALSE	0.859492
MIR181A1HG	0.8616	0.1384	1.82864	-0.343914	FALSE	0.858864
AC092115.3	0.8616	0.1384	1.82864	-0.0315104	FALSE	0.858864
PI16	0.8616	0.1384	1.82864	0.184511	FALSE	0.858864
AC087857.1	0.8614	0.1386	1.82697	0.085062	FALSE	0.858237
MAFF	0.8614	0.1386	1.82697	0.270981	FALSE	0.858237
AFF2	0.8614	0.1386	1.82697	-0.401476	FALSE	0.858237
AL157944.1	0.8614	0.1386	1.82697	0.261331	FALSE	0.858237
AC008691.1	0.861	0.139	1.82362	0.305017	FALSE	0.856985
AL162411.1	0.861	0.139	1.82362	-0.0706701	FALSE	0.856985
CCDC190	0.861	0.139	1.82362	0.601938	FALSE	0.856985
RASSF3	0.8608	0.1392	1.82195	-0.273768	FALSE	0.856361
FSTL5	0.8608	0.1392	1.82195	0.279303	FALSE	0.856361
MARCH3	0.8608	0.1392	1.82195	-0.21634	FALSE	0.856361
ELN	0.8608	0.1392	1.82195	0.065825	FALSE	0.856361
CALY	0.8606	0.1394	1.82028	-0.31609	FALSE	0.855737
AL157911.1	0.8606	0.1394	1.82028	0.362773	FALSE	0.855737
PGF	0.8606	0.1394	1.82028	-0.083641	FALSE	0.855737
AL583785.1	0.8606	0.1394	1.82028	0.0606508	FALSE	0.855737
CDH13	0.8604	0.1396	1.81862	-0.0352674	FALSE	0.855115
MEF2C-AS2	0.8604	0.1396	1.81862	0.0358057	FALSE	0.855115
AL122014.1	0.8604	0.1396	1.81862	0.177554	FALSE	0.855115
AC138123.1	0.8602	0.1398	1.81695	0.390645	FALSE	0.854493
TUBB3	0.8602	0.1398	1.81695	0.201246	FALSE	0.854493
SOX4	0.8602	0.1398	1.81695	-0.146996	FALSE	0.854493
APOLD1	0.8602	0.1398	1.81695	-0.46607	FALSE	0.854493
CFAP299	0.86	0.14	1.81529	-0.0124803	FALSE	0.853872
ATP10B	0.86	0.14	1.81529	0.367881	FALSE	0.853872
LINC02055	0.86	0.14	1.81529	0.0670485	FALSE	0.853872
POU6F2	0.8598	0.1402	1.81363	0.0881023	FALSE	0.853252
CLSTN2	0.8598	0.1402	1.81363	-0.22776	FALSE	0.853252
SULF2	0.8596	0.1404	1.81197	-0.248099	FALSE	0.852633
APOD	0.8596	0.1404	1.81197	0.133932	FALSE	0.852633
TMEM132C	0.8594	0.1406	1.81032	-0.0232944	FALSE	0.852015
BLM	0.8594	0.1406	1.81032	0.130577	FALSE	0.852015
CA12	0.8594	0.1406	1.81032	0.132344	FALSE	0.852015
ACAT2	0.8592	0.1408	1.80866	-0.0106101	FALSE	0.851397
HMOX1	0.8592	0.1408	1.80866	-0.0353675	FALSE	0.851397
MASP1	0.8592	0.1408	1.80866	0.115572	FALSE	0.851397
C8orf37-AS1	0.8592	0.1408	1.80866	-0.0260491	FALSE	0.851397
ABCA13	0.8592	0.1408	1.80866	0.168044	FALSE	0.851397
ZNF98	0.8592	0.1408	1.80866	-0.0637383	FALSE	0.851397
SCHLAP1	0.8592	0.1408	1.80866	-0.055635	FALSE	0.851397
DPYSL3	0.859	0.141	1.80701	0.131124	FALSE	0.850781
AC009975.1	0.859	0.141	1.80701	-0.11708	FALSE	0.850781
ARID3A	0.8588	0.1412	1.80536	-0.00634241	FALSE	0.850165
GPR39	0.8588	0.1412	1.80536	-0.0805841	FALSE	0.850165
PCDH15	0.8588	0.1412	1.80536	-0.386155	FALSE	0.850165
SLC16A10	0.8586	0.1414	1.80371	-0.161531	FALSE	0.849551
NOS1	0.8584	0.1416	1.80206	0.0484619	FALSE	0.848937
AL110292.1	0.8584	0.1416	1.80206	0.0310082	FALSE	0.848937
TMSB10	0.8582	0.1418	1.80042	-0.60611	FALSE	0.848324
BTBD11	0.8582	0.1418	1.80042	-0.0929623	FALSE	0.848324
PATL2	0.8582	0.1418	1.80042	0.303465	FALSE	0.848324
AL133346.1	0.8582	0.1418	1.80042	0.262953	FALSE	0.848324
KCNQ1OT1	0.8582	0.1418	1.80042	-0.270779	FALSE	0.848324
AC073475.1	0.858	0.142	1.79878	0.179854	FALSE	0.847712
TENM3-AS1	0.858	0.142	1.79878	-0.0385885	FALSE	0.847712
FGF1	0.858	0.142	1.79878	0.402787	FALSE	0.847712
TMEM156	0.858	0.142	1.79878	-0.0338383	FALSE	0.847712
OTOGL	0.8578	0.1422	1.79714	0.304589	FALSE	0.8471
AL132780.1	0.8578	0.1422	1.79714	0.275587	FALSE	0.8471
CKB	0.8576	0.1424	1.7955	-0.0945859	FALSE	0.84649
ZFHX4-AS1	0.8576	0.1424	1.7955	0.107232	FALSE	0.84649
AL138720.1	0.8574	0.1426	1.79386	0.243983	FALSE	0.84588
AC008945.2	0.8572	0.1428	1.79223	0.44112	FALSE	0.845272
ST6GALNAC5	0.8572	0.1428	1.79223	0.108011	FALSE	0.845272
AC011444.3	0.8572	0.1428	1.79223	-0.291295	FALSE	0.845272
SYNJ2	0.8572	0.1428	1.79223	-0.134307	FALSE	0.845272
LINC02112	0.857	0.143	1.79059	-0.286971	FALSE	0.844664
CCDC178	0.857	0.143	1.79059	0.0428648	FALSE	0.844664
DOK6	0.857	0.143	1.79059	-0.0617299	FALSE	0.844664
ITGA5	0.857	0.143	1.79059	0.322558	FALSE	0.844664
WDR63	0.8568	0.1432	1.78896	0.482687	FALSE	0.844057
BACE2	0.8568	0.1432	1.78896	-0.406751	FALSE	0.844057
RSPO2	0.8566	0.1434	1.78733	-0.307331	FALSE	0.843451
IPCEF1	0.8566	0.1434	1.78733	-0.293097	FALSE	0.843451
LINC01239	0.8566	0.1434	1.78733	-0.198682	FALSE	0.843451
PDZRN4	0.8566	0.1434	1.78733	0.168634	FALSE	0.843451
AL096854.1	0.8566	0.1434	1.78733	0.2303	FALSE	0.843451
LINC01934	0.8566	0.1434	1.78733	0.232096	FALSE	0.843451
SEMA3E	0.8566	0.1434	1.78733	0.195423	FALSE	0.843451
AC097460.1	0.8564	0.1436	1.78571	0.261342	FALSE	0.842846
ACER2	0.8564	0.1436	1.78571	-0.131971	FALSE	0.842846
GFRA1	0.8564	0.1436	1.78571	0.0691004	FALSE	0.842846
MARCH1	0.8562	0.1438	1.78408	0.0514655	FALSE	0.842241
AC004817.5	0.8562	0.1438	1.78408	0.0633259	FALSE	0.842241
AC019197.1	0.8562	0.1438	1.78408	-0.0640793	FALSE	0.842241
LINC01117	0.856	0.144	1.78246	0.194371	FALSE	0.841638
AC046195.1	0.856	0.144	1.78246	-0.118234	FALSE	0.841638
AL137139.2	0.856	0.144	1.78246	0.283454	FALSE	0.841638
VWA3B	0.8558	0.1442	1.78084	-0.222607	FALSE	0.841035
AC132803.1	0.8556	0.1444	1.77922	-0.111968	FALSE	0.840433
IRAK2	0.8556	0.1444	1.77922	0.298289	FALSE	0.840433
TAFA4	0.8552	0.1448	1.77598	-0.126512	FALSE	0.839231
AC002072.1	0.8552	0.1448	1.77598	0.218599	FALSE	0.839231
PID1	0.8548	0.1452	1.77276	-0.0360045	FALSE	0.838033
AC068051.1	0.8548	0.1452	1.77276	-0.113243	FALSE	0.838033
SAMD12-AS1	0.8548	0.1452	1.77276	-0.0484447	FALSE	0.838033
AL050403.2	0.8548	0.1452	1.77276	-0.00776052	FALSE	0.838033
LOXL2	0.8546	0.1454	1.77114	-0.116978	FALSE	0.837436
FGF13	0.8544	0.1456	1.76954	-0.0495634	FALSE	0.836839
FMN1	0.8544	0.1456	1.76954	-0.0978508	FALSE	0.836839
AF165147.1	0.8542	0.1458	1.76793	0.158205	FALSE	0.836242
AC011246.1	0.8542	0.1458	1.76793	-0.00150728	FALSE	0.836242
AL034348.1	0.8542	0.1458	1.76793	0.31827	FALSE	0.836242
LINC01220	0.8542	0.1458	1.76793	0.408103	FALSE	0.836242
SLC26A5	0.854	0.146	1.76632	0.216737	FALSE	0.835647
C2CD6	0.854	0.146	1.76632	0.242549	FALSE	0.835647
PCSK1N	0.854	0.146	1.76632	-0.389437	FALSE	0.835647
AL359644.1	0.8538	0.1462	1.76472	0.463316	FALSE	0.835053
CATSPERG	0.8536	0.1464	1.76312	-0.153694	FALSE	0.834459
SLC26A3	0.8536	0.1464	1.76312	0.323169	FALSE	0.834459
TJP2	0.8534	0.1466	1.76152	-0.041564	FALSE	0.833866
AC013287.1	0.8534	0.1466	1.76152	0.0806322	FALSE	0.833866
RAB20	0.8532	0.1468	1.75992	0.423662	FALSE	0.833274
GAD2	0.8532	0.1468	1.75992	-0.179043	FALSE	0.833274
AC024901.1	0.8532	0.1468	1.75992	-0.120783	FALSE	0.833274
FREM1	0.8532	0.1468	1.75992	0.129213	FALSE	0.833274
ADAMTS3	0.8526	0.1474	1.75514	-0.135953	FALSE	0.831503
CARD18	0.8526	0.1474	1.75514	-0.453126	FALSE	0.831503
FAM241A	0.8526	0.1474	1.75514	0.0305176	FALSE	0.831503
PLB1	0.8524	0.1476	1.75355	0.401299	FALSE	0.830914
AC124854.1	0.8522	0.1478	1.75196	-0.0516758	FALSE	0.830326
AC126121.3	0.852	0.148	1.75037	-0.285444	FALSE	0.829738
NECTIN3-AS1	0.852	0.148	1.75037	0.220971	FALSE	0.829738
DOCK8	0.8514	0.1486	1.74562	0.127599	FALSE	0.827981
PKD1L1	0.8514	0.1486	1.74562	0.0642953	FALSE	0.827981
AC090579.1	0.8512	0.1488	1.74404	0.0114121	FALSE	0.827397
PRLR	0.8512	0.1488	1.74404	0.186659	FALSE	0.827397
PDE3B	0.8508	0.1492	1.74089	0.119003	FALSE	0.826231
PLP1	0.8508	0.1492	1.74089	0.207126	FALSE	0.826231
GLIPR2	0.8508	0.1492	1.74089	0.245649	FALSE	0.826231
SLC44A5	0.8508	0.1492	1.74089	-0.1591	FALSE	0.826231
AL357507.1	0.8506	0.1494	1.73931	0.214731	FALSE	0.825649
AC003991.1	0.8506	0.1494	1.73931	-0.441615	FALSE	0.825649
AC006059.1	0.8506	0.1494	1.73931	0.172932	FALSE	0.825649
SCOC-AS1	0.8504	0.1496	1.73774	-0.154683	FALSE	0.825068
AC007666.2	0.8504	0.1496	1.73774	-0.195243	FALSE	0.825068
PON3	0.8504	0.1496	1.73774	0.297981	FALSE	0.825068
COL14A1	0.85	0.15	1.7346	-0.210867	FALSE	0.823909
CDH23	0.85	0.15	1.7346	0.125509	FALSE	0.823909
ALDH1A2	0.85	0.15	1.7346	0.242268	FALSE	0.823909
LINC02208	0.8498	0.1502	1.73303	-0.111816	FALSE	0.82333
AC084816.1	0.8496	0.1504	1.73147	0.224275	FALSE	0.822752
MAOB	0.8496	0.1504	1.73147	0.266805	FALSE	0.822752
AL691403.1	0.8496	0.1504	1.73147	-0.0882072	FALSE	0.822752
AC116362.1	0.8494	0.1506	1.7299	0.172858	FALSE	0.822175
LINC00880	0.8494	0.1506	1.7299	0.319482	FALSE	0.822175
STPG4	0.8492	0.1508	1.72834	-0.190872	FALSE	0.821599
CASC15	0.849	0.151	1.72678	-0.0632114	FALSE	0.821023
AC007681.1	0.849	0.151	1.72678	0.457545	FALSE	0.821023
DEPTOR	0.849	0.151	1.72678	-0.0974822	FALSE	0.821023
SLCO5A1	0.8488	0.1512	1.72522	0.178194	FALSE	0.820448
PDK4	0.8486	0.1514	1.72366	0.281296	FALSE	0.819874
ZNF804B	0.8484	0.1516	1.72211	-0.389595	FALSE	0.819301
TFCP2L1	0.8484	0.1516	1.72211	0.376315	FALSE	0.819301
AC025159.1	0.8482	0.1518	1.72055	0.277699	FALSE	0.818728
UNC5D	0.8482	0.1518	1.72055	-0.389552	FALSE	0.818728
LAMA4	0.8482	0.1518	1.72055	-0.121298	FALSE	0.818728
ACTA2	0.8482	0.1518	1.72055	0.61737	FALSE	0.818728
PRKCH	0.848	0.152	1.719	0.245208	FALSE	0.818156
AL137025.1	0.848	0.152	1.719	-0.18987	FALSE	0.818156
PDGFD	0.8476	0.1524	1.7159	-0.0501308	FALSE	0.817015
TRDN	0.8476	0.1524	1.7159	-0.0826988	FALSE	0.817015
ARHGAP28	0.8476	0.1524	1.7159	-0.126629	FALSE	0.817015
PAX8-AS1	0.8476	0.1524	1.7159	0.177424	FALSE	0.817015
NDRG1	0.8472	0.1528	1.71281	0.169916	FALSE	0.815877
LINC00511	0.8472	0.1528	1.71281	0.326207	FALSE	0.815877
AC115622.1	0.8472	0.1528	1.71281	0.131908	FALSE	0.815877
PKIB	0.847	0.153	1.71126	0.195179	FALSE	0.815309
LINC02745	0.847	0.153	1.71126	-0.0778699	FALSE	0.815309
PLAGL1	0.847	0.153	1.71126	0.0590367	FALSE	0.815309
AC063979.2	0.847	0.153	1.71126	0.35079	FALSE	0.815309
ARHGAP15	0.8466	0.1534	1.70818	0.166511	FALSE	0.814175
DDB2	0.8464	0.1536	1.70664	0.257031	FALSE	0.813609
AP003066.1	0.8464	0.1536	1.70664	0.0173368	FALSE	0.813609
KCNMB2-AS1	0.8464	0.1536	1.70664	-0.187955	FALSE	0.813609
LINC02355	0.8462	0.1538	1.7051	0.220378	FALSE	0.813044
ADAM12	0.8462	0.1538	1.7051	0.153021	FALSE	0.813044
MIR4300HG	0.8462	0.1538	1.7051	-0.760836	FALSE	0.813044
AC060765.2	0.8462	0.1538	1.7051	0.0751605	FALSE	0.813044
MYO1D	0.846	0.154	1.70357	0.0488591	FALSE	0.812479
PTGES3	0.8458	0.1542	1.70203	0.120393	FALSE	0.811916
ADIRF	0.8458	0.1542	1.70203	0.156781	FALSE	0.811916
AC092844.1	0.8456	0.1544	1.7005	0.503236	FALSE	0.811353
SIPA1L2	0.8456	0.1544	1.7005	0.229719	FALSE	0.811353
AC000085.1	0.8454	0.1546	1.69897	-0.203455	FALSE	0.810791
CPNE4	0.8454	0.1546	1.69897	-0.0319486	FALSE	0.810791
TEX41	0.8452	0.1548	1.69744	0.329984	FALSE	0.810229
P2RX7	0.8452	0.1548	1.69744	-0.572343	FALSE	0.810229
AC105411.1	0.8452	0.1548	1.69744	0.267195	FALSE	0.810229
PAPPA2	0.845	0.155	1.69591	0.217716	FALSE	0.809668
AL591368.1	0.845	0.155	1.69591	0.42139	FALSE	0.809668
GRIA4	0.8446	0.1554	1.69286	-0.338712	FALSE	0.808549
ABTB2	0.8446	0.1554	1.69286	-0.0410318	FALSE	0.808549
COL24A1	0.8446	0.1554	1.69286	-0.138142	FALSE	0.808549
GXYLT2	0.8446	0.1554	1.69286	-0.220535	FALSE	0.808549
PTCHD1-AS	0.8446	0.1554	1.69286	0.569191	FALSE	0.808549
AC246817.2	0.8446	0.1554	1.69286	-0.0971751	FALSE	0.808549
SLC25A21	0.8444	0.1556	1.69134	0.112693	FALSE	0.80799
CEMIP	0.8444	0.1556	1.69134	-0.132215	FALSE	0.80799
FAM160A1	0.8438	0.1562	1.68678	0.00853586	FALSE	0.806319
MOB3B	0.8438	0.1562	1.68678	0.221071	FALSE	0.806319
LINC01301	0.8438	0.1562	1.68678	0.224606	FALSE	0.806319
UNC5C	0.8438	0.1562	1.68678	0.017942	FALSE	0.806319
PCED1B	0.8434	0.1566	1.68375	0.228242	FALSE	0.805208
AC004083.1	0.8432	0.1568	1.68223	-0.425881	FALSE	0.804654
CABLES1	0.8432	0.1568	1.68223	0.207019	FALSE	0.804654
AC008667.1	0.8432	0.1568	1.68223	0.157685	FALSE	0.804654
AL136441.1	0.8432	0.1568	1.68223	-0.0515304	FALSE	0.804654
PTPRG-AS1	0.843	0.157	1.68072	0.210544	FALSE	0.8041
ELL2	0.8428	0.1572	1.67921	0.282549	FALSE	0.803547
GRK5	0.8426	0.1574	1.6777	-0.147792	FALSE	0.802995
LINC02284	0.8426	0.1574	1.6777	-0.175971	FALSE	0.802995
SPANXA2-OT1	0.8426	0.1574	1.6777	0.343078	FALSE	0.802995
GEM	0.8424	0.1576	1.67619	0.082324	FALSE	0.802444
MIR2052HG	0.8424	0.1576	1.67619	-0.0205255	FALSE	0.802444
LINC02246	0.8424	0.1576	1.67619	-0.334972	FALSE	0.802444
LINC01725	0.8422	0.1578	1.67469	0.123659	FALSE	0.801893
AC009264.1	0.8422	0.1578	1.67469	-0.144444	FALSE	0.801893
SNAP25-AS1	0.8422	0.1578	1.67469	-0.201828	FALSE	0.801893
SDK2	0.8422	0.1578	1.67469	0.0384903	FALSE	0.801893
AC009522.1	0.842	0.158	1.67318	0.347086	FALSE	0.801343
TNR	0.8418	0.1582	1.67168	0.0204706	FALSE	0.800794
TAFA1	0.8418	0.1582	1.67168	-0.0150633	FALSE	0.800794
AC013652.1	0.8416	0.1584	1.67018	-0.311459	FALSE	0.800245
AC006296.3	0.8414	0.1586	1.66868	0.0240598	FALSE	0.799697
LINC01483	0.8414	0.1586	1.66868	-0.34256	FALSE	0.799697
LINC00276	0.8414	0.1586	1.66868	-0.157127	FALSE	0.799697
MYCBP2-AS1	0.8412	0.1588	1.66718	-0.146388	FALSE	0.79915
LINC02306	0.8412	0.1588	1.66718	-0.102102	FALSE	0.79915
EPHA7	0.8412	0.1588	1.66718	-0.140747	FALSE	0.79915
MIR3681HG	0.841	0.159	1.66569	0.0322418	FALSE	0.798603
PVT1	0.841	0.159	1.66569	0.333912	FALSE	0.798603
STEAP2-AS1	0.8406	0.1594	1.6627	0.254241	FALSE	0.797512
HIST1H2BC	0.8406	0.1594	1.6627	-0.198091	FALSE	0.797512
CCDC26	0.8404	0.1596	1.66121	0.494707	FALSE	0.796967
CD247	0.8404	0.1596	1.66121	-0.456955	FALSE	0.796967
LINC01094	0.8404	0.1596	1.66121	0.288521	FALSE	0.796967
LINC01170	0.8402	0.1598	1.65972	-0.0227752	FALSE	0.796423
AL035401.1	0.8402	0.1598	1.65972	0.297008	FALSE	0.796423
AC073389.2	0.84	0.16	1.65823	0.286935	FALSE	0.79588
AL136456.1	0.84	0.16	1.65823	0.167726	FALSE	0.79588
NTN1	0.84	0.16	1.65823	0.257739	FALSE	0.79588
AC117453.1	0.8398	0.1602	1.65674	-0.127023	FALSE	0.795337
CNBD1	0.8398	0.1602	1.65674	0.473444	FALSE	0.795337
LMNTD1	0.8398	0.1602	1.65674	0.101665	FALSE	0.795337
DNAJA4	0.8398	0.1602	1.65674	-0.189192	FALSE	0.795337
TSBP1-AS1	0.8396	0.1604	1.65525	-0.183784	FALSE	0.794796
AC004949.1	0.8396	0.1604	1.65525	-0.293284	FALSE	0.794796
AL136114.1	0.8396	0.1604	1.65525	0.317109	FALSE	0.794796
RBPMS	0.8394	0.1606	1.65377	0.158127	FALSE	0.794254
PDE3A	0.8394	0.1606	1.65377	-0.133417	FALSE	0.794254
NXN	0.8394	0.1606	1.65377	0.238563	FALSE	0.794254
EGLN3	0.8388	0.1612	1.64933	0.254406	FALSE	0.792635
KANK2	0.8386	0.1614	1.64785	0.282729	FALSE	0.792096
MBNL3	0.8384	0.1616	1.64637	-0.0657821	FALSE	0.791559
GRM8	0.8384	0.1616	1.64637	-0.170108	FALSE	0.791559
NEB	0.8382	0.1618	1.6449	-0.0963001	FALSE	0.791021
AL356108.1	0.838	0.162	1.64342	0.21476	FALSE	0.790485
LINC01320	0.8378	0.1622	1.64195	0.0501537	FALSE	0.789949
MYO1E	0.8378	0.1622	1.64195	0.457777	FALSE	0.789949
PFKFB3	0.8378	0.1622	1.64195	0.223768	FALSE	0.789949
ADAMTSL1	0.8378	0.1622	1.64195	0.0716147	FALSE	0.789949
SLC35F4	0.8374	0.1626	1.63901	-0.440615	FALSE	0.788879
STEAP1B	0.8374	0.1626	1.63901	0.445674	FALSE	0.788879
AC010168.1	0.8372	0.1628	1.63754	-0.511907	FALSE	0.788346
AC007448.5	0.8372	0.1628	1.63754	0.260818	FALSE	0.788346
FBXO32	0.8368	0.1632	1.63461	-0.173208	FALSE	0.78728
EBF4	0.8366	0.1634	1.63314	-0.149465	FALSE	0.786748
LINC00907	0.8366	0.1634	1.63314	0.0675178	FALSE	0.786748
BANK1	0.8366	0.1634	1.63314	0.453844	FALSE	0.786748
EFEMP1	0.8362	0.1638	1.63022	0.0880842	FALSE	0.785686
AL049869.2	0.836	0.164	1.62876	0.00636196	FALSE	0.785156
SPTLC3	0.836	0.164	1.62876	0.167937	FALSE	0.785156
IGDCC3	0.8356	0.1644	1.62585	0.247207	FALSE	0.784098
RELB	0.8352	0.1648	1.62294	0.221546	FALSE	0.783043
IL1RAP	0.8348	0.1652	1.62004	0.155132	FALSE	0.78199
PLS3-AS1	0.8346	0.1654	1.61859	-0.237454	FALSE	0.781464
SKAP2	0.8346	0.1654	1.61859	0.153483	FALSE	0.781464
DAAM2	0.8346	0.1654	1.61859	-0.0949678	FALSE	0.781464
AC003666.1	0.8344	0.1656	1.61714	-0.0275044	FALSE	0.78094
AC053513.1	0.8344	0.1656	1.61714	0.434977	FALSE	0.78094
ALDH1L1-AS2	0.8344	0.1656	1.61714	-0.108095	FALSE	0.78094
LINC01950	0.8342	0.1658	1.61569	-0.43988	FALSE	0.780415
AC107032.2	0.8342	0.1658	1.61569	0.325296	FALSE	0.780415
C5orf64	0.834	0.166	1.61425	0.0487533	FALSE	0.779892
LINC02006	0.834	0.166	1.61425	-0.26522	FALSE	0.779892
AL050309.1	0.834	0.166	1.61425	0.473169	FALSE	0.779892
AP001341.1	0.8338	0.1662	1.6128	-0.304335	FALSE	0.779369
ARID5A	0.8338	0.1662	1.6128	0.0751462	FALSE	0.779369
AC068305.2	0.8338	0.1662	1.6128	0.152301	FALSE	0.779369
TNFAIP8	0.8338	0.1662	1.6128	0.252683	FALSE	0.779369
AL135878.1	0.8338	0.1662	1.6128	0.295627	FALSE	0.779369
P3H2	0.8336	0.1664	1.61136	-0.24558	FALSE	0.778847
MYO16	0.8336	0.1664	1.61136	-0.0497437	FALSE	0.778847
SDK1	0.8334	0.1666	1.60992	0.0833287	FALSE	0.778325
NAMPT	0.8334	0.1666	1.60992	0.384044	FALSE	0.778325
PMEPA1	0.8332	0.1668	1.60848	0.189451	FALSE	0.777804
LINC01630	0.8332	0.1668	1.60848	-0.110485	FALSE	0.777804
LINC01208	0.833	0.167	1.60704	0.072474	FALSE	0.777284
LINC02224	0.833	0.167	1.60704	-0.0678353	FALSE	0.777284
LINC02328	0.833	0.167	1.60704	0.197526	FALSE	0.777284
HMGA1P4	0.8328	0.1672	1.6056	0.150255	FALSE	0.776764
ARRDC3-AS1	0.8328	0.1672	1.6056	0.288125	FALSE	0.776764
CALCB	0.8328	0.1672	1.6056	-0.27925	FALSE	0.776764
AL391840.1	0.8326	0.1674	1.60417	-0.0616012	FALSE	0.776245
LINC00534	0.8326	0.1674	1.60417	0.0347071	FALSE	0.776245
PDE10A	0.8324	0.1676	1.60273	-0.0523462	FALSE	0.775726
LINC01266	0.8324	0.1676	1.60273	0.331173	FALSE	0.775726
AL589693.1	0.8324	0.1676	1.60273	0.501039	FALSE	0.775726
CD36	0.832	0.168	1.59987	0.314154	FALSE	0.774691
AC092546.1	0.8318	0.1682	1.59844	0.261484	FALSE	0.774174
LRRIQ1	0.8316	0.1684	1.59701	0.276658	FALSE	0.773658
LINC00504	0.8314	0.1686	1.59558	0.352089	FALSE	0.773142
AC011447.3	0.8308	0.1692	1.59131	0.290981	FALSE	0.7716
ETNPPL	0.8306	0.1694	1.58989	0.185815	FALSE	0.771087
LINC02389	0.8294	0.1706	1.58138	-0.331287	FALSE	0.768021
EVA1C	0.8294	0.1706	1.58138	0.264914	FALSE	0.768021
PLCG1-AS1	0.8294	0.1706	1.58138	0.15695	FALSE	0.768021
VWF	0.829	0.171	1.57856	-0.292453	FALSE	0.767004
BCL6	0.829	0.171	1.57856	0.326859	FALSE	0.767004
CTNNA3	0.8284	0.1716	1.57433	0.210189	FALSE	0.765483
SNHG31	0.828	0.172	1.57152	0.0785513	FALSE	0.764472
COL25A1	0.828	0.172	1.57152	0.0575032	FALSE	0.764472
PTPRE	0.8278	0.1722	1.57011	0.39808	FALSE	0.763967
USH2A	0.8278	0.1722	1.57011	-0.00922441	FALSE	0.763967
IQCJ-SCHIP1	0.8276	0.1724	1.56871	-0.336693	FALSE	0.763463
AL354740.1	0.8276	0.1724	1.56871	0.309572	FALSE	0.763463
CNKSR3	0.8274	0.1726	1.56731	-0.0746584	FALSE	0.762959
FSTL3	0.8272	0.1728	1.56591	0.230276	FALSE	0.762456
TPTE2	0.8264	0.1736	1.56033	0.113397	FALSE	0.76045
KDM2B-DT	0.8264	0.1736	1.56033	-0.0165577	FALSE	0.76045
LINC01284	0.8262	0.1738	1.55893	0.129369	FALSE	0.75995
POT1-AS1	0.8262	0.1738	1.55893	0.0486169	FALSE	0.75995
NTN4	0.826	0.174	1.55754	-0.184929	FALSE	0.759451
AC008014.1	0.826	0.174	1.55754	-0.0419016	FALSE	0.759451
STK32B	0.8258	0.1742	1.55615	0.0827832	FALSE	0.758952
DOCK11	0.8258	0.1742	1.55615	0.284214	FALSE	0.758952
CD96	0.8256	0.1744	1.55476	-0.152529	FALSE	0.758454
MAML3	0.8254	0.1746	1.55337	-0.239007	FALSE	0.757956
AC090825.1	0.8254	0.1746	1.55337	0.00543261	FALSE	0.757956
SHTN1	0.8254	0.1746	1.55337	-0.0112381	FALSE	0.757956
AC112206.2	0.8254	0.1746	1.55337	0.221651	FALSE	0.757956
CPM	0.8252	0.1748	1.55198	-0.123267	FALSE	0.757459
AP000317.1	0.825	0.175	1.5506	-0.127183	FALSE	0.756962
ZFP36L2	0.825	0.175	1.5506	0.0293269	FALSE	0.756962
AC025887.2	0.8248	0.1752	1.54921	0.160081	FALSE	0.756466
LINC01137	0.8244	0.1756	1.54645	-0.0341535	FALSE	0.755475
TSC22D3	0.824	0.176	1.54369	0.267058	FALSE	0.754487
SWI5	0.824	0.176	1.54369	-0.0570498	FALSE	0.754487
DLEU1	0.8238	0.1762	1.54231	0.0190949	FALSE	0.753994
AC079465.1	0.8238	0.1762	1.54231	-0.173585	FALSE	0.753994
AC034268.2	0.8232	0.1768	1.53818	0.256837	FALSE	0.752518
BRIP1	0.8226	0.1774	1.53406	0.210118	FALSE	0.751046
FBLN1	0.8222	0.1778	1.53132	-0.260558	FALSE	0.750068
AQP4-AS1	0.8218	0.1782	1.52859	0.330948	FALSE	0.749092
MEGF11	0.8216	0.1784	1.52723	0.0503392	FALSE	0.748605
AC110023.1	0.8216	0.1784	1.52723	0.383486	FALSE	0.748605
SH3BGR	0.821	0.179	1.52314	-0.0931063	FALSE	0.747147
LINC00578	0.8206	0.1794	1.52042	0.132063	FALSE	0.746178
MB21D2	0.8206	0.1794	1.52042	-0.117704	FALSE	0.746178
DCDC1	0.8204	0.1796	1.51906	-0.232805	FALSE	0.745694
PIK3R3	0.8198	0.1802	1.51499	-0.360793	FALSE	0.744245
PALD1	0.8198	0.1802	1.51499	0.196968	FALSE	0.744245
ARF4-AS1	0.8196	0.1804	1.51364	-0.00148249	FALSE	0.743763
TIMP2	0.8194	0.1806	1.51229	0.0100813	FALSE	0.743282
PCAT1	0.8192	0.1808	1.51094	0.236839	FALSE	0.742802
VWC2L	0.8192	0.1808	1.51094	-0.00354576	FALSE	0.742802
LINC00970	0.8188	0.1812	1.50824	0.172935	FALSE	0.741842
TBC1D4	0.8186	0.1814	1.50689	0.0125504	FALSE	0.741363
AC104170.1	0.8182	0.1818	1.5042	-0.0861864	FALSE	0.740406
RUNX1	0.8182	0.1818	1.5042	-0.328445	FALSE	0.740406
LEKR1	0.818	0.182	1.50286	0.260993	FALSE	0.739929
GRIK1	0.8178	0.1822	1.50151	-0.200672	FALSE	0.739452
COL11A1	0.8178	0.1822	1.50151	0.28218	FALSE	0.739452
AC004160.1	0.8178	0.1822	1.50151	-0.152443	FALSE	0.739452
DNER	0.8172	0.1828	1.49749	0.203288	FALSE	0.738024
OR3A2	0.8172	0.1828	1.49749	0.352357	FALSE	0.738024
MYLK	0.8166	0.1834	1.49348	0.250565	FALSE	0.736601
AC090844.2	0.8164	0.1836	1.49214	0.162532	FALSE	0.736127
GRIP1	0.8162	0.1838	1.49081	-0.0480542	FALSE	0.735654
EPHA6	0.8162	0.1838	1.49081	0.0599604	FALSE	0.735654
IRS2	0.816	0.184	1.48948	-0.00426054	FALSE	0.735182
AL022068.1	0.8158	0.1842	1.48815	0.208617	FALSE	0.73471
AL359546.1	0.8158	0.1842	1.48815	0.220301	FALSE	0.73471
AC124947.1	0.8156	0.1844	1.48682	0.485181	FALSE	0.734239
PLCL1	0.8156	0.1844	1.48682	-0.0533786	FALSE	0.734239
SLC4A4	0.8154	0.1846	1.48549	0.158312	FALSE	0.733768
LINC01250	0.8152	0.1848	1.48416	-0.0625711	FALSE	0.733298
AC078923.1	0.8146	0.1854	1.48018	0.139225	FALSE	0.73189
DISC1	0.8144	0.1856	1.47886	-0.166368	FALSE	0.731422
RILPL2	0.8144	0.1856	1.47886	0.268811	FALSE	0.731422
SLC39A11	0.8144	0.1856	1.47886	-0.18618	FALSE	0.731422
HMGN5	0.8144	0.1856	1.47886	0.0868449	FALSE	0.731422
AC002070.1	0.8144	0.1856	1.47886	-0.0856895	FALSE	0.731422
TTC29	0.8126	0.1874	1.46699	-0.141783	FALSE	0.72723
AL445250.1	0.8126	0.1874	1.46699	0.071857	FALSE	0.72723
TENM3	0.811	0.189	1.45652	0.0760798	FALSE	0.723538
AC083870.1	0.811	0.189	1.45652	0.138773	FALSE	0.723538
DKK2	0.811	0.189	1.45652	-0.0644994	FALSE	0.723538
CFAP61	0.8104	0.1896	1.45261	0.301753	FALSE	0.722162
WARS	0.8098	0.1902	1.44871	0.385866	FALSE	0.720789
LINC00685	0.8098	0.1902	1.44871	0.0768395	FALSE	0.720789
CLU	0.8092	0.1908	1.44482	0.0530887	FALSE	0.719422
DAB1	0.809	0.191	1.44353	-0.160469	FALSE	0.718967
AC010884.1	0.8088	0.1912	1.44223	-0.457857	FALSE	0.718512
TFRC	0.8088	0.1912	1.44223	0.142588	FALSE	0.718512
POLM	0.8084	0.1916	1.43965	0.245338	FALSE	0.717604
RIPK2	0.8082	0.1918	1.43836	0.113064	FALSE	0.717151
LRRC4C	0.8078	0.1922	1.43578	-0.176453	FALSE	0.716247
AC021851.2	0.8072	0.1928	1.43192	-0.0454574	FALSE	0.714893
LINC00923	0.8066	0.1934	1.42807	0.150653	FALSE	0.713544
ARHGEF28	0.8058	0.1942	1.42295	-0.188908	FALSE	0.711751
LINC01340	0.8056	0.1944	1.42167	0.129801	FALSE	0.711304
SLC14A2	0.8056	0.1944	1.42167	0.129442	FALSE	0.711304
KLF6	0.8052	0.1948	1.41912	0.378568	FALSE	0.710411
TAFA2	0.805	0.195	1.41784	-0.0707898	FALSE	0.709965
LONRF3	0.8046	0.1954	1.4153	0.492797	FALSE	0.709075
AL158064.1	0.8044	0.1956	1.41402	-0.0317531	FALSE	0.708631
AL390957.1	0.8044	0.1956	1.41402	-0.234797	FALSE	0.708631
AL163541.1	0.8042	0.1958	1.41275	0.179763	FALSE	0.708187
SYNE2	0.804	0.196	1.41148	0.245879	FALSE	0.707744
AC104123.1	0.8038	0.1962	1.41022	0.247085	FALSE	0.707301
TENM2	0.803	0.197	1.40515	-0.0143082	FALSE	0.705534
PRKG1	0.8026	0.1974	1.40262	-0.302388	FALSE	0.704653
GPR156	0.8024	0.1976	1.40136	-0.227751	FALSE	0.704213
AC068286.2	0.8024	0.1976	1.40136	0.234861	FALSE	0.704213
LINC02853	0.8024	0.1976	1.40136	-0.209616	FALSE	0.704213
ESR2	0.802	0.198	1.39884	-0.169324	FALSE	0.703335
AL132857.1	0.8018	0.1982	1.39758	0.0394001	FALSE	0.702896
AC007785.1	0.8012	0.1988	1.39381	0.308542	FALSE	0.701584
CYP1B1-AS1	0.801	0.199	1.39256	-0.242671	FALSE	0.701147
AC006299.1	0.8008	0.1992	1.3913	0.342346	FALSE	0.700711
TSHZ3	0.8004	0.1996	1.3888	0.0499911	FALSE	0.699839
AC114689.3	0.7996	0.2004	1.3838	-0.000226974	FALSE	0.698102
TCEA3	0.7996	0.2004	1.3838	0.0367765	FALSE	0.698102
AC087564.1	0.7994	0.2006	1.38255	0.155222	FALSE	0.697669
AC007611.1	0.7994	0.2006	1.38255	0.100387	FALSE	0.697669
OBI1-AS1	0.799	0.201	1.38006	-0.124615	FALSE	0.696804
COL5A2	0.7988	0.2012	1.37881	-0.126721	FALSE	0.696372
RFC3	0.7982	0.2018	1.37508	0.139956	FALSE	0.695079
ALK	0.7976	0.2024	1.37136	0.127708	FALSE	0.693789
AC130324.2	0.797	0.203	1.36765	-0.0987525	FALSE	0.692504
SLC2A9	0.7956	0.2044	1.35902	-0.0321937	FALSE	0.689519
AC068633.1	0.7956	0.2044	1.35902	0.0648675	FALSE	0.689519
ATP1B3	0.7946	0.2054	1.35288	0.0361648	FALSE	0.6874
MAN1A1	0.7944	0.2056	1.35165	-0.0809379	FALSE	0.686977
GHR	0.7944	0.2056	1.35165	0.101861	FALSE	0.686977
KLHL13	0.794	0.206	1.34921	0.0950632	FALSE	0.686133
LINC02240	0.794	0.206	1.34921	0.294822	FALSE	0.686133
LINC02458	0.794	0.206	1.34921	-0.078578	FALSE	0.686133
AP002026.1	0.7936	0.2064	1.34676	0.0885611	FALSE	0.68529
AC113414.1	0.7934	0.2066	1.34554	0.12733	FALSE	0.68487
AFAP1	0.793	0.207	1.3431	-0.0428991	FALSE	0.68403
PPP1R42	0.7924	0.2076	1.33945	0.139442	FALSE	0.682773
TPRG1	0.7916	0.2084	1.3346	0.221423	FALSE	0.681102
PRDM6	0.7916	0.2084	1.3346	-0.164172	FALSE	0.681102
RNF19A	0.7912	0.2088	1.33217	0.220813	FALSE	0.68027
AC114971.1	0.7912	0.2088	1.33217	-0.0214357	FALSE	0.68027
RASGRF2	0.7902	0.2098	1.32613	-0.0957503	FALSE	0.678195
LTBR	0.7898	0.2102	1.32372	0.107753	FALSE	0.677367
KIF26B	0.7898	0.2102	1.32372	-0.2616	FALSE	0.677367
TRPM3	0.7892	0.2108	1.32011	-0.179279	FALSE	0.676129
RIN3	0.789	0.211	1.31891	0.0625	FALSE	0.675718
SGO1-AS1	0.7868	0.2132	1.30574	0.196095	FALSE	0.671213
PCBP3	0.7852	0.2148	1.29623	0.140064	FALSE	0.667966
MIR646HG	0.785	0.215	1.29505	-0.12094	FALSE	0.667562
KIAA1324L	0.7844	0.2156	1.29149	0.00805473	FALSE	0.666351
AL589740.1	0.7842	0.2158	1.29031	0.119577	FALSE	0.665949
MTMR8	0.783	0.217	1.28324	-0.148465	FALSE	0.66354
AP001831.1	0.7824	0.2176	1.27971	-0.370255	FALSE	0.662341
STS	0.782	0.218	1.27736	0.143809	FALSE	0.661544
AC078881.1	0.7814	0.2186	1.27384	0.226734	FALSE	0.66035
AC090578.1	0.7812	0.2188	1.27267	0.0379987	FALSE	0.659953
CCNJL	0.7808	0.2192	1.27033	-0.0474758	FALSE	0.659159
IKBIP	0.7806	0.2194	1.26917	0.254349	FALSE	0.658763
AL160272.1	0.7806	0.2194	1.26917	-0.351814	FALSE	0.658763
PLXDC2	0.7802	0.2198	1.26683	0.0728865	FALSE	0.657972
AC007364.1	0.78	0.22	1.26567	0.14161	FALSE	0.657577
IGFBP7	0.78	0.22	1.26567	0.122504	FALSE	0.657577
AC093865.1	0.7796	0.2204	1.26334	-0.0430617	FALSE	0.656788
LINC01500	0.7788	0.2212	1.25869	-0.0374789	FALSE	0.655215
GNAL	0.7784	0.2216	1.25637	0.0168524	FALSE	0.65443
PLOD2	0.7762	0.2238	1.24366	0.000321388	FALSE	0.65014
AC008050.1	0.7746	0.2254	1.23447	-0.0412684	FALSE	0.647046
ZC3HAV1	0.7734	0.2266	1.22761	0.278931	FALSE	0.64474
CD83	0.773	0.227	1.22533	0.00866795	FALSE	0.643974
LINC00598	0.772	0.228	1.21964	0.263615	FALSE	0.642065
PRELID2	0.7708	0.2292	1.21283	0.313574	FALSE	0.639785
NR4A2	0.7694	0.2306	1.20493	0.319982	FALSE	0.637141
LINC01505	0.7684	0.2316	1.1993	-0.215723	FALSE	0.635261
ENOX2	0.7682	0.2318	1.19818	-0.0215554	FALSE	0.634887
GPC4	0.768	0.232	1.19705	0.0392485	FALSE	0.634512
AC087473.1	0.7676	0.2324	1.19481	-0.0611896	FALSE	0.633764
AL139383.1	0.7674	0.2326	1.19369	0.209567	FALSE	0.63339
PALLD	0.7672	0.2328	1.19257	0.0245204	FALSE	0.633017
AC022098.1	0.7668	0.2332	1.19033	-0.0784163	FALSE	0.632271
TEX15	0.7668	0.2332	1.19033	0.00164366	FALSE	0.632271
PAUPAR	0.7666	0.2334	1.18921	0.0713434	FALSE	0.631899
GRM1	0.766	0.234	1.18586	-0.0353303	FALSE	0.630784
TEX14	0.766	0.234	1.18586	0.0369616	FALSE	0.630784
DNAH12	0.765	0.235	1.18029	-0.0835695	FALSE	0.628932
ZNF365	0.7636	0.2364	1.17252	-0.182741	FALSE	0.626353
AC034195.1	0.7636	0.2364	1.17252	0.103154	FALSE	0.626353
KCNN3	0.7632	0.2368	1.1703	-0.0385368	FALSE	0.625618
LINC01933	0.7622	0.2378	1.16478	0.111287	FALSE	0.623788
PRR5L	0.7606	0.2394	1.15597	0.106095	FALSE	0.620876
PBX3	0.7576	0.2424	1.13957	-0.0225534	FALSE	0.615467
AC114763.1	0.7562	0.2438	1.13196	-0.0658593	FALSE	0.612966
MALRD1	0.7554	0.2446	1.12762	0.232391	FALSE	0.611544
AL139106.1	0.7542	0.2458	1.12114	-0.0394945	FALSE	0.609418
AC002460.2	0.7542	0.2458	1.12114	0.0937791	FALSE	0.609418
PKN2-AS1	0.7524	0.2476	1.11145	0.0290227	FALSE	0.606249
SHLD1	0.749	0.251	1.09329	0.220879	FALSE	0.600326
AC008438.1	0.7486	0.2514	1.09116	-0.0632029	FALSE	0.599635
CLTCL1	0.7478	0.2522	1.08691	0.137134	FALSE	0.598255
AC106793.1	0.7452	0.2548	1.07317	-0.0834265	FALSE	0.593801
PFKFB4	0.7432	0.2568	1.06267	-0.102938	FALSE	0.590405
EPCAM-DT	0.743	0.257	1.06162	0.0699558	FALSE	0.590067
MROH8	0.7426	0.2574	1.05953	0.204647	FALSE	0.589391
TMTC2	0.742	0.258	1.05639	-0.0322576	FALSE	0.58838
AC078785.1	0.7414	0.2586	1.05326	0.268052	FALSE	0.587371
SPOCK1	0.741	0.259	1.05117	0.0460906	FALSE	0.5867
AP000446.1	0.7402	0.2598	1.04701	0.147417	FALSE	0.585361
AC090204.1	0.7388	0.2612	1.03974	0.0202403	FALSE	0.583027
FRMD3	0.7384	0.2616	1.03767	-0.117343	FALSE	0.582362
MMS22L	0.7364	0.2636	1.02734	0.123433	FALSE	0.579055
PHACTR2	0.7364	0.2636	1.02734	-0.0792232	FALSE	0.579055
CA3	0.7362	0.2638	1.02631	0.132053	FALSE	0.578725
LTBP1	0.736	0.264	1.02528	0.095541	FALSE	0.578396
AL157388.1	0.7332	0.2668	1.01092	-0.0480895	FALSE	0.573814
AC026341.1	0.7318	0.2682	1.00377	0.0791354	FALSE	0.571541
LINC00571	0.7316	0.2684	1.00276	0.111122	FALSE	0.571217
FANCC	0.7304	0.2696	0.996653	0.0515842	FALSE	0.56928
CENPP	0.7292	0.2708	0.990567	0.171898	FALSE	0.567351
PXDNL	0.7282	0.2718	0.985509	-0.128466	FALSE	0.565751
AC073529.1	0.7274	0.2726	0.981471	0.158507	FALSE	0.564474
FRMD5	0.7268	0.2732	0.978447	-0.105195	FALSE	0.563519
STXBP5-AS1	0.7164	0.2836	0.926674	0.0191364	FALSE	0.547294
TUBA1C	0.712	0.288	0.905117	0.0103254	FALSE	0.540608
AC079142.1	0.7096	0.2904	0.893442	0.0211802	FALSE	0.537003
SOD2	0.7072	0.2928	0.881824	0.0463753	FALSE	0.533429
NKAIN2	0.6986	0.3014	0.84064	0.216998	FALSE	0.520857
WWOX	0.6934	0.3066	0.816063	-0.0400562	FALSE	0.513428
GLIS3	0.6896	0.3104	0.79825	0.171028	FALSE	0.508078
AL139807.1	0.6854	0.3146	0.778701	0.0379753	FALSE	0.502241
GBE1	0.6846	0.3154	0.774993	0.10414	FALSE	0.501138
EDA	0.6556	0.3444	0.643747	0.00937319	FALSE	0.462937
SERTAD2	0.6386	0.3614	0.569293	0.152417	FALSE	0.442012

## Sheet: L56NP
	proba_de	proba_not_de	bayes_factor	lfc_median	is_de_fdr_0.05	log10_pscore
MTRNR2L1	0.9706	0.0294	3.49692	4.08516	TRUE	1.53165
GPC5-AS2	0.9632	0.0368	3.26476	-0.752297	TRUE	1.43415
VGF	0.9604	0.0396	3.18852	-2.18663	TRUE	1.4023
CASR	0.9594	0.0406	3.16254	-1.10257	TRUE	1.39147
MT-ND3	0.958	0.042	3.12718	2.51919	TRUE	1.37675
AC008574.1	0.9578	0.0422	3.12222	0.736841	TRUE	1.37469
MT-ATP8	0.9572	0.0428	3.10747	2.87251	TRUE	1.36856
MT-ND4	0.9556	0.0444	3.0691	2.28033	TRUE	1.35262
ADGRG6	0.9546	0.0454	3.04578	0.230205	TRUE	1.34294
FP236383.3	0.9536	0.0464	3.02294	2.26435	TRUE	1.33348
BMP5	0.9534	0.0466	3.01843	-0.280818	TRUE	1.33161
NIBAN1	0.953	0.047	3.00947	-0.842063	TRUE	1.3279
MTRNR2L8	0.9528	0.0472	3.00501	2.20955	TRUE	1.32606
MT-ATP6	0.9524	0.0476	2.99615	2.45294	TRUE	1.32239
LINC01060	0.9522	0.0478	2.99175	-1.85873	TRUE	1.32057
MT-CYB	0.952	0.048	2.98736	1.97694	TRUE	1.31876
HMGA2	0.9518	0.0482	2.983	-0.625948	TRUE	1.31695
PRSS12	0.9514	0.0486	2.97431	0.405784	TRUE	1.31336
AL356737.2	0.9512	0.0488	2.96999	-0.916493	TRUE	1.31158
MT-ND5	0.951	0.049	2.96569	2.0219	TRUE	1.3098
AC004039.1	0.9508	0.0492	2.96141	-1.48541	TRUE	1.30803
CYSLTR2	0.9508	0.0492	2.96141	2.01678	TRUE	1.30803
MT-CO2	0.95	0.05	2.94444	2.07324	TRUE	1.30103
AC024145.1	0.95	0.05	2.94444	-1.11223	TRUE	1.30103
FSHR	0.9498	0.0502	2.94024	0.100458	TRUE	1.2993
MT-ND1	0.9496	0.0504	2.93605	1.87048	TRUE	1.29757
GFAP	0.9496	0.0504	2.93605	2.1538	TRUE	1.29757
ASTN2-AS1	0.949	0.051	2.92358	-1.70255	TRUE	1.29243
KDM5D	0.9488	0.0512	2.91946	1.76711	TRUE	1.29073
AC129807.1	0.9486	0.0514	2.91535	-0.0033679	TRUE	1.28904
MT-ND4L	0.9482	0.0518	2.90718	1.94021	TRUE	1.28567
AC023051.1	0.9476	0.0524	2.89503	-1.20913	TRUE	1.28067
GPC6	0.9476	0.0524	2.89503	-0.16294	TRUE	1.28067
MT-ND2	0.9476	0.0524	2.89503	1.85745	TRUE	1.28067
CDC14A	0.9474	0.0526	2.89101	0.34714	TRUE	1.27901
AC023469.1	0.9472	0.0528	2.887	1.99866	TRUE	1.27737
GRIK1	0.9464	0.0536	2.87112	0.338141	TRUE	1.27084
MT-CO3	0.9462	0.0538	2.86718	1.9619	TRUE	1.26922
SCGN	0.9462	0.0538	2.86718	1.5581	TRUE	1.26922
LINC01515	0.9462	0.0538	2.86718	-0.837163	TRUE	1.26922
LINC02008	0.9462	0.0538	2.86718	-0.0952883	TRUE	1.26922
LINC02388	0.946	0.054	2.86326	0.828199	TRUE	1.26761
GNA14-AS1	0.946	0.054	2.86326	-1.33755	TRUE	1.26761
AC018730.1	0.9458	0.0542	2.85935	0.254721	TRUE	1.266
GPC5	0.9452	0.0548	2.84771	0.362415	TRUE	1.26122
AL035427.1	0.9452	0.0548	2.84771	-0.966371	TRUE	1.26122
LYPD1	0.9452	0.0548	2.84771	-0.794072	TRUE	1.26122
MSC-AS1	0.9452	0.0548	2.84771	-0.047822	TRUE	1.26122
ADRA1A	0.945	0.055	2.84385	0.0623031	TRUE	1.25964
ZNF385D-AS2	0.9442	0.0558	2.82856	-1.8202	TRUE	1.25337
MT-CO1	0.9438	0.0562	2.821	1.67239	TRUE	1.25026
AP000462.1	0.9434	0.0566	2.81348	-1.83911	TRUE	1.24718
AC092691.3	0.943	0.057	2.80601	-0.666767	TRUE	1.24413
AC002066.1	0.943	0.057	2.80601	0.27893	TRUE	1.24413
RASSF6	0.943	0.057	2.80601	0.323105	FALSE	1.24413
NPSR1	0.943	0.057	2.80601	-0.560757	FALSE	1.24413
KLHL14	0.9428	0.0572	2.8023	-0.749541	FALSE	1.2426
LHCGR	0.9426	0.0574	2.7986	0.230838	FALSE	1.24109
SPRY4-AS1	0.9426	0.0574	2.7986	-1.42642	FALSE	1.24109
AC107208.1	0.9426	0.0574	2.7986	0.0891256	FALSE	1.24109
AC125793.1	0.9426	0.0574	2.7986	-1.59072	FALSE	1.24109
AC093305.1	0.9422	0.0578	2.79123	-1.27235	FALSE	1.23807
NREP-AS1	0.9422	0.0578	2.79123	-1.80272	FALSE	1.23807
PCDH9-AS4	0.942	0.058	2.78756	-1.44367	FALSE	1.23657
RSPO3	0.9416	0.0584	2.78026	-0.0594206	FALSE	1.23359
CCDC85B	0.9416	0.0584	2.78026	-1.82605	FALSE	1.23359
AC112481.2	0.9412	0.0588	2.77301	-0.906558	FALSE	1.23062
ZFHX4	0.941	0.059	2.76941	1.4937	FALSE	1.22915
AP002498.1	0.9408	0.0592	2.76581	-1.14047	FALSE	1.22768
AL596451.1	0.9406	0.0594	2.76222	-1.41243	FALSE	1.22621
AC008067.1	0.9402	0.0598	2.75509	-1.49825	FALSE	1.2233
AC027018.1	0.9402	0.0598	2.75509	-1.42663	FALSE	1.2233
HSPB1	0.9402	0.0598	2.75509	1.32815	FALSE	1.2233
ST7-AS2	0.9402	0.0598	2.75509	-1.46714	FALSE	1.2233
COL24A1	0.9402	0.0598	2.75509	0.213008	FALSE	1.2233
AC073167.1	0.94	0.06	2.75154	-1.42278	FALSE	1.22185
IL7	0.94	0.06	2.75154	-1.12992	FALSE	1.22185
HGF	0.9396	0.0604	2.74446	-0.194394	FALSE	1.21896
DPP10-AS3	0.9396	0.0604	2.74446	-1.54505	FALSE	1.21896
UTY	0.9396	0.0604	2.74446	1.62549	FALSE	1.21896
WLS	0.9394	0.0606	2.74095	0.103404	FALSE	1.21753
AC008056.1	0.9392	0.0608	2.73744	-1.15725	FALSE	1.2161
AL139294.1	0.939	0.061	2.73394	-1.34418	FALSE	1.21467
ZMAT4	0.939	0.061	2.73394	0.228933	FALSE	1.21467
PLEKHG1	0.939	0.061	2.73394	0.295369	FALSE	1.21467
GABRG3-AS1	0.9388	0.0612	2.73046	-1.53414	FALSE	1.21325
AC139720.1	0.9386	0.0614	2.72698	-1.35057	FALSE	1.21183
AC079052.1	0.9386	0.0614	2.72698	-0.356584	FALSE	1.21183
AC093879.1	0.9384	0.0616	2.72351	-1.3727	FALSE	1.21042
LMNTD1	0.9382	0.0618	2.72006	-0.22057	FALSE	1.20901
ST8SIA6	0.9382	0.0618	2.72006	0.426864	FALSE	1.20901
MTRNR2L12	0.938	0.062	2.71662	1.66782	FALSE	1.20761
ZNF451-AS1	0.938	0.062	2.71662	-1.43195	FALSE	1.20761
AL359706.1	0.938	0.062	2.71662	-1.13296	FALSE	1.20761
AP002370.2	0.938	0.062	2.71662	-1.53734	FALSE	1.20761
AC021613.1	0.9378	0.0622	2.71318	0.0697861	FALSE	1.20621
AL157829.1	0.9372	0.0628	2.70294	-1.49329	FALSE	1.20204
ATP1A2	0.9372	0.0628	2.70294	1.37786	FALSE	1.20204
AC008731.1	0.9372	0.0628	2.70294	-1.39368	FALSE	1.20204
PCDH9-AS2	0.937	0.063	2.69955	-1.64222	FALSE	1.20066
PDE5A	0.937	0.063	2.69955	-1.37962	FALSE	1.20066
C5orf63	0.9368	0.0632	2.69617	1.76138	FALSE	1.19928
SERPINI2	0.9368	0.0632	2.69617	-1.0996	FALSE	1.19928
TSIX	0.9368	0.0632	2.69617	-0.253724	FALSE	1.19928
AL354771.1	0.9366	0.0634	2.69279	-1.09806	FALSE	1.19791
TSBP1	0.9362	0.0638	2.68608	-1.50882	FALSE	1.19518
SEMA3C	0.9362	0.0638	2.68608	0.198076	FALSE	1.19518
HS3ST2	0.936	0.064	2.68273	0.0790434	FALSE	1.19382
TTTY10	0.9358	0.0642	2.6794	1.08268	FALSE	1.19246
LONRF3	0.9356	0.0644	2.67607	1.07643	FALSE	1.19111
PAPPA	0.9356	0.0644	2.67607	-1.30303	FALSE	1.19111
AC022075.1	0.9354	0.0646	2.67276	1.26319	FALSE	1.18977
AC092652.2	0.9354	0.0646	2.67276	0.538009	FALSE	1.18977
AC012404.1	0.9352	0.0648	2.66945	-1.62031	FALSE	1.18842
PRKY	0.935	0.065	2.66616	1.40241	FALSE	1.18709
DIAPH2-AS1	0.935	0.065	2.66616	-1.43474	FALSE	1.18709
AL355075.4	0.9348	0.0652	2.66287	1.22999	FALSE	1.18575
AC007656.2	0.9348	0.0652	2.66287	0.130562	FALSE	1.18575
AL445623.2	0.9348	0.0652	2.66287	-0.263703	FALSE	1.18575
AC091576.1	0.9348	0.0652	2.66287	-0.105413	FALSE	1.18575
CNTN3	0.9346	0.0654	2.6596	0.0455041	FALSE	1.18442
NFE2L3	0.9344	0.0656	2.65633	-1.47275	FALSE	1.1831
AC016598.2	0.9344	0.0656	2.65633	-1.01101	FALSE	1.1831
RPL18A	0.9342	0.0658	2.65307	-1.53921	FALSE	1.18177
LINC01102	0.9342	0.0658	2.65307	0.268422	FALSE	1.18177
AL160254.1	0.934	0.066	2.64982	-1.2658	FALSE	1.18046
CELF2-AS2	0.934	0.066	2.64982	-1.3195	FALSE	1.18046
C1QTNF7	0.9338	0.0662	2.64658	-0.174049	FALSE	1.17914
AC016042.1	0.9338	0.0662	2.64658	-1.2243	FALSE	1.17914
AC079352.1	0.9338	0.0662	2.64658	1.44651	FALSE	1.17914
AL583808.1	0.9336	0.0664	2.64335	-0.913244	FALSE	1.17783
BRINP3	0.9336	0.0664	2.64335	-0.175674	FALSE	1.17783
AC091885.2	0.9336	0.0664	2.64335	-1.45394	FALSE	1.17783
CYP39A1	0.9334	0.0666	2.64013	0.650239	FALSE	1.17653
AC108690.1	0.9334	0.0666	2.64013	-0.720685	FALSE	1.17653
LINC01242	0.9334	0.0666	2.64013	1.0624	FALSE	1.17653
AC005009.2	0.9332	0.0668	2.63692	-1.56453	FALSE	1.17522
AC027288.3	0.9332	0.0668	2.63692	-1.37452	FALSE	1.17522
SPP1	0.933	0.067	2.63371	1.60799	FALSE	1.17393
AC104827.1	0.933	0.067	2.63371	-1.20272	FALSE	1.17393
PCDH11Y	0.9328	0.0672	2.63052	0.827937	FALSE	1.17263
AC023424.3	0.9328	0.0672	2.63052	-1.43243	FALSE	1.17263
AC093610.1	0.9328	0.0672	2.63052	-1.53876	FALSE	1.17263
AC106894.1	0.9326	0.0674	2.62733	0.0496716	FALSE	1.17134
AC053513.1	0.9324	0.0676	2.62415	-0.992025	FALSE	1.17005
PVT1	0.9324	0.0676	2.62415	0.504563	FALSE	1.17005
KLHL1	0.9324	0.0676	2.62415	-0.106911	FALSE	1.17005
IL26	0.9324	0.0676	2.62415	-1.18292	FALSE	1.17005
AC058791.1	0.9318	0.0682	2.61467	-1.54317	FALSE	1.16622
AL357873.1	0.9318	0.0682	2.61467	-1.43088	FALSE	1.16622
LINC01239	0.9316	0.0684	2.61153	-0.559357	FALSE	1.16494
ELAVL2	0.9316	0.0684	2.61153	-0.599674	FALSE	1.16494
LINC01362	0.9316	0.0684	2.61153	-1.03792	FALSE	1.16494
ACTA2	0.9316	0.0684	2.61153	-1.20157	FALSE	1.16494
LINC02444	0.9312	0.0688	2.60527	-0.609188	FALSE	1.16241
AC010974.2	0.9312	0.0688	2.60527	-1.05951	FALSE	1.16241
AL356488.2	0.9308	0.0692	2.59904	1.81434	FALSE	1.15989
ANGPT2	0.9306	0.0694	2.59594	-1.42237	FALSE	1.15864
ADAMTS2	0.9304	0.0696	2.59285	1.07848	FALSE	1.15739
AL353784.1	0.9302	0.0698	2.58977	-0.699866	FALSE	1.15614
TTTY14	0.93	0.07	2.58669	1.67999	FALSE	1.1549
AC069228.1	0.93	0.07	2.58669	-1.24567	FALSE	1.1549
LINC01622	0.9298	0.0702	2.58362	0.0357847	FALSE	1.15366
FAU	0.9296	0.0704	2.58056	-1.35868	FALSE	1.15243
PTGER3	0.9296	0.0704	2.58056	-0.672373	FALSE	1.15243
GPRC5B	0.9296	0.0704	2.58056	1.29505	FALSE	1.15243
PRKG1	0.9294	0.0706	2.57751	0.260573	FALSE	1.1512
AL353072.2	0.9294	0.0706	2.57751	0.0190606	FALSE	1.1512
LINC02745	0.9294	0.0706	2.57751	0.243272	FALSE	1.1512
LINC02465	0.9288	0.0712	2.5684	0.372986	FALSE	1.14752
RXFP1	0.9288	0.0712	2.5684	-0.119662	FALSE	1.14752
LINC02163	0.9288	0.0712	2.5684	1.06714	FALSE	1.14752
MKX	0.9284	0.0716	2.56237	-0.508042	FALSE	1.14509
AP001011.1	0.9284	0.0716	2.56237	-1.02435	FALSE	1.14509
AC068282.1	0.9282	0.0718	2.55936	-1.30324	FALSE	1.14388
MET	0.9282	0.0718	2.55936	-0.172875	FALSE	1.14388
AL596218.1	0.9282	0.0718	2.55936	-1.23457	FALSE	1.14388
AL627171.2	0.9282	0.0718	2.55936	1.9937	FALSE	1.14388
AC007563.2	0.9282	0.0718	2.55936	1.37565	FALSE	1.14388
ZFPM2	0.928	0.072	2.55637	0.3152	FALSE	1.14267
RPL7A	0.928	0.072	2.55637	-1.46468	FALSE	1.14267
CPED1	0.9278	0.0722	2.55338	0.0310593	FALSE	1.14146
SLC8A1-AS1	0.9278	0.0722	2.55338	-1.21782	FALSE	1.14146
ADAMTS9	0.9278	0.0722	2.55338	-0.992304	FALSE	1.14146
AC068051.1	0.9274	0.0726	2.54742	-0.975034	FALSE	1.13906
FP671120.4	0.9274	0.0726	2.54742	1.39732	FALSE	1.13906
HES4	0.9274	0.0726	2.54742	-1.24041	FALSE	1.13906
AQP4	0.9272	0.0728	2.54445	1.27424	FALSE	1.13787
SCN1A-AS1	0.9272	0.0728	2.54445	-1.13751	FALSE	1.13787
SLC7A11	0.9272	0.0728	2.54445	-0.247967	FALSE	1.13787
USP9Y	0.927	0.073	2.54149	1.83137	FALSE	1.13668
TFEB	0.927	0.073	2.54149	1.07746	FALSE	1.13668
AC090709.1	0.927	0.073	2.54149	-1.17172	FALSE	1.13668
LINC02384	0.927	0.073	2.54149	-1.06223	FALSE	1.13668
RGS9	0.9268	0.0732	2.53854	-0.142239	FALSE	1.13549
SLC1A3	0.9268	0.0732	2.53854	1.36688	FALSE	1.13549
AC113383.1	0.9268	0.0732	2.53854	0.275368	FALSE	1.13549
PCDH15	0.9266	0.0734	2.5356	0.0293365	FALSE	1.1343
KCNN3	0.9266	0.0734	2.5356	0.188326	FALSE	1.1343
RPS15	0.9266	0.0734	2.5356	-1.25109	FALSE	1.1343
SGCZ	0.9264	0.0736	2.53266	-0.689212	FALSE	1.13312
ST18	0.9262	0.0738	2.52973	1.62382	FALSE	1.13194
HTR4	0.926	0.074	2.52681	0.00274897	FALSE	1.13077
AC004053.1	0.926	0.074	2.52681	-0.654382	FALSE	1.13077
AL391117.1	0.9258	0.0742	2.52389	-0.366855	FALSE	1.1296
AC008415.1	0.9258	0.0742	2.52389	-0.856628	FALSE	1.1296
PLCXD3	0.9258	0.0742	2.52389	0.268105	FALSE	1.1296
RARRES2	0.9256	0.0744	2.52099	-0.307971	FALSE	1.12843
AC098617.1	0.9256	0.0744	2.52099	-1.17773	FALSE	1.12843
BCL2L14	0.9256	0.0744	2.52099	-1.03181	FALSE	1.12843
AC125613.1	0.9254	0.0746	2.51809	-0.850328	FALSE	1.12726
PYGL	0.9254	0.0746	2.51809	0.952367	FALSE	1.12726
AC109466.1	0.9254	0.0746	2.51809	-0.713031	FALSE	1.12726
MIR646HG	0.9254	0.0746	2.51809	1.51903	FALSE	1.12726
LINC00960	0.9254	0.0746	2.51809	-1.48599	FALSE	1.12726
AC009264.1	0.9252	0.0748	2.51519	-0.84152	FALSE	1.1261
AC008568.1	0.9252	0.0748	2.51519	-0.885025	FALSE	1.1261
CASP7	0.925	0.075	2.51231	0.357516	FALSE	1.12494
NLGN4Y	0.925	0.075	2.51231	1.42589	FALSE	1.12494
LINC01435	0.925	0.075	2.51231	-0.00871134	FALSE	1.12494
AC011092.2	0.925	0.075	2.51231	-1.28041	FALSE	1.12494
ADAMTS6	0.925	0.075	2.51231	-1.21072	FALSE	1.12494
LINC00472	0.925	0.075	2.51231	-0.193905	FALSE	1.12494
MIR181A2HG	0.9246	0.0754	2.50655	-1.30655	FALSE	1.12263
MYCBP2-AS1	0.9246	0.0754	2.50655	-1.00235	FALSE	1.12263
AC005062.1	0.9244	0.0756	2.50369	0.0810461	FALSE	1.12148
CNGB1	0.9242	0.0758	2.50083	0.446917	FALSE	1.12033
NFATC1	0.9242	0.0758	2.50083	-0.240414	FALSE	1.12033
P2RY14	0.9242	0.0758	2.50083	-1.04807	FALSE	1.12033
RPL8	0.9238	0.0762	2.49513	-1.40431	FALSE	1.11805
EDIL3	0.9238	0.0762	2.49513	0.281131	FALSE	1.11805
CAMK2N2	0.9238	0.0762	2.49513	-1.12298	FALSE	1.11805
AC007098.1	0.9236	0.0764	2.4923	-1.00894	FALSE	1.11691
AC092652.1	0.9236	0.0764	2.4923	0.0768595	FALSE	1.11691
CBLN2	0.9234	0.0766	2.48947	1.16533	FALSE	1.11577
ZFY	0.9234	0.0766	2.48947	1.0419	FALSE	1.11577
APOD	0.9232	0.0768	2.48664	1.28168	FALSE	1.11464
VCAN	0.923	0.077	2.48382	0.903453	FALSE	1.11351
GJA1	0.923	0.077	2.48382	1.07815	FALSE	1.11351
GPC5-AS1	0.923	0.077	2.48382	0.552798	FALSE	1.11351
RPL26	0.9228	0.0772	2.48101	-1.48591	FALSE	1.11238
TOGARAM2	0.9228	0.0772	2.48101	0.457808	FALSE	1.11238
NDUFB11	0.9226	0.0774	2.47821	-1.30374	FALSE	1.11126
LINC02250	0.9224	0.0776	2.47541	-1.14429	FALSE	1.11014
SHOC1	0.9222	0.0778	2.47262	-1.00327	FALSE	1.10902
AC090579.1	0.922	0.078	2.46984	-1.18268	FALSE	1.10791
C4orf19	0.9218	0.0782	2.46706	-0.231369	FALSE	1.10679
CASC6	0.9216	0.0784	2.46429	-0.360103	FALSE	1.10568
FN1	0.9216	0.0784	2.46429	-1.13556	FALSE	1.10568
SCN7A	0.9216	0.0784	2.46429	0.324346	FALSE	1.10568
AC009975.1	0.9216	0.0784	2.46429	-0.199624	FALSE	1.10568
PRKD1	0.9216	0.0784	2.46429	0.0364189	FALSE	1.10568
LGALS9	0.9216	0.0784	2.46429	0.708531	FALSE	1.10568
TAFA2	0.9214	0.0786	2.46152	0.350243	FALSE	1.10458
AC002429.2	0.9214	0.0786	2.46152	-1.15028	FALSE	1.10458
HHIP	0.9214	0.0786	2.46152	-0.94936	FALSE	1.10458
AC002463.1	0.9214	0.0786	2.46152	-0.848303	FALSE	1.10458
PLOD2	0.9214	0.0786	2.46152	0.329533	FALSE	1.10458
HES6	0.9214	0.0786	2.46152	-1.52574	FALSE	1.10458
CDK6	0.9214	0.0786	2.46152	-0.324445	FALSE	1.10458
TUBB2A	0.9212	0.0788	2.45876	-0.901441	FALSE	1.10347
PTPRZ1	0.921	0.079	2.45601	1.06978	FALSE	1.10237
EGFR	0.9208	0.0792	2.45327	0.680481	FALSE	1.10127
RPS4X	0.9208	0.0792	2.45327	-1.3066	FALSE	1.10127
RARRES1	0.9208	0.0792	2.45327	-1.1072	FALSE	1.10127
UTRN	0.9204	0.0796	2.44779	-0.00847912	FALSE	1.09909
CPNE8	0.9204	0.0796	2.44779	-0.0811324	FALSE	1.09909
RPS27A	0.9204	0.0796	2.44779	-1.2514	FALSE	1.09909
AC092691.1	0.9202	0.0798	2.44507	0.115289	FALSE	1.098
RPL18	0.9202	0.0798	2.44507	-1.22109	FALSE	1.098
FGFR2	0.9202	0.0798	2.44507	1.29175	FALSE	1.098
AC099753.1	0.92	0.08	2.44235	-0.294323	FALSE	1.09691
LINC01748	0.92	0.08	2.44235	0.0940528	FALSE	1.09691
AL109930.1	0.9198	0.0802	2.43963	-1.1731	FALSE	1.09583
ITGA6	0.9198	0.0802	2.43963	0.52343	FALSE	1.09583
SLCO2A1	0.9196	0.0804	2.43692	0.787719	FALSE	1.09474
SEMA6A	0.9196	0.0804	2.43692	0.638377	FALSE	1.09474
AC069437.1	0.9194	0.0806	2.43422	-0.96911	FALSE	1.09366
RFX4	0.9192	0.0808	2.43153	-1.11053	FALSE	1.09259
NWD2	0.919	0.081	2.42884	0.278718	FALSE	1.09151
GLP2R	0.919	0.081	2.42884	0.309431	FALSE	1.09151
RSPO2	0.9188	0.0812	2.42615	0.829761	FALSE	1.09044
NDRG2	0.9186	0.0814	2.42348	1.14542	FALSE	1.08938
AC005040.2	0.9186	0.0814	2.42348	0.916958	FALSE	1.08938
AP000829.1	0.9184	0.0816	2.4208	1.16486	FALSE	1.08831
TSHR	0.9184	0.0816	2.4208	-1.17959	FALSE	1.08831
NCKAP5	0.9184	0.0816	2.4208	-0.21092	FALSE	1.08831
WHRN	0.9184	0.0816	2.4208	0.0255337	FALSE	1.08831
AL591463.1	0.9184	0.0816	2.4208	0.340436	FALSE	1.08831
AC012358.3	0.9184	0.0816	2.4208	-1.0333	FALSE	1.08831
SPOCK3	0.9182	0.0818	2.41814	0.364383	FALSE	1.08725
GLDC	0.918	0.082	2.41548	0.338704	FALSE	1.08619
AL358335.2	0.9178	0.0822	2.41282	0.394769	FALSE	1.08513
ABCB1	0.9178	0.0822	2.41282	-0.861273	FALSE	1.08513
AC008825.1	0.9178	0.0822	2.41282	-0.177576	FALSE	1.08513
BEX1	0.9176	0.0824	2.41018	-1.15459	FALSE	1.08407
CA12	0.9176	0.0824	2.41018	0.0136299	FALSE	1.08407
LINC00200	0.9174	0.0826	2.40753	-0.856857	FALSE	1.08302
TOX3	0.9174	0.0826	2.40753	0.134614	FALSE	1.08302
GRM1	0.9174	0.0826	2.40753	0.165258	FALSE	1.08302
RPL10	0.9174	0.0826	2.40753	-1.1769	FALSE	1.08302
ADAMTS3	0.9174	0.0826	2.40753	1.10455	FALSE	1.08302
SLIT2	0.9172	0.0828	2.4049	0.234832	FALSE	1.08197
ITM2C	0.9172	0.0828	2.4049	-1.15398	FALSE	1.08197
HAS2-AS1	0.917	0.083	2.40227	0.0900063	FALSE	1.08092
PLD5	0.9168	0.0832	2.39964	-0.071897	FALSE	1.07988
VAV2	0.9168	0.0832	2.39964	0.324776	FALSE	1.07988
SLC26A7	0.9166	0.0834	2.39702	0.825735	FALSE	1.07883
AC105402.3	0.9166	0.0834	2.39702	1.00909	FALSE	1.07883
CST3	0.9166	0.0834	2.39702	0.940628	FALSE	1.07883
IGSF21	0.9164	0.0836	2.39441	-0.0834222	FALSE	1.07779
RORA-AS1	0.9164	0.0836	2.39441	-1.22666	FALSE	1.07779
COL9A1	0.9164	0.0836	2.39441	-0.316367	FALSE	1.07779
FAM163A	0.9164	0.0836	2.39441	-0.212678	FALSE	1.07779
RNF17	0.9164	0.0836	2.39441	0.000122547	FALSE	1.07779
PARM1	0.9162	0.0838	2.3918	0.765731	FALSE	1.07676
RPL3	0.9162	0.0838	2.3918	-1.24377	FALSE	1.07676
RPL19	0.9162	0.0838	2.3918	-1.12594	FALSE	1.07676
PDE1A	0.9162	0.0838	2.3918	0.207475	FALSE	1.07676
RYR3	0.9158	0.0842	2.3866	0.979448	FALSE	1.07469
AL589935.1	0.9156	0.0844	2.38401	0.244554	FALSE	1.07366
LINC02694	0.9156	0.0844	2.38401	-0.0485554	FALSE	1.07366
EYA4	0.9156	0.0844	2.38401	0.0210948	FALSE	1.07366
LINC00607	0.9156	0.0844	2.38401	-0.218934	FALSE	1.07366
LINC01098	0.9154	0.0846	2.38143	1.18619	FALSE	1.07263
DAAM2	0.9154	0.0846	2.38143	1.00413	FALSE	1.07263
AC018680.1	0.9154	0.0846	2.38143	-0.381185	FALSE	1.07263
AC020911.2	0.9152	0.0848	2.37885	0.378288	FALSE	1.0716
DOCK5	0.915	0.085	2.37627	1.07797	FALSE	1.07058
AC008696.2	0.915	0.085	2.37627	-0.450299	FALSE	1.07058
ARL17B	0.9148	0.0852	2.3737	0.66831	FALSE	1.06956
CLMP	0.9148	0.0852	2.3737	-0.421196	FALSE	1.06956
AL358937.1	0.9146	0.0854	2.37114	0.949564	FALSE	1.06854
AC079921.1	0.9146	0.0854	2.37114	-1.18849	FALSE	1.06854
CHST8	0.9144	0.0856	2.36858	0.00798369	FALSE	1.06753
AL117329.1	0.9144	0.0856	2.36858	0.0399218	FALSE	1.06753
RPL32	0.9144	0.0856	2.36858	-1.14837	FALSE	1.06753
LINC02506	0.9142	0.0858	2.36603	0.692331	FALSE	1.06651
ALX3	0.9142	0.0858	2.36603	0.24601	FALSE	1.06651
AL590814.1	0.9142	0.0858	2.36603	-0.199494	FALSE	1.06651
AL392023.2	0.914	0.086	2.36348	0.457622	FALSE	1.0655
AC080079.2	0.914	0.086	2.36348	0.328896	FALSE	1.0655
AP001831.1	0.9138	0.0862	2.36094	-1.10925	FALSE	1.06449
H2AFZ	0.9138	0.0862	2.36094	-1.05736	FALSE	1.06449
GABRG1	0.9136	0.0864	2.35841	-0.226698	FALSE	1.06349
SLC30A8	0.9136	0.0864	2.35841	0.806596	FALSE	1.06349
KAZN-AS1	0.9136	0.0864	2.35841	-1.19187	FALSE	1.06349
FYB1	0.9134	0.0866	2.35587	0.816525	FALSE	1.06248
LINC01440	0.9134	0.0866	2.35587	0.849776	FALSE	1.06248
LINC01902	0.9132	0.0868	2.35335	0.0606723	FALSE	1.06148
AC004862.1	0.9132	0.0868	2.35335	-0.707171	FALSE	1.06148
PLSCR2	0.9132	0.0868	2.35335	1.0692	FALSE	1.06148
MIR924HG	0.913	0.087	2.35083	-0.0729399	FALSE	1.06048
RBMS3-AS3	0.913	0.087	2.35083	-0.724657	FALSE	1.06048
AC004594.1	0.9128	0.0872	2.34831	-0.129525	FALSE	1.05948
RPS7	0.9128	0.0872	2.34831	-1.15317	FALSE	1.05948
RPL29	0.9126	0.0874	2.3458	-1.12543	FALSE	1.05849
HCRTR2	0.9124	0.0876	2.3433	-0.107838	FALSE	1.0575
RASGRF2	0.9124	0.0876	2.3433	0.126665	FALSE	1.0575
LINC02315	0.9124	0.0876	2.3433	0.733535	FALSE	1.0575
AC019197.1	0.9122	0.0878	2.3408	-0.880559	FALSE	1.05651
SMOC1	0.9122	0.0878	2.3408	0.991893	FALSE	1.05651
RHOBTB1	0.912	0.088	2.3383	-0.505759	FALSE	1.05552
LINC00513	0.9118	0.0882	2.33581	-0.970279	FALSE	1.05453
RGS6	0.9118	0.0882	2.33581	0.0083847	FALSE	1.05453
RERG	0.9116	0.0884	2.33333	0.303	FALSE	1.05355
ROR1	0.9116	0.0884	2.33333	0.211031	FALSE	1.05355
SYT17	0.9114	0.0886	2.33085	0.854304	FALSE	1.05257
RFTN2	0.9114	0.0886	2.33085	1.2362	FALSE	1.05257
AL713851.1	0.911	0.089	2.32591	0.785473	FALSE	1.05061
AP001977.1	0.911	0.089	2.32591	0.277158	FALSE	1.05061
TTF2	0.911	0.089	2.32591	1.23379	FALSE	1.05061
KANK4	0.911	0.089	2.32591	0.273932	FALSE	1.05061
CABCOCO1	0.911	0.089	2.32591	-0.189101	FALSE	1.05061
AC020637.1	0.9108	0.0892	2.32344	-0.0270376	FALSE	1.04964
CEACAM1	0.9108	0.0892	2.32344	-0.842654	FALSE	1.04964
RMST	0.9108	0.0892	2.32344	-0.0785363	FALSE	1.04964
RPL10A	0.9108	0.0892	2.32344	-1.04049	FALSE	1.04964
EIF1B-AS1	0.9108	0.0892	2.32344	-0.845422	FALSE	1.04964
ITGA8	0.9106	0.0894	2.32098	-0.237072	FALSE	1.04866
ZEB2	0.9106	0.0894	2.32098	0.251599	FALSE	1.04866
RPS25	0.9104	0.0896	2.31853	-0.979871	FALSE	1.04769
AC137770.1	0.9104	0.0896	2.31853	1.18341	FALSE	1.04769
GABARAP	0.9104	0.0896	2.31853	-0.996821	FALSE	1.04769
AP001825.1	0.9104	0.0896	2.31853	-0.88861	FALSE	1.04769
LINC01877	0.9102	0.0898	2.31608	-0.727197	FALSE	1.04672
NPAS3	0.9102	0.0898	2.31608	-0.0699053	FALSE	1.04672
DISC1	0.9102	0.0898	2.31608	0.364378	FALSE	1.04672
AP002336.2	0.9102	0.0898	2.31608	-1.06943	FALSE	1.04672
AC012494.1	0.9102	0.0898	2.31608	0.902661	FALSE	1.04672
MT2A	0.9102	0.0898	2.31608	0.775273	FALSE	1.04672
AC006296.3	0.9102	0.0898	2.31608	0.381351	FALSE	1.04672
CADPS2	0.91	0.09	2.31363	0.343883	FALSE	1.04576
RPL7	0.91	0.09	2.31363	-1.1095	FALSE	1.04576
AC113386.1	0.91	0.09	2.31363	-0.721314	FALSE	1.04576
BEX3	0.91	0.09	2.31363	-1.01063	FALSE	1.04576
TEX41	0.91	0.09	2.31363	0.401912	FALSE	1.04576
PLXDC2	0.91	0.09	2.31363	-0.107066	FALSE	1.04576
TTN	0.91	0.09	2.31363	-0.875139	FALSE	1.04576
C4orf48	0.91	0.09	2.31363	-0.988874	FALSE	1.04576
AC002072.1	0.9098	0.0902	2.3112	-0.173553	FALSE	1.04479
AC007389.1	0.9098	0.0902	2.3112	-0.683968	FALSE	1.04479
ETV5	0.9094	0.0906	2.30633	-0.898801	FALSE	1.04287
RPS13	0.9094	0.0906	2.30633	-1.0436	FALSE	1.04287
LINC01821	0.9094	0.0906	2.30633	0.220275	FALSE	1.04287
AL136119.1	0.9094	0.0906	2.30633	-0.195348	FALSE	1.04287
ARC	0.9092	0.0908	2.30391	-0.78001	FALSE	1.04191
GAB1	0.9092	0.0908	2.30391	0.880933	FALSE	1.04191
SH3TC2	0.909	0.091	2.30149	1.06475	FALSE	1.04096
LINC02220	0.909	0.091	2.30149	-0.631637	FALSE	1.04096
LINC01608	0.909	0.091	2.30149	1.06624	FALSE	1.04096
CRIM1	0.909	0.091	2.30149	0.336248	FALSE	1.04096
FREM2	0.909	0.091	2.30149	0.586985	FALSE	1.04096
FKBP5	0.9088	0.0912	2.29907	1.23935	FALSE	1.04001
MYO1B	0.9086	0.0914	2.29666	0.579815	FALSE	1.03905
AC244502.1	0.9086	0.0914	2.29666	-0.669317	FALSE	1.03905
THSD7A	0.9086	0.0914	2.29666	0.742408	FALSE	1.03905
GNG2	0.9084	0.0916	2.29425	0.0820537	FALSE	1.0381
SNHG8	0.9082	0.0918	2.29185	-1.12717	FALSE	1.03716
AL591368.1	0.908	0.092	2.28946	1.26171	FALSE	1.03621
PARD3	0.908	0.092	2.28946	0.976915	FALSE	1.03621
S100Z	0.9078	0.0922	2.28706	0.416979	FALSE	1.03527
AC079793.1	0.9078	0.0922	2.28706	0.378746	FALSE	1.03527
RPL17	0.9078	0.0922	2.28706	-0.957016	FALSE	1.03527
LINC02346	0.9078	0.0922	2.28706	0.490812	FALSE	1.03527
SYN3	0.9078	0.0922	2.28706	0.979274	FALSE	1.03527
RBM20	0.9076	0.0924	2.28468	-0.522916	FALSE	1.03433
LINC00886	0.9074	0.0926	2.28229	0.600457	FALSE	1.03339
AL592156.2	0.9074	0.0926	2.28229	0.905529	FALSE	1.03339
ZNF462	0.9074	0.0926	2.28229	0.603345	FALSE	1.03339
LINC01320	0.9074	0.0926	2.28229	0.622511	FALSE	1.03339
STK32B	0.9072	0.0928	2.27992	0.800132	FALSE	1.03245
LINC00923	0.9072	0.0928	2.27992	0.112205	FALSE	1.03245
PLS3-AS1	0.9072	0.0928	2.27992	0.125206	FALSE	1.03245
ZFPM2-AS1	0.9072	0.0928	2.27992	0.0765367	FALSE	1.03245
AC026167.1	0.9072	0.0928	2.27992	0.603976	FALSE	1.03245
LINC02147	0.907	0.093	2.27754	0.305444	FALSE	1.03152
AC079760.2	0.9066	0.0934	2.27281	-0.445618	FALSE	1.02965
AC079465.1	0.9064	0.0936	2.27045	-0.31888	FALSE	1.02872
RGS3	0.9064	0.0936	2.27045	0.728623	FALSE	1.02872
NRP1	0.9064	0.0936	2.27045	-0.279809	FALSE	1.02872
RPL15	0.9062	0.0938	2.2681	-0.979478	FALSE	1.0278
RPS18	0.9062	0.0938	2.2681	-1.0845	FALSE	1.0278
AC092490.2	0.9062	0.0938	2.2681	1.10346	FALSE	1.0278
AC119674.1	0.9062	0.0938	2.2681	-0.105619	FALSE	1.0278
ST6GAL1	0.9062	0.0938	2.2681	0.391963	FALSE	1.0278
H3F3B	0.906	0.094	2.26574	-0.846113	FALSE	1.02687
MITF	0.9058	0.0942	2.2634	0.00666761	FALSE	1.02595
AC016687.2	0.9056	0.0944	2.26106	0.229712	FALSE	1.02503
RPL39	0.9054	0.0946	2.25872	-0.902031	FALSE	1.02411
OPRM1	0.9054	0.0946	2.25872	-0.700075	FALSE	1.02411
ATP8B1	0.9054	0.0946	2.25872	-0.0247073	FALSE	1.02411
FTL	0.9052	0.0948	2.25639	-1.05371	FALSE	1.02319
CMTM8	0.9052	0.0948	2.25639	0.0987854	FALSE	1.02319
KCNH8	0.9052	0.0948	2.25639	0.914079	FALSE	1.02319
PTGDS	0.905	0.095	2.25406	0.968215	FALSE	1.02228
AC106845.1	0.905	0.095	2.25406	-0.923239	FALSE	1.02228
RPL13	0.9048	0.0952	2.25173	-1.06516	FALSE	1.02136
SNAP25-AS1	0.9048	0.0952	2.25173	-0.988151	FALSE	1.02136
RPL35A	0.9044	0.0956	2.2471	-0.977058	FALSE	1.01954
LINC02550	0.9044	0.0956	2.2471	-0.520818	FALSE	1.01954
TRPM3	0.9042	0.0958	2.24479	0.119771	FALSE	1.01863
TTC29	0.904	0.096	2.24248	0.985698	FALSE	1.01773
TMSB10	0.904	0.096	2.24248	-0.819581	FALSE	1.01773
AC023480.1	0.904	0.096	2.24248	-0.153077	FALSE	1.01773
RNASEK	0.904	0.096	2.24248	-0.905714	FALSE	1.01773
FOSL2	0.904	0.096	2.24248	0.795623	FALSE	1.01773
AC103855.3	0.904	0.096	2.24248	0.461788	FALSE	1.01773
HSPA1B	0.9038	0.0962	2.24018	0.567434	FALSE	1.01682
PLEKHA7	0.9038	0.0962	2.24018	0.543508	FALSE	1.01682
GNA14	0.9038	0.0962	2.24018	-0.0305347	FALSE	1.01682
LRTM1	0.9038	0.0962	2.24018	-0.588423	FALSE	1.01682
IL1RAPL2	0.9036	0.0964	2.23788	0.228937	FALSE	1.01592
ELMO1	0.9034	0.0966	2.23559	1.04494	FALSE	1.01502
SLC38A11	0.9034	0.0966	2.23559	0.86141	FALSE	1.01502
AC016687.3	0.9034	0.0966	2.23559	0.206596	FALSE	1.01502
AC011246.1	0.9032	0.0968	2.2333	0.821818	FALSE	1.01412
DACH1	0.9032	0.0968	2.2333	0.0662408	FALSE	1.01412
AC109927.1	0.9032	0.0968	2.2333	0.891768	FALSE	1.01412
ROBO2	0.903	0.097	2.23101	-0.209217	FALSE	1.01323
RPL12	0.9026	0.0974	2.22645	-1.06874	FALSE	1.01144
FAM20A	0.9026	0.0974	2.22645	-0.380011	FALSE	1.01144
COX7C	0.9026	0.0974	2.22645	-0.962057	FALSE	1.01144
GASK1B	0.9024	0.0976	2.22418	-0.677939	FALSE	1.01055
PIP5K1B	0.9024	0.0976	2.22418	0.508942	FALSE	1.01055
YAP1	0.9022	0.0978	2.22191	0.63259	FALSE	1.00966
EPB41L4A	0.9022	0.0978	2.22191	-0.366363	FALSE	1.00966
LINC01837	0.902	0.098	2.21965	-0.417374	FALSE	1.00877
ENOSF1	0.902	0.098	2.21965	0.639643	FALSE	1.00877
AC091078.1	0.902	0.098	2.21965	0.79892	FALSE	1.00877
SFMBT2	0.902	0.098	2.21965	0.654022	FALSE	1.00877
TUBA1A	0.902	0.098	2.21965	-1.07157	FALSE	1.00877
RPS21	0.9018	0.0982	2.21739	-1.03386	FALSE	1.00789
AC009262.1	0.9018	0.0982	2.21739	-0.653579	FALSE	1.00789
RPS3A	0.9018	0.0982	2.21739	-1.00792	FALSE	1.00789
TTYH2	0.9016	0.0984	2.21513	0.824537	FALSE	1.007
LINC02254	0.9014	0.0986	2.21288	0.3672	FALSE	1.00612
PREX2	0.9012	0.0988	2.21063	0.553196	FALSE	1.00524
NTM	0.9012	0.0988	2.21063	0.0779181	FALSE	1.00524
NTNG1	0.901	0.099	2.20839	0.550191	FALSE	1.00436
AMOTL1	0.901	0.099	2.20839	0.467326	FALSE	1.00436
ATP6V0C	0.9006	0.0994	2.20391	-0.763792	FALSE	1.00261
RHOJ	0.9006	0.0994	2.20391	0.703918	FALSE	1.00261
SHC4	0.9006	0.0994	2.20391	-0.9307	FALSE	1.00261
ABCA8	0.9004	0.0996	2.20168	0.85589	FALSE	1.00174
ENTPD3-AS1	0.9004	0.0996	2.20168	-0.901849	FALSE	1.00174
AC087857.1	0.9004	0.0996	2.20168	0.341854	FALSE	1.00174
TRPC6	0.9	0.1	2.19722	0.866072	FALSE	1
AL355076.2	0.9	0.1	2.19722	-0.666189	FALSE	1
NRP2	0.8998	0.1002	2.195	-0.0592303	FALSE	0.999132
RNF217-AS1	0.8998	0.1002	2.195	-0.496633	FALSE	0.999132
LINC01197	0.8998	0.1002	2.195	0.630417	FALSE	0.999132
EGR1	0.8994	0.1006	2.19058	-0.380524	FALSE	0.997402
LINC01358	0.8994	0.1006	2.19058	1.11706	FALSE	0.997402
SYK	0.8992	0.1008	2.18837	0.535566	FALSE	0.996539
FOXO1	0.8992	0.1008	2.18837	0.205273	FALSE	0.996539
AC087672.2	0.8992	0.1008	2.18837	-0.329981	FALSE	0.996539
FAM107A	0.8992	0.1008	2.18837	1.00636	FALSE	0.996539
AC098829.1	0.8992	0.1008	2.18837	1.05598	FALSE	0.996539
PDGFD	0.899	0.101	2.18616	-0.323574	FALSE	0.995679
AC009315.1	0.899	0.101	2.18616	0.354157	FALSE	0.995679
AC006305.1	0.8988	0.1012	2.18396	-0.457762	FALSE	0.994819
COBL	0.8988	0.1012	2.18396	0.32246	FALSE	0.994819
PREX1	0.8988	0.1012	2.18396	0.812751	FALSE	0.994819
CNTN5	0.8986	0.1014	2.18176	0.820127	FALSE	0.993962
LINC02343	0.8986	0.1014	2.18176	-0.170151	FALSE	0.993962
SEMA5A	0.8984	0.1016	2.17957	0.265189	FALSE	0.993106
CD96	0.8984	0.1016	2.17957	0.557816	FALSE	0.993106
TTC9B	0.8984	0.1016	2.17957	-1.0961	FALSE	0.993106
L3MBTL4	0.8984	0.1016	2.17957	0.876697	FALSE	0.993106
DCDC1	0.8982	0.1018	2.17738	0.729573	FALSE	0.992252
PRELID2	0.8982	0.1018	2.17738	1.1273	FALSE	0.992252
SHISA6	0.8982	0.1018	2.17738	-0.785964	FALSE	0.992252
LINC01500	0.8982	0.1018	2.17738	0.824058	FALSE	0.992252
TESPA1	0.898	0.102	2.1752	0.647666	FALSE	0.9914
PTPRO	0.898	0.102	2.1752	0.39665	FALSE	0.9914
SYT10	0.898	0.102	2.1752	0.269356	FALSE	0.9914
AC080132.1	0.898	0.102	2.1752	-0.484296	FALSE	0.9914
AL359313.1	0.8978	0.1022	2.17302	-0.600692	FALSE	0.990549
ABCA12	0.8976	0.1024	2.17084	-0.319684	FALSE	0.9897
AL442636.1	0.8976	0.1024	2.17084	0.0656533	FALSE	0.9897
ANOS1	0.8974	0.1026	2.16866	0.220615	FALSE	0.988853
MOXD1	0.8974	0.1026	2.16866	0.288738	FALSE	0.988853
EPCAM-DT	0.8974	0.1026	2.16866	0.626702	FALSE	0.988853
F11-AS1	0.8972	0.1028	2.16649	0.288633	FALSE	0.988007
LINC02253	0.897	0.103	2.16433	-0.0907087	FALSE	0.987163
SNHG31	0.897	0.103	2.16433	-0.170705	FALSE	0.987163
HMCN1	0.897	0.103	2.16433	-0.132571	FALSE	0.987163
CNTN6	0.897	0.103	2.16433	0.02736	FALSE	0.987163
CPQ	0.8968	0.1032	2.16216	-0.653433	FALSE	0.98632
CCBE1	0.8968	0.1032	2.16216	0.910179	FALSE	0.98632
LINC01163	0.8968	0.1032	2.16216	-0.175949	FALSE	0.98632
AC113137.1	0.8968	0.1032	2.16216	0.787299	FALSE	0.98632
AC124854.1	0.8968	0.1032	2.16216	0.320109	FALSE	0.98632
AC022655.1	0.8966	0.1034	2.16	0.303968	FALSE	0.985479
GOLIM4	0.8966	0.1034	2.16	0.404053	FALSE	0.985479
AL357507.1	0.8964	0.1036	2.15785	-0.0302672	FALSE	0.98464
AC007368.1	0.8962	0.1038	2.1557	0.675871	FALSE	0.983803
CUX2	0.8962	0.1038	2.1557	0.739072	FALSE	0.983803
RPL13A	0.896	0.104	2.15355	-0.890358	FALSE	0.982967
ERVMER61-1	0.896	0.104	2.15355	0.444453	FALSE	0.982967
ZNF804A	0.8958	0.1042	2.1514	0.762427	FALSE	0.982132
MGAM	0.8958	0.1042	2.1514	0.308923	FALSE	0.982132
ACTG1	0.8958	0.1042	2.1514	-0.688983	FALSE	0.982132
HTRA1	0.8958	0.1042	2.1514	0.958595	FALSE	0.982132
PCSK1N	0.8954	0.1046	2.14713	-0.776121	FALSE	0.980468
COL8A1	0.8954	0.1046	2.14713	0.486785	FALSE	0.980468
RPL6	0.8954	0.1046	2.14713	-1.01552	FALSE	0.980468
KCNK13	0.8954	0.1046	2.14713	0.224487	FALSE	0.980468
TSPAN8	0.8954	0.1046	2.14713	0.151705	FALSE	0.980468
VWC2	0.8952	0.1048	2.14499	0.415212	FALSE	0.979639
AC007319.1	0.8952	0.1048	2.14499	-0.573733	FALSE	0.979639
PDE1C	0.8952	0.1048	2.14499	0.512277	FALSE	0.979639
GPSM2	0.8952	0.1048	2.14499	-0.78442	FALSE	0.979639
FTH1	0.8952	0.1048	2.14499	-0.968153	FALSE	0.979639
FILIP1L	0.8952	0.1048	2.14499	-0.865657	FALSE	0.979639
LINC00499	0.895	0.105	2.14286	0.25137	FALSE	0.978811
SCHLAP1	0.8948	0.1052	2.14074	0.750657	FALSE	0.977984
AC114930.1	0.8948	0.1052	2.14074	-0.23455	FALSE	0.977984
AC093607.1	0.8948	0.1052	2.14074	0.874178	FALSE	0.977984
FAM107B	0.8948	0.1052	2.14074	0.958036	FALSE	0.977984
RPS23	0.8946	0.1054	2.13861	-0.745303	FALSE	0.977159
COL12A1	0.8946	0.1054	2.13861	-0.422867	FALSE	0.977159
LINC01982	0.8944	0.1056	2.13649	0.402454	FALSE	0.976336
CDH12	0.8944	0.1056	2.13649	0.0775869	FALSE	0.976336
AC233296.1	0.8942	0.1058	2.13438	0.0179729	FALSE	0.975514
RPS16	0.8942	0.1058	2.13438	-0.864978	FALSE	0.975514
LINC01322	0.8942	0.1058	2.13438	0.238673	FALSE	0.975514
LINC02307	0.894	0.106	2.13227	-0.464622	FALSE	0.974694
LINC02645	0.8938	0.1062	2.13016	0.431748	FALSE	0.973875
ADAMTS17	0.8938	0.1062	2.13016	0.638712	FALSE	0.973875
RPS5	0.8938	0.1062	2.13016	-0.862862	FALSE	0.973875
EYS	0.8938	0.1062	2.13016	-0.603684	FALSE	0.973875
TRDN	0.8936	0.1064	2.12805	-0.426627	FALSE	0.973058
MERTK	0.8936	0.1064	2.12805	0.850791	FALSE	0.973058
LINC00299	0.8936	0.1064	2.12805	0.563576	FALSE	0.973058
AL157944.1	0.8936	0.1064	2.12805	0.355779	FALSE	0.973058
GUK1	0.8934	0.1066	2.12595	-0.917758	FALSE	0.972243
AP003066.1	0.8934	0.1066	2.12595	0.780772	FALSE	0.972243
ADAMTSL1	0.8934	0.1066	2.12595	-0.200565	FALSE	0.972243
LINC01374	0.8934	0.1066	2.12595	0.619879	FALSE	0.972243
CYSLTR1	0.8932	0.1068	2.12385	0.344223	FALSE	0.971429
LINC01876	0.8932	0.1068	2.12385	0.28112	FALSE	0.971429
ARHGAP25	0.8932	0.1068	2.12385	0.0287876	FALSE	0.971429
ADARB2	0.8932	0.1068	2.12385	0.718273	FALSE	0.971429
CCDC144A	0.8932	0.1068	2.12385	1.08211	FALSE	0.971429
LINC02133	0.8932	0.1068	2.12385	0.0758815	FALSE	0.971429
KIRREL3	0.893	0.107	2.12176	0.716429	FALSE	0.970616
LAMA2	0.893	0.107	2.12176	-0.370906	FALSE	0.970616
AC010967.1	0.893	0.107	2.12176	-0.203153	FALSE	0.970616
ADAMTS9-AS2	0.893	0.107	2.12176	-0.279946	FALSE	0.970616
C5AR1	0.893	0.107	2.12176	0.670564	FALSE	0.970616
AL590867.1	0.893	0.107	2.12176	0.358566	FALSE	0.970616
SERPINE2	0.893	0.107	2.12176	0.537217	FALSE	0.970616
ANGPT1	0.893	0.107	2.12176	0.0200081	FALSE	0.970616
AC110023.1	0.8928	0.1072	2.11967	0.432295	FALSE	0.969805
CNTNAP3	0.8928	0.1072	2.11967	0.304574	FALSE	0.969805
MALRD1	0.8928	0.1072	2.11967	0.191127	FALSE	0.969805
AC008467.1	0.8928	0.1072	2.11967	0.616009	FALSE	0.969805
MND1	0.8928	0.1072	2.11967	0.513401	FALSE	0.969805
TRIM5	0.8926	0.1074	2.11758	-0.4209	FALSE	0.968996
EPHA6	0.8924	0.1076	2.11549	0.330721	FALSE	0.968188
RPL21	0.8922	0.1078	2.11341	-0.849333	FALSE	0.967381
RPS6	0.8922	0.1078	2.11341	-0.855813	FALSE	0.967381
RPL24	0.8918	0.1082	2.10926	-0.835868	FALSE	0.965773
SLC24A4	0.8918	0.1082	2.10926	0.676698	FALSE	0.965773
PCED1B	0.8916	0.1084	2.10719	-0.139941	FALSE	0.964971
AL162493.1	0.8914	0.1086	2.10512	0.367935	FALSE	0.96417
WNT5B	0.8912	0.1088	2.10306	-0.301145	FALSE	0.963371
CDH20	0.8912	0.1088	2.10306	0.353655	FALSE	0.963371
PMFBP1	0.8912	0.1088	2.10306	0.914786	FALSE	0.963371
CDH4	0.891	0.109	2.101	0.551706	FALSE	0.962574
LRMDA	0.891	0.109	2.101	0.657867	FALSE	0.962574
C5orf17	0.8908	0.1092	2.09894	-0.511332	FALSE	0.961777
VIPR2	0.8908	0.1092	2.09894	-0.266989	FALSE	0.961777
RPL35	0.8908	0.1092	2.09894	-0.694944	FALSE	0.961777
AC021723.2	0.8908	0.1092	2.09894	0.426842	FALSE	0.961777
TNS3	0.8908	0.1092	2.09894	0.461385	FALSE	0.961777
SNTG2	0.8908	0.1092	2.09894	0.0913639	FALSE	0.961777
NFIA	0.8908	0.1092	2.09894	0.826574	FALSE	0.961777
RPLP2	0.8906	0.1094	2.09688	-0.957431	FALSE	0.960983
AC106729.1	0.8906	0.1094	2.09688	0.505126	FALSE	0.960983
AC092640.1	0.8906	0.1094	2.09688	0.798247	FALSE	0.960983
FRMD4B	0.8906	0.1094	2.09688	0.816851	FALSE	0.960983
TPD52L1	0.8904	0.1096	2.09483	0.37215	FALSE	0.960189
NNAT	0.8904	0.1096	2.09483	-1.0943	FALSE	0.960189
BTF3	0.8904	0.1096	2.09483	-0.802332	FALSE	0.960189
DISC1FP1	0.8904	0.1096	2.09483	0.880208	FALSE	0.960189
GULP1	0.8904	0.1096	2.09483	0.397059	FALSE	0.960189
GALNTL6	0.8904	0.1096	2.09483	0.303984	FALSE	0.960189
LINC02327	0.8902	0.1098	2.09279	0.381642	FALSE	0.959398
FBXL7	0.8902	0.1098	2.09279	0.650762	FALSE	0.959398
COL27A1	0.89	0.11	2.09074	0.579288	FALSE	0.958607
SAMSN1	0.89	0.11	2.09074	0.566123	FALSE	0.958607
FIGN	0.8896	0.1104	2.08666	0.490327	FALSE	0.957031
RPS15A	0.8896	0.1104	2.08666	-0.858242	FALSE	0.957031
AC104574.2	0.8896	0.1104	2.08666	0.60594	FALSE	0.957031
NME3	0.8896	0.1104	2.08666	-0.798892	FALSE	0.957031
APOLD1	0.8896	0.1104	2.08666	0.648787	FALSE	0.957031
B2M	0.8894	0.1106	2.08463	-0.657678	FALSE	0.956245
RPS12	0.8894	0.1106	2.08463	-0.995322	FALSE	0.956245
AL583785.1	0.8894	0.1106	2.08463	0.636696	FALSE	0.956245
AL603840.1	0.8892	0.1108	2.0826	-0.75071	FALSE	0.95546
GCNT2	0.889	0.111	2.08057	0.564538	FALSE	0.954677
LY75	0.8888	0.1112	2.07854	-0.615424	FALSE	0.953895
GPX4	0.8884	0.1116	2.0745	-0.575038	FALSE	0.952336
RPH3AL	0.8884	0.1116	2.0745	0.735523	FALSE	0.952336
AC073091.3	0.8882	0.1118	2.07249	0.118587	FALSE	0.951558
RAB31	0.8882	0.1118	2.07249	0.308589	FALSE	0.951558
LAMA3	0.8882	0.1118	2.07249	0.845712	FALSE	0.951558
SELENOW	0.888	0.112	2.07047	-0.834818	FALSE	0.950782
LINC00922	0.888	0.112	2.07047	-0.144639	FALSE	0.950782
AL590999.1	0.888	0.112	2.07047	0.426819	FALSE	0.950782
LINC02552	0.888	0.112	2.07047	-0.52974	FALSE	0.950782
PLCG2	0.8878	0.1122	2.06846	0.613908	FALSE	0.950007
SYT6	0.8878	0.1122	2.06846	-0.458805	FALSE	0.950007
MGST2	0.8876	0.1124	2.06646	0.141462	FALSE	0.949234
SGO1-AS1	0.8876	0.1124	2.06646	-0.0583582	FALSE	0.949234
LINC01411	0.8876	0.1124	2.06646	0.731813	FALSE	0.949234
LINC02073	0.8876	0.1124	2.06646	0.382993	FALSE	0.949234
XIST	0.8876	0.1124	2.06646	0.184588	FALSE	0.949234
LINC00326	0.8874	0.1126	2.06445	0.698036	FALSE	0.948462
AP002762.2	0.8874	0.1126	2.06445	0.611389	FALSE	0.948462
SRPX	0.8874	0.1126	2.06445	-0.200228	FALSE	0.948462
AC093535.1	0.8874	0.1126	2.06445	0.238068	FALSE	0.948462
LINC01266	0.8872	0.1128	2.06245	0.00503397	FALSE	0.947691
PAMR1	0.8872	0.1128	2.06245	-0.372789	FALSE	0.947691
HSPA8	0.8872	0.1128	2.06245	-0.751459	FALSE	0.947691
AC104248.1	0.887	0.113	2.06046	-0.282443	FALSE	0.946922
AL355835.1	0.887	0.113	2.06046	0.574218	FALSE	0.946922
LINC01937	0.887	0.113	2.06046	-0.382878	FALSE	0.946922
LDHA	0.887	0.113	2.06046	-0.819447	FALSE	0.946922
LINC01630	0.8868	0.1132	2.05846	0.922069	FALSE	0.946154
PECAM1	0.8864	0.1136	2.05448	0.742753	FALSE	0.944622
AC140168.1	0.8864	0.1136	2.05448	0.166448	FALSE	0.944622
DOCK8	0.8864	0.1136	2.05448	0.594217	FALSE	0.944622
AC009313.1	0.8864	0.1136	2.05448	-0.383997	FALSE	0.944622
LINC01378	0.8864	0.1136	2.05448	0.647379	FALSE	0.944622
LINC00698	0.8864	0.1136	2.05448	0.0904012	FALSE	0.944622
AL136114.1	0.886	0.114	2.05052	0.80866	FALSE	0.943095
MYRFL	0.8856	0.1144	2.04656	-0.704839	FALSE	0.941574
PLP1	0.8856	0.1144	2.04656	1.04863	FALSE	0.941574
COX4I1	0.8856	0.1144	2.04656	-0.763345	FALSE	0.941574
NECTIN3-AS1	0.8856	0.1144	2.04656	0.0124044	FALSE	0.941574
CXCL14	0.8856	0.1144	2.04656	-0.132703	FALSE	0.941574
AC090630.1	0.8856	0.1144	2.04656	0.439435	FALSE	0.941574
HSPA1A	0.8854	0.1146	2.04459	-0.139731	FALSE	0.940815
AP000943.2	0.8852	0.1148	2.04262	0.202844	FALSE	0.940058
DNAH14	0.8852	0.1148	2.04262	0.55198	FALSE	0.940058
DENND2A	0.8852	0.1148	2.04262	0.67223	FALSE	0.940058
ROR2	0.8852	0.1148	2.04262	0.376563	FALSE	0.940058
RPS11	0.885	0.115	2.04066	-0.846756	FALSE	0.939302
OR3A2	0.8848	0.1152	2.03869	0.0921712	FALSE	0.938548
SLC7A14-AS1	0.8846	0.1154	2.03673	-0.66846	FALSE	0.937794
GRM7-AS3	0.8846	0.1154	2.03673	-0.290798	FALSE	0.937794
GAD1	0.8844	0.1156	2.03477	-0.324391	FALSE	0.937042
ITGB8	0.8844	0.1156	2.03477	0.710802	FALSE	0.937042
SEMA6D	0.8844	0.1156	2.03477	0.611506	FALSE	0.937042
KCNC2	0.8844	0.1156	2.03477	0.14105	FALSE	0.937042
AC245123.1	0.8842	0.1158	2.03282	0.759352	FALSE	0.936291
ARHGAP15	0.884	0.116	2.03087	0.190935	FALSE	0.935542
FSIP2	0.8838	0.1162	2.02892	-0.22654	FALSE	0.934794
PCDH11X	0.8838	0.1162	2.02892	-0.165964	FALSE	0.934794
CEBPD	0.8836	0.1164	2.02697	-0.597445	FALSE	0.934047
CTBP2	0.8834	0.1166	2.02503	0.146961	FALSE	0.933301
CLCA4-AS1	0.8834	0.1166	2.02503	0.828916	FALSE	0.933301
BCL2L11	0.8834	0.1166	2.02503	0.0812717	FALSE	0.933301
MCC	0.8832	0.1168	2.02309	-0.119402	FALSE	0.932557
LINC02109	0.883	0.117	2.02115	-0.44079	FALSE	0.931814
AC104389.5	0.883	0.117	2.02115	-0.0829191	FALSE	0.931814
VAV3	0.883	0.117	2.02115	0.198741	FALSE	0.931814
AL356124.1	0.8828	0.1172	2.01922	0.10576	FALSE	0.931072
SLC35F4	0.8828	0.1172	2.01922	0.646451	FALSE	0.931072
ATP8B4	0.8828	0.1172	2.01922	0.0266647	FALSE	0.931072
LINC01285	0.8826	0.1174	2.01729	0.297028	FALSE	0.930332
NR4A1	0.8826	0.1174	2.01729	-0.450224	FALSE	0.930332
CACNG4	0.8826	0.1174	2.01729	0.322791	FALSE	0.930332
ASAP3	0.8824	0.1176	2.01536	0.346294	FALSE	0.929593
MCTP2	0.8824	0.1176	2.01536	0.0385656	FALSE	0.929593
CD81	0.8824	0.1176	2.01536	-0.683979	FALSE	0.929593
RPL36	0.8822	0.1178	2.01343	-0.751746	FALSE	0.928855
ID2	0.8822	0.1178	2.01343	0.335903	FALSE	0.928855
PRKCH	0.8822	0.1178	2.01343	0.34608	FALSE	0.928855
AC099792.1	0.882	0.118	2.01151	0.354715	FALSE	0.928118
AFAP1L2	0.882	0.118	2.01151	-0.221169	FALSE	0.928118
ADCY8	0.8818	0.1182	2.00959	0.287865	FALSE	0.927383
RIPOR2	0.8818	0.1182	2.00959	0.305386	FALSE	0.927383
CCK	0.8818	0.1182	2.00959	-0.217043	FALSE	0.927383
AC073365.1	0.8818	0.1182	2.00959	0.512702	FALSE	0.927383
STMN1	0.8814	0.1186	2.00575	-0.59642	FALSE	0.925915
RHOU	0.8814	0.1186	2.00575	-0.0185142	FALSE	0.925915
CUEDC1	0.8814	0.1186	2.00575	0.118932	FALSE	0.925915
AL035401.1	0.8814	0.1186	2.00575	0.49419	FALSE	0.925915
C8orf87	0.8812	0.1188	2.00384	0.409508	FALSE	0.925184
TLE2	0.8812	0.1188	2.00384	0.287636	FALSE	0.925184
EGF	0.8812	0.1188	2.00384	-0.107265	FALSE	0.925184
CARD18	0.8812	0.1188	2.00384	-0.203925	FALSE	0.925184
LRRN1	0.881	0.119	2.00193	-0.0572372	FALSE	0.924453
SPAG17	0.881	0.119	2.00193	0.451802	FALSE	0.924453
COL21A1	0.881	0.119	2.00193	0.355608	FALSE	0.924453
CDH7	0.8808	0.1192	2.00003	0.0473161	FALSE	0.923724
AC019330.1	0.8808	0.1192	2.00003	-0.22446	FALSE	0.923724
ZNF98	0.8808	0.1192	2.00003	0.582583	FALSE	0.923724
NXN	0.8806	0.1194	1.99812	0.471671	FALSE	0.922996
NEAT1	0.8806	0.1194	1.99812	0.375216	FALSE	0.922996
TRPC4	0.8804	0.1196	1.99622	0.204872	FALSE	0.922269
AC093298.2	0.8804	0.1196	1.99622	0.0081501	FALSE	0.922269
SLC24A3	0.8804	0.1196	1.99622	-0.543746	FALSE	0.922269
PCSK6	0.8802	0.1198	1.99433	0.423783	FALSE	0.921543
TEX15	0.8802	0.1198	1.99433	0.581618	FALSE	0.921543
TRPC5	0.8802	0.1198	1.99433	0.319763	FALSE	0.921543
AL591518.1	0.88	0.12	1.99243	-0.22097	FALSE	0.920819
CALN1	0.8798	0.1202	1.99054	0.447811	FALSE	0.920096
RELB	0.8798	0.1202	1.99054	-0.353366	FALSE	0.920096
MYO16	0.8798	0.1202	1.99054	0.105378	FALSE	0.920096
LINC01416	0.8796	0.1204	1.98865	-0.308349	FALSE	0.919374
CNDP1	0.8796	0.1204	1.98865	-0.0998955	FALSE	0.919374
LINC02224	0.8796	0.1204	1.98865	0.615456	FALSE	0.919374
HIST1H2AC	0.8794	0.1206	1.98676	0.250681	FALSE	0.918653
AP001341.1	0.8794	0.1206	1.98676	0.476247	FALSE	0.918653
RPS9	0.8792	0.1208	1.98488	-0.732201	FALSE	0.917933
AC063979.2	0.8792	0.1208	1.98488	0.205713	FALSE	0.917933
NXPH1	0.879	0.121	1.98299	0.180872	FALSE	0.917215
GFRA1	0.8788	0.1212	1.98112	0.19236	FALSE	0.916497
MRC2	0.8788	0.1212	1.98112	0.499051	FALSE	0.916497
ZNF208	0.8788	0.1212	1.98112	-0.227149	FALSE	0.916497
ELOB	0.8788	0.1212	1.98112	-0.740882	FALSE	0.916497
AL135878.1	0.8788	0.1212	1.98112	-0.506631	FALSE	0.916497
ARHGAP6	0.8786	0.1214	1.97924	0.247437	FALSE	0.915781
AL110292.1	0.8786	0.1214	1.97924	0.414164	FALSE	0.915781
SLC2A14	0.8784	0.1216	1.97737	-0.126489	FALSE	0.915066
AC005909.2	0.8784	0.1216	1.97737	0.210106	FALSE	0.915066
RBM47	0.878	0.122	1.97363	0.0801935	FALSE	0.91364
LDLRAD3	0.878	0.122	1.97363	0.328649	FALSE	0.91364
SULF1	0.8778	0.1222	1.97176	0.339976	FALSE	0.912929
LINC00378	0.8778	0.1222	1.97176	-0.258625	FALSE	0.912929
RPL11	0.8776	0.1224	1.9699	-0.768106	FALSE	0.912219
ERBB4	0.8776	0.1224	1.9699	0.346273	FALSE	0.912219
SSR4	0.8774	0.1226	1.96804	-0.663489	FALSE	0.91151
LINC02336	0.8774	0.1226	1.96804	-0.0799775	FALSE	0.91151
LINC00844	0.8774	0.1226	1.96804	0.626005	FALSE	0.91151
AL139383.1	0.8774	0.1226	1.96804	0.347427	FALSE	0.91151
AC110614.1	0.8774	0.1226	1.96804	0.538686	FALSE	0.91151
APOE	0.8774	0.1226	1.96804	0.499666	FALSE	0.91151
AC116534.1	0.8772	0.1228	1.96618	-0.0789018	FALSE	0.910802
MAML2	0.8772	0.1228	1.96618	0.423551	FALSE	0.910802
LGR5	0.8772	0.1228	1.96618	0.301006	FALSE	0.910802
UQCR10	0.8766	0.1234	1.96062	-0.494072	FALSE	0.908685
CCDC178	0.8766	0.1234	1.96062	-0.0647016	FALSE	0.908685
CASS4	0.8766	0.1234	1.96062	0.523727	FALSE	0.908685
TPT1	0.8766	0.1234	1.96062	-0.628945	FALSE	0.908685
TRPC7	0.8764	0.1236	1.95877	0.0490303	FALSE	0.907982
C12orf42	0.8764	0.1236	1.95877	-0.221831	FALSE	0.907982
AC015943.1	0.8764	0.1236	1.95877	0.215907	FALSE	0.907982
RELN	0.8762	0.1238	1.95693	0.618525	FALSE	0.907279
ATP5ME	0.8762	0.1238	1.95693	-0.742116	FALSE	0.907279
HCK	0.8762	0.1238	1.95693	0.498945	FALSE	0.907279
GAPDH	0.876	0.124	1.95508	-0.420962	FALSE	0.906578
C9orf153	0.876	0.124	1.95508	0.485264	FALSE	0.906578
BBX	0.876	0.124	1.95508	0.654046	FALSE	0.906578
CCDC85A	0.876	0.124	1.95508	-0.507251	FALSE	0.906578
LINC02232	0.8758	0.1242	1.95324	-0.456469	FALSE	0.905878
MYOM1	0.8756	0.1244	1.95141	0.486774	FALSE	0.90518
HAUS7	0.8756	0.1244	1.95141	0.729584	FALSE	0.90518
AP001347.1	0.8756	0.1244	1.95141	0.758576	FALSE	0.90518
OBI1-AS1	0.8752	0.1248	1.94774	0.562072	FALSE	0.903785
AC124290.1	0.8752	0.1248	1.94774	0.368958	FALSE	0.903785
AL589740.1	0.8752	0.1248	1.94774	0.579262	FALSE	0.903785
SULF2	0.875	0.125	1.94591	-0.00516415	FALSE	0.90309
KLF12	0.875	0.125	1.94591	0.369598	FALSE	0.90309
RPS19	0.8748	0.1252	1.94408	-0.662134	FALSE	0.902396
CYCS	0.8748	0.1252	1.94408	-0.678951	FALSE	0.902396
ARHGAP24	0.8748	0.1252	1.94408	0.466432	FALSE	0.902396
UNC5C	0.8748	0.1252	1.94408	0.393683	FALSE	0.902396
STK17B	0.8748	0.1252	1.94408	-0.0339098	FALSE	0.902396
LINC02296	0.8746	0.1254	1.94226	0.597915	FALSE	0.901702
AL137024.1	0.8744	0.1256	1.94044	-0.349139	FALSE	0.90101
AC072062.1	0.8742	0.1258	1.93862	-0.0212865	FALSE	0.900319
PTPRK	0.8742	0.1258	1.93862	0.541192	FALSE	0.900319
ATP5PF	0.8742	0.1258	1.93862	-0.753312	FALSE	0.900319
LINC02263	0.874	0.126	1.9368	0.325979	FALSE	0.899629
[truncated: 617 more rows]

## Sheet: Pax6
	proba_de	proba_not_de	bayes_factor	lfc_median	is_de_fdr_0.05	log10_pscore
[truncated: 1,656 more rows]

[truncated: 19 more sheets: Oligodendrocyte, L4IT, Chandelier, L5ET, SstChodl, OPC, Lamp5, Sst, VLMC, Endothelial, Vip, L6CT, Microglia-PVM, L23IT, L6ITCar3, L6IT, L6b, L5IT, Pvalb]
