# Supplementary material for: Transcriptional Patterns in Stages of Alzheimer's Disease Are Cell-Type–Specific and Partially Converge with the Effects of Alcohol Use Disorder in Humans
Source: eNeuro. 2024 Oct 9;11(10):ENEURO.0118-24.2024. doi: 10.1523/ENEURO.0118-24.2024 (PMC11485264; doi:10.1523/ENEURO.0118-24.2024)
Supplement: Table 4-3 — List of DEGs in advanced AD. Download Table 4-3, XLS file. [file eneuro-11-ENEURO.0118-24.2024-s012.xls]

## Sheet: Vip
	proba_de	proba_not_de	bayes_factor	lfc_median	is_de_fdr_0.05	log10_pscore
AC010086.3	0.9736	0.0264	3.60764	0.044363	TRUE	1.5784
LINC01497	0.9712	0.0288	3.51816	-0.113547	TRUE	1.54061
FNDC1	0.9654	0.0346	3.32869	0.232372	TRUE	1.46092
AC079148.3	0.9616	0.0384	3.22054	0.347104	TRUE	1.41567
THSD7B	0.9606	0.0394	3.19379	-0.261444	TRUE	1.4045
TRPC6	0.9606	0.0394	3.19379	0.284662	TRUE	1.4045
LINC02082	0.9606	0.0394	3.19379	-0.298148	TRUE	1.4045
CRH	0.9602	0.0398	3.18327	-2.11534	TRUE	1.40012
AC005224.2	0.9602	0.0398	3.18327	0.00682592	TRUE	1.40012
LINC01443	0.9596	0.0404	3.16769	0.95397	TRUE	1.39362
IQGAP2	0.959	0.041	3.15232	-0.755764	TRUE	1.38722
MIR4527HG	0.9588	0.0412	3.14724	0.344389	TRUE	1.3851
AP005242.1	0.9586	0.0414	3.14219	0.917267	TRUE	1.383
SCTR	0.9582	0.0418	3.13216	-0.341805	TRUE	1.37882
HPGD	0.9576	0.0424	3.11728	0.956012	TRUE	1.37263
SCML4	0.9576	0.0424	3.11728	0.542227	TRUE	1.37263
MTRNR2L1	0.9574	0.0426	3.11237	2.76026	TRUE	1.37059
TYR	0.957	0.043	3.1026	-1.48348	TRUE	1.36653
POU3F1	0.957	0.043	3.1026	0.138256	TRUE	1.36653
PNOC	0.9562	0.0438	3.08333	-0.395348	TRUE	1.35853
MN1	0.9552	0.0448	3.05971	-0.430551	TRUE	1.34872
TAC3	0.955	0.045	3.05505	-1.04957	TRUE	1.34679
NOX3	0.9546	0.0454	3.04578	0.033649	TRUE	1.34294
VGF	0.9544	0.0456	3.04117	-2.03689	TRUE	1.34104
LINC01931	0.9528	0.0472	3.00501	0.165119	TRUE	1.32606
SCARA5	0.9528	0.0472	3.00501	-0.533603	TRUE	1.32606
AC011990.1	0.9528	0.0472	3.00501	-1.57712	TRUE	1.32606
SCGN	0.9518	0.0482	2.983	0.0934496	TRUE	1.31695
FLT1	0.9518	0.0482	2.983	0.00312376	TRUE	1.31695
EFEMP1	0.951	0.049	2.96569	0.184525	TRUE	1.3098
AC005993.1	0.95	0.05	2.94444	-0.0221906	TRUE	1.30103
COL15A1	0.95	0.05	2.94444	0.367561	TRUE	1.30103
AC004852.2	0.9498	0.0502	2.94024	-0.315341	TRUE	1.2993
DCN	0.9498	0.0502	2.94024	-0.0656118	TRUE	1.2993
CMKLR1	0.9498	0.0502	2.94024	0.418695	TRUE	1.2993
LINC02552	0.9496	0.0504	2.93605	-0.318019	TRUE	1.29757
AC016383.2	0.9494	0.0506	2.93188	0.17206	TRUE	1.29585
TSBP1	0.9492	0.0508	2.92772	-1.50456	TRUE	1.29414
CMTM8	0.949	0.051	2.92358	-0.203103	TRUE	1.29243
HTR2C	0.949	0.051	2.92358	-0.554366	TRUE	1.29243
PTH2R	0.9484	0.0516	2.91125	-0.259603	TRUE	1.28735
AC099792.1	0.948	0.052	2.90311	-0.0510464	TRUE	1.284
LINC02008	0.9476	0.0524	2.89503	-0.320805	TRUE	1.28067
BSPH1	0.9476	0.0524	2.89503	-0.181414	TRUE	1.28067
HS3ST3B1	0.947	0.053	2.88301	-0.134896	TRUE	1.27572
AC000372.1	0.947	0.053	2.88301	0.178935	TRUE	1.27572
AJ006995.1	0.947	0.053	2.88301	0.0515823	TRUE	1.27572
LINC02391	0.9468	0.0532	2.87903	-0.138462	TRUE	1.27409
AC096576.2	0.9466	0.0534	2.87507	-0.948992	TRUE	1.27246
LINC01630	0.9464	0.0536	2.87112	-0.0367451	TRUE	1.27084
HS3ST3A1	0.946	0.054	2.86326	-0.502103	TRUE	1.26761
AC139720.1	0.946	0.054	2.86326	-1.51793	TRUE	1.26761
NTF3	0.9458	0.0542	2.85935	0.75612	TRUE	1.266
ZNF385D-AS2	0.9456	0.0544	2.85546	-0.885456	TRUE	1.2644
AC007422.1	0.9456	0.0544	2.85546	-0.532154	TRUE	1.2644
AL360178.1	0.9454	0.0546	2.85157	-1.27808	TRUE	1.26281
TOX3	0.9454	0.0546	2.85157	-0.366249	TRUE	1.26281
NOX4	0.9454	0.0546	2.85157	-0.690721	TRUE	1.26281
PDLIM5	0.9452	0.0548	2.84771	0.190024	TRUE	1.26122
LINC01837	0.9452	0.0548	2.84771	0.388462	TRUE	1.26122
AL136114.1	0.9452	0.0548	2.84771	-0.0471802	TRUE	1.26122
AC091885.2	0.945	0.055	2.84385	-1.61358	TRUE	1.25964
FRAS1	0.945	0.055	2.84385	0.0227461	TRUE	1.25964
CDH8	0.9448	0.0552	2.84001	0.127928	TRUE	1.25806
GRIN3A	0.9448	0.0552	2.84001	0.290984	TRUE	1.25806
ZBTB20-AS5	0.9448	0.0552	2.84001	-1.05721	TRUE	1.25806
LGR6	0.9448	0.0552	2.84001	-0.128506	TRUE	1.25806
CCK	0.9448	0.0552	2.84001	-0.543188	TRUE	1.25806
AP000462.1	0.9446	0.0554	2.83618	-1.40542	TRUE	1.25649
COL9A1	0.9446	0.0554	2.83618	-0.286979	TRUE	1.25649
ABI3BP	0.9444	0.0556	2.83237	0.464746	TRUE	1.25493
GABRG3-AS1	0.9442	0.0558	2.82856	-1.53085	TRUE	1.25337
PAPPA	0.944	0.056	2.82477	-0.363437	TRUE	1.25181
AC110296.1	0.9438	0.0562	2.821	-1.07808	TRUE	1.25026
SGCZ	0.9436	0.0564	2.81723	-0.0884427	TRUE	1.24872
AC005064.1	0.9432	0.0568	2.80974	-1.33218	TRUE	1.24565
AC110023.1	0.9432	0.0568	2.80974	0.956481	TRUE	1.24565
VIP	0.9432	0.0568	2.80974	-1.15359	TRUE	1.24565
MME	0.9432	0.0568	2.80974	-0.414825	TRUE	1.24565
HPSE2	0.943	0.057	2.80601	0.102542	TRUE	1.24413
AL357873.1	0.943	0.057	2.80601	-1.54859	TRUE	1.24413
RYR3	0.943	0.057	2.80601	0.0128946	TRUE	1.24413
GRIK3	0.943	0.057	2.80601	0.0949721	TRUE	1.24413
AC096576.3	0.9428	0.0572	2.8023	-1.02886	TRUE	1.2426
UNC13C	0.9428	0.0572	2.8023	0.0839477	TRUE	1.2426
AC112481.2	0.9428	0.0572	2.8023	-0.682146	TRUE	1.2426
SORCS1	0.9426	0.0574	2.7986	-0.0929046	FALSE	1.24109
MT-ND3	0.9426	0.0574	2.7986	1.73067	FALSE	1.24109
SEMA6D	0.9426	0.0574	2.7986	-0.0652542	TRUE	1.24109
MT-ATP8	0.9424	0.0576	2.79491	1.93922	FALSE	1.23958
LINC00836	0.9422	0.0578	2.79123	0.197917	FALSE	1.23807
ANGPT1	0.9422	0.0578	2.79123	0.156497	FALSE	1.23807
AC005162.3	0.942	0.058	2.78756	0.183049	FALSE	1.23657
LINC02253	0.942	0.058	2.78756	-0.448445	FALSE	1.23657
LINC02822	0.9418	0.0582	2.78391	-0.136844	FALSE	1.23508
MIR4300HG	0.9416	0.0584	2.78026	-0.430228	FALSE	1.23359
PENK	0.9416	0.0584	2.78026	-0.580356	FALSE	1.23359
AC015923.1	0.9414	0.0586	2.77663	-1.47111	FALSE	1.2321
TNS3	0.9412	0.0588	2.77301	0.512587	FALSE	1.23062
KCNH8	0.9412	0.0588	2.77301	-0.302097	FALSE	1.23062
LINC01515	0.9412	0.0588	2.77301	-0.265588	FALSE	1.23062
MTRNR2L12	0.941	0.059	2.76941	1.63741	FALSE	1.22915
AL355612.1	0.941	0.059	2.76941	0.541816	FALSE	1.22915
RIT2	0.9406	0.0594	2.76222	0.0729356	FALSE	1.22621
AP001636.3	0.9406	0.0594	2.76222	-0.117832	FALSE	1.22621
ALCAM	0.9404	0.0596	2.75865	0.285943	FALSE	1.22475
AL136456.1	0.9404	0.0596	2.75865	0.286474	FALSE	1.22475
LINC01470	0.9402	0.0598	2.75509	0.199714	FALSE	1.2233
SLIT2	0.9402	0.0598	2.75509	-0.0534978	FALSE	1.2233
NXPH2	0.9402	0.0598	2.75509	-0.637257	FALSE	1.2233
CHRM3-AS2	0.9402	0.0598	2.75509	-1.43767	FALSE	1.2233
TRPC4	0.9402	0.0598	2.75509	0.194573	FALSE	1.2233
AC105213.1	0.94	0.06	2.75154	0.0182233	FALSE	1.22185
BCHE	0.9398	0.0602	2.74799	-0.0774269	FALSE	1.2204
CACNG5	0.9398	0.0602	2.74799	-0.248438	FALSE	1.2204
PLCXD3	0.9396	0.0604	2.74446	0.411181	FALSE	1.21896
GRM1	0.9394	0.0606	2.74095	0.0930238	FALSE	1.21753
SOX1-OT	0.9392	0.0608	2.73744	-0.535683	FALSE	1.2161
TENT5A	0.9392	0.0608	2.73744	-0.188333	FALSE	1.2161
AC087857.1	0.939	0.061	2.73394	-0.158594	FALSE	1.21467
AC012404.1	0.939	0.061	2.73394	-1.56754	FALSE	1.21467
HS6ST2	0.9388	0.0612	2.73046	-0.46049	FALSE	1.21325
LMCD1	0.9388	0.0612	2.73046	-0.712331	FALSE	1.21325
LHFPL3	0.9388	0.0612	2.73046	0.301443	FALSE	1.21325
RELN	0.9388	0.0612	2.73046	-0.476841	FALSE	1.21325
IL1RAPL2	0.9388	0.0612	2.73046	-0.277637	FALSE	1.21325
PDE5A	0.9388	0.0612	2.73046	-1.32294	FALSE	1.21325
AC023590.1	0.9384	0.0616	2.72351	-1.36687	FALSE	1.21042
MYO16	0.9382	0.0618	2.72006	0.0563974	FALSE	1.20901
VCAN	0.9382	0.0618	2.72006	-0.571747	FALSE	1.20901
AP002370.2	0.938	0.062	2.71662	-1.3566	FALSE	1.20761
ARHGAP42	0.938	0.062	2.71662	-0.229866	FALSE	1.20761
AC068931.1	0.938	0.062	2.71662	-1.25547	FALSE	1.20761
LUZP2	0.9374	0.0626	2.70634	-0.331396	FALSE	1.20343
RPH3A	0.9374	0.0626	2.70634	0.0670466	FALSE	1.20343
AC005999.2	0.9374	0.0626	2.70634	0.0586495	FALSE	1.20343
NELL1	0.9372	0.0628	2.70294	-0.292266	FALSE	1.20204
MT-CYB	0.9372	0.0628	2.70294	1.29185	FALSE	1.20204
GULP1	0.9372	0.0628	2.70294	0.14265	FALSE	1.20204
ARHGAP18	0.9372	0.0628	2.70294	0.362921	FALSE	1.20204
SPRY4-AS1	0.937	0.063	2.69955	-1.34399	FALSE	1.20066
AL139042.1	0.937	0.063	2.69955	-0.306248	FALSE	1.20066
AL024495.1	0.9368	0.0632	2.69617	0.227777	FALSE	1.19928
MCUB	0.9366	0.0634	2.69279	-0.335792	FALSE	1.19791
TRPM3	0.9366	0.0634	2.69279	0.475732	FALSE	1.19791
SYT2	0.9366	0.0634	2.69279	-0.46013	FALSE	1.19791
GFRA1	0.9364	0.0636	2.68943	0.338349	FALSE	1.19654
MT-ATP6	0.9364	0.0636	2.68943	1.52758	FALSE	1.19654
THBS1	0.9364	0.0636	2.68943	-0.0175552	FALSE	1.19654
PTGER3	0.9362	0.0638	2.68608	0.152031	FALSE	1.19518
AL033504.1	0.9362	0.0638	2.68608	0.0441279	FALSE	1.19518
AC109466.1	0.9362	0.0638	2.68608	0.564603	FALSE	1.19518
AC020704.1	0.9362	0.0638	2.68608	0.0156674	FALSE	1.19518
LINC02745	0.9356	0.0644	2.67607	0.371645	FALSE	1.19111
AC092691.3	0.9354	0.0646	2.67276	-1.15042	FALSE	1.18977
AC073941.1	0.9354	0.0646	2.67276	-0.136424	FALSE	1.18977
KCNMB2-AS1	0.935	0.065	2.66616	-1.12456	FALSE	1.18709
TMEM132D	0.9348	0.0652	2.66287	-0.191464	FALSE	1.18575
SAMD5	0.9346	0.0654	2.6596	0.0930428	FALSE	1.18442
AC093879.1	0.9346	0.0654	2.6596	-1.1677	FALSE	1.18442
LINC01748	0.9346	0.0654	2.6596	0.0643063	FALSE	1.18442
AC090579.1	0.9346	0.0654	2.6596	-1.15694	FALSE	1.18442
MGAT4C	0.9346	0.0654	2.6596	0.401589	FALSE	1.18442
MYO1B	0.9346	0.0654	2.6596	0.201762	FALSE	1.18442
TBL1X	0.9344	0.0656	2.65633	-0.161213	FALSE	1.1831
AP001021.3	0.9344	0.0656	2.65633	-1.26994	FALSE	1.1831
AC016042.1	0.9344	0.0656	2.65633	-1.29348	FALSE	1.1831
CHRM2	0.9342	0.0658	2.65307	-0.184062	FALSE	1.18177
AL109930.1	0.9342	0.0658	2.65307	-0.90479	FALSE	1.18177
FP236383.3	0.9342	0.0658	2.65307	1.40411	FALSE	1.18177
AC109492.1	0.9342	0.0658	2.65307	0.556774	FALSE	1.18177
AC008415.1	0.934	0.066	2.64982	0.55594	FALSE	1.18046
AC008591.1	0.934	0.066	2.64982	-0.574884	FALSE	1.18046
ARAP2	0.934	0.066	2.64982	-0.0288033	FALSE	1.18046
BCL11B	0.934	0.066	2.64982	0.0633631	FALSE	1.18046
TSPAN18	0.934	0.066	2.64982	0.454376	FALSE	1.18046
LINC01697	0.9338	0.0662	2.64658	-0.554804	FALSE	1.17914
AC068051.1	0.9338	0.0662	2.64658	-1.18148	FALSE	1.17914
LINC01580	0.9336	0.0664	2.64335	0.756965	FALSE	1.17783
LINC00200	0.9334	0.0666	2.64013	-1.04328	FALSE	1.17653
MT-ND4	0.9332	0.0668	2.63692	1.40108	FALSE	1.17522
AL161629.1	0.9332	0.0668	2.63692	0.180349	FALSE	1.17522
NPPC	0.9332	0.0668	2.63692	-0.801882	FALSE	1.17522
AP003464.1	0.9332	0.0668	2.63692	-0.597363	FALSE	1.17522
AC008056.1	0.933	0.067	2.63371	-1.24589	FALSE	1.17393
PCDH9-AS2	0.9328	0.0672	2.63052	-1.19389	FALSE	1.17263
MEPE	0.9328	0.0672	2.63052	0.76669	FALSE	1.17263
AC053513.1	0.9328	0.0672	2.63052	-1.05492	FALSE	1.17263
CDH20	0.9328	0.0672	2.63052	0.214532	FALSE	1.17263
AC090709.1	0.9326	0.0674	2.62733	-1.04071	FALSE	1.17134
FBN2	0.9326	0.0674	2.62733	-0.0108266	FALSE	1.17134
C3orf67-AS1	0.9324	0.0676	2.62415	0.128219	FALSE	1.17005
KIRREL3	0.9322	0.0678	2.62099	0.00980782	FALSE	1.16877
ALDH1A2	0.9322	0.0678	2.62099	0.210433	FALSE	1.16877
AL589669.1	0.9322	0.0678	2.62099	0.195833	FALSE	1.16877
AC069437.1	0.932	0.068	2.61782	-1.16114	FALSE	1.16749
FAM163A	0.932	0.068	2.61782	-0.366231	FALSE	1.16749
XACT	0.932	0.068	2.61782	-0.28977	FALSE	1.16749
AC012409.2	0.9318	0.0682	2.61467	-0.981901	FALSE	1.16622
VIPR2	0.9318	0.0682	2.61467	-0.272481	FALSE	1.16622
MT-CO3	0.9316	0.0684	2.61153	1.31439	FALSE	1.16494
CA8	0.9316	0.0684	2.61153	0.742747	FALSE	1.16494
PCDH17	0.9316	0.0684	2.61153	-0.45742	FALSE	1.16494
BACE2	0.9312	0.0688	2.60527	-0.162335	FALSE	1.16241
IGFBP5	0.9312	0.0688	2.60527	0.332851	FALSE	1.16241
ENPEP	0.931	0.069	2.60215	-0.227705	FALSE	1.16115
LINC02257	0.931	0.069	2.60215	0.342205	FALSE	1.16115
AC079352.1	0.931	0.069	2.60215	-0.105731	FALSE	1.16115
ZNF804B	0.9308	0.0692	2.59904	-0.303943	FALSE	1.15989
DCC	0.9308	0.0692	2.59904	0.0865839	FALSE	1.15989
EREG	0.9308	0.0692	2.59904	-0.59584	FALSE	1.15989
ATP11C	0.9306	0.0694	2.59594	-0.156099	FALSE	1.15864
FP671120.4	0.9306	0.0694	2.59594	1.41742	FALSE	1.15864
AC004862.1	0.9306	0.0694	2.59594	-0.40212	FALSE	1.15864
RGMA	0.9306	0.0694	2.59594	0.608182	FALSE	1.15864
SMOC1	0.9306	0.0694	2.59594	0.0397306	FALSE	1.15864
RGS6	0.9306	0.0694	2.59594	-0.177511	FALSE	1.15864
SOX5	0.9304	0.0696	2.59285	-0.00862789	FALSE	1.15739
SYNPR-AS1	0.9302	0.0698	2.58977	-1.02563	FALSE	1.15614
SEMA3C	0.9302	0.0698	2.58977	0.0111084	FALSE	1.15614
AC091932.1	0.9302	0.0698	2.58977	0.356796	FALSE	1.15614
AC068308.1	0.9302	0.0698	2.58977	-1.03557	FALSE	1.15614
AC112770.1	0.9302	0.0698	2.58977	-0.280939	FALSE	1.15614
MIR924HG	0.93	0.07	2.58669	0.283448	FALSE	1.1549
GRIK1	0.93	0.07	2.58669	-0.100785	FALSE	1.1549
MT-ND2	0.93	0.07	2.58669	1.3879	FALSE	1.1549
AC104827.1	0.93	0.07	2.58669	-1.35824	FALSE	1.1549
MT-CO2	0.9296	0.0704	2.58056	1.31489	FALSE	1.15243
NCKAP5	0.9296	0.0704	2.58056	0.262815	FALSE	1.15243
AC016821.1	0.9296	0.0704	2.58056	0.0413508	FALSE	1.15243
AC132803.1	0.9296	0.0704	2.58056	0.477989	FALSE	1.15243
PREX1	0.9294	0.0706	2.57751	-0.231537	FALSE	1.1512
MT-ND1	0.9292	0.0708	2.57446	1.39258	FALSE	1.14997
ABCA9-AS1	0.9292	0.0708	2.57446	-0.963284	FALSE	1.14997
LINC01060	0.929	0.071	2.57143	-0.936479	FALSE	1.14874
AC009264.1	0.929	0.071	2.57143	-0.85911	FALSE	1.14874
PTGFR	0.929	0.071	2.57143	-0.505699	FALSE	1.14874
NFIA-AS2	0.929	0.071	2.57143	-0.084054	FALSE	1.14874
AL138828.1	0.929	0.071	2.57143	-0.736834	FALSE	1.14874
LINC00298	0.929	0.071	2.57143	0.0522947	FALSE	1.14874
TSHZ2	0.9288	0.0712	2.5684	0.0612078	FALSE	1.14752
LINC01965	0.9288	0.0712	2.5684	0.0982933	FALSE	1.14752
AL392023.2	0.9288	0.0712	2.5684	0.241025	FALSE	1.14752
CT69	0.9288	0.0712	2.5684	0.701326	FALSE	1.14752
TENM3-AS1	0.9286	0.0714	2.56538	-1.00043	FALSE	1.1463
AC005040.2	0.9286	0.0714	2.56538	0.27183	FALSE	1.1463
WLS	0.9286	0.0714	2.56538	0.0923209	FALSE	1.1463
CHST8	0.9286	0.0714	2.56538	0.593187	FALSE	1.1463
KCNJ2	0.9286	0.0714	2.56538	-0.776231	FALSE	1.1463
TCERG1L	0.9286	0.0714	2.56538	-0.281116	FALSE	1.1463
KAZN-AS1	0.9284	0.0716	2.56237	-1.22506	FALSE	1.14509
SDC2	0.9284	0.0716	2.56237	-0.127014	FALSE	1.14509
CCN2	0.9284	0.0716	2.56237	-0.014925	FALSE	1.14509
ADGRL4	0.9284	0.0716	2.56237	-0.18381	FALSE	1.14509
SFMBT2	0.9282	0.0718	2.55936	0.00741148	FALSE	1.14388
SNTG2	0.9282	0.0718	2.55936	-0.279481	FALSE	1.14388
EYA4	0.9278	0.0722	2.55338	-0.0618582	FALSE	1.14146
MOCOS	0.9278	0.0722	2.55338	0.0869923	FALSE	1.14146
AC023469.1	0.9276	0.0724	2.55039	1.57929	FALSE	1.14026
FOXO1	0.9274	0.0726	2.54742	0.0616407	FALSE	1.13906
MT-ND4L	0.9274	0.0726	2.54742	1.44713	FALSE	1.13906
OPRM1	0.9274	0.0726	2.54742	0.0333815	FALSE	1.13906
PBX3	0.9274	0.0726	2.54742	0.436213	FALSE	1.13906
PLIN3	0.9272	0.0728	2.54445	0.0536871	FALSE	1.13787
AC022915.2	0.9272	0.0728	2.54445	0.430873	FALSE	1.13787
MIR181A1HG	0.9272	0.0728	2.54445	-0.0386581	FALSE	1.13787
AC004704.1	0.927	0.073	2.54149	0.296749	FALSE	1.13668
LANCL1-AS1	0.927	0.073	2.54149	-0.984641	FALSE	1.13668
AC109472.1	0.9268	0.0732	2.53854	1.53419	FALSE	1.13549
MIR34AHG	0.9266	0.0734	2.5356	0.24122	FALSE	1.1343
LINC01162	0.9266	0.0734	2.5356	0.277921	FALSE	1.1343
AC097511.1	0.9266	0.0734	2.5356	-0.10178	FALSE	1.1343
CDH9	0.9266	0.0734	2.5356	0.0807295	FALSE	1.1343
LINC01980	0.9266	0.0734	2.5356	0.191716	FALSE	1.1343
ISM1	0.9266	0.0734	2.5356	-0.382664	FALSE	1.1343
TMEM132C	0.9266	0.0734	2.5356	0.0609188	FALSE	1.1343
CCDC178	0.9266	0.0734	2.5356	0.870759	FALSE	1.1343
DPP6	0.9266	0.0734	2.5356	0.494509	FALSE	1.1343
KCNS3	0.9266	0.0734	2.5356	-0.0864201	FALSE	1.1343
CCBE1	0.9264	0.0736	2.53266	0.485531	FALSE	1.13312
FAM9B	0.9262	0.0738	2.52973	0.0890861	FALSE	1.13194
KMO	0.9262	0.0738	2.52973	-0.707142	FALSE	1.13194
AC020930.1	0.9262	0.0738	2.52973	-0.285402	FALSE	1.13194
CYP39A1	0.9258	0.0742	2.52389	0.6261	FALSE	1.1296
NWD2	0.9258	0.0742	2.52389	0.453612	FALSE	1.1296
AC026167.1	0.9256	0.0744	2.52099	-0.0538039	FALSE	1.12843
B3GLCT	0.9256	0.0744	2.52099	-0.0182934	FALSE	1.12843
CALCR	0.9256	0.0744	2.52099	0.180306	FALSE	1.12843
GNG12-AS1	0.9254	0.0746	2.51809	0.246209	FALSE	1.12726
AC126121.3	0.9254	0.0746	2.51809	0.123153	FALSE	1.12726
AC027288.3	0.9254	0.0746	2.51809	-0.898006	FALSE	1.12726
KCTD8	0.9252	0.0748	2.51519	-0.428559	FALSE	1.1261
EGF	0.9252	0.0748	2.51519	-0.066699	FALSE	1.1261
FAM198B-AS1	0.9252	0.0748	2.51519	0.135314	FALSE	1.1261
MTRNR2L8	0.925	0.075	2.51231	1.40478	FALSE	1.12494
VWA5B1	0.925	0.075	2.51231	-0.142838	FALSE	1.12494
AC105180.2	0.9248	0.0752	2.50943	-0.391505	FALSE	1.12378
LINC02055	0.9248	0.0752	2.50943	0.301335	FALSE	1.12378
LINC01416	0.9246	0.0754	2.50655	0.182168	FALSE	1.12263
RERGL	0.9246	0.0754	2.50655	-0.0598202	FALSE	1.12263
PRKG1	0.9246	0.0754	2.50655	-0.0243039	FALSE	1.12263
LINC01705	0.9244	0.0756	2.50369	0.339529	FALSE	1.12148
AC010230.1	0.9244	0.0756	2.50369	-0.791498	FALSE	1.12148
AC079793.1	0.9244	0.0756	2.50369	0.515191	FALSE	1.12148
AL356124.1	0.9244	0.0756	2.50369	0.229813	FALSE	1.12148
PAX3	0.9244	0.0756	2.50369	0.717361	FALSE	1.12148
AC016074.2	0.9242	0.0758	2.50083	-0.493034	FALSE	1.12033
BEST3	0.9242	0.0758	2.50083	-0.335239	FALSE	1.12033
EDNRA	0.924	0.076	2.49798	-0.208504	FALSE	1.11919
ST8SIA2	0.924	0.076	2.49798	-0.54741	FALSE	1.11919
PCDH11Y	0.924	0.076	2.49798	-0.481951	FALSE	1.11919
CA10	0.9238	0.0762	2.49513	-0.304329	FALSE	1.11805
MPPED2	0.9236	0.0764	2.4923	-0.0645115	FALSE	1.11691
AC007614.1	0.9234	0.0766	2.48947	-0.559881	FALSE	1.11577
AC128685.1	0.9234	0.0766	2.48947	-0.744814	FALSE	1.11577
AC098617.1	0.9234	0.0766	2.48947	-1.22169	FALSE	1.11577
IGSF21	0.9232	0.0768	2.48664	-0.034301	FALSE	1.11464
TTPA	0.923	0.077	2.48382	-0.324368	FALSE	1.11351
ST18	0.9228	0.0772	2.48101	0.123454	FALSE	1.11238
AL391840.1	0.9226	0.0774	2.47821	0.593642	FALSE	1.11126
PAUPAR	0.9226	0.0774	2.47821	0.550204	FALSE	1.11126
CNTN5	0.9226	0.0774	2.47821	-0.0629492	FALSE	1.11126
LINC02698	0.9224	0.0776	2.47541	-0.0500107	FALSE	1.11014
GNG4	0.9224	0.0776	2.47541	-0.5562	FALSE	1.11014
AL356108.1	0.9224	0.0776	2.47541	0.320683	FALSE	1.11014
AC002463.1	0.9222	0.0778	2.47262	-1.1038	FALSE	1.10902
AC007098.1	0.9222	0.0778	2.47262	-1.08702	FALSE	1.10902
SLC27A6	0.9222	0.0778	2.47262	-0.0292654	FALSE	1.10902
AL589693.1	0.922	0.078	2.46984	0.198691	FALSE	1.10791
BRINP3	0.922	0.078	2.46984	0.239474	FALSE	1.10791
AL022151.1	0.922	0.078	2.46984	-0.244173	FALSE	1.10791
ADAMTS17	0.922	0.078	2.46984	0.110411	FALSE	1.10791
LINC00354	0.9218	0.0782	2.46706	-0.247221	FALSE	1.10679
NRP1	0.9218	0.0782	2.46706	-0.262764	FALSE	1.10679
BMPER	0.9218	0.0782	2.46706	-0.284847	FALSE	1.10679
PRKX	0.9216	0.0784	2.46429	-0.322811	FALSE	1.10568
AC016766.1	0.9216	0.0784	2.46429	0.083756	FALSE	1.10568
EPHA3	0.9216	0.0784	2.46429	-0.148541	FALSE	1.10568
DDX60L	0.9216	0.0784	2.46429	-0.356572	FALSE	1.10568
STAC	0.9216	0.0784	2.46429	0.382639	FALSE	1.10568
VAV3	0.9216	0.0784	2.46429	-0.110674	FALSE	1.10568
TOX2	0.9214	0.0786	2.46152	0.7422	FALSE	1.10458
PRTG	0.9214	0.0786	2.46152	-0.188695	FALSE	1.10458
POTEG	0.9214	0.0786	2.46152	1.55167	FALSE	1.10458
NKAIN1	0.9212	0.0788	2.45876	0.268996	FALSE	1.10347
FSTL1	0.9212	0.0788	2.45876	-0.18785	FALSE	1.10347
AC069228.1	0.9212	0.0788	2.45876	-1.00408	FALSE	1.10347
LINC01811	0.921	0.079	2.45601	0.265764	FALSE	1.10237
ITGA8	0.921	0.079	2.45601	-0.117232	FALSE	1.10237
CXCL14	0.921	0.079	2.45601	-0.650034	FALSE	1.10237
CXCL13	0.921	0.079	2.45601	-0.384235	FALSE	1.10237
MT-CO1	0.9208	0.0792	2.45327	0.96922	FALSE	1.10127
RAB3B	0.9206	0.0794	2.45053	0.0358219	FALSE	1.10018
AL592156.2	0.9206	0.0794	2.45053	0.191464	FALSE	1.10018
AC006305.1	0.9204	0.0796	2.44779	0.191988	FALSE	1.09909
TGFA	0.9204	0.0796	2.44779	-0.268051	FALSE	1.09909
PRKG2	0.92	0.08	2.44235	-0.012269	FALSE	1.09691
COBLL1	0.92	0.08	2.44235	0.418575	FALSE	1.09691
BMP6	0.92	0.08	2.44235	-0.326351	FALSE	1.09691
AL021937.3	0.9198	0.0802	2.43963	0.209524	FALSE	1.09583
ZFPM2-AS1	0.9198	0.0802	2.43963	-0.665067	FALSE	1.09583
AL591686.2	0.9196	0.0804	2.43692	-0.939882	FALSE	1.09474
GRIA4	0.9196	0.0804	2.43692	0.00888061	FALSE	1.09474
KANK1	0.9196	0.0804	2.43692	-0.226994	FALSE	1.09474
ADAMTS9-AS2	0.9196	0.0804	2.43692	0.186493	FALSE	1.09474
LINC02506	0.9196	0.0804	2.43692	0.477678	FALSE	1.09474
MIR4435-2HG	0.9196	0.0804	2.43692	0.286165	FALSE	1.09474
SHISA8	0.9194	0.0806	2.43422	-0.535123	FALSE	1.09366
NRP2	0.9194	0.0806	2.43422	-0.0606303	FALSE	1.09366
CDH13	0.9194	0.0806	2.43422	-0.237922	FALSE	1.09366
VCAN-AS1	0.9192	0.0808	2.43153	-0.87061	FALSE	1.09259
PTPRT	0.919	0.081	2.42884	0.541175	FALSE	1.09151
AC007656.2	0.919	0.081	2.42884	-0.094595	FALSE	1.09151
AC117461.1	0.9188	0.0812	2.42615	-0.650769	FALSE	1.09044
SATB1-AS1	0.9188	0.0812	2.42615	0.373941	FALSE	1.09044
NTNG1	0.9188	0.0812	2.42615	-0.182293	FALSE	1.09044
PCDH15	0.9186	0.0814	2.42348	-0.026794	FALSE	1.08938
PRR16	0.9184	0.0816	2.4208	0.126744	FALSE	1.08831
ZFY	0.9184	0.0816	2.4208	0.460649	FALSE	1.08831
LRTM1	0.9184	0.0816	2.4208	-0.928575	FALSE	1.08831
RPS21	0.918	0.082	2.41548	-0.709341	FALSE	1.08619
ETV5	0.918	0.082	2.41548	-0.947205	FALSE	1.08619
PLD1	0.918	0.082	2.41548	0.0736718	FALSE	1.08619
AC092490.2	0.9178	0.0822	2.41282	1.52004	FALSE	1.08513
LINC02240	0.9176	0.0824	2.41018	-0.310866	FALSE	1.08407
AC022034.3	0.9174	0.0826	2.40753	0.782552	FALSE	1.08302
AL589740.1	0.9174	0.0826	2.40753	0.195036	FALSE	1.08302
AL355835.1	0.9172	0.0828	2.4049	0.158613	FALSE	1.08197
GFAP	0.9172	0.0828	2.4049	1.16698	FALSE	1.08197
RGS16	0.917	0.083	2.40227	-0.56456	FALSE	1.08092
CMYA5	0.917	0.083	2.40227	0.35933	FALSE	1.08092
LINC01933	0.9168	0.0832	2.39964	0.313529	FALSE	1.07988
AL078590.2	0.9168	0.0832	2.39964	0.558821	FALSE	1.07988
LHFPL6	0.9168	0.0832	2.39964	-0.396038	FALSE	1.07988
MIR548A1HG	0.9168	0.0832	2.39964	0.295625	FALSE	1.07988
FGF10	0.9168	0.0832	2.39964	0.160156	FALSE	1.07988
AC092652.2	0.9168	0.0832	2.39964	0.306356	FALSE	1.07988
AC003988.1	0.9166	0.0834	2.39702	-0.160212	FALSE	1.07883
AC007179.1	0.9164	0.0836	2.39441	1.35111	FALSE	1.07779
EYA1	0.9164	0.0836	2.39441	0.173839	FALSE	1.07779
AL591888.1	0.9164	0.0836	2.39441	1.33597	FALSE	1.07779
ZFPM2	0.9162	0.0838	2.3918	0.282047	FALSE	1.07676
TRPC5	0.9162	0.0838	2.3918	0.00557709	FALSE	1.07676
PCDH7	0.9162	0.0838	2.3918	-0.0884364	FALSE	1.07676
AL049869.3	0.9162	0.0838	2.3918	-1.08432	FALSE	1.07676
CDH7	0.9158	0.0842	2.3866	0.0185514	FALSE	1.07469
AC092652.1	0.9156	0.0844	2.38401	0.30374	FALSE	1.07366
MAML3	0.9156	0.0844	2.38401	0.418968	FALSE	1.07366
AC093898.1	0.9156	0.0844	2.38401	0.492894	FALSE	1.07366
PTCHD4	0.9154	0.0846	2.38143	-0.325382	FALSE	1.07263
IGF2BP3	0.9154	0.0846	2.38143	-0.0254612	FALSE	1.07263
AC137770.1	0.9154	0.0846	2.38143	0.462881	FALSE	1.07263
COL4A4	0.9152	0.0848	2.37885	-0.121832	FALSE	1.0716
MT-ND5	0.9152	0.0848	2.37885	1.16546	FALSE	1.0716
AP001831.1	0.9152	0.0848	2.37885	-1.00184	FALSE	1.0716
ANO2	0.915	0.085	2.37627	0.337631	FALSE	1.07058
RPL36AL	0.915	0.085	2.37627	-0.941509	FALSE	1.07058
AP003086.1	0.9148	0.0852	2.3737	-1.0328	FALSE	1.06956
FGF13	0.9148	0.0852	2.3737	-0.0401955	FALSE	1.06956
AL589935.1	0.9146	0.0854	2.37114	0.131031	FALSE	1.06854
PTCHD1-AS	0.9144	0.0856	2.36858	0.0170879	FALSE	1.06753
NECTIN3-AS1	0.9142	0.0858	2.36603	-0.207862	FALSE	1.06651
SASH1	0.9142	0.0858	2.36603	0.213047	FALSE	1.06651
TRPC7	0.9142	0.0858	2.36603	-0.331009	FALSE	1.06651
CREB5	0.914	0.086	2.36348	0.262385	FALSE	1.0655
DIAPH2-AS1	0.9138	0.0862	2.36094	-0.932986	FALSE	1.06449
ADAMTS18	0.9138	0.0862	2.36094	-0.336841	FALSE	1.06449
ST3GAL1	0.9138	0.0862	2.36094	-0.328296	FALSE	1.06449
ACVR1C	0.9136	0.0864	2.35841	-0.106218	FALSE	1.06349
NPNT	0.9136	0.0864	2.35841	-0.428904	FALSE	1.06349
AC005753.2	0.9134	0.0866	2.35587	0.0249891	FALSE	1.06248
TTR	0.9134	0.0866	2.35587	0.104081	FALSE	1.06248
CPED1	0.9134	0.0866	2.35587	-0.00348854	FALSE	1.06248
LINC00616	0.9134	0.0866	2.35587	0.111289	FALSE	1.06248
AL354771.1	0.9134	0.0866	2.35587	-0.427001	FALSE	1.06248
RGS22	0.9134	0.0866	2.35587	-0.0807266	FALSE	1.06248
MOXD1	0.9132	0.0868	2.35335	0.0602107	FALSE	1.06148
ARHGEF26	0.913	0.087	2.35083	-0.597617	FALSE	1.06048
PTN	0.9128	0.0872	2.34831	-0.275085	FALSE	1.05948
PRKCQ	0.9128	0.0872	2.34831	-0.0140848	FALSE	1.05948
ARHGAP6	0.9128	0.0872	2.34831	-0.0426464	FALSE	1.05948
EBF4	0.9128	0.0872	2.34831	-0.139487	FALSE	1.05948
GALNT6	0.9126	0.0874	2.3458	-0.0334392	FALSE	1.05849
SCG2	0.9126	0.0874	2.3458	-0.884315	FALSE	1.05849
ZCCHC24	0.9126	0.0874	2.3458	0.434752	FALSE	1.05849
RARB	0.9126	0.0874	2.3458	-0.15275	FALSE	1.05849
AL353784.1	0.9124	0.0876	2.3433	-0.269596	FALSE	1.0575
RGS20	0.9122	0.0878	2.3408	0.0636883	FALSE	1.05651
STPG2-AS1	0.9122	0.0878	2.3408	-0.255262	FALSE	1.05651
SPATA13	0.9122	0.0878	2.3408	0.0901175	FALSE	1.05651
STK33	0.9122	0.0878	2.3408	0.0345454	FALSE	1.05651
SLC16A12	0.9122	0.0878	2.3408	-0.0109925	FALSE	1.05651
LOXHD1	0.9122	0.0878	2.3408	-0.0127158	FALSE	1.05651
LINC02144	0.9122	0.0878	2.3408	-0.798286	FALSE	1.05651
RND3	0.912	0.088	2.3383	-0.682379	FALSE	1.05552
AC026462.4	0.912	0.088	2.3383	1.32252	FALSE	1.05552
AC116534.1	0.9118	0.0882	2.33581	-0.136972	FALSE	1.05453
FAU	0.9116	0.0884	2.33333	-0.755717	FALSE	1.05355
TAC1	0.9116	0.0884	2.33333	-0.648432	FALSE	1.05355
NRG1	0.9116	0.0884	2.33333	-0.176771	FALSE	1.05355
NDST4	0.9116	0.0884	2.33333	-0.247381	FALSE	1.05355
LINC01579	0.9114	0.0886	2.33085	0.284702	FALSE	1.05257
FSTL5	0.9114	0.0886	2.33085	-0.0266895	FALSE	1.05257
GALNT14	0.911	0.089	2.32591	-0.108277	FALSE	1.05061
STUM	0.911	0.089	2.32591	-0.395653	FALSE	1.05061
ANTXR2	0.911	0.089	2.32591	0.225648	FALSE	1.05061
STK32B	0.911	0.089	2.32591	-0.0855265	FALSE	1.05061
HIF3A	0.9108	0.0892	2.32344	0.146959	FALSE	1.04964
CYYR1	0.9108	0.0892	2.32344	0.387264	FALSE	1.04964
TPD52L1	0.9108	0.0892	2.32344	-0.400121	FALSE	1.04964
RHOJ	0.9108	0.0892	2.32344	0.262438	FALSE	1.04964
HEG1	0.9106	0.0894	2.32098	0.307414	FALSE	1.04866
ZNF208	0.9106	0.0894	2.32098	-0.134978	FALSE	1.04866
CFTR	0.9106	0.0894	2.32098	-1.03123	FALSE	1.04866
AC008691.1	0.9106	0.0894	2.32098	0.0150743	FALSE	1.04866
KCNH5	0.9104	0.0896	2.31853	-0.0189891	FALSE	1.04769
CDH12	0.9104	0.0896	2.31853	-0.250015	FALSE	1.04769
LINC02328	0.9102	0.0898	2.31608	-0.184916	FALSE	1.04672
FGFR3	0.9102	0.0898	2.31608	0.501232	FALSE	1.04672
AC068722.1	0.9102	0.0898	2.31608	0.212544	FALSE	1.04672
ROR2	0.9102	0.0898	2.31608	0.514337	FALSE	1.04672
DPP10	0.9102	0.0898	2.31608	0.188675	FALSE	1.04672
FAXDC2	0.9102	0.0898	2.31608	0.0855842	FALSE	1.04672
COL19A1	0.9102	0.0898	2.31608	-0.443749	FALSE	1.04672
TACR1	0.91	0.09	2.31363	-0.0930157	FALSE	1.04576
C8orf34	0.91	0.09	2.31363	-0.301781	FALSE	1.04576
LINC01885	0.91	0.09	2.31363	0.229202	FALSE	1.04576
NKAIN2	0.91	0.09	2.31363	0.233932	FALSE	1.04576
AC022523.1	0.9098	0.0902	2.3112	0.222572	FALSE	1.04479
TMEM51-AS1	0.9096	0.0904	2.30876	0.00625181	FALSE	1.04383
IL18R1	0.9096	0.0904	2.30876	-0.059927	FALSE	1.04383
LRMDA	0.9096	0.0904	2.30876	0.435974	FALSE	1.04383
AC010967.1	0.9096	0.0904	2.30876	-0.425127	FALSE	1.04383
TRHDE	0.9092	0.0908	2.30391	0.0256953	FALSE	1.04191
AC097713.1	0.9092	0.0908	2.30391	-0.635192	FALSE	1.04191
ARHGAP29	0.9092	0.0908	2.30391	-0.214785	FALSE	1.04191
AC090204.1	0.909	0.091	2.30149	-0.111479	FALSE	1.04096
AL033523.1	0.9088	0.0912	2.29907	0.291818	FALSE	1.04001
FIRRE	0.9088	0.0912	2.29907	0.116846	FALSE	1.04001
CDKN2B-AS1	0.9088	0.0912	2.29907	0.288357	FALSE	1.04001
LINC02223	0.9088	0.0912	2.29907	0.22528	FALSE	1.04001
DCHS2	0.9086	0.0914	2.29666	-0.121013	FALSE	1.03905
GASK1B	0.9086	0.0914	2.29666	0.232757	FALSE	1.03905
GJA1	0.9084	0.0916	2.29425	0.827571	FALSE	1.0381
FBXL7	0.9084	0.0916	2.29425	-0.0599675	FALSE	1.0381
FGFR2	0.9084	0.0916	2.29425	0.279542	FALSE	1.0381
NEAT1	0.908	0.092	2.28946	0.363774	FALSE	1.03621
ATP1A2	0.9076	0.0924	2.28468	0.690343	FALSE	1.03433
PDZRN4	0.9076	0.0924	2.28468	0.0868402	FALSE	1.03433
TUBB2A	0.9074	0.0926	2.28229	-0.835851	FALSE	1.03339
AC019211.1	0.9074	0.0926	2.28229	0.465822	FALSE	1.03339
BICC1	0.9074	0.0926	2.28229	0.390652	FALSE	1.03339
RORA-AS1	0.9074	0.0926	2.28229	-0.910971	FALSE	1.03339
ZFHX4-AS1	0.9072	0.0928	2.27992	0.0304565	FALSE	1.03245
LDLRAD3	0.9072	0.0928	2.27992	0.154099	FALSE	1.03245
AP001977.1	0.9072	0.0928	2.27992	0.0359101	FALSE	1.03245
STXBP6	0.9072	0.0928	2.27992	0.300613	FALSE	1.03245
EPHA7	0.9068	0.0932	2.27517	0.0372558	FALSE	1.03058
SEMA5A	0.9068	0.0932	2.27517	-0.151414	FALSE	1.03058
HLA-A	0.9068	0.0932	2.27517	-0.727772	FALSE	1.03058
ATP2B4	0.9066	0.0934	2.27281	0.306215	FALSE	1.02965
LINC02073	0.9066	0.0934	2.27281	-0.214813	FALSE	1.02965
AC007389.1	0.9066	0.0934	2.27281	-0.910789	FALSE	1.02965
AC023282.1	0.9066	0.0934	2.27281	-0.452866	FALSE	1.02965
AC091078.1	0.9064	0.0936	2.27045	0.586287	FALSE	1.02872
TNFAIP8	0.9064	0.0936	2.27045	0.164994	FALSE	1.02872
ANKRD18A	0.9062	0.0938	2.2681	0.164367	FALSE	1.0278
LINC02397	0.9062	0.0938	2.2681	-0.447585	FALSE	1.0278
AC112493.1	0.9062	0.0938	2.2681	-0.327112	FALSE	1.0278
ZNF462	0.9062	0.0938	2.2681	-0.334187	FALSE	1.0278
CPNE8	0.9062	0.0938	2.2681	-0.268627	FALSE	1.0278
IGFBP7	0.906	0.094	2.26574	0.271806	FALSE	1.02687
ROR1-AS1	0.906	0.094	2.26574	1.17395	FALSE	1.02687
ZBTB20	0.906	0.094	2.26574	-0.00835466	FALSE	1.02687
RPS27A	0.906	0.094	2.26574	-0.759359	FALSE	1.02687
AC008571.2	0.906	0.094	2.26574	0.173674	FALSE	1.02687
AL161734.2	0.906	0.094	2.26574	1.01464	FALSE	1.02687
AC087627.1	0.906	0.094	2.26574	0.23981	FALSE	1.02687
LINC00299	0.9058	0.0942	2.2634	0.081954	FALSE	1.02595
CFAP299	0.9058	0.0942	2.2634	0.0470228	FALSE	1.02595
AC005062.1	0.9058	0.0942	2.2634	0.137635	FALSE	1.02595
WHRN	0.9058	0.0942	2.2634	0.280632	FALSE	1.02595
KCNQ5	0.9054	0.0946	2.25872	0.347847	FALSE	1.02411
ZBTB7C	0.9054	0.0946	2.25872	0.212789	FALSE	1.02411
C8orf34-AS1	0.9054	0.0946	2.25872	-0.442543	FALSE	1.02411
DISC1	0.9054	0.0946	2.25872	0.381717	FALSE	1.02411
GRAMD1C	0.9052	0.0948	2.25639	0.262554	FALSE	1.02319
ANKUB1	0.905	0.095	2.25406	-0.844602	FALSE	1.02228
KCNK13	0.905	0.095	2.25406	0.083086	FALSE	1.02228
ANKFN1	0.9048	0.0952	2.25173	0.0421696	FALSE	1.02136
HIST1H2AC	0.9048	0.0952	2.25173	0.80516	FALSE	1.02136
NLGN4Y	0.9048	0.0952	2.25173	0.175625	FALSE	1.02136
LGR5	0.9044	0.0956	2.2471	-0.39054	FALSE	1.01954
RPL18A	0.9042	0.0958	2.24479	-0.717783	FALSE	1.01863
LINC00924	0.904	0.096	2.24248	0.339143	FALSE	1.01773
HTR1E	0.904	0.096	2.24248	0.0420978	FALSE	1.01773
AC016687.2	0.904	0.096	2.24248	1.02629	FALSE	1.01773
HSPA1B	0.904	0.096	2.24248	0.22467	FALSE	1.01773
PRELID2	0.9038	0.0962	2.24018	0.349674	FALSE	1.01682
HSPB1	0.9038	0.0962	2.24018	0.327881	FALSE	1.01682
ADAMTS1	0.9038	0.0962	2.24018	-0.0253205	FALSE	1.01682
IQCJ-SCHIP1	0.9038	0.0962	2.24018	0.33771	FALSE	1.01682
DACH1	0.9038	0.0962	2.24018	-0.108428	FALSE	1.01682
GPC5-AS1	0.9038	0.0962	2.24018	1.08117	FALSE	1.01682
UNC5D	0.9036	0.0964	2.23788	0.173561	FALSE	1.01592
AC063944.1	0.9036	0.0964	2.23788	-0.721486	FALSE	1.01592
AC067956.1	0.9036	0.0964	2.23788	0.410442	FALSE	1.01592
AC002066.1	0.9036	0.0964	2.23788	0.364375	FALSE	1.01592
TDO2	0.9034	0.0966	2.23559	-0.0793233	FALSE	1.01502
PAX6	0.9032	0.0968	2.2333	0.24551	FALSE	1.01412
CTXND1	0.903	0.097	2.23101	-0.0156899	FALSE	1.01323
LINC02641	0.903	0.097	2.23101	0.434596	FALSE	1.01323
LINC01137	0.903	0.097	2.23101	0.412411	FALSE	1.01323
MYCBP2-AS1	0.903	0.097	2.23101	-0.861546	FALSE	1.01323
ARHGEF28	0.903	0.097	2.23101	-0.189533	FALSE	1.01323
RASGRF2	0.9028	0.0972	2.22873	-0.17705	FALSE	1.01233
TEX15	0.9028	0.0972	2.22873	0.218786	FALSE	1.01233
SDK2	0.9028	0.0972	2.22873	0.521706	FALSE	1.01233
CACHD1	0.9026	0.0974	2.22645	0.487626	FALSE	1.01144
AC132153.1	0.9024	0.0976	2.22418	-0.0126371	FALSE	1.01055
HRH1	0.9024	0.0976	2.22418	-0.133855	FALSE	1.01055
RBMS3-AS3	0.9024	0.0976	2.22418	-0.411679	FALSE	1.01055
AC079921.1	0.9024	0.0976	2.22418	-0.728805	FALSE	1.01055
LINC02006	0.9022	0.0978	2.22191	-0.0957794	FALSE	1.00966
GPC6	0.9022	0.0978	2.22191	0.0472951	FALSE	1.00966
ITGB8	0.902	0.098	2.21965	0.0821228	FALSE	1.00877
ST6GALNAC5	0.902	0.098	2.21965	0.447251	FALSE	1.00877
AC022031.2	0.9018	0.0982	2.21739	-0.0168953	FALSE	1.00789
FKBP5	0.9016	0.0984	2.21513	0.515606	FALSE	1.007
MDGA1	0.9014	0.0986	2.21288	0.129678	FALSE	1.00612
HEPH	0.9014	0.0986	2.21288	0.00383425	FALSE	1.00612
MEF2C-AS2	0.9012	0.0988	2.21063	-0.567966	FALSE	1.00524
EYS	0.9012	0.0988	2.21063	-0.141319	FALSE	1.00524
RPS4X	0.9012	0.0988	2.21063	-0.780883	FALSE	1.00524
ABTB2	0.901	0.099	2.20839	0.302289	FALSE	1.00436
RPL41	0.901	0.099	2.20839	-0.68124	FALSE	1.00436
LINC02742	0.901	0.099	2.20839	1.163	FALSE	1.00436
MT-ND6	0.9008	0.0992	2.20615	0.931828	FALSE	1.00349
FREM2	0.9008	0.0992	2.20615	0.261013	FALSE	1.00349
SPAG17	0.9008	0.0992	2.20615	-0.18993	FALSE	1.00349
SEMA3E	0.9008	0.0992	2.20615	0.562675	FALSE	1.00349
VGLL3	0.9008	0.0992	2.20615	-0.0237102	FALSE	1.00349
AC105031.2	0.9008	0.0992	2.20615	1.10994	FALSE	1.00349
AC090403.1	0.9006	0.0994	2.20391	0.116226	FALSE	1.00261
LINC00598	0.9006	0.0994	2.20391	0.23474	FALSE	1.00261
AC019197.1	0.9004	0.0996	2.20168	0.0368958	FALSE	1.00174
RPL26	0.9004	0.0996	2.20168	-0.89193	FALSE	1.00174
LYPD6	0.9004	0.0996	2.20168	0.111905	FALSE	1.00174
SEMA6A	0.9002	0.0998	2.19945	-0.143417	FALSE	1.00087
AC114689.3	0.9	0.1	2.19722	-0.121504	FALSE	1
AC021851.2	0.8998	0.1002	2.195	-0.0872378	FALSE	0.999132
AC072062.1	0.8998	0.1002	2.195	-0.560543	FALSE	0.999132
THSD4	0.8998	0.1002	2.195	-0.100244	FALSE	0.999132
AC091912.3	0.8996	0.1004	2.19279	-0.0185723	FALSE	0.998266
LY86	0.8996	0.1004	2.19279	0.239727	FALSE	0.998266
RPL8	0.8996	0.1004	2.19279	-0.636278	FALSE	0.998266
KLHL1	0.8996	0.1004	2.19279	0.492656	FALSE	0.998266
LINC01902	0.8994	0.1006	2.19058	0.0223145	FALSE	0.997402
ITGBL1	0.8994	0.1006	2.19058	-0.577677	FALSE	0.997402
AC008825.1	0.8992	0.1008	2.18837	0.876484	FALSE	0.996539
RPS28	0.8992	0.1008	2.18837	-0.623551	FALSE	0.996539
CPS1	0.899	0.101	2.18616	-0.0926475	FALSE	0.995679
AC092640.1	0.899	0.101	2.18616	0.0726919	FALSE	0.995679
AC007368.1	0.8988	0.1012	2.18396	-0.172246	FALSE	0.994819
TMEM144	0.8986	0.1014	2.18176	-0.0421681	FALSE	0.993962
ITGA1	0.8986	0.1014	2.18176	0.0446739	FALSE	0.993962
LINC02147	0.8984	0.1016	2.17957	0.194798	FALSE	0.993106
SUCLG2-AS1	0.8984	0.1016	2.17957	-0.248157	FALSE	0.993106
TMEM163	0.8984	0.1016	2.17957	0.162757	FALSE	0.993106
RPL10	0.8982	0.1018	2.17738	-0.602253	FALSE	0.992252
OTOF	0.8982	0.1018	2.17738	0.11688	FALSE	0.992252
SOX2-OT	0.8982	0.1018	2.17738	-0.346942	FALSE	0.992252
RPL7A	0.898	0.102	2.1752	-0.615734	FALSE	0.9914
AC124254.2	0.898	0.102	2.1752	0.120929	FALSE	0.9914
ADAMTS3	0.898	0.102	2.1752	0.220653	FALSE	0.9914
AC020637.1	0.8978	0.1022	2.17302	0.697535	FALSE	0.990549
LPAR1	0.8978	0.1022	2.17302	0.674434	FALSE	0.990549
RAB37	0.8978	0.1022	2.17302	0.0487108	FALSE	0.990549
TMTC2	0.8976	0.1024	2.17084	0.230364	FALSE	0.9897
BCAS1	0.8976	0.1024	2.17084	0.441157	FALSE	0.9897
RPS15	0.8974	0.1026	2.16866	-0.590388	FALSE	0.988853
PLXND1	0.897	0.103	2.16433	0.874141	FALSE	0.987163
HMCN2	0.897	0.103	2.16433	-0.104665	FALSE	0.987163
AP000282.1	0.8968	0.1032	2.16216	-0.249842	FALSE	0.98632
MBP	0.8968	0.1032	2.16216	0.0319438	FALSE	0.98632
SLC7A11-AS1	0.8966	0.1034	2.16	-0.220479	FALSE	0.985479
AP000943.2	0.8966	0.1034	2.16	0.343316	FALSE	0.985479
LINC01182	0.8966	0.1034	2.16	0.070076	FALSE	0.985479
LINC02664	0.8964	0.1036	2.15785	-0.0800428	FALSE	0.98464
LMO3	0.8964	0.1036	2.15785	0.199815	FALSE	0.98464
SNHG31	0.8964	0.1036	2.15785	-0.368675	FALSE	0.98464
TAFA1	0.8964	0.1036	2.15785	0.214286	FALSE	0.98464
SGCD	0.896	0.104	2.15355	-0.368103	FALSE	0.982967
ITPR2	0.8958	0.1042	2.1514	0.081851	FALSE	0.982132
LINC02343	0.8952	0.1048	2.14499	0.21155	FALSE	0.979639
PCP4	0.8952	0.1048	2.14499	-0.247171	FALSE	0.979639
AC005699.1	0.8952	0.1048	2.14499	-0.436178	FALSE	0.979639
SLCO1C1	0.895	0.105	2.14286	-0.0858645	FALSE	0.978811
RPS27	0.8948	0.1052	2.14074	-0.570669	FALSE	0.977984
CRTAC1	0.8948	0.1052	2.14074	0.720167	FALSE	0.977984
CHODL	0.8946	0.1054	2.13861	-0.0692635	FALSE	0.977159
PARD3B	0.8946	0.1054	2.13861	0.0490174	FALSE	0.977159
HHIP	0.8946	0.1054	2.13861	-0.562527	FALSE	0.977159
NETO2	0.8946	0.1054	2.13861	-0.355682	FALSE	0.977159
GHR	0.8944	0.1056	2.13649	0.11296	FALSE	0.976336
PLCH1	0.8944	0.1056	2.13649	-0.117834	FALSE	0.976336
KCNMB4	0.8944	0.1056	2.13649	-0.197416	FALSE	0.976336
LINC01609	0.8942	0.1058	2.13438	1.07148	FALSE	0.975514
ZFP36L1	0.8942	0.1058	2.13438	0.598051	FALSE	0.975514
RPL39	0.894	0.106	2.13227	-0.555983	FALSE	0.974694
SPP1	0.894	0.106	2.13227	0.633424	FALSE	0.974694
LINC01151	0.894	0.106	2.13227	0.468123	FALSE	0.974694
AL031073.2	0.8938	0.1062	2.13016	-0.0419574	FALSE	0.973875
ITM2C	0.8938	0.1062	2.13016	-0.705481	FALSE	0.973875
RPL29	0.8936	0.1064	2.12805	-0.589375	FALSE	0.973058
LINC01090	0.8936	0.1064	2.12805	-0.195665	FALSE	0.973058
AC115622.1	0.8934	0.1066	2.12595	-0.451159	FALSE	0.972243
LINC01387	0.8934	0.1066	2.12595	0.106782	FALSE	0.972243
RPL12	0.8934	0.1066	2.12595	-0.667007	FALSE	0.972243
LINC01320	0.8934	0.1066	2.12595	0.473622	FALSE	0.972243
AC018541.1	0.8934	0.1066	2.12595	0.934317	FALSE	0.972243
LINC01608	0.8932	0.1068	2.12385	0.501559	FALSE	0.971429
AP003100.2	0.8932	0.1068	2.12385	0.880143	FALSE	0.971429
SMOC2	0.893	0.107	2.12176	-0.104342	FALSE	0.970616
ADAMTS19	0.893	0.107	2.12176	-0.298459	FALSE	0.970616
TPRG1	0.893	0.107	2.12176	0.109544	FALSE	0.970616
CMTM7	0.8928	0.1072	2.11967	-0.625183	FALSE	0.969805
LINC02196	0.8928	0.1072	2.11967	-0.293609	FALSE	0.969805
AC104035.1	0.8928	0.1072	2.11967	0.202998	FALSE	0.969805
AQP4	0.8928	0.1072	2.11967	0.525522	FALSE	0.969805
CCDC85B	0.8926	0.1074	2.11758	-0.5902	FALSE	0.968996
AC124854.1	0.8926	0.1074	2.11758	0.123493	FALSE	0.968996
AL157944.1	0.8926	0.1074	2.11758	0.227421	FALSE	0.968996
LTBP1	0.8924	0.1076	2.11549	0.0423393	FALSE	0.968188
PDE3A	0.8924	0.1076	2.11549	-0.218376	FALSE	0.968188
AC105402.3	0.8924	0.1076	2.11549	0.330834	FALSE	0.968188
CDK18	0.8924	0.1076	2.11549	0.0376225	FALSE	0.968188
AC105094.2	0.8924	0.1076	2.11549	0.102358	FALSE	0.968188
CALCB	0.8922	0.1078	2.11341	-0.0806179	FALSE	0.967381
AC006972.1	0.8922	0.1078	2.11341	1.01597	FALSE	0.967381
MEGF10	0.892	0.108	2.11133	0.244991	FALSE	0.966576
AC008574.1	0.8918	0.1082	2.10926	0.119019	FALSE	0.965773
AL358937.1	0.8918	0.1082	2.10926	0.666599	FALSE	0.965773
CDH6	0.8918	0.1082	2.10926	0.38545	FALSE	0.965773
RPS18	0.8918	0.1082	2.10926	-0.669528	FALSE	0.965773
TOX	0.8916	0.1084	2.10719	0.478724	FALSE	0.964971
SELENOM	0.8916	0.1084	2.10719	-0.50773	FALSE	0.964971
RPL38	0.8914	0.1086	2.10512	-0.564418	FALSE	0.96417
ST6GAL1	0.8914	0.1086	2.10512	0.202434	FALSE	0.96417
AC018697.1	0.8914	0.1086	2.10512	0.198013	FALSE	0.96417
GREB1L	0.8914	0.1086	2.10512	-0.0314717	FALSE	0.96417
C12orf40	0.8914	0.1086	2.10512	-0.732571	FALSE	0.96417
RPS13	0.8912	0.1088	2.10306	-0.561498	FALSE	0.963371
RPS12	0.891	0.109	2.101	-0.694571	FALSE	0.962574
TLL1	0.891	0.109	2.101	-0.12031	FALSE	0.962574
FABP5	0.8906	0.1094	2.09688	-0.616259	FALSE	0.960983
ADAM12	0.8904	0.1096	2.09483	-0.366725	FALSE	0.960189
AC007402.1	0.8902	0.1098	2.09279	-0.189613	FALSE	0.959398
SLC25A48	0.8902	0.1098	2.09279	-0.251421	FALSE	0.959398
RPL7	0.8902	0.1098	2.09279	-0.623601	FALSE	0.959398
AC015631.1	0.89	0.11	2.09074	0.172084	FALSE	0.958607
AC012405.1	0.89	0.11	2.09074	0.158754	FALSE	0.958607
DACH2	0.89	0.11	2.09074	-0.229698	FALSE	0.958607
PVT1	0.8898	0.1102	2.0887	-0.0721536	FALSE	0.957818
LINC00558	0.8898	0.1102	2.0887	0.938477	FALSE	0.957818
DCDC1	0.8896	0.1104	2.08666	0.30571	FALSE	0.957031
RPS7	0.8896	0.1104	2.08666	-0.668431	FALSE	0.957031
MGST1	0.8896	0.1104	2.08666	-0.379758	FALSE	0.957031
CHRM5	0.8894	0.1106	2.08463	-0.378437	FALSE	0.956245
DOCK5	0.8894	0.1106	2.08463	0.606977	FALSE	0.956245
AC096719.1	0.8892	0.1108	2.0826	-0.0782614	FALSE	0.95546
FRMD4B	0.889	0.111	2.08057	0.204935	FALSE	0.954677
SLC1A3	0.889	0.111	2.08057	0.54494	FALSE	0.954677
AC244102.4	0.889	0.111	2.08057	0.90349	FALSE	0.954677
AC073316.3	0.889	0.111	2.08057	0.206708	FALSE	0.954677
AC073050.1	0.8888	0.1112	2.07854	0.164844	FALSE	0.953895
CRYAB	0.8888	0.1112	2.07854	-0.120904	FALSE	0.953895
RMST	0.8886	0.1114	2.07652	0.0954919	FALSE	0.953115
HIST1H4C	0.8886	0.1114	2.07652	-0.304103	FALSE	0.953115
LINC01807	0.8886	0.1114	2.07652	-0.455389	FALSE	0.953115
PAPSS2	0.8886	0.1114	2.07652	-0.0199113	FALSE	0.953115
GPR156	0.8884	0.1116	2.0745	-0.041419	FALSE	0.952336
AC113137.1	0.8882	0.1118	2.07249	-0.113138	FALSE	0.951558
LRRK1	0.8882	0.1118	2.07249	-0.0170612	FALSE	0.951558
RPS23	0.8882	0.1118	2.07249	-0.58889	FALSE	0.951558
AC007100.1	0.888	0.112	2.07047	0.0222864	FALSE	0.950782
RPL10A	0.888	0.112	2.07047	-0.657151	FALSE	0.950782
ARHGAP24	0.888	0.112	2.07047	0.107001	FALSE	0.950782
CLMN	0.888	0.112	2.07047	-0.18712	FALSE	0.950782
ATP10A	0.888	0.112	2.07047	0.3878	FALSE	0.950782
AL078602.1	0.8878	0.1122	2.06846	-0.00697517	FALSE	0.950007
PCSK1N	0.8878	0.1122	2.06846	-0.417753	FALSE	0.950007
GRID2	0.8876	0.1124	2.06646	0.119278	FALSE	0.949234
MAG	0.8876	0.1124	2.06646	0.700877	FALSE	0.949234
MAML2	0.8874	0.1126	2.06445	0.0818715	FALSE	0.948462
PLCG2	0.8872	0.1128	2.06245	0.145274	FALSE	0.947691
Z93403.1	0.8872	0.1128	2.06245	0.251724	FALSE	0.947691
NOS1	0.8872	0.1128	2.06245	0.236228	FALSE	0.947691
AC108690.1	0.8872	0.1128	2.06245	-0.17222	FALSE	0.947691
AC005165.1	0.887	0.113	2.06046	0.0712218	FALSE	0.946922
LINC01237	0.887	0.113	2.06046	0.179078	FALSE	0.946922
CLSTN2	0.887	0.113	2.06046	0.30968	FALSE	0.946922
NXPH1	0.8868	0.1132	2.05846	0.393249	FALSE	0.946154
SLC39A11	0.8866	0.1134	2.05647	-0.208955	FALSE	0.945387
AL358944.1	0.8866	0.1134	2.05647	0.186005	FALSE	0.945387
MAMDC2	0.8866	0.1134	2.05647	-0.712347	FALSE	0.945387
HS3ST4	0.8866	0.1134	2.05647	0.268109	FALSE	0.945387
COL14A1	0.8864	0.1136	2.05448	-0.209291	FALSE	0.944622
LINC00609	0.8864	0.1136	2.05448	0.402565	FALSE	0.944622
AC004160.1	0.8864	0.1136	2.05448	-0.569628	FALSE	0.944622
LINC01524	0.8864	0.1136	2.05448	0.00907516	FALSE	0.944622
RPL18	0.8862	0.1138	2.0525	-0.521491	FALSE	0.943858
NPSR1	0.8862	0.1138	2.0525	0.0813999	FALSE	0.943858
PHF21B	0.8862	0.1138	2.0525	0.12089	FALSE	0.943858
PDGFC	0.8862	0.1138	2.0525	0.211658	FALSE	0.943858
CDH1	0.886	0.114	2.05052	0.449809	FALSE	0.943095
HS3ST2	0.8858	0.1142	2.04854	0.168417	FALSE	0.942334
RNASEK	0.8858	0.1142	2.04854	-0.638983	FALSE	0.942334
HCRTR2	0.8858	0.1142	2.04854	0.268491	FALSE	0.942334
CD22	0.8856	0.1144	2.04656	0.657978	FALSE	0.941574
RORB	0.8854	0.1146	2.04459	0.568532	FALSE	0.940815
RPLP1	0.8854	0.1146	2.04459	-0.527898	FALSE	0.940815
RFTN2	0.8854	0.1146	2.04459	0.380283	FALSE	0.940815
LRRIQ3	0.8854	0.1146	2.04459	0.481633	FALSE	0.940815
ST8SIA6	0.8852	0.1148	2.04262	-0.181126	FALSE	0.940058
NCAM2	0.8852	0.1148	2.04262	0.0389838	FALSE	0.940058
CDHR3	0.8852	0.1148	2.04262	0.225045	FALSE	0.940058
LY86-AS1	0.885	0.115	2.04066	0.535782	FALSE	0.939302
TMSB4X	0.885	0.115	2.04066	-0.379844	FALSE	0.939302
LINC01411	0.885	0.115	2.04066	0.134957	FALSE	0.939302
CPT1A	0.885	0.115	2.04066	-0.00158119	FALSE	0.939302
CHST9	0.8848	0.1152	2.03869	-0.196835	FALSE	0.938548
AC114316.1	0.8848	0.1152	2.03869	-0.167464	FALSE	0.938548
ROR1	0.8848	0.1152	2.03869	0.26449	FALSE	0.938548
LINC01950	0.8848	0.1152	2.03869	0.0446172	FALSE	0.938548
AC092445.1	0.8846	0.1154	2.03673	0.873812	FALSE	0.937794
ADAMTS9	0.8844	0.1156	2.03477	-0.139492	FALSE	0.937042
TP63	0.8844	0.1156	2.03477	0.223323	FALSE	0.937042
AC107223.1	0.8842	0.1158	2.03282	-0.34372	FALSE	0.936291
AL158077.2	0.8842	0.1158	2.03282	0.169162	FALSE	0.936291
ADAMTSL1	0.8842	0.1158	2.03282	0.264921	FALSE	0.936291
GPC5	0.884	0.116	2.03087	0.0788221	FALSE	0.935542
AL357507.1	0.884	0.116	2.03087	0.228084	FALSE	0.935542
MOBP	0.884	0.116	2.03087	0.493354	FALSE	0.935542
EYA2	0.8838	0.1162	2.02892	0.267218	FALSE	0.934794
AC125613.1	0.8838	0.1162	2.02892	-0.675134	FALSE	0.934794
LRP2	0.8838	0.1162	2.02892	0.0459566	FALSE	0.934794
GRM8	0.8838	0.1162	2.02892	-0.290516	FALSE	0.934794
AC104574.2	0.8836	0.1164	2.02697	0.106647	FALSE	0.934047
PDGFD	0.8836	0.1164	2.02697	0.392156	FALSE	0.934047
PCED1B	0.8836	0.1164	2.02697	-0.1455	FALSE	0.934047
AL591519.1	0.8836	0.1164	2.02697	0.0268002	FALSE	0.934047
AL596087.2	0.8834	0.1166	2.02503	-0.258807	FALSE	0.933301
RPL34	0.8834	0.1166	2.02503	-0.530285	FALSE	0.933301
CALB1	0.8834	0.1166	2.02503	-0.0172558	FALSE	0.933301
SGO1-AS1	0.8832	0.1168	2.02309	-0.00792122	FALSE	0.932557
MIR31HG	0.8832	0.1168	2.02309	0.603108	FALSE	0.932557
LINC02408	0.883	0.117	2.02115	0.0654125	FALSE	0.931814
MEGF11	0.883	0.117	2.02115	0.0932622	FALSE	0.931814
RPL35	0.883	0.117	2.02115	-0.473007	FALSE	0.931814
SEMA3D	0.883	0.117	2.02115	0.153145	FALSE	0.931814
PRLR	0.883	0.117	2.02115	0.289727	FALSE	0.931814
LINC02109	0.883	0.117	2.02115	0.312397	FALSE	0.931814
MIR4713HG	0.8828	0.1172	2.01922	0.178326	FALSE	0.931072
CPNE4	0.8828	0.1172	2.01922	0.0297413	FALSE	0.931072
APOLD1	0.8826	0.1174	2.01729	0.430516	FALSE	0.930332
HSPA8	0.8826	0.1174	2.01729	-0.324541	FALSE	0.930332
CDH4	0.8824	0.1176	2.01536	-0.10752	FALSE	0.929593
ATP10B	0.8824	0.1176	2.01536	-0.291749	FALSE	0.929593
MT2A	0.8822	0.1178	2.01343	0.350918	FALSE	0.928855
AC093765.2	0.882	0.118	2.01151	-0.156027	FALSE	0.928118
CEMIP	0.882	0.118	2.01151	0.214112	FALSE	0.928118
SLIT3	0.882	0.118	2.01151	0.49136	FALSE	0.928118
CUX2	0.8818	0.1182	2.00959	0.607668	FALSE	0.927383
AC083870.1	0.8818	0.1182	2.00959	-0.515008	FALSE	0.927383
SLC7A11	0.8818	0.1182	2.00959	-0.00739908	FALSE	0.927383
AC022325.2	0.8816	0.1184	2.00767	0.270514	FALSE	0.926648
AL162411.1	0.8816	0.1184	2.00767	0.222992	FALSE	0.926648
AKAP13	0.8814	0.1186	2.00575	0.331008	FALSE	0.925915
AOAH	0.8812	0.1188	2.00384	0.110456	FALSE	0.925184
FTL	0.8812	0.1188	2.00384	-0.500931	FALSE	0.925184
CHL1-AS2	0.881	0.119	2.00193	0.236847	FALSE	0.924453
ABCA8	0.881	0.119	2.00193	0.606259	FALSE	0.924453
AP002989.1	0.8808	0.1192	2.00003	0.166611	FALSE	0.923724
ATP6V0C	0.8808	0.1192	2.00003	-0.419374	FALSE	0.923724
WIPF1	0.8808	0.1192	2.00003	0.355586	FALSE	0.923724
AC106729.1	0.8808	0.1192	2.00003	0.128384	FALSE	0.923724
TMSB10	0.8808	0.1192	2.00003	-0.440878	FALSE	0.923724
AC093298.2	0.8806	0.1194	1.99812	-0.0620413	FALSE	0.922996
FTH1	0.8804	0.1196	1.99622	-0.587965	FALSE	0.922269
PLXDC2	0.8804	0.1196	1.99622	0.204623	FALSE	0.922269
LINC01440	0.8802	0.1198	1.99433	0.724322	FALSE	0.921543
SRGAP1	0.8802	0.1198	1.99433	0.162398	FALSE	0.921543
AC060834.2	0.8802	0.1198	1.99433	0.680181	FALSE	0.921543
SCN1A-AS1	0.8802	0.1198	1.99433	-0.562296	FALSE	0.921543
HS3ST5	0.8798	0.1202	1.99054	-0.113892	FALSE	0.920096
LINC02775	0.8798	0.1202	1.99054	-0.282601	FALSE	0.920096
RPS5	0.8798	0.1202	1.99054	-0.40702	FALSE	0.920096
MLIP	0.8798	0.1202	1.99054	0.193763	FALSE	0.920096
LINC01266	0.8796	0.1204	1.98865	0.106865	FALSE	0.919374
TAFA4	0.8796	0.1204	1.98865	0.484727	FALSE	0.919374
CAMK2N2	0.8794	0.1206	1.98676	-0.543474	FALSE	0.918653
NTN1	0.8792	0.1208	1.98488	-0.0185542	FALSE	0.917933
LINC01435	0.879	0.121	1.98299	0.474624	FALSE	0.917215
AP001605.1	0.8786	0.1214	1.97924	0.210852	FALSE	0.915781
B2M	0.8786	0.1214	1.97924	-0.0556664	FALSE	0.915781
MMD2	0.8784	0.1216	1.97737	0.240254	FALSE	0.915066
STXBP5-AS1	0.8784	0.1216	1.97737	0.188894	FALSE	0.915066
TTTY10	0.8782	0.1218	1.97549	-0.0740938	FALSE	0.914353
AC061958.1	0.8782	0.1218	1.97549	0.021904	FALSE	0.914353
AC012494.1	0.878	0.122	1.97363	-0.00853777	FALSE	0.91364
MYO3B	0.878	0.122	1.97363	-0.0638704	FALSE	0.91364
RPL32	0.878	0.122	1.97363	-0.584399	FALSE	0.91364
UQCR10	0.8778	0.1222	1.97176	-0.493473	FALSE	0.912929
RPS15A	0.8778	0.1222	1.97176	-0.575532	FALSE	0.912929
FAP	0.8778	0.1222	1.97176	0.606556	FALSE	0.912929
LINC00639	0.8776	0.1224	1.9699	0.362957	FALSE	0.912219
PCSK5	0.8776	0.1224	1.9699	0.0736485	FALSE	0.912219
MACC1	0.8776	0.1224	1.9699	-0.0204854	FALSE	0.912219
CD74	0.8776	0.1224	1.9699	0.695656	FALSE	0.912219
MYBPC1	0.8776	0.1224	1.9699	0.234147	FALSE	0.912219
ANO6	0.8774	0.1226	1.96804	-0.0407176	FALSE	0.91151
RPS16	0.8774	0.1226	1.96804	-0.511697	FALSE	0.91151
DHRS3	0.8774	0.1226	1.96804	0.0408182	FALSE	0.91151
AC091646.1	0.8772	0.1228	1.96618	-0.193496	FALSE	0.910802
RPS26	0.8772	0.1228	1.96618	-0.301465	FALSE	0.910802
GABARAP	0.8772	0.1228	1.96618	-0.478075	FALSE	0.910802
TLE4	0.877	0.123	1.96432	0.151165	FALSE	0.910095
ARHGAP15	0.877	0.123	1.96432	-0.0179429	FALSE	0.910095
AC017050.1	0.8768	0.1232	1.96247	0.0749788	FALSE	0.909389
RASGEF1B	0.8766	0.1234	1.96062	0.199495	FALSE	0.908685
AC008696.2	0.8766	0.1234	1.96062	-0.0885153	FALSE	0.908685
COL23A1	0.8766	0.1234	1.96062	0.0491695	FALSE	0.908685
OTOGL	0.8766	0.1234	1.96062	-0.0585213	FALSE	0.908685
MIF	0.8766	0.1234	1.96062	-0.235074	FALSE	0.908685
RALYL	0.8766	0.1234	1.96062	0.528026	FALSE	0.908685
AC117386.2	0.8766	0.1234	1.96062	-0.00169754	FALSE	0.908685
RNF17	0.8766	0.1234	1.96062	0.252205	FALSE	0.908685
SAMD3	0.8764	0.1236	1.95877	0.0985851	FALSE	0.907982
SV2C	0.8762	0.1238	1.95693	-0.0298405	FALSE	0.907279
SPARCL1	0.8762	0.1238	1.95693	-0.0817265	FALSE	0.907279
COLEC12	0.8762	0.1238	1.95693	0.074049	FALSE	0.907279
LINC02232	0.876	0.124	1.95508	0.41032	FALSE	0.906578
AL356295.1	0.876	0.124	1.95508	-0.0313506	FALSE	0.906578
BOC	0.8756	0.1244	1.95141	-0.117904	FALSE	0.90518
PCDH11X	0.8754	0.1246	1.94957	0.0100396	FALSE	0.904482
LUCAT1	0.8754	0.1246	1.94957	0.0813446	FALSE	0.904482
CABCOCO1	0.8754	0.1246	1.94957	-0.00724173	FALSE	0.904482
LHX2	0.8754	0.1246	1.94957	0.337054	FALSE	0.904482
LINC00578	0.8752	0.1248	1.94774	-0.293461	FALSE	0.903785
TSPAN8	0.8752	0.1248	1.94774	0.352485	FALSE	0.903785
AC104248.1	0.8752	0.1248	1.94774	-0.394261	FALSE	0.903785
KLHL4	0.875	0.125	1.94591	0.29466	FALSE	0.90309
AL096854.1	0.875	0.125	1.94591	0.165215	FALSE	0.90309
AC119674.1	0.8748	0.1252	1.94408	0.25411	FALSE	0.902396
MARCKS	0.8746	0.1254	1.94226	-0.273796	FALSE	0.901702
CECR2	0.8746	0.1254	1.94226	0.0103941	FALSE	0.901702
AL117329.1	0.8744	0.1256	1.94044	0.323802	FALSE	0.90101
PLA2R1	0.8744	0.1256	1.94044	0.0490775	FALSE	0.90101
CALCRL	0.8742	0.1258	1.93862	-0.264309	FALSE	0.900319
TLE1	0.874	0.126	1.9368	-0.263857	FALSE	0.899629
ATP6V0D2	0.8738	0.1262	1.93498	0.496878	FALSE	0.898941
AC007344.1	0.8738	0.1262	1.93498	-0.269255	FALSE	0.898941
LRRC63	0.8738	0.1262	1.93498	0.279628	FALSE	0.898941
ALDH1A1	0.8738	0.1262	1.93498	0.505278	FALSE	0.898941
HINT1	0.8738	0.1262	1.93498	-0.608993	FALSE	0.898941
AC244502.1	0.8734	0.1266	1.93136	0.129127	FALSE	0.897566
APOD	0.8734	0.1266	1.93136	0.622914	FALSE	0.897566
AC079465.1	0.8734	0.1266	1.93136	-0.162621	FALSE	0.897566
MKX	0.8732	0.1268	1.92955	0.0051651	FALSE	0.896881
SCHLAP1	0.873	0.127	1.92775	0.370065	FALSE	0.896196
SLC26A3	0.873	0.127	1.92775	0.78116	FALSE	0.896196
RPL23A	0.873	0.127	1.92775	-0.446247	FALSE	0.896196
AC037486.1	0.8728	0.1272	1.92595	0.409852	FALSE	0.895513
MKNK2	0.8728	0.1272	1.92595	0.258639	FALSE	0.895513
MEIS2	0.8726	0.1274	1.92415	0.391511	FALSE	0.894831
AC138305.1	0.8726	0.1274	1.92415	0.709374	FALSE	0.894831
LINC01170	0.8726	0.1274	1.92415	-0.0945864	FALSE	0.894831
AL807742.1	0.8726	0.1274	1.92415	-0.305461	FALSE	0.894831
RPL13	0.8726	0.1274	1.92415	-0.471211	FALSE	0.894831
GPR37	0.8724	0.1276	1.92235	0.269331	FALSE	0.894149
TEX41	0.8724	0.1276	1.92235	0.0912886	FALSE	0.894149
AC096570.1	0.8724	0.1276	1.92235	0.174544	FALSE	0.894149
RXFP1	0.8724	0.1276	1.92235	0.104442	FALSE	0.894149
HCK	0.8724	0.1276	1.92235	0.61442	FALSE	0.894149
EFHD1	0.8722	0.1278	1.92055	0.286748	FALSE	0.893469
AL627171.2	0.8722	0.1278	1.92055	0.788128	FALSE	0.893469
MT1E	0.872	0.128	1.91876	0.253589	FALSE	0.89279
RFX4	0.872	0.128	1.91876	-0.696541	FALSE	0.89279
RGS5	0.872	0.128	1.91876	-0.115694	FALSE	0.89279
AL713851.1	0.872	0.128	1.91876	0.0878797	FALSE	0.89279
GPR160	0.8718	0.1282	1.91697	0.745763	FALSE	0.892112
AC112206.2	0.8716	0.1284	1.91518	0.265976	FALSE	0.891435
KCNB2	0.8714	0.1286	1.91339	-0.235981	FALSE	0.890759
CCDC168	0.8714	0.1286	1.91339	0.0259242	FALSE	0.890759
PYGL	0.8712	0.1288	1.91161	0.153377	FALSE	0.890084
DRD3	0.8708	0.1292	1.90805	-0.122134	FALSE	0.888737
SPHKAP	0.8708	0.1292	1.90805	0.361084	FALSE	0.888737
AC104664.1	0.8708	0.1292	1.90805	0.844928	FALSE	0.888737
WIF1	0.8706	0.1294	1.90627	0.290542	FALSE	0.888066
AGBL1	0.8706	0.1294	1.90627	0.100725	FALSE	0.888066
PIEZO2	0.8704	0.1296	1.9045	0.0106673	FALSE	0.887395
F11-AS1	0.8704	0.1296	1.9045	0.155288	FALSE	0.887395
PID1	0.8702	0.1298	1.90273	-0.365663	FALSE	0.886725
TUBA1A	0.87	0.13	1.90096	-0.456584	FALSE	0.886057
TTTY14	0.87	0.13	1.90096	0.00687599	FALSE	0.886057
TESPA1	0.869	0.131	1.89215	0.300513	FALSE	0.882729
LINC02645	0.869	0.131	1.89215	0.112885	FALSE	0.882729
CR1L	0.869	0.131	1.89215	0.803864	FALSE	0.882729
FSIP2	0.8688	0.1312	1.89039	-0.437505	FALSE	0.882066
AL590807.1	0.8688	0.1312	1.89039	-0.57009	FALSE	0.882066
AC002072.1	0.8686	0.1314	1.88864	-0.0139351	FALSE	0.881405
LINC00886	0.8684	0.1316	1.88689	-0.0747023	FALSE	0.880744
AL391117.1	0.8682	0.1318	1.88514	0.124914	FALSE	0.880085
AL136119.1	0.8678	0.1322	1.88165	-0.0311627	FALSE	0.878769
TTN	0.8676	0.1324	1.8799	-0.306699	FALSE	0.878112
AC105290.1	0.8676	0.1324	1.8799	0.24512	FALSE	0.878112
LINC02315	0.8674	0.1326	1.87816	0.0939121	FALSE	0.877456
TANC1	0.8674	0.1326	1.87816	0.028069	FALSE	0.877456
AC104123.1	0.867	0.133	1.87469	0.121844	FALSE	0.876148
CD81	0.8668	0.1332	1.87296	-0.465042	FALSE	0.875496
GPR39	0.8666	0.1334	1.87123	0.0377102	FALSE	0.874844
LRRIQ1	0.8666	0.1334	1.87123	-0.1306	FALSE	0.874844
AC023480.1	0.8664	0.1336	1.8695	0.035737	FALSE	0.874194
LMCD1-AS1	0.8664	0.1336	1.8695	-0.28164	FALSE	0.874194
RPL36	0.8662	0.1338	1.86777	-0.247065	FALSE	0.873544
MID1	0.8662	0.1338	1.86777	0.145768	FALSE	0.873544
C5AR1	0.8662	0.1338	1.86777	0.400857	FALSE	0.873544
PLS3-AS1	0.8662	0.1338	1.86777	-0.00270462	FALSE	0.873544
LINC00534	0.866	0.134	1.86605	-0.208149	FALSE	0.872895
LINC01202	0.8658	0.1342	1.86432	0.0727987	FALSE	0.872247
TTC29	0.8658	0.1342	1.86432	0.148805	FALSE	0.872247
AL445255.1	0.8656	0.1344	1.8626	0.292828	FALSE	0.871601
DOCK1	0.8656	0.1344	1.8626	-0.0629225	FALSE	0.871601
UTY	0.8656	0.1344	1.8626	0.074672	FALSE	0.871601
C2CD6	0.8654	0.1346	1.86088	-0.396692	FALSE	0.870955
PDZD2	0.8654	0.1346	1.86088	-0.281461	FALSE	0.870955
AC097515.1	0.8654	0.1346	1.86088	-0.0214872	FALSE	0.870955
OR3A2	0.8652	0.1348	1.85917	0.487558	FALSE	0.87031
AC016152.1	0.865	0.135	1.85745	0.194342	FALSE	0.869666
ADAMTS20	0.8648	0.1352	1.85574	-0.282688	FALSE	0.869023
NPY	0.8646	0.1354	1.85403	-0.16018	FALSE	0.868381
SYTL3	0.8644	0.1356	1.85233	0.639934	FALSE	0.86774
AC096570.2	0.8644	0.1356	1.85233	0.489976	FALSE	0.86774
NNMT	0.8644	0.1356	1.85233	-0.0169082	FALSE	0.86774
FREM1	0.8644	0.1356	1.85233	-0.126974	FALSE	0.86774
LINC01331	0.8642	0.1358	1.85062	0.31389	FALSE	0.8671
GAPDH	0.8642	0.1358	1.85062	-0.208499	FALSE	0.8671
MEI4	0.8642	0.1358	1.85062	-0.0604143	FALSE	0.8671
KIAA1211L	0.8642	0.1358	1.85062	0.296856	FALSE	0.8671
LINC01378	0.864	0.136	1.84892	-0.0699587	FALSE	0.866461
EPCAM-DT	0.8638	0.1362	1.84722	0.334327	FALSE	0.865823
LINC02263	0.8638	0.1362	1.84722	0.277575	FALSE	0.865823
AC090825.1	0.8636	0.1364	1.84552	-0.267022	FALSE	0.865186
ADAMTSL3	0.8632	0.1368	1.84213	-0.0317645	FALSE	0.863914
POU6F2	0.8632	0.1368	1.84213	0.462621	FALSE	0.863914
COL4A2	0.863	0.137	1.84043	0.139997	FALSE	0.863279
AL442636.1	0.863	0.137	1.84043	0.335306	FALSE	0.863279
AC069133.1	0.8628	0.1372	1.83874	0.154028	FALSE	0.862646
AC090630.1	0.8628	0.1372	1.83874	0.0966139	FALSE	0.862646
AC117453.1	0.8628	0.1372	1.83874	-0.109785	FALSE	0.862646
CLMP	0.8628	0.1372	1.83874	0.0280142	FALSE	0.862646
ITGA9	0.8626	0.1374	1.83705	-0.495887	FALSE	0.862013
MSC-AS1	0.8626	0.1374	1.83705	0.119629	FALSE	0.862013
AC110992.1	0.8622	0.1378	1.83368	0.176054	FALSE	0.860751
SLC8A1	0.8618	0.1382	1.83032	0.288509	FALSE	0.859492
AC245187.2	0.8618	0.1382	1.83032	0.0780549	FALSE	0.859492
NGF	0.8616	0.1384	1.82864	0.145865	FALSE	0.858864
C5orf17	0.8612	0.1388	1.82529	-0.182543	FALSE	0.857611
AC104389.5	0.861	0.139	1.82362	0.528232	FALSE	0.856985
NRGN	0.8604	0.1396	1.81862	0.307442	FALSE	0.855115
AL591518.1	0.8602	0.1398	1.81695	0.17333	FALSE	0.854493
FOXP2	0.86	0.14	1.81529	0.446253	FALSE	0.853872
OCA2	0.86	0.14	1.81529	-0.191638	FALSE	0.853872
PEBP4	0.8596	0.1404	1.81197	0.00544691	FALSE	0.852633
AC009315.1	0.8596	0.1404	1.81197	0.0933857	FALSE	0.852633
WDR64	0.8596	0.1404	1.81197	0.00273991	FALSE	0.852633
LINC02479	0.8592	0.1408	1.80866	0.637685	FALSE	0.851397
ST8SIA4	0.8592	0.1408	1.80866	0.155844	FALSE	0.851397
AC007091.1	0.859	0.141	1.80701	-0.0573297	FALSE	0.850781
AGMO	0.859	0.141	1.80701	0.199466	FALSE	0.850781
SATB2	0.8588	0.1412	1.80536	0.387512	FALSE	0.850165
IFNG-AS1	0.8588	0.1412	1.80536	0.357049	FALSE	0.850165
MELK	0.8586	0.1414	1.80371	0.654931	FALSE	0.849551
SEMA3A	0.8586	0.1414	1.80371	0.0950885	FALSE	0.849551
LINC00320	0.8584	0.1416	1.80206	0.140821	FALSE	0.848937
AC009226.1	0.8582	0.1418	1.80042	0.101976	FALSE	0.848324
SLCO1A2	0.8582	0.1418	1.80042	0.518887	FALSE	0.848324
AC073091.3	0.858	0.142	1.79878	0.192613	FALSE	0.847712
CNDP1	0.858	0.142	1.79878	0.484988	FALSE	0.847712
AL591368.1	0.8576	0.1424	1.7955	0.468507	FALSE	0.84649
AC034268.2	0.8576	0.1424	1.7955	0.363578	FALSE	0.84649
AC090993.1	0.8574	0.1426	1.79386	0.0568881	FALSE	0.84588
MSR1	0.857	0.143	1.79059	0.420612	FALSE	0.844664
AC116362.1	0.857	0.143	1.79059	-0.106316	FALSE	0.844664
ZPLD1	0.8568	0.1432	1.78896	0.240828	FALSE	0.844057
C10orf90	0.8564	0.1436	1.78571	0.455162	FALSE	0.842846
ADGRE2	0.8564	0.1436	1.78571	-0.136752	FALSE	0.842846
AL583785.1	0.8564	0.1436	1.78571	0.0584974	FALSE	0.842846
RFX3-AS1	0.8562	0.1438	1.78408	-0.355586	FALSE	0.842241
AC093607.1	0.8562	0.1438	1.78408	0.305057	FALSE	0.842241
LINC01725	0.856	0.144	1.78246	0.0767331	FALSE	0.841638
SUCLG2	0.856	0.144	1.78246	-0.170601	FALSE	0.841638
AP005203.1	0.856	0.144	1.78246	-0.371693	FALSE	0.841638
USH2A	0.8558	0.1442	1.78084	0.0187564	FALSE	0.841035
LINC00507	0.8556	0.1444	1.77922	0.040616	FALSE	0.840433
GRK7	0.8554	0.1446	1.7776	-0.0701799	FALSE	0.839832
ETV6	0.8554	0.1446	1.7776	0.0899787	FALSE	0.839832
AC073569.2	0.8552	0.1448	1.77598	-0.0728373	FALSE	0.839231
PLEKHG1	0.8548	0.1452	1.77276	0.0799089	FALSE	0.838033
LINC02306	0.8544	0.1456	1.76954	0.228427	FALSE	0.836839
LINC02141	0.8544	0.1456	1.76954	0.19818	FALSE	0.836839
LINC01821	0.8542	0.1458	1.76793	0.538815	FALSE	0.836242
MIR4500HG	0.8542	0.1458	1.76793	-0.0625524	FALSE	0.836242
AL139022.1	0.854	0.146	1.76632	0.455966	FALSE	0.835647
LINC02224	0.8538	0.1462	1.76472	0.2833	FALSE	0.835053
AL133304.3	0.8536	0.1464	1.76312	0.209872	FALSE	0.834459
AC090015.1	0.8536	0.1464	1.76312	0.142036	FALSE	0.834459
AQP4-AS1	0.8534	0.1466	1.76152	0.0501695	FALSE	0.833866
STS	0.8532	0.1468	1.75992	0.0261197	FALSE	0.833274
AC110614.1	0.853	0.147	1.75833	0.152071	FALSE	0.832683
AL050403.2	0.8528	0.1472	1.75673	-0.283451	FALSE	0.832092
CD36	0.8528	0.1472	1.75673	0.0460734	FALSE	0.832092
AC074286.1	0.8528	0.1472	1.75673	0.0117383	FALSE	0.832092
LINC02301	0.8526	0.1474	1.75514	-0.0102558	FALSE	0.831503
SPANXA2-OT1	0.8524	0.1476	1.75355	0.0765767	FALSE	0.830914
LINC01344	0.8524	0.1476	1.75355	-0.384188	FALSE	0.830914
AC063979.2	0.852	0.148	1.75037	0.290202	FALSE	0.829738
ARRDC3-AS1	0.852	0.148	1.75037	-0.353744	FALSE	0.829738
GRM3	0.8514	0.1486	1.74562	-0.0356479	FALSE	0.827981
CST3	0.8514	0.1486	1.74562	-0.316949	FALSE	0.827981
SLC2A14	0.8512	0.1488	1.74404	-0.263608	FALSE	0.827397
AC021723.2	0.851	0.149	1.74247	0.134214	FALSE	0.826814
MKRN3	0.851	0.149	1.74247	-0.191215	FALSE	0.826814
C9orf153	0.8508	0.1492	1.74089	0.333277	FALSE	0.826231
AC093817.2	0.8506	0.1494	1.73931	0.125658	FALSE	0.825649
PLP1	0.8506	0.1494	1.73931	0.453194	FALSE	0.825649
LINC01091	0.8504	0.1496	1.73774	0.00215435	FALSE	0.825068
AL133538.1	0.8502	0.1498	1.73617	-0.200028	FALSE	0.824488
SLC8A1-AS1	0.8502	0.1498	1.73617	-0.119677	FALSE	0.824488
AC046195.1	0.8502	0.1498	1.73617	-0.293878	FALSE	0.824488
LINC02307	0.85	0.15	1.7346	0.449106	FALSE	0.823909
NWD1	0.8498	0.1502	1.73303	0.0916123	FALSE	0.82333
MRC1	0.849	0.151	1.72678	0.466691	FALSE	0.821023
AC004784.1	0.8488	0.1512	1.72522	-0.344007	FALSE	0.820448
LINC01483	0.8486	0.1514	1.72366	0.0264816	FALSE	0.819874
PRSS23	0.8486	0.1514	1.72366	-0.25746	FALSE	0.819874
KLRD1	0.8484	0.1516	1.72211	-0.0519695	FALSE	0.819301
BMPR1B	0.848	0.152	1.719	0.184302	FALSE	0.818156
PEX5L	0.848	0.152	1.719	0.0536919	FALSE	0.818156
ST6GALNAC3	0.8476	0.1524	1.7159	0.14805	FALSE	0.817015
CTNNA3	0.8472	0.1528	1.71281	-0.182192	FALSE	0.815877
FAM107B	0.8472	0.1528	1.71281	0.0892224	FALSE	0.815877
RNF217-AS1	0.8464	0.1536	1.70664	-0.160514	FALSE	0.813609
AC060765.2	0.8464	0.1536	1.70664	0.389756	FALSE	0.813609
C3	0.8462	0.1538	1.7051	0.445022	FALSE	0.813044
NALCN-AS1	0.846	0.154	1.70357	-0.162137	FALSE	0.812479
LINC02853	0.846	0.154	1.70357	0.118186	FALSE	0.812479
AL135878.1	0.8458	0.1542	1.70203	-0.11009	FALSE	0.811916
LINC02327	0.8458	0.1542	1.70203	-0.0713086	FALSE	0.811916
LINC00877	0.8454	0.1546	1.69897	0.198496	FALSE	0.810791
AC093523.1	0.8454	0.1546	1.69897	0.258488	FALSE	0.810791
EDA	0.8452	0.1548	1.69744	0.437669	FALSE	0.810229
ALK	0.8452	0.1548	1.69744	0.105059	FALSE	0.810229
AC018680.1	0.845	0.155	1.69591	0.00663042	FALSE	0.809668
AC011246.1	0.845	0.155	1.69591	0.40021	FALSE	0.809668
AP001341.1	0.8448	0.1552	1.69439	0.0785131	FALSE	0.809108
LINC02646	0.8448	0.1552	1.69439	0.0372305	FALSE	0.809108
AC021613.1	0.8448	0.1552	1.69439	0.278608	FALSE	0.809108
AF121898.1	0.8446	0.1554	1.69286	0.507346	FALSE	0.808549
AC023424.3	0.8446	0.1554	1.69286	-0.259415	FALSE	0.808549
LINC01098	0.8442	0.1558	1.68982	0.654871	FALSE	0.807433
RSPO2	0.844	0.156	1.6883	0.264026	FALSE	0.806875
AC002070.1	0.8438	0.1562	1.68678	0.224152	FALSE	0.806319
LINC00393	0.8436	0.1564	1.68526	0.231753	FALSE	0.805763
AC011997.1	0.8434	0.1566	1.68375	-0.00561666	FALSE	0.805208
LINC01358	0.8434	0.1566	1.68375	-0.0254221	FALSE	0.805208
AL512625.3	0.8432	0.1568	1.68223	0.323427	FALSE	0.804654
TTC6	0.843	0.157	1.68072	-0.0249853	FALSE	0.8041
SLC7A14-AS1	0.843	0.157	1.68072	-0.280853	FALSE	0.8041
AC109927.1	0.843	0.157	1.68072	0.131464	FALSE	0.8041
LINC01572	0.8418	0.1582	1.67168	-0.473835	FALSE	0.800794
AC007319.1	0.8416	0.1584	1.67018	-0.144296	FALSE	0.800245
TARID	0.8416	0.1584	1.67018	0.4198	FALSE	0.800245
AL136441.1	0.841	0.159	1.66569	0.0652313	FALSE	0.798603
AC104041.1	0.841	0.159	1.66569	-0.0846324	FALSE	0.798603
MIR2052HG	0.841	0.159	1.66569	0.117372	FALSE	0.798603
C8orf37-AS1	0.841	0.159	1.66569	-0.372653	FALSE	0.798603
NDUFA13	0.8404	0.1596	1.66121	-0.339264	FALSE	0.796967
PKN2-AS1	0.8404	0.1596	1.66121	-3.62396e-05	FALSE	0.796967
MT3	0.84	0.16	1.65823	-0.203357	FALSE	0.79588
LINC00378	0.8398	0.1602	1.65674	0.0905051	FALSE	0.795337
SLC14A2	0.8396	0.1604	1.65525	-0.262779	FALSE	0.794796
AC087855.2	0.8396	0.1604	1.65525	0.0812683	FALSE	0.794796
AC021504.1	0.8394	0.1606	1.65377	0.207169	FALSE	0.794254
AF279873.3	0.8394	0.1606	1.65377	0.051496	FALSE	0.794254
AL132780.1	0.8392	0.1608	1.65229	0.399259	FALSE	0.793714
TRIM5	0.8388	0.1612	1.64933	0.0769591	FALSE	0.792635
DOCK8	0.8386	0.1614	1.64785	0.222701	FALSE	0.792096
FER1L6-AS2	0.8386	0.1614	1.64785	0.284194	FALSE	0.792096
FYB1	0.8382	0.1618	1.6449	0.385885	FALSE	0.791021
AC004917.1	0.8382	0.1618	1.6449	0.269965	FALSE	0.791021
MAGEC3	0.838	0.162	1.64342	-0.174896	FALSE	0.790485
ESR1	0.8378	0.1622	1.64195	0.236773	FALSE	0.789949
GRM7-AS3	0.8376	0.1624	1.64048	-0.175961	FALSE	0.789414
LINC01876	0.8376	0.1624	1.64048	-0.205341	FALSE	0.789414
AL590867.1	0.8376	0.1624	1.64048	-0.0513868	FALSE	0.789414
AC011509.2	0.8372	0.1628	1.63754	0.214085	FALSE	0.788346
LINC01340	0.8366	0.1634	1.63314	-0.0807133	FALSE	0.786748
SHROOM3	0.8364	0.1636	1.63168	0.0267253	FALSE	0.786217
CDH18	0.8362	0.1638	1.63022	0.17982	FALSE	0.785686
PKHD1	0.8356	0.1644	1.62585	0.411111	FALSE	0.784098
LINC01695	0.8356	0.1644	1.62585	-0.0111217	FALSE	0.784098
AC092535.4	0.8356	0.1644	1.62585	0.161125	FALSE	0.784098
LRRTM4	0.835	0.165	1.62149	0.11246	FALSE	0.782516
SLC30A8	0.8348	0.1652	1.62004	0.38964	FALSE	0.78199
AL121757.2	0.8348	0.1652	1.62004	0.0882053	FALSE	0.78199
HAS2-AS1	0.8346	0.1654	1.61859	-0.0486951	FALSE	0.781464
LINC01949	0.834	0.166	1.61425	-0.111896	FALSE	0.779892
CD96	0.834	0.166	1.61425	0.0833173	FALSE	0.779892
LINC02355	0.8338	0.1662	1.6128	-0.181124	FALSE	0.779369
OBI1-AS1	0.8334	0.1666	1.60992	0.233938	FALSE	0.778325
APOE	0.8332	0.1668	1.60848	0.200196	FALSE	0.777804
AL592429.2	0.8332	0.1668	1.60848	-0.0780873	FALSE	0.777804
ZEB1-AS1	0.8332	0.1668	1.60848	-0.131568	FALSE	0.777804
MYOM1	0.8332	0.1668	1.60848	0.126615	FALSE	0.777804
LURAP1L-AS1	0.8328	0.1672	1.6056	-0.0567193	FALSE	0.776764
SAMSN1	0.8318	0.1682	1.59844	0.290663	FALSE	0.774174
COL24A1	0.8318	0.1682	1.59844	-0.145281	FALSE	0.774174
AC011287.1	0.831	0.169	1.59273	0.0942402	FALSE	0.772113
AC009522.1	0.8308	0.1692	1.59131	-0.235664	FALSE	0.7716
AL162493.1	0.8306	0.1694	1.58989	0.34732	FALSE	0.771087
TMLHE-AS1	0.8306	0.1694	1.58989	-0.282005	FALSE	0.771087
AL359232.1	0.8304	0.1696	1.58846	-0.00649023	FALSE	0.770574
AC068286.2	0.8304	0.1696	1.58846	-0.107528	FALSE	0.770574
LINC01376	0.8304	0.1696	1.58846	-0.265429	FALSE	0.770574
CARD18	0.8302	0.1698	1.58705	-0.148849	FALSE	0.770062
PAPPA2	0.8302	0.1698	1.58705	-0.443238	FALSE	0.770062
GABRA6	0.83	0.17	1.58563	-0.266033	FALSE	0.769551
EMCN	0.8298	0.1702	1.58421	-0.13343	FALSE	0.76904
LINC00871	0.8292	0.1708	1.57997	0.579589	FALSE	0.767512
PAPLN	0.829	0.171	1.57856	0.128221	FALSE	0.767004
AC008050.1	0.8288	0.1712	1.57715	0.262676	FALSE	0.766496
SLC35F2	0.8286	0.1714	1.57574	-0.0521584	FALSE	0.765989
AC093865.1	0.8286	0.1714	1.57574	0.325159	FALSE	0.765989
LINC00504	0.8282	0.1718	1.57292	-0.181452	FALSE	0.764977
AC007611.1	0.8282	0.1718	1.57292	0.18801	FALSE	0.764977
HNRNPA1P48	0.8278	0.1722	1.57011	0.033473	FALSE	0.763967
LINC01414	0.8278	0.1722	1.57011	0.162813	FALSE	0.763967
AC084816.1	0.8264	0.1736	1.56033	0.47447	FALSE	0.76045
SOX9-AS1	0.826	0.174	1.55754	-0.23854	FALSE	0.759451
UTRN	0.8254	0.1746	1.55337	0.193076	FALSE	0.757956
LINC01924	0.8254	0.1746	1.55337	0.0896387	FALSE	0.757956
LINC01277	0.8252	0.1748	1.55198	-0.143627	FALSE	0.757459
LINC01208	0.8252	0.1748	1.55198	0.0278134	FALSE	0.757459
DISC1FP1	0.8252	0.1748	1.55198	-0.123409	FALSE	0.757459
KIF6	0.8248	0.1752	1.54921	0.0851393	FALSE	0.756466
ZNF385D	0.8248	0.1752	1.54921	0.00815582	FALSE	0.756466
AC068633.1	0.8246	0.1754	1.54783	0.161703	FALSE	0.75597
LINC02246	0.8244	0.1756	1.54645	0.206627	FALSE	0.755475
SP140	0.8238	0.1762	1.54231	-0.0730186	FALSE	0.753994
LINC01135	0.8226	0.1774	1.53406	-0.0541582	FALSE	0.751046
AL163541.1	0.8222	0.1778	1.53132	-0.0265636	FALSE	0.750068
AC009975.1	0.8222	0.1778	1.53132	0.272587	FALSE	0.750068
SLC14A1	0.8216	0.1784	1.52723	0.0136194	FALSE	0.748605
SLC5A4-AS1	0.8216	0.1784	1.52723	0.603844	FALSE	0.748605
AC073114.1	0.821	0.179	1.52314	-0.231585	FALSE	0.747147
AC091946.1	0.8192	0.1808	1.51094	-0.234098	FALSE	0.742802
ARHGAP25	0.819	0.181	1.50959	0.223709	FALSE	0.742321
LINC00499	0.8184	0.1816	1.50554	0.0795264	FALSE	0.740884
IL15	0.818	0.182	1.50286	0.0889049	FALSE	0.739929
AC002069.2	0.818	0.182	1.50286	0.138046	FALSE	0.739929
AL110292.1	0.8174	0.1826	1.49883	-0.0618911	FALSE	0.738499
EGLN3	0.8168	0.1832	1.49482	-0.0667081	FALSE	0.737075
COL5A2	0.8162	0.1838	1.49081	-0.227363	FALSE	0.735654
AL442163.1	0.8162	0.1838	1.49081	0.0572176	FALSE	0.735654
AC093765.3	0.816	0.184	1.48948	-0.0141983	FALSE	0.735182
USP9Y	0.8154	0.1846	1.48549	-0.0303917	FALSE	0.733768
SELENOP	0.815	0.185	1.48283	0.252861	FALSE	0.732828
AC090518.1	0.8148	0.1852	1.48151	0.0976243	FALSE	0.732359
LINC01500	0.814	0.186	1.47621	0.173081	FALSE	0.730487
AC025887.2	0.8136	0.1864	1.47357	-0.181494	FALSE	0.729554
PCAT1	0.8134	0.1866	1.47226	0.0230718	FALSE	0.729088
PRKCH	0.8134	0.1866	1.47226	0.259177	FALSE	0.729088
AC098829.1	0.8132	0.1868	1.47094	-0.104313	FALSE	0.728623
DIO2	0.8122	0.1878	1.46437	0.107702	FALSE	0.726304
CPPED1	0.8122	0.1878	1.46437	0.0362129	FALSE	0.726304
RUNX1	0.812	0.188	1.46306	0.226245	FALSE	0.725842
AC090578.1	0.8118	0.1882	1.46175	0.15438	FALSE	0.72538
AC010884.1	0.8118	0.1882	1.46175	-0.0172639	FALSE	0.72538
DKK2	0.811	0.189	1.45652	0.104803	FALSE	0.723538
AC092969.1	0.811	0.189	1.45652	-0.0563889	FALSE	0.723538
NPSR1-AS1	0.8108	0.1892	1.45522	-0.107796	FALSE	0.723079
MALRD1	0.8104	0.1896	1.45261	0.113289	FALSE	0.722162
AC138627.1	0.81	0.19	1.45001	-0.0772257	FALSE	0.721246
SOX6	0.8098	0.1902	1.44871	0.149352	FALSE	0.720789
AL390957.1	0.8092	0.1908	1.44482	-0.137718	FALSE	0.719422
BDNF-AS	0.809	0.191	1.44353	-0.15554	FALSE	0.718967
AC113414.1	0.8088	0.1912	1.44223	0.0804543	FALSE	0.718512
SLC22A10	0.8088	0.1912	1.44223	0.172644	FALSE	0.718512
MIR646HG	0.8086	0.1914	1.44094	-0.0629473	FALSE	0.718058
PAX8-AS1	0.808	0.192	1.43707	0.195013	FALSE	0.716699
AC096711.2	0.8072	0.1928	1.43192	0.311291	FALSE	0.714893
MYO1E	0.807	0.193	1.43063	0.253588	FALSE	0.714443
AC091826.2	0.8068	0.1932	1.42935	-0.219234	FALSE	0.713993
SORCS2	0.8066	0.1934	1.42807	0.224726	FALSE	0.713544
CLIC5	0.806	0.194	1.42423	0.136634	FALSE	0.712198
AC013287.1	0.8056	0.1944	1.42167	0.170152	FALSE	0.711304
STARD4-AS1	0.8044	0.1956	1.41402	-0.191987	FALSE	0.708631
WNT5B	0.8042	0.1958	1.41275	-0.222867	FALSE	0.708187
TUBA1C	0.8038	0.1962	1.41022	0.16473	FALSE	0.707301
AC079760.1	0.8038	0.1962	1.41022	-0.0820422	FALSE	0.707301
MIR3681HG	0.8032	0.1968	1.40642	0.0753822	FALSE	0.705975
AL354740.1	0.803	0.197	1.40515	0.0612912	FALSE	0.705534
AC246817.2	0.8028	0.1972	1.40389	-0.0231786	FALSE	0.705093
LINC02112	0.8026	0.1974	1.40262	0.113652	FALSE	0.704653
AC079142.1	0.8024	0.1976	1.40136	0.0771933	FALSE	0.704213
LINC01374	0.8022	0.1978	1.4001	-0.00961065	FALSE	0.703774
AL035401.1	0.8008	0.1992	1.3913	0.355024	FALSE	0.700711
PRDM6	0.8006	0.1994	1.39005	-0.0237856	FALSE	0.700275
AL590550.1	0.8004	0.1996	1.3888	-0.028564	FALSE	0.699839
DDR2	0.8004	0.1996	1.3888	-0.105931	FALSE	0.699839
PKIA-AS1	0.8002	0.1998	1.38754	-0.0289049	FALSE	0.699405
AC003991.1	0.8002	0.1998	1.38754	0.0868373	FALSE	0.699405
ABCC4	0.8002	0.1998	1.38754	-0.29776	FALSE	0.699405
FILIP1	0.7998	0.2002	1.38504	-0.00640965	FALSE	0.698536
CYP1B1-AS1	0.7996	0.2004	1.3838	0.176124	FALSE	0.698102
LINC00271	0.7994	0.2006	1.38255	-0.0141115	FALSE	0.697669
STEAP2-AS1	0.7992	0.2008	1.3813	0.0131202	FALSE	0.697236
AC138123.1	0.7976	0.2024	1.37136	0.280769	FALSE	0.693789
DLEU1	0.7976	0.2024	1.37136	-0.293051	FALSE	0.693789
ANOS1	0.7976	0.2024	1.37136	0.209321	FALSE	0.693789
AC008105.3	0.797	0.203	1.36765	0.227013	FALSE	0.692504
LINC01122	0.797	0.203	1.36765	0.102241	FALSE	0.692504
CA3	0.7968	0.2032	1.36641	0.0728316	FALSE	0.692076
AP000446.1	0.7968	0.2032	1.36641	0.0914254	FALSE	0.692076
AL050309.1	0.7968	0.2032	1.36641	-0.0786738	FALSE	0.692076
SLC5A11	0.7962	0.2038	1.36271	0.161997	FALSE	0.690796
LYPLAL1-DT	0.7962	0.2038	1.36271	0.224061	FALSE	0.690796
CXXC4-AS1	0.7962	0.2038	1.36271	-0.125221	FALSE	0.690796
SLC8B1	0.796	0.204	1.36148	-0.0588655	FALSE	0.69037
STEAP1B	0.7958	0.2042	1.36025	0.293631	FALSE	0.689944
AC034195.1	0.7954	0.2046	1.35779	0.113702	FALSE	0.689094
AC105411.1	0.7946	0.2054	1.35288	0.0688195	FALSE	0.6874
LINC01088	0.7942	0.2058	1.35043	0.137686	FALSE	0.686555
MOB3B	0.794	0.206	1.34921	-0.243913	FALSE	0.686133
LINC02208	0.7936	0.2064	1.34676	0.155175	FALSE	0.68529
AL132857.1	0.7934	0.2066	1.34554	0.202548	FALSE	0.68487
AC114971.1	0.7932	0.2068	1.34432	-0.290589	FALSE	0.684449
AC104088.1	0.7932	0.2068	1.34432	-0.00700092	FALSE	0.684449
LINC00276	0.7926	0.2074	1.34067	-0.0763612	FALSE	0.683191
LIX1-AS1	0.7918	0.2082	1.33581	-0.333771	FALSE	0.681519
LINC02694	0.7914	0.2086	1.33338	-0.173602	FALSE	0.680686
AL392086.3	0.7914	0.2086	1.33338	0.104565	FALSE	0.680686
RAD51B	0.7914	0.2086	1.33338	0.357822	FALSE	0.680686
AC004817.5	0.7912	0.2088	1.33217	0.177398	FALSE	0.68027
BX284613.2	0.7912	0.2088	1.33217	0.217118	FALSE	0.68027
RNF220	0.7884	0.2116	1.31531	0.166967	FALSE	0.674484
AC106818.2	0.7876	0.2124	1.31052	-0.114976	FALSE	0.672845
AC246817.1	0.7874	0.2126	1.30932	-0.0564785	FALSE	0.672437
IGSF1	0.7872	0.2128	1.30813	-0.0132494	FALSE	0.672028
AC092944.1	0.787	0.213	1.30694	-0.0803289	FALSE	0.67162
MGMT	0.787	0.213	1.30694	-0.0632267	FALSE	0.67162
AC106793.1	0.7866	0.2134	1.30455	0.232503	FALSE	0.670806
AC012178.1	0.7864	0.2136	1.30336	0.112351	FALSE	0.670399
ZNF365	0.7846	0.2154	1.29268	-0.101667	FALSE	0.666754
CUBN	0.7836	0.2164	1.28677	0.10824	FALSE	0.664743
AF165147.1	0.7832	0.2168	1.28441	0.0219278	FALSE	0.663941
SAMD12-AS1	0.7822	0.2178	1.27853	-0.085259	FALSE	0.661942
DEC1	0.7814	0.2186	1.27384	0.24042	FALSE	0.66035
AC007364.1	0.7812	0.2188	1.27267	-0.0929437	FALSE	0.659953
AP000317.1	0.7806	0.2194	1.26917	-0.112058	FALSE	0.658763
AC073475.1	0.7794	0.2206	1.26217	-0.220222	FALSE	0.656394
ENOX2	0.7792	0.2208	1.26101	0.0935287	FALSE	0.656001
TPTE2	0.779	0.221	1.25985	0.00485563	FALSE	0.655608
MGAM	0.7788	0.2212	1.25869	0.053843	FALSE	0.655215
CASC2	0.7786	0.2214	1.25753	-0.0332327	FALSE	0.654822
GNA14	0.778	0.222	1.25405	0.203584	FALSE	0.653647
AC097460.1	0.7772	0.2228	1.24942	0.0338974	FALSE	0.652085
AC120193.1	0.7768	0.2232	1.24711	0.0499501	FALSE	0.651306
AC078881.1	0.7752	0.2248	1.23791	0.160748	FALSE	0.648204
AC004949.1	0.7736	0.2264	1.22875	-0.121064	FALSE	0.645124
AL078604.4	0.7734	0.2266	1.22761	-0.150966	FALSE	0.64474
AC020687.1	0.7734	0.2266	1.22761	0.0471468	FALSE	0.64474
AC244131.2	0.7712	0.2288	1.2151	0.212556	FALSE	0.640544
AC096577.1	0.7708	0.2292	1.21283	0.22993	FALSE	0.639785
COL25A1	0.769	0.231	1.20267	0.0821156	FALSE	0.636388
MMS22L	0.7688	0.2312	1.20155	0.0835128	FALSE	0.636012
LINC01117	0.7686	0.2314	1.20042	-0.127183	FALSE	0.635637
RFC3	0.7684	0.2316	1.1993	0.264137	FALSE	0.635261
AC073332.1	0.7682	0.2318	1.19818	0.0698581	FALSE	0.634887
AC026341.1	0.7664	0.2336	1.18809	-0.104419	FALSE	0.631527
LINC00907	0.7658	0.2342	1.18475	-0.152105	FALSE	0.630413
AC013652.1	0.7654	0.2346	1.18252	-0.0586181	FALSE	0.629672
AC129803.1	0.7648	0.2352	1.17918	-0.00905609	FALSE	0.628563
AC130324.2	0.7636	0.2364	1.17252	0.0597725	FALSE	0.626353
AC006299.1	0.7612	0.2388	1.15927	0.365314	FALSE	0.621966
MAPT-AS1	0.7612	0.2388	1.15927	-0.177593	FALSE	0.621966
TESK2	0.7592	0.2408	1.1483	0.160487	FALSE	0.618344
LINC00571	0.7592	0.2408	1.1483	0.0545464	FALSE	0.618344
AL365295.1	0.7582	0.2418	1.14284	0.0162354	FALSE	0.616544
ANXA4	0.7568	0.2432	1.13521	-0.0494308	FALSE	0.614036
AC073529.1	0.7558	0.2442	1.12979	0.244669	FALSE	0.612254
AC003666.1	0.7552	0.2448	1.12654	0.0658979	FALSE	0.611189
RAP2C-AS1	0.755	0.245	1.12546	-0.0821066	FALSE	0.610834
Z93930.2	0.7546	0.2454	1.1233	0.205907	FALSE	0.610125
AL157911.1	0.7544	0.2456	1.12222	-0.0603457	FALSE	0.609772
CNBD1	0.7536	0.2464	1.11791	0.118472	FALSE	0.608359
AC114763.1	0.7504	0.2496	1.10075	-0.120223	FALSE	0.602755
AL157886.1	0.747	0.253	1.08268	0.0787387	FALSE	0.596879
CEP128	0.7378	0.2622	1.03457	0.164392	FALSE	0.581367
SLC25A21	0.7372	0.2628	1.03147	0.0444469	FALSE	0.580375
AC027097.2	0.7362	0.2638	1.02631	0.111443	FALSE	0.578725
AC012063.1	0.7356	0.2644	1.02322	0.0341086	FALSE	0.577739
STPG2	0.7352	0.2648	1.02117	0.0764103	FALSE	0.577082
AC079298.3	0.7336	0.2664	1.01296	-0.0212355	FALSE	0.574466
LINC01934	0.7336	0.2664	1.01296	0.011138	FALSE	0.574466
LINC01301	0.7278	0.2722	0.983489	-0.1784	FALSE	0.565112
C9orf147	0.7254	0.2746	0.971408	0.0670967	FALSE	0.561299
AC092844.1	0.7236	0.2764	0.96239	0.172158	FALSE	0.558462
AC078923.1	0.723	0.277	0.959392	0.10481	FALSE	0.55752
AC011447.3	0.7214	0.2786	0.951417	0.00106192	FALSE	0.555019
LINC02458	0.7136	0.2864	0.912933	-0.099031	FALSE	0.543027
AC079385.1	0.7118	0.2882	0.904142	0.0821729	FALSE	0.540306
XRCC4	0.7092	0.2908	0.891502	-0.149051	FALSE	0.536406
AL139317.5	0.7028	0.2972	0.860667	0.0404377	FALSE	0.526951
SHLD1	0.701	0.299	0.852064	0.040453	FALSE	0.524329
DRAIC	0.7008	0.2992	0.85111	0.0226817	FALSE	0.524038
MAMDC2-AS1	0.6862	0.3138	0.782413	0.091116	FALSE	0.503347
AL139807.1	0.654	0.346	0.636669	0.177817	FALSE	0.460924
LINC01505	0.6262	0.3738	0.515949	-0.0305266	FALSE	0.427361

## Sheet: L56NP
	proba_de	proba_not_de	bayes_factor	lfc_median	is_de_fdr_0.05	log10_pscore
MTRNR2L1	0.968	0.032	3.4095	3.8565	TRUE	1.49485
MT-ATP8	0.9654	0.0346	3.32869	3.39909	TRUE	1.46092
LINC01515	0.964	0.036	3.28757	1.28536	TRUE	1.4437
LINC02008	0.9582	0.0418	3.13216	0.126304	TRUE	1.37882
AL356737.2	0.9574	0.0426	3.11237	-0.923723	TRUE	1.37059
GPC5-AS2	0.957	0.043	3.1026	-0.801802	TRUE	1.36653
MT-ND3	0.9568	0.0432	3.09775	2.7283	TRUE	1.36452
AC129807.1	0.9552	0.0448	3.05971	0.0728841	TRUE	1.34872
CASR	0.9542	0.0458	3.03659	-1.01741	TRUE	1.33913
MT-ND4	0.9542	0.0458	3.03659	2.38881	TRUE	1.33913
FP236383.3	0.954	0.046	3.03202	2.34082	TRUE	1.33724
ADRA1D	0.954	0.046	3.03202	-1.52352	TRUE	1.33724
MT-ATP6	0.954	0.046	3.03202	2.62375	TRUE	1.33724
AC109472.1	0.9538	0.0462	3.02747	2.56001	TRUE	1.33536
PRSS12	0.9538	0.0462	3.02747	0.395201	TRUE	1.33536
GFAP	0.9532	0.0468	3.01394	2.52161	TRUE	1.32975
AC008574.1	0.9532	0.0468	3.01394	0.742849	TRUE	1.32975
MT-CO3	0.9526	0.0474	3.00057	2.15716	TRUE	1.32422
MT-CYB	0.9522	0.0478	2.99175	2.06711	TRUE	1.32057
INSYN2B	0.952	0.048	2.98736	2.2716	TRUE	1.31876
AC023469.1	0.9518	0.0482	2.983	2.18617	TRUE	1.31695
MT-CO2	0.9508	0.0492	2.96141	2.15928	TRUE	1.30803
GNA14-AS1	0.9508	0.0492	2.96141	-1.9008	TRUE	1.30803
MSC-AS1	0.9508	0.0492	2.96141	-0.249833	TRUE	1.30803
HMGA2	0.9506	0.0494	2.95714	-0.60532	TRUE	1.30627
MT-ND1	0.9506	0.0494	2.95714	2.0879	TRUE	1.30627
ZNF385D-AS2	0.9504	0.0496	2.95289	-2.0402	TRUE	1.30452
NIBAN1	0.9494	0.0506	2.93188	-0.661367	TRUE	1.29585
MT-ND2	0.9494	0.0506	2.93188	2.12412	TRUE	1.29585
GPC5	0.949	0.051	2.92358	0.559612	TRUE	1.29243
ADGRG6	0.9488	0.0512	2.91946	-0.0852914	TRUE	1.29073
AC004039.1	0.9488	0.0512	2.91946	-1.62282	TRUE	1.29073
MT-ND4L	0.9484	0.0516	2.91125	2.20846	TRUE	1.28735
SCGN	0.9484	0.0516	2.91125	1.78166	TRUE	1.28735
MTRNR2L12	0.9478	0.0522	2.89906	2.16775	TRUE	1.28233
MT-ND5	0.9478	0.0522	2.89906	2.04489	TRUE	1.28233
LINC00558	0.9476	0.0524	2.89503	2.19894	TRUE	1.28067
POTEG	0.9476	0.0524	2.89503	2.42568	TRUE	1.28067
SPDYE2	0.9472	0.0528	2.887	-1.29966	TRUE	1.27737
AL157829.1	0.9472	0.0528	2.887	-1.58892	TRUE	1.27737
LHCGR	0.9466	0.0534	2.87507	-0.147603	TRUE	1.27246
ATP1A2	0.946	0.054	2.86326	1.77286	TRUE	1.26761
AC008056.1	0.946	0.054	2.86326	-1.64911	TRUE	1.26761
FSHR	0.9458	0.0542	2.85935	0.222515	TRUE	1.266
ST7-AS2	0.9454	0.0546	2.85157	-1.50743	TRUE	1.26281
GPC6	0.9452	0.0548	2.84771	0.125065	TRUE	1.26122
ZNF451-AS1	0.945	0.055	2.84385	-1.73981	TRUE	1.25964
AP002370.2	0.945	0.055	2.84385	-1.66267	TRUE	1.25964
SLC1A3	0.945	0.055	2.84385	1.90991	TRUE	1.25964
HSD11B1	0.9448	0.0552	2.84001	-1.91096	TRUE	1.25806
AL357873.1	0.9446	0.0554	2.83618	-1.80722	TRUE	1.25649
AC091885.2	0.9446	0.0554	2.83618	-1.71244	TRUE	1.25649
ASTN2-AS1	0.9446	0.0554	2.83618	-1.64519	TRUE	1.25649
SPRY4-AS1	0.9446	0.0554	2.83618	-2.19105	TRUE	1.25649
LMNTD1	0.9444	0.0556	2.83237	-0.419456	TRUE	1.25493
AC018730.1	0.9444	0.0556	2.83237	0.180145	TRUE	1.25493
IL7	0.944	0.056	2.82477	-1.53938	TRUE	1.25181
AC093610.1	0.9438	0.0562	2.821	-1.59914	TRUE	1.25026
C5orf63	0.9438	0.0562	2.821	1.99018	TRUE	1.25026
ARHGAP26-AS1	0.9434	0.0566	2.81348	-1.55872	TRUE	1.24718
ANGPTL1	0.943	0.057	2.80601	-1.9424	FALSE	1.24413
BMP5	0.943	0.057	2.80601	-0.211491	FALSE	1.24413
DPP10-AS3	0.9426	0.0574	2.7986	-1.44545	FALSE	1.24109
GRIK1	0.9426	0.0574	2.7986	0.323143	FALSE	1.24109
PLEKHG1	0.9424	0.0576	2.79491	0.479492	FALSE	1.23958
AQP4	0.942	0.058	2.78756	1.7358	FALSE	1.23657
AC024145.1	0.942	0.058	2.78756	-1.13769	FALSE	1.23657
ADAMTS2	0.9416	0.0584	2.78026	1.64806	FALSE	1.23359
GABRG3-AS1	0.9416	0.0584	2.78026	-1.68138	FALSE	1.23359
AC015923.1	0.9414	0.0586	2.77663	-1.68373	FALSE	1.2321
AC058791.1	0.9412	0.0588	2.77301	-1.59011	FALSE	1.23062
HSPB1	0.9412	0.0588	2.77301	1.48076	FALSE	1.23062
TSBP1	0.9408	0.0592	2.76581	-1.5436	FALSE	1.22768
AL358075.2	0.9408	0.0592	2.76581	1.15047	FALSE	1.22768
AL035427.1	0.9408	0.0592	2.76581	-1.06277	FALSE	1.22768
VGF	0.9406	0.0594	2.76222	-1.78942	FALSE	1.22621
AP000462.1	0.9406	0.0594	2.76222	-1.95623	FALSE	1.22621
AC023590.1	0.9404	0.0596	2.75865	-1.64947	FALSE	1.22475
LINC00960	0.9402	0.0598	2.75509	-1.60503	FALSE	1.2233
AC091576.1	0.9398	0.0602	2.74799	-0.187354	FALSE	1.2204
ITGA6	0.9398	0.0602	2.74799	0.840384	FALSE	1.2204
AC012404.1	0.9398	0.0602	2.74799	-1.77397	FALSE	1.2204
PCDH9-AS2	0.9392	0.0608	2.73744	-1.67711	FALSE	1.2161
AC112481.2	0.9388	0.0612	2.73046	-1.08545	FALSE	1.21325
AC008415.1	0.9388	0.0612	2.73046	-0.879176	FALSE	1.21325
MT-CO1	0.9388	0.0612	2.73046	1.69974	FALSE	1.21325
C1QTNF7	0.9384	0.0616	2.72351	-0.964647	FALSE	1.21042
AL353072.2	0.9384	0.0616	2.72351	-0.060936	FALSE	1.21042
AC027018.1	0.9382	0.0618	2.72006	-1.55286	FALSE	1.20901
ANGPT2	0.938	0.062	2.71662	-1.60157	FALSE	1.20761
LINC02388	0.9378	0.0622	2.71318	0.522655	FALSE	1.20621
NPSR1	0.9376	0.0624	2.70976	-0.475187	FALSE	1.20482
MT-ND6	0.9374	0.0626	2.70634	1.83009	FALSE	1.20343
ST8SIA6	0.9372	0.0628	2.70294	0.131291	FALSE	1.20204
TMEM255A	0.9372	0.0628	2.70294	1.28098	FALSE	1.20204
KLHL14	0.9372	0.0628	2.70294	-0.522312	FALSE	1.20204
AC093305.1	0.937	0.063	2.69955	-1.45085	FALSE	1.20066
AC139720.1	0.9368	0.0632	2.69617	-1.4947	FALSE	1.19928
LINC01239	0.9368	0.0632	2.69617	-0.488156	FALSE	1.19928
AC027288.3	0.9368	0.0632	2.69617	-1.46006	FALSE	1.19928
AL139294.1	0.9366	0.0634	2.69279	-1.50964	FALSE	1.19791
AC104365.1	0.9362	0.0638	2.68608	-1.31798	FALSE	1.19518
PDE5A	0.936	0.064	2.68273	-1.51867	FALSE	1.19382
AL109930.1	0.936	0.064	2.68273	-1.26426	FALSE	1.19382
AC069228.1	0.936	0.064	2.68273	-1.36971	FALSE	1.19382
AC002066.1	0.9358	0.0642	2.6794	0.371161	FALSE	1.19246
WHRN	0.9358	0.0642	2.6794	-0.165443	FALSE	1.19246
AC090709.1	0.9358	0.0642	2.6794	-1.48905	FALSE	1.19246
AC104827.1	0.9354	0.0646	2.67276	-1.34382	FALSE	1.18977
AC002429.2	0.9354	0.0646	2.67276	-1.30338	FALSE	1.18977
MTRNR2L8	0.9354	0.0646	2.67276	1.49558	FALSE	1.18977
SPP1	0.9352	0.0648	2.66945	1.74038	FALSE	1.18842
ZFHX4	0.9346	0.0654	2.6596	1.55227	FALSE	1.18442
AC099753.1	0.934	0.066	2.64982	-0.52731	FALSE	1.18046
AC093879.1	0.934	0.066	2.64982	-1.47529	FALSE	1.18046
AL354771.1	0.9338	0.0662	2.64658	-1.24818	FALSE	1.17914
AC023424.3	0.9338	0.0662	2.64658	-1.35013	FALSE	1.17914
CNGB1	0.9338	0.0662	2.64658	0.868224	FALSE	1.17914
CASC6	0.9334	0.0666	2.64013	-0.812167	FALSE	1.17653
TFEB	0.9332	0.0668	2.63692	1.38938	FALSE	1.17522
LINC01102	0.9332	0.0668	2.63692	0.316894	FALSE	1.17522
AC021613.1	0.9332	0.0668	2.63692	0.35576	FALSE	1.17522
ARHGEF26-AS1	0.9332	0.0668	2.63692	1.5993	FALSE	1.17522
AL359706.1	0.933	0.067	2.63371	-1.1915	FALSE	1.17393
NREP-AS1	0.9328	0.0672	2.63052	-1.63183	FALSE	1.17263
GJA1	0.9328	0.0672	2.63052	1.26182	FALSE	1.17263
AC016042.1	0.9322	0.0678	2.62099	-1.42481	FALSE	1.16877
ADRA1A	0.9322	0.0678	2.62099	0.386818	FALSE	1.16877
PRKG1	0.9318	0.0682	2.61467	0.00457716	FALSE	1.16622
AC007656.2	0.9318	0.0682	2.61467	0.315737	FALSE	1.16622
LINC02506	0.9318	0.0682	2.61467	1.20969	FALSE	1.16622
MAG	0.9316	0.0684	2.61153	1.71061	FALSE	1.16494
AL445623.2	0.9316	0.0684	2.61153	-0.234624	FALSE	1.16494
SEMA3C	0.9316	0.0684	2.61153	0.212101	FALSE	1.16494
AL356488.2	0.9316	0.0684	2.61153	1.62712	FALSE	1.16494
SERPINI2	0.9316	0.0684	2.61153	-0.999027	FALSE	1.16494
NCKAP5	0.9312	0.0688	2.60527	-0.299283	FALSE	1.16241
AC106894.1	0.9312	0.0688	2.60527	0.110784	FALSE	1.16241
ELAVL2	0.9312	0.0688	2.60527	-0.40632	FALSE	1.16241
AP001011.1	0.9312	0.0688	2.60527	-1.39012	FALSE	1.16241
CDK6	0.9312	0.0688	2.60527	-0.146433	FALSE	1.16241
AC090579.1	0.931	0.069	2.60215	-1.33843	FALSE	1.16115
LINC02465	0.931	0.069	2.60215	-0.0801353	FALSE	1.16115
FP671120.4	0.9308	0.0692	2.59904	1.52425	FALSE	1.15989
AC068282.1	0.9306	0.0694	2.59594	-1.33357	FALSE	1.15864
AL160254.1	0.9304	0.0696	2.59285	-1.35806	FALSE	1.15739
AC009264.1	0.9304	0.0696	2.59285	-1.0729	FALSE	1.15739
NDRG2	0.9304	0.0696	2.59285	1.52033	FALSE	1.15739
KLHL1	0.9302	0.0698	2.58977	-0.164328	FALSE	1.15614
AC079052.1	0.9302	0.0698	2.58977	-0.484444	FALSE	1.15614
PTGER3	0.9302	0.0698	2.58977	-0.357132	FALSE	1.15614
LONRF3	0.9302	0.0698	2.58977	1.28725	FALSE	1.15614
EGFR	0.9298	0.0702	2.58362	0.996827	FALSE	1.15366
AC008731.1	0.9296	0.0704	2.58056	-1.32736	FALSE	1.15243
CDC14A	0.9294	0.0706	2.57751	0.0957913	FALSE	1.1512
HGF	0.9294	0.0706	2.57751	-0.240367	FALSE	1.1512
SGCZ	0.9294	0.0706	2.57751	-0.62666	FALSE	1.1512
LINC02444	0.9294	0.0706	2.57751	-0.258182	FALSE	1.1512
PON2	0.9294	0.0706	2.57751	1.41152	FALSE	1.1512
AL583808.1	0.9294	0.0706	2.57751	-1.08856	FALSE	1.1512
MKX	0.9292	0.0708	2.57446	-0.0884719	FALSE	1.14997
AC109466.1	0.9292	0.0708	2.57446	-0.883504	FALSE	1.14997
AC053513.1	0.9292	0.0708	2.57446	-1.14667	FALSE	1.14997
AC009975.1	0.9292	0.0708	2.57446	-0.2158	FALSE	1.14997
COL24A1	0.929	0.071	2.57143	0.0911827	FALSE	1.14874
PVT1	0.929	0.071	2.57143	0.52992	FALSE	1.14874
CPED1	0.9288	0.0712	2.5684	-0.120631	FALSE	1.14752
AC007563.2	0.9286	0.0714	2.56538	1.58405	FALSE	1.1463
ABCB1	0.9286	0.0714	2.56538	-1.21846	FALSE	1.1463
IL26	0.9286	0.0714	2.56538	-1.12469	FALSE	1.1463
LINC02550	0.9284	0.0716	2.56237	-0.916925	FALSE	1.14509
PAPPA	0.9284	0.0716	2.56237	-1.29452	FALSE	1.14509
AC069437.1	0.9282	0.0718	2.55936	-1.05594	FALSE	1.14388
RSPO3	0.928	0.072	2.55637	0.229742	FALSE	1.14267
CYP39A1	0.9276	0.0724	2.55039	0.556922	FALSE	1.14026
CNR1	0.9272	0.0728	2.54445	0.284682	FALSE	1.13787
CCDC85B	0.927	0.073	2.54149	-1.33496	FALSE	1.13668
LINC02356	0.927	0.073	2.54149	1.24315	FALSE	1.13668
RYR3	0.9268	0.0732	2.53854	1.30554	FALSE	1.13549
PLCXD3	0.9266	0.0734	2.5356	0.62874	FALSE	1.1343
LINC00607	0.9264	0.0736	2.53266	-0.136038	FALSE	1.13312
AR	0.9262	0.0738	2.52973	0.218556	FALSE	1.13194
ZFY	0.9262	0.0738	2.52973	0.856101	FALSE	1.13194
SLCO2A1	0.9262	0.0738	2.52973	1.10268	FALSE	1.13194
AC005009.2	0.9262	0.0738	2.52973	-1.41387	FALSE	1.13194
AC079921.1	0.926	0.074	2.52681	-1.305	FALSE	1.13077
WLS	0.926	0.074	2.52681	0.300196	FALSE	1.13077
P2RY14	0.9258	0.0742	2.52389	-1.01305	FALSE	1.1296
MET	0.9258	0.0742	2.52389	0.0274873	FALSE	1.1296
APOD	0.9258	0.0742	2.52389	1.43648	FALSE	1.1296
PTGDS	0.9258	0.0742	2.52389	1.47975	FALSE	1.1296
GPC5-AS1	0.9256	0.0744	2.52099	0.873194	FALSE	1.12843
KCNN3	0.9256	0.0744	2.52099	0.276054	FALSE	1.12843
ADAMTS9	0.9254	0.0746	2.51809	-0.873236	FALSE	1.12726
IGSF21	0.9252	0.0748	2.51519	0.214526	FALSE	1.1261
BCL2L14	0.925	0.075	2.51231	-1.1767	FALSE	1.12494
ETV5	0.925	0.075	2.51231	-1.21099	FALSE	1.12494
SCN1A-AS1	0.925	0.075	2.51231	-1.10923	FALSE	1.12494
MT2A	0.925	0.075	2.51231	1.35773	FALSE	1.12494
EPAS1	0.9248	0.0752	2.50943	-1.11044	FALSE	1.12378
AC125613.1	0.9248	0.0752	2.50943	-1.03165	FALSE	1.12378
NFATC1	0.9248	0.0752	2.50943	0.238642	FALSE	1.12378
AC068051.1	0.9248	0.0752	2.50943	-1.08992	FALSE	1.12378
LINC01622	0.9246	0.0754	2.50655	-0.353353	FALSE	1.12263
CNTN3	0.9246	0.0754	2.50655	0.258563	FALSE	1.12263
AC016598.2	0.9244	0.0756	2.50369	-0.765933	FALSE	1.12148
TTN	0.9242	0.0758	2.50083	-1.12917	FALSE	1.12033
PARM1	0.9242	0.0758	2.50083	0.664885	FALSE	1.12033
AC007098.1	0.9238	0.0762	2.49513	-0.918489	FALSE	1.11805
AC007614.1	0.9238	0.0762	2.49513	0.755627	FALSE	1.11805
SLC8A1-AS1	0.9238	0.0762	2.49513	-1.29228	FALSE	1.11805
TOGARAM2	0.9236	0.0764	2.4923	1.04082	FALSE	1.11691
ST18	0.9236	0.0764	2.4923	1.54818	FALSE	1.11691
SLC38A11	0.9234	0.0766	2.48947	1.14985	FALSE	1.11577
CFTR	0.9234	0.0766	2.48947	-1.1949	FALSE	1.11577
LINC02742	0.9234	0.0766	2.48947	1.30624	FALSE	1.11577
AC006296.3	0.9232	0.0768	2.48664	-0.0831456	FALSE	1.11464
AC098617.1	0.9228	0.0772	2.48101	-1.17901	FALSE	1.11238
AL591368.1	0.9228	0.0772	2.48101	1.45979	FALSE	1.11238
AC106845.1	0.9228	0.0772	2.48101	-1.12077	FALSE	1.11238
RPL18A	0.9226	0.0774	2.47821	-1.25256	FALSE	1.11126
AL392023.2	0.9224	0.0776	2.47541	0.158844	FALSE	1.11014
RBMS3-AS3	0.9224	0.0776	2.47541	-0.922505	FALSE	1.11014
LMCD1	0.9224	0.0776	2.47541	-0.0429754	FALSE	1.11014
RMST	0.9224	0.0776	2.47541	0.18194	FALSE	1.11014
AC008825.1	0.9222	0.0778	2.47262	0.245285	FALSE	1.10902
KAZN-AS1	0.9222	0.0778	2.47262	-1.30812	FALSE	1.10902
AC021504.1	0.9222	0.0778	2.47262	0.345358	FALSE	1.10902
AL391117.1	0.922	0.078	2.46984	-0.17142	FALSE	1.10791
AC079352.1	0.922	0.078	2.46984	1.02487	FALSE	1.10791
MIR181A2HG	0.9218	0.0782	2.46706	-1.23841	FALSE	1.10679
FN1	0.9216	0.0784	2.46429	-1.1797	FALSE	1.10568
LINC02694	0.9216	0.0784	2.46429	-0.221695	FALSE	1.10568
AL442636.1	0.9214	0.0786	2.46152	0.165761	FALSE	1.10458
RBM20	0.9212	0.0788	2.45876	-0.526945	FALSE	1.10347
AC022075.1	0.9212	0.0788	2.45876	0.376358	FALSE	1.10347
AC244502.1	0.9212	0.0788	2.45876	-0.379939	FALSE	1.10347
ADAMTS6	0.921	0.079	2.45601	-0.661364	FALSE	1.10237
AC002463.1	0.9208	0.0792	2.45327	-1.11438	FALSE	1.10127
LINC01435	0.9208	0.0792	2.45327	0.259609	FALSE	1.10127
SLC30A8	0.9206	0.0794	2.45053	0.918095	FALSE	1.10018
LINC00513	0.9206	0.0794	2.45053	-1.03644	FALSE	1.10018
AP001831.1	0.9204	0.0796	2.44779	-1.14729	FALSE	1.09909
NWD2	0.9204	0.0796	2.44779	0.47237	FALSE	1.09909
FGFR2	0.9204	0.0796	2.44779	1.30095	FALSE	1.09909
RHOBTB1	0.92	0.08	2.44235	-0.61824	FALSE	1.09691
PCDH15	0.92	0.08	2.44235	-0.0478418	FALSE	1.09691
HCRTR2	0.92	0.08	2.44235	-0.140782	FALSE	1.09691
AP002336.2	0.9198	0.0802	2.43963	-1.14524	FALSE	1.09583
HS3ST2	0.9194	0.0806	2.43422	-0.0247264	FALSE	1.09366
LINC00472	0.9194	0.0806	2.43422	-0.319549	FALSE	1.09366
MIR924HG	0.9194	0.0806	2.43422	0.159695	FALSE	1.09366
SLIT2	0.9192	0.0808	2.43153	0.468502	FALSE	1.09259
SCN7A	0.919	0.081	2.42884	0.0077219	FALSE	1.09151
RPL26	0.919	0.081	2.42884	-1.30066	FALSE	1.09151
AC113383.1	0.919	0.081	2.42884	0.314791	FALSE	1.09151
NPAS3	0.9188	0.0812	2.42615	0.0799375	FALSE	1.09044
AL591463.1	0.9186	0.0814	2.42348	-0.392184	FALSE	1.08938
LINC02315	0.9186	0.0814	2.42348	1.01091	FALSE	1.08938
MIR646HG	0.9184	0.0816	2.4208	1.10381	FALSE	1.08831
MYCBP2-AS1	0.9184	0.0816	2.4208	-0.944006	FALSE	1.08831
ROR1	0.9184	0.0816	2.4208	0.359564	FALSE	1.08831
FKBP5	0.9182	0.0818	2.41814	1.38996	FALSE	1.08725
PRKD1	0.9182	0.0818	2.41814	0.245418	FALSE	1.08725
AC008568.1	0.9182	0.0818	2.41814	-0.838625	FALSE	1.08725
AC119674.1	0.918	0.082	2.41548	0.164094	FALSE	1.08619
GRM1	0.918	0.082	2.41548	0.0973949	FALSE	1.08619
ELN	0.918	0.082	2.41548	1.17769	FALSE	1.08619
ANKUB1	0.9178	0.0822	2.41282	-1.01032	FALSE	1.08513
ZFPM2	0.9178	0.0822	2.41282	0.128201	FALSE	1.08513
RXFP1	0.9178	0.0822	2.41282	-0.405436	FALSE	1.08513
RASEF	0.9178	0.0822	2.41282	0.585008	FALSE	1.08513
AC092691.1	0.9176	0.0824	2.41018	0.354531	FALSE	1.08407
AC016687.2	0.9176	0.0824	2.41018	0.828769	FALSE	1.08407
CLEC2A	0.9174	0.0826	2.40753	0.575725	FALSE	1.08302
CLMP	0.9174	0.0826	2.40753	-0.0974441	FALSE	1.08302
AL353784.1	0.9174	0.0826	2.40753	-0.778129	FALSE	1.08302
COL9A1	0.9174	0.0826	2.40753	-0.295221	FALSE	1.08302
RARRES1	0.9172	0.0828	2.4049	-1.13312	FALSE	1.08197
EPB41L4A	0.9172	0.0828	2.4049	-0.34021	FALSE	1.08197
AC092652.2	0.917	0.083	2.40227	0.161798	FALSE	1.08092
GAB1	0.917	0.083	2.40227	0.891862	FALSE	1.08092
AC105402.3	0.9168	0.0832	2.39964	-0.464584	FALSE	1.07988
CPNE8	0.9168	0.0832	2.39964	-0.403138	FALSE	1.07988
EDIL3	0.9168	0.0832	2.39964	0.225031	FALSE	1.07988
AP001825.1	0.9168	0.0832	2.39964	-1.00266	FALSE	1.07988
AC137770.1	0.9166	0.0834	2.39702	1.30072	FALSE	1.07883
HES4	0.9166	0.0834	2.39702	-0.984513	FALSE	1.07883
TSHR	0.9166	0.0834	2.39702	-1.30981	FALSE	1.07883
LINC02346	0.9166	0.0834	2.39702	0.649791	FALSE	1.07883
LINC01060	0.9162	0.0838	2.3918	-0.816146	FALSE	1.07676
CUX2	0.916	0.084	2.3892	1.00577	FALSE	1.07572
FAM107A	0.916	0.084	2.3892	1.36889	FALSE	1.07572
CAMK2N2	0.9158	0.0842	2.3866	-1.11561	FALSE	1.07469
DOCK5	0.9158	0.0842	2.3866	1.23233	FALSE	1.07469
VAV2	0.9158	0.0842	2.3866	0.300114	FALSE	1.07469
LINC01440	0.9158	0.0842	2.3866	1.13771	FALSE	1.07469
GPRC5B	0.9156	0.0844	2.38401	1.23478	FALSE	1.07366
LINC00923	0.9156	0.0844	2.38401	0.449809	FALSE	1.07366
S100Z	0.9154	0.0846	2.38143	0.591433	FALSE	1.07263
GABRG1	0.9154	0.0846	2.38143	0.236539	FALSE	1.07263
AC005062.1	0.915	0.085	2.37627	0.0826922	FALSE	1.07058
SLCO1A2	0.9148	0.0852	2.3737	1.27626	FALSE	1.06956
PLXND1	0.9144	0.0856	2.36858	1.20662	FALSE	1.06753
RPL3	0.9142	0.0858	2.36603	-1.10326	FALSE	1.06651
BRINP3	0.9142	0.0858	2.36603	-0.225099	FALSE	1.06651
CBLN2	0.914	0.086	2.36348	1.20736	FALSE	1.0655
CCBE1	0.914	0.086	2.36348	1.17865	FALSE	1.0655
AC016687.3	0.914	0.086	2.36348	0.744885	FALSE	1.0655
C4orf19	0.914	0.086	2.36348	-0.115502	FALSE	1.0655
LINC02163	0.914	0.086	2.36348	0.892288	FALSE	1.0655
KCNH8	0.9138	0.0862	2.36094	1.19751	FALSE	1.06449
MOG	0.9138	0.0862	2.36094	1.22401	FALSE	1.06449
HSPA1B	0.9138	0.0862	2.36094	0.839796	FALSE	1.06449
TOX3	0.9134	0.0866	2.35587	0.470786	FALSE	1.06248
AC018541.1	0.9134	0.0866	2.35587	1.02282	FALSE	1.06248
LINC02745	0.9134	0.0866	2.35587	0.321965	FALSE	1.06248
AC011092.2	0.9134	0.0866	2.35587	-0.98684	FALSE	1.06248
AC005165.1	0.9134	0.0866	2.35587	0.693454	FALSE	1.06248
KIT	0.9134	0.0866	2.35587	0.678667	FALSE	1.06248
HHIP	0.9134	0.0866	2.35587	-0.915636	FALSE	1.06248
AC007389.1	0.9132	0.0868	2.35335	-1.10767	FALSE	1.06148
PLD5	0.9132	0.0868	2.35335	0.210878	FALSE	1.06148
PDGFD	0.9132	0.0868	2.35335	-0.231688	FALSE	1.06148
AL589935.1	0.9132	0.0868	2.35335	0.114322	FALSE	1.06148
ARL17B	0.9132	0.0868	2.35335	1.2055	FALSE	1.06148
SHC4	0.913	0.087	2.35083	-1.2597	FALSE	1.06048
TAFA2	0.9128	0.0872	2.34831	0.510895	FALSE	1.05948
RPL7A	0.9128	0.0872	2.34831	-1.17605	FALSE	1.05948
LINC00200	0.9128	0.0872	2.34831	-0.681473	FALSE	1.05948
SHROOM4	0.9128	0.0872	2.34831	1.14987	FALSE	1.05948
AC012358.3	0.9126	0.0874	2.3458	-1.01556	FALSE	1.05849
HAS2-AS1	0.9124	0.0876	2.3433	-0.629667	FALSE	1.0575
TCERG1L	0.9124	0.0876	2.3433	1.17524	FALSE	1.0575
LINC01748	0.9124	0.0876	2.3433	-0.167649	FALSE	1.0575
UTRN	0.912	0.088	2.3383	-0.00777721	FALSE	1.05552
EIF1B-AS1	0.912	0.088	2.3383	-1.01646	FALSE	1.05552
NDUFB11	0.9118	0.0882	2.33581	-0.943446	FALSE	1.05453
FAM163A	0.9118	0.0882	2.33581	-0.290111	FALSE	1.05453
AL627171.2	0.9118	0.0882	2.33581	2.26665	FALSE	1.05453
CHST8	0.9118	0.0882	2.33581	-0.326811	FALSE	1.05453
LINC02253	0.9116	0.0884	2.33333	0.599477	FALSE	1.05355
AC004862.1	0.9116	0.0884	2.33333	-0.175355	FALSE	1.05355
FAU	0.9116	0.0884	2.33333	-1.00219	FALSE	1.05355
ZEB2	0.9114	0.0886	2.33085	0.193837	FALSE	1.05257
RPS4X	0.9114	0.0886	2.33085	-1.14688	FALSE	1.05257
LINC01358	0.9112	0.0888	2.32838	1.00026	FALSE	1.05159
NRP1	0.9108	0.0892	2.32344	-0.622566	FALSE	1.04964
LINC00598	0.9108	0.0892	2.32344	1.25965	FALSE	1.04964
TMEM252-DT	0.9106	0.0894	2.32098	1.37585	FALSE	1.04866
AL358937.1	0.9104	0.0896	2.31853	0.837913	FALSE	1.04769
SYT10	0.9104	0.0896	2.31853	-0.16088	FALSE	1.04769
PREX1	0.9104	0.0896	2.31853	1.11031	FALSE	1.04769
AC022655.1	0.9102	0.0898	2.31608	0.278003	FALSE	1.04672
RPL8	0.91	0.09	2.31363	-1.07085	FALSE	1.04576
GASK1B	0.91	0.09	2.31363	-1.00823	FALSE	1.04576
AC080132.1	0.91	0.09	2.31363	-0.793668	FALSE	1.04576
AL033523.1	0.9098	0.0902	2.3112	0.962095	FALSE	1.04479
SEMA6A	0.9096	0.0904	2.30876	0.589247	FALSE	1.04383
TRPM3	0.9096	0.0904	2.30876	-0.0847297	FALSE	1.04383
KDM5D	0.9094	0.0906	2.30633	0.700551	FALSE	1.04287
SYN3	0.9094	0.0906	2.30633	1.21743	FALSE	1.04287
SPOCK3	0.9092	0.0908	2.30391	0.314651	FALSE	1.04191
RPH3AL	0.909	0.091	2.30149	0.976491	FALSE	1.04096
ITM2C	0.9088	0.0912	2.29907	-1.07542	FALSE	1.04001
ITGA8	0.9088	0.0912	2.29907	0.154149	FALSE	1.04001
LINC01821	0.9086	0.0914	2.29666	0.242182	FALSE	1.03905
CRIM1	0.9086	0.0914	2.29666	0.31959	FALSE	1.03905
ATP8B1	0.9084	0.0916	2.29425	-0.0411735	FALSE	1.0381
AC079793.1	0.9084	0.0916	2.29425	-0.00333262	FALSE	1.0381
AP003086.1	0.908	0.092	2.28946	-0.826346	FALSE	1.03621
LPCAT2	0.908	0.092	2.28946	0.0425482	FALSE	1.03621
SLC7A11	0.9078	0.0922	2.28706	-0.0936847	FALSE	1.03527
RFX4	0.9078	0.0922	2.28706	-1.0328	FALSE	1.03527
ADAMTS9-AS2	0.9078	0.0922	2.28706	0.0717633	FALSE	1.03527
NTM	0.9078	0.0922	2.28706	0.23186	FALSE	1.03527
RPS15	0.9076	0.0924	2.28468	-1.03748	FALSE	1.03433
LINC02250	0.9074	0.0926	2.28229	-0.842976	FALSE	1.03339
OR3A2	0.9072	0.0928	2.27992	0.0102301	FALSE	1.03245
ADARB2	0.9072	0.0928	2.27992	0.953126	FALSE	1.03245
STK32B	0.9072	0.0928	2.27992	1.03654	FALSE	1.03245
CDH12	0.907	0.093	2.27754	-0.0600548	FALSE	1.03152
LYPD6B	0.907	0.093	2.27754	0.492076	FALSE	1.03152
AC020637.1	0.9068	0.0932	2.27517	-0.0803809	FALSE	1.03058
SCML4	0.9068	0.0932	2.27517	0.760767	FALSE	1.03058
ERVMER61-1	0.9066	0.0934	2.27281	0.467751	FALSE	1.02965
AC092445.1	0.9066	0.0934	2.27281	1.30371	FALSE	1.02965
AC002072.1	0.9064	0.0936	2.27045	-0.303702	FALSE	1.02872
PAMR1	0.9062	0.0938	2.2681	-0.700171	FALSE	1.0278
DISC1	0.9062	0.0938	2.2681	0.346484	FALSE	1.0278
RASGRF2	0.9062	0.0938	2.2681	-0.111739	FALSE	1.0278
GNA14	0.906	0.094	2.26574	-0.370486	FALSE	1.02687
SNHG31	0.9054	0.0946	2.25872	0.319246	FALSE	1.02411
SHISA6	0.905	0.095	2.25406	-0.931069	FALSE	1.02228
AC018680.1	0.905	0.095	2.25406	-0.219088	FALSE	1.02228
CYSLTR1	0.905	0.095	2.25406	0.0467701	FALSE	1.02228
RPS27A	0.9048	0.0952	2.25173	-1.0138	FALSE	1.02136
PLOD2	0.9048	0.0952	2.25173	0.465297	FALSE	1.02136
PLXDC2	0.9048	0.0952	2.25173	-0.281898	FALSE	1.02136
GNG2	0.9046	0.0954	2.24941	0.399007	FALSE	1.02045
RPS18	0.9046	0.0954	2.24941	-0.942136	FALSE	1.02045
AL713851.1	0.9046	0.0954	2.24941	0.998501	FALSE	1.02045
ZNF98	0.9044	0.0956	2.2471	0.664642	FALSE	1.01954
CAV2	0.9044	0.0956	2.2471	0.00895548	FALSE	1.01954
HHATL	0.904	0.096	2.24248	0.673401	FALSE	1.01773
LINC02307	0.9038	0.0962	2.24018	-0.353198	FALSE	1.01682
AMOTL1	0.9038	0.0962	2.24018	0.711351	FALSE	1.01682
LINC01902	0.9036	0.0964	2.23788	0.0293679	FALSE	1.01592
CNTN6	0.9036	0.0964	2.23788	-0.0208197	FALSE	1.01592
RORA-AS1	0.9036	0.0964	2.23788	-1.05695	FALSE	1.01592
AC092490.2	0.9036	0.0964	2.23788	1.22024	FALSE	1.01592
AC113386.1	0.9036	0.0964	2.23788	-0.830044	FALSE	1.01592
AC023095.1	0.903	0.097	2.23101	-0.0263228	FALSE	1.01323
LINC01320	0.903	0.097	2.23101	0.497555	FALSE	1.01323
APBB1IP	0.903	0.097	2.23101	0.9437	FALSE	1.01323
LINC01416	0.903	0.097	2.23101	-0.298523	FALSE	1.01323
RGS9	0.903	0.097	2.23101	-0.216763	FALSE	1.01323
FAM174C	0.9028	0.0972	2.22873	-0.536415	FALSE	1.01233
AC110296.1	0.9028	0.0972	2.22873	-0.187783	FALSE	1.01233
MOXD1	0.9028	0.0972	2.22873	-0.138076	FALSE	1.01233
ADAMTSL1	0.9028	0.0972	2.22873	-0.498335	FALSE	1.01233
AL117329.1	0.9028	0.0972	2.22873	0.0730114	FALSE	1.01233
PLEKHA7	0.9028	0.0972	2.22873	0.444153	FALSE	1.01233
ROBO2	0.9024	0.0976	2.22418	-0.116235	FALSE	1.01055
TRDN	0.9022	0.0978	2.22191	-0.304361	FALSE	1.00966
FREM2	0.9022	0.0978	2.22191	0.285008	FALSE	1.00966
PLEKHH2	0.9022	0.0978	2.22191	1.13391	FALSE	1.00966
LINC01837	0.9022	0.0978	2.22191	-0.368733	FALSE	1.00966
VCAN	0.902	0.098	2.21965	0.619705	FALSE	1.00877
AC072062.1	0.902	0.098	2.21965	0.212628	FALSE	1.00877
LINC01163	0.902	0.098	2.21965	-0.195134	FALSE	1.00877
AC109927.1	0.9018	0.0982	2.21739	1.00451	FALSE	1.00789
RPL10A	0.9018	0.0982	2.21739	-1.04925	FALSE	1.00789
ENOSF1	0.9014	0.0986	2.21288	0.19404	FALSE	1.00612
CABCOCO1	0.9012	0.0988	2.21063	-0.0374885	FALSE	1.00524
PROM1	0.9012	0.0988	2.21063	0.352999	FALSE	1.00524
LRTM1	0.9012	0.0988	2.21063	-0.590712	FALSE	1.00524
EGR1	0.901	0.099	2.20839	-0.595476	FALSE	1.00436
LINC02254	0.901	0.099	2.20839	0.195961	FALSE	1.00436
RGS6	0.9006	0.0994	2.20391	-0.117332	FALSE	1.00261
AL136119.1	0.9006	0.0994	2.20391	-0.48997	FALSE	1.00261
AC007368.1	0.9006	0.0994	2.20391	0.881279	FALSE	1.00261
DACH1	0.9004	0.0996	2.20168	0.246451	FALSE	1.00174
TESPA1	0.9004	0.0996	2.20168	0.824097	FALSE	1.00174
SMOC1	0.9004	0.0996	2.20168	0.864908	FALSE	1.00174
AC124854.1	0.9002	0.0998	2.19945	0.564403	FALSE	1.00087
AC087564.1	0.9	0.1	2.19722	1.03927	FALSE	1
GREM1	0.9	0.1	2.19722	1.02678	FALSE	1
KCNK13	0.8998	0.1002	2.195	0.414696	FALSE	0.999132
SFMBT2	0.8996	0.1004	2.19279	0.729476	FALSE	0.998266
PTPRO	0.8996	0.1004	2.19279	0.434688	FALSE	0.998266
PCDH11Y	0.8996	0.1004	2.19279	-0.0141129	FALSE	0.998266
THSD7A	0.8996	0.1004	2.19279	0.644718	FALSE	0.998266
RSPO2	0.8994	0.1006	2.19058	0.523748	FALSE	0.997402
FYB1	0.8992	0.1008	2.18837	0.818833	FALSE	0.996539
NECTIN3-AS1	0.8992	0.1008	2.18837	-0.0128136	FALSE	0.996539
FILIP1L	0.8992	0.1008	2.18837	-0.814145	FALSE	0.996539
RCAN3	0.899	0.101	2.18616	-0.596311	FALSE	0.995679
GLP2R	0.899	0.101	2.18616	0.300521	FALSE	0.995679
PTPRZ1	0.899	0.101	2.18616	0.875794	FALSE	0.995679
SGO1-AS1	0.899	0.101	2.18616	0.169122	FALSE	0.995679
RPS7	0.899	0.101	2.18616	-0.987031	FALSE	0.995679
AC091078.1	0.899	0.101	2.18616	1.01357	FALSE	0.995679
ST6GAL1	0.8988	0.1012	2.18396	0.204043	FALSE	0.994819
LINC01197	0.8988	0.1012	2.18396	0.767031	FALSE	0.994819
RNF217-AS1	0.8986	0.1014	2.18176	-0.475998	FALSE	0.993962
LINC00299	0.8986	0.1014	2.18176	0.834913	FALSE	0.993962
ELMO1	0.8984	0.1016	2.17957	0.958092	FALSE	0.993106
COL4A5	0.8984	0.1016	2.17957	1.07443	FALSE	0.993106
AC112770.1	0.8982	0.1018	2.17738	0.132763	FALSE	0.992252
CD96	0.898	0.102	2.1752	0.596974	FALSE	0.9914
MYLPF	0.898	0.102	2.1752	0.666077	FALSE	0.9914
AC011246.1	0.898	0.102	2.1752	0.846572	FALSE	0.9914
SEMA6D	0.8978	0.1022	2.17302	0.724922	FALSE	0.990549
AGMO	0.8976	0.1024	2.17084	0.855801	FALSE	0.9897
FTL	0.8976	0.1024	2.17084	-0.651803	FALSE	0.9897
RERG	0.8976	0.1024	2.17084	0.215065	FALSE	0.9897
KANK4	0.8976	0.1024	2.17084	0.339281	FALSE	0.9897
RPS27	0.8976	0.1024	2.17084	-0.833018	FALSE	0.9897
AC080079.2	0.8976	0.1024	2.17084	0.204715	FALSE	0.9897
AC019197.1	0.8974	0.1026	2.16866	-0.71971	FALSE	0.988853
C10orf90	0.8972	0.1028	2.16649	-0.836979	FALSE	0.988007
AC005040.2	0.8972	0.1028	2.16649	0.775214	FALSE	0.988007
C5orf17	0.8972	0.1028	2.16649	-0.12487	FALSE	0.988007
RNASEK	0.897	0.103	2.16433	-0.694313	FALSE	0.987163
GABARAP	0.897	0.103	2.16433	-0.892213	FALSE	0.987163
LINC01684	0.897	0.103	2.16433	0.591823	FALSE	0.987163
AL592156.2	0.897	0.103	2.16433	1.04713	FALSE	0.987163
CDH20	0.897	0.103	2.16433	0.524414	FALSE	0.987163
SYK	0.897	0.103	2.16433	0.359369	FALSE	0.987163
AC114930.1	0.897	0.103	2.16433	-0.0846863	FALSE	0.987163
EPCAM-DT	0.8968	0.1032	2.16216	0.58114	FALSE	0.98632
TUBB2A	0.8968	0.1032	2.16216	-0.75951	FALSE	0.98632
ABCA8	0.8966	0.1034	2.16	1.00424	FALSE	0.985479
PDE1C	0.8966	0.1034	2.16	0.375691	FALSE	0.985479
PCED1B	0.8966	0.1034	2.16	-0.294034	FALSE	0.985479
RPL29	0.8966	0.1034	2.16	-0.962789	FALSE	0.985479
MITF	0.8964	0.1036	2.15785	0.0157771	FALSE	0.98464
LINC02645	0.8964	0.1036	2.15785	0.66221	FALSE	0.98464
IL1RAPL2	0.8964	0.1036	2.15785	0.0859203	FALSE	0.98464
LGR5	0.8964	0.1036	2.15785	-0.063899	FALSE	0.98464
RPL18	0.8962	0.1038	2.1557	-1.05387	FALSE	0.983803
NTNG1	0.8962	0.1038	2.1557	0.602418	FALSE	0.983803
SLC24A3	0.896	0.104	2.15355	-0.564576	FALSE	0.982967
PKP2	0.896	0.104	2.15355	0.528431	FALSE	0.982967
COX7C	0.896	0.104	2.15355	-0.901639	FALSE	0.982967
LINC01411	0.8958	0.1042	2.1514	0.807581	FALSE	0.982132
HTRA1	0.8958	0.1042	2.1514	1.04265	FALSE	0.982132
HCK	0.8956	0.1044	2.14926	0.882637	FALSE	0.9813
RPS13	0.8952	0.1048	2.14499	-0.74139	FALSE	0.979639
JUN	0.8952	0.1048	2.14499	0.599696	FALSE	0.979639
APOLD1	0.8952	0.1048	2.14499	0.871622	FALSE	0.979639
AC079760.2	0.8952	0.1048	2.14499	-0.701446	FALSE	0.979639
AC093898.1	0.8952	0.1048	2.14499	0.55753	FALSE	0.979639
KIRREL3	0.895	0.105	2.14286	0.860248	FALSE	0.978811
AC233296.1	0.8948	0.1052	2.14074	0.223364	FALSE	0.977984
UTY	0.8948	0.1052	2.14074	0.583517	FALSE	0.977984
AL157944.1	0.8948	0.1052	2.14074	0.310939	FALSE	0.977984
RFTN2	0.8948	0.1052	2.14074	0.907592	FALSE	0.977984
AC006305.1	0.8946	0.1054	2.13861	-0.299992	FALSE	0.977159
ADCY8	0.8946	0.1054	2.13861	0.273339	FALSE	0.977159
AL162493.1	0.8944	0.1056	2.13649	0.0269237	FALSE	0.976336
PLCG2	0.8944	0.1056	2.13649	0.743818	FALSE	0.976336
GOLIM4	0.8944	0.1056	2.13649	0.596796	FALSE	0.976336
AF121898.1	0.8942	0.1058	2.13438	0.668005	FALSE	0.975514
ABCA12	0.8942	0.1058	2.13438	0.198003	FALSE	0.975514
CALN1	0.894	0.106	2.13227	0.393979	FALSE	0.974694
RNF17	0.894	0.106	2.13227	0.0615768	FALSE	0.974694
LINC00320	0.894	0.106	2.13227	0.755134	FALSE	0.974694
ITPKB	0.8938	0.1062	2.13016	0.872044	FALSE	0.973875
ZNF208	0.8936	0.1064	2.12805	-0.372204	FALSE	0.973058
LINC01378	0.8936	0.1064	2.12805	0.772717	FALSE	0.973058
CADPS2	0.8934	0.1066	2.12595	0.372413	FALSE	0.972243
MCTP2	0.8934	0.1066	2.12595	-0.0432234	FALSE	0.972243
SNHG8	0.8932	0.1068	2.12385	-0.900462	FALSE	0.971429
AC005999.2	0.8932	0.1068	2.12385	0.323993	FALSE	0.971429
LRRN1	0.8932	0.1068	2.12385	0.0420446	FALSE	0.971429
SEMA5A	0.893	0.107	2.12176	-0.033947	FALSE	0.970616
AP001347.1	0.893	0.107	2.12176	0.881166	FALSE	0.970616
SYT17	0.893	0.107	2.12176	0.739016	FALSE	0.970616
VIPR2	0.8928	0.1072	2.11967	-0.214612	FALSE	0.969805
AC079465.1	0.8926	0.1074	2.11758	-0.533541	FALSE	0.968996
SLC6A1	0.8926	0.1074	2.11758	0.670807	FALSE	0.968996
LRMDA	0.8926	0.1074	2.11758	0.872195	FALSE	0.968996
EPHA6	0.8924	0.1076	2.11549	0.315359	FALSE	0.968188
TTTY14	0.8924	0.1076	2.11549	0.580985	FALSE	0.968188
OBI1-AS1	0.8922	0.1078	2.11341	0.803857	FALSE	0.967381
RPS12	0.8922	0.1078	2.11341	-0.859153	FALSE	0.967381
AC093535.1	0.8922	0.1078	2.11341	0.418862	FALSE	0.967381
CMTM8	0.8922	0.1078	2.11341	0.170608	FALSE	0.967381
PIP5K1B	0.892	0.108	2.11133	0.686961	FALSE	0.966576
PYGL	0.892	0.108	2.11133	0.37149	FALSE	0.966576
AC026167.1	0.8918	0.1082	2.10926	0.127359	FALSE	0.965773
AL355076.2	0.8918	0.1082	2.10926	-0.692119	FALSE	0.965773
GNG12-AS1	0.8918	0.1082	2.10926	0.54875	FALSE	0.965773
LINC01098	0.8916	0.1084	2.10719	0.708118	FALSE	0.964971
LHFPL6	0.8916	0.1084	2.10719	0.800104	FALSE	0.964971
LINC01322	0.8916	0.1084	2.10719	0.0592532	FALSE	0.964971
TRPC7	0.8914	0.1086	2.10512	-0.440246	FALSE	0.96417
LINC02408	0.8912	0.1088	2.10306	0.486907	FALSE	0.963371
AC093298.2	0.8912	0.1088	2.10306	-0.452822	FALSE	0.963371
CALCB	0.8912	0.1088	2.10306	0.481419	FALSE	0.963371
LINC01500	0.8912	0.1088	2.10306	0.97439	FALSE	0.963371
PARD3	0.8912	0.1088	2.10306	0.468731	FALSE	0.963371
FBXL7	0.891	0.109	2.101	0.923433	FALSE	0.962574
EYA4	0.891	0.109	2.101	-0.306364	FALSE	0.962574
FRMD4B	0.8908	0.1092	2.09894	0.841921	FALSE	0.961777
VWC2	0.8908	0.1092	2.09894	0.362818	FALSE	0.961777
RPL12	0.8908	0.1092	2.09894	-0.926961	FALSE	0.961777
LINC00886	0.8908	0.1092	2.09894	0.451104	FALSE	0.961777
AC012494.1	0.8906	0.1094	2.09688	0.750968	FALSE	0.960983
CASP7	0.8906	0.1094	2.09688	0.337861	FALSE	0.960983
AC007319.1	0.8906	0.1094	2.09688	-0.685801	FALSE	0.960983
ZFPM2-AS1	0.8906	0.1094	2.09688	-0.162894	FALSE	0.960983
HSPA8	0.8906	0.1094	2.09688	-0.464802	FALSE	0.960983
COL12A1	0.8904	0.1096	2.09483	-0.37723	FALSE	0.960189
RPL19	0.8904	0.1096	2.09483	-0.835916	FALSE	0.960189
F11-AS1	0.8904	0.1096	2.09483	0.18419	FALSE	0.960189
AC245187.2	0.8902	0.1098	2.09279	0.945646	FALSE	0.959398
TPD52L1	0.89	0.11	2.09074	0.599515	FALSE	0.958607
AC023480.1	0.89	0.11	2.09074	0.0440993	FALSE	0.958607
GRM7-AS3	0.89	0.11	2.09074	-0.354008	FALSE	0.958607
HSPA1A	0.8898	0.1102	2.0887	-0.539512	FALSE	0.957818
ZNF462	0.8898	0.1102	2.0887	0.470649	FALSE	0.957818
RPL10	0.8898	0.1102	2.0887	-0.828509	FALSE	0.957818
AC110023.1	0.8898	0.1102	2.0887	0.759044	FALSE	0.957818
PCDH11X	0.889	0.111	2.08057	-0.119197	FALSE	0.954677
AC005909.2	0.889	0.111	2.08057	0.431189	FALSE	0.954677
ADGRL4	0.8888	0.1112	2.07854	-0.193439	FALSE	0.953895
RPS16	0.8888	0.1112	2.07854	-0.855859	FALSE	0.953895
TTYH2	0.8886	0.1114	2.07652	0.952767	FALSE	0.953115
RPL35	0.8884	0.1116	2.0745	-0.705249	FALSE	0.952336
NEAT1	0.8882	0.1118	2.07249	0.569032	FALSE	0.951558
LINC01807	0.8882	0.1118	2.07249	-0.460083	FALSE	0.951558
TUBA1A	0.8882	0.1118	2.07249	-0.82295	FALSE	0.951558
SERPINE2	0.8882	0.1118	2.07249	0.306156	FALSE	0.951558
ADAMTS17	0.8882	0.1118	2.07249	0.704722	FALSE	0.951558
CCDC178	0.888	0.112	2.07047	0.236938	FALSE	0.950782
AC005753.2	0.8878	0.1122	2.06846	0.406384	FALSE	0.950007
ATP8B4	0.8876	0.1124	2.06646	0.0396295	FALSE	0.949234
SLC4A4	0.8874	0.1126	2.06445	0.393162	FALSE	0.948462
AP003066.1	0.8874	0.1126	2.06445	0.737778	FALSE	0.948462
AP001977.1	0.8874	0.1126	2.06445	-0.0638948	FALSE	0.948462
AC019330.1	0.8874	0.1126	2.06445	-0.559796	FALSE	0.948462
NLGN4Y	0.8872	0.1128	2.06245	0.517493	FALSE	0.947691
UQCR10	0.8872	0.1128	2.06245	-0.485827	FALSE	0.947691
RPS21	0.8872	0.1128	2.06245	-0.733005	FALSE	0.947691
TNIP3	0.8872	0.1128	2.06245	-0.107997	FALSE	0.947691
AOAH	0.8872	0.1128	2.06245	0.656435	FALSE	0.947691
TEX41	0.887	0.113	2.06046	0.348901	FALSE	0.946922
WNT5B	0.887	0.113	2.06046	-0.270592	FALSE	0.946922
LINC02552	0.8868	0.1132	2.05846	-0.466465	FALSE	0.946154
RPL41	0.8866	0.1134	2.05647	-0.660461	FALSE	0.945387
CNTN5	0.8866	0.1134	2.05647	0.703967	FALSE	0.945387
ARHGAP42	0.8864	0.1136	2.05448	0.591084	FALSE	0.944622
PREX2	0.8864	0.1136	2.05448	0.536346	FALSE	0.944622
TNS3	0.8862	0.1138	2.0525	0.630827	FALSE	0.943858
EPHA3	0.8862	0.1138	2.0525	-0.0518513	FALSE	0.943858
PRKY	0.8862	0.1138	2.0525	0.360033	FALSE	0.943858
AC106729.1	0.8862	0.1138	2.0525	0.129771	FALSE	0.943858
LINC00922	0.886	0.114	2.05052	-0.344049	FALSE	0.943095
ROR2	0.886	0.114	2.05052	0.402763	FALSE	0.943095
LINC00698	0.8858	0.1142	2.04854	0.51464	FALSE	0.942334
AC021723.2	0.8856	0.1144	2.04656	0.652517	FALSE	0.941574
LINC00844	0.8854	0.1146	2.04459	0.727571	FALSE	0.940815
PRELID2	0.8852	0.1148	2.04262	0.929983	FALSE	0.940058
LINC01285	0.8852	0.1148	2.04262	0.0675144	FALSE	0.940058
SRP14	0.8852	0.1148	2.04262	-0.62237	FALSE	0.940058
AL357507.1	0.8852	0.1148	2.04262	0.0340586	FALSE	0.940058
DACH2	0.8852	0.1148	2.04262	0.393623	FALSE	0.940058
AC022784.1	0.8852	0.1148	2.04262	0.596058	FALSE	0.940058
SAMSN1	0.8852	0.1148	2.04262	0.573589	FALSE	0.940058
SOX9-AS1	0.885	0.115	2.04066	0.346485	FALSE	0.939302
CST3	0.885	0.115	2.04066	0.722615	FALSE	0.939302
GLDC	0.885	0.115	2.04066	0.0792136	FALSE	0.939302
SYT6	0.885	0.115	2.04066	-0.426431	FALSE	0.939302
TRIM5	0.885	0.115	2.04066	-0.593836	FALSE	0.939302
AL512625.3	0.8848	0.1152	2.03869	0.767489	FALSE	0.938548
LINC02109	0.8848	0.1152	2.03869	0.0629358	FALSE	0.938548
SNAP25-AS1	0.8844	0.1156	2.03477	-0.900589	FALSE	0.937042
PLEKHG4B	0.8844	0.1156	2.03477	0.658596	FALSE	0.937042
YAP1	0.8844	0.1156	2.03477	0.806189	FALSE	0.937042
AC108690.1	0.8844	0.1156	2.03477	-0.707215	FALSE	0.937042
AP002762.2	0.8842	0.1158	2.03282	0.361205	FALSE	0.936291
MYRFL	0.8842	0.1158	2.03282	-0.835184	FALSE	0.936291
CRYAB	0.8842	0.1158	2.03282	0.352099	FALSE	0.936291
COL8A1	0.8842	0.1158	2.03282	0.53902	FALSE	0.936291
AC092640.1	0.884	0.116	2.03087	0.584297	FALSE	0.935542
AC009262.1	0.884	0.116	2.03087	-0.693069	FALSE	0.935542
NXN	0.884	0.116	2.03087	0.497551	FALSE	0.935542
HAUS7	0.8838	0.1162	2.02892	0.896085	FALSE	0.934794
AL353604.1	0.8838	0.1162	2.02892	0.0658307	FALSE	0.934794
CTBP2	0.8838	0.1162	2.02892	0.205054	FALSE	0.934794
AC008696.2	0.8836	0.1164	2.02697	-0.405668	FALSE	0.934047
AC073091.3	0.8834	0.1166	2.02503	0.476111	FALSE	0.933301
GALNTL6	0.8834	0.1166	2.02503	0.385271	FALSE	0.933301
USP9Y	0.8832	0.1168	2.02309	0.558087	FALSE	0.932557
AC068774.1	0.8832	0.1168	2.02309	0.0399961	FALSE	0.932557
RPS5	0.8832	0.1168	2.02309	-0.831092	FALSE	0.932557
AL356295.1	0.883	0.117	2.02115	0.916195	FALSE	0.931814
CNTNAP3	0.883	0.117	2.02115	0.343861	FALSE	0.931814
LINC02327	0.883	0.117	2.02115	0.472246	FALSE	0.931814
RPS3A	0.883	0.117	2.02115	-0.792366	FALSE	0.931814
RPS15A	0.8828	0.1172	2.01922	-0.742103	FALSE	0.931072
UBL5	0.8828	0.1172	2.01922	-0.37773	FALSE	0.931072
FSIP2	0.8828	0.1172	2.01922	-0.626682	FALSE	0.931072
NXPH1	0.8828	0.1172	2.01922	0.270673	FALSE	0.931072
PLP1	0.8828	0.1172	2.01922	0.985382	FALSE	0.931072
RPS25	0.8828	0.1172	2.01922	-0.698796	FALSE	0.931072
CLDN11	0.8826	0.1174	2.01729	0.810953	FALSE	0.930332
GRK7	0.8826	0.1174	2.01729	0.00848627	FALSE	0.930332
SULF1	0.8824	0.1176	2.01536	0.208916	FALSE	0.929593
FOXO1	0.8822	0.1178	2.01343	0.639262	FALSE	0.928855
DUSP1	0.882	0.118	2.01151	-0.268461	FALSE	0.928118
HIST1H2BD	0.882	0.118	2.01151	0.0338058	FALSE	0.928118
RPL39	0.882	0.118	2.01151	-0.616712	FALSE	0.928118
PCSK6	0.882	0.118	2.01151	0.38237	FALSE	0.928118
RPL6	0.882	0.118	2.01151	-0.910093	FALSE	0.928118
AL445584.2	0.882	0.118	2.01151	0.0664005	FALSE	0.928118
ACTG1	0.8818	0.1182	2.00959	-0.641544	FALSE	0.927383
ZNF804A	0.8818	0.1182	2.00959	0.593602	FALSE	0.927383
AL355835.1	0.8816	0.1184	2.00767	0.27321	FALSE	0.926648
AL358944.1	0.8814	0.1186	2.00575	0.476056	FALSE	0.925915
LINC01876	0.8814	0.1186	2.00575	0.0868907	FALSE	0.925915
SELENOP	0.8814	0.1186	2.00575	0.651352	FALSE	0.925915
GULP1	0.881	0.119	2.00193	0.5575	FALSE	0.924453
LINC02343	0.881	0.119	2.00193	0.0776563	FALSE	0.924453
AC110285.2	0.881	0.119	2.00193	0.619445	FALSE	0.924453
PPARA	0.8808	0.1192	2.00003	0.602387	FALSE	0.923724
AFAP1L2	0.8808	0.1192	2.00003	-0.4006	FALSE	0.923724
VAV3	0.8808	0.1192	2.00003	0.318433	FALSE	0.923724
LINC02263	0.8806	0.1194	1.99812	0.345461	FALSE	0.922996
ERBB4	0.8806	0.1194	1.99812	0.545991	FALSE	0.922996
ZNF536	0.8806	0.1194	1.99812	0.658467	FALSE	0.922996
KCNC2	0.8806	0.1194	1.99812	-0.049933	FALSE	0.922996
RPL7	0.8804	0.1196	1.99622	-0.755243	FALSE	0.922269
LINC02147	0.8802	0.1198	1.99433	0.226726	FALSE	0.921543
ADRA1B	0.8802	0.1198	1.99433	0.446362	FALSE	0.921543
ARHGAP15	0.88	0.12	1.99243	0.310956	FALSE	0.920819
DENND2A	0.8798	0.1202	1.99054	0.665705	FALSE	0.920096
LINC02336	0.8798	0.1202	1.99054	-0.113481	FALSE	0.920096
RPL35A	0.8796	0.1204	1.98865	-0.7351	FALSE	0.919374
SPON1	0.8796	0.1204	1.98865	-0.0511634	FALSE	0.919374
OPRM1	0.8796	0.1204	1.98865	-0.591649	FALSE	0.919374
RAB11A	0.8794	0.1206	1.98676	-0.676316	FALSE	0.918653
GAD1	0.8794	0.1206	1.98676	-0.209426	FALSE	0.918653
RPL24	0.8792	0.1208	1.98488	-0.702195	FALSE	0.917933
AC087857.1	0.8792	0.1208	1.98488	-0.034502	FALSE	0.917933
TSPAN8	0.879	0.121	1.98299	0.308441	FALSE	0.917215
RPLP1	0.879	0.121	1.98299	-0.66572	FALSE	0.917215
PLCL1	0.8788	0.1212	1.98112	-0.13453	FALSE	0.916497
AC245123.1	0.8788	0.1212	1.98112	0.936141	FALSE	0.916497
AC114316.1	0.8788	0.1212	1.98112	0.749286	FALSE	0.916497
NLRP1	0.8786	0.1214	1.97924	0.847464	FALSE	0.915781
RPL32	0.8786	0.1214	1.97924	-0.767798	FALSE	0.915781
RPL17	0.8786	0.1214	1.97924	-0.784479	FALSE	0.915781
AP000943.2	0.8784	0.1216	1.97737	0.231767	FALSE	0.915066
KCNIP4	0.8784	0.1216	1.97737	0.582872	FALSE	0.915066
ANGPT1	0.8784	0.1216	1.97737	-0.116576	FALSE	0.915066
RORB	0.8782	0.1218	1.97549	0.533922	FALSE	0.914353
CCK	0.8782	0.1218	1.97549	0.0703731	FALSE	0.914353
ATAD3C	0.8782	0.1218	1.97549	0.374715	FALSE	0.914353
L3MBTL4	0.8782	0.1218	1.97549	0.634789	FALSE	0.914353
AL158064.1	0.878	0.122	1.97363	-0.674693	FALSE	0.91364
PLLP	0.878	0.122	1.97363	0.70058	FALSE	0.91364
PTPRK	0.8778	0.1222	1.97176	0.71088	FALSE	0.912929
LINC01982	0.8778	0.1222	1.97176	0.564395	FALSE	0.912929
AC009315.1	0.8776	0.1224	1.9699	-0.123409	FALSE	0.912219
PCSK1N	0.8774	0.1226	1.96804	-0.555873	FALSE	0.91151
MGST2	0.8774	0.1226	1.96804	0.123002	FALSE	0.91151
IFNG-AS1	0.8772	0.1228	1.96618	-0.381133	FALSE	0.910802
TMSB10	0.8772	0.1228	1.96618	-0.680682	FALSE	0.910802
LDLRAD3	0.8772	0.1228	1.96618	0.407766	FALSE	0.910802
FAM107B	0.877	0.123	1.96432	0.893865	FALSE	0.910095
LINC01340	0.877	0.123	1.96432	-0.262539	FALSE	0.910095
RGS3	0.8768	0.1232	1.96247	0.537133	FALSE	0.909389
LINC01609	0.8768	0.1232	1.96247	0.906755	FALSE	0.909389
LINC02133	0.8768	0.1232	1.96247	-0.075376	FALSE	0.909389
PTPRT	0.8768	0.1232	1.96247	0.174992	FALSE	0.909389
AC104389.5	0.8768	0.1232	1.96247	-0.267993	FALSE	0.909389
PARD3B	0.8766	0.1234	1.96062	0.713667	FALSE	0.908685
AL110292.1	0.8766	0.1234	1.96062	0.37353	FALSE	0.908685
AC010967.1	0.8764	0.1236	1.95877	-0.211388	FALSE	0.907982
RPL13	0.8764	0.1236	1.95877	-0.850962	FALSE	0.907982
SELENOW	0.8764	0.1236	1.95877	-0.788505	FALSE	0.907982
C8orf87	0.876	0.124	1.95508	0.362741	FALSE	0.906578
MALRD1	0.876	0.124	1.95508	-0.144265	FALSE	0.906578
ID2	0.876	0.124	1.95508	0.595558	FALSE	0.906578
LINC01137	0.8758	0.1242	1.95324	0.572259	FALSE	0.905878
DERA	0.8758	0.1242	1.95324	-0.107351	FALSE	0.905878
AC009081.2	0.8758	0.1242	1.95324	0.0478311	FALSE	0.905878
TRPC4	0.8758	0.1242	1.95324	0.0869217	FALSE	0.905878
RPS28	0.8758	0.1242	1.95324	-0.63286	FALSE	0.905878
LINC02119	0.8756	0.1244	1.95141	-0.216881	FALSE	0.90518
AC104574.2	0.8752	0.1248	1.94774	0.497636	FALSE	0.903785
RPL21	0.875	0.125	1.94591	-0.684538	FALSE	0.90309
EYS	0.875	0.125	1.94591	-0.371555	FALSE	0.90309
SYTL3	0.8748	0.1252	1.94408	0.84299	FALSE	0.902396
ITGB8	0.8748	0.1252	1.94408	0.746749	FALSE	0.902396
LINC01266	0.8748	0.1252	1.94408	0.0700107	FALSE	0.902396
AL603840.1	0.8744	0.1256	1.94044	-0.472009	FALSE	0.90101
FIGN	0.8744	0.1256	1.94044	0.0246019	FALSE	0.90101
NFIA	0.8742	0.1258	1.93862	0.790873	FALSE	0.900319
ANK1	0.874	0.126	1.9368	0.71898	FALSE	0.899629
UBB	0.8738	0.1262	1.93498	-0.00705767	FALSE	0.898941
PCAT1	0.8738	0.1262	1.93498	0.905097	FALSE	0.898941
CD81	0.8738	0.1262	1.93498	-0.647111	FALSE	0.898941
TAFA1	0.8736	0.1264	1.93317	0.57404	FALSE	0.898253
MND1	0.8734	0.1266	1.93136	0.497678	FALSE	0.897566
FGF2	0.8734	0.1266	1.93136	0.677274	FALSE	0.897566
RPL11	0.8732	0.1268	1.92955	-0.766791	FALSE	0.896881
AL590867.1	0.8732	0.1268	1.92955	0.540092	FALSE	0.896881
CCDC85A	0.8732	0.1268	1.92955	-0.480524	FALSE	0.896881
IQCJ-SCHIP1	0.8732	0.1268	1.92955	0.425276	FALSE	0.896881
STARD4-AS1	0.8732	0.1268	1.92955	-0.751237	FALSE	0.896881
AL078590.2	0.8732	0.1268	1.92955	0.628944	FALSE	0.896881
CRYBG3	0.8728	0.1272	1.92595	0.476463	FALSE	0.895513
DNAH14	0.8728	0.1272	1.92595	0.52141	FALSE	0.895513
GRAMD2B	0.8728	0.1272	1.92595	0.284366	FALSE	0.895513
LRRTM4	0.8726	0.1274	1.92415	0.53871	FALSE	0.894831
ARHGAP25	0.8726	0.1274	1.92415	0.145853	FALSE	0.894831
GLIS3	0.8726	0.1274	1.92415	0.627003	FALSE	0.894831
CDH4	0.8724	0.1276	1.92235	0.420208	FALSE	0.894149
PTN	0.8724	0.1276	1.92235	-0.0870557	FALSE	0.894149
LINC01630	0.8722	0.1278	1.92055	0.473295	FALSE	0.893469
CDH7	0.8722	0.1278	1.92055	-0.173898	FALSE	0.893469
RASD1	0.8722	0.1278	1.92055	0.445853	FALSE	0.893469
SORCS3	0.872	0.128	1.91876	0.363427	FALSE	0.89279
RELN	0.872	0.128	1.91876	0.499723	FALSE	0.89279
SCHLAP1	0.8718	0.1282	1.91697	0.275703	FALSE	0.892112
PLD1	0.8718	0.1282	1.91697	0.58937	FALSE	0.892112
AC068722.1	0.8718	0.1282	1.91697	0.583476	FALSE	0.892112
AC092969.1	0.8716	0.1284	1.91518	0.0872855	FALSE	0.891435
RAB31	0.8716	0.1284	1.91518	0.224112	FALSE	0.891435
CXCL14	0.8716	0.1284	1.91518	0.295902	FALSE	0.891435
ATP6V0C	0.8714	0.1286	1.91339	-0.507719	FALSE	0.890759
IL12RB2	0.8708	0.1292	1.90805	-0.151017	FALSE	0.888737
AC087627.1	0.8708	0.1292	1.90805	-0.0740709	FALSE	0.888737
AL137024.1	0.8708	0.1292	1.90805	-0.4285	FALSE	0.888737
SLC35F4	0.8706	0.1294	1.90627	0.354887	FALSE	0.888066
RPSA	0.8706	0.1294	1.90627	-0.780591	FALSE	0.888066
LINC01504	0.8706	0.1294	1.90627	0.531992	FALSE	0.888066
PTK2B	0.8706	0.1294	1.90627	0.678921	FALSE	0.888066
RIPOR2	0.8704	0.1296	1.9045	0.141563	FALSE	0.887395
AC079142.1	0.8704	0.1296	1.9045	-0.150661	FALSE	0.887395
KLF12	0.8702	0.1298	1.90273	0.208353	FALSE	0.886725
AC063979.2	0.8702	0.1298	1.90273	0.13758	FALSE	0.886725
RPLP2	0.8702	0.1298	1.90273	-0.721241	FALSE	0.886725
ARHGAP24	0.87	0.13	1.90096	0.492054	FALSE	0.886057
INPP5D	0.8694	0.1306	1.89566	0.487184	FALSE	0.884057
RPS23	0.8694	0.1306	1.89566	-0.598007	FALSE	0.884057
LINC01374	0.8694	0.1306	1.89566	0.144306	FALSE	0.884057
PCBP3	0.8694	0.1306	1.89566	0.449911	FALSE	0.884057
MCC	0.8692	0.1308	1.8939	0.0072732	FALSE	0.883392
LAMP5	0.869	0.131	1.89215	0.405707	FALSE	0.882729
FTH1	0.869	0.131	1.89215	-0.632688	FALSE	0.882729
SLC7A14-AS1	0.869	0.131	1.89215	-0.427562	FALSE	0.882729
C9orf153	0.869	0.131	1.89215	0.327896	FALSE	0.882729
EGF	0.8688	0.1312	1.89039	-0.0195169	FALSE	0.882066
AC108169.1	0.8688	0.1312	1.89039	-0.400506	FALSE	0.882066
RIT2	0.8686	0.1314	1.88864	0.0666184	FALSE	0.881405
LINC02232	0.8686	0.1314	1.88864	-0.370437	FALSE	0.881405
LY96	0.8686	0.1314	1.88864	0.339593	FALSE	0.881405
AL031073.2	0.8686	0.1314	1.88864	0.362728	FALSE	0.881405
PPARGC1A	0.8684	0.1316	1.88689	0.108313	FALSE	0.880744
ST6GALNAC5	0.8684	0.1316	1.88689	-0.0606499	FALSE	0.880744
AJ009632.2	0.8684	0.1316	1.88689	0.468958	FALSE	0.880744
SOX4	0.8684	0.1316	1.88689	-0.383706	FALSE	0.880744
CTNNA3	0.8682	0.1318	1.88514	-0.491541	FALSE	0.880085
LOXHD1	0.868	0.132	1.88339	-0.0852809	FALSE	0.879426
ATP6AP1	0.8678	0.1322	1.88165	-0.412286	FALSE	0.878769
NFIA-AS2	0.8678	0.1322	1.88165	0.325294	FALSE	0.878769
COL10A1	0.8676	0.1324	1.8799	0.379928	FALSE	0.878112
AC091912.3	0.8676	0.1324	1.8799	-0.311522	FALSE	0.878112
MMS22L	0.8674	0.1326	1.87816	0.418194	FALSE	0.877456
AC016821.1	0.8674	0.1326	1.87816	0.576813	FALSE	0.877456
BOC	0.8672	0.1328	1.87643	-0.153675	FALSE	0.876802
AL591501.1	0.8672	0.1328	1.87643	-0.256181	FALSE	0.876802
GAPDH	0.8668	0.1332	1.87296	-0.231982	FALSE	0.875496
AC007091.1	0.8668	0.1332	1.87296	0.063827	FALSE	0.875496
AC104689.2	0.8664	0.1336	1.8695	0.134663	FALSE	0.874194
BTBD11	0.8664	0.1336	1.8695	0.593462	FALSE	0.874194
AL589693.1	0.8664	0.1336	1.8695	0.582306	FALSE	0.874194
AC112206.2	0.8662	0.1338	1.86777	0.262854	FALSE	0.873544
CUEDC1	0.8662	0.1338	1.86777	0.510185	FALSE	0.873544
LINC00290	0.866	0.134	1.86605	-0.173361	FALSE	0.872895
MIR4435-2HG	0.8656	0.1344	1.8626	-0.12875	FALSE	0.871601
AL096854.1	0.8656	0.1344	1.8626	-0.279879	FALSE	0.871601
CCDC144A	0.8656	0.1344	1.8626	0.850237	FALSE	0.871601
POU6F2	0.8654	0.1346	1.86088	0.564656	FALSE	0.870955
AC021351.1	0.8652	0.1348	1.85917	-0.223184	FALSE	0.87031
AC113137.1	0.8652	0.1348	1.85917	0.181923	FALSE	0.87031
DNAH11	0.865	0.135	1.85745	0.551544	FALSE	0.869666
AC113414.1	0.865	0.135	1.85745	-0.0971484	FALSE	0.869666
AC073365.1	0.865	0.135	1.85745	0.265227	FALSE	0.869666
SAMMSON	0.8644	0.1356	1.85233	-0.136349	FALSE	0.86774
VAMP2	0.8644	0.1356	1.85233	-0.491458	FALSE	0.86774
AL035401.1	0.8644	0.1356	1.85233	0.292864	FALSE	0.86774
RPS19	0.8642	0.1358	1.85062	-0.697042	FALSE	0.8671
MYBPC1	0.8642	0.1358	1.85062	-0.0878429	FALSE	0.8671
AC025263.1	0.864	0.136	1.84892	0.337929	FALSE	0.866461
CARD18	0.864	0.136	1.84892	-0.51373	FALSE	0.866461
TMEM132D	0.864	0.136	1.84892	-0.235823	FALSE	0.866461
TEX15	0.8638	0.1362	1.84722	0.347036	FALSE	0.865823
SLC2A14	0.8638	0.1362	1.84722	0.27881	FALSE	0.865823
B2M	0.8636	0.1364	1.84552	-0.231145	FALSE	0.865186
AL024495.1	0.8636	0.1364	1.84552	0.0659385	FALSE	0.865186
RBM47	0.8636	0.1364	1.84552	0.206671	FALSE	0.865186
ZHX2	0.8636	0.1364	1.84552	0.437596	FALSE	0.865186
LINC00499	0.8634	0.1366	1.84382	0.46751	FALSE	0.864549
LINC02006	0.8634	0.1366	1.84382	0.707183	FALSE	0.864549
PECAM1	0.8634	0.1366	1.84382	0.72926	FALSE	0.864549
AL592429.2	0.8632	0.1368	1.84213	-0.135167	FALSE	0.863914
TACR1	0.863	0.137	1.84043	-0.0425835	FALSE	0.863279
SLC25A21	0.8628	0.1372	1.83874	0.321912	FALSE	0.862646
APOE	0.8626	0.1374	1.83705	0.694028	FALSE	0.862013
AC116534.1	0.8624	0.1376	1.83537	-0.050313	FALSE	0.861382
NHSL1	0.8622	0.1378	1.83368	0.397409	FALSE	0.860751
LINC02073	0.8622	0.1378	1.83368	0.237101	FALSE	0.860751
AL589740.1	0.8622	0.1378	1.83368	0.546739	FALSE	0.860751
CNDP1	0.8622	0.1378	1.83368	0.315766	FALSE	0.860751
KCNQ5	0.862	0.138	1.832	-0.201018	FALSE	0.860121
AL157886.1	0.8618	0.1382	1.83032	0.489029	FALSE	0.859492
AC124290.1	0.8614	0.1386	1.82697	0.548226	FALSE	0.858237
AC083870.1	0.8614	0.1386	1.82697	-0.260111	FALSE	0.858237
SLC27A6	0.8614	0.1386	1.82697	0.518981	FALSE	0.858237
COL5A3	0.8612	0.1388	1.82529	0.429132	FALSE	0.857611
H3F3B	0.8612	0.1388	1.82529	-0.473217	FALSE	0.857611
AGBL1	0.8612	0.1388	1.82529	0.478374	FALSE	0.857611
NEDD4	0.8612	0.1388	1.82529	0.362367	FALSE	0.857611
LINC01135	0.861	0.139	1.82362	0.527428	FALSE	0.856985
AC090125.1	0.861	0.139	1.82362	-0.120576	FALSE	0.856985
LINC02798	0.861	0.139	1.82362	0.331604	FALSE	0.856985
SCG2	0.861	0.139	1.82362	0.0743098	FALSE	0.856985
MAML3	0.8608	0.1392	1.82195	0.543284	FALSE	0.856361
AL135878.1	0.8608	0.1392	1.82195	-0.437926	FALSE	0.856361
MIF	0.8608	0.1392	1.82195	-0.29354	FALSE	0.856361
HPSE2	0.8606	0.1394	1.82028	0.372295	FALSE	0.855737
AC104248.1	0.8606	0.1394	1.82028	0.00235176	FALSE	0.855737
CASS4	0.8606	0.1394	1.82028	0.522579	FALSE	0.855737
AL157388.1	0.8604	0.1396	1.81862	0.117198	FALSE	0.855115
SVEP1	0.8604	0.1396	1.81862	0.0932417	FALSE	0.855115
AP001341.1	0.86	0.14	1.81529	0.494015	FALSE	0.853872
AC025887.2	0.86	0.14	1.81529	-0.651561	FALSE	0.853872
MRC2	0.8598	0.1402	1.81363	0.450051	FALSE	0.853252
TBL1X	0.8598	0.1402	1.81363	-0.185409	FALSE	0.853252
GUK1	0.8594	0.1406	1.81032	-0.730549	FALSE	0.852015
MERTK	0.8594	0.1406	1.81032	0.461228	FALSE	0.852015
RPL23A	0.8592	0.1408	1.80866	-0.650985	FALSE	0.851397
AC099792.1	0.859	0.141	1.80701	0.287979	FALSE	0.850781
SLC2A9	0.8588	0.1412	1.80536	0.267682	FALSE	0.850165
AC046195.1	0.8586	0.1414	1.80371	-0.580018	FALSE	0.849551
ADD3-AS1	0.8582	0.1418	1.80042	-0.229722	FALSE	0.848324
AC090993.1	0.8582	0.1418	1.80042	0.425312	FALSE	0.848324
ROBO1	0.858	0.142	1.79878	0.106865	FALSE	0.847712
GAD2	0.858	0.142	1.79878	0.125948	FALSE	0.847712
LINC01483	0.8578	0.1422	1.79714	0.314807	FALSE	0.8471
DCDC1	0.8578	0.1422	1.79714	0.695071	FALSE	0.8471
SMTN	0.8578	0.1422	1.79714	0.0967226	FALSE	0.8471
DOCK10	0.8576	0.1424	1.7955	0.44586	FALSE	0.84649
ST8SIA4	0.8574	0.1426	1.79386	0.00390816	FALSE	0.84588
TEX14	0.8574	0.1426	1.79386	0.457577	FALSE	0.84588
ARRDC3-AS1	0.8574	0.1426	1.79386	-0.499193	FALSE	0.84588
AC090825.1	0.8572	0.1428	1.79223	0.533888	FALSE	0.845272
AC009299.3	0.8572	0.1428	1.79223	0.459276	FALSE	0.845272
AC011509.2	0.8572	0.1428	1.79223	0.709908	FALSE	0.845272
BARD1	0.8572	0.1428	1.79223	0.0952172	FALSE	0.845272
CR1L	0.8572	0.1428	1.79223	0.232827	FALSE	0.845272
ALDH1A2	0.8568	0.1432	1.78896	-0.118983	FALSE	0.844057
LINC00378	0.8568	0.1432	1.78896	-0.0884113	FALSE	0.844057
AL163541.1	0.8568	0.1432	1.78896	-0.0912604	FALSE	0.844057
AC019211.1	0.8566	0.1434	1.78733	-0.0597873	FALSE	0.843451
RPL13A	0.8564	0.1436	1.78571	-0.564775	FALSE	0.842846
COL21A1	0.8564	0.1436	1.78571	0.341623	FALSE	0.842846
FBN2	0.8562	0.1438	1.78408	0.133624	FALSE	0.842241
TTTY10	0.8562	0.1438	1.78408	0.289254	FALSE	0.842241
STK17B	0.8562	0.1438	1.78408	0.280968	FALSE	0.842241
LINC02326	0.8562	0.1438	1.78408	0.236032	FALSE	0.842241
AL583785.1	0.8562	0.1438	1.78408	0.440247	FALSE	0.842241
ATP5ME	0.856	0.144	1.78246	-0.546288	FALSE	0.841638
KCNMB2	0.856	0.144	1.78246	0.117255	FALSE	0.841638
LINC02237	0.8558	0.1442	1.78084	-0.309215	FALSE	0.841035
AC098829.1	0.8556	0.1444	1.77922	0.422486	FALSE	0.840433
LINC02296	0.8554	0.1446	1.7776	0.533942	FALSE	0.839832
LIPC	0.8554	0.1446	1.7776	0.12171	FALSE	0.839832
TNFAIP8	0.8554	0.1446	1.7776	0.166349	FALSE	0.839832
AC007529.2	0.8554	0.1446	1.7776	0.348131	FALSE	0.839832
GRID2	0.855	0.145	1.77437	0.348191	FALSE	0.838632
NPFF	0.855	0.145	1.77437	0.160911	FALSE	0.838632
GPX4	0.855	0.145	1.77437	-0.460854	FALSE	0.838632
PPARG	0.8548	0.1452	1.77276	0.0921636	FALSE	0.838033
SKAP1	0.8548	0.1452	1.77276	0.322405	FALSE	0.838033
AC120193.1	0.8546	0.1454	1.77114	0.13274	FALSE	0.837436
ARHGAP6	0.8546	0.1454	1.77114	0.268661	FALSE	0.837436
LAMA2	0.8546	0.1454	1.77114	-0.215188	FALSE	0.837436
STMN1	0.8544	0.1456	1.76954	-0.450582	FALSE	0.836839
AC007221.1	0.8542	0.1458	1.76793	0.104618	FALSE	0.836242
AC010343.3	0.8542	0.1458	1.76793	-0.0580111	FALSE	0.836242
LINC01182	0.8536	0.1464	1.76312	-0.285437	FALSE	0.834459
WWC1	0.8536	0.1464	1.76312	-0.408387	FALSE	0.834459
AC067956.1	0.8534	0.1466	1.76152	0.111403	FALSE	0.833866
AL022151.1	0.8534	0.1466	1.76152	0.0414515	FALSE	0.833866
MAP3K5	0.8532	0.1468	1.75992	-0.151349	FALSE	0.833274
AC015983.2	0.8532	0.1468	1.75992	-0.221316	FALSE	0.833274
AC132803.1	0.853	0.147	1.75833	0.502821	FALSE	0.832683
DISC1FP1	0.853	0.147	1.75833	0.576886	FALSE	0.832683
RPL36	0.8528	0.1472	1.75673	-0.470646	FALSE	0.832092
ANKFN1	0.8526	0.1474	1.75514	-0.374359	FALSE	0.831503
PCP4	0.8526	0.1474	1.75514	-0.604724	FALSE	0.831503
ADGRV1	0.8526	0.1474	1.75514	0.182842	FALSE	0.831503
MID1	0.8524	0.1476	1.75355	0.480884	FALSE	0.830914
AC003666.1	0.8522	0.1478	1.75196	0.0601654	FALSE	0.830326
FGF13	0.8522	0.1478	1.75196	0.067153	FALSE	0.830326
GSG1L	0.852	0.148	1.75037	0.347226	FALSE	0.829738
FXYD1	0.8518	0.1482	1.74879	0.170752	FALSE	0.829152
APLF	0.8518	0.1482	1.74879	-0.212462	FALSE	0.829152
AC060765.2	0.8516	0.1484	1.74721	0.33924	FALSE	0.828566
AC068633.1	0.8514	0.1486	1.74562	0.517238	FALSE	0.827981
ENPP2	0.8514	0.1486	1.74562	0.504434	FALSE	0.827981
PRKCH	0.8512	0.1488	1.74404	0.163873	FALSE	0.827397
LINC02224	0.8512	0.1488	1.74404	0.163952	FALSE	0.827397
LINC01725	0.851	0.149	1.74247	-0.058934	FALSE	0.826814
KANK1	0.851	0.149	1.74247	0.188192	FALSE	0.826814
SP140	0.851	0.149	1.74247	0.190033	FALSE	0.826814
TEK	0.8508	0.1492	1.74089	0.212862	FALSE	0.826231
AC025159.1	0.8506	0.1494	1.73931	0.661615	FALSE	0.825649
AC073114.1	0.8504	0.1496	1.73774	-0.418175	FALSE	0.825068
SLC22A10	0.8504	0.1496	1.73774	-0.0167608	FALSE	0.825068
AC109492.1	0.8502	0.1498	1.73617	-0.0164556	FALSE	0.824488
OTULINL	0.85	0.15	1.7346	0.0822082	FALSE	0.823909
LINC02208	0.85	0.15	1.7346	0.287404	FALSE	0.823909
SORCS1	0.85	0.15	1.7346	-0.223671	FALSE	0.823909
CPQ	0.85	0.15	1.7346	-0.469527	FALSE	0.823909
AC008957.1	0.8498	0.1502	1.73303	0.499861	FALSE	0.82333
PDE3A	0.8498	0.1502	1.73303	0.185505	FALSE	0.82333
MIR4300HG	0.8498	0.1502	1.73303	0.407545	FALSE	0.82333
NFIB	0.8498	0.1502	1.73303	0.108886	FALSE	0.82333
AL133304.3	0.8496	0.1504	1.73147	0.144181	FALSE	0.822752
LINC02698	0.8494	0.1506	1.7299	0.0135455	FALSE	0.822175
TUBB4A	0.8492	0.1508	1.72834	0.189648	FALSE	0.821599
MYRF	0.8492	0.1508	1.72834	0.447317	FALSE	0.821599
AC096570.1	0.8492	0.1508	1.72834	-0.0607266	FALSE	0.821599
AC074286.1	0.8492	0.1508	1.72834	-0.475627	FALSE	0.821599
SNTG2	0.8484	0.1516	1.72211	0.251184	FALSE	0.819301
AL596087.2	0.8482	0.1518	1.72055	-0.204693	FALSE	0.818728
LINC00393	0.8482	0.1518	1.72055	0.176941	FALSE	0.818728
PEBP1	0.848	0.152	1.719	-0.337293	FALSE	0.818156
PRSS23	0.848	0.152	1.719	-0.422757	FALSE	0.818156
GRIN2D	0.8478	0.1522	1.71745	0.175278	FALSE	0.817585
HSP90AA1	0.8472	0.1528	1.71281	-0.39446	FALSE	0.815877
C3orf67-AS1	0.8472	0.1528	1.71281	0.277695	FALSE	0.815877
AC022031.2	0.847	0.153	1.71126	-0.215591	FALSE	0.815309
AL139383.1	0.847	0.153	1.71126	0.169023	FALSE	0.815309
LINC00326	0.8468	0.1532	1.70972	0.54477	FALSE	0.814741
C8orf37-AS1	0.8464	0.1536	1.70664	-0.241665	FALSE	0.813609
NME3	0.846	0.154	1.70357	-0.501093	FALSE	0.812479
ZFHX3	0.846	0.154	1.70357	-0.312287	FALSE	0.812479
LUCAT1	0.8458	0.1542	1.70203	0.0997829	FALSE	0.811916
MYO1E	0.8458	0.1542	1.70203	0.337873	FALSE	0.811916
AL137009.1	0.8456	0.1544	1.7005	-0.368596	FALSE	0.811353
AC008691.1	0.8456	0.1544	1.7005	0.331102	FALSE	0.811353
AC008050.1	0.8454	0.1546	1.69897	0.352193	FALSE	0.810791
AC107223.1	0.8454	0.1546	1.69897	0.0778298	FALSE	0.810791
TSC22D3	0.8452	0.1548	1.69744	0.182374	FALSE	0.810229
IL16	0.8452	0.1548	1.69744	0.217017	FALSE	0.810229
LINC02641	0.8452	0.1548	1.69744	0.182928	FALSE	0.810229
AC096577.1	0.8448	0.1552	1.69439	0.0478072	FALSE	0.809108
AL121757.2	0.8446	0.1554	1.69286	0.363119	FALSE	0.808549
PIWIL2	0.8442	0.1558	1.68982	-0.375293	FALSE	0.807433
LINC01931	0.8442	0.1558	1.68982	0.3694	FALSE	0.807433
FSTL5	0.844	0.156	1.6883	0.303703	FALSE	0.806875
MT3	0.844	0.156	1.6883	-0.305727	FALSE	0.806875
BICC1	0.844	0.156	1.6883	-0.103546	FALSE	0.806875
LINC01470	0.8438	0.1562	1.68678	0.374487	FALSE	0.806319
AC005699.1	0.8436	0.1564	1.68526	-0.317893	FALSE	0.805763
CFAP299	0.8432	0.1568	1.68223	0.335618	FALSE	0.804654
CCNJL	0.8432	0.1568	1.68223	0.54898	FALSE	0.804654
PLOD1	0.8428	0.1572	1.67921	0.406311	FALSE	0.803547
AC022126.1	0.8428	0.1572	1.67921	0.0158196	FALSE	0.803547
AC034268.2	0.8428	0.1572	1.67921	0.0526485	FALSE	0.803547
HLA-B	0.8426	0.1574	1.6777	0.216588	FALSE	0.802995
UNC5D	0.8426	0.1574	1.6777	0.194933	FALSE	0.802995
MAML2	0.8426	0.1574	1.6777	0.391401	FALSE	0.802995
RPS2	0.8424	0.1576	1.67619	-0.393222	FALSE	0.802444
PAX8-AS1	0.8424	0.1576	1.67619	0.504438	FALSE	0.802444
AC097518.2	0.8422	0.1578	1.67469	-0.0754347	FALSE	0.801893
GRIK4	0.8418	0.1582	1.67168	-0.401402	FALSE	0.800794
LINC00609	0.8416	0.1584	1.67018	0.0705762	FALSE	0.800245
PLIN2	0.8414	0.1586	1.66868	0.362009	FALSE	0.799697
KDM2B-DT	0.841	0.159	1.66569	0.711355	FALSE	0.798603
FLT3	0.8408	0.1592	1.66419	0.190796	FALSE	0.798057
AC077690.1	0.8402	0.1598	1.65972	-0.259833	FALSE	0.796423
RFX3-AS1	0.84	0.16	1.65823	-0.173113	FALSE	0.79588
LINC01208	0.8398	0.1602	1.65674	0.00185442	FALSE	0.795337
COX4I1	0.8396	0.1604	1.65525	-0.505291	FALSE	0.794796
DYNLL1	0.8396	0.1604	1.65525	-0.543519	FALSE	0.794796
GLDN	0.8394	0.1606	1.65377	0.0276856	FALSE	0.794254
LINC02141	0.8394	0.1606	1.65377	0.263725	FALSE	0.794254
LINC01117	0.8394	0.1606	1.65377	-0.398367	FALSE	0.794254
SPAG17	0.8394	0.1606	1.65377	0.192794	FALSE	0.794254
AC104041.1	0.8394	0.1606	1.65377	-0.101295	FALSE	0.794254
LMCD1-AS1	0.8392	0.1608	1.65229	-0.00058198	FALSE	0.793714
AC244131.2	0.8392	0.1608	1.65229	0.338519	FALSE	0.793714
MIR3681HG	0.8392	0.1608	1.65229	-0.160958	FALSE	0.793714
AC138123.1	0.839	0.161	1.65081	0.171508	FALSE	0.793174
LINC01572	0.8388	0.1612	1.64933	-0.394207	FALSE	0.792635
LINC00504	0.8388	0.1612	1.64933	-0.131723	FALSE	0.792635
UNC5C	0.8384	0.1616	1.64637	0.233228	FALSE	0.791559
AC093523.1	0.8384	0.1616	1.64637	0.48725	FALSE	0.791559
AC004949.1	0.8384	0.1616	1.64637	-0.0464792	FALSE	0.791559
STEAP1B	0.8382	0.1618	1.6449	0.575722	FALSE	0.791021
NWD1	0.838	0.162	1.64342	0.165096	FALSE	0.790485
MYO16	0.838	0.162	1.64342	0.163805	FALSE	0.790485
TGFB2	0.8378	0.1622	1.64195	-0.292705	FALSE	0.789949
SLC5A11	0.8378	0.1622	1.64195	-0.0550604	FALSE	0.789949
LRRIQ3	0.8374	0.1626	1.63901	0.318941	FALSE	0.788879
MEI4	0.8374	0.1626	1.63901	0.174483	FALSE	0.788879
AC064875.1	0.837	0.163	1.63607	-0.400299	FALSE	0.787812
PBX3	0.8368	0.1632	1.63461	0.166031	FALSE	0.78728
TESK2	0.8368	0.1632	1.63461	0.524724	FALSE	0.78728
SLC26A3	0.8366	0.1634	1.63314	0.572778	FALSE	0.786748
RAB37	0.8364	0.1636	1.63168	0.449277	FALSE	0.786217
NINJ2	0.8364	0.1636	1.63168	0.0879793	FALSE	0.786217
PEG10	0.836	0.164	1.62876	0.107234	FALSE	0.785156
LINC00271	0.8358	0.1642	1.6273	0.128208	FALSE	0.784627
AC105290.1	0.8356	0.1644	1.62585	0.541134	FALSE	0.784098
AC105094.2	0.8352	0.1648	1.62294	0.187551	FALSE	0.783043
TARID	0.8352	0.1648	1.62294	0.264149	FALSE	0.783043
AP003100.2	0.8352	0.1648	1.62294	-0.513969	FALSE	0.783043
AP000676.5	0.835	0.165	1.62149	-0.283634	FALSE	0.782516
LINC00534	0.8348	0.1652	1.62004	0.0569086	FALSE	0.78199
TRPS1	0.8346	0.1654	1.61859	0.0706201	FALSE	0.781464
VRK2	0.8342	0.1658	1.61569	0.0349488	FALSE	0.780415
AC021851.2	0.834	0.166	1.61425	0.431298	FALSE	0.779892
NKAIN3	0.834	0.166	1.61425	0.0634124	FALSE	0.779892
MYOM1	0.834	0.166	1.61425	0.385341	FALSE	0.779892
ARHGAP10	0.8338	0.1662	1.6128	0.48049	FALSE	0.779369
CECR2	0.8336	0.1664	1.61136	0.438632	FALSE	0.778847
SYNPR	0.8334	0.1666	1.60992	0.0767481	FALSE	0.778325
KCNH5	0.8332	0.1668	1.60848	0.131262	FALSE	0.777804
LINC01695	0.833	0.167	1.60704	0.167087	FALSE	0.777284
AC246817.2	0.833	0.167	1.60704	0.546813	FALSE	0.777284
CTSD	0.8328	0.1672	1.6056	-0.0558233	FALSE	0.776764
DCHS2	0.8328	0.1672	1.6056	0.145635	FALSE	0.776764
AC107419.1	0.8322	0.1678	1.6013	-0.390041	FALSE	0.775208
DOCK1	0.832	0.168	1.59987	-0.188456	FALSE	0.774691
AL356108.1	0.832	0.168	1.59987	0.205045	FALSE	0.774691
AC096711.2	0.8318	0.1682	1.59844	0.282929	FALSE	0.774174
AP002026.1	0.8318	0.1682	1.59844	-0.0441003	FALSE	0.774174
CHL1-AS2	0.8314	0.1686	1.59558	0.360022	FALSE	0.773142
TPTE2	0.8312	0.1688	1.59416	-0.252333	FALSE	0.772628
CREB5	0.8312	0.1688	1.59416	-0.0519094	FALSE	0.772628
LINC02246	0.8306	0.1694	1.58989	0.263289	FALSE	0.771087
CEMIP	0.8304	0.1696	1.58846	-0.146039	FALSE	0.770574
CDK18	0.8302	0.1698	1.58705	0.544944	FALSE	0.770062
AC093866.1	0.8302	0.1698	1.58705	0.0985427	FALSE	0.770062
TUBA1B	0.8302	0.1698	1.58705	-0.0835142	FALSE	0.770062
CORIN	0.83	0.17	1.58563	-0.56666	FALSE	0.769551
CKB	0.8294	0.1706	1.58138	-0.256609	FALSE	0.768021
LINC01088	0.829	0.171	1.57856	0.292377	FALSE	0.767004
AL136441.1	0.829	0.171	1.57856	-0.00486755	FALSE	0.767004
FAM227B	0.8286	0.1714	1.57574	-0.399188	FALSE	0.765989
AC078845.1	0.8286	0.1714	1.57574	-0.161548	FALSE	0.765989
TUBA1C	0.8284	0.1716	1.57433	0.534538	FALSE	0.765483
LINC02355	0.8284	0.1716	1.57433	0.085556	FALSE	0.765483
AL590550.1	0.8282	0.1718	1.57292	0.171298	FALSE	0.764977
PEBP4	0.8282	0.1718	1.57292	0.325007	FALSE	0.764977
CHRNA7	0.828	0.172	1.57152	0.134082	FALSE	0.764472
AC112493.1	0.8278	0.1722	1.57011	-0.21563	FALSE	0.763967
DLEU1	0.8278	0.1722	1.57011	-0.276335	FALSE	0.763967
AC093765.3	0.8274	0.1726	1.56731	0.206484	FALSE	0.762959
ZNF804B	0.8272	0.1728	1.56591	0.086874	FALSE	0.762456
HRH1	0.827	0.173	1.56451	-0.297425	FALSE	0.761954
PPP1R42	0.827	0.173	1.56451	0.294331	FALSE	0.761954
DOK6	0.8268	0.1732	1.56312	0.0866385	FALSE	0.761452
AL807742.1	0.8264	0.1736	1.56033	0.0192146	FALSE	0.76045
SYNPR-AS1	0.8262	0.1738	1.55893	-0.0518513	FALSE	0.75995
LINC00871	0.8262	0.1738	1.55893	0.14532	FALSE	0.75995
CNTNAP5	0.8262	0.1738	1.55893	0.459118	FALSE	0.75995
LINC02055	0.826	0.174	1.55754	-0.323386	FALSE	0.759451
MEGF10	0.8258	0.1742	1.55615	0.322495	FALSE	0.758952
PDE7B	0.8258	0.1742	1.55615	0.240435	FALSE	0.758952
AC027097.2	0.825	0.175	1.5506	-0.292968	FALSE	0.756962
RACK1	0.8246	0.1754	1.54783	-0.515244	FALSE	0.75597
ANO6	0.8244	0.1756	1.54645	-0.122959	FALSE	0.755475
DEC1	0.8242	0.1758	1.54507	0.2146	FALSE	0.754981
STXBP5-AS1	0.8242	0.1758	1.54507	0.0537181	FALSE	0.754981
ATP10B	0.8238	0.1762	1.54231	-0.0380631	FALSE	0.753994
MSN	0.8232	0.1768	1.53818	0.349015	FALSE	0.752518
KLHL13	0.8228	0.1772	1.53543	0.16873	FALSE	0.751536
AL442163.1	0.8218	0.1782	1.52859	0.368238	FALSE	0.749092
AQP4-AS1	0.8216	0.1784	1.52723	0.503275	FALSE	0.748605
TF	0.8212	0.1788	1.5245	0.470098	FALSE	0.747632
MACROD1	0.821	0.179	1.52314	0.453082	FALSE	0.747147
COL14A1	0.8208	0.1792	1.52178	0.277541	FALSE	0.746662
AC068875.1	0.8206	0.1794	1.52042	-0.130993	FALSE	0.746178
MGAM	0.8206	0.1794	1.52042	0.166122	FALSE	0.746178
TMLHE-AS1	0.8206	0.1794	1.52042	-0.149039	FALSE	0.746178
KLRD1	0.8202	0.1798	1.5177	0.281867	FALSE	0.74521
AC105411.1	0.8198	0.1802	1.51499	-0.128497	FALSE	0.744245
AC114689.3	0.8196	0.1804	1.51364	0.0371966	FALSE	0.743763
LTBP1	0.819	0.181	1.50959	0.0776801	FALSE	0.742321
AC099517.1	0.8188	0.1812	1.50824	0.0350633	FALSE	0.741842
TPRG1	0.8188	0.1812	1.50824	0.077755	FALSE	0.741842
RYR1	0.818	0.182	1.50286	0.266254	FALSE	0.739929
HIF3A	0.8176	0.1824	1.50017	0.250108	FALSE	0.738975
AC002069.2	0.8176	0.1824	1.50017	0.121492	FALSE	0.738975
LINC02458	0.8176	0.1824	1.50017	-0.163313	FALSE	0.738975
UNC13C	0.8176	0.1824	1.50017	0.00442457	FALSE	0.738975
AL590807.1	0.8176	0.1824	1.50017	-0.349523	FALSE	0.738975
LINC01950	0.8172	0.1828	1.49749	-0.100605	FALSE	0.738024
RUNX1	0.817	0.183	1.49615	0.433763	FALSE	0.737549
AC004160.1	0.8164	0.1836	1.49214	-0.0639348	FALSE	0.736127
AC126121.3	0.8164	0.1836	1.49214	0.00418425	FALSE	0.736127
LINC02853	0.8162	0.1838	1.49081	0.0145359	FALSE	0.735654
CA8	0.816	0.184	1.48948	0.0875168	FALSE	0.735182
AC092535.4	0.8158	0.1842	1.48815	0.206068	FALSE	0.73471
RASGEF1B	0.8152	0.1848	1.48416	0.385491	FALSE	0.733298
AFMID	0.8152	0.1848	1.48416	0.402019	FALSE	0.733298
EFHD1	0.815	0.185	1.48283	0.44201	FALSE	0.732828
AC090518.1	0.815	0.185	1.48283	0.217583	FALSE	0.732828
NPSR1-AS1	0.8148	0.1852	1.48151	0.302809	FALSE	0.732359
DNAH12	0.8138	0.1862	1.47489	0.185694	FALSE	0.73002
LINC00862	0.8138	0.1862	1.47489	0.346458	FALSE	0.73002
KIF6	0.8138	0.1862	1.47489	0.486575	FALSE	0.73002
NRG1	0.8136	0.1864	1.47357	-0.0753503	FALSE	0.729554
ELF1	0.8136	0.1864	1.47357	0.375954	FALSE	0.729554
AC073529.1	0.8132	0.1868	1.47094	0.442829	FALSE	0.728623
EDA	0.8132	0.1868	1.47094	0.190395	FALSE	0.728623
GLYATL2	0.8132	0.1868	1.47094	0.419891	FALSE	0.728623
LINC00970	0.813	0.187	1.46962	0.268771	FALSE	0.728158
SLC9A9	0.813	0.187	1.46962	0.127485	FALSE	0.728158
AL132857.1	0.8124	0.1876	1.46568	0.1788	FALSE	0.726767
AC008591.1	0.8118	0.1882	1.46175	-0.239472	FALSE	0.72538
AC106795.3	0.8116	0.1884	1.46044	0.27187	FALSE	0.724919
AL078459.1	0.811	0.189	1.45652	-0.177229	FALSE	0.723538
F13A1	0.81	0.19	1.45001	-0.0706139	FALSE	0.721246
OTOGL	0.8096	0.1904	1.44741	0.17284	FALSE	0.720333
AC012178.1	0.8096	0.1904	1.44741	0.108922	FALSE	0.720333
AC007402.1	0.8094	0.1906	1.44612	0.146354	FALSE	0.719877
WDR45	0.8092	0.1908	1.44482	0.211205	FALSE	0.719422
THSD7B	0.8086	0.1914	1.44094	0.122948	FALSE	0.718058
LINC02664	0.8084	0.1916	1.43965	0.103157	FALSE	0.717604
PAPPA2	0.8082	0.1918	1.43836	-0.384155	FALSE	0.717151
AC009093.2	0.8078	0.1922	1.43578	0.236577	FALSE	0.716247
RAB39A	0.8078	0.1922	1.43578	0.243973	FALSE	0.716247
AC115622.1	0.8074	0.1926	1.4332	-0.144977	FALSE	0.715344
AC078881.1	0.8074	0.1926	1.4332	0.434515	FALSE	0.715344
MICOS10	0.8074	0.1926	1.4332	-0.470286	FALSE	0.715344
FGF1	0.8074	0.1926	1.4332	-0.433412	FALSE	0.715344
XACT	0.8074	0.1926	1.4332	0.117029	FALSE	0.715344
SLC14A2	0.8072	0.1928	1.43192	-0.0663614	FALSE	0.714893
AC068286.2	0.8068	0.1932	1.42935	-0.198604	FALSE	0.713993
TOX2	0.8066	0.1934	1.42807	0.140392	FALSE	0.713544
H1FX	0.8064	0.1936	1.42679	0.163455	FALSE	0.713095
AC091946.1	0.8064	0.1936	1.42679	-0.167495	FALSE	0.713095
AC093865.1	0.8064	0.1936	1.42679	0.114398	FALSE	0.713095
AC104035.1	0.806	0.194	1.42423	-0.0931082	FALSE	0.712198
PRDM6	0.8058	0.1942	1.42295	0.118552	FALSE	0.711751
HS3ST5	0.8052	0.1948	1.41912	-0.168304	FALSE	0.710411
AFF2	0.8052	0.1948	1.41912	0.296122	FALSE	0.710411
AC004784.1	0.805	0.195	1.41784	-0.217925	FALSE	0.709965
BDNF-AS	0.8048	0.1952	1.41657	-0.185021	FALSE	0.70952
AC114971.1	0.8044	0.1956	1.41402	-0.015667	FALSE	0.708631
AC130324.2	0.8044	0.1956	1.41402	0.264846	FALSE	0.708631
AC008571.2	0.8042	0.1958	1.41275	0.286053	FALSE	0.708187
AL022068.1	0.8026	0.1974	1.40262	-0.131694	FALSE	0.704653
AC078923.1	0.8024	0.1976	1.40136	0.0643234	FALSE	0.704213
AC034195.1	0.8024	0.1976	1.40136	0.0664229	FALSE	0.704213
BCAR3	0.8022	0.1978	1.4001	0.145138	FALSE	0.703774
GREB1L	0.8022	0.1978	1.4001	0.258369	FALSE	0.703774
SLCO5A1	0.8022	0.1978	1.4001	-0.188148	FALSE	0.703774
AC007376.2	0.802	0.198	1.39884	0.303757	FALSE	0.703335
AC246817.1	0.8018	0.1982	1.39758	0.407756	FALSE	0.702896
AC012063.1	0.8006	0.1994	1.39005	0.0615902	FALSE	0.700275
IKBIP	0.7998	0.2002	1.38504	0.18272	FALSE	0.698536
LINC01376	0.7994	0.2006	1.38255	-0.179907	FALSE	0.697669
ABTB2	0.7994	0.2006	1.38255	0.0930514	FALSE	0.697669
GPR39	0.799	0.201	1.38006	-0.0887756	FALSE	0.696804
P2RX7	0.7986	0.2014	1.37757	0.163268	FALSE	0.695941
CACHD1	0.7984	0.2016	1.37632	0.112778	FALSE	0.695509
RAP2C-AS1	0.7984	0.2016	1.37632	-0.069653	FALSE	0.695509
LINC01524	0.7972	0.2028	1.36889	0.0978513	FALSE	0.692932
ZNF521	0.797	0.203	1.36765	0.253165	FALSE	0.692504
NDUFA13	0.7966	0.2034	1.36518	-0.346173	FALSE	0.691649
LINC01811	0.7962	0.2038	1.36271	0.138743	FALSE	0.690796
SIAH3	0.796	0.204	1.36148	0.253798	FALSE	0.69037
LYPLAL1-DT	0.7954	0.2046	1.35779	0.341041	FALSE	0.689094
RUNX2	0.795	0.205	1.35533	-0.0645261	FALSE	0.688246
EPS8	0.795	0.205	1.35533	0.0386128	FALSE	0.688246
UFL1-AS1	0.7948	0.2052	1.35411	-0.157615	FALSE	0.687823
MIR2052HG	0.7944	0.2056	1.35165	0.118865	FALSE	0.686977
CENPE	0.7944	0.2056	1.35165	0.272197	FALSE	0.686977
AL138701.2	0.7944	0.2056	1.35165	0.0399866	FALSE	0.686977
AC084816.1	0.7944	0.2056	1.35165	0.179003	FALSE	0.686977
THSD4	0.7942	0.2058	1.35043	0.339644	FALSE	0.686555
KCNMB2-AS1	0.794	0.206	1.34921	0.0514927	FALSE	0.686133
SOX6	0.7938	0.2062	1.34798	0.240533	FALSE	0.685711
STK33	0.7934	0.2066	1.34554	-0.0596042	FALSE	0.68487
AC019131.1	0.7932	0.2068	1.34432	0.29978	FALSE	0.684449
AC017050.1	0.793	0.207	1.3431	-0.0525961	FALSE	0.68403
AC009522.1	0.793	0.207	1.3431	0.0801291	FALSE	0.68403
AC097460.1	0.7924	0.2076	1.33945	0.170764	FALSE	0.682773
AL390957.1	0.7922	0.2078	1.33824	0.0534754	FALSE	0.682354
PTPRG-AS1	0.792	0.208	1.33702	-0.0779548	FALSE	0.681937
LINC01934	0.7906	0.2094	1.32855	-0.0572658	FALSE	0.679023
DDR2	0.7906	0.2094	1.32855	-0.140082	FALSE	0.679023
AC008629.1	0.7904	0.2096	1.32734	0.414557	FALSE	0.678609
COL19A1	0.7902	0.2098	1.32613	0.458255	FALSE	0.678195
AC132153.1	0.7898	0.2102	1.32372	0.226989	FALSE	0.677367
AL136456.1	0.7898	0.2102	1.32372	0.241919	FALSE	0.677367
AC079760.1	0.7898	0.2102	1.32372	-0.112084	FALSE	0.677367
AC079950.1	0.7896	0.2104	1.32252	-0.246874	FALSE	0.676954
AC011287.1	0.7896	0.2104	1.32252	0.224748	FALSE	0.676954
SUCLG2	0.7892	0.2108	1.32011	0.0261321	FALSE	0.676129
PCDHGA1	0.7886	0.2114	1.31651	0.0628953	FALSE	0.674895
AC023282.1	0.788	0.212	1.31291	0.163356	FALSE	0.673664
RASSF3	0.7872	0.2128	1.30813	0.156981	FALSE	0.672028
AC005480.1	0.7868	0.2132	1.30574	-0.124077	FALSE	0.671213
PKN2-AS1	0.7854	0.2146	1.29742	-0.0699101	FALSE	0.66837
ARHGAP28	0.7848	0.2152	1.29386	0.22735	FALSE	0.667158
USH2A	0.7844	0.2156	1.29149	-0.0908833	FALSE	0.666351
AC010884.1	0.7844	0.2156	1.29149	0.0372267	FALSE	0.666351
SUCLG2-AS1	0.7832	0.2168	1.28441	0.0460806	FALSE	0.663941
LRRIQ1	0.7832	0.2168	1.28441	-0.144783	FALSE	0.663941
MARCH3	0.7826	0.2174	1.28088	0.107622	FALSE	0.66274
LINC02762	0.7816	0.2184	1.27501	-0.0128093	FALSE	0.660747
AC011447.3	0.781	0.219	1.2715	0.284655	FALSE	0.659556
AC021086.1	0.7808	0.2192	1.27033	0.102056	FALSE	0.659159
AL591043.2	0.7796	0.2204	1.26334	-0.341826	FALSE	0.656788
PLCB4	0.7796	0.2204	1.26334	-0.146278	FALSE	0.656788
ESRRB	0.7792	0.2208	1.26101	0.0775199	FALSE	0.656001
LINC00578	0.7792	0.2208	1.26101	0.0591149	FALSE	0.656001
SEMA6A-AS1	0.7784	0.2216	1.25637	-0.159675	FALSE	0.65443
AC073332.1	0.7776	0.2224	1.25173	0.423069	FALSE	0.652865
USP3-AS1	0.7774	0.2226	1.25058	0.0147123	FALSE	0.652475
CD226	0.7774	0.2226	1.25058	-0.0796914	FALSE	0.652475
AKR1C3	0.7774	0.2226	1.25058	-0.023097	FALSE	0.652475
LINC01933	0.777	0.223	1.24827	-0.128882	FALSE	0.651695
ZEB1-AS1	0.7762	0.2238	1.24366	0.00689793	FALSE	0.65014
TENM2	0.776	0.224	1.24251	0.0789468	FALSE	0.649752
LINC00907	0.7752	0.2248	1.23791	-0.318655	FALSE	0.648204
AC002070.1	0.774	0.226	1.23104	-0.147212	FALSE	0.645892
GRIK2	0.7736	0.2264	1.22875	0.179859	FALSE	0.645124
AL359546.1	0.7736	0.2264	1.22875	0.263089	FALSE	0.645124
AL445250.1	0.7736	0.2264	1.22875	0.0882192	FALSE	0.645124
AL050309.1	0.7734	0.2266	1.22761	0.0832796	FALSE	0.64474
POT1-AS1	0.7734	0.2266	1.22761	0.376096	FALSE	0.64474
BACH1	0.773	0.227	1.22533	-0.172158	FALSE	0.643974
Z93930.2	0.7722	0.2278	1.22078	0.408231	FALSE	0.642446
RBMS3	0.7716	0.2284	1.21737	0.148121	FALSE	0.641304
AC009879.4	0.7714	0.2286	1.21623	-0.224374	FALSE	0.640924
KLHL4	0.7706	0.2294	1.2117	0.277049	FALSE	0.639407
MAMDC2	0.77	0.23	1.20831	-0.0469756	FALSE	0.638272
AF165147.1	0.77	0.23	1.20831	0.235427	FALSE	0.638272
AC092844.1	0.7696	0.2304	1.20605	0.103866	FALSE	0.637518
SLC39A11	0.7688	0.2312	1.20155	-0.00398016	FALSE	0.636012
DIO2	0.7678	0.2322	1.19593	0.0938849	FALSE	0.634138
STEAP2-AS1	0.7676	0.2324	1.19481	-0.045342	FALSE	0.633764
GABRA6	0.767	0.233	1.19145	-0.00660753	FALSE	0.632644
DKK2	0.7662	0.2338	1.18698	-0.309595	FALSE	0.631155
HFM1	0.766	0.234	1.18586	-0.171445	FALSE	0.630784
ZNF358	0.7656	0.2344	1.18363	-0.0292006	FALSE	0.630042
GRK5	0.7648	0.2352	1.17918	-0.0230641	FALSE	0.628563
SLC4A5	0.7644	0.2356	1.17696	0.137618	FALSE	0.627825
CMYA5	0.7636	0.2364	1.17252	-0.21026	FALSE	0.626353
AC008014.1	0.7632	0.2368	1.1703	0.175354	FALSE	0.625618
C21orf62-AS1	0.7628	0.2372	1.16809	0.17439	FALSE	0.624885
EGLN3	0.7628	0.2372	1.16809	-0.00735569	FALSE	0.624885
AC104596.1	0.7624	0.2376	1.16588	0.043128	FALSE	0.624154
SAMD12-AS1	0.7618	0.2382	1.16257	-0.0905604	FALSE	0.623058
DCC	0.7602	0.2398	1.15378	0.0356162	FALSE	0.620151
AC097515.1	0.7596	0.2404	1.15049	-0.105574	FALSE	0.619066
LINC01301	0.7592	0.2408	1.1483	-0.281359	FALSE	0.618344
LINC00535	0.7588	0.2412	1.14611	0.228062	FALSE	0.617623
CUBN	0.7558	0.2442	1.12979	0.145681	FALSE	0.612254
PKIA-AS1	0.7552	0.2448	1.12654	0.344254	FALSE	0.611189
AL078604.4	0.7546	0.2454	1.1233	0.0204287	FALSE	0.610125
UBTD1	0.7542	0.2458	1.12114	0.134739	FALSE	0.609418
MAPT-AS1	0.7528	0.2472	1.1136	0.150024	FALSE	0.606952
WNT2B	0.7524	0.2476	1.11145	-0.121315	FALSE	0.606249
AF279873.3	0.7524	0.2476	1.11145	0.257234	FALSE	0.606249
AC002460.2	0.7518	0.2482	1.10824	0.0787439	FALSE	0.605198
LINC00276	0.7516	0.2484	1.10716	0.149084	FALSE	0.604848
WWTR1	0.7512	0.2488	1.10502	-0.00663519	FALSE	0.60415
PLCH1	0.7508	0.2492	1.10288	0.10155	FALSE	0.603452
CRY1	0.75	0.25	1.09861	-0.360061	FALSE	0.60206
NAALADL2	0.7498	0.2502	1.09755	0.130579	FALSE	0.601713
DNAH7	0.7496	0.2504	1.09648	-0.0144372	FALSE	0.601366
LINC02196	0.7482	0.2518	1.08904	-0.166824	FALSE	0.598944
AC079298.3	0.7476	0.2524	1.08585	0.147489	FALSE	0.597911
AL359232.1	0.7476	0.2524	1.08585	-0.00674343	FALSE	0.597911
ALK	0.7472	0.2528	1.08373	0.110887	FALSE	0.597223
IQCH	0.746	0.254	1.07739	-0.120373	FALSE	0.595166
RNF220	0.745	0.255	1.07212	0.113813	FALSE	0.59346
POU2F2	0.7446	0.2554	1.07002	0.273805	FALSE	0.592779
KIF26B	0.744	0.256	1.06686	0.20669	FALSE	0.59176
AC004083.1	0.7432	0.2568	1.06267	0.22367	FALSE	0.590405
AL365295.1	0.7432	0.2568	1.06267	-0.0464163	FALSE	0.590405
C16orf95	0.743	0.257	1.06162	0.0651836	FALSE	0.590067
TEX9	0.7428	0.2572	1.06057	0.215101	FALSE	0.589729
SUGCT	0.7406	0.2594	1.04909	0.117941	FALSE	0.58603
FANCC	0.7388	0.2612	1.03974	0.181645	FALSE	0.583027
RPL34-AS1	0.7354	0.2646	1.0222	0.101718	FALSE	0.57741
MAMDC2-AS1	0.735	0.265	1.02014	0.188828	FALSE	0.576754
MIS18BP1	0.7348	0.2652	1.01911	0.0435891	FALSE	0.576426
PDZRN4	0.7342	0.2658	1.01604	-0.0252757	FALSE	0.575445
LMNA	0.7334	0.2666	1.01194	0.1429	FALSE	0.57414
XRCC4	0.7312	0.2688	1.00072	-0.102672	FALSE	0.570571
AC090204.1	0.7302	0.2698	0.995638	-0.10122	FALSE	0.568958
AC073475.1	0.7302	0.2698	0.995638	-0.173318	FALSE	0.568958
AC013287.1	0.7298	0.2702	0.993608	0.0885196	FALSE	0.568315
WIPF1	0.7286	0.2714	0.987531	0.0141082	FALSE	0.56639
RAD51B	0.7284	0.2716	0.98652	0.307771	FALSE	0.56607
LINC01505	0.7276	0.2724	0.98248	-0.143338	FALSE	0.564793
ESR2	0.7272	0.2728	0.980463	0.295636	FALSE	0.564156
RALYL	0.7268	0.2732	0.978447	0.0611486	FALSE	0.563519
ENOX2	0.7264	0.2736	0.976434	-0.0359306	FALSE	0.562884
IRAK2	0.7262	0.2738	0.975428	0.243577	FALSE	0.562567
DIRC3	0.7246	0.2754	0.967395	0.0909081	FALSE	0.560036
AL591519.1	0.7236	0.2764	0.96239	0.207704	FALSE	0.558462
DRAIC	0.722	0.278	0.954404	0.109644	FALSE	0.555955
GRM3	0.7198	0.2802	0.94347	0.249839	FALSE	0.552532
NPAS1	0.7196	0.2804	0.942478	0.0749011	FALSE	0.552222
CPVL	0.7194	0.2806	0.941487	-0.154648	FALSE	0.551912
HULC	0.718	0.282	0.934562	0.282387	FALSE	0.549751
CXXC4-AS1	0.7148	0.2852	0.918812	0.0869503	FALSE	0.54485
LINC00571	0.7146	0.2854	0.917831	0.107806	FALSE	0.544546
LIX1-AS1	0.7116	0.2884	0.903168	-0.112813	FALSE	0.540005
AP000446.1	0.7114	0.2886	0.902193	0.163155	FALSE	0.539704
AL157911.1	0.7112	0.2888	0.901219	-0.0517383	FALSE	0.539403
SOX2-OT	0.7106	0.2894	0.8983	-0.0682936	FALSE	0.538501
SPANXA2-OT1	0.7076	0.2924	0.883756	-0.0748711	FALSE	0.534023
KCTD8	0.7034	0.2966	0.863541	-0.106987	FALSE	0.527829
LINC02615	0.7008	0.2992	0.85111	0.123199	FALSE	0.524038
COL25A1	0.7002	0.2998	0.84825	0.192466	FALSE	0.523168
IQCH-AS1	0.698	0.302	0.837792	0.178137	FALSE	0.519993
AC106793.1	0.6968	0.3032	0.832106	0.118066	FALSE	0.518271
P3H2	0.6964	0.3036	0.830213	0.224841	FALSE	0.517698
AC013652.1	0.6956	0.3044	0.826432	-0.0928998	FALSE	0.516555
AL139317.5	0.6924	0.3076	0.811364	0.134851	FALSE	0.512014
AC006299.1	0.687	0.313	0.786131	0.145874	FALSE	0.504456
SRBD1	0.6862	0.3138	0.782413	0.00919437	FALSE	0.503347
BAZ1A	0.6856	0.3144	0.779628	-0.182405	FALSE	0.502517
AVEN	0.6778	0.3222	0.74368	0.0647464	FALSE	0.491874
AC093912.1	0.6764	0.3236	0.737276	0.000961781	FALSE	0.489991
AC079385.1	0.6762	0.3238	0.736363	0.0861716	FALSE	0.489723
AL139807.1	0.6754	0.3246	0.732711	0.0413833	FALSE	0.488651
AC007364.1	0.6744	0.3256	0.728154	0.0052495	FALSE	0.487316
DDAH1	0.6712	0.3288	0.713617	-0.19056	FALSE	0.483068
CCDC18	0.6712	0.3288	0.713617	-0.204074	FALSE	0.483068
AC011346.1	0.6704	0.3296	0.709995	0.128206	FALSE	0.482013
FRMPD4	0.669	0.331	0.703666	0.0611949	FALSE	0.480172
C9orf147	0.663	0.337	0.676692	0.155856	FALSE	0.47237
AC092944.1	0.6556	0.3444	0.643747	0.0208778	FALSE	0.462937
AC129803.1	0.653	0.347	0.632252	-0.0385094	FALSE	0.459671
AC026341.1	0.6394	0.3606	0.572761	-0.00582218	FALSE	0.442974
WWOX	0.6298	0.3702	0.531359	0.0782864	FALSE	0.431564
AC104123.1	0.628	0.372	0.523646	0.0195098	FALSE	0.429457
SNRPN	0.5764	0.4236	0.308012	0.0576565	FALSE	0.373044

## Sheet: L5ET
	proba_de	proba_not_de	bayes_factor	lfc_median	is_de_fdr_0.05	log10_pscore
MTRNR2L1	0.9668	0.0332	3.37144	4.46779	TRUE	1.47886
SYT10	0.9632	0.0368	3.26476	1.21816	TRUE	1.43415
AC021594.2	0.9624	0.0376	3.24243	-1.00632	TRUE	1.42481
TXNIP	0.9602	0.0398	3.18327	2.8694	TRUE	1.40012
LINC01013	0.959	0.041	3.15232	0.203482	TRUE	1.38722
AL591115.1	0.9586	0.0414	3.14219	-1.3662	TRUE	1.383
TOX3	0.9574	0.0426	3.11237	1.18074	TRUE	1.37059
MT-ATP8	0.9564	0.0436	3.08812	2.6411	TRUE	1.36051
AL137017.1	0.9564	0.0436	3.08812	-1.33838	TRUE	1.36051
MTRNR2L6	0.9558	0.0442	3.07382	2.38594	TRUE	1.35458
ST8SIA2	0.9556	0.0444	3.0691	-2.06407	TRUE	1.35262
MT-ND3	0.955	0.045	3.05505	2.51352	TRUE	1.34679
MT-ATP6	0.9544	0.0456	3.04117	2.49075	TRUE	1.34104
LINC01446	0.9544	0.0456	3.04117	-2.17788	TRUE	1.34104
CSN1S1	0.9536	0.0464	3.02294	-2.19206	TRUE	1.33348
AP001021.3	0.9534	0.0466	3.01843	-0.636552	TRUE	1.33161
TDO2	0.9534	0.0466	3.01843	-0.320522	TRUE	1.33161
AL445255.1	0.9532	0.0468	3.01394	2.26449	TRUE	1.32975
AC096637.1	0.9528	0.0472	3.00501	-0.0265293	TRUE	1.32606
RXFP2	0.9526	0.0474	3.00057	-0.618823	TRUE	1.32422
MT-CYB	0.9526	0.0474	3.00057	2.37162	TRUE	1.32422
LSAMP-AS1	0.9524	0.0476	2.99615	-0.844824	TRUE	1.32239
CLIC6	0.9524	0.0476	2.99615	-0.129192	TRUE	1.32239
AC138360.1	0.9522	0.0478	2.99175	0.139884	TRUE	1.32057
AL133346.1	0.952	0.048	2.98736	0.217458	TRUE	1.31876
CDKN2A	0.9518	0.0482	2.983	1.02544	TRUE	1.31695
MTRNR2L10	0.9518	0.0482	2.983	2.27168	TRUE	1.31695
LONRF3	0.9514	0.0486	2.97431	2.25793	TRUE	1.31336
LIPC	0.9506	0.0494	2.95714	1.0489	TRUE	1.30627
CALCRL	0.9504	0.0496	2.95289	-0.105793	TRUE	1.30452
CRHBP	0.9502	0.0498	2.94866	0.206118	TRUE	1.30277
PCDH11Y	0.9502	0.0498	2.94866	0.338561	TRUE	1.30277
ADGRG6	0.95	0.05	2.94444	0.18506	TRUE	1.30103
AJ009632.2	0.9498	0.0502	2.94024	-0.652523	TRUE	1.2993
MT-ND4L	0.949	0.051	2.92358	2.33671	TRUE	1.29243
LINC01965	0.9488	0.0512	2.91946	0.481293	TRUE	1.29073
UST	0.9486	0.0514	2.91535	-1.33629	TRUE	1.28904
AL024495.1	0.948	0.052	2.90311	-0.000232697	TRUE	1.284
CTXND1	0.9476	0.0524	2.89503	0.481599	TRUE	1.28067
TYR	0.9476	0.0524	2.89503	-1.21835	TRUE	1.28067
SPRY4-AS1	0.9474	0.0526	2.89101	-2.21264	TRUE	1.27901
MT-CO2	0.9474	0.0526	2.89101	2.34379	TRUE	1.27901
LINC02253	0.947	0.053	2.88301	-0.954721	TRUE	1.27572
OTOGL	0.947	0.053	2.88301	-1.97412	TRUE	1.27572
AC112481.2	0.9468	0.0532	2.87903	-0.940256	TRUE	1.27409
MT-ND4	0.9468	0.0532	2.87903	2.22731	TRUE	1.27409
MTRNR2L12	0.9468	0.0532	2.87903	1.96584	TRUE	1.27409
MT-ND1	0.9462	0.0538	2.86718	2.13591	TRUE	1.26922
LINC02251	0.946	0.054	2.86326	-0.363176	TRUE	1.26761
LINC01837	0.9458	0.0542	2.85935	-0.0601363	TRUE	1.266
SLC7A2	0.9456	0.0544	2.85546	0.743597	TRUE	1.2644
AC092691.3	0.9454	0.0546	2.85157	-0.560282	TRUE	1.26281
MT-ND5	0.9446	0.0554	2.83618	2.07672	TRUE	1.25649
TSBP1	0.9444	0.0556	2.83237	-0.480467	TRUE	1.25493
C22orf34	0.9442	0.0558	2.82856	-1.04596	TRUE	1.25337
VGF	0.944	0.056	2.82477	-1.91331	TRUE	1.25181
ARHGEF26-AS1	0.944	0.056	2.82477	1.644	TRUE	1.25181
AC022601.1	0.9438	0.0562	2.821	-0.316332	TRUE	1.25026
CDKN2B-AS1	0.9434	0.0566	2.81348	0.683457	TRUE	1.24718
AL035448.1	0.943	0.057	2.80601	-0.709621	TRUE	1.24413
AC023051.1	0.9424	0.0576	2.79491	-0.656558	TRUE	1.23958
AP001037.1	0.9424	0.0576	2.79491	-0.159794	TRUE	1.23958
AC096570.1	0.942	0.058	2.78756	-0.291164	TRUE	1.23657
AC107021.1	0.942	0.058	2.78756	-0.315394	TRUE	1.23657
FAM189A2	0.9418	0.0582	2.78391	-0.0278516	TRUE	1.23508
AGBL1	0.9418	0.0582	2.78391	-1.03764	TRUE	1.23508
ALDH1A2	0.9418	0.0582	2.78391	0.309688	FALSE	1.23508
PCDH11X	0.9418	0.0582	2.78391	0.323685	FALSE	1.23508
FOLH1	0.9414	0.0586	2.77663	1.80452	FALSE	1.2321
S100Z	0.9414	0.0586	2.77663	0.468388	FALSE	1.2321
AF064866.1	0.9414	0.0586	2.77663	-0.519914	FALSE	1.2321
MT-CO3	0.9412	0.0588	2.77301	1.89314	FALSE	1.23062
LINC00861	0.941	0.059	2.76941	-1.1731	FALSE	1.22915
SPON1	0.9406	0.0594	2.76222	-0.653063	FALSE	1.22621
INSYN2B	0.9406	0.0594	2.76222	1.35674	FALSE	1.22621
HJV	0.9404	0.0596	2.75865	0.929054	FALSE	1.22475
MT-CO1	0.9402	0.0598	2.75509	1.74232	FALSE	1.2233
MT-ND2	0.9402	0.0598	2.75509	1.84553	FALSE	1.2233
LINC01515	0.9402	0.0598	2.75509	1.07469	FALSE	1.2233
C12orf42	0.9402	0.0598	2.75509	-1.12418	FALSE	1.2233
FREM2-AS1	0.94	0.06	2.75154	-0.897881	FALSE	1.22185
GNA14-AS1	0.9398	0.0602	2.74799	-0.970409	FALSE	1.2204
GFAP	0.9396	0.0604	2.74446	2.10953	FALSE	1.21896
MTRNR2L8	0.9396	0.0604	2.74446	1.99388	FALSE	1.21896
SAMMSON	0.9394	0.0606	2.74095	-0.246022	FALSE	1.21753
PTPRT	0.9394	0.0606	2.74095	0.855317	FALSE	1.21753
TSIX	0.9392	0.0608	2.73744	-0.172461	FALSE	1.2161
NDRG2	0.9388	0.0612	2.73046	1.81013	FALSE	1.21325
GPC5-AS2	0.9388	0.0612	2.73046	0.36827	FALSE	1.21325
LINC01099	0.9388	0.0612	2.73046	1.59586	FALSE	1.21325
ZFY	0.9384	0.0616	2.72351	1.3401	FALSE	1.21042
ITGA4	0.938	0.062	2.71662	0.519042	FALSE	1.20761
SAMD3	0.938	0.062	2.71662	-0.232726	FALSE	1.20761
SULF1	0.9378	0.0622	2.71318	1.63569	FALSE	1.20621
FP236383.3	0.9376	0.0624	2.70976	1.7833	FALSE	1.20482
AC110614.1	0.9374	0.0626	2.70634	-0.394009	FALSE	1.20343
SEMA3C	0.9374	0.0626	2.70634	1.02247	FALSE	1.20343
AP003464.1	0.9374	0.0626	2.70634	-0.440451	FALSE	1.20343
SLC1A3	0.9374	0.0626	2.70634	1.76097	FALSE	1.20343
AC024145.1	0.9374	0.0626	2.70634	-0.522881	FALSE	1.20343
AC009686.1	0.9372	0.0628	2.70294	0.0860863	FALSE	1.20204
AL627171.2	0.9372	0.0628	2.70294	1.77893	FALSE	1.20204
AP000829.1	0.9366	0.0634	2.69279	-0.158312	FALSE	1.19791
AC023469.1	0.9366	0.0634	2.69279	2.0037	FALSE	1.19791
AL359644.1	0.9364	0.0636	2.68943	1.54858	FALSE	1.19654
SPP1	0.9364	0.0636	2.68943	1.61563	FALSE	1.19654
LRRC3B	0.9362	0.0638	2.68608	0.276801	FALSE	1.19518
C1QTNF7	0.9362	0.0638	2.68608	-0.0121956	FALSE	1.19518
HTR2C	0.9362	0.0638	2.68608	0.00491667	FALSE	1.19518
CUX2	0.936	0.064	2.68273	0.909546	FALSE	1.19382
ARHGEF40	0.9358	0.0642	2.6794	0.693588	FALSE	1.19246
BTNL9	0.9354	0.0646	2.67276	-0.489929	FALSE	1.18977
BMPR1B	0.9354	0.0646	2.67276	0.530301	FALSE	1.18977
RASEF	0.9352	0.0648	2.66945	1.44039	FALSE	1.18842
CLIC4	0.9352	0.0648	2.66945	1.00536	FALSE	1.18842
AL356737.2	0.9352	0.0648	2.66945	0.565555	FALSE	1.18842
GLIPR1L1	0.9348	0.0652	2.66287	-0.254394	FALSE	1.18575
LPAR1	0.9348	0.0652	2.66287	1.30873	FALSE	1.18575
AL157938.2	0.9346	0.0654	2.6596	-0.644932	FALSE	1.18442
SEMA6A-AS1	0.9346	0.0654	2.6596	-0.401933	FALSE	1.18442
AC091885.2	0.9344	0.0656	2.65633	-0.948897	FALSE	1.1831
HIF3A	0.9344	0.0656	2.65633	1.63598	FALSE	1.1831
PRKD3	0.9342	0.0658	2.65307	-1.118	FALSE	1.18177
LINC00402	0.9342	0.0658	2.65307	-0.0669961	FALSE	1.18177
LINC02008	0.9342	0.0658	2.65307	-1.48384	FALSE	1.18177
LINC00470	0.934	0.066	2.64982	0.300601	FALSE	1.18046
PCDH9-AS1	0.934	0.066	2.64982	-1.3309	FALSE	1.18046
ITGB5	0.9338	0.0662	2.64658	0.280897	FALSE	1.17914
NTM-AS1	0.9338	0.0662	2.64658	-1.14455	FALSE	1.17914
PZP	0.9338	0.0662	2.64658	-0.661003	FALSE	1.17914
L3MBTL4	0.9336	0.0664	2.64335	-0.293838	FALSE	1.17783
AC009542.1	0.9336	0.0664	2.64335	-0.349646	FALSE	1.17783
FAT4	0.9334	0.0666	2.64013	1.33109	FALSE	1.17653
AC022540.1	0.9334	0.0666	2.64013	-0.279198	FALSE	1.17653
FYB1	0.9334	0.0666	2.64013	1.38762	FALSE	1.17653
RELN	0.9334	0.0666	2.64013	0.645	FALSE	1.17653
MIR31HG	0.9334	0.0666	2.64013	1.08877	FALSE	1.17653
PLCXD3	0.9332	0.0668	2.63692	1.30783	FALSE	1.17522
GPR37	0.9332	0.0668	2.63692	0.84106	FALSE	1.17522
PPFIA2-AS1	0.933	0.067	2.63371	-0.84221	FALSE	1.17393
AC139720.1	0.933	0.067	2.63371	-0.536163	FALSE	1.17393
TTYH2	0.933	0.067	2.63371	1.73754	FALSE	1.17393
PDE10A	0.9328	0.0672	2.63052	-1.9683	FALSE	1.17263
TSPAN18	0.9328	0.0672	2.63052	0.346721	FALSE	1.17263
TRHDE	0.9328	0.0672	2.63052	0.692499	FALSE	1.17263
AL591463.1	0.9326	0.0674	2.62733	-0.582014	FALSE	1.17134
LINC01482	0.9324	0.0676	2.62415	-1.45941	FALSE	1.17005
MET	0.9324	0.0676	2.62415	1.50398	FALSE	1.17005
PARD3	0.9324	0.0676	2.62415	0.570239	FALSE	1.17005
RMST	0.9322	0.0678	2.62099	0.00927162	FALSE	1.16877
PWRN4	0.9322	0.0678	2.62099	-0.129986	FALSE	1.16877
AC087286.2	0.9322	0.0678	2.62099	-0.456266	FALSE	1.16877
AL354771.1	0.9322	0.0678	2.62099	-0.730854	FALSE	1.16877
TRPC5	0.932	0.068	2.61782	-0.126704	FALSE	1.16749
AP005131.1	0.932	0.068	2.61782	-0.457193	FALSE	1.16749
DPP10-AS3	0.9318	0.0682	2.61467	-1.18769	FALSE	1.16622
AL035427.1	0.9318	0.0682	2.61467	-0.31357	FALSE	1.16622
ZNF451-AS1	0.9318	0.0682	2.61467	-1.0141	FALSE	1.16622
PADI2	0.9316	0.0684	2.61153	1.62401	FALSE	1.16494
ZHX2	0.9314	0.0686	2.6084	0.367817	FALSE	1.16368
IL7	0.9314	0.0686	2.6084	-0.563268	FALSE	1.16368
LNCAROD	0.9314	0.0686	2.6084	1.63057	FALSE	1.16368
AC008119.1	0.931	0.069	2.60215	-0.0734849	FALSE	1.16115
PCDH9-AS4	0.931	0.069	2.60215	-0.807036	FALSE	1.16115
SPINK5	0.9308	0.0692	2.59904	-0.325056	FALSE	1.15989
VCAN	0.9308	0.0692	2.59904	1.51656	FALSE	1.15989
AP003025.2	0.9308	0.0692	2.59904	-1.23291	FALSE	1.15989
CAMK2N2	0.9308	0.0692	2.59904	0.573527	FALSE	1.15989
AL392023.2	0.9308	0.0692	2.59904	-0.531601	FALSE	1.15989
PLCH1	0.9308	0.0692	2.59904	0.0352006	FALSE	1.15989
AL138694.1	0.9306	0.0694	2.59594	-0.0204945	FALSE	1.15864
AP000462.1	0.9306	0.0694	2.59594	-1.35796	FALSE	1.15864
ITGA8	0.9304	0.0696	2.59285	0.33167	FALSE	1.15739
MT-ND6	0.9304	0.0696	2.59285	1.6655	FALSE	1.15739
GPC5	0.9304	0.0696	2.59285	0.975872	FALSE	1.15739
MYO16-AS1	0.9302	0.0698	2.58977	-0.646228	FALSE	1.15614
AL359091.1	0.9302	0.0698	2.58977	1.53685	FALSE	1.15614
AC055733.2	0.93	0.07	2.58669	-0.678103	FALSE	1.1549
MEI4	0.93	0.07	2.58669	-0.533204	FALSE	1.1549
LINC02343	0.9298	0.0702	2.58362	-1.09353	FALSE	1.15366
AC016493.1	0.9298	0.0702	2.58362	-0.491281	FALSE	1.15366
LINC00598	0.9296	0.0704	2.58056	0.0945025	FALSE	1.15243
LINC01721	0.9296	0.0704	2.58056	-0.123167	FALSE	1.15243
PRKY	0.9296	0.0704	2.58056	0.423345	FALSE	1.15243
AC004039.1	0.9296	0.0704	2.58056	-0.739852	FALSE	1.15243
SHC4	0.9294	0.0706	2.57751	-1.40394	FALSE	1.1512
BMP6	0.9292	0.0708	2.57446	-1.12732	FALSE	1.14997
AC002066.1	0.9292	0.0708	2.57446	0.713716	FALSE	1.14997
AC010976.1	0.929	0.071	2.57143	-0.215606	FALSE	1.14874
AC107068.2	0.929	0.071	2.57143	-0.428317	FALSE	1.14874
ONECUT1	0.929	0.071	2.57143	-0.178596	FALSE	1.14874
AL358075.2	0.9288	0.0712	2.5684	-0.184467	FALSE	1.14752
AL807761.4	0.9288	0.0712	2.5684	-0.0947494	FALSE	1.14752
AL357873.1	0.9288	0.0712	2.5684	-0.820272	FALSE	1.14752
AC019130.1	0.9288	0.0712	2.5684	-0.61366	FALSE	1.14752
SPDYE2	0.9286	0.0714	2.56538	-0.213466	FALSE	1.1463
AC016074.2	0.9284	0.0716	2.56237	-1.31951	FALSE	1.14509
NDRG1	0.9284	0.0716	2.56237	1.72484	FALSE	1.14509
HSPB1	0.9284	0.0716	2.56237	1.21236	FALSE	1.14509
AC016042.1	0.9282	0.0718	2.55936	-0.75459	FALSE	1.14388
CASC6	0.9282	0.0718	2.55936	0.128191	FALSE	1.14388
HPSE2	0.928	0.072	2.55637	0.350227	FALSE	1.14267
LINC00587	0.928	0.072	2.55637	0.0464592	FALSE	1.14267
CYYR1	0.928	0.072	2.55637	0.058382	FALSE	1.14267
KLHL4	0.928	0.072	2.55637	0.938488	FALSE	1.14267
AL136298.1	0.928	0.072	2.55637	-0.419766	FALSE	1.14267
RBMS3-AS3	0.9278	0.0722	2.55338	-0.467451	FALSE	1.14146
AL161430.1	0.9278	0.0722	2.55338	-0.276972	FALSE	1.14146
PON2	0.9278	0.0722	2.55338	1.80279	FALSE	1.14146
FP671120.4	0.9276	0.0724	2.55039	1.80538	FALSE	1.14026
POU6F2	0.9276	0.0724	2.55039	-0.266844	FALSE	1.14026
NOX4	0.9276	0.0724	2.55039	-0.577455	FALSE	1.14026
AC073091.4	0.9276	0.0724	2.55039	-0.422317	FALSE	1.14026
AC117834.1	0.9274	0.0726	2.54742	-0.41566	FALSE	1.13906
POTEG	0.9274	0.0726	2.54742	1.92234	FALSE	1.13906
AC004470.1	0.9272	0.0728	2.54445	-0.464956	FALSE	1.13787
AL080273.1	0.9272	0.0728	2.54445	-0.761296	FALSE	1.13787
MIR548XHG	0.9272	0.0728	2.54445	-0.842334	FALSE	1.13787
AC046195.2	0.9272	0.0728	2.54445	-0.898639	FALSE	1.13787
HES4	0.9272	0.0728	2.54445	-1.48764	FALSE	1.13787
AC093240.1	0.927	0.073	2.54149	-0.66534	FALSE	1.13668
ATP8B4	0.927	0.073	2.54149	0.587823	FALSE	1.13668
EHMT2-AS1	0.9268	0.0732	2.53854	-0.544299	FALSE	1.13549
EYA2	0.9268	0.0732	2.53854	1.69861	FALSE	1.13549
ADAMTS12	0.9268	0.0732	2.53854	0.85812	FALSE	1.13549
AL592156.2	0.9268	0.0732	2.53854	1.34055	FALSE	1.13549
AP003025.1	0.9266	0.0734	2.5356	-1.18507	FALSE	1.1343
KCNMA1-AS1	0.9266	0.0734	2.5356	-0.596426	FALSE	1.1343
AL355612.1	0.9266	0.0734	2.5356	-0.940115	FALSE	1.1343
GABRG3-AS1	0.9264	0.0736	2.53266	-1.30482	FALSE	1.13312
AC006064.2	0.9264	0.0736	2.53266	-0.410461	FALSE	1.13312
AC012404.1	0.9262	0.0738	2.52973	-0.262317	FALSE	1.13194
GK-AS1	0.9262	0.0738	2.52973	-0.45289	FALSE	1.13194
LINC02822	0.926	0.074	2.52681	-0.553622	FALSE	1.13077
TLL1	0.926	0.074	2.52681	0.600191	FALSE	1.13077
PEX5L-AS2	0.926	0.074	2.52681	-0.395612	FALSE	1.13077
PCDH9-AS2	0.9258	0.0742	2.52389	-1.07306	FALSE	1.1296
AC096576.3	0.9254	0.0746	2.51809	-0.510236	FALSE	1.12726
AC073365.1	0.9254	0.0746	2.51809	1.01472	FALSE	1.12726
AC004797.1	0.9252	0.0748	2.51519	-1.0148	FALSE	1.1261
TRPM3	0.9252	0.0748	2.51519	-0.495798	FALSE	1.1261
AP002518.2	0.9252	0.0748	2.51519	-0.22962	FALSE	1.1261
AC093879.1	0.925	0.075	2.51231	-0.687792	FALSE	1.12494
ITGA6	0.925	0.075	2.51231	0.27618	FALSE	1.12494
AL157944.1	0.925	0.075	2.51231	0.0686297	FALSE	1.12494
AL358334.4	0.925	0.075	2.51231	-0.621196	FALSE	1.12494
MYLPF	0.9248	0.0752	2.50943	1.43254	FALSE	1.12378
AL138760.1	0.9248	0.0752	2.50943	-0.376119	FALSE	1.12378
LYPD1	0.9246	0.0754	2.50655	-0.151155	FALSE	1.12263
AC012494.1	0.9246	0.0754	2.50655	-0.152666	FALSE	1.12263
P2RY14	0.9246	0.0754	2.50655	-0.677572	FALSE	1.12263
BCAS1	0.9244	0.0756	2.50369	1.33388	FALSE	1.12148
VAV3	0.9244	0.0756	2.50369	0.0181937	FALSE	1.12148
AC073091.3	0.9242	0.0758	2.50083	-0.0122757	FALSE	1.12033
AC016687.2	0.9242	0.0758	2.50083	0.98204	FALSE	1.12033
OVCH1-AS1	0.924	0.076	2.49798	-0.202869	FALSE	1.11919
FGF1	0.924	0.076	2.49798	-1.47034	FALSE	1.11919
MAL	0.9238	0.0762	2.49513	1.31076	FALSE	1.11805
LINC01060	0.9238	0.0762	2.49513	-0.971899	FALSE	1.11805
GABRG1	0.9238	0.0762	2.49513	0.0129995	FALSE	1.11805
PATL2	0.9238	0.0762	2.49513	0.148456	FALSE	1.11805
CYP39A1	0.9236	0.0764	2.4923	0.900111	FALSE	1.11691
AC069228.1	0.9236	0.0764	2.4923	-0.950315	FALSE	1.11691
ROR1-AS1	0.9234	0.0766	2.48947	1.65723	FALSE	1.11577
SNX22	0.9234	0.0766	2.48947	1.38145	FALSE	1.11577
NCOA7-AS1	0.9232	0.0768	2.48664	-0.357878	FALSE	1.11464
ANXA3	0.9232	0.0768	2.48664	0.653842	FALSE	1.11464
AC012085.2	0.9232	0.0768	2.48664	-0.333574	FALSE	1.11464
LINC01484	0.9232	0.0768	2.48664	1.23511	FALSE	1.11464
LINC00507	0.9232	0.0768	2.48664	0.100962	FALSE	1.11464
AC026202.2	0.9232	0.0768	2.48664	-1.09603	FALSE	1.11464
LINC01151	0.9232	0.0768	2.48664	-0.349747	FALSE	1.11464
AC096576.2	0.923	0.077	2.48382	-0.411965	FALSE	1.11351
AC104365.1	0.923	0.077	2.48382	-0.684506	FALSE	1.11351
FKBP5	0.923	0.077	2.48382	1.8455	FALSE	1.11351
PRSS48	0.923	0.077	2.48382	-0.411458	FALSE	1.11351
MYBPC1	0.923	0.077	2.48382	0.227226	FALSE	1.11351
AC008056.1	0.923	0.077	2.48382	-0.883735	FALSE	1.11351
TMEM246-AS1	0.923	0.077	2.48382	-0.414788	FALSE	1.11351
ADAMTSL3	0.9228	0.0772	2.48101	-0.318516	FALSE	1.11238
AL033504.1	0.9226	0.0774	2.47821	-0.290691	FALSE	1.11126
BVES-AS1	0.9226	0.0774	2.47821	-0.386161	FALSE	1.11126
LINC01579	0.9226	0.0774	2.47821	-0.518279	FALSE	1.11126
VRK2	0.9226	0.0774	2.47821	0.615048	FALSE	1.11126
AC244517.11	0.9226	0.0774	2.47821	-0.539288	FALSE	1.11126
AC027018.1	0.9224	0.0776	2.47541	-0.848107	FALSE	1.11014
DNM3OS	0.9224	0.0776	2.47541	0.0323262	FALSE	1.11014
AL078581.4	0.9224	0.0776	2.47541	0.144514	FALSE	1.11014
TNFAIP8	0.9222	0.0778	2.47262	0.578304	FALSE	1.10902
AC090709.1	0.9222	0.0778	2.47262	-0.557839	FALSE	1.10902
AP001011.1	0.922	0.078	2.46984	-0.423812	FALSE	1.10791
AL160254.1	0.922	0.078	2.46984	-0.616848	FALSE	1.10791
AC105114.2	0.922	0.078	2.46984	-0.889904	FALSE	1.10791
VAV2	0.922	0.078	2.46984	0.102727	FALSE	1.10791
AC015878.1	0.922	0.078	2.46984	0.40224	FALSE	1.10791
AC093610.1	0.922	0.078	2.46984	-1.1415	FALSE	1.10791
AL603840.1	0.9218	0.0782	2.46706	-1.38711	FALSE	1.10679
PROM1	0.9218	0.0782	2.46706	-0.102131	FALSE	1.10679
AC053513.1	0.9216	0.0784	2.46429	-0.242926	FALSE	1.10568
AC105180.2	0.9214	0.0786	2.46152	-0.536696	FALSE	1.10458
ZFPM2-AS1	0.9214	0.0786	2.46152	-0.812545	FALSE	1.10458
AC016598.2	0.9212	0.0788	2.45876	-0.707319	FALSE	1.10347
CDH7	0.9212	0.0788	2.45876	0.689492	FALSE	1.10347
SVIL	0.9212	0.0788	2.45876	-0.798739	FALSE	1.10347
AC098617.1	0.921	0.079	2.45601	-0.591061	FALSE	1.10237
AC117386.2	0.9208	0.0792	2.45327	-0.21374	FALSE	1.10127
AL713851.1	0.9208	0.0792	2.45327	0.762583	FALSE	1.10127
AC004594.1	0.9208	0.0792	2.45327	-0.43786	FALSE	1.10127
AC005993.1	0.9206	0.0794	2.45053	-0.188375	FALSE	1.10018
CCDC26	0.9206	0.0794	2.45053	-1.05878	FALSE	1.10018
TCIM	0.9204	0.0796	2.44779	-0.871002	FALSE	1.09909
AL122014.1	0.9204	0.0796	2.44779	-1.15512	FALSE	1.09909
DPYD-AS1	0.9204	0.0796	2.44779	-0.542715	FALSE	1.09909
SH3TC2	0.9204	0.0796	2.44779	1.27306	FALSE	1.09909
ANKUB1	0.9204	0.0796	2.44779	-0.617766	FALSE	1.09909
B2M	0.9204	0.0796	2.44779	1.02483	FALSE	1.09909
NUPR1	0.9204	0.0796	2.44779	1.33877	FALSE	1.09909
AL157829.1	0.9204	0.0796	2.44779	-0.823312	FALSE	1.09909
AC023424.3	0.9204	0.0796	2.44779	-0.883589	FALSE	1.09909
TPPP3	0.9204	0.0796	2.44779	1.01237	FALSE	1.09909
ST7-AS2	0.9202	0.0798	2.44507	-0.658897	FALSE	1.098
ROS1	0.9202	0.0798	2.44507	1.63708	FALSE	1.098
SMOC1	0.9202	0.0798	2.44507	1.76863	FALSE	1.098
FOXO1	0.92	0.08	2.44235	0.0343618	FALSE	1.09691
ANGPT2	0.92	0.08	2.44235	-0.798068	FALSE	1.09691
TTTY10	0.92	0.08	2.44235	0.44473	FALSE	1.09691
AC017101.1	0.9198	0.0802	2.43963	-0.298646	FALSE	1.09583
ANGPTL1	0.9198	0.0802	2.43963	-0.955068	FALSE	1.09583
LINC02645	0.9198	0.0802	2.43963	1.11584	FALSE	1.09583
AC025508.1	0.9198	0.0802	2.43963	0.842083	FALSE	1.09583
SPOCK3	0.9198	0.0802	2.43963	0.951772	FALSE	1.09583
AC090579.1	0.9198	0.0802	2.43963	-0.74446	FALSE	1.09583
AC005162.3	0.9198	0.0802	2.43963	0.25574	FALSE	1.09583
SCRG1	0.9196	0.0804	2.43692	-0.249537	FALSE	1.09474
AC008067.1	0.9196	0.0804	2.43692	-1.09352	FALSE	1.09474
MGST1	0.9196	0.0804	2.43692	-0.143437	FALSE	1.09474
SHISA8	0.9196	0.0804	2.43692	1.04608	FALSE	1.09474
NPY	0.9194	0.0806	2.43422	-0.331901	FALSE	1.09366
PWRN1	0.9194	0.0806	2.43422	-0.223376	FALSE	1.09366
LINC02296	0.9194	0.0806	2.43422	-0.1933	FALSE	1.09366
TRPC3	0.9192	0.0808	2.43153	-0.329845	FALSE	1.09259
LRAT	0.9192	0.0808	2.43153	-0.764284	FALSE	1.09259
AC015971.1	0.9192	0.0808	2.43153	-0.808075	FALSE	1.09259
LHX2	0.9192	0.0808	2.43153	1.26906	FALSE	1.09259
MTCP1	0.919	0.081	2.42884	-0.856566	FALSE	1.09151
P4HA3	0.919	0.081	2.42884	-0.947487	FALSE	1.09151
ZFHX4	0.9188	0.0812	2.42615	0.550123	FALSE	1.09044
ENOSF1	0.9188	0.0812	2.42615	1.109	FALSE	1.09044
AL606923.2	0.9188	0.0812	2.42615	-0.290654	FALSE	1.09044
TTTY14	0.9188	0.0812	2.42615	0.294826	FALSE	1.09044
CHST9	0.9188	0.0812	2.42615	-0.430173	FALSE	1.09044
AC104827.1	0.9188	0.0812	2.42615	-0.401272	FALSE	1.09044
DOCK2	0.9188	0.0812	2.42615	0.789973	FALSE	1.09044
PCA3	0.9188	0.0812	2.42615	-0.534094	FALSE	1.09044
LINC00960	0.9188	0.0812	2.42615	-0.92113	FALSE	1.09044
LINC01098	0.9188	0.0812	2.42615	1.53858	FALSE	1.09044
NPNT	0.9188	0.0812	2.42615	0.416542	FALSE	1.09044
SHROOM4	0.9188	0.0812	2.42615	1.61224	FALSE	1.09044
COL6A6	0.9186	0.0814	2.42348	-0.361332	FALSE	1.08938
MIR181A2HG	0.9184	0.0816	2.4208	-0.949544	FALSE	1.08831
MAML3	0.9184	0.0816	2.4208	1.25884	FALSE	1.08831
ADAMTS18	0.9184	0.0816	2.4208	-0.930289	FALSE	1.08831
ITPRID1	0.9184	0.0816	2.4208	-1.05158	FALSE	1.08831
DIAPH2-AS1	0.9184	0.0816	2.4208	-0.770019	FALSE	1.08831
GXYLT2	0.9182	0.0818	2.41814	0.440035	FALSE	1.08725
AC068931.1	0.9182	0.0818	2.41814	-0.715554	FALSE	1.08725
AC020704.1	0.9182	0.0818	2.41814	0.158864	FALSE	1.08725
LINC02315	0.9182	0.0818	2.41814	0.606527	FALSE	1.08725
AC108690.1	0.918	0.082	2.41548	-0.433333	FALSE	1.08619
LINC01090	0.9178	0.0822	2.41282	-1.14611	FALSE	1.08513
HCRTR2	0.9178	0.0822	2.41282	0.250662	FALSE	1.08513
AC008696.2	0.9178	0.0822	2.41282	-0.844553	FALSE	1.08513
DOCK1	0.9176	0.0824	2.41018	1.07396	FALSE	1.08407
LINC00326	0.9176	0.0824	2.41018	-0.668487	FALSE	1.08407
TMEM233	0.9176	0.0824	2.41018	0.127027	FALSE	1.08407
AC092832.2	0.9176	0.0824	2.41018	-0.54603	FALSE	1.08407
MAF	0.9176	0.0824	2.41018	0.708634	FALSE	1.08407
AC103770.1	0.9174	0.0826	2.40753	-0.576728	FALSE	1.08302
AC111006.1	0.917	0.083	2.40227	-1.33092	FALSE	1.08092
AC027288.3	0.917	0.083	2.40227	-0.637693	FALSE	1.08092
RREB1	0.917	0.083	2.40227	-0.102914	FALSE	1.08092
DRD3	0.917	0.083	2.40227	-0.952155	FALSE	1.08092
AL162493.1	0.9168	0.0832	2.39964	-0.085567	FALSE	1.07988
LINC01877	0.9168	0.0832	2.39964	-0.413315	FALSE	1.07988
FAM222A-AS1	0.9168	0.0832	2.39964	-0.336344	FALSE	1.07988
EMCN	0.9168	0.0832	2.39964	1.14336	FALSE	1.07988
PKP2	0.9166	0.0834	2.39702	1.21004	FALSE	1.07883
CLEC11A	0.9164	0.0836	2.39441	-1.13554	FALSE	1.07779
LAMP5	0.9164	0.0836	2.39441	-0.0246353	FALSE	1.07779
G2E3-AS1	0.9162	0.0838	2.3918	-0.0460567	FALSE	1.07676
AC008691.1	0.9162	0.0838	2.3918	-0.192685	FALSE	1.07676
AC023590.1	0.9162	0.0838	2.3918	-0.745429	FALSE	1.07676
PLCG2	0.9162	0.0838	2.3918	1.06787	FALSE	1.07676
AL359706.1	0.9162	0.0838	2.3918	-0.846001	FALSE	1.07676
KCNK13	0.916	0.084	2.3892	0.777117	FALSE	1.07572
AC008568.1	0.916	0.084	2.3892	0.289553	FALSE	1.07572
FSIP2	0.916	0.084	2.3892	-0.233243	FALSE	1.07572
CAV2	0.916	0.084	2.3892	0.28219	FALSE	1.07572
FGFR2	0.9156	0.0844	2.38401	0.635394	FALSE	1.07366
AC068051.1	0.9156	0.0844	2.38401	-0.436329	FALSE	1.07366
CFTR	0.9156	0.0844	2.38401	-0.65672	FALSE	1.07366
CPXM2	0.9154	0.0846	2.38143	0.531384	FALSE	1.07263
ZCCHC24	0.9154	0.0846	2.38143	1.19417	FALSE	1.07263
AC002463.1	0.915	0.085	2.37627	-0.648456	FALSE	1.07058
AP001442.1	0.915	0.085	2.37627	-0.944809	FALSE	1.07058
ANGPT1	0.915	0.085	2.37627	-0.30172	FALSE	1.07058
ST18	0.915	0.085	2.37627	1.2166	FALSE	1.07058
AC023983.1	0.9148	0.0852	2.3737	-0.320535	FALSE	1.06956
ATP1A1-AS1	0.9144	0.0856	2.36858	-0.436593	FALSE	1.06753
BCL2L14	0.9144	0.0856	2.36858	-0.82767	FALSE	1.06753
LINC01902	0.9144	0.0856	2.36858	0.636471	FALSE	1.06753
EGF	0.9142	0.0858	2.36603	-0.766997	FALSE	1.06651
SEMA6D	0.914	0.086	2.36348	-0.409032	FALSE	1.0655
AP002370.2	0.914	0.086	2.36348	-0.761981	FALSE	1.0655
AC211433.1	0.914	0.086	2.36348	-0.415388	FALSE	1.0655
AL139294.1	0.914	0.086	2.36348	-0.589815	FALSE	1.0655
GRIK1-AS1	0.914	0.086	2.36348	-0.03792	FALSE	1.0655
RBMS3-AS2	0.9138	0.0862	2.36094	-0.321538	FALSE	1.06449
ST8SIA6-AS1	0.9138	0.0862	2.36094	-0.684435	FALSE	1.06449
AC002429.2	0.9138	0.0862	2.36094	-0.438175	FALSE	1.06449
SEMA5A	0.9138	0.0862	2.36094	0.106327	FALSE	1.06449
MIR924HG	0.9136	0.0864	2.35841	0.479618	FALSE	1.06349
C6orf226	0.9136	0.0864	2.35841	-0.564213	FALSE	1.06349
FBN2	0.9134	0.0866	2.35587	0.889457	FALSE	1.06248
CA1	0.9132	0.0868	2.35335	-0.336091	FALSE	1.06148
DOCK11	0.9132	0.0868	2.35335	0.233053	FALSE	1.06148
AC092598.1	0.9132	0.0868	2.35335	0.145853	FALSE	1.06148
SLC27A6	0.913	0.087	2.35083	1.26793	FALSE	1.06048
LUZP2	0.913	0.087	2.35083	-0.0377216	FALSE	1.06048
UNC5D	0.913	0.087	2.35083	0.27849	FALSE	1.06048
AC009505.1	0.9128	0.0872	2.34831	-0.261805	FALSE	1.05948
LINC02479	0.9128	0.0872	2.34831	1.3166	FALSE	1.05948
PAPSS2	0.9128	0.0872	2.34831	-0.219903	FALSE	1.05948
CDK18	0.9128	0.0872	2.34831	1.32238	FALSE	1.05948
NCALD	0.9128	0.0872	2.34831	0.20125	FALSE	1.05948
AC007014.1	0.9128	0.0872	2.34831	-0.768053	FALSE	1.05948
TSHR	0.9128	0.0872	2.34831	-0.488919	FALSE	1.05948
AL596218.1	0.9128	0.0872	2.34831	-0.445864	FALSE	1.05948
KCNH8	0.9128	0.0872	2.34831	1.24808	FALSE	1.05948
TNFRSF19	0.9126	0.0874	2.3458	0.477183	FALSE	1.05849
DLX6-AS1	0.9126	0.0874	2.3458	0.853046	FALSE	1.05849
C1orf56	0.9126	0.0874	2.3458	-1.12983	FALSE	1.05849
PARD3B	0.9126	0.0874	2.3458	1.15129	FALSE	1.05849
CHRM3-AS2	0.9124	0.0876	2.3433	-0.917856	FALSE	1.0575
APOA1-AS	0.9124	0.0876	2.3433	-0.77873	FALSE	1.0575
AC007098.1	0.9124	0.0876	2.3433	-0.353948	FALSE	1.0575
NFIA	0.9124	0.0876	2.3433	-0.0596848	FALSE	1.0575
HVCN1	0.9124	0.0876	2.3433	-0.208796	FALSE	1.0575
ANKRD30B	0.9124	0.0876	2.3433	-0.0525408	FALSE	1.0575
CSF1R	0.9122	0.0878	2.3408	0.867051	FALSE	1.05651
HHIP	0.9122	0.0878	2.3408	-0.487278	FALSE	1.05651
AC009315.1	0.9122	0.0878	2.3408	0.310112	FALSE	1.05651
FREM2	0.9122	0.0878	2.3408	-0.254338	FALSE	1.05651
EGFR	0.912	0.088	2.3383	0.65803	FALSE	1.05552
MKRN3	0.912	0.088	2.3383	-0.184602	FALSE	1.05552
AC027808.2	0.912	0.088	2.3383	-0.708196	FALSE	1.05552
APOD	0.9118	0.0882	2.33581	1.18567	FALSE	1.05453
CD22	0.9118	0.0882	2.33581	0.977582	FALSE	1.05453
AP003086.1	0.9118	0.0882	2.33581	-0.804419	FALSE	1.05453
PARP4	0.9118	0.0882	2.33581	1.06019	FALSE	1.05453
AC131571.1	0.9118	0.0882	2.33581	-0.716457	FALSE	1.05453
KDM5D	0.9118	0.0882	2.33581	0.317722	FALSE	1.05453
SYNPR	0.9116	0.0884	2.33333	0.471795	FALSE	1.05355
AC006296.3	0.9116	0.0884	2.33333	0.760822	FALSE	1.05355
HLA-A	0.9116	0.0884	2.33333	0.391356	FALSE	1.05355
ANXA5	0.9114	0.0886	2.33085	0.344364	FALSE	1.05257
AC012358.3	0.9114	0.0886	2.33085	-0.253473	FALSE	1.05257
MYO1B	0.9114	0.0886	2.33085	0.491411	FALSE	1.05257
SLC8A1-AS1	0.9114	0.0886	2.33085	-0.530178	FALSE	1.05257
MAML2	0.9114	0.0886	2.33085	0.297571	FALSE	1.05257
AL391117.1	0.9112	0.0888	2.32838	-0.473851	FALSE	1.05159
AC019068.1	0.9112	0.0888	2.32838	-0.520738	FALSE	1.05159
FA2H	0.9112	0.0888	2.32838	0.806554	FALSE	1.05159
PREX2	0.911	0.089	2.32591	1.08463	FALSE	1.05061
AL589693.1	0.911	0.089	2.32591	-0.458293	FALSE	1.05061
MIR3681HG	0.911	0.089	2.32591	-0.819277	FALSE	1.05061
AC011092.2	0.911	0.089	2.32591	-0.574898	FALSE	1.05061
NLGN4Y	0.911	0.089	2.32591	0.382914	FALSE	1.05061
AC069437.1	0.911	0.089	2.32591	-0.240818	FALSE	1.05061
PLD5	0.911	0.089	2.32591	0.612031	FALSE	1.05061
AP001831.1	0.911	0.089	2.32591	-0.610557	FALSE	1.05061
TCERG1L	0.9108	0.0892	2.32344	-0.514971	FALSE	1.04964
AC009262.1	0.9108	0.0892	2.32344	-0.387954	FALSE	1.04964
AL583808.1	0.9108	0.0892	2.32344	-0.57112	FALSE	1.04964
PKHD1	0.9108	0.0892	2.32344	1.23946	FALSE	1.04964
RANBP3L	0.9108	0.0892	2.32344	0.8219	FALSE	1.04964
AC011477.9	0.9106	0.0894	2.32098	-0.545595	FALSE	1.04866
AC097512.1	0.9104	0.0896	2.31853	1.1105	FALSE	1.04769
CAV3	0.9104	0.0896	2.31853	-0.641161	FALSE	1.04769
LRTM1	0.9102	0.0898	2.31608	-0.377305	FALSE	1.04672
SLC30A8	0.9102	0.0898	2.31608	0.105137	FALSE	1.04672
DDT	0.91	0.09	2.31363	-0.681678	FALSE	1.04576
WLS	0.91	0.09	2.31363	-0.425923	FALSE	1.04576
ARHGAP6	0.91	0.09	2.31363	0.708574	FALSE	1.04576
AL109930.1	0.91	0.09	2.31363	0.0419798	FALSE	1.04576
PHKA1	0.91	0.09	2.31363	1.06305	FALSE	1.04576
AC058791.1	0.9098	0.0902	2.3112	-0.602402	FALSE	1.04479
OPALIN	0.9098	0.0902	2.3112	0.842887	FALSE	1.04479
LINC02250	0.9098	0.0902	2.3112	-0.765657	FALSE	1.04479
CYSLTR2	0.9098	0.0902	2.3112	0.902164	FALSE	1.04479
AC007091.1	0.9098	0.0902	2.3112	0.509884	FALSE	1.04479
AC015923.1	0.9096	0.0904	2.30876	-0.538328	FALSE	1.04383
GASK1B	0.9096	0.0904	2.30876	-0.660892	FALSE	1.04383
ITGB8	0.9096	0.0904	2.30876	1.25538	FALSE	1.04383
ARHGAP18	0.9094	0.0906	2.30633	0.985774	FALSE	1.04287
COL4A2	0.9094	0.0906	2.30633	0.37127	FALSE	1.04287
TENM3-AS1	0.9094	0.0906	2.30633	-0.487603	FALSE	1.04287
TTC6	0.9094	0.0906	2.30633	0.316164	FALSE	1.04287
ARHGEF26	0.9092	0.0908	2.30391	-0.0629878	FALSE	1.04191
LINC02163	0.9092	0.0908	2.30391	0.844798	FALSE	1.04191
SH3RF2	0.909	0.091	2.30149	1.02115	FALSE	1.04096
AL157938.3	0.909	0.091	2.30149	-0.598836	FALSE	1.04096
AC018541.1	0.909	0.091	2.30149	1.15276	FALSE	1.04096
TTN	0.909	0.091	2.30149	-0.423972	FALSE	1.04096
LINC01876	0.909	0.091	2.30149	0.840499	FALSE	1.04096
GREM1	0.9088	0.0912	2.29907	1.0878	FALSE	1.04001
HIF1A-AS3	0.9088	0.0912	2.29907	-0.412504	FALSE	1.04001
PDE5A	0.9086	0.0914	2.29666	-0.589779	FALSE	1.03905
LINC00513	0.9086	0.0914	2.29666	-0.249519	FALSE	1.03905
PLIN5	0.9086	0.0914	2.29666	1.01281	FALSE	1.03905
PDZRN4	0.9086	0.0914	2.29666	1.06375	FALSE	1.03905
HLA-C	0.9084	0.0916	2.29425	0.573079	FALSE	1.0381
AC012636.1	0.908	0.092	2.28946	-0.379226	FALSE	1.03621
CERCAM	0.908	0.092	2.28946	1.29358	FALSE	1.03621
PSENEN	0.908	0.092	2.28946	0.834635	FALSE	1.03621
STPG2-AS1	0.9078	0.0922	2.28706	0.113299	FALSE	1.03527
CCBE1	0.9078	0.0922	2.28706	-0.212596	FALSE	1.03527
RFX4	0.9078	0.0922	2.28706	-0.64048	FALSE	1.03527
AL355835.1	0.9076	0.0924	2.28468	0.587923	FALSE	1.03433
AC066613.2	0.9074	0.0926	2.28229	-0.224921	FALSE	1.03339
CHD7	0.9072	0.0928	2.27992	0.573188	FALSE	1.03245
NNAT	0.9072	0.0928	2.27992	-1.0242	FALSE	1.03245
AC110296.1	0.907	0.093	2.27754	-0.827337	FALSE	1.03152
AC105402.3	0.907	0.093	2.27754	0.147966	FALSE	1.03152
LINC02147	0.907	0.093	2.27754	0.15309	FALSE	1.03152
DIO2-AS1	0.907	0.093	2.27754	0.160616	FALSE	1.03152
CPM	0.907	0.093	2.27754	0.853654	FALSE	1.03152
HLA-B	0.9068	0.0932	2.27517	0.97107	FALSE	1.03058
AC099520.1	0.9068	0.0932	2.27517	1.00784	FALSE	1.03058
AC233296.1	0.9068	0.0932	2.27517	-0.033988	FALSE	1.03058
SAMD5	0.9068	0.0932	2.27517	-0.0393505	FALSE	1.03058
AL110292.1	0.9068	0.0932	2.27517	0.998491	FALSE	1.03058
NSUN7	0.9066	0.0934	2.27281	0.399184	FALSE	1.02965
PTPRZ1	0.9066	0.0934	2.27281	-1.12172	FALSE	1.02965
PLPP4	0.9066	0.0934	2.27281	0.126979	FALSE	1.02965
UTY	0.9066	0.0934	2.27281	-0.0261755	FALSE	1.02965
PLLP	0.9066	0.0934	2.27281	0.62305	FALSE	1.02965
PBX3	0.9066	0.0934	2.27281	0.625813	FALSE	1.02965
PSG8	0.9064	0.0936	2.27045	-0.676369	FALSE	1.02872
AL512422.1	0.9064	0.0936	2.27045	-0.961402	FALSE	1.02872
LINC00200	0.9064	0.0936	2.27045	-0.699729	FALSE	1.02872
AC068875.1	0.9064	0.0936	2.27045	0.0448403	FALSE	1.02872
DOCK6	0.9062	0.0938	2.2681	-0.728446	FALSE	1.0278
XACT	0.9062	0.0938	2.2681	0.599175	FALSE	1.0278
AC110992.1	0.9062	0.0938	2.2681	-0.0249867	FALSE	1.0278
AC063944.1	0.9062	0.0938	2.2681	-0.397746	FALSE	1.0278
AL139021.1	0.9062	0.0938	2.2681	-0.487803	FALSE	1.0278
AC113414.1	0.906	0.094	2.26574	-0.555066	FALSE	1.02687
LINC01266	0.906	0.094	2.26574	0.108536	FALSE	1.02687
C5orf17	0.906	0.094	2.26574	-0.896165	FALSE	1.02687
AC008731.1	0.906	0.094	2.26574	-0.458554	FALSE	1.02687
WDR86	0.906	0.094	2.26574	-0.208764	FALSE	1.02687
GOLIM4	0.906	0.094	2.26574	0.472455	FALSE	1.02687
TIMP3	0.906	0.094	2.26574	-0.50881	FALSE	1.02687
FAM163A	0.9058	0.0942	2.2634	-0.791986	FALSE	1.02595
SLC24A3	0.9058	0.0942	2.2634	1.14261	FALSE	1.02595
HSD11B1	0.9058	0.0942	2.2634	-0.331676	FALSE	1.02595
LINC00922	0.9056	0.0944	2.26106	0.0612063	FALSE	1.02503
MT1X	0.9056	0.0944	2.26106	0.0516567	FALSE	1.02503
LINC02742	0.9056	0.0944	2.26106	0.976127	FALSE	1.02503
CMTM8	0.9056	0.0944	2.26106	0.0695119	FALSE	1.02503
C12orf40	0.9054	0.0946	2.25872	-0.646418	FALSE	1.02411
GRAMD2B	0.9054	0.0946	2.25872	-0.081327	FALSE	1.02411
DAAM2	0.9054	0.0946	2.25872	0.877515	FALSE	1.02411
LINC02055	0.9054	0.0946	2.25872	-0.0126772	FALSE	1.02411
AC012447.1	0.9054	0.0946	2.25872	1.06765	FALSE	1.02411
AL133480.1	0.9052	0.0948	2.25639	-0.298832	FALSE	1.02319
BAG3	0.9052	0.0948	2.25639	0.714095	FALSE	1.02319
AL353072.2	0.9052	0.0948	2.25639	0.537273	FALSE	1.02319
AC125613.1	0.9052	0.0948	2.25639	-0.351248	FALSE	1.02319
TPD52L1	0.905	0.095	2.25406	0.921942	FALSE	1.02228
AC005062.1	0.9048	0.0952	2.25173	-0.237648	FALSE	1.02136
AL356295.1	0.9048	0.0952	2.25173	0.331161	FALSE	1.02136
CDH19	0.9048	0.0952	2.25173	1.08104	FALSE	1.02136
LINC00607	0.9046	0.0954	2.24941	0.597952	FALSE	1.02045
AL033523.1	0.9044	0.0956	2.2471	1.05462	FALSE	1.01954
SGCZ	0.9044	0.0956	2.2471	-0.665791	FALSE	1.01954
AC124290.1	0.9044	0.0956	2.2471	0.3639	FALSE	1.01954
LINC01239	0.9042	0.0958	2.24479	-0.570834	FALSE	1.01863
LGALS1	0.9042	0.0958	2.24479	-0.443825	FALSE	1.01863
AF279873.3	0.9042	0.0958	2.24479	1.12618	FALSE	1.01863
AC110023.1	0.9042	0.0958	2.24479	-0.00405073	FALSE	1.01863
ATP13A5	0.9042	0.0958	2.24479	0.638513	FALSE	1.01863
USP9Y	0.9042	0.0958	2.24479	0.212081	FALSE	1.01863
AC021613.1	0.904	0.096	2.24248	0.0592308	FALSE	1.01773
AC124254.2	0.904	0.096	2.24248	0.105308	FALSE	1.01773
ATP10A	0.904	0.096	2.24248	0.611875	FALSE	1.01773
MT2A	0.904	0.096	2.24248	0.733191	FALSE	1.01773
C3	0.9038	0.0962	2.24018	1.11611	FALSE	1.01682
RBPMS	0.9036	0.0964	2.23788	-0.501449	FALSE	1.01592
AL117329.1	0.9034	0.0966	2.23559	0.353328	FALSE	1.01502
CDH12	0.9032	0.0968	2.2333	-0.167784	FALSE	1.01412
UGT8	0.9032	0.0968	2.2333	1.00819	FALSE	1.01412
AC016766.1	0.9026	0.0974	2.22645	0.841835	FALSE	1.01144
AP001977.1	0.9026	0.0974	2.22645	0.716508	FALSE	1.01144
COL4A5	0.9026	0.0974	2.22645	1.17533	FALSE	1.01144
GREB1L	0.9024	0.0976	2.22418	0.232612	FALSE	1.01055
GPRC5B	0.9024	0.0976	2.22418	0.278653	FALSE	1.01055
LINC00299	0.9024	0.0976	2.22418	-0.430644	FALSE	1.01055
NFATC2	0.9024	0.0976	2.22418	-0.542602	FALSE	1.01055
APOE	0.9022	0.0978	2.22191	0.633302	FALSE	1.00966
AC079352.1	0.9022	0.0978	2.22191	0.928333	FALSE	1.00966
COL5A2	0.9022	0.0978	2.22191	-0.560109	FALSE	1.00966
SPATA13	0.902	0.098	2.21965	1.02174	FALSE	1.00877
AC021723.2	0.902	0.098	2.21965	-0.672662	FALSE	1.00877
RASAL1	0.9018	0.0982	2.21739	-0.442176	FALSE	1.00789
ADARB2	0.9018	0.0982	2.21739	0.642886	FALSE	1.00789
DOCK8	0.9018	0.0982	2.21739	0.856972	FALSE	1.00789
FMO5	0.9018	0.0982	2.21739	-0.327583	FALSE	1.00789
COBLL1	0.9016	0.0984	2.21513	-0.00694275	FALSE	1.007
RPL26	0.9016	0.0984	2.21513	-0.79562	FALSE	1.007
B3GNT5	0.9016	0.0984	2.21513	-0.18276	FALSE	1.007
CHRM2	0.9016	0.0984	2.21513	-0.776561	FALSE	1.007
AL139022.1	0.9014	0.0986	2.21288	-0.411093	FALSE	1.00612
CHODL	0.9014	0.0986	2.21288	0.650785	FALSE	1.00612
MYRF	0.9014	0.0986	2.21288	1.11349	FALSE	1.00612
AC019197.1	0.9014	0.0986	2.21288	-0.227134	FALSE	1.00612
TMLHE-AS1	0.9014	0.0986	2.21288	-0.0493789	FALSE	1.00612
GAB1	0.9012	0.0988	2.21063	0.917212	FALSE	1.00524
AC092640.1	0.9012	0.0988	2.21063	0.791153	FALSE	1.00524
AC131568.1	0.901	0.099	2.20839	-0.619322	FALSE	1.00436
ABCB1	0.9008	0.0992	2.20615	-0.614375	FALSE	1.00349
CDC42EP4	0.9008	0.0992	2.20615	1.02751	FALSE	1.00349
PLAAT3	0.9008	0.0992	2.20615	0.789671	FALSE	1.00349
AC013391.2	0.9006	0.0994	2.20391	0.349637	FALSE	1.00261
IFIT3	0.9006	0.0994	2.20391	-0.632949	FALSE	1.00261
ADAMTS9-AS2	0.9004	0.0996	2.20168	0.159716	FALSE	1.00174
SLC16A10	0.9004	0.0996	2.20168	0.751858	FALSE	1.00174
AP002336.2	0.9002	0.0998	2.19945	-0.57257	FALSE	1.00087
FAU	0.9002	0.0998	2.19945	-0.624904	FALSE	1.00087
IPO9-AS1	0.9	0.1	2.19722	-0.635194	FALSE	1
AC021351.1	0.9	0.1	2.19722	-0.60314	FALSE	1
SHOC1	0.9	0.1	2.19722	-0.416004	FALSE	1
PRAG1	0.9	0.1	2.19722	-0.64819	FALSE	1
ADAMTSL1	0.8998	0.1002	2.195	-0.243691	FALSE	0.999132
HRH1	0.8998	0.1002	2.195	-1.18403	FALSE	0.999132
HIST1H4C	0.8998	0.1002	2.195	-0.161072	FALSE	0.999132
DOCK5	0.8998	0.1002	2.195	1.02096	FALSE	0.999132
SLC44A5	0.8998	0.1002	2.195	-0.390686	FALSE	0.999132
AC007319.1	0.8998	0.1002	2.195	0.225612	FALSE	0.999132
AC091646.1	0.8998	0.1002	2.195	-0.426677	FALSE	0.999132
C10orf90	0.8998	0.1002	2.195	0.932642	FALSE	0.999132
GNG12-AS1	0.8998	0.1002	2.195	0.240204	FALSE	0.999132
SATB1-AS1	0.8996	0.1004	2.19279	0.0659175	FALSE	0.998266
CPA6	0.8996	0.1004	2.19279	-0.055563	FALSE	0.998266
ADAM28	0.8996	0.1004	2.19279	-0.367441	FALSE	0.998266
RHBDF2	0.8994	0.1006	2.19058	0.60134	FALSE	0.997402
SLC25A18	0.8994	0.1006	2.19058	1.12294	FALSE	0.997402
AC068888.1	0.8994	0.1006	2.19058	-0.750328	FALSE	0.997402
DAPL1	0.8992	0.1008	2.18837	1.11429	FALSE	0.996539
RNF17	0.8992	0.1008	2.18837	-0.714839	FALSE	0.996539
AL355838.1	0.899	0.101	2.18616	-0.610748	FALSE	0.995679
AC005999.2	0.899	0.101	2.18616	-0.480252	FALSE	0.995679
LINC01924	0.899	0.101	2.18616	-0.49959	FALSE	0.995679
LCN12	0.899	0.101	2.18616	-0.0418544	FALSE	0.995679
FTH1	0.899	0.101	2.18616	-0.682256	FALSE	0.995679
RUNX2	0.899	0.101	2.18616	0.24692	FALSE	0.995679
MYO3A	0.899	0.101	2.18616	-0.707471	FALSE	0.995679
STUM	0.8988	0.1012	2.18396	-0.0400748	FALSE	0.994819
ATP10B	0.8988	0.1012	2.18396	0.52452	FALSE	0.994819
AC087854.1	0.8988	0.1012	2.18396	-0.410274	FALSE	0.994819
LANCL1-AS1	0.8986	0.1014	2.18176	0.0042429	FALSE	0.993962
AC113137.1	0.8984	0.1016	2.17957	-0.298055	FALSE	0.993106
DENND6A-AS1	0.8984	0.1016	2.17957	-0.424614	FALSE	0.993106
LINC02254	0.8984	0.1016	2.17957	0.0467825	FALSE	0.993106
TRIM56	0.8984	0.1016	2.17957	0.92734	FALSE	0.993106
AL035401.1	0.8982	0.1018	2.17738	0.929382	FALSE	0.992252
AL158064.1	0.898	0.102	2.1752	-0.622888	FALSE	0.9914
NEDD4	0.8978	0.1022	2.17302	0.753733	FALSE	0.990549
MSN	0.8978	0.1022	2.17302	0.783163	FALSE	0.990549
AP001825.1	0.8978	0.1022	2.17302	-0.65843	FALSE	0.990549
ABCA8	0.8974	0.1026	2.16866	0.721847	FALSE	0.988853
CD44	0.8974	0.1026	2.16866	0.791851	FALSE	0.988853
LINC02263	0.8974	0.1026	2.16866	-0.210441	FALSE	0.988853
KCNH5	0.8972	0.1028	2.16649	-0.175039	FALSE	0.988007
AL138701.2	0.8972	0.1028	2.16649	-0.500335	FALSE	0.988007
ZNF608	0.8972	0.1028	2.16649	0.394003	FALSE	0.988007
DCHS2	0.8972	0.1028	2.16649	-0.288278	FALSE	0.988007
EYA1	0.8972	0.1028	2.16649	0.707547	FALSE	0.988007
CARD18	0.8972	0.1028	2.16649	0.789625	FALSE	0.988007
RPS27A	0.897	0.103	2.16433	-0.68626	FALSE	0.987163
AL031599.1	0.897	0.103	2.16433	-0.481148	FALSE	0.987163
ARL17B	0.8968	0.1032	2.16216	0.6787	FALSE	0.98632
AC012405.1	0.8968	0.1032	2.16216	-0.358041	FALSE	0.98632
LINC00639	0.8966	0.1034	2.16	0.995551	FALSE	0.985479
TWIST1	0.8966	0.1034	2.16	0.167815	FALSE	0.985479
FIGN	0.8962	0.1038	2.1557	-0.16767	FALSE	0.983803
AC079760.2	0.8962	0.1038	2.1557	-0.525792	FALSE	0.983803
SLC14A1	0.8962	0.1038	2.1557	0.425121	FALSE	0.983803
AFF2	0.8962	0.1038	2.1557	0.32022	FALSE	0.983803
EPHA3	0.8962	0.1038	2.1557	-0.717852	FALSE	0.983803
MFGE8	0.8962	0.1038	2.1557	0.290216	FALSE	0.983803
HSPA8	0.8962	0.1038	2.1557	-0.0192475	FALSE	0.983803
AC007563.2	0.8962	0.1038	2.1557	0.869074	FALSE	0.983803
GNA14	0.896	0.104	2.15355	-0.0473375	FALSE	0.982967
CNTNAP4	0.896	0.104	2.15355	0.419464	FALSE	0.982967
AC018697.1	0.8958	0.1042	2.1514	-0.512486	FALSE	0.982132
PLB1	0.8958	0.1042	2.1514	-0.477322	FALSE	0.982132
PDK4	0.8958	0.1042	2.1514	0.574121	FALSE	0.982132
TAFA4	0.8958	0.1042	2.1514	0.148302	FALSE	0.982132
KIZ-AS1	0.8958	0.1042	2.1514	-0.378368	FALSE	0.982132
CDH13	0.8958	0.1042	2.1514	-0.379459	FALSE	0.982132
MOG	0.8958	0.1042	2.1514	0.953087	FALSE	0.982132
AL021707.1	0.8956	0.1044	2.14926	-0.158779	FALSE	0.9813
DOCK10	0.8954	0.1046	2.14713	0.367143	FALSE	0.980468
ENPP2	0.8954	0.1046	2.14713	0.71315	FALSE	0.980468
LINC02237	0.8952	0.1048	2.14499	0.485413	FALSE	0.979639
ARHGAP28	0.8952	0.1048	2.14499	-0.00784302	FALSE	0.979639
PLEKHG1	0.8952	0.1048	2.14499	0.0288448	FALSE	0.979639
AADACL2-AS1	0.8952	0.1048	2.14499	-0.479213	FALSE	0.979639
DIPK1C	0.8952	0.1048	2.14499	0.856864	FALSE	0.979639
PRKCQ	0.8952	0.1048	2.14499	-0.897447	FALSE	0.979639
MIR4300HG	0.8952	0.1048	2.14499	0.438235	FALSE	0.979639
LINC01285	0.895	0.105	2.14286	0.566415	FALSE	0.978811
PTGDS	0.895	0.105	2.14286	1.12528	FALSE	0.978811
CARTPT	0.8948	0.1052	2.14074	0.0549798	FALSE	0.977984
LINC01197	0.8948	0.1052	2.14074	0.45042	FALSE	0.977984
AC109466.1	0.8948	0.1052	2.14074	0.364346	FALSE	0.977984
RPL22L1	0.8948	0.1052	2.14074	-0.735899	FALSE	0.977984
SGO1-AS1	0.8946	0.1054	2.13861	0.688873	FALSE	0.977159
LINC00836	0.8946	0.1054	2.13861	0.259604	FALSE	0.977159
AC092445.1	0.8946	0.1054	2.13861	1.14114	FALSE	0.977159
RPS4X	0.8946	0.1054	2.13861	-0.609276	FALSE	0.977159
GRIA4	0.8946	0.1054	2.13861	0.31401	FALSE	0.977159
AC114930.1	0.8946	0.1054	2.13861	-0.714417	FALSE	0.977159
PAMR1	0.8944	0.1056	2.13649	-0.118913	FALSE	0.976336
AC246817.1	0.8944	0.1056	2.13649	-0.811391	FALSE	0.976336
AL135878.1	0.8944	0.1056	2.13649	-0.421638	FALSE	0.976336
ZC3HAV1	0.8944	0.1056	2.13649	0.747901	FALSE	0.976336
TNS1	0.8942	0.1058	2.13438	-0.179236	FALSE	0.975514
ROR1	0.8942	0.1058	2.13438	0.965937	FALSE	0.975514
MATN1	0.8942	0.1058	2.13438	0.506506	FALSE	0.975514
PRELID1	0.8942	0.1058	2.13438	-0.242474	FALSE	0.975514
RPL18A	0.8942	0.1058	2.13438	-0.499056	FALSE	0.975514
STXBP6	0.894	0.106	2.13227	-0.0796266	FALSE	0.974694
ADGRG1	0.894	0.106	2.13227	0.855785	FALSE	0.974694
SELENOM	0.894	0.106	2.13227	0.174852	FALSE	0.974694
AC093916.1	0.8938	0.1062	2.13016	0.79857	FALSE	0.973875
ABTB2	0.8938	0.1062	2.13016	0.573382	FALSE	0.973875
GEM	0.8938	0.1062	2.13016	-0.128685	FALSE	0.973875
AC009690.2	0.8938	0.1062	2.13016	-0.659245	FALSE	0.973875
PTN	0.8938	0.1062	2.13016	0.614449	FALSE	0.973875
AC106845.1	0.8938	0.1062	2.13016	-0.643543	FALSE	0.973875
AC011246.1	0.8938	0.1062	2.13016	-0.276488	FALSE	0.973875
RARRES1	0.8936	0.1064	2.12805	-0.539613	FALSE	0.973058
AC022325.2	0.8936	0.1064	2.12805	0.0918193	FALSE	0.973058
COL10A1	0.8936	0.1064	2.12805	0.623728	FALSE	0.973058
SRP14	0.8936	0.1064	2.12805	-0.212114	FALSE	0.973058
SGCG	0.8934	0.1066	2.12595	0.616995	FALSE	0.972243
SEL1L3	0.8934	0.1066	2.12595	0.191133	FALSE	0.972243
PTPRQ	0.8934	0.1066	2.12595	-0.971539	FALSE	0.972243
OLFM2	0.8934	0.1066	2.12595	0.0171957	FALSE	0.972243
GNG4	0.8932	0.1068	2.12385	-0.330593	FALSE	0.971429
DISC1	0.8932	0.1068	2.12385	0.509059	FALSE	0.971429
PCDH15	0.8932	0.1068	2.12385	0.18449	FALSE	0.971429
ZNF98	0.8932	0.1068	2.12385	0.431843	FALSE	0.971429
BLNK	0.893	0.107	2.12176	-0.249996	FALSE	0.970616
SCN7A	0.893	0.107	2.12176	-0.0245314	FALSE	0.970616
AL137139.2	0.893	0.107	2.12176	-0.366028	FALSE	0.970616
PDE3A	0.8928	0.1072	2.11967	-0.30876	FALSE	0.969805
RPS18	0.8928	0.1072	2.11967	-0.580017	FALSE	0.969805
LINC00393	0.8928	0.1072	2.11967	0.743465	FALSE	0.969805
MCMDC2	0.8928	0.1072	2.11967	-0.405743	FALSE	0.969805
ARHGAP15	0.8926	0.1074	2.11758	0.02144	FALSE	0.968996
FGF10	0.8926	0.1074	2.11758	0.890053	FALSE	0.968996
LINC00499	0.8926	0.1074	2.11758	0.832911	FALSE	0.968996
GRIK1	0.8924	0.1076	2.11549	-0.225329	FALSE	0.968188
CACNG4	0.8924	0.1076	2.11549	0.223319	FALSE	0.968188
AC019211.1	0.8924	0.1076	2.11549	-0.186086	FALSE	0.968188
THSD7A	0.8922	0.1078	2.11341	0.536833	FALSE	0.967381
LINC01950	0.8922	0.1078	2.11341	-0.682509	FALSE	0.967381
PDLIM5	0.8922	0.1078	2.11341	0.823359	FALSE	0.967381
ADGRE2	0.8922	0.1078	2.11341	0.737647	FALSE	0.967381
AC007389.1	0.8922	0.1078	2.11341	-1.02231	FALSE	0.967381
KCNQ1	0.892	0.108	2.11133	-0.427665	FALSE	0.966576
KCNC2	0.892	0.108	2.11133	-0.0690327	FALSE	0.966576
RPL7A	0.8916	0.1084	2.10719	-0.634544	FALSE	0.964971
APBB1IP	0.8914	0.1086	2.10512	0.730898	FALSE	0.96417
AC060765.1	0.8914	0.1086	2.10512	0.0217552	FALSE	0.96417
LINC01524	0.8912	0.1088	2.10306	0.920419	FALSE	0.963371
AC109927.1	0.8912	0.1088	2.10306	1.00596	FALSE	0.963371
AC008771.1	0.8912	0.1088	2.10306	-0.229813	FALSE	0.963371
AC246817.2	0.891	0.109	2.101	-0.0734644	FALSE	0.962574
MRPL51	0.891	0.109	2.101	-0.274534	FALSE	0.962574
LINC01411	0.891	0.109	2.101	0.936158	FALSE	0.962574
ADD3-AS1	0.891	0.109	2.101	0.345332	FALSE	0.962574
RPH3A	0.8908	0.1092	2.09894	-0.124585	FALSE	0.961777
ADAMTSL2	0.8906	0.1094	2.09688	0.809426	FALSE	0.960983
HEPACAM	0.8906	0.1094	2.09688	0.326762	FALSE	0.960983
RPL29	0.8902	0.1098	2.09279	-0.703428	FALSE	0.959398
AC077690.1	0.8902	0.1098	2.09279	-0.623316	FALSE	0.959398
BACH1	0.8902	0.1098	2.09279	-0.182152	FALSE	0.959398
TGFBR3	0.8902	0.1098	2.09279	0.676559	FALSE	0.959398
LINC02109	0.8902	0.1098	2.09279	0.497869	FALSE	0.959398
UBB	0.8902	0.1098	2.09279	0.481618	FALSE	0.959398
AL590807.1	0.89	0.11	2.09074	-0.529695	FALSE	0.958607
MTTP	0.89	0.11	2.09074	0.787991	FALSE	0.958607
FSTL5	0.89	0.11	2.09074	0.269722	FALSE	0.958607
IFNG-AS1	0.89	0.11	2.09074	0.742857	FALSE	0.958607
UTRN	0.8898	0.1102	2.0887	0.216871	FALSE	0.957818
LURAP1L-AS1	0.8898	0.1102	2.0887	0.0292001	FALSE	0.957818
RPL39	0.8896	0.1104	2.08666	-0.200532	FALSE	0.957031
GLI2	0.8896	0.1104	2.08666	0.802756	FALSE	0.957031
SCN9A	0.8896	0.1104	2.08666	0.038919	FALSE	0.957031
CCDC85A	0.8894	0.1106	2.08463	0.275008	FALSE	0.956245
ST8SIA6	0.8894	0.1106	2.08463	-0.628978	FALSE	0.956245
GBP4	0.8894	0.1106	2.08463	0.9127	FALSE	0.956245
FAXDC2	0.8894	0.1106	2.08463	0.992468	FALSE	0.956245
PTPRK	0.8892	0.1108	2.0826	0.0744381	FALSE	0.95546
SLC11A1	0.8892	0.1108	2.0826	0.785094	FALSE	0.95546
AC008415.1	0.889	0.111	2.08057	0.374021	FALSE	0.954677
MMP26	0.889	0.111	2.08057	0.11626	FALSE	0.954677
AP003100.2	0.8888	0.1112	2.07854	-0.451914	FALSE	0.953895
ANK1	0.8888	0.1112	2.07854	0.5032	FALSE	0.953895
TEX41	0.8888	0.1112	2.07854	-0.24393	FALSE	0.953895
AC119673.2	0.8888	0.1112	2.07854	-0.837614	FALSE	0.953895
NTN4	0.8888	0.1112	2.07854	-0.0322719	FALSE	0.953895
AC092691.1	0.8886	0.1114	2.07652	0.0634139	FALSE	0.953115
LINC01821	0.8886	0.1114	2.07652	0.306242	FALSE	0.953115
RERGL	0.8884	0.1116	2.0745	0.496976	FALSE	0.952336
PLIN2	0.888	0.112	2.07047	0.861076	FALSE	0.950782
WDR63	0.888	0.112	2.07047	0.887576	FALSE	0.950782
LUCAT1	0.888	0.112	2.07047	-0.073369	FALSE	0.950782
ID2	0.8878	0.1122	2.06846	-0.0298924	FALSE	0.950007
SGK1	0.8878	0.1122	2.06846	0.465621	FALSE	0.950007
LINC02218	0.8878	0.1122	2.06846	-0.622265	FALSE	0.950007
C5orf63	0.8878	0.1122	2.06846	0.977183	FALSE	0.950007
AC132153.1	0.8876	0.1124	2.06646	0.419708	FALSE	0.949234
GLUL	0.8876	0.1124	2.06646	0.694632	FALSE	0.949234
LAMA1	0.8874	0.1126	2.06445	0.474749	FALSE	0.948462
RSPO2	0.8872	0.1128	2.06245	0.81256	FALSE	0.947691
LINC01170	0.8872	0.1128	2.06245	0.482102	FALSE	0.947691
NR4A3	0.8872	0.1128	2.06245	-0.905114	FALSE	0.947691
RPS7	0.887	0.113	2.06046	-0.798124	FALSE	0.946922
DDR2	0.8868	0.1132	2.05846	0.0382571	FALSE	0.946154
PRELID2	0.8868	0.1132	2.05846	0.825819	FALSE	0.946154
BLM	0.8866	0.1134	2.05647	0.266978	FALSE	0.945387
PLS3-AS1	0.8866	0.1134	2.05647	0.670339	FALSE	0.945387
VWC2	0.8866	0.1134	2.05647	-0.647716	FALSE	0.945387
AC104035.1	0.8864	0.1136	2.05448	0.131686	FALSE	0.944622
RPL32	0.8862	0.1138	2.0525	-0.504165	FALSE	0.943858
RPL7	0.8862	0.1138	2.0525	-0.475885	FALSE	0.943858
JAM2	0.8862	0.1138	2.0525	-0.960063	FALSE	0.943858
AL392086.3	0.886	0.114	2.05052	0.743976	FALSE	0.943095
APOLD1	0.886	0.114	2.05052	0.663313	FALSE	0.943095
FAM227B	0.886	0.114	2.05052	-0.00181961	FALSE	0.943095
ADGRL4	0.886	0.114	2.05052	0.457559	FALSE	0.943095
AL353784.1	0.8858	0.1142	2.04854	0.56202	FALSE	0.942334
CST3	0.8858	0.1142	2.04854	0.254004	FALSE	0.942334
AC096577.1	0.8858	0.1142	2.04854	0.782256	FALSE	0.942334
PAWR	0.8856	0.1144	2.04656	-0.11555	FALSE	0.941574
CXCL14	0.8856	0.1144	2.04656	-0.562145	FALSE	0.941574
COPS9	0.8856	0.1144	2.04656	-0.464577	FALSE	0.941574
ALDOC	0.8856	0.1144	2.04656	0.202538	FALSE	0.941574
RPS6KA2	0.8856	0.1144	2.04656	0.842506	FALSE	0.941574
GATM	0.8854	0.1146	2.04459	0.576937	FALSE	0.940815
TAFA2	0.8854	0.1146	2.04459	0.394808	FALSE	0.940815
LINC01344	0.8852	0.1148	2.04262	-0.194321	FALSE	0.940058
PHF21B	0.8852	0.1148	2.04262	0.532259	FALSE	0.940058
CDKN1C	0.8852	0.1148	2.04262	0.33037	FALSE	0.940058
RPS15	0.885	0.115	2.04066	-0.343167	FALSE	0.939302
ARHGAP24	0.885	0.115	2.04066	0.648447	FALSE	0.939302
CEBPD	0.885	0.115	2.04066	0.607746	FALSE	0.939302
CALN1	0.885	0.115	2.04066	0.143894	FALSE	0.939302
ADAMTS17	0.8848	0.1152	2.03869	0.691434	FALSE	0.938548
COL4A1	0.8848	0.1152	2.03869	0.0999002	FALSE	0.938548
TTC29	0.8846	0.1154	2.03673	0.441511	FALSE	0.937794
AC009975.1	0.8844	0.1156	2.03477	0.576649	FALSE	0.937042
UQCR10	0.8844	0.1156	2.03477	-0.144656	FALSE	0.937042
ZNRF3-AS1	0.8844	0.1156	2.03477	-0.156981	FALSE	0.937042
RPS27	0.8844	0.1156	2.03477	-0.353904	FALSE	0.937042
CLMN	0.8842	0.1158	2.03282	0.738693	FALSE	0.936291
PRR5L	0.8842	0.1158	2.03282	0.527548	FALSE	0.936291
RPL3	0.8842	0.1158	2.03282	-0.271015	FALSE	0.936291
PEG10	0.884	0.116	2.03087	0.543423	FALSE	0.935542
AL590006.1	0.884	0.116	2.03087	0.275477	FALSE	0.935542
AC061958.1	0.8838	0.1162	2.02892	0.934088	FALSE	0.934794
BTBD11	0.8838	0.1162	2.02892	0.619884	FALSE	0.934794
MGAT4C	0.8836	0.1164	2.02697	-0.602174	FALSE	0.934047
AL136441.1	0.8836	0.1164	2.02697	0.660337	FALSE	0.934047
AC092353.2	0.8836	0.1164	2.02697	-0.355588	FALSE	0.934047
RAPGEF3	0.8836	0.1164	2.02697	0.850662	FALSE	0.934047
NXPH1	0.8836	0.1164	2.02697	0.0912857	FALSE	0.934047
RPS23	0.8836	0.1164	2.02697	0.0046463	FALSE	0.934047
GNAL	0.8834	0.1166	2.02503	-0.146982	FALSE	0.933301
AC114316.1	0.8832	0.1168	2.02309	0.549728	FALSE	0.932557
LINC00378	0.8832	0.1168	2.02309	0.414655	FALSE	0.932557
RNF217-AS1	0.883	0.117	2.02115	-0.26205	FALSE	0.931814
RASD1	0.883	0.117	2.02115	0.6528	FALSE	0.931814
TMTC2	0.8828	0.1172	2.01922	-0.21639	FALSE	0.931072
LRRC4C	0.8828	0.1172	2.01922	-0.483049	FALSE	0.931072
LINC02232	0.8828	0.1172	2.01922	0.179336	FALSE	0.931072
SLC6A1	0.8828	0.1172	2.01922	0.112438	FALSE	0.931072
PDGFD	0.8828	0.1172	2.01922	0.334187	FALSE	0.931072
PCED1B	0.8828	0.1172	2.01922	-0.775012	FALSE	0.931072
AL591518.1	0.8826	0.1174	2.01729	-0.340153	FALSE	0.930332
LINC01572	0.8826	0.1174	2.01729	-0.306223	FALSE	0.930332
OBI1-AS1	0.8826	0.1174	2.01729	0.807103	FALSE	0.930332
CLMP	0.8826	0.1174	2.01729	0.311674	FALSE	0.930332
HDAC1	0.8824	0.1176	2.01536	0.869101	FALSE	0.929593
CA10	0.8824	0.1176	2.01536	-0.176482	FALSE	0.929593
IQGAP2	0.8824	0.1176	2.01536	0.2239	FALSE	0.929593
RFTN2	0.8822	0.1178	2.01343	0.691081	FALSE	0.928855
ITM2A	0.8822	0.1178	2.01343	-0.305327	FALSE	0.928855
DDIT3	0.8822	0.1178	2.01343	0.111179	FALSE	0.928855
MRC2	0.882	0.118	2.01151	-0.190296	FALSE	0.928118
RPL19	0.882	0.118	2.01151	-0.412109	FALSE	0.928118
TRIM22	0.8818	0.1182	2.00959	0.565634	FALSE	0.927383
ITGBL1	0.8818	0.1182	2.00959	-0.0604696	FALSE	0.927383
RPS25	0.8818	0.1182	2.00959	-0.284996	FALSE	0.927383
LAMA2	0.8816	0.1184	2.00767	0.700726	FALSE	0.926648
LINC02006	0.8812	0.1188	2.00384	0.318795	FALSE	0.925184
AGMO	0.8812	0.1188	2.00384	0.713698	FALSE	0.925184
TSC22D3	0.881	0.119	2.00193	0.819114	FALSE	0.924453
MIATNB	0.8808	0.1192	2.00003	0.607245	FALSE	0.923724
CTNNA3	0.8808	0.1192	2.00003	-0.0403271	FALSE	0.923724
AC124854.1	0.8808	0.1192	2.00003	0.0449529	FALSE	0.923724
AC104248.1	0.8806	0.1194	1.99812	0.437052	FALSE	0.922996
LINC01608	0.8806	0.1194	1.99812	-0.00117588	FALSE	0.922996
LINC00320	0.8806	0.1194	1.99812	0.013422	FALSE	0.922996
TXK	0.8806	0.1194	1.99812	-0.598766	FALSE	0.922996
PHYHD1	0.8804	0.1196	1.99622	-0.0364609	FALSE	0.922269
AC004158.1	0.8802	0.1198	1.99433	0.379976	FALSE	0.921543
HAP1	0.8802	0.1198	1.99433	0.214416	FALSE	0.921543
AL121757.2	0.8802	0.1198	1.99433	0.0944123	FALSE	0.921543
NPSR1-AS1	0.88	0.12	1.99243	0.0251055	FALSE	0.920819
MEF2C-AS2	0.88	0.12	1.99243	-0.2324	FALSE	0.920819
TUBB4A	0.88	0.12	1.99243	0.897357	FALSE	0.920819
C5orf64	0.88	0.12	1.99243	-0.0236411	FALSE	0.920819
RPS13	0.88	0.12	1.99243	-0.177021	FALSE	0.920819
PHPT1	0.8798	0.1202	1.99054	-0.352971	FALSE	0.920096
CBLN2	0.8796	0.1204	1.98865	0.322972	FALSE	0.919374
RPS21	0.8796	0.1204	1.98865	-0.153298	FALSE	0.919374
SNAP25-AS1	0.8796	0.1204	1.98865	-0.497502	FALSE	0.919374
COX7C	0.8796	0.1204	1.98865	-0.355922	FALSE	0.919374
AL359636.2	0.8794	0.1206	1.98676	-0.311774	FALSE	0.918653
ROMO1	0.8794	0.1206	1.98676	-0.0465393	FALSE	0.918653
ABCA1	0.8792	0.1208	1.98488	1.08673	FALSE	0.917933
ITPR2	0.879	0.121	1.98299	0.251173	FALSE	0.917215
TUBB2A	0.879	0.121	1.98299	-0.451752	FALSE	0.917215
TMEM132C	0.879	0.121	1.98299	0.32036	FALSE	0.917215
RPL10	0.8788	0.1212	1.98112	-0.343682	FALSE	0.916497
AC067956.1	0.8788	0.1212	1.98112	-0.171199	FALSE	0.916497
AC005165.1	0.8786	0.1214	1.97924	0.392135	FALSE	0.915781
PTRH2	0.8786	0.1214	1.97924	-0.258679	FALSE	0.915781
AC019330.1	0.8786	0.1214	1.97924	-0.409945	FALSE	0.915781
SLC4A4	0.8786	0.1214	1.97924	-0.386	FALSE	0.915781
LINC01378	0.8784	0.1216	1.97737	0.585974	FALSE	0.915066
TRPC6	0.8784	0.1216	1.97737	0.172399	FALSE	0.915066
SELENOP	0.8784	0.1216	1.97737	0.725087	FALSE	0.915066
LINC00844	0.8784	0.1216	1.97737	0.169768	FALSE	0.915066
AC090644.1	0.8784	0.1216	1.97737	0.393186	FALSE	0.915066
RPS12	0.8782	0.1218	1.97549	-0.56315	FALSE	0.914353
CSRP1	0.8782	0.1218	1.97549	0.811326	FALSE	0.914353
AC006972.1	0.8782	0.1218	1.97549	0.960155	FALSE	0.914353
AC132803.1	0.878	0.122	1.97363	0.697424	FALSE	0.91364
LINC02694	0.878	0.122	1.97363	-0.351027	FALSE	0.91364
AL356124.1	0.8778	0.1222	1.97176	0.292501	FALSE	0.912929
ADD3	0.8778	0.1222	1.97176	0.427938	FALSE	0.912929
UBL5	0.8776	0.1224	1.9699	-0.0312719	FALSE	0.912219
RPL10A	0.8776	0.1224	1.9699	-0.454916	FALSE	0.912219
AC018680.1	0.8776	0.1224	1.9699	-0.382706	FALSE	0.912219
C14orf119	0.8774	0.1226	1.96804	-0.504792	FALSE	0.91151
RSPO3	0.8774	0.1226	1.96804	0.162479	FALSE	0.91151
AC022523.1	0.8772	0.1228	1.96618	-0.183216	FALSE	0.910802
ACTB	0.8772	0.1228	1.96618	0.698252	FALSE	0.910802
FAM198B-AS1	0.8772	0.1228	1.96618	0.0275025	FALSE	0.910802
RPL8	0.8772	0.1228	1.96618	-0.291621	FALSE	0.910802
C4orf48	0.877	0.123	1.96432	-0.332436	FALSE	0.910095
STARD4-AS1	0.877	0.123	1.96432	-0.831576	FALSE	0.910095
AC090015.1	0.877	0.123	1.96432	0.576875	FALSE	0.910095
ST8SIA4	0.877	0.123	1.96432	0.0910439	FALSE	0.910095
AC117453.1	0.877	0.123	1.96432	-0.438407	FALSE	0.910095
AL589740.1	0.877	0.123	1.96432	0.71724	FALSE	0.910095
RPLP1	0.8768	0.1232	1.96247	-0.561058	FALSE	0.909389
DRAP1	0.8768	0.1232	1.96247	-0.134562	FALSE	0.909389
AC068633.1	0.8768	0.1232	1.96247	0.255637	FALSE	0.909389
TMSB4X	0.8768	0.1232	1.96247	0.137283	FALSE	0.909389
ITPKB	0.8768	0.1232	1.96247	0.538671	FALSE	0.909389
TMEM63A	0.8768	0.1232	1.96247	0.693896	FALSE	0.909389
RAI14	0.8766	0.1234	1.96062	-0.376898	FALSE	0.908685
AC013287.1	0.8766	0.1234	1.96062	-0.195716	FALSE	0.908685
KIF13A	0.8766	0.1234	1.96062	0.736662	FALSE	0.908685
METTL7A	0.8764	0.1236	1.95877	0.395363	FALSE	0.907982
ABHD15-AS1	0.8764	0.1236	1.95877	-0.546398	FALSE	0.907982
AL137009.1	0.8764	0.1236	1.95877	-0.25947	FALSE	0.907982
CRYAB	0.8762	0.1238	1.95693	0.282858	FALSE	0.907279
LINC01322	0.8762	0.1238	1.95693	0.270679	FALSE	0.907279
SLC5A11	0.876	0.124	1.95508	0.647107	FALSE	0.906578
LRP2	0.876	0.124	1.95508	-0.0101075	FALSE	0.906578
AC076968.2	0.8758	0.1242	1.95324	0.4	FALSE	0.905878
AC108169.1	0.8758	0.1242	1.95324	-0.666983	FALSE	0.905878
RPL35A	0.8758	0.1242	1.95324	-0.444927	FALSE	0.905878
C12orf57	0.8758	0.1242	1.95324	-0.301398	FALSE	0.905878
ITM2C	0.8754	0.1246	1.94957	-0.411359	FALSE	0.904482
RIN2	0.8754	0.1246	1.94957	-0.707695	FALSE	0.904482
AC091078.1	0.8752	0.1248	1.94774	0.0653696	FALSE	0.903785
RNASEK	0.875	0.125	1.94591	-0.128661	FALSE	0.90309
COL23A1	0.875	0.125	1.94591	-0.339401	FALSE	0.90309
ENO4	0.875	0.125	1.94591	-0.253804	FALSE	0.90309
TSHZ2	0.8748	0.1252	1.94408	0.710287	FALSE	0.902396
ERBB4	0.8746	0.1254	1.94226	0.616789	FALSE	0.901702
COX6A1	0.8746	0.1254	1.94226	0.177587	FALSE	0.901702
AL356108.1	0.8744	0.1256	1.94044	0.612966	FALSE	0.90101
HINT1	0.8744	0.1256	1.94044	-0.355132	FALSE	0.90101
ARHGAP31	0.8744	0.1256	1.94044	-0.832317	FALSE	0.90101
POLR2I	0.8742	0.1258	1.93862	-0.031249	FALSE	0.900319
RILPL2	0.8742	0.1258	1.93862	0.74227	FALSE	0.900319
AL591368.1	0.874	0.126	1.9368	1.00345	FALSE	0.899629
LINC01931	0.874	0.126	1.9368	-0.184548	FALSE	0.899629
AXL	0.8738	0.1262	1.93498	0.215201	FALSE	0.898941
ANLN	0.8736	0.1264	1.93317	0.489007	FALSE	0.898253
AC068631.1	0.8736	0.1264	1.93317	-0.528783	FALSE	0.898253
AL136456.1	0.8736	0.1264	1.93317	-0.280824	FALSE	0.898253
SLC25A21	0.8732	0.1268	1.92955	1.02868	FALSE	0.896881
AL161449.2	0.8732	0.1268	1.92955	0.217193	FALSE	0.896881
AC084816.1	0.8732	0.1268	1.92955	0.00778484	FALSE	0.896881
GREM2	0.873	0.127	1.92775	-0.534247	FALSE	0.896196
MYO1E	0.873	0.127	1.92775	0.203334	FALSE	0.896196
LINC00871	0.8726	0.1274	1.92415	0.664263	FALSE	0.894831
POLR2L	0.8726	0.1274	1.92415	-0.248034	FALSE	0.894831
FTL	0.8726	0.1274	1.92415	-0.218086	FALSE	0.894831
TIMP2	0.8724	0.1276	1.92235	0.456555	FALSE	0.894149
IGFBP7	0.8724	0.1276	1.92235	0.637089	FALSE	0.894149
REST	0.8722	0.1278	1.92055	-0.251643	FALSE	0.893469
AC093765.2	0.8722	0.1278	1.92055	-0.035449	FALSE	0.893469
BOK	0.8722	0.1278	1.92055	0.311497	FALSE	0.893469
AL078459.1	0.872	0.128	1.91876	-0.314945	FALSE	0.89279
GAD2	0.872	0.128	1.91876	-0.236504	FALSE	0.89279
AL136119.1	0.872	0.128	1.91876	-0.0435557	FALSE	0.89279
RPL38	0.8718	0.1282	1.91697	-0.0455527	FALSE	0.892112
KCTD8	0.8718	0.1282	1.91697	0.354458	FALSE	0.892112
IL1RAPL2	0.8718	0.1282	1.91697	0.271585	FALSE	0.892112
HSPA1A	0.8716	0.1284	1.91518	0.00371265	FALSE	0.891435
CDH9	0.8714	0.1286	1.91339	0.302534	FALSE	0.890759
NDUFB10	0.8712	0.1288	1.91161	-0.356714	FALSE	0.890084
AC087564.1	0.8712	0.1288	1.91161	0.28118	FALSE	0.890084
RPL18	0.8708	0.1292	1.90805	-0.385647	FALSE	0.888737
ECE2	0.8706	0.1294	1.90627	0.519556	FALSE	0.888066
SLC7A14-AS1	0.8706	0.1294	1.90627	0.199316	FALSE	0.888066
LINC01550	0.8706	0.1294	1.90627	-0.621279	FALSE	0.888066
AL078590.2	0.8706	0.1294	1.90627	0.331086	FALSE	0.888066
ZNF804B	0.8706	0.1294	1.90627	-0.716724	FALSE	0.888066
GPSM2	0.8704	0.1296	1.9045	-0.18831	FALSE	0.887395
PCAT1	0.8704	0.1296	1.9045	-0.537349	FALSE	0.887395
CD63	0.8702	0.1298	1.90273	-0.252429	FALSE	0.886725
AC112206.2	0.8702	0.1298	1.90273	0.415308	FALSE	0.886725
AP003066.1	0.8702	0.1298	1.90273	-0.0521388	FALSE	0.886725
TGFB1	0.8702	0.1298	1.90273	-0.379583	FALSE	0.886725
TMA7	0.87	0.13	1.90096	-0.266917	FALSE	0.886057
BCL2	0.8696	0.1304	1.89743	-0.777946	FALSE	0.884722
HAPLN2	0.8692	0.1308	1.8939	0.185925	FALSE	0.883392
FRMD4B	0.8692	0.1308	1.8939	0.673587	FALSE	0.883392
ANKFN1	0.8692	0.1308	1.8939	-0.52053	FALSE	0.883392
IL15	0.8692	0.1308	1.8939	0.434267	FALSE	0.883392
TP63	0.869	0.131	1.89215	0.591261	FALSE	0.882729
KCNMB1	0.869	0.131	1.89215	0.663198	FALSE	0.882729
LINC01331	0.8688	0.1312	1.89039	0.235548	FALSE	0.882066
TCF7L1	0.8688	0.1312	1.89039	-0.191787	FALSE	0.882066
AC007402.1	0.8688	0.1312	1.89039	-0.0352616	FALSE	0.882066
C9orf153	0.8688	0.1312	1.89039	0.438541	FALSE	0.882066
IL1RAP	0.8684	0.1316	1.88689	-0.0723434	FALSE	0.880744
HPN-AS1	0.8684	0.1316	1.88689	-0.0957937	FALSE	0.880744
PRR11	0.8682	0.1318	1.88514	0.436187	FALSE	0.880085
DOK5	0.8682	0.1318	1.88514	0.321064	FALSE	0.880085
CHRM5	0.8682	0.1318	1.88514	-0.117124	FALSE	0.880085
DACH1	0.868	0.132	1.88339	-0.358551	FALSE	0.879426
ZRANB2-AS2	0.868	0.132	1.88339	-0.253735	FALSE	0.879426
AL096854.1	0.8678	0.1322	1.88165	-0.127441	FALSE	0.878769
RBM47	0.8676	0.1324	1.8799	0.760872	FALSE	0.878112
BNC2	0.8674	0.1326	1.87816	0.788751	FALSE	0.877456
ELOB	0.8674	0.1326	1.87816	-0.514909	FALSE	0.877456
RPS26	0.8674	0.1326	1.87816	-0.276282	FALSE	0.877456
ACSBG2	0.8674	0.1326	1.87816	0.228993	FALSE	0.877456
TRIM5	0.8674	0.1326	1.87816	-0.217155	FALSE	0.877456
STXBP5-AS1	0.8672	0.1328	1.87643	-0.602538	FALSE	0.876802
KCNN3	0.867	0.133	1.87469	-0.0206285	FALSE	0.876148
MIR181A1HG	0.8668	0.1332	1.87296	-0.546706	FALSE	0.875496
GLDN	0.8666	0.1334	1.87123	0.207517	FALSE	0.874844
ERG	0.8664	0.1336	1.8695	0.155855	FALSE	0.874194
LGR5	0.8664	0.1336	1.8695	-0.324225	FALSE	0.874194
FERMT3	0.8664	0.1336	1.8695	0.413563	FALSE	0.874194
SASH1	0.8662	0.1338	1.86777	0.016283	FALSE	0.873544
AC092422.1	0.8662	0.1338	1.86777	-0.308579	FALSE	0.873544
AF123462.1	0.866	0.134	1.86605	0.123406	FALSE	0.872895
RORB	0.866	0.134	1.86605	0.306892	FALSE	0.872895
ANTXR2	0.866	0.134	1.86605	0.617476	FALSE	0.872895
MARCH3	0.866	0.134	1.86605	0.369607	FALSE	0.872895
LINC01622	0.8658	0.1342	1.86432	0.183084	FALSE	0.872247
AL445250.1	0.8658	0.1342	1.86432	0.404812	FALSE	0.872247
IQCJ-SCHIP1	0.8658	0.1342	1.86432	0.370978	FALSE	0.872247
NMU	0.8658	0.1342	1.86432	-0.474235	FALSE	0.872247
MIR646HG	0.8658	0.1342	1.86432	-0.00749445	FALSE	0.872247
GPC6	0.8656	0.1344	1.8626	-0.536338	FALSE	0.871601
PDZD2	0.8656	0.1344	1.8626	0.00139284	FALSE	0.871601
DPYSL3	0.8656	0.1344	1.8626	0.603879	FALSE	0.871601
RPL24	0.8654	0.1346	1.86088	-0.453257	FALSE	0.870955
PAPPA	0.8654	0.1346	1.86088	-0.319991	FALSE	0.870955
LHFPL3	0.8654	0.1346	1.86088	0.656293	FALSE	0.870955
AC073114.1	0.8652	0.1348	1.85917	-0.366718	FALSE	0.87031
SERF2	0.865	0.135	1.85745	-0.162897	FALSE	0.869666
TMSB10	0.865	0.135	1.85745	-0.259407	FALSE	0.869666
UBC	0.8648	0.1352	1.85574	0.169852	FALSE	0.869023
AC008571.2	0.8646	0.1354	1.85403	0.421036	FALSE	0.868381
AC096711.2	0.8644	0.1356	1.85233	-0.0200915	FALSE	0.86774
ADA2	0.8644	0.1356	1.85233	0.301795	FALSE	0.86774
AC034268.2	0.8642	0.1358	1.85062	-0.574164	FALSE	0.8671
TMEM147	0.8642	0.1358	1.85062	0.0327301	FALSE	0.8671
AP002813.1	0.864	0.136	1.84892	-0.540837	FALSE	0.866461
GABARAPL2	0.864	0.136	1.84892	-0.141409	FALSE	0.866461
PLP1	0.8638	0.1362	1.84722	0.631602	FALSE	0.865823
GAPDH	0.8638	0.1362	1.84722	0.297423	FALSE	0.865823
LINC01412	0.8638	0.1362	1.84722	0.169146	FALSE	0.865823
SDK2	0.8638	0.1362	1.84722	0.807054	FALSE	0.865823
ROBO1	0.8636	0.1364	1.84552	-0.122873	FALSE	0.865186
LINC01117	0.8636	0.1364	1.84552	-0.0300713	FALSE	0.865186
CSKMT	0.8636	0.1364	1.84552	-0.096446	FALSE	0.865186
SLC7A11	0.8636	0.1364	1.84552	0.100938	FALSE	0.865186
DHRS3	0.8634	0.1366	1.84382	0.678779	FALSE	0.864549
NOS1	0.8634	0.1366	1.84382	0.669639	FALSE	0.864549
FGF2	0.8634	0.1366	1.84382	0.286094	FALSE	0.864549
CREB5	0.8634	0.1366	1.84382	-0.496432	FALSE	0.864549
LINC01470	0.8632	0.1368	1.84213	0.00933838	FALSE	0.863914
MACC1	0.863	0.137	1.84043	0.652895	FALSE	0.863279
HSPG2	0.863	0.137	1.84043	0.478662	FALSE	0.863279
SPAG17	0.8628	0.1372	1.83874	-0.058167	FALSE	0.862646
AC040174.1	0.8626	0.1374	1.83705	-0.277938	FALSE	0.862013
PRDX1	0.8622	0.1378	1.83368	0.363844	FALSE	0.860751
LINC01435	0.862	0.138	1.832	-0.396169	FALSE	0.860121
LINC01091	0.8618	0.1382	1.83032	0.385728	FALSE	0.859492
GABARAP	0.8618	0.1382	1.83032	-0.220504	FALSE	0.859492
LINC00862	0.8618	0.1382	1.83032	0.57898	FALSE	0.859492
FER1L6-AS2	0.8616	0.1384	1.82864	-0.323098	FALSE	0.858864
FOXP2	0.8616	0.1384	1.82864	0.169169	FALSE	0.858864
GADD45GIP1	0.8614	0.1386	1.82697	-0.359819	FALSE	0.858237
LY86-AS1	0.8614	0.1386	1.82697	0.261452	FALSE	0.858237
CHCHD2	0.8614	0.1386	1.82697	-0.175276	FALSE	0.858237
FBXL7	0.861	0.139	1.82362	0.0585418	FALSE	0.856985
PEBP1	0.8608	0.1392	1.82195	0.221297	FALSE	0.856361
MYLK	0.8606	0.1394	1.82028	0.0270982	FALSE	0.855737
AC079793.1	0.8606	0.1394	1.82028	0.42246	FALSE	0.855737
FLT3	0.8604	0.1396	1.81862	0.0325799	FALSE	0.855115
TPTE2	0.8602	0.1398	1.81695	0.418235	FALSE	0.854493
SAMD1	0.8602	0.1398	1.81695	0.503065	FALSE	0.854493
TOGARAM2	0.86	0.14	1.81529	0.405538	FALSE	0.853872
LINC01102	0.86	0.14	1.81529	0.260566	FALSE	0.853872
AC023421.2	0.86	0.14	1.81529	0.363833	FALSE	0.853872
SPOCK1	0.86	0.14	1.81529	0.513741	FALSE	0.853872
AC093865.1	0.8598	0.1402	1.81363	0.577922	FALSE	0.853252
BTG3	0.8596	0.1404	1.81197	0.0984559	FALSE	0.852633
AC098829.1	0.8596	0.1404	1.81197	0.302986	FALSE	0.852633
SEMA3E	0.8596	0.1404	1.81197	0.541822	FALSE	0.852633
SEMA3A	0.8594	0.1406	1.81032	0.409385	FALSE	0.852015
AC010967.1	0.8594	0.1406	1.81032	0.275938	FALSE	0.852015
ADAMTS6	0.8594	0.1406	1.81032	0.532569	FALSE	0.852015
AC005699.1	0.8592	0.1408	1.80866	-0.0232778	FALSE	0.851397
SKAP1	0.8592	0.1408	1.80866	-0.055984	FALSE	0.851397
ZNF804A	0.8592	0.1408	1.80866	-0.0865004	FALSE	0.851397
PDLIM3	0.859	0.141	1.80701	-0.0683794	FALSE	0.850781
CDH1	0.859	0.141	1.80701	0.660061	FALSE	0.850781
OPRM1	0.8588	0.1412	1.80536	-0.131868	FALSE	0.850165
AC063979.2	0.8588	0.1412	1.80536	0.378746	FALSE	0.850165
TARID	0.8588	0.1412	1.80536	0.0771856	FALSE	0.850165
AL163541.1	0.8584	0.1416	1.80206	-0.200884	FALSE	0.848937
AC114689.3	0.8584	0.1416	1.80206	0.679301	FALSE	0.848937
LINC02458	0.8584	0.1416	1.80206	0.187938	FALSE	0.848937
AP000892.1	0.8584	0.1416	1.80206	-0.316781	FALSE	0.848937
TNS3	0.8582	0.1418	1.80042	0.572216	FALSE	0.848324
PIEZO2	0.858	0.142	1.79878	0.426122	FALSE	0.847712
SLCO1A2	0.858	0.142	1.79878	0.1573	FALSE	0.847712
BTD	0.8578	0.1422	1.79714	-0.450265	FALSE	0.8471
CLDN11	0.8578	0.1422	1.79714	0.410795	FALSE	0.8471
MMD2	0.8578	0.1422	1.79714	0.0500731	FALSE	0.8471
RPS3A	0.8576	0.1424	1.7955	-0.386859	FALSE	0.84649
PLD1	0.8576	0.1424	1.7955	0.14377	FALSE	0.84649
SLC35F4	0.8576	0.1424	1.7955	0.144576	FALSE	0.84649
AC009318.1	0.8576	0.1424	1.7955	-0.173588	FALSE	0.84649
RABAC1	0.8574	0.1426	1.79386	0.0134139	FALSE	0.84588
GALNTL6	0.8574	0.1426	1.79386	-0.137726	FALSE	0.84588
RPL35	0.8566	0.1434	1.78733	-0.171631	FALSE	0.843451
ABCA13	0.8566	0.1434	1.78733	-0.168974	FALSE	0.843451
MEGF10	0.8566	0.1434	1.78733	0.296207	FALSE	0.843451
PRAM1	0.8566	0.1434	1.78733	0.259347	FALSE	0.843451
AC006059.1	0.8564	0.1436	1.78571	-0.167147	FALSE	0.842846
MYOF	0.8564	0.1436	1.78571	0.238554	FALSE	0.842846
CHRNA7	0.8562	0.1438	1.78408	-0.0385551	FALSE	0.842241
PLCL1	0.856	0.144	1.78246	0.205678	FALSE	0.841638
AC138305.1	0.856	0.144	1.78246	-0.432075	FALSE	0.841638
SYT9	0.8558	0.1442	1.78084	0.194651	FALSE	0.841035
LINC01340	0.8556	0.1444	1.77922	0.196722	FALSE	0.840433
FXYD5	0.8554	0.1446	1.7776	0.368601	FALSE	0.839832
ENPEP	0.8552	0.1448	1.77598	-0.209139	FALSE	0.839231
WEE2-AS1	0.855	0.145	1.77437	0.427205	FALSE	0.838632
AHNAK	0.855	0.145	1.77437	0.645769	FALSE	0.838632
NR2F2-AS1	0.855	0.145	1.77437	0.0316567	FALSE	0.838632
CDK2AP1	0.8548	0.1452	1.77276	0.215837	FALSE	0.838033
ATP6AP1	0.8548	0.1452	1.77276	-0.1537	FALSE	0.838033
ZNF536	0.8546	0.1454	1.77114	0.192214	FALSE	0.837436
SELENOW	0.8546	0.1454	1.77114	-0.492404	FALSE	0.837436
GRIN2D	0.8544	0.1456	1.76954	0.190658	FALSE	0.836839
FAM160A1	0.8544	0.1456	1.76954	0.55076	FALSE	0.836839
RPS16	0.8544	0.1456	1.76954	-0.438759	FALSE	0.836839
SFMBT2	0.8544	0.1456	1.76954	-0.457313	FALSE	0.836839
RPP38	0.8544	0.1456	1.76954	-0.0600591	FALSE	0.836839
AC016152.1	0.8544	0.1456	1.76954	-0.422369	FALSE	0.836839
RPS17	0.8544	0.1456	1.76954	-0.117682	FALSE	0.836839
AC009093.2	0.8542	0.1458	1.76793	0.303939	FALSE	0.836242
AC023282.1	0.8542	0.1458	1.76793	-0.338932	FALSE	0.836242
PLXDC2	0.8542	0.1458	1.76793	0.00757098	FALSE	0.836242
CCK	0.8542	0.1458	1.76793	-0.258996	FALSE	0.836242
TANC1	0.854	0.146	1.76632	0.470676	FALSE	0.835647
AL139106.1	0.854	0.146	1.76632	-0.0506449	FALSE	0.835647
AL590550.1	0.854	0.146	1.76632	-0.089035	FALSE	0.835647
PCSK5	0.8538	0.1462	1.76472	-0.0291991	FALSE	0.835053
DENND2A	0.8538	0.1462	1.76472	0.360427	FALSE	0.835053
NPL	0.8536	0.1464	1.76312	0.0329933	FALSE	0.834459
AC107419.1	0.8536	0.1464	1.76312	-0.314685	FALSE	0.834459
TNFRSF10B	0.8536	0.1464	1.76312	0.419659	FALSE	0.834459
NXN	0.8534	0.1466	1.76152	0.508599	FALSE	0.833866
MIF	0.8534	0.1466	1.76152	-0.0540433	FALSE	0.833866
LINC01619	0.8532	0.1468	1.75992	0.309804	FALSE	0.833274
PTPN22	0.853	0.147	1.75833	0.174035	FALSE	0.832683
PRKCH	0.853	0.147	1.75833	-0.128829	FALSE	0.832683
DBNDD2	0.853	0.147	1.75833	0.0140133	FALSE	0.832683
AC083870.1	0.8528	0.1472	1.75673	-0.158018	FALSE	0.832092
GALNT13	0.8528	0.1472	1.75673	0.335386	FALSE	0.832092
MPST	0.8528	0.1472	1.75673	0.288957	FALSE	0.832092
AL162713.2	0.8526	0.1474	1.75514	0.00730515	FALSE	0.831503
PDE8B	0.8526	0.1474	1.75514	-0.394956	FALSE	0.831503
H3F3B	0.8526	0.1474	1.75514	-0.32436	FALSE	0.831503
HSPB8	0.8524	0.1476	1.75355	0.495662	FALSE	0.830914
ATP5F1E	0.8524	0.1476	1.75355	-0.169815	FALSE	0.830914
KANK4	0.8522	0.1478	1.75196	0.151499	FALSE	0.830326
HSPE1	0.8522	0.1478	1.75196	-0.117651	FALSE	0.830326
AC104389.5	0.8522	0.1478	1.75196	-0.105084	FALSE	0.830326
HSP90AB1	0.852	0.148	1.75037	0.462289	FALSE	0.829738
ANOS1	0.8518	0.1482	1.74879	-0.645415	FALSE	0.829152
GALNT15	0.8518	0.1482	1.74879	-0.0664663	FALSE	0.829152
ATP6V0C	0.8516	0.1484	1.74721	0.157562	FALSE	0.828566
ABCC3	0.8516	0.1484	1.74721	0.200254	FALSE	0.828566
TUBB2B	0.8512	0.1488	1.74404	-0.0692229	FALSE	0.827397
ATP5ME	0.8512	0.1488	1.74404	-0.360969	FALSE	0.827397
OR3A2	0.8512	0.1488	1.74404	0.517766	FALSE	0.827397
AL353604.1	0.851	0.149	1.74247	0.45363	FALSE	0.826814
QKI	0.8508	0.1492	1.74089	0.438206	FALSE	0.826231
NWD1	0.8506	0.1494	1.73931	-0.00139141	FALSE	0.825649
CCDC178	0.8504	0.1496	1.73774	0.303657	FALSE	0.825068
NDUFB7	0.8504	0.1496	1.73774	0.273204	FALSE	0.825068
EEF1A1	0.8504	0.1496	1.73774	0.312496	FALSE	0.825068
RHOG	0.8504	0.1496	1.73774	-0.0473738	FALSE	0.825068
ATP1B2	0.8504	0.1496	1.73774	0.441292	FALSE	0.825068
SNCG	0.8504	0.1496	1.73774	-0.0906444	FALSE	0.825068
DYNLL1	0.8502	0.1498	1.73617	-0.174088	FALSE	0.824488
RUBCNL	0.8502	0.1498	1.73617	0.493862	FALSE	0.824488
BX284613.2	0.85	0.15	1.7346	0.119365	FALSE	0.823909
GCNT1	0.8498	0.1502	1.73303	-0.131783	FALSE	0.82333
ZBTB3	0.8496	0.1504	1.73147	0.400968	FALSE	0.822752
SLCO2B1	0.8496	0.1504	1.73147	-0.111921	FALSE	0.822752
AC140168.1	0.8494	0.1506	1.7299	-0.376946	FALSE	0.822175
AC138123.1	0.8494	0.1506	1.7299	-0.384755	FALSE	0.822175
MT3	0.8494	0.1506	1.7299	-0.0113144	FALSE	0.822175
GPR146	0.849	0.151	1.72678	0.586299	FALSE	0.821023
CLU	0.849	0.151	1.72678	0.489891	FALSE	0.821023
RGS20	0.849	0.151	1.72678	-0.065052	FALSE	0.821023
RPS14	0.8486	0.1514	1.72366	-0.311969	FALSE	0.819874
LDB3	0.8486	0.1514	1.72366	-0.0824738	FALSE	0.819874
ARHGAP29	0.8486	0.1514	1.72366	-0.282789	FALSE	0.819874
ASIC4	0.8486	0.1514	1.72366	0.28617	FALSE	0.819874
MSI1	0.8482	0.1518	1.72055	0.132518	FALSE	0.818728
CSTB	0.8482	0.1518	1.72055	-0.184547	FALSE	0.818728
RPS5	0.8482	0.1518	1.72055	-0.0881748	FALSE	0.818728
LINC00609	0.8482	0.1518	1.72055	0.113108	FALSE	0.818728
AC007221.1	0.8478	0.1522	1.71745	-0.216291	FALSE	0.817585
FAM107B	0.8476	0.1524	1.7159	0.42308	FALSE	0.817015
MYH14	0.8476	0.1524	1.7159	0.317115	FALSE	0.817015
PPP1R42	0.8474	0.1526	1.71435	0.522142	FALSE	0.816445
LRP4-AS1	0.8474	0.1526	1.71435	0.519167	FALSE	0.816445
WDR83OS	0.8474	0.1526	1.71435	0.0176158	FALSE	0.816445
FMNL3	0.8472	0.1528	1.71281	-0.413416	FALSE	0.815877
TRIOBP	0.8472	0.1528	1.71281	0.31487	FALSE	0.815877
SDK1	0.847	0.153	1.71126	-0.0404849	FALSE	0.815309
INPP4B	0.8468	0.1532	1.70972	0.0759568	FALSE	0.814741
LINC02306	0.8468	0.1532	1.70972	0.412332	FALSE	0.814741
LINC01630	0.8468	0.1532	1.70972	-0.149702	FALSE	0.814741
PLOD1	0.8464	0.1536	1.70664	0.533878	FALSE	0.813609
LINC01320	0.8462	0.1538	1.7051	0.550842	FALSE	0.813044
GAD1	0.8462	0.1538	1.7051	-0.116722	FALSE	0.813044
HAS2-AS1	0.8462	0.1538	1.7051	0.482883	FALSE	0.813044
PRKG1	0.8462	0.1538	1.7051	0.0467696	FALSE	0.813044
RPS11	0.8462	0.1538	1.7051	-0.00101566	FALSE	0.813044
WSCD1	0.846	0.154	1.70357	0.229761	FALSE	0.812479
HS3ST4	0.846	0.154	1.70357	-0.0536723	FALSE	0.812479
GLRA2	0.8458	0.1542	1.70203	0.1589	FALSE	0.811916
JUND	0.8458	0.1542	1.70203	0.450037	FALSE	0.811916
PDE6B	0.8458	0.1542	1.70203	-0.230847	FALSE	0.811916
RPL36A	0.8458	0.1542	1.70203	-0.205646	FALSE	0.811916
FAM167A-AS1	0.8456	0.1544	1.7005	0.131574	FALSE	0.811353
GPX4	0.8456	0.1544	1.7005	0.0315371	FALSE	0.811353
NCKAP5	0.8456	0.1544	1.7005	-0.156557	FALSE	0.811353
CDH4	0.8456	0.1544	1.7005	-0.60737	FALSE	0.811353
BANK1	0.8454	0.1546	1.69897	-0.026619	FALSE	0.810791
SNTG2	0.8452	0.1548	1.69744	0.499465	FALSE	0.810229
AC073529.1	0.8452	0.1548	1.69744	0.185238	FALSE	0.810229
AC093607.1	0.845	0.155	1.69591	0.0395708	FALSE	0.809668
AL807742.1	0.845	0.155	1.69591	-0.284668	FALSE	0.809668
NME3	0.8448	0.1552	1.69439	-0.276228	FALSE	0.809108
ZNF385D	0.8446	0.1554	1.69286	-0.180862	FALSE	0.808549
AQP4-AS1	0.8446	0.1554	1.69286	-0.448881	FALSE	0.808549
TFEB	0.8444	0.1556	1.69134	0.67765	FALSE	0.80799
TPRG1	0.8442	0.1558	1.68982	-0.345462	FALSE	0.807433
AC011287.1	0.844	0.156	1.6883	0.00843525	FALSE	0.806875
AL136114.1	0.8438	0.1562	1.68678	-0.0488887	FALSE	0.806319
LINC01505	0.8438	0.1562	1.68678	-0.0100117	FALSE	0.806319
SVEP1	0.8438	0.1562	1.68678	-0.170102	FALSE	0.806319
SCHLAP1	0.8436	0.1564	1.68526	-0.46365	FALSE	0.805763
TESK2	0.8436	0.1564	1.68526	0.681406	FALSE	0.805763
PXN	0.8436	0.1564	1.68526	0.711289	FALSE	0.805763
SLC26A3	0.8436	0.1564	1.68526	0.437939	FALSE	0.805763
SERINC5	0.8436	0.1564	1.68526	0.0711145	FALSE	0.805763
PDE7B	0.8434	0.1566	1.68375	0.332442	FALSE	0.805208
ZNF208	0.8432	0.1568	1.68223	-0.0992441	FALSE	0.804654
RPL17	0.8432	0.1568	1.68223	-0.148837	FALSE	0.804654
EIF1	0.8426	0.1574	1.6777	0.192016	FALSE	0.802995
RGS9	0.8424	0.1576	1.67619	0.321547	FALSE	0.802444
HEG1	0.8424	0.1576	1.67619	-0.252867	FALSE	0.802444
RGS6	0.842	0.158	1.67318	0.20757	FALSE	0.801343
PIWIL2	0.8418	0.1582	1.67168	-0.117952	FALSE	0.800794
C8orf37-AS1	0.8418	0.1582	1.67168	-0.175954	FALSE	0.800794
RXFP1	0.8416	0.1584	1.67018	-0.238483	FALSE	0.800245
SLC14A2	0.8416	0.1584	1.67018	-0.159516	FALSE	0.800245
FGFR1	0.8416	0.1584	1.67018	0.152254	FALSE	0.800245
UBA52	0.8414	0.1586	1.66868	0.109683	FALSE	0.799697
DCC	0.8412	0.1588	1.66718	0.33752	FALSE	0.79915
MARCH1	0.8412	0.1588	1.66718	-0.0108552	FALSE	0.79915
ACSBG1	0.8412	0.1588	1.66718	0.505873	FALSE	0.79915
KCNMB2	0.8408	0.1592	1.66419	0.0874791	FALSE	0.798057
AC093866.1	0.8408	0.1592	1.66419	0.186381	FALSE	0.798057
MOBP	0.8408	0.1592	1.66419	0.42237	FALSE	0.798057
NKAIN3	0.8406	0.1594	1.6627	0.0608516	FALSE	0.797512
AC004784.1	0.8402	0.1598	1.65972	-0.501606	FALSE	0.796423
AL358944.1	0.8402	0.1598	1.65972	0.435389	FALSE	0.796423
ERBB3	0.84	0.16	1.65823	0.0334063	FALSE	0.79588
RPL34	0.84	0.16	1.65823	-0.223446	FALSE	0.79588
ZNF358	0.8396	0.1604	1.65525	0.645906	FALSE	0.794796
C8orf34	0.8392	0.1608	1.65229	0.023478	FALSE	0.793714
LINC01807	0.8392	0.1608	1.65229	-0.409642	FALSE	0.793714
RPS19	0.8388	0.1612	1.64933	0.0953307	FALSE	0.792635
LINC00578	0.8386	0.1614	1.64785	-0.40769	FALSE	0.792096
NEAT1	0.8384	0.1616	1.64637	0.273707	FALSE	0.791559
LRRIQ1	0.8384	0.1616	1.64637	0.387427	FALSE	0.791559
SLC38A11	0.8382	0.1618	1.6449	0.409774	FALSE	0.791021
MALRD1	0.8382	0.1618	1.6449	-0.225293	FALSE	0.791021
DISC1FP1	0.8382	0.1618	1.6449	0.475131	FALSE	0.791021
AC073332.1	0.838	0.162	1.64342	0.011497	FALSE	0.790485
AC068286.2	0.838	0.162	1.64342	-0.0303674	FALSE	0.790485
ZBTB7C	0.8378	0.1622	1.64195	0.00162363	FALSE	0.789949
RPLP2	0.8378	0.1622	1.64195	-0.285573	FALSE	0.789949
KIRREL3	0.8378	0.1622	1.64195	-0.0332348	FALSE	0.789949
SNHG9	0.8374	0.1626	1.63901	0.269819	FALSE	0.788879
STMN1	0.8374	0.1626	1.63901	-0.235565	FALSE	0.788879
TTYH1	0.8372	0.1628	1.63754	-0.467504	FALSE	0.788346
LINC02853	0.8372	0.1628	1.63754	0.135241	FALSE	0.788346
AC112493.1	0.8372	0.1628	1.63754	-0.15388	FALSE	0.788346
MGME1	0.8372	0.1628	1.63754	0.570105	FALSE	0.788346
RPSA	0.837	0.163	1.63607	-0.220465	FALSE	0.787812
AC004817.5	0.837	0.163	1.63607	0.0884914	FALSE	0.787812
ARL2	0.837	0.163	1.63607	0.32351	FALSE	0.787812
AC115622.1	0.8368	0.1632	1.63461	-0.124446	FALSE	0.78728
AC002070.1	0.8366	0.1634	1.63314	0.446177	FALSE	0.786748
F11-AS1	0.8366	0.1634	1.63314	0.253302	FALSE	0.786748
CORT	0.8364	0.1636	1.63168	0.10076	FALSE	0.786217
ANKRD6	0.836	0.164	1.62876	0.354518	FALSE	0.785156
OTULINL	0.8354	0.1646	1.62439	-0.0713868	FALSE	0.78357
AL139383.1	0.8352	0.1648	1.62294	-0.444074	FALSE	0.783043
RAB33A	0.8352	0.1648	1.62294	-0.390103	FALSE	0.783043
C3orf67-AS1	0.8352	0.1648	1.62294	0.166541	FALSE	0.783043
NFIA-AS2	0.835	0.165	1.62149	0.22566	FALSE	0.782516
PDE4B	0.835	0.165	1.62149	-0.26754	FALSE	0.782516
RNF125	0.835	0.165	1.62149	0.0685558	FALSE	0.782516
PTH1R	0.8346	0.1654	1.61859	-0.0613785	FALSE	0.781464
NDE1	0.8344	0.1656	1.61714	-0.0500536	FALSE	0.78094
NPAS3	0.8342	0.1658	1.61569	-0.626412	FALSE	0.780415
NHSL1	0.834	0.166	1.61425	0.316649	FALSE	0.779892
PITPNC1	0.8338	0.1662	1.6128	-0.0445719	FALSE	0.779369
BX322234.1	0.8334	0.1666	1.60992	-0.00757599	FALSE	0.778325
VAMP2	0.833	0.167	1.60704	-0.03933	FALSE	0.777284
THSD7B	0.833	0.167	1.60704	0.254444	FALSE	0.777284
AC002451.1	0.8328	0.1672	1.6056	-0.144594	FALSE	0.776764
PLCE1	0.8328	0.1672	1.6056	0.373377	FALSE	0.776764
CA8	0.8326	0.1674	1.60417	0.23112	FALSE	0.776245
CATSPERG	0.8322	0.1678	1.6013	0.270513	FALSE	0.775208
LINC02664	0.8318	0.1682	1.59844	0.109481	FALSE	0.774174
EEF2	0.8318	0.1682	1.59844	0.127311	FALSE	0.774174
PTH2R	0.8312	0.1688	1.59416	0.0676198	FALSE	0.772628
TMCO4	0.8312	0.1688	1.59416	0.119743	FALSE	0.772628
CD6	0.8308	0.1692	1.59131	0.196775	FALSE	0.7716
VWC2L	0.8308	0.1692	1.59131	0.223302	FALSE	0.7716
LINC01933	0.8306	0.1694	1.58989	0.401736	FALSE	0.771087
SCD	0.8306	0.1694	1.58989	0.278972	FALSE	0.771087
AC004949.1	0.8304	0.1696	1.58846	0.178524	FALSE	0.770574
CTSD	0.8302	0.1698	1.58705	0.471523	FALSE	0.770062
LRMDA	0.83	0.17	1.58563	0.270287	FALSE	0.769551
HS6ST3	0.83	0.17	1.58563	-0.281234	FALSE	0.769551
AC090204.1	0.83	0.17	1.58563	0.15448	FALSE	0.769551
LINGO2	0.8298	0.1702	1.58421	-0.11914	FALSE	0.76904
DOHH	0.8296	0.1704	1.58279	0.222159	FALSE	0.76853
DERA	0.8294	0.1706	1.58138	0.436916	FALSE	0.768021
CNP	0.8292	0.1708	1.57997	0.361115	FALSE	0.767512
DKK2	0.829	0.171	1.57856	0.484693	FALSE	0.767004
AC002069.2	0.8288	0.1712	1.57715	0.354395	FALSE	0.766496
SNHG25	0.8286	0.1714	1.57574	0.309466	FALSE	0.765989
RPL36	0.8286	0.1714	1.57574	-0.0302353	FALSE	0.765989
AC078881.1	0.8286	0.1714	1.57574	0.0202594	FALSE	0.765989
LINC01376	0.8284	0.1716	1.57433	-0.313514	FALSE	0.765483
TUBA1B	0.8284	0.1716	1.57433	0.103668	FALSE	0.765483
AC078923.1	0.8284	0.1716	1.57433	0.384829	FALSE	0.765483
IDH2-DT	0.8282	0.1718	1.57292	0.194657	FALSE	0.764977
CA2	0.8282	0.1718	1.57292	-0.122165	FALSE	0.764977
NEURL2	0.828	0.172	1.57152	-0.00875473	FALSE	0.764472
PCED1A	0.8278	0.1722	1.57011	0.446667	FALSE	0.763967
CD96	0.8276	0.1724	1.56871	0.157787	FALSE	0.763463
RPL21	0.8276	0.1724	1.56871	-0.109866	FALSE	0.763463
LINC00649	0.8274	0.1726	1.56731	0.0209222	FALSE	0.762959
SVIP	0.8274	0.1726	1.56731	0.245853	FALSE	0.762959
PNRC1	0.8272	0.1728	1.56591	0.439242	FALSE	0.762456
MYRFL	0.827	0.173	1.56451	-0.27846	FALSE	0.761954
GLRX	0.8268	0.1732	1.56312	-0.251598	FALSE	0.761452
EPB41L4A	0.8268	0.1732	1.56312	0.1055	FALSE	0.761452
IER5L	0.8268	0.1732	1.56312	-0.546818	FALSE	0.761452
ACOT11	0.8268	0.1732	1.56312	0.176029	FALSE	0.761452
AC087857.1	0.8266	0.1734	1.56172	0.19525	FALSE	0.760951
LINC02355	0.8264	0.1736	1.56033	-0.127952	FALSE	0.76045
PRDM6	0.8262	0.1738	1.55893	0.2675	FALSE	0.75995
KANK1	0.8262	0.1738	1.55893	-0.0223861	FALSE	0.75995
LINC00923	0.826	0.174	1.55754	0.348675	FALSE	0.759451
AP005203.1	0.8258	0.1742	1.55615	0.173893	FALSE	0.758952
LINC01374	0.8258	0.1742	1.55615	-0.0346656	FALSE	0.758952
LINC01695	0.8256	0.1744	1.55476	-0.0651245	FALSE	0.758454
CKB	0.825	0.175	1.5506	-0.0454264	FALSE	0.756962
AC012178.1	0.825	0.175	1.5506	-0.392157	FALSE	0.756962
HSP90AA1	0.8248	0.1752	1.54921	0.304858	FALSE	0.756466
THSD4	0.8248	0.1752	1.54921	0.0539594	FALSE	0.756466
C18orf32	0.8248	0.1752	1.54921	0.0261111	FALSE	0.756466
INPP5D	0.8244	0.1756	1.54645	-0.0648613	FALSE	0.755475
PCP4	0.8244	0.1756	1.54645	-0.0352535	FALSE	0.755475
RPL11	0.8242	0.1758	1.54507	-0.205727	FALSE	0.754981
AC011509.2	0.824	0.176	1.54369	0.371903	FALSE	0.754487
CHL1-AS2	0.824	0.176	1.54369	0.409654	FALSE	0.754487
RPL23	0.8238	0.1762	1.54231	0.108831	FALSE	0.753994
HPN	0.8232	0.1768	1.53818	0.0403385	FALSE	0.752518
LINC01208	0.8228	0.1772	1.53543	-0.282877	FALSE	0.751536
AC008574.1	0.8226	0.1774	1.53406	-0.0171099	FALSE	0.751046
AL442163.1	0.8226	0.1774	1.53406	0.350633	FALSE	0.751046
MYL6	0.8222	0.1778	1.53132	-0.31126	FALSE	0.750068
AC020637.1	0.822	0.178	1.52996	0.107733	FALSE	0.74958
SRGAP1	0.8216	0.1784	1.52723	0.351768	FALSE	0.748605
TMEM79	0.8214	0.1786	1.52586	-0.169326	FALSE	0.748119
ALK	0.8214	0.1786	1.52586	-0.517464	FALSE	0.748119
LINC01725	0.8208	0.1792	1.52178	-0.263014	FALSE	0.746662
EPCAM-DT	0.8202	0.1798	1.5177	0.440026	FALSE	0.74521
PTMA	0.8202	0.1798	1.5177	0.0634284	FALSE	0.74521
TPT1	0.82	0.18	1.51635	0.0934682	FALSE	0.744727
KAZN	0.8196	0.1804	1.51364	-0.0665925	FALSE	0.743763
STK32A	0.819	0.181	1.50959	0.0943313	FALSE	0.742321
CD83	0.819	0.181	1.50959	0.484237	FALSE	0.742321
AL157911.1	0.8184	0.1816	1.50554	0.051641	FALSE	0.740884
STK33	0.8184	0.1816	1.50554	0.47659	FALSE	0.740884
RPS9	0.8178	0.1822	1.50151	-0.125161	FALSE	0.739452
PRDX4	0.8178	0.1822	1.50151	0.179914	FALSE	0.739452
LINC00271	0.8178	0.1822	1.50151	-0.186365	FALSE	0.739452
KLRD1	0.8176	0.1824	1.50017	-0.166145	FALSE	0.738975
KDM2B-DT	0.8176	0.1824	1.50017	0.46855	FALSE	0.738975
SLC1A2	0.8174	0.1826	1.49883	-0.380763	FALSE	0.738499
WIPF1	0.8172	0.1828	1.49749	0.528933	FALSE	0.738024
AL136038.5	0.817	0.183	1.49615	0.324752	FALSE	0.737549
AC004160.1	0.8168	0.1832	1.49482	-0.0785608	FALSE	0.737075
TUBA1C	0.8166	0.1834	1.49348	0.149576	FALSE	0.736601
CDH18	0.8164	0.1836	1.49214	0.239325	FALSE	0.736127
RAB31	0.8162	0.1838	1.49081	-0.274121	FALSE	0.735654
KANK2	0.8162	0.1838	1.49081	0.301905	FALSE	0.735654
THBS4	0.8162	0.1838	1.49081	0.190963	FALSE	0.735654
RAB11B-AS1	0.816	0.184	1.48948	0.308069	FALSE	0.735182
CCDC152	0.8156	0.1844	1.48682	0.0520587	FALSE	0.734239
AC060765.2	0.8156	0.1844	1.48682	0.217257	FALSE	0.734239
AC025887.2	0.8154	0.1846	1.48549	-0.596162	FALSE	0.733768
AC009041.2	0.8152	0.1848	1.48416	-0.378038	FALSE	0.733298
LINC02208	0.815	0.185	1.48283	0.277414	FALSE	0.732828
BACE2	0.8148	0.1852	1.48151	0.0558443	FALSE	0.732359
CYSTM1	0.8148	0.1852	1.48151	-0.24615	FALSE	0.732359
LINC01135	0.8148	0.1852	1.48151	0.487101	FALSE	0.732359
RPL30	0.8142	0.1858	1.47754	-0.121971	FALSE	0.730954
LHFPL2	0.814	0.186	1.47621	0.271427	FALSE	0.730487
SLC9A9	0.8138	0.1862	1.47489	0.263614	FALSE	0.73002
AC003044.1	0.8134	0.1866	1.47226	0.0105224	FALSE	0.729088
SH3PXD2B	0.8134	0.1866	1.47226	0.197467	FALSE	0.729088
KCNMB2-AS1	0.8134	0.1866	1.47226	-0.343326	FALSE	0.729088
PRR5	0.8128	0.1872	1.46831	0.146251	FALSE	0.727694
NCAM2	0.8124	0.1876	1.46568	-0.094322	FALSE	0.726767
RFX2	0.8116	0.1884	1.46044	0.343936	FALSE	0.724919
ACTG1	0.811	0.189	1.45652	-0.131092	FALSE	0.723538
RUNX1	0.8108	0.1892	1.45522	-0.0941362	FALSE	0.723079
MID1	0.8106	0.1894	1.45391	-0.187951	FALSE	0.72262
MAP3K14	0.8106	0.1894	1.45391	0.441267	FALSE	0.72262
ENTPD3-AS1	0.8098	0.1902	1.44871	-0.0983415	FALSE	0.720789
GLIS3	0.8096	0.1904	1.44741	-0.359134	FALSE	0.720333
RHOB	0.8096	0.1904	1.44741	0.172172	FALSE	0.720333
FIS1	0.8092	0.1908	1.44482	-0.0452514	FALSE	0.719422
SCN11A	0.8092	0.1908	1.44482	-0.40206	FALSE	0.719422
RPL28	0.8092	0.1908	1.44482	0.146608	FALSE	0.719422
GRM7-AS3	0.809	0.191	1.44353	-0.294298	FALSE	0.718967
DDX39A	0.8088	0.1912	1.44223	0.0894132	FALSE	0.718512
TGFB2	0.8086	0.1914	1.44094	-0.274232	FALSE	0.718058
AC053527.2	0.808	0.192	1.43707	-0.265723	FALSE	0.716699
NCAN	0.808	0.192	1.43707	-0.386908	FALSE	0.716699
DEK	0.808	0.192	1.43707	0.395763	FALSE	0.716699
AC093765.3	0.8074	0.1926	1.4332	0.284334	FALSE	0.715344
DLEU7	0.8074	0.1926	1.4332	-0.353962	FALSE	0.715344
AC104041.1	0.8062	0.1938	1.42551	0.251104	FALSE	0.712646
TMEM144	0.806	0.194	1.42423	0.191617	FALSE	0.712198
RNF220	0.8058	0.1942	1.42295	0.416312	FALSE	0.711751
SGCD	0.8056	0.1944	1.42167	0.0309901	FALSE	0.711304
IL6ST	0.8054	0.1946	1.42039	0.263812	FALSE	0.710857
MROH7	0.805	0.195	1.41784	0.0701566	FALSE	0.709965
KIF6	0.805	0.195	1.41784	0.438259	FALSE	0.709965
SLC31A2	0.805	0.195	1.41784	0.254792	FALSE	0.709965
AC003991.1	0.8042	0.1958	1.41275	0.246296	FALSE	0.708187
AL512625.3	0.8036	0.1964	1.40895	0.234475	FALSE	0.706859
SLC25A20	0.803	0.197	1.40515	0.00885534	FALSE	0.705534
AC026167.1	0.8028	0.1972	1.40389	0.112099	FALSE	0.705093
EPS8	0.8024	0.1976	1.40136	-0.337034	FALSE	0.704213
LINC00504	0.8018	0.1982	1.39758	0.203836	FALSE	0.702896
MCC	0.801	0.199	1.39256	0.299687	FALSE	0.701147
RPS2	0.801	0.199	1.39256	-0.0694361	FALSE	0.701147
RPS24	0.8002	0.1998	1.38754	-0.051456	FALSE	0.699405
LINC02641	0.8	0.2	1.38629	0.158845	FALSE	0.69897
CNTNAP5	0.8	0.2	1.38629	-0.0271645	FALSE	0.69897
PAX8-AS1	0.8	0.2	1.38629	0.217992	FALSE	0.69897
IGDCC3	0.7998	0.2002	1.38504	0.162523	FALSE	0.698536
EFHD1	0.7994	0.2006	1.38255	0.301887	FALSE	0.697669
SLFN5	0.7994	0.2006	1.38255	-0.0758376	FALSE	0.697669
MACROD1	0.7992	0.2008	1.3813	0.409718	FALSE	0.697236
LINC00534	0.799	0.201	1.38006	0.195995	FALSE	0.696804
EDA	0.7984	0.2016	1.37632	0.404453	FALSE	0.695509
TEK	0.798	0.202	1.37384	0.309342	FALSE	0.694649
PLPPR1	0.7976	0.2024	1.37136	0.0502324	FALSE	0.693789
EPHA6	0.7972	0.2028	1.36889	-0.147057	FALSE	0.692932
LINC02326	0.7972	0.2028	1.36889	0.0129151	FALSE	0.692932
ZBTB20	0.7966	0.2034	1.36518	0.448582	FALSE	0.691649
LINC02141	0.796	0.204	1.36148	0.27569	FALSE	0.69037
PLXNB1	0.7952	0.2048	1.35656	0.195729	FALSE	0.68867
TF	0.7948	0.2052	1.35411	0.481673	FALSE	0.687823
LSM7	0.7946	0.2054	1.35288	-0.241338	FALSE	0.6874
AC120193.1	0.7946	0.2054	1.35288	0.223425	FALSE	0.6874
ST6GAL1	0.7942	0.2058	1.35043	-0.262079	FALSE	0.686555
FSTL3	0.7942	0.2058	1.35043	0.10466	FALSE	0.686555
AC046195.1	0.7942	0.2058	1.35043	-0.230769	FALSE	0.686555
LMNA	0.7938	0.2062	1.34798	0.23054	FALSE	0.685711
ATP5F1D	0.7938	0.2062	1.34798	-0.223938	FALSE	0.685711
GRM4	0.7934	0.2066	1.34554	0.0418334	FALSE	0.68487
AC092969.1	0.7934	0.2066	1.34554	-0.0494275	FALSE	0.68487
RASGEF1B	0.7932	0.2068	1.34432	0.260587	FALSE	0.684449
SAMD12-AS1	0.7932	0.2068	1.34432	0.0338898	FALSE	0.684449
CD247	0.7928	0.2072	1.34189	0.229298	FALSE	0.68361
NEK6	0.7912	0.2088	1.33217	0.113161	FALSE	0.68027
HFM1	0.7912	0.2088	1.33217	0.263218	FALSE	0.68027
AP000721.2	0.791	0.209	1.33096	-0.110568	FALSE	0.679854
PDGFB	0.7908	0.2092	1.32975	0.38697	FALSE	0.679438
CPEB1-AS1	0.7904	0.2096	1.32734	-0.0765877	FALSE	0.678609
AC105094.2	0.7904	0.2096	1.32734	-0.231998	FALSE	0.678609
AC093298.2	0.7902	0.2098	1.32613	0.0189281	FALSE	0.678195
AC011447.3	0.7894	0.2106	1.32131	0.0239811	FALSE	0.676542
ZNF274	0.7894	0.2106	1.32131	0.26368	FALSE	0.676542
AC021231.1	0.7882	0.2118	1.31411	0.0192342	FALSE	0.674074
POT1-AS1	0.7864	0.2136	1.30336	0.29385	FALSE	0.670399
NRGN	0.7862	0.2138	1.30217	-0.142227	FALSE	0.669992
SOX6	0.7854	0.2146	1.29742	0.076077	FALSE	0.66837
MYO9B	0.7848	0.2152	1.29386	0.191108	FALSE	0.667158
CNTN5	0.7846	0.2154	1.29268	0.0909069	FALSE	0.666754
VLDLR-AS1	0.7836	0.2164	1.28677	-0.048368	FALSE	0.664743
MMP24OS	0.783	0.217	1.28324	-0.113985	FALSE	0.66354
AC113383.1	0.7826	0.2174	1.28088	-0.321265	FALSE	0.66274
AC092535.4	0.7824	0.2176	1.27971	0.0254183	FALSE	0.662341
POU3F1	0.7816	0.2184	1.27501	-0.155695	FALSE	0.660747
RACK1	0.7806	0.2194	1.26917	0.00979948	FALSE	0.658763
NDUFA13	0.78	0.22	1.26567	-0.052917	FALSE	0.657577
STEAP2-AS1	0.779	0.221	1.25985	-0.286897	FALSE	0.655608
AC069133.1	0.779	0.221	1.25985	-0.200745	FALSE	0.655608
FRMD3	0.7784	0.2216	1.25637	0.112857	FALSE	0.65443
CYP20A1	0.7774	0.2226	1.25058	0.249696	FALSE	0.652475
LINC02328	0.7774	0.2226	1.25058	0.194127	FALSE	0.652475
ARRDC3-AS1	0.7768	0.2232	1.24711	-0.0913329	FALSE	0.651306
AC097460.1	0.776	0.224	1.24251	-0.194587	FALSE	0.649752
ARL8A	0.7758	0.2242	1.24136	0.285948	FALSE	0.649364
EFCAB11	0.7758	0.2242	1.24136	0.237407	FALSE	0.649364
BDNF-AS	0.7756	0.2244	1.24021	-0.20544	FALSE	0.648977
MCM3AP-AS1	0.7754	0.2246	1.23906	0.360044	FALSE	0.64859
LINC01934	0.7752	0.2248	1.23791	0.00596857	FALSE	0.648204
CAMK2N1	0.7748	0.2252	1.23562	-0.0643783	FALSE	0.647432
EGLN3	0.7734	0.2266	1.22761	-0.0432248	FALSE	0.64474
PAPPA2	0.7726	0.2274	1.22305	-0.14474	FALSE	0.64321
ABRAXAS1	0.7726	0.2274	1.22305	0.167317	FALSE	0.64321
LINC02615	0.7724	0.2276	1.22191	0.0920992	FALSE	0.642828
AL359232.1	0.7716	0.2284	1.21737	-0.0391865	FALSE	0.641304
LINC00907	0.7712	0.2288	1.2151	-0.1891	FALSE	0.640544
FAM184B	0.771	0.229	1.21397	-0.0324774	FALSE	0.640165
AC114971.1	0.7694	0.2306	1.20493	-0.0560436	FALSE	0.637141
AC009522.1	0.7678	0.2322	1.19593	-0.13559	FALSE	0.634138
AC105411.1	0.7674	0.2326	1.19369	-0.259291	FALSE	0.63339
MARCH2	0.7638	0.2362	1.17363	0.168381	FALSE	0.62672
MYDGF	0.7634	0.2366	1.17141	0.105356	FALSE	0.625985
ENOX2	0.763	0.237	1.1692	0.0293126	FALSE	0.625252
SDCBP	0.7612	0.2388	1.15927	0.131246	FALSE	0.621966
LYPLAL1-DT	0.761	0.239	1.15817	0.234187	FALSE	0.621602
AL078604.4	0.7598	0.2402	1.15158	-0.140773	FALSE	0.619427
SEC14L2	0.7594	0.2406	1.14939	0.199057	FALSE	0.618704
LINC00276	0.7592	0.2408	1.1483	0.0566926	FALSE	0.618344
CRB1	0.7592	0.2408	1.1483	-0.12067	FALSE	0.618344
SLCO5A1	0.7588	0.2412	1.14611	-0.0767956	FALSE	0.617623
AL050309.1	0.7584	0.2416	1.14393	0.170084	FALSE	0.616903
AC008629.1	0.7582	0.2418	1.14284	0.15967	FALSE	0.616544
PKN2-AS1	0.758	0.242	1.14175	-0.0651097	FALSE	0.616185
ESR2	0.7578	0.2422	1.14066	0.0737567	FALSE	0.615826
SLC22A10	0.757	0.243	1.1363	0.220361	FALSE	0.614394
LCORL	0.7558	0.2442	1.12979	0.132994	FALSE	0.612254
AC012063.1	0.7532	0.2468	1.11575	-0.098012	FALSE	0.607655
LINC00571	0.7532	0.2468	1.11575	-0.126263	FALSE	0.607655
CYP7B1	0.7518	0.2482	1.10824	0.190883	FALSE	0.605198
COQ5	0.7508	0.2492	1.10288	0.274202	FALSE	0.603452
AMER2	0.7488	0.2512	1.09222	-0.0501571	FALSE	0.59998
GNG7	0.7456	0.2544	1.07528	0.0832138	FALSE	0.594483
AL390957.1	0.7456	0.2544	1.07528	0.0100412	FALSE	0.594483
AC010618.3	0.7452	0.2548	1.07317	0.139293	FALSE	0.593801
ABCC4	0.7452	0.2548	1.07317	0.00808382	FALSE	0.593801
CABCOCO1	0.7444	0.2556	1.06896	0.0245447	FALSE	0.592439
AC026341.1	0.744	0.256	1.06686	-0.0517445	FALSE	0.59176
STPG2	0.7434	0.2566	1.06372	0.0757232	FALSE	0.590743
GABRA6	0.7432	0.2568	1.06267	-0.316837	FALSE	0.590405
C21orf62-AS1	0.741	0.259	1.05117	-0.0128489	FALSE	0.5867
TEX9	0.7384	0.2616	1.03767	0.0934887	FALSE	0.582362
SUGCT	0.7384	0.2616	1.03767	-0.0938859	FALSE	0.582362
TENM2	0.737	0.263	1.03043	-0.268343	FALSE	0.580044
CLDND1	0.7364	0.2636	1.02734	0.0646219	FALSE	0.579055
SLC8B1	0.736	0.264	1.02528	0.0632758	FALSE	0.578396
AFMID	0.7358	0.2642	1.02425	0.295981	FALSE	0.578067
HIPK2	0.7358	0.2642	1.02425	0.138476	FALSE	0.578067
PCDH9	0.7326	0.2674	1.00785	-0.10037	FALSE	0.572839
MROH8	0.7324	0.2676	1.00683	0.185954	FALSE	0.572514
SERPINB9	0.7272	0.2728	0.980463	-0.146438	FALSE	0.564156
LINC01277	0.7266	0.2734	0.97744	-0.195378	FALSE	0.563201
AC106793.1	0.7262	0.2738	0.975428	0.0722403	FALSE	0.562567
AC126121.3	0.725	0.275	0.969401	0.108191	FALSE	0.560667
AC079142.1	0.7242	0.2758	0.965392	-0.176681	FALSE	0.559406
AC129803.1	0.724	0.276	0.964391	-0.0710912	FALSE	0.559091
ZNF627	0.7198	0.2802	0.94347	-0.0836401	FALSE	0.552532
TBL1X	0.7192	0.2808	0.940497	0.0314813	FALSE	0.551603
COL25A1	0.714	0.286	0.914891	0.0821986	FALSE	0.543634
AC104596.1	0.7092	0.2908	0.891502	-0.0224051	FALSE	0.536406
PIN4	0.7052	0.2948	0.872184	0.217952	FALSE	0.530473
CASC15	0.7024	0.2976	0.858753	-0.0466762	FALSE	0.526367
DRAIC	0.6984	0.3016	0.83969	0.104788	FALSE	0.520569
BCL6	0.6886	0.3114	0.793582	-0.0161157	FALSE	0.506681
LIX1-AS1	0.6768	0.3232	0.739104	-0.19702	FALSE	0.490529
AC025682.1	0.6724	0.3276	0.71906	0.133254	FALSE	0.484656
ZNF433-AS1	0.6568	0.3432	0.649066	0.0381355	FALSE	0.464453

## Sheet: Lamp5Lhx6
	proba_de	proba_not_de	bayes_factor	lfc_median	is_de_fdr_0.05	log10_pscore
MTRNR2L1	0.9656	0.0344	3.33469	3.03606	TRUE	1.46344
LINC01515	0.9618	0.0382	3.22597	0.677821	TRUE	1.41794
ZNF385D-AS2	0.9604	0.0396	3.18852	-1.51788	TRUE	1.4023
IFI44	0.9582	0.0418	3.13216	0.286666	TRUE	1.37882
MT-ATP6	0.9558	0.0442	3.07382	1.98491	TRUE	1.35458
LINC02119	0.9536	0.0464	3.02294	-1.20806	TRUE	1.33348
ACAN	0.953	0.047	3.00947	-0.166567	TRUE	1.3279
MT-ND3	0.9528	0.0472	3.00501	2.07158	TRUE	1.32606
GDNF-AS1	0.9528	0.0472	3.00501	-0.859107	TRUE	1.32606
MT-ND4	0.9522	0.0478	2.99175	1.80615	TRUE	1.32057
TAC1	0.9516	0.0484	2.97864	-0.453026	TRUE	1.31515
ASTN2-AS1	0.9512	0.0488	2.96999	-1.40137	TRUE	1.31158
AL360178.1	0.9506	0.0494	2.95714	-1.41462	TRUE	1.30627
MT-ATP8	0.95	0.05	2.94444	2.22951	TRUE	1.30103
MT-CYB	0.9498	0.0502	2.94024	1.7073	TRUE	1.2993
AC012404.1	0.9498	0.0502	2.94024	-1.64591	TRUE	1.2993
MT-CO3	0.9498	0.0502	2.94024	1.69619	TRUE	1.2993
POU3F4	0.9498	0.0502	2.94024	-0.337439	TRUE	1.2993
MT-ND2	0.9492	0.0508	2.92772	1.83019	TRUE	1.29414
MT-ND1	0.949	0.051	2.92358	1.74224	TRUE	1.29243
AC016042.1	0.9482	0.0518	2.90718	-1.56452	TRUE	1.28567
ARHGAP6	0.9472	0.0528	2.887	0.0491538	TRUE	1.27737
AC006065.4	0.947	0.053	2.88301	-0.339739	TRUE	1.27572
AC008067.1	0.9468	0.0532	2.87903	-1.77127	TRUE	1.27409
SPDYE2	0.9462	0.0538	2.86718	-1.27763	TRUE	1.26922
MT-CO2	0.9462	0.0538	2.86718	1.77632	TRUE	1.26922
AC109472.1	0.9462	0.0538	2.86718	2.09776	TRUE	1.26922
LINC02653	0.946	0.054	2.86326	-0.437226	TRUE	1.26761
SMOC2	0.946	0.054	2.86326	0.734306	TRUE	1.26761
NPFFR1	0.9456	0.0544	2.85546	0.104642	TRUE	1.2644
LINC00558	0.9454	0.0546	2.85157	2.1563	TRUE	1.26281
AC092490.2	0.9452	0.0548	2.84771	1.99517	TRUE	1.26122
ROR1	0.9446	0.0554	2.83618	-0.160531	TRUE	1.25649
AP000462.1	0.9444	0.0556	2.83237	-1.83735	TRUE	1.25493
AL357873.1	0.9444	0.0556	2.83237	-1.51998	TRUE	1.25493
MT-ND4L	0.9442	0.0558	2.82856	1.72308	TRUE	1.25337
AC015923.1	0.9438	0.0562	2.821	-1.5187	FALSE	1.25026
CA1	0.9438	0.0562	2.821	-1.54971	FALSE	1.25026
LINC00200	0.9434	0.0566	2.81348	-1.25751	FALSE	1.24718
SCN5A	0.9432	0.0568	2.80974	0.883897	FALSE	1.24565
HGF	0.943	0.057	2.80601	-0.057776	FALSE	1.24413
AC068308.1	0.9428	0.0572	2.8023	-1.44416	FALSE	1.2426
ISM1	0.9424	0.0576	2.79491	-1.06275	FALSE	1.23958
HAS2	0.9422	0.0578	2.79123	0.397849	FALSE	1.23807
MT-ND5	0.9418	0.0582	2.78391	1.55569	FALSE	1.23508
LINC00960	0.9414	0.0586	2.77663	-1.67327	FALSE	1.2321
CYP39A1	0.941	0.059	2.76941	0.0648499	FALSE	1.22915
MTRNR2L12	0.9408	0.0592	2.76581	1.63876	FALSE	1.22768
AC092691.3	0.9408	0.0592	2.76581	-1.24642	FALSE	1.22768
TTR	0.9406	0.0594	2.76222	0.853893	FALSE	1.22621
HS3ST4	0.9402	0.0598	2.75509	0.0579185	FALSE	1.2233
MT-CO1	0.9402	0.0598	2.75509	1.38174	FALSE	1.2233
AC023590.1	0.94	0.06	2.75154	-1.27609	FALSE	1.22185
VGF	0.9396	0.0604	2.74446	-1.28302	FALSE	1.21896
GJA1	0.9392	0.0608	2.73744	1.27697	FALSE	1.2161
AC098617.1	0.939	0.061	2.73394	-1.04885	FALSE	1.21467
POTEG	0.9388	0.0612	2.73046	1.91523	FALSE	1.21325
AL359091.1	0.9386	0.0614	2.72698	1.63394	FALSE	1.21183
AL157871.4	0.9382	0.0618	2.72006	-1.31774	FALSE	1.20901
ADAMTS20	0.9378	0.0622	2.71318	-0.565441	FALSE	1.20621
AP001442.1	0.9368	0.0632	2.69617	-1.28166	FALSE	1.19928
AL138828.1	0.9356	0.0644	2.67607	-0.861624	FALSE	1.19111
AC058791.1	0.935	0.065	2.66616	-1.45448	FALSE	1.18709
NRG1	0.9348	0.0652	2.66287	-0.691741	FALSE	1.18575
PDE5A	0.9346	0.0654	2.6596	-1.24229	FALSE	1.18442
AC023469.1	0.9346	0.0654	2.6596	1.82518	FALSE	1.18442
SCN7A	0.9346	0.0654	2.6596	0.276897	FALSE	1.18442
FP236383.3	0.934	0.066	2.64982	1.26839	FALSE	1.18046
AC104827.1	0.9338	0.0662	2.64658	-1.31955	FALSE	1.17914
AC099792.1	0.9334	0.0666	2.64013	-0.650825	FALSE	1.17653
GABRG3-AS1	0.933	0.067	2.63371	-1.27864	FALSE	1.17393
DPP10-AS3	0.9328	0.0672	2.63052	-0.902409	FALSE	1.17263
FAT4	0.9326	0.0674	2.62733	1.33734	FALSE	1.17134
CUX2	0.9326	0.0674	2.62733	1.10828	FALSE	1.17134
AC093879.1	0.9322	0.0678	2.62099	-1.13085	FALSE	1.16877
GPC6	0.9322	0.0678	2.62099	0.160534	FALSE	1.16877
LINC02163	0.932	0.068	2.61782	-0.0898929	FALSE	1.16749
AC027018.1	0.932	0.068	2.61782	-1.18438	FALSE	1.16749
ADRA1D	0.932	0.068	2.61782	-0.177856	FALSE	1.16749
AC008056.1	0.9316	0.0684	2.61153	-1.1624	FALSE	1.16494
LINC01748	0.9316	0.0684	2.61153	-0.616134	FALSE	1.16494
SORCS3	0.9316	0.0684	2.61153	0.178847	FALSE	1.16494
AC053513.1	0.931	0.069	2.60215	-1.23295	FALSE	1.16115
AP003464.1	0.9302	0.0698	2.58977	-0.746995	FALSE	1.15614
LINC00513	0.9302	0.0698	2.58977	-1.09719	FALSE	1.15614
CDH6	0.9302	0.0698	2.58977	-0.0400543	FALSE	1.15614
AC117461.1	0.9302	0.0698	2.58977	-0.48943	FALSE	1.15614
FGF1	0.9302	0.0698	2.58977	-1.21602	FALSE	1.15614
KLHL1	0.9298	0.0702	2.58362	0.843032	FALSE	1.15366
ADAM12	0.9294	0.0706	2.57751	-0.141697	FALSE	1.1512
AC008825.1	0.9294	0.0706	2.57751	1.30019	FALSE	1.1512
DIAPH2-AS1	0.929	0.071	2.57143	-1.17149	FALSE	1.14874
AL033504.1	0.929	0.071	2.57143	-0.569001	FALSE	1.14874
ETV5	0.9288	0.0712	2.5684	-0.651099	FALSE	1.14752
CFTR	0.9286	0.0714	2.56538	-1.07391	FALSE	1.1463
SAMD5	0.9286	0.0714	2.56538	-0.604396	FALSE	1.1463
TENT5A	0.9284	0.0716	2.56237	-0.822716	FALSE	1.14509
AC090709.1	0.9282	0.0718	2.55936	-1.1364	FALSE	1.14388
HTR7	0.9282	0.0718	2.55936	-0.0448151	FALSE	1.14388
PCDH9-AS2	0.9276	0.0724	2.55039	-1.00408	FALSE	1.14026
EPS8	0.9272	0.0728	2.54445	-0.0646958	FALSE	1.13787
FOLH1	0.9268	0.0732	2.53854	0.826077	FALSE	1.13549
ZFY	0.9268	0.0732	2.53854	0.91939	FALSE	1.13549
P2RY14	0.9266	0.0734	2.5356	-1.12771	FALSE	1.1343
SPTLC3	0.9266	0.0734	2.5356	-0.466113	FALSE	1.1343
RBMS3-AS2	0.9266	0.0734	2.5356	-0.998147	FALSE	1.1343
FGFR2	0.9264	0.0736	2.53266	0.806656	FALSE	1.13312
SPRY4-AS1	0.9264	0.0736	2.53266	-1.60542	FALSE	1.13312
GFAP	0.9264	0.0736	2.53266	1.5428	FALSE	1.13312
BCHE	0.9262	0.0738	2.52973	-0.106117	FALSE	1.13194
AC007389.1	0.9258	0.0742	2.52389	-1.42679	FALSE	1.1296
AP002370.2	0.9256	0.0744	2.52099	-1.12404	FALSE	1.12843
AP001021.3	0.9256	0.0744	2.52099	0.123308	FALSE	1.12843
AC087564.1	0.9256	0.0744	2.52099	0.357085	FALSE	1.12843
AC244102.4	0.9254	0.0746	2.51809	1.37492	FALSE	1.12726
AC002463.1	0.9254	0.0746	2.51809	-0.974487	FALSE	1.12726
TRPM3	0.925	0.075	2.51231	0.682568	FALSE	1.12494
SLC4A4	0.925	0.075	2.51231	0.122359	FALSE	1.12494
ARHGAP18	0.925	0.075	2.51231	0.466405	FALSE	1.12494
HAS2-AS1	0.9246	0.0754	2.50655	0.187228	FALSE	1.12263
KAZN-AS1	0.9246	0.0754	2.50655	-1.2838	FALSE	1.12263
NDST4	0.9244	0.0756	2.50369	0.118882	FALSE	1.12148
CGNL1	0.9242	0.0758	2.50083	1.32347	FALSE	1.12033
PLCXD3	0.9242	0.0758	2.50083	0.381836	FALSE	1.12033
STAC	0.924	0.076	2.49798	0.327405	FALSE	1.11919
AC139720.1	0.9236	0.0764	2.4923	-0.663959	FALSE	1.11691
AC016687.2	0.9234	0.0766	2.48947	0.96365	FALSE	1.11577
RGS6	0.9228	0.0772	2.48101	1.12876	FALSE	1.11238
SLC8A1-AS1	0.9228	0.0772	2.48101	-1.04848	FALSE	1.11238
AC037486.1	0.9228	0.0772	2.48101	0.430316	FALSE	1.11238
AL157829.1	0.9226	0.0774	2.47821	-1.00664	FALSE	1.11126
HEPACAM	0.9224	0.0776	2.47541	0.833641	FALSE	1.11014
RBMS3-AS3	0.9224	0.0776	2.47541	-0.939566	FALSE	1.11014
AL136119.1	0.9222	0.0778	2.47262	-0.875432	FALSE	1.10902
ALDH1L1	0.9222	0.0778	2.47262	0.621145	FALSE	1.10902
AC125613.1	0.922	0.078	2.46984	-1.1273	FALSE	1.10791
AC105031.2	0.922	0.078	2.46984	1.39143	FALSE	1.10791
AC002066.1	0.9218	0.0782	2.46706	1.04975	FALSE	1.10679
LINC02785	0.9218	0.0782	2.46706	-0.736477	FALSE	1.10679
STARD13	0.9216	0.0784	2.46429	0.389293	FALSE	1.10568
FBN2	0.9214	0.0786	2.46152	-0.679371	FALSE	1.10458
HSPB1	0.9214	0.0786	2.46152	0.596768	FALSE	1.10458
C12orf40	0.9212	0.0788	2.45876	-0.890395	FALSE	1.10347
LINC00290	0.921	0.079	2.45601	-0.843614	FALSE	1.10237
RNF17	0.9208	0.0792	2.45327	-0.721414	FALSE	1.10127
MTRNR2L8	0.9208	0.0792	2.45327	0.704164	FALSE	1.10127
MT-ND6	0.9206	0.0794	2.45053	1.2861	FALSE	1.10018
MYRFL	0.9204	0.0796	2.44779	-1.35767	FALSE	1.09909
FP671120.4	0.9204	0.0796	2.44779	1.12253	FALSE	1.09909
NKAIN2	0.9204	0.0796	2.44779	0.280023	FALSE	1.09909
RSPO2	0.9204	0.0796	2.44779	0.245664	FALSE	1.09909
AL583808.1	0.9196	0.0804	2.43692	-1.04173	FALSE	1.09474
CHRM2	0.9196	0.0804	2.43692	0.282181	FALSE	1.09474
AC068051.1	0.919	0.081	2.42884	-0.941655	FALSE	1.09151
AC069228.1	0.9188	0.0812	2.42615	-0.924751	FALSE	1.09044
MYO1B	0.9186	0.0814	2.42348	0.261181	FALSE	1.08938
LRP2	0.9186	0.0814	2.42348	-0.980948	FALSE	1.08938
AC004830.2	0.9186	0.0814	2.42348	-0.974969	FALSE	1.08938
NFIA-AS2	0.9184	0.0816	2.4208	-0.790175	FALSE	1.08831
LINC01931	0.9182	0.0818	2.41814	-0.478294	FALSE	1.08725
AC114689.3	0.9182	0.0818	2.41814	0.859696	FALSE	1.08725
ANGPT2	0.9182	0.0818	2.41814	-0.742187	FALSE	1.08725
ZNF385D	0.9174	0.0826	2.40753	0.225885	FALSE	1.08302
AP001977.1	0.9174	0.0826	2.40753	0.322812	FALSE	1.08302
AC233296.1	0.9174	0.0826	2.40753	-0.197184	FALSE	1.08302
MFGE8	0.9172	0.0828	2.4049	0.678664	FALSE	1.08197
AC021504.1	0.9172	0.0828	2.4049	-0.0123758	FALSE	1.08197
AL358944.1	0.917	0.083	2.40227	-0.0320077	FALSE	1.08092
INSYN2B	0.9166	0.0834	2.39702	1.13166	FALSE	1.07883
IGFBP5	0.9166	0.0834	2.39702	0.294682	FALSE	1.07883
VCAN	0.9162	0.0838	2.3918	-0.43522	FALSE	1.07676
FILIP1L	0.916	0.084	2.3892	-0.975091	FALSE	1.07572
AC079760.2	0.916	0.084	2.3892	-0.940241	FALSE	1.07572
TENM3-AS1	0.9158	0.0842	2.3866	-0.839939	FALSE	1.07469
CD96	0.9158	0.0842	2.3866	0.336021	FALSE	1.07469
AC105402.3	0.9156	0.0844	2.38401	-0.140497	FALSE	1.07366
ROR1-AS1	0.9156	0.0844	2.38401	0.908444	FALSE	1.07366
MAG	0.915	0.085	2.37627	1.22521	FALSE	1.07058
RPL26	0.9148	0.0852	2.3737	-0.933072	FALSE	1.06956
FA2H	0.9148	0.0852	2.3737	0.933691	FALSE	1.06956
PRDM1	0.9146	0.0854	2.37114	-0.411744	FALSE	1.06854
FAU	0.9146	0.0854	2.37114	-0.92346	FALSE	1.06854
HLA-A	0.9144	0.0856	2.36858	-1.05886	FALSE	1.06753
DNAH14	0.9142	0.0858	2.36603	0.246287	FALSE	1.06651
L3MBTL4	0.914	0.086	2.36348	0.678947	FALSE	1.0655
AP005203.1	0.9134	0.0866	2.35587	-0.371155	FALSE	1.06248
CXCL14	0.9132	0.0868	2.35335	0.231224	FALSE	1.06148
AL356124.1	0.9132	0.0868	2.35335	0.440473	FALSE	1.06148
BMP6	0.9132	0.0868	2.35335	-0.623637	FALSE	1.06148
AC108690.1	0.913	0.087	2.35083	-0.337525	FALSE	1.06048
AL442636.1	0.9124	0.0876	2.3433	0.788458	FALSE	1.0575
RPS15	0.9124	0.0876	2.3433	-0.741233	FALSE	1.0575
TARID	0.9122	0.0878	2.3408	-0.883817	FALSE	1.05651
RPS21	0.912	0.088	2.3383	-0.785833	FALSE	1.05552
NRP1	0.9118	0.0882	2.33581	0.123339	FALSE	1.05453
AC018742.1	0.9118	0.0882	2.33581	0.14059	FALSE	1.05453
LINC01630	0.9116	0.0884	2.33333	-0.0436196	FALSE	1.05355
AC096637.1	0.9114	0.0886	2.33085	-0.391388	FALSE	1.05257
MAMDC2	0.9112	0.0888	2.32838	-0.601386	FALSE	1.05159
LINC02742	0.9112	0.0888	2.32838	1.19219	FALSE	1.05159
HLX-AS1	0.9104	0.0896	2.31853	-0.0353756	FALSE	1.04769
FRMD4B	0.9102	0.0898	2.31608	0.144405	FALSE	1.04672
GAB1	0.9102	0.0898	2.31608	0.720063	FALSE	1.04672
GPRC5D-AS1	0.91	0.09	2.31363	-0.333518	FALSE	1.04576
MYCBP2-AS1	0.9098	0.0902	2.3112	-0.956664	FALSE	1.04479
IL1RAPL2	0.9096	0.0904	2.30876	-0.709854	FALSE	1.04383
C5orf17	0.9096	0.0904	2.30876	-0.537575	FALSE	1.04383
HPSE2	0.9094	0.0906	2.30633	0.116951	FALSE	1.04287
AP001831.1	0.9092	0.0908	2.30391	-0.972258	FALSE	1.04191
RPL3	0.9092	0.0908	2.30391	-0.825143	FALSE	1.04191
CDH9	0.9092	0.0908	2.30391	0.259795	FALSE	1.04191
ATP1A2	0.909	0.091	2.30149	0.687234	FALSE	1.04096
PROX1-AS1	0.9084	0.0916	2.29425	-0.0906568	FALSE	1.0381
ENOSF1	0.9084	0.0916	2.29425	0.276251	FALSE	1.0381
ANKRD55	0.9084	0.0916	2.29425	-1.11766	FALSE	1.0381
MIR31HG	0.9082	0.0918	2.29185	0.769841	FALSE	1.03716
AC093898.1	0.9082	0.0918	2.29185	0.89173	FALSE	1.03716
ANKUB1	0.9082	0.0918	2.29185	-0.788106	FALSE	1.03716
UGT8	0.908	0.092	2.28946	0.951748	FALSE	1.03621
RORA-AS1	0.9074	0.0926	2.28229	-0.996249	FALSE	1.03339
GALNT10	0.9074	0.0926	2.28229	-0.163049	FALSE	1.03339
SLC25A48	0.9074	0.0926	2.28229	-0.0281024	FALSE	1.03339
CHD7	0.9074	0.0926	2.28229	-0.662747	FALSE	1.03339
SHROOM3	0.907	0.093	2.27754	-0.366489	FALSE	1.03152
NLGN4Y	0.907	0.093	2.27754	0.56648	FALSE	1.03152
AP000829.1	0.907	0.093	2.27754	0.505038	FALSE	1.03152
AC005162.3	0.9068	0.0932	2.27517	0.753605	FALSE	1.03058
AC018541.1	0.9064	0.0936	2.27045	0.920444	FALSE	1.02872
PTGDS	0.9064	0.0936	2.27045	0.875809	FALSE	1.02872
SLC25A18	0.9062	0.0938	2.2681	0.294406	FALSE	1.0278
PLOD2	0.906	0.094	2.26574	0.516092	FALSE	1.02687
LINC01983	0.9058	0.0942	2.2634	-0.154229	FALSE	1.02595
TTN	0.9058	0.0942	2.2634	-0.729577	FALSE	1.02595
AC093535.1	0.9058	0.0942	2.2634	0.278617	FALSE	1.02595
GLRA2	0.9056	0.0944	2.26106	-0.0226569	FALSE	1.02503
GPR149	0.9056	0.0944	2.26106	-0.154202	FALSE	1.02503
HSPA1B	0.9052	0.0948	2.25639	0.306162	FALSE	1.02319
PAPPA	0.9052	0.0948	2.25639	-0.603218	FALSE	1.02319
AC104248.1	0.905	0.095	2.25406	-0.475934	FALSE	1.02228
DCHS2	0.9048	0.0952	2.25173	0.18763	FALSE	1.02136
GNG12	0.9048	0.0952	2.25173	0.085515	FALSE	1.02136
AC007681.1	0.9046	0.0954	2.24941	-0.57008	FALSE	1.02045
AC006972.1	0.9044	0.0956	2.2471	0.986487	FALSE	1.01954
RPS27A	0.9044	0.0956	2.2471	-0.901937	FALSE	1.01954
RXFP1	0.9042	0.0958	2.24479	-0.0422859	FALSE	1.01863
AC018697.1	0.9042	0.0958	2.24479	-0.506923	FALSE	1.01863
TBL1Y	0.9038	0.0962	2.24018	-0.228434	FALSE	1.01682
AC018680.1	0.9038	0.0962	2.24018	-0.397755	FALSE	1.01682
RPS18	0.9036	0.0964	2.23788	-0.855078	FALSE	1.01592
BOK	0.9036	0.0964	2.23788	0.613956	FALSE	1.01592
CCBE1	0.9034	0.0966	2.23559	-0.134322	FALSE	1.01502
SLC1A3	0.903	0.097	2.23101	0.653786	FALSE	1.01323
LINC01440	0.903	0.097	2.23101	1.0068	FALSE	1.01323
GRAMD2B	0.903	0.097	2.23101	0.640034	FALSE	1.01323
ZFP36L1	0.903	0.097	2.23101	0.81162	FALSE	1.01323
AC091646.1	0.903	0.097	2.23101	-0.380752	FALSE	1.01323
AC092652.2	0.9028	0.0972	2.22873	0.491055	FALSE	1.01233
ANKFN1	0.9026	0.0974	2.22645	-0.66041	FALSE	1.01144
AC124254.2	0.9024	0.0976	2.22418	-0.465959	FALSE	1.01055
AC079352.1	0.9024	0.0976	2.22418	0.392357	FALSE	1.01055
AL590867.1	0.9024	0.0976	2.22418	-0.44545	FALSE	1.01055
PCDH11Y	0.9024	0.0976	2.22418	0.371575	FALSE	1.01055
RPS4X	0.9024	0.0976	2.22418	-0.848905	FALSE	1.01055
PAPSS2	0.902	0.098	2.21965	-0.570075	FALSE	1.00877
LINC02406	0.902	0.098	2.21965	-0.123535	FALSE	1.00877
LINC01374	0.9018	0.0982	2.21739	-0.374621	FALSE	1.00789
ETV1	0.9018	0.0982	2.21739	-0.575211	FALSE	1.00789
ALDH1A1	0.9016	0.0984	2.21513	0.512561	FALSE	1.007
AP002762.2	0.9014	0.0986	2.21288	-0.966114	FALSE	1.00612
TGFB2	0.9014	0.0986	2.21288	-0.107285	FALSE	1.00612
KCNH8	0.9014	0.0986	2.21288	0.522753	FALSE	1.00612
AC090825.1	0.901	0.099	2.20839	0.21755	FALSE	1.00436
SFMBT2	0.9008	0.0992	2.20615	-0.103956	FALSE	1.00349
RPS25	0.9006	0.0994	2.20391	-0.740722	FALSE	1.00261
LRP4	0.9006	0.0994	2.20391	0.60848	FALSE	1.00261
RPL7A	0.9006	0.0994	2.20391	-0.613984	FALSE	1.00261
LRTM1	0.9006	0.0994	2.20391	-0.444483	FALSE	1.00261
SPP1	0.9004	0.0996	2.20168	1.00332	FALSE	1.00174
COL25A1	0.9004	0.0996	2.20168	-0.259557	FALSE	1.00174
HIF3A	0.9004	0.0996	2.20168	0.447958	FALSE	1.00174
CNTN6	0.9002	0.0998	2.19945	-0.233404	FALSE	1.00087
ABCA8	0.9002	0.0998	2.19945	0.785727	FALSE	1.00087
CBLN2	0.9002	0.0998	2.19945	0.687579	FALSE	1.00087
ARL17B	0.9002	0.0998	2.19945	0.902007	FALSE	1.00087
AL117329.1	0.9	0.1	2.19722	0.726613	FALSE	1
SFT2D2	0.9	0.1	2.19722	0.433147	FALSE	1
STXBP6	0.9	0.1	2.19722	0.502714	FALSE	1
OPRM1	0.9	0.1	2.19722	-0.00992775	FALSE	1
DOCK5	0.8998	0.1002	2.195	0.877302	FALSE	0.999132
LPAR1	0.8996	0.1004	2.19279	0.667709	FALSE	0.998266
ADGRG1	0.8994	0.1006	2.19058	0.806377	FALSE	0.997402
FSIP2	0.8994	0.1006	2.19058	-0.732938	FALSE	0.997402
RELN	0.899	0.101	2.18616	0.634508	FALSE	0.995679
KCNIP4	0.8986	0.1014	2.18176	0.0353022	FALSE	0.993962
COL12A1	0.8984	0.1016	2.17957	-0.368781	FALSE	0.993106
RANBP3L	0.8982	0.1018	2.17738	-0.0206499	FALSE	0.992252
SPATA13	0.898	0.102	2.1752	0.897526	FALSE	0.9914
GSG1L	0.898	0.102	2.1752	0.457147	FALSE	0.9914
AC079921.1	0.898	0.102	2.1752	-0.824511	FALSE	0.9914
CMTM8	0.898	0.102	2.1752	-0.866166	FALSE	0.9914
RPL8	0.8976	0.1024	2.17084	-0.773912	FALSE	0.9897
GREM1	0.8974	0.1026	2.16866	0.85751	FALSE	0.988853
RFX4	0.8972	0.1028	2.16649	-0.974399	FALSE	0.988007
ITGB8	0.8972	0.1028	2.16649	0.678114	FALSE	0.988007
TRPC7	0.8972	0.1028	2.16649	0.419157	FALSE	0.988007
C3orf67-AS1	0.8972	0.1028	2.16649	-0.227215	FALSE	0.988007
LINC01807	0.8972	0.1028	2.16649	-0.548012	FALSE	0.988007
BCAS1	0.897	0.103	2.16433	0.668716	FALSE	0.987163
KCNQ5	0.897	0.103	2.16433	0.834127	FALSE	0.987163
ROBO2	0.8968	0.1032	2.16216	-0.366673	FALSE	0.98632
AP001636.3	0.8966	0.1034	2.16	0.364869	FALSE	0.985479
TSBP1-AS1	0.8964	0.1036	2.15785	0.0048027	FALSE	0.98464
AC114316.1	0.8962	0.1038	2.1557	-0.248551	FALSE	0.983803
UTY	0.8962	0.1038	2.1557	0.164867	FALSE	0.983803
AC117453.1	0.8962	0.1038	2.1557	-0.200942	FALSE	0.983803
PRRX1	0.8958	0.1042	2.1514	-0.00819063	FALSE	0.982132
SLC27A6	0.8956	0.1044	2.14926	-0.338549	FALSE	0.9813
AC005040.2	0.8956	0.1044	2.14926	-0.126392	FALSE	0.9813
SPARCL1	0.8956	0.1044	2.14926	-0.16439	FALSE	0.9813
HCK	0.8956	0.1044	2.14926	0.853756	FALSE	0.9813
AC073114.1	0.8956	0.1044	2.14926	-0.768069	FALSE	0.9813
GNG12-AS1	0.8956	0.1044	2.14926	-0.496932	FALSE	0.9813
NCKAP5	0.8954	0.1046	2.14713	-0.631738	FALSE	0.980468
C1QL1	0.8954	0.1046	2.14713	-0.626994	FALSE	0.980468
Z93403.1	0.8954	0.1046	2.14713	-0.707754	FALSE	0.980468
MT2A	0.8952	0.1048	2.14499	0.356098	FALSE	0.979639
PBX3	0.8952	0.1048	2.14499	0.575368	FALSE	0.979639
LINC00624	0.8952	0.1048	2.14499	-0.616411	FALSE	0.979639
LINC01609	0.8952	0.1048	2.14499	1.07591	FALSE	0.979639
PLXND1	0.895	0.105	2.14286	0.86568	FALSE	0.978811
SYNPR-AS1	0.8948	0.1052	2.14074	-0.330648	FALSE	0.977984
CTBP2	0.8948	0.1052	2.14074	-0.33589	FALSE	0.977984
TAFA4	0.8948	0.1052	2.14074	-0.486853	FALSE	0.977984
TSHZ3	0.8948	0.1052	2.14074	0.171284	FALSE	0.977984
MEIS2	0.8948	0.1052	2.14074	0.614909	FALSE	0.977984
SYNPR	0.8946	0.1054	2.13861	0.167839	FALSE	0.977159
MOG	0.8946	0.1054	2.13861	0.616396	FALSE	0.977159
LY86-AS1	0.8946	0.1054	2.13861	0.59016	FALSE	0.977159
AC126121.3	0.8944	0.1056	2.13649	-0.364006	FALSE	0.976336
CCDC85B	0.8942	0.1058	2.13438	-0.845076	FALSE	0.975514
RPL18	0.8942	0.1058	2.13438	-0.696953	FALSE	0.975514
RPS28	0.894	0.106	2.13227	-0.633993	FALSE	0.974694
EMID1	0.894	0.106	2.13227	0.569925	FALSE	0.974694
AC007091.1	0.8938	0.1062	2.13016	0.0188828	FALSE	0.973875
LINC02343	0.8938	0.1062	2.13016	0.050993	FALSE	0.973875
ZNF804B	0.8936	0.1064	2.12805	-0.461823	FALSE	0.973058
MPPED2	0.8934	0.1066	2.12595	0.201287	FALSE	0.972243
AC020637.1	0.8934	0.1066	2.12595	0.675078	FALSE	0.972243
AP003066.1	0.8932	0.1068	2.12385	0.815764	FALSE	0.971429
AC079465.1	0.893	0.107	2.12176	-0.443374	FALSE	0.970616
RPL10A	0.893	0.107	2.12176	-0.722085	FALSE	0.970616
AL590807.1	0.893	0.107	2.12176	-0.933302	FALSE	0.970616
HSPA1A	0.8928	0.1072	2.11967	-0.294426	FALSE	0.969805
PTPRZ1	0.8928	0.1072	2.11967	0.553312	FALSE	0.969805
AC008415.1	0.8928	0.1072	2.11967	0.46777	FALSE	0.969805
AC006296.3	0.8928	0.1072	2.11967	-0.555729	FALSE	0.969805
CDH12	0.8926	0.1074	2.11758	0.0840263	FALSE	0.968996
AC083870.1	0.8926	0.1074	2.11758	-0.626282	FALSE	0.968996
COX7C	0.8926	0.1074	2.11758	-0.77415	FALSE	0.968996
KCNMB2	0.8924	0.1076	2.11549	-0.144546	FALSE	0.968188
LINC02232	0.8922	0.1078	2.11341	-0.0464997	FALSE	0.967381
ROBO1	0.8922	0.1078	2.11341	0.0824895	FALSE	0.967381
RPL39	0.8922	0.1078	2.11341	-0.61336	FALSE	0.967381
COL14A1	0.892	0.108	2.11133	-0.0973878	FALSE	0.966576
GRIK3	0.8918	0.1082	2.10926	0.4649	FALSE	0.965773
AC111006.1	0.8914	0.1086	2.10512	0.0604639	FALSE	0.96417
LINC01170	0.8914	0.1086	2.10512	0.249743	FALSE	0.96417
LINC02315	0.8914	0.1086	2.10512	0.370575	FALSE	0.96417
SLC30A8	0.8914	0.1086	2.10512	-0.114942	FALSE	0.96417
AL591368.1	0.8912	0.1088	2.10306	1.04975	FALSE	0.963371
AC104664.1	0.8912	0.1088	2.10306	0.743333	FALSE	0.963371
C1QTNF7	0.891	0.109	2.101	-0.642064	FALSE	0.962574
ST6GALNAC2	0.891	0.109	2.101	-0.711766	FALSE	0.962574
PDE7B	0.8906	0.1094	2.09688	0.202888	FALSE	0.960983
RPL19	0.8906	0.1094	2.09688	-0.754939	FALSE	0.960983
PDZRN4	0.8904	0.1096	2.09483	-0.214766	FALSE	0.960189
AC073941.1	0.8902	0.1098	2.09279	-0.275314	FALSE	0.959398
AL356488.2	0.8902	0.1098	2.09279	0.799602	FALSE	0.959398
ZNF208	0.8898	0.1102	2.0887	-0.0534301	FALSE	0.957818
CDH8	0.8898	0.1102	2.0887	-0.192104	FALSE	0.957818
LINC01010	0.8898	0.1102	2.0887	-0.090158	FALSE	0.957818
AC025263.1	0.8896	0.1104	2.08666	-0.584131	FALSE	0.957031
AC244502.1	0.8896	0.1104	2.08666	-0.204843	FALSE	0.957031
TBXAS1	0.8896	0.1104	2.08666	0.61859	FALSE	0.957031
GALNTL6	0.8896	0.1104	2.08666	0.218864	FALSE	0.957031
FTL	0.8894	0.1106	2.08463	-0.497032	FALSE	0.956245
AP000676.5	0.8894	0.1106	2.08463	-0.144251	FALSE	0.956245
NOS1	0.8892	0.1108	2.0826	-0.103897	FALSE	0.95546
PCDH11X	0.889	0.111	2.08057	0.340201	FALSE	0.954677
AC137770.1	0.889	0.111	2.08057	0.121175	FALSE	0.954677
PLCG2	0.8888	0.1112	2.07854	0.491798	FALSE	0.953895
LINC02355	0.8888	0.1112	2.07854	-0.481244	FALSE	0.953895
YAP1	0.8886	0.1114	2.07652	0.420598	FALSE	0.953115
FREM1	0.8886	0.1114	2.07652	-0.0171709	FALSE	0.953115
B2M	0.8886	0.1114	2.07652	-0.29672	FALSE	0.953115
SV2B	0.8886	0.1114	2.07652	0.282681	FALSE	0.953115
EDA	0.8886	0.1114	2.07652	-0.447606	FALSE	0.953115
TMEM233	0.8884	0.1116	2.0745	-0.569636	FALSE	0.952336
AL139022.1	0.8882	0.1118	2.07249	0.117297	FALSE	0.951558
AL392023.2	0.888	0.112	2.07047	0.432248	FALSE	0.950782
CCDC178	0.8878	0.1122	2.06846	0.475766	FALSE	0.950007
SOX6	0.8878	0.1122	2.06846	0.249447	FALSE	0.950007
TMLHE-AS1	0.8878	0.1122	2.06846	-0.692165	FALSE	0.950007
NTNG2	0.8876	0.1124	2.06646	0.439502	FALSE	0.949234
IPCEF1	0.8874	0.1126	2.06445	0.326112	FALSE	0.948462
SASH1	0.8872	0.1128	2.06245	-0.277528	FALSE	0.947691
RPL32	0.8872	0.1128	2.06245	-0.703345	FALSE	0.947691
AC013391.2	0.8872	0.1128	2.06245	0.0205307	FALSE	0.947691
ITPR2	0.8872	0.1128	2.06245	0.747348	FALSE	0.947691
LINC02240	0.8872	0.1128	2.06245	0.142193	FALSE	0.947691
RSPO3	0.887	0.113	2.06046	0.13356	FALSE	0.946922
MAOB	0.887	0.113	2.06046	-0.00302744	FALSE	0.946922
MYBPC1	0.887	0.113	2.06046	0.190922	FALSE	0.946922
LINC00507	0.8868	0.1132	2.05846	0.0317306	FALSE	0.946154
AC119674.1	0.8868	0.1132	2.05846	-0.272661	FALSE	0.946154
RPL35A	0.8866	0.1134	2.05647	-0.654541	FALSE	0.945387
PCSK1N	0.8866	0.1134	2.05647	-0.446701	FALSE	0.945387
CAMK2N2	0.8866	0.1134	2.05647	-0.573219	FALSE	0.945387
YIF1A	0.8866	0.1134	2.05647	-0.641178	FALSE	0.945387
LINC00320	0.8864	0.1136	2.05448	0.594906	FALSE	0.944622
RPL18A	0.8864	0.1136	2.05448	-0.498742	FALSE	0.944622
FRAS1	0.8862	0.1138	2.0525	-0.517651	FALSE	0.943858
AC068286.2	0.8862	0.1138	2.0525	-0.555029	FALSE	0.943858
SRP14	0.886	0.114	2.05052	-0.573009	FALSE	0.943095
AC026167.1	0.8856	0.1144	2.04656	-0.095108	FALSE	0.941574
SNTG2	0.8856	0.1144	2.04656	0.130068	FALSE	0.941574
AC132803.1	0.8854	0.1146	2.04459	0.25369	FALSE	0.940815
TMEM45A	0.8854	0.1146	2.04459	-0.0546751	FALSE	0.940815
MKX	0.8854	0.1146	2.04459	-0.194156	FALSE	0.940815
AC073091.3	0.8854	0.1146	2.04459	0.368566	FALSE	0.940815
LGR5	0.8854	0.1146	2.04459	0.347493	FALSE	0.940815
EYA2	0.8854	0.1146	2.04459	0.424444	FALSE	0.940815
LINC02223	0.8852	0.1148	2.04262	0.368197	FALSE	0.940058
AC004784.1	0.885	0.115	2.04066	-0.727938	FALSE	0.939302
LINC01006	0.885	0.115	2.04066	-0.758638	FALSE	0.939302
CSRP1	0.8848	0.1152	2.03869	0.592447	FALSE	0.938548
RPS12	0.8846	0.1154	2.03673	-0.702941	FALSE	0.937794
AL162493.1	0.8846	0.1154	2.03673	-0.1117	FALSE	0.937794
INPP4B	0.8844	0.1156	2.03477	0.364857	FALSE	0.937042
AL157944.1	0.8844	0.1156	2.03477	0.855319	FALSE	0.937042
RPL35	0.8844	0.1156	2.03477	-0.580252	FALSE	0.937042
ANOS1	0.8844	0.1156	2.03477	-0.478733	FALSE	0.937042
ADCY8	0.8842	0.1158	2.03282	0.0994463	FALSE	0.936291
SYT17	0.884	0.116	2.03087	0.308428	FALSE	0.935542
AC117386.2	0.884	0.116	2.03087	-0.367336	FALSE	0.935542
SLC26A3	0.884	0.116	2.03087	0.716766	FALSE	0.935542
RPS27	0.884	0.116	2.03087	-0.567466	FALSE	0.935542
GPRIN3	0.8834	0.1166	2.02503	-0.126092	FALSE	0.933301
FIGN	0.8834	0.1166	2.02503	0.280176	FALSE	0.933301
LINC01950	0.8834	0.1166	2.02503	0.000394344	FALSE	0.933301
NPSR1-AS1	0.8832	0.1168	2.02309	0.139651	FALSE	0.932557
AC090015.1	0.8832	0.1168	2.02309	-0.211702	FALSE	0.932557
AC138305.1	0.8828	0.1172	2.01922	0.549674	FALSE	0.931072
RORB	0.8828	0.1172	2.01922	0.614579	FALSE	0.931072
AL807742.1	0.8828	0.1172	2.01922	-0.0314984	FALSE	0.931072
ADAM33	0.8826	0.1174	2.01729	-0.0204086	FALSE	0.930332
SERPINE2	0.8826	0.1174	2.01729	0.0380125	FALSE	0.930332
ADAMTS2	0.8826	0.1174	2.01729	-0.0712686	FALSE	0.930332
SGO1-AS1	0.8826	0.1174	2.01729	0.0837364	FALSE	0.930332
LINC01098	0.8822	0.1178	2.01343	0.816175	FALSE	0.928855
AGBL1	0.8822	0.1178	2.01343	0.437854	FALSE	0.928855
TLL2	0.882	0.118	2.01151	0.0655246	FALSE	0.928118
LINC00378	0.882	0.118	2.01151	-0.0834737	FALSE	0.928118
CA10	0.882	0.118	2.01151	0.799994	FALSE	0.928118
ITM2C	0.882	0.118	2.01151	-0.503653	FALSE	0.928118
CARD18	0.8816	0.1184	2.00767	-0.791837	FALSE	0.926648
AC113385.1	0.8814	0.1186	2.00575	-0.0957947	FALSE	0.925915
FKBP5	0.8812	0.1188	2.00384	0.712949	FALSE	0.925184
SYT10	0.8812	0.1188	2.00384	-0.0416312	FALSE	0.925184
ACSBG2	0.8812	0.1188	2.00384	0.559765	FALSE	0.925184
RPLP1	0.8812	0.1188	2.00384	-0.505706	FALSE	0.925184
NLRP1	0.881	0.119	2.00193	0.49348	FALSE	0.924453
AC120193.1	0.881	0.119	2.00193	0.465416	FALSE	0.924453
AC079793.1	0.881	0.119	2.00193	0.50878	FALSE	0.924453
NECTIN3-AS1	0.881	0.119	2.00193	-0.343007	FALSE	0.924453
RPL29	0.881	0.119	2.00193	-0.563099	FALSE	0.924453
MYRF	0.8808	0.1192	2.00003	0.608664	FALSE	0.923724
COL5A3	0.8808	0.1192	2.00003	0.274085	FALSE	0.923724
AC092640.1	0.8808	0.1192	2.00003	0.34695	FALSE	0.923724
LINC01322	0.8806	0.1194	1.99812	0.178004	FALSE	0.922996
BRINP3	0.8804	0.1196	1.99622	0.281825	FALSE	0.922269
AC002072.1	0.8804	0.1196	1.99622	0.0163908	FALSE	0.922269
MROH7	0.8802	0.1198	1.99433	0.0855474	FALSE	0.921543
AC007319.1	0.8802	0.1198	1.99433	0.238346	FALSE	0.921543
RPS7	0.8802	0.1198	1.99433	-0.649267	FALSE	0.921543
AC016821.1	0.8802	0.1198	1.99433	0.38072	FALSE	0.921543
LHFPL3	0.8802	0.1198	1.99433	0.59215	FALSE	0.921543
RPLP0	0.8802	0.1198	1.99433	-0.526238	FALSE	0.921543
ATP6AP1	0.88	0.12	1.99243	-0.449642	FALSE	0.920819
LINC01331	0.88	0.12	1.99243	0.638668	FALSE	0.920819
TMSB10	0.88	0.12	1.99243	-0.672308	FALSE	0.920819
KLHL13	0.88	0.12	1.99243	0.157499	FALSE	0.920819
RNASEK	0.8798	0.1202	1.99054	-0.607893	FALSE	0.920096
PRKY	0.8798	0.1202	1.99054	-0.0441666	FALSE	0.920096
HS3ST3A1	0.8798	0.1202	1.99054	-0.538649	FALSE	0.920096
LINC01266	0.8798	0.1202	1.99054	-0.107236	FALSE	0.920096
AC060834.2	0.8794	0.1206	1.98676	0.448045	FALSE	0.918653
CABCOCO1	0.8794	0.1206	1.98676	-0.507555	FALSE	0.918653
RPS23	0.8794	0.1206	1.98676	-0.598084	FALSE	0.918653
SLCO1A2	0.8794	0.1206	1.98676	0.58234	FALSE	0.918653
TTTY10	0.8792	0.1208	1.98488	-0.177867	FALSE	0.917933
HMCN1	0.8792	0.1208	1.98488	-0.175203	FALSE	0.917933
SUCLG2	0.8792	0.1208	1.98488	-0.452441	FALSE	0.917933
AL591501.1	0.8792	0.1208	1.98488	0.490323	FALSE	0.917933
AC068633.1	0.879	0.121	1.98299	-0.624328	FALSE	0.917215
MYO1E	0.879	0.121	1.98299	-0.0633836	FALSE	0.917215
LINC01102	0.8788	0.1212	1.98112	0.154295	FALSE	0.916497
MEF2C-AS2	0.8788	0.1212	1.98112	-0.46987	FALSE	0.916497
ENTPD3-AS1	0.8788	0.1212	1.98112	-0.678885	FALSE	0.916497
TTTY14	0.8788	0.1212	1.98112	-0.0276814	FALSE	0.916497
SNTB1	0.8786	0.1214	1.97924	0.27536	FALSE	0.915781
AL627171.2	0.8784	0.1216	1.97737	1.04234	FALSE	0.915066
PREX1	0.8782	0.1218	1.97549	0.675042	FALSE	0.914353
KIAA1211L	0.8782	0.1218	1.97549	0.371821	FALSE	0.914353
AC092422.1	0.878	0.122	1.97363	-0.125517	FALSE	0.91364
AC077690.1	0.878	0.122	1.97363	-0.438767	FALSE	0.91364
TMEM123	0.8778	0.1222	1.97176	-0.077951	FALSE	0.912929
NPPC	0.8778	0.1222	1.97176	-0.491012	FALSE	0.912929
PLPP3	0.8776	0.1224	1.9699	-0.57459	FALSE	0.912219
ALDH1A2	0.8774	0.1226	1.96804	-0.36894	FALSE	0.91151
COL20A1	0.8774	0.1226	1.96804	0.307639	FALSE	0.91151
RPL21	0.8774	0.1226	1.96804	-0.612837	FALSE	0.91151
LRMDA	0.8772	0.1228	1.96618	0.709291	FALSE	0.910802
HNF4G	0.8772	0.1228	1.96618	0.0032568	FALSE	0.910802
AC021351.1	0.8772	0.1228	1.96618	-0.332178	FALSE	0.910802
PLP1	0.8772	0.1228	1.96618	0.812084	FALSE	0.910802
PTK2B	0.877	0.123	1.96432	0.425519	FALSE	0.910095
CDK6	0.877	0.123	1.96432	-0.112714	FALSE	0.910095
SEZ6L	0.877	0.123	1.96432	0.524361	FALSE	0.910095
SEMA5A	0.877	0.123	1.96432	0.157236	FALSE	0.910095
MAML3	0.877	0.123	1.96432	-0.34254	FALSE	0.910095
CADPS2	0.8768	0.1232	1.96247	0.202128	FALSE	0.909389
AC007611.1	0.8768	0.1232	1.96247	0.038877	FALSE	0.909389
SLC14A2	0.8768	0.1232	1.96247	-0.557052	FALSE	0.909389
SEMA3E	0.8768	0.1232	1.96247	0.617172	FALSE	0.909389
LINC00639	0.8768	0.1232	1.96247	0.537708	FALSE	0.909389
TNS3	0.8766	0.1234	1.96062	0.534256	FALSE	0.908685
AC011246.1	0.8766	0.1234	1.96062	0.302168	FALSE	0.908685
PDE11A	0.8764	0.1236	1.95877	0.250281	FALSE	0.907982
AL121757.2	0.8764	0.1236	1.95877	-0.00361013	FALSE	0.907982
PRKG1	0.8762	0.1238	1.95693	0.229478	FALSE	0.907279
ASIC2	0.8762	0.1238	1.95693	0.636895	FALSE	0.907279
LINC01695	0.8762	0.1238	1.95693	-0.309309	FALSE	0.907279
AC005165.1	0.8762	0.1238	1.95693	-0.0269175	FALSE	0.907279
AC021134.1	0.8762	0.1238	1.95693	-0.0633922	FALSE	0.907279
AC021613.1	0.876	0.124	1.95508	0.347634	FALSE	0.906578
AL356295.1	0.876	0.124	1.95508	0.717382	FALSE	0.906578
AC008591.1	0.876	0.124	1.95508	-0.44763	FALSE	0.906578
TLL1	0.8758	0.1242	1.95324	0.571819	FALSE	0.905878
TMEM51	0.8758	0.1242	1.95324	-0.262619	FALSE	0.905878
MYO5B	0.8756	0.1244	1.95141	-0.398397	FALSE	0.90518
RBPMS	0.8756	0.1244	1.95141	-0.580411	FALSE	0.90518
USP9Y	0.8754	0.1246	1.94957	0.0423679	FALSE	0.904482
AL358937.1	0.8754	0.1246	1.94957	0.424799	FALSE	0.904482
AC009315.1	0.8754	0.1246	1.94957	0.151577	FALSE	0.904482
RIT2	0.8754	0.1246	1.94957	0.233902	FALSE	0.904482
CNTNAP5	0.8752	0.1248	1.94774	-0.0327792	FALSE	0.903785
SLC14A1	0.8752	0.1248	1.94774	0.15299	FALSE	0.903785
H3F3B	0.8752	0.1248	1.94774	-0.49031	FALSE	0.903785
LINC01949	0.8752	0.1248	1.94774	0.170454	FALSE	0.903785
APOE	0.875	0.125	1.94591	0.22313	FALSE	0.90309
MIF	0.875	0.125	1.94591	-0.266582	FALSE	0.90309
RPS13	0.875	0.125	1.94591	-0.482763	FALSE	0.90309
TRPC4	0.875	0.125	1.94591	0.236262	FALSE	0.90309
COL11A1	0.8748	0.1252	1.94408	-0.290142	FALSE	0.902396
ATP8B1	0.8746	0.1254	1.94226	-0.413264	FALSE	0.901702
AC061958.1	0.8746	0.1254	1.94226	0.42922	FALSE	0.901702
RPL41	0.8746	0.1254	1.94226	-0.660483	FALSE	0.901702
THSD7B	0.8744	0.1256	1.94044	-0.0486398	FALSE	0.90101
GRAMD1C	0.8744	0.1256	1.94044	0.192679	FALSE	0.90101
AL596087.2	0.8744	0.1256	1.94044	-0.414775	FALSE	0.90101
RPS9	0.8744	0.1256	1.94044	-0.753988	FALSE	0.90101
CR1L	0.8742	0.1258	1.93862	0.532142	FALSE	0.900319
LINC02263	0.8742	0.1258	1.93862	-0.0375953	FALSE	0.900319
AC092445.1	0.8742	0.1258	1.93862	0.840483	FALSE	0.900319
CDH7	0.874	0.126	1.9368	0.285864	FALSE	0.899629
AC019211.1	0.874	0.126	1.9368	0.265395	FALSE	0.899629
PRKCH	0.8738	0.1262	1.93498	-0.204335	FALSE	0.898941
SOX21-AS1	0.8738	0.1262	1.93498	0.000427723	FALSE	0.898941
SLIT3	0.8738	0.1262	1.93498	0.200625	FALSE	0.898941
KIAA1217	0.8734	0.1266	1.93136	-0.335581	FALSE	0.897566
TMSB4X	0.8734	0.1266	1.93136	-0.263557	FALSE	0.897566
LINC02552	0.8734	0.1266	1.93136	-0.707328	FALSE	0.897566
PTCHD1-AS	0.8732	0.1268	1.92955	0.287619	FALSE	0.896881
AC112206.2	0.873	0.127	1.92775	0.329391	FALSE	0.896196
EYA1	0.873	0.127	1.92775	0.0650024	FALSE	0.896196
PLD1	0.8728	0.1272	1.92595	0.441858	FALSE	0.895513
AC110023.1	0.8728	0.1272	1.92595	0.353491	FALSE	0.895513
SCN1A-AS1	0.8728	0.1272	1.92595	-0.237535	FALSE	0.895513
ARHGAP24	0.8726	0.1274	1.92415	0.245613	FALSE	0.894831
KCNK13	0.8726	0.1274	1.92415	0.42418	FALSE	0.894831
GRM3	0.8726	0.1274	1.92415	-0.112541	FALSE	0.894831
SAP25	0.8726	0.1274	1.92415	0.204164	FALSE	0.894831
FXYD1	0.8724	0.1276	1.92235	-0.226463	FALSE	0.894149
RAPGEF3	0.8724	0.1276	1.92235	0.52437	FALSE	0.894149
NKAIN1	0.8724	0.1276	1.92235	0.49454	FALSE	0.894149
C8orf37-AS1	0.872	0.128	1.91876	-0.61613	FALSE	0.89279
LINC02327	0.872	0.128	1.91876	-0.460142	FALSE	0.89279
TMCC3	0.872	0.128	1.91876	0.371139	FALSE	0.89279
AL035401.1	0.872	0.128	1.91876	0.00436068	FALSE	0.89279
XYLT1	0.8718	0.1282	1.91697	0.20798	FALSE	0.892112
ACOT11	0.8718	0.1282	1.91697	0.270936	FALSE	0.892112
AC022784.1	0.8718	0.1282	1.91697	0.0577421	FALSE	0.892112
LINC00871	0.8716	0.1284	1.91518	0.590768	FALSE	0.891435
RPL10	0.8716	0.1284	1.91518	-0.509492	FALSE	0.891435
FSTL4	0.8714	0.1286	1.91339	0.595362	FALSE	0.890759
LINC02645	0.8714	0.1286	1.91339	0.132106	FALSE	0.890759
AL589740.1	0.8714	0.1286	1.91339	-0.0172243	FALSE	0.890759
MT3	0.8714	0.1286	1.91339	-0.342958	FALSE	0.890759
AL583785.1	0.8714	0.1286	1.91339	-0.490747	FALSE	0.890759
RPL34	0.8714	0.1286	1.91339	-0.567635	FALSE	0.890759
STK32B	0.8712	0.1288	1.91161	-0.21783	FALSE	0.890084
RPS14	0.871	0.129	1.90983	-0.579678	FALSE	0.88941
AC093298.2	0.871	0.129	1.90983	-0.598381	FALSE	0.88941
FAM160A1	0.871	0.129	1.90983	0.281114	FALSE	0.88941
MYO15B	0.8706	0.1294	1.90627	0.337087	FALSE	0.888066
AL136114.1	0.8706	0.1294	1.90627	0.0804367	FALSE	0.888066
LINC02853	0.8706	0.1294	1.90627	-0.310757	FALSE	0.888066
TRHDE	0.8706	0.1294	1.90627	0.181424	FALSE	0.888066
AC025470.2	0.8704	0.1296	1.9045	0.399774	FALSE	0.887395
AL163541.1	0.8704	0.1296	1.9045	-0.372163	FALSE	0.887395
PLLP	0.8704	0.1296	1.9045	0.0178919	FALSE	0.887395
AC093765.3	0.8702	0.1298	1.90273	-0.135757	FALSE	0.886725
LINC00499	0.8702	0.1298	1.90273	0.109176	FALSE	0.886725
RFTN2	0.8702	0.1298	1.90273	0.267917	FALSE	0.886725
OBI1-AS1	0.8702	0.1298	1.90273	0.152329	FALSE	0.886725
PTPRK	0.87	0.13	1.90096	0.469376	FALSE	0.886057
AC091078.1	0.87	0.13	1.90096	0.60161	FALSE	0.886057
SLC9A9	0.87	0.13	1.90096	0.454734	FALSE	0.886057
LINC01934	0.8698	0.1302	1.89919	-0.354209	FALSE	0.885389
MCUB	0.8698	0.1302	1.89919	-0.300915	FALSE	0.885389
SCHLAP1	0.8698	0.1302	1.89919	0.194785	FALSE	0.885389
HHIP	0.8698	0.1302	1.89919	-0.3016	FALSE	0.885389
CNTN3	0.8698	0.1302	1.89919	0.421337	FALSE	0.885389
MSC-AS1	0.8696	0.1304	1.89743	-0.073914	FALSE	0.884722
TSHZ2	0.8696	0.1304	1.89743	0.57163	FALSE	0.884722
GRM8	0.8696	0.1304	1.89743	-0.114185	FALSE	0.884722
AC046195.1	0.8694	0.1306	1.89566	-0.517139	FALSE	0.884057
PDGFC	0.8694	0.1306	1.89566	0.0252929	FALSE	0.884057
ASIC4	0.8692	0.1308	1.8939	0.153727	FALSE	0.883392
LDLRAD3	0.8692	0.1308	1.8939	-0.00915098	FALSE	0.883392
CNDP1	0.869	0.131	1.89215	0.422777	FALSE	0.882729
LINC02306	0.8688	0.1312	1.89039	0.432479	FALSE	0.882066
RPL36	0.8688	0.1312	1.89039	-0.567861	FALSE	0.882066
AC021723.2	0.8686	0.1314	1.88864	0.132804	FALSE	0.881405
ST18	0.8686	0.1314	1.88864	0.684156	FALSE	0.881405
RPL13	0.8686	0.1314	1.88864	-0.596421	FALSE	0.881405
AC022523.1	0.8686	0.1314	1.88864	0.221889	FALSE	0.881405
NCALD	0.8686	0.1314	1.88864	-0.00120401	FALSE	0.881405
FOXP2	0.8682	0.1318	1.88514	0.264871	FALSE	0.880085
SYTL3	0.8682	0.1318	1.88514	0.692352	FALSE	0.880085
ATP6V0C	0.868	0.132	1.88339	-0.335908	FALSE	0.879426
LINC01572	0.868	0.132	1.88339	-0.584272	FALSE	0.879426
AL133304.3	0.868	0.132	1.88339	-0.0295153	FALSE	0.879426
SNED1	0.8678	0.1322	1.88165	0.171728	FALSE	0.878769
COBLL1	0.8678	0.1322	1.88165	0.198926	FALSE	0.878769
APOLD1	0.8678	0.1322	1.88165	0.366787	FALSE	0.878769
AC091826.2	0.8678	0.1322	1.88165	-0.393022	FALSE	0.878769
CHODL	0.8676	0.1324	1.8799	0.161493	FALSE	0.878112
HS6ST3	0.8676	0.1324	1.8799	0.319676	FALSE	0.878112
AC063979.2	0.8676	0.1324	1.8799	0.234931	FALSE	0.878112
PDE4B	0.8674	0.1326	1.87816	0.249057	FALSE	0.877456
HINT1	0.8674	0.1326	1.87816	-0.567508	FALSE	0.877456
AC009975.1	0.8674	0.1326	1.87816	-0.0759606	FALSE	0.877456
IQCJ-SCHIP1	0.8672	0.1328	1.87643	0.556359	FALSE	0.876802
RPL6	0.8672	0.1328	1.87643	-0.607002	FALSE	0.876802
CDH13	0.8668	0.1332	1.87296	-0.157582	FALSE	0.875496
HIST1H2BD	0.8668	0.1332	1.87296	-0.551464	FALSE	0.875496
AC034268.2	0.8666	0.1334	1.87123	0.377936	FALSE	0.874844
LINC02641	0.8664	0.1336	1.8695	-0.301257	FALSE	0.874194
CALCB	0.8664	0.1336	1.8695	-0.533531	FALSE	0.874194
AC104574.2	0.8664	0.1336	1.8695	0.0582385	FALSE	0.874194
TUBB2A	0.866	0.134	1.86605	-0.385093	FALSE	0.872895
MECOM	0.8658	0.1342	1.86432	-0.122483	FALSE	0.872247
CARD11	0.8658	0.1342	1.86432	0.494118	FALSE	0.872247
MMD2	0.8658	0.1342	1.86432	0.275404	FALSE	0.872247
PAPPA2	0.8656	0.1344	1.8626	-0.798134	FALSE	0.871601
PCED1B	0.8654	0.1346	1.86088	0.331666	FALSE	0.870955
AC079760.1	0.8654	0.1346	1.86088	-0.448922	FALSE	0.870955
AC090644.1	0.8654	0.1346	1.86088	0.0874472	FALSE	0.870955
PIEZO2	0.8652	0.1348	1.85917	0.334595	FALSE	0.87031
MARCH1	0.8652	0.1348	1.85917	0.0671391	FALSE	0.87031
LINC02141	0.8652	0.1348	1.85917	-0.177305	FALSE	0.87031
PLAAT3	0.8652	0.1348	1.85917	0.340913	FALSE	0.87031
SP110	0.8652	0.1348	1.85917	0.0973935	FALSE	0.87031
OR3A2	0.8652	0.1348	1.85917	0.478113	FALSE	0.87031
RPSA	0.865	0.135	1.85745	-0.535175	FALSE	0.869666
ZFHX4-AS1	0.865	0.135	1.85745	-0.435576	FALSE	0.869666
TEX41	0.865	0.135	1.85745	-0.770452	FALSE	0.869666
POU6F2	0.8646	0.1354	1.85403	0.082952	FALSE	0.868381
LRRIQ1	0.8646	0.1354	1.85403	-0.265346	FALSE	0.868381
C10orf90	0.8644	0.1356	1.85233	0.624672	FALSE	0.86774
AC104041.1	0.8644	0.1356	1.85233	-0.102955	FALSE	0.86774
AL592156.2	0.8644	0.1356	1.85233	0.201819	FALSE	0.86774
AL592429.2	0.8642	0.1358	1.85062	-0.477163	FALSE	0.8671
CALN1	0.8642	0.1358	1.85062	0.0338011	FALSE	0.8671
STON2	0.864	0.136	1.84892	0.085784	FALSE	0.866461
RAI14	0.864	0.136	1.84892	-0.0194807	FALSE	0.866461
LAMA4	0.8638	0.1362	1.84722	0.320473	FALSE	0.865823
DISC1FP1	0.8638	0.1362	1.84722	-0.186983	FALSE	0.865823
LINC01619	0.8634	0.1366	1.84382	-0.188171	FALSE	0.864549
C9orf153	0.8632	0.1368	1.84213	0.0233955	FALSE	0.863914
LINC01435	0.8632	0.1368	1.84213	0.376832	FALSE	0.863914
CHL1-AS2	0.863	0.137	1.84043	-0.00398636	FALSE	0.863279
PDGFRB	0.8626	0.1374	1.83705	0.376559	FALSE	0.862013
PDLIM2	0.8626	0.1374	1.83705	0.0717907	FALSE	0.862013
IL1RAP	0.8626	0.1374	1.83705	-0.0778871	FALSE	0.862013
TPTE2	0.8626	0.1374	1.83705	0.28154	FALSE	0.862013
KLF12	0.8626	0.1374	1.83705	0.125209	FALSE	0.862013
ARHGAP22	0.8626	0.1374	1.83705	-0.416911	FALSE	0.862013
UQCR10	0.8626	0.1374	1.83705	-0.332586	FALSE	0.862013
AC008691.1	0.8624	0.1376	1.83537	0.742007	FALSE	0.861382
TRIM5	0.8624	0.1376	1.83537	-0.0118074	FALSE	0.861382
MAN1A1	0.8624	0.1376	1.83537	0.224277	FALSE	0.861382
SGCD	0.8622	0.1378	1.83368	-0.152299	FALSE	0.860751
PEBP1	0.8622	0.1378	1.83368	-0.381612	FALSE	0.860751
LINC01320	0.8622	0.1378	1.83368	0.293491	FALSE	0.860751
TTC29	0.862	0.138	1.832	-0.0420527	FALSE	0.860121
AC009226.1	0.8616	0.1384	1.82864	-0.145694	FALSE	0.858864
CD36	0.8616	0.1384	1.82864	-0.453366	FALSE	0.858864
LINC02055	0.8614	0.1386	1.82697	0.400738	FALSE	0.858237
PCSK5	0.8614	0.1386	1.82697	0.216879	FALSE	0.858237
GALNT13	0.8612	0.1388	1.82529	-0.048702	FALSE	0.857611
AC073316.3	0.8612	0.1388	1.82529	0.177899	FALSE	0.857611
AC109466.1	0.861	0.139	1.82362	0.123454	FALSE	0.856985
LINC02208	0.8608	0.1392	1.82195	-0.259517	FALSE	0.856361
AL589693.1	0.8608	0.1392	1.82195	0.402771	FALSE	0.856361
TP63	0.8606	0.1394	1.82028	-0.00441408	FALSE	0.855737
TMA7	0.8606	0.1394	1.82028	-0.458388	FALSE	0.855737
INF2	0.8604	0.1396	1.81862	0.0586133	FALSE	0.855115
AC005999.2	0.8604	0.1396	1.81862	-0.445487	FALSE	0.855115
AC060765.2	0.8604	0.1396	1.81862	0.39145	FALSE	0.855115
AC004949.1	0.8604	0.1396	1.81862	-0.286596	FALSE	0.855115
GAPDH	0.8604	0.1396	1.81862	0.0106168	FALSE	0.855115
KLHL4	0.8604	0.1396	1.81862	0.00495338	FALSE	0.855115
F11-AS1	0.8604	0.1396	1.81862	0.102025	FALSE	0.855115
AL512625.3	0.8604	0.1396	1.81862	0.456533	FALSE	0.855115
AC027288.3	0.8602	0.1398	1.81695	-0.175529	FALSE	0.854493
ALDOC	0.8598	0.1402	1.81363	-0.38902	FALSE	0.853252
PRKCQ	0.8598	0.1402	1.81363	-0.245183	FALSE	0.853252
DGKG	0.8594	0.1406	1.81032	-0.112618	FALSE	0.852015
FTH1	0.8594	0.1406	1.81032	-0.429573	FALSE	0.852015
CCK	0.8592	0.1408	1.80866	-0.424846	FALSE	0.851397
LINC01378	0.8588	0.1412	1.80536	0.136875	FALSE	0.850165
SOX2-OT	0.8588	0.1412	1.80536	-0.443411	FALSE	0.850165
LINC01258	0.8586	0.1414	1.80371	-0.541867	FALSE	0.849551
ABCC3	0.8586	0.1414	1.80371	0.117771	FALSE	0.849551
PRELID2	0.8584	0.1416	1.80206	0.0755098	FALSE	0.848937
AC113414.1	0.8582	0.1418	1.80042	-0.373736	FALSE	0.848324
MIR4300HG	0.8582	0.1418	1.80042	-0.355824	FALSE	0.848324
NRGN	0.858	0.142	1.79878	0.229044	FALSE	0.847712
GABARAP	0.8578	0.1422	1.79714	-0.419358	FALSE	0.8471
MLIP	0.8576	0.1424	1.7955	0.135801	FALSE	0.84649
AC099489.1	0.8574	0.1426	1.79386	0.251253	FALSE	0.84588
AC079148.3	0.8574	0.1426	1.79386	-0.784299	FALSE	0.84588
TESPA1	0.8574	0.1426	1.79386	0.350862	FALSE	0.84588
AJ009632.2	0.8572	0.1428	1.79223	0.185127	FALSE	0.845272
MYO10	0.857	0.143	1.79059	0.491614	FALSE	0.844664
DPF3	0.857	0.143	1.79059	-0.114858	FALSE	0.844664
AC007402.1	0.857	0.143	1.79059	-0.000181198	FALSE	0.844664
TCF7L1	0.857	0.143	1.79059	0.0260987	FALSE	0.844664
AC096677.1	0.857	0.143	1.79059	0.312866	FALSE	0.844664
HSPA8	0.857	0.143	1.79059	-0.263987	FALSE	0.844664
RHOJ	0.8568	0.1432	1.78896	-0.083704	FALSE	0.844057
TTYH2	0.8568	0.1432	1.78896	0.148259	FALSE	0.844057
LRRC63	0.8568	0.1432	1.78896	0.478523	FALSE	0.844057
RELB	0.8566	0.1434	1.78733	-0.049809	FALSE	0.843451
DEC1	0.8564	0.1436	1.78571	0.351077	FALSE	0.842846
MEF2B	0.856	0.144	1.78246	0.0196342	FALSE	0.841638
CTSD	0.856	0.144	1.78246	-0.0272322	FALSE	0.841638
PTPRO	0.856	0.144	1.78246	0.0719273	FALSE	0.841638
LYN	0.856	0.144	1.78246	0.0760703	FALSE	0.841638
CDH20	0.8558	0.1442	1.78084	0.0632045	FALSE	0.841035
TAFA1	0.8556	0.1444	1.77922	0.295407	FALSE	0.840433
AC091946.1	0.8554	0.1446	1.7776	-0.484938	FALSE	0.839832
AADACL2-AS1	0.8554	0.1446	1.7776	0.0109167	FALSE	0.839832
WIF1	0.8552	0.1448	1.77598	-0.177341	FALSE	0.839231
MAML2	0.855	0.145	1.77437	0.347772	FALSE	0.838632
PEBP4	0.8548	0.1452	1.77276	-0.319884	FALSE	0.838033
CLNK	0.8548	0.1452	1.77276	0.648469	FALSE	0.838033
ELN	0.8548	0.1452	1.77276	0.192751	FALSE	0.838033
SOX5	0.8546	0.1454	1.77114	0.0038538	FALSE	0.837436
SAMMSON	0.8544	0.1456	1.76954	-0.052237	FALSE	0.836839
LINC01470	0.8544	0.1456	1.76954	0.0241399	FALSE	0.836839
AL158077.2	0.8542	0.1458	1.76793	0.122099	FALSE	0.836242
SATB2	0.8542	0.1458	1.76793	0.166663	FALSE	0.836242
AL033523.1	0.8542	0.1458	1.76793	0.461792	FALSE	0.836242
LTC4S	0.8542	0.1458	1.76793	-0.375092	FALSE	0.836242
ARHGAP15	0.854	0.146	1.76632	0.298503	FALSE	0.835647
NDRG2	0.854	0.146	1.76632	0.631893	FALSE	0.835647
LHFPL6	0.854	0.146	1.76632	0.308297	FALSE	0.835647
IL12RB2	0.8538	0.1462	1.76472	-0.095387	FALSE	0.835053
LINC02284	0.8536	0.1464	1.76312	0.114515	FALSE	0.834459
LRP5	0.8536	0.1464	1.76312	0.339865	FALSE	0.834459
LINC01876	0.8536	0.1464	1.76312	-0.0681276	FALSE	0.834459
APBB1IP	0.8536	0.1464	1.76312	0.225309	FALSE	0.834459
AC110614.1	0.8536	0.1464	1.76312	0.233848	FALSE	0.834459
RARB	0.8532	0.1468	1.75992	-0.193717	FALSE	0.833274
WIPF1	0.853	0.147	1.75833	0.178833	FALSE	0.832683
RGMA	0.8528	0.1472	1.75673	0.33359	FALSE	0.832092
HTR2C	0.8526	0.1474	1.75514	-0.204161	FALSE	0.831503
INSYN2A	0.8526	0.1474	1.75514	0.284319	FALSE	0.831503
SATB1-AS1	0.8526	0.1474	1.75514	0.368137	FALSE	0.831503
AC008945.2	0.8526	0.1474	1.75514	0.214607	FALSE	0.831503
DAPK2	0.8524	0.1476	1.75355	0.338945	FALSE	0.830914
LINC00609	0.8524	0.1476	1.75355	0.0875754	FALSE	0.830914
SELENOP	0.8524	0.1476	1.75355	0.312171	FALSE	0.830914
AGMO	0.8522	0.1478	1.75196	-0.11777	FALSE	0.830326
AC012405.1	0.8522	0.1478	1.75196	0.108346	FALSE	0.830326
AC093607.1	0.8522	0.1478	1.75196	0.196094	FALSE	0.830326
BX284613.2	0.852	0.148	1.75037	0.473547	FALSE	0.829738
GJC1	0.852	0.148	1.75037	0.0829506	FALSE	0.829738
ADAMTSL1	0.8518	0.1482	1.74879	-0.0636754	FALSE	0.829152
H1FX	0.8518	0.1482	1.74879	0.00126123	FALSE	0.829152
KBTBD12	0.8518	0.1482	1.74879	0.0614738	FALSE	0.829152
EMP2	0.8516	0.1484	1.74721	0.420905	FALSE	0.828566
AL136456.1	0.8514	0.1486	1.74562	0.37857	FALSE	0.827981
AC003666.1	0.8512	0.1488	1.74404	0.174251	FALSE	0.827397
LINC01376	0.8512	0.1488	1.74404	-0.610589	FALSE	0.827397
AC084816.1	0.8512	0.1488	1.74404	-0.132126	FALSE	0.827397
ANO3	0.851	0.149	1.74247	0.245413	FALSE	0.826814
LINC01208	0.8508	0.1492	1.74089	-0.228849	FALSE	0.826231
PTN	0.8508	0.1492	1.74089	0.185711	FALSE	0.826231
LINC01182	0.8508	0.1492	1.74089	-0.404293	FALSE	0.826231
COLEC12	0.8506	0.1494	1.73931	0.18047	FALSE	0.825649
KANK1	0.8506	0.1494	1.73931	-0.0216074	FALSE	0.825649
PBXIP1	0.8506	0.1494	1.73931	-0.105021	FALSE	0.825649
EEF1A1	0.8506	0.1494	1.73931	-0.0594954	FALSE	0.825649
MEIS1	0.8504	0.1496	1.73774	0.326422	FALSE	0.825068
TOGARAM2	0.8504	0.1496	1.73774	0.0846911	FALSE	0.825068
TUBA1B	0.8504	0.1496	1.73774	-0.211363	FALSE	0.825068
EPCAM-DT	0.8502	0.1498	1.73617	0.368346	FALSE	0.824488
EPB41L4A	0.85	0.15	1.7346	-0.113542	FALSE	0.823909
CNTN5	0.85	0.15	1.7346	0.222329	FALSE	0.823909
CREB5	0.8496	0.1504	1.73147	0.356997	FALSE	0.822752
GPR39	0.8496	0.1504	1.73147	-0.300738	FALSE	0.822752
PDE3A	0.8496	0.1504	1.73147	-0.0576887	FALSE	0.822752
NELL1	0.8496	0.1504	1.73147	-0.301703	FALSE	0.822752
DISC1	0.8494	0.1506	1.7299	-0.390313	FALSE	0.822175
AC097515.1	0.8494	0.1506	1.7299	-0.43891	FALSE	0.822175
DACH2	0.8492	0.1508	1.72834	-0.139039	FALSE	0.821599
VAV3	0.8488	0.1512	1.72522	-0.29677	FALSE	0.820448
LINC00923	0.8488	0.1512	1.72522	0.264444	FALSE	0.820448
ACADL	0.8486	0.1514	1.72366	0.00239849	FALSE	0.819874
LINC00536	0.8484	0.1516	1.72211	0.1945	FALSE	0.819301
HS3ST2	0.8484	0.1516	1.72211	-0.0998006	FALSE	0.819301
RNF217-AS1	0.8484	0.1516	1.72211	-0.38864	FALSE	0.819301
AC025887.2	0.8484	0.1516	1.72211	-0.394023	FALSE	0.819301
RAP2C-AS1	0.8482	0.1518	1.72055	-0.199784	FALSE	0.818728
STEAP2-AS1	0.8482	0.1518	1.72055	-0.309859	FALSE	0.818728
TNFRSF19	0.8482	0.1518	1.72055	0.0788541	FALSE	0.818728
AL589935.1	0.8482	0.1518	1.72055	0.00797987	FALSE	0.818728
GHR	0.848	0.152	1.719	0.275843	FALSE	0.818156
AL590550.1	0.848	0.152	1.719	-0.0644364	FALSE	0.818156
PLS3-AS1	0.848	0.152	1.719	-0.090632	FALSE	0.818156
ACTG1	0.8478	0.1522	1.71745	-0.389678	FALSE	0.817585
SP140	0.8478	0.1522	1.71745	-0.395139	FALSE	0.817585
AL162718.1	0.8476	0.1524	1.7159	-0.346869	FALSE	0.817015
AL035446.2	0.8476	0.1524	1.7159	0.298767	FALSE	0.817015
AC004817.5	0.8474	0.1526	1.71435	0.250733	FALSE	0.816445
AC007563.2	0.8472	0.1528	1.71281	0.310246	FALSE	0.815877
PLEKHA7	0.8472	0.1528	1.71281	-0.395378	FALSE	0.815877
CHCHD2	0.847	0.153	1.71126	-0.417481	FALSE	0.815309
CD81	0.847	0.153	1.71126	-0.419044	FALSE	0.815309
AL078590.2	0.847	0.153	1.71126	-0.326365	FALSE	0.815309
DNAJB1	0.8468	0.1532	1.70972	0.0700607	FALSE	0.814741
PTPRE	0.8468	0.1532	1.70972	0.160411	FALSE	0.814741
ACSBG1	0.8468	0.1532	1.70972	0.263224	FALSE	0.814741
C3	0.8466	0.1534	1.70818	0.10896	FALSE	0.814175
PRR16	0.8464	0.1536	1.70664	0.16727	FALSE	0.813609
GRM7	0.8464	0.1536	1.70664	0.148525	FALSE	0.813609
IGSF21	0.846	0.154	1.70357	0.0817514	FALSE	0.812479
AC107223.1	0.846	0.154	1.70357	0.310997	FALSE	0.812479
BAIAP2L1	0.8456	0.1544	1.7005	0.0756569	FALSE	0.811353
COL19A1	0.8454	0.1546	1.69897	-0.104969	FALSE	0.810791
UBA52	0.8452	0.1548	1.69744	-0.176101	FALSE	0.810229
LAMP5	0.845	0.155	1.69591	-0.669699	FALSE	0.809668
RPH3AL	0.845	0.155	1.69591	0.41853	FALSE	0.809668
SPON1	0.845	0.155	1.69591	0.364841	FALSE	0.809668
SLC7A14-AS1	0.8448	0.1552	1.69439	-0.130908	FALSE	0.809108
SLC25A43	0.8448	0.1552	1.69439	0.0424862	FALSE	0.809108
NEAT1	0.8448	0.1552	1.69439	0.190372	FALSE	0.809108
KCNMB2-AS1	0.8448	0.1552	1.69439	-0.44473	FALSE	0.809108
ADAMTS17	0.8446	0.1554	1.69286	0.262263	FALSE	0.808549
HS3ST5	0.8442	0.1558	1.68982	0.390709	FALSE	0.807433
MCC	0.8442	0.1558	1.68982	-0.350357	FALSE	0.807433
GPX4	0.8442	0.1558	1.68982	-0.291671	FALSE	0.807433
AC011287.1	0.8442	0.1558	1.68982	0.00351048	FALSE	0.807433
IL16	0.8442	0.1558	1.68982	-0.0724611	FALSE	0.807433
LINC02196	0.844	0.156	1.6883	-0.391051	FALSE	0.806875
HIST1H2AC	0.844	0.156	1.6883	-0.361683	FALSE	0.806875
SPOCK3	0.8438	0.1562	1.68678	0.414687	FALSE	0.806319
DCDC1	0.8438	0.1562	1.68678	0.151058	FALSE	0.806319
LINC01340	0.8436	0.1564	1.68526	-0.352031	FALSE	0.805763
CSGALNACT1	0.8436	0.1564	1.68526	0.291708	FALSE	0.805763
VAMP2	0.8436	0.1564	1.68526	-0.248564	FALSE	0.805763
AL136441.1	0.8434	0.1566	1.68375	0.156667	FALSE	0.805208
CDKN2B-AS1	0.8432	0.1568	1.68223	0.285621	FALSE	0.804654
LINC01483	0.8432	0.1568	1.68223	-0.188283	FALSE	0.804654
LINC01811	0.8432	0.1568	1.68223	0.125274	FALSE	0.804654
SCG2	0.8432	0.1568	1.68223	-0.311507	FALSE	0.804654
RMST	0.843	0.157	1.68072	0.133379	FALSE	0.8041
PLXDC2	0.843	0.157	1.68072	0.0519929	FALSE	0.8041
AL135878.1	0.8426	0.1574	1.6777	-0.0389538	FALSE	0.802995
AC067956.1	0.8424	0.1576	1.67619	0.0484052	FALSE	0.802444
PCDH15	0.8424	0.1576	1.67619	0.246877	FALSE	0.802444
SLC2A14	0.842	0.158	1.67318	-0.382739	FALSE	0.801343
OCA2	0.8418	0.1582	1.67168	-0.177239	FALSE	0.800794
RPS2	0.8418	0.1582	1.67168	-0.388057	FALSE	0.800794
LINC00907	0.8414	0.1586	1.66868	-0.494677	FALSE	0.799697
UFL1-AS1	0.8414	0.1586	1.66868	-0.526393	FALSE	0.799697
MIR3681HG	0.8404	0.1596	1.66121	0.0138168	FALSE	0.796967
LINC01411	0.84	0.16	1.65823	0.0998793	FALSE	0.79588
TUBA1A	0.84	0.16	1.65823	-0.34983	FALSE	0.79588
AC244131.2	0.84	0.16	1.65823	0.138512	FALSE	0.79588
AL024495.1	0.84	0.16	1.65823	0.548762	FALSE	0.79588
FILIP1	0.84	0.16	1.65823	-0.163285	FALSE	0.79588
AC021851.2	0.8396	0.1604	1.65525	0.105623	FALSE	0.794796
TRPV3	0.8396	0.1604	1.65525	0.0817938	FALSE	0.794796
ARHGAP25	0.8396	0.1604	1.65525	0.165313	FALSE	0.794796
ARRDC3-AS1	0.8394	0.1606	1.65377	-0.534154	FALSE	0.794254
RPL17	0.8394	0.1606	1.65377	-0.473845	FALSE	0.794254
AC246817.2	0.8394	0.1606	1.65377	0.203682	FALSE	0.794254
ROR2	0.8392	0.1608	1.65229	-0.261774	FALSE	0.793714
AC002070.1	0.839	0.161	1.65081	-0.483407	FALSE	0.793174
FHOD3	0.8388	0.1612	1.64933	0.312973	FALSE	0.792635
TMEM63A	0.8388	0.1612	1.64933	0.494355	FALSE	0.792635
ATP6V0D2	0.8388	0.1612	1.64933	-0.0876584	FALSE	0.792635
LAMA2	0.8386	0.1614	1.64785	-0.0339222	FALSE	0.792096
KLRD1	0.8386	0.1614	1.64785	0.0172467	FALSE	0.792096
RAB31	0.8386	0.1614	1.64785	0.0293374	FALSE	0.792096
SEL1L3	0.8384	0.1616	1.64637	0.0452261	FALSE	0.791559
BICC1	0.8384	0.1616	1.64637	0.315441	FALSE	0.791559
AC096577.1	0.8382	0.1618	1.6449	0.138835	FALSE	0.791021
DACH1	0.8382	0.1618	1.6449	0.0380559	FALSE	0.791021
STEAP1B	0.8382	0.1618	1.6449	0.415578	FALSE	0.791021
ZEB1-AS1	0.838	0.162	1.64342	-0.121659	FALSE	0.790485
LINC01088	0.8378	0.1622	1.64195	0.166224	FALSE	0.789949
ZNF804A	0.8378	0.1622	1.64195	0.218569	FALSE	0.789949
LRRIQ3	0.8376	0.1624	1.64048	-0.104733	FALSE	0.789414
AC104389.5	0.8376	0.1624	1.64048	0.288377	FALSE	0.789414
RYR3	0.8372	0.1628	1.63754	0.397237	FALSE	0.788346
LMCD1-AS1	0.8372	0.1628	1.63754	-0.324179	FALSE	0.788346
RAB37	0.8372	0.1628	1.63754	0.117311	FALSE	0.788346
OTOGL	0.8372	0.1628	1.63754	-0.227798	FALSE	0.788346
AC002460.2	0.837	0.163	1.63607	-0.329458	FALSE	0.787812
EPHA7	0.837	0.163	1.63607	0.203946	FALSE	0.787812
TLE4	0.837	0.163	1.63607	-0.00983047	FALSE	0.787812
AL050403.2	0.837	0.163	1.63607	-0.213301	FALSE	0.787812
AL022151.1	0.837	0.163	1.63607	-0.328094	FALSE	0.787812
BACE2	0.837	0.163	1.63607	-0.00664759	FALSE	0.787812
DLEU1	0.8366	0.1634	1.63314	-0.245263	FALSE	0.786748
LINC02006	0.8364	0.1636	1.63168	-0.121883	FALSE	0.786217
CLSTN2	0.8362	0.1638	1.63022	-0.194864	FALSE	0.785686
KIF6	0.8356	0.1644	1.62585	-0.194828	FALSE	0.784098
AL390957.1	0.8356	0.1644	1.62585	-0.368715	FALSE	0.784098
MYO3A	0.8352	0.1648	1.62294	-0.32826	FALSE	0.783043
GRM1	0.835	0.165	1.62149	0.298404	FALSE	0.782516
AC106729.1	0.835	0.165	1.62149	0.36819	FALSE	0.782516
AHNAK	0.8346	0.1654	1.61859	0.238252	FALSE	0.781464
DKK2	0.834	0.166	1.61425	0.341419	FALSE	0.779892
FRMD5	0.834	0.166	1.61425	0.0673323	FALSE	0.779892
AL110114.1	0.8338	0.1662	1.6128	-0.329211	FALSE	0.779369
AC024901.1	0.8332	0.1668	1.60848	-0.526401	FALSE	0.777804
AC096570.1	0.8328	0.1672	1.6056	-0.139242	FALSE	0.776764
AC246817.1	0.8328	0.1672	1.6056	0.174581	FALSE	0.776764
AC092844.1	0.8326	0.1674	1.60417	-0.0372214	FALSE	0.776245
AL078459.1	0.8324	0.1676	1.60273	-0.0236154	FALSE	0.775726
AC090993.1	0.8324	0.1676	1.60273	-0.0169148	FALSE	0.775726
AC096711.2	0.8322	0.1678	1.6013	0.0951495	FALSE	0.775208
AC013287.1	0.8322	0.1678	1.6013	0.242194	FALSE	0.775208
CYP1B1-AS1	0.8318	0.1682	1.59844	0.181763	FALSE	0.774174
AP000943.2	0.8318	0.1682	1.59844	-0.199808	FALSE	0.774174
DLX6-AS1	0.8318	0.1682	1.59844	-0.574662	FALSE	0.774174
AL137024.1	0.8318	0.1682	1.59844	0.0861177	FALSE	0.774174
CKB	0.8316	0.1684	1.59701	-0.192776	FALSE	0.773658
AC004160.1	0.8314	0.1686	1.59558	-0.534418	FALSE	0.773142
MEIKIN	0.8314	0.1686	1.59558	-0.338978	FALSE	0.773142
AL137009.1	0.8312	0.1688	1.59416	-0.531159	FALSE	0.772628
TPRG1	0.831	0.169	1.59273	0.305984	FALSE	0.772113
EGFL7	0.831	0.169	1.59273	-0.277197	FALSE	0.772113
LINC01524	0.8304	0.1696	1.58846	-0.0275116	FALSE	0.770574
LINC02646	0.8304	0.1696	1.58846	-0.224747	FALSE	0.770574
GREM2	0.83	0.17	1.58563	0.334033	FALSE	0.769551
AL133346.1	0.8298	0.1702	1.58421	-0.260123	FALSE	0.76904
LINC01358	0.8296	0.1704	1.58279	-0.0998483	FALSE	0.76853
AC093865.1	0.8296	0.1704	1.58279	0.343621	FALSE	0.76853
ENC1	0.8294	0.1706	1.58138	-0.325882	FALSE	0.768021
CTNNA3	0.829	0.171	1.57856	-0.344032	FALSE	0.767004
CPNE4	0.8288	0.1712	1.57715	0.00999308	FALSE	0.766496
C9orf147	0.8288	0.1712	1.57715	-0.0455985	FALSE	0.766496
PARD3B	0.8286	0.1714	1.57574	-0.0675981	FALSE	0.765989
LINC00534	0.8282	0.1718	1.57292	-0.470032	FALSE	0.764977
LINC00326	0.8278	0.1722	1.57011	-0.171992	FALSE	0.763967
AC092969.1	0.8276	0.1724	1.56871	-0.0683761	FALSE	0.763463
LINC02458	0.8276	0.1724	1.56871	-0.0672159	FALSE	0.763463
AC124947.1	0.8274	0.1726	1.56731	0.20201	FALSE	0.762959
RFC3	0.8274	0.1726	1.56731	0.317944	FALSE	0.762959
AC003044.1	0.8274	0.1726	1.56731	-0.270649	FALSE	0.762959
ERVMER61-1	0.8272	0.1728	1.56591	0.204153	FALSE	0.762456
LURAP1L-AS1	0.8268	0.1732	1.56312	-0.097743	FALSE	0.761452
CORIN	0.8268	0.1732	1.56312	-0.231845	FALSE	0.761452
FAM107B	0.8268	0.1732	1.56312	0.535866	FALSE	0.761452
AL445250.1	0.8268	0.1732	1.56312	0.3846	FALSE	0.761452
LINC01344	0.8266	0.1734	1.56172	-0.459231	FALSE	0.760951
GPC3	0.8266	0.1734	1.56172	0.160253	FALSE	0.760951
GLI3	0.8264	0.1736	1.56033	0.0115404	FALSE	0.76045
LONRF3	0.8262	0.1738	1.55893	0.316205	FALSE	0.75995
AL391840.1	0.8262	0.1738	1.55893	-0.0804744	FALSE	0.75995
NHSL1	0.826	0.174	1.55754	-0.191809	FALSE	0.759451
CYP7B1	0.8258	0.1742	1.55615	0.233815	FALSE	0.758952
PKN2-AS1	0.8256	0.1744	1.55476	-0.417007	FALSE	0.758454
ADAMTS9-AS2	0.8254	0.1746	1.55337	0.366221	FALSE	0.757956
TENM2	0.8254	0.1746	1.55337	0.0461366	FALSE	0.757956
SNAP25-AS1	0.825	0.175	1.5506	-0.562423	FALSE	0.756962
DPP10	0.8248	0.1752	1.54921	-0.00584769	FALSE	0.756466
LINC00271	0.8246	0.1754	1.54783	-0.230859	FALSE	0.75597
ANKRD30B	0.8246	0.1754	1.54783	0.0896549	FALSE	0.75597
DPH6-DT	0.8244	0.1756	1.54645	-0.0702176	FALSE	0.755475
PRKG2	0.824	0.176	1.54369	-0.0825186	FALSE	0.754487
MALRD1	0.824	0.176	1.54369	-0.228582	FALSE	0.754487
DPH6	0.8238	0.1762	1.54231	-0.321466	FALSE	0.753994
AL591519.1	0.8238	0.1762	1.54231	0.00735521	FALSE	0.753994
LMO3	0.8238	0.1762	1.54231	0.469079	FALSE	0.753994
CPE	0.8238	0.1762	1.54231	0.140145	FALSE	0.753994
SULF2	0.823	0.177	1.53681	0.217757	FALSE	0.752027
PDLIM5	0.823	0.177	1.53681	0.228341	FALSE	0.752027
DDAH1	0.8228	0.1772	1.53543	0.099658	FALSE	0.751536
ADAMTS9	0.8226	0.1774	1.53406	-0.170778	FALSE	0.751046
FER1L6-AS2	0.8226	0.1774	1.53406	-0.0394659	FALSE	0.751046
NCAM2	0.8224	0.1776	1.53269	0.339093	FALSE	0.750557
LINC01135	0.8222	0.1778	1.53132	0.130205	FALSE	0.750068
NES	0.8222	0.1778	1.53132	0.0523744	FALSE	0.750068
ETS2	0.8218	0.1782	1.52859	0.00153923	FALSE	0.749092
MSN	0.8216	0.1784	1.52723	0.244218	FALSE	0.748605
TGFA	0.8214	0.1786	1.52586	0.010427	FALSE	0.748119
AC092535.4	0.8214	0.1786	1.52586	0.136734	FALSE	0.748119
LIX1-AS1	0.8212	0.1788	1.5245	-0.692029	FALSE	0.747632
AC097460.1	0.821	0.179	1.52314	-0.18171	FALSE	0.747147
LINC01117	0.821	0.179	1.52314	-0.311197	FALSE	0.747147
BAALC-AS1	0.8208	0.1792	1.52178	-0.183479	FALSE	0.746662
ZFPM2	0.8208	0.1792	1.52178	0.390042	FALSE	0.746662
AC098829.1	0.8206	0.1794	1.52042	-0.0026722	FALSE	0.746178
ENPP2	0.8202	0.1798	1.5177	0.266553	FALSE	0.74521
ZBTB20	0.8196	0.1804	1.51364	0.0867305	FALSE	0.743763
MIR2052HG	0.8186	0.1814	1.50689	-0.00661945	FALSE	0.741363
EDIL3	0.8184	0.1816	1.50554	0.182227	FALSE	0.740884
AC104088.1	0.8178	0.1822	1.50151	0.0859513	FALSE	0.739452
CPQ	0.8176	0.1824	1.50017	-0.211469	FALSE	0.738975
PRSS23	0.8174	0.1826	1.49883	-0.388104	FALSE	0.738499
COL23A1	0.8174	0.1826	1.49883	0.12433	FALSE	0.738499
SLC5A4-AS1	0.8172	0.1828	1.49749	0.339493	FALSE	0.738024
LINC02698	0.8164	0.1836	1.49214	0.0947194	FALSE	0.736127
GNA14	0.8162	0.1838	1.49081	-0.13657	FALSE	0.735654
PKIA-AS1	0.8162	0.1838	1.49081	-0.235533	FALSE	0.735654
ESRRB	0.816	0.184	1.48948	-0.289546	FALSE	0.735182
AC002069.2	0.816	0.184	1.48948	0.0449901	FALSE	0.735182
CCDC144A	0.8156	0.1844	1.48682	0.523804	FALSE	0.734239
RYR1	0.8156	0.1844	1.48682	0.123692	FALSE	0.734239
AC009522.1	0.8154	0.1846	1.48549	-0.253793	FALSE	0.733768
AC138627.1	0.8154	0.1846	1.48549	-0.427014	FALSE	0.733768
BCAR3	0.8152	0.1848	1.48416	-0.0781117	FALSE	0.733298
GFRA1	0.8152	0.1848	1.48416	-0.208364	FALSE	0.733298
HHAT	0.815	0.185	1.48283	0.138155	FALSE	0.732828
GLIS3	0.8148	0.1852	1.48151	-0.51904	FALSE	0.732359
AL391117.1	0.8142	0.1858	1.47754	-0.218969	FALSE	0.730954
BASP1-AS1	0.8142	0.1858	1.47754	0.370296	FALSE	0.730954
CNTNAP3B	0.814	0.186	1.47621	-0.107522	FALSE	0.730487
PLCL1	0.8138	0.1862	1.47489	0.239348	FALSE	0.73002
AC011447.3	0.8138	0.1862	1.47489	0.0652337	FALSE	0.73002
P2RY12	0.8136	0.1864	1.47357	0.147092	FALSE	0.729554
ALCAM	0.8132	0.1868	1.47094	0.263825	FALSE	0.728623
RASGEF1C	0.8128	0.1872	1.46831	-0.229363	FALSE	0.727694
AC020687.1	0.8126	0.1874	1.46699	-0.0416646	FALSE	0.72723
AL592146.2	0.8124	0.1876	1.46568	-0.0641489	FALSE	0.726767
LINC01301	0.8124	0.1876	1.46568	-0.501295	FALSE	0.726767
AC068722.1	0.812	0.188	1.46306	0.281841	FALSE	0.725842
AL157886.1	0.8112	0.1888	1.45783	-0.350276	FALSE	0.723998
CCDC26	0.8108	0.1892	1.45522	0.0909877	FALSE	0.723079
AC078923.1	0.8108	0.1892	1.45522	-0.185017	FALSE	0.723079
LINC00276	0.8108	0.1892	1.45522	-0.311563	FALSE	0.723079
THSD4	0.81	0.19	1.45001	0.289231	FALSE	0.721246
GPC5	0.81	0.19	1.45001	0.214778	FALSE	0.721246
DIO2	0.8096	0.1904	1.44741	-0.254975	FALSE	0.720333
TMEM163	0.8094	0.1906	1.44612	0.103129	FALSE	0.719877
AOAH	0.8094	0.1906	1.44612	-0.248835	FALSE	0.719877
SLC22A10	0.8092	0.1908	1.44482	0.258632	FALSE	0.719422
RUNX1	0.809	0.191	1.44353	0.0435185	FALSE	0.718967
AC093523.1	0.8086	0.1914	1.44094	0.37739	FALSE	0.718058
PLIN2	0.8082	0.1918	1.43836	0.308501	FALSE	0.717151
ANO4	0.8082	0.1918	1.43836	-0.217062	FALSE	0.717151
AC138123.1	0.808	0.192	1.43707	-0.0430083	FALSE	0.716699
LINC02328	0.808	0.192	1.43707	-0.267558	FALSE	0.716699
CLIC5	0.8068	0.1932	1.42935	-0.0818152	FALSE	0.713993
MIR646HG	0.8068	0.1932	1.42935	-0.158567	FALSE	0.713993
PTK7	0.8068	0.1932	1.42935	0.260298	FALSE	0.713993
ARHGAP10	0.8056	0.1944	1.42167	0.427322	FALSE	0.711304
MYO3B	0.8056	0.1944	1.42167	-0.190741	FALSE	0.711304
AL136366.1	0.805	0.195	1.41784	-0.133597	FALSE	0.709965
GABRA6	0.805	0.195	1.41784	-0.335228	FALSE	0.709965
SAMD12-AS1	0.8044	0.1956	1.41402	-0.35435	FALSE	0.708631
IQGAP2	0.8038	0.1962	1.41022	0.0982175	FALSE	0.707301
ZFHX4	0.8034	0.1966	1.40768	-0.122601	FALSE	0.706416
TENM1	0.802	0.198	1.39884	0.310378	FALSE	0.703335
AC073475.1	0.802	0.198	1.39884	-0.326535	FALSE	0.703335
AC076968.2	0.8016	0.1984	1.39632	0.127358	FALSE	0.702458
LINC00578	0.8016	0.1984	1.39632	-0.25841	FALSE	0.702458
KDM2B-DT	0.8012	0.1988	1.39381	0.118618	FALSE	0.701584
PCAT1	0.801	0.199	1.39256	0.162833	FALSE	0.701147
TMEM144	0.8006	0.1994	1.39005	-0.00728178	FALSE	0.700275
SNHG25	0.8004	0.1996	1.3888	0.102036	FALSE	0.699839
ARHGEF28	0.8004	0.1996	1.3888	-0.230287	FALSE	0.699839
CCNH	0.8002	0.1998	1.38754	0.323111	FALSE	0.699405
CEMIP	0.8002	0.1998	1.38754	-0.259327	FALSE	0.699405
CECR2	0.7998	0.2002	1.38504	0.310817	FALSE	0.698536
AC105411.1	0.7996	0.2004	1.3838	-0.377559	FALSE	0.698102
AC109927.1	0.7994	0.2006	1.38255	0.165451	FALSE	0.697669
LINC02246	0.7992	0.2008	1.3813	0.0111585	FALSE	0.697236
AC105290.1	0.7992	0.2008	1.3813	-0.0404253	FALSE	0.697236
AL132780.1	0.7988	0.2012	1.37881	0.163506	FALSE	0.696372
AC130324.2	0.7982	0.2018	1.37508	0.0605264	FALSE	0.695079
AK7	0.7976	0.2024	1.37136	-0.0208468	FALSE	0.693789
AL354696.2	0.7976	0.2024	1.37136	-0.192359	FALSE	0.693789
HSP90AA1	0.7974	0.2026	1.37012	-0.152013	FALSE	0.693361
IKBIP	0.7972	0.2028	1.36889	0.24582	FALSE	0.692932
AC073050.1	0.7972	0.2028	1.36889	0.265508	FALSE	0.692932
AC012178.1	0.797	0.203	1.36765	-0.409723	FALSE	0.692504
AC008014.1	0.7968	0.2032	1.36641	-0.470991	FALSE	0.692076
AL359232.1	0.7964	0.2036	1.36394	-0.221953	FALSE	0.691222
DCC	0.7964	0.2036	1.36394	-0.246935	FALSE	0.691222
AL139317.5	0.7964	0.2036	1.36394	-0.298895	FALSE	0.691222
ENOX2	0.7962	0.2038	1.36271	-0.163841	FALSE	0.690796
AF165147.1	0.7962	0.2038	1.36271	-0.144451	FALSE	0.690796
AQP4-AS1	0.796	0.204	1.36148	-0.32942	FALSE	0.69037
AC114971.1	0.796	0.204	1.36148	-0.237426	FALSE	0.69037
AL445433.2	0.7946	0.2054	1.35288	-0.392249	FALSE	0.6874
PLCH1	0.7946	0.2054	1.35288	0.0588484	FALSE	0.6874
AC012063.1	0.7942	0.2058	1.35043	-0.292867	FALSE	0.686555
AC114763.1	0.7942	0.2058	1.35043	-0.343425	FALSE	0.686555
DRAIC	0.7938	0.2062	1.34798	-0.3332	FALSE	0.685711
SCN11A	0.7932	0.2068	1.34432	-0.203886	FALSE	0.684449
AC073332.1	0.7912	0.2088	1.33217	0.0961869	FALSE	0.68027
HIP1	0.791	0.209	1.33096	0.0339289	FALSE	0.679854
AC008050.1	0.7904	0.2096	1.32734	0.0770111	FALSE	0.678609
AC078881.1	0.7894	0.2106	1.32131	-0.0360641	FALSE	0.676542
LINC00598	0.7894	0.2106	1.32131	0.0600724	FALSE	0.676542
AC034195.1	0.7894	0.2106	1.32131	0.0126739	FALSE	0.676542
BRCA1	0.789	0.211	1.31891	-0.222129	FALSE	0.675718
AL138720.1	0.7872	0.2128	1.30813	0.19573	FALSE	0.672028
BDNF-AS	0.7872	0.2128	1.30813	-0.347624	FALSE	0.672028
LINC01725	0.787	0.213	1.30694	-0.0187297	FALSE	0.67162
C5orf63	0.7862	0.2138	1.30217	0.36418	FALSE	0.669992
AL356108.1	0.7854	0.2146	1.29742	-0.319795	FALSE	0.66837
ZRANB2-AS2	0.785	0.215	1.29505	-0.423981	FALSE	0.667562
PUDP	0.7848	0.2152	1.29386	-0.220013	FALSE	0.667158
LINC02112	0.7846	0.2154	1.29268	-0.0598316	FALSE	0.666754
TCERG1L	0.7832	0.2168	1.28441	0.0192204	FALSE	0.663941
USH2A	0.7826	0.2174	1.28088	0.129953	FALSE	0.66274
LINC00504	0.782	0.218	1.27736	-0.250667	FALSE	0.661544
AL442163.1	0.782	0.218	1.27736	-0.0408816	FALSE	0.661544
LDLRAD4	0.782	0.218	1.27736	0.455462	FALSE	0.661544
ARHGAP28	0.7808	0.2192	1.27033	0.16332	FALSE	0.659159
AP001341.1	0.7792	0.2208	1.26101	-0.201686	FALSE	0.656001
SNCAIP	0.7788	0.2212	1.25869	-0.21068	FALSE	0.655215
DIRC3	0.7786	0.2214	1.25753	0.191838	FALSE	0.654822
AC079298.3	0.7782	0.2218	1.25521	-0.0824218	FALSE	0.654038
LUZP2	0.7778	0.2222	1.25289	0.286491	FALSE	0.653256
ABCC4	0.7768	0.2232	1.24711	-0.015471	FALSE	0.651306
FGD4	0.7766	0.2234	1.24596	0.172342	FALSE	0.650917
WWTR1	0.776	0.224	1.24251	-0.196714	FALSE	0.649752
LINC01500	0.7758	0.2242	1.24136	0.0539818	FALSE	0.649364
RASGEF1B	0.7758	0.2242	1.24136	-0.0637717	FALSE	0.649364
SUGCT	0.7756	0.2244	1.24021	-0.205017	FALSE	0.648977
THSD7A	0.7754	0.2246	1.23906	-0.218555	FALSE	0.64859
LYPLAL1-DT	0.7754	0.2246	1.23906	0.0360293	FALSE	0.64859
DLC1	0.7746	0.2254	1.23447	-0.0649262	FALSE	0.647046
SUCLG2-AS1	0.7744	0.2256	1.23332	-0.236279	FALSE	0.646661
HCRTR2	0.7738	0.2262	1.22989	-0.150246	FALSE	0.645507
KCNQ1OT1	0.7734	0.2266	1.22761	-0.161246	FALSE	0.64474
LINC01414	0.773	0.227	1.22533	0.0218029	FALSE	0.643974
MTAP	0.772	0.228	1.21964	-0.0300798	FALSE	0.642065
CLMN	0.7712	0.2288	1.2151	0.142109	FALSE	0.640544
CA3-AS1	0.771	0.229	1.21397	-0.227338	FALSE	0.640165
LINC01122	0.7698	0.2302	1.20718	0.00380468	FALSE	0.637895
LINC02224	0.7696	0.2304	1.20605	0.0874929	FALSE	0.637518
AC124854.1	0.7692	0.2308	1.2038	-0.0799546	FALSE	0.636764
AC116362.1	0.7688	0.2312	1.20155	0.236392	FALSE	0.636012
TUBA1C	0.7688	0.2312	1.20155	-0.0874038	FALSE	0.636012
SHLD1	0.7676	0.2324	1.19481	0.023313	FALSE	0.633764
AC079142.1	0.7676	0.2324	1.19481	-0.245916	FALSE	0.633764
NEB	0.7674	0.2326	1.19369	0.221711	FALSE	0.63339
STARD4-AS1	0.7666	0.2334	1.18921	-0.152161	FALSE	0.631899
AC008571.2	0.766	0.234	1.18586	-0.276474	FALSE	0.630784
LINC00836	0.7658	0.2342	1.18475	0.267983	FALSE	0.630413
ZFHX3	0.7656	0.2344	1.18363	-0.263282	FALSE	0.630042
AC010884.1	0.7654	0.2346	1.18252	-0.108231	FALSE	0.629672
AC092944.1	0.7648	0.2352	1.17918	-0.208115	FALSE	0.628563
AP002989.1	0.7632	0.2368	1.1703	0.140044	FALSE	0.625618
CASC2	0.7628	0.2372	1.16809	-0.225866	FALSE	0.624885
LINC00571	0.7622	0.2378	1.16478	-0.306506	FALSE	0.623788
AL365295.1	0.762	0.238	1.16368	-0.18806	FALSE	0.623423
AC104123.1	0.7616	0.2384	1.16147	0.0114818	FALSE	0.622694
MIR4500HG	0.7614	0.2386	1.16037	-0.06041	FALSE	0.62233
TESK2	0.761	0.239	1.15817	0.150775	FALSE	0.621602
AC108169.1	0.7606	0.2394	1.15597	-0.132358	FALSE	0.620876
MYOM1	0.7602	0.2398	1.15378	0.04565	FALSE	0.620151
CARMIL1	0.7598	0.2402	1.15158	-0.128173	FALSE	0.619427
TEX9	0.7592	0.2408	1.1483	-0.174809	FALSE	0.618344
AC073569.2	0.759	0.241	1.1472	0.0877371	FALSE	0.617983
MID1	0.7588	0.2412	1.14611	-0.186998	FALSE	0.617623
AC003991.1	0.7582	0.2418	1.14284	-0.0340147	FALSE	0.616544
LRRTM4	0.7574	0.2426	1.13848	0.0326798	FALSE	0.615109
POU2F2	0.7566	0.2434	1.13413	-0.0309191	FALSE	0.613679
LINC00511	0.7562	0.2438	1.13196	0.0328026	FALSE	0.612966
AC027097.2	0.7562	0.2438	1.13196	-0.0374346	FALSE	0.612966
AP000446.1	0.7562	0.2438	1.13196	-0.168198	FALSE	0.612966
ADD3-AS1	0.7554	0.2446	1.12762	-0.0225229	FALSE	0.611544
PHF21B	0.7552	0.2448	1.12654	-0.214695	FALSE	0.611189
CXXC4-AS1	0.754	0.246	1.12006	-0.243301	FALSE	0.609065
AC104596.1	0.7538	0.2462	1.11898	-0.142825	FALSE	0.608712
MYO1D	0.7536	0.2464	1.11791	0.103664	FALSE	0.608359
LINC00970	0.7536	0.2464	1.11791	0.0952268	FALSE	0.608359
STS	0.7508	0.2492	1.10288	-0.226782	FALSE	0.603452
RAB39A	0.7492	0.2508	1.09435	0.0601096	FALSE	0.600672
LINC01933	0.7486	0.2514	1.09116	-0.168842	FALSE	0.599635
ZNF521	0.7474	0.2526	1.08479	-0.171053	FALSE	0.597567
AL354740.1	0.7472	0.2528	1.08373	-0.290039	FALSE	0.597223
IQCH	0.7468	0.2532	1.08162	-0.225452	FALSE	0.596536
EBF4	0.744	0.256	1.06686	0.000631809	FALSE	0.59176
AC011346.1	0.743	0.257	1.06162	-0.201216	FALSE	0.590067
SWI5	0.7428	0.2572	1.06057	-0.0520182	FALSE	0.589729
HDAC2-AS2	0.7426	0.2574	1.05953	-0.0637464	FALSE	0.589391
AC007364.1	0.7424	0.2576	1.05848	-0.170743	FALSE	0.589054
AC113383.1	0.7416	0.2584	1.0543	0.0712519	FALSE	0.587707
AF279873.3	0.741	0.259	1.05117	0.146719	FALSE	0.5867
MROH8	0.737	0.263	1.03043	0.0576091	FALSE	0.580044
AL050309.1	0.7362	0.2638	1.02631	0.0350885	FALSE	0.578725
C21orf62-AS1	0.7342	0.2658	1.01604	-0.117336	FALSE	0.575445
WNT2B	0.7326	0.2674	1.00785	-0.240012	FALSE	0.572839
BTBD11	0.7326	0.2674	1.00785	-0.0108747	FALSE	0.572839
AL157911.1	0.7324	0.2676	1.00683	-0.302496	FALSE	0.572514
AL049828.1	0.7318	0.2682	1.00377	-0.120153	FALSE	0.571541
STXBP5-AS1	0.7316	0.2684	1.00276	0.28925	FALSE	0.571217
PPP1R42	0.7286	0.2714	0.987531	-0.203536	FALSE	0.56639
FANCC	0.7276	0.2724	0.98248	0.0655298	FALSE	0.564793
VWC2L	0.726	0.274	0.974422	-0.0331354	FALSE	0.562249
MAMDC2-AS1	0.725	0.275	0.969401	-0.201457	FALSE	0.560667
PPARGC1A	0.7244	0.2756	0.966393	-0.0356393	FALSE	0.559721
GRID2	0.7226	0.2774	0.957395	0.122867	FALSE	0.556894
C16orf95	0.721	0.279	0.949427	-0.185051	FALSE	0.554396
AC073529.1	0.7204	0.2796	0.946447	0.0628963	FALSE	0.553463
AC008105.3	0.7184	0.2816	0.936539	-0.00901699	FALSE	0.550367
SPANXA2-OT1	0.7166	0.2834	0.927658	-0.0638266	FALSE	0.5476
EGLN3	0.7142	0.2858	0.915871	-0.264538	FALSE	0.543938
TCF7L2	0.7138	0.2862	0.913912	-0.130557	FALSE	0.54333
HS6ST2	0.7124	0.2876	0.907069	-0.23325	FALSE	0.541211
AC026341.1	0.7116	0.2884	0.903168	-0.171595	FALSE	0.540005
STPG2	0.709	0.291	0.890532	-0.208497	FALSE	0.536107
POT1-AS1	0.7012	0.2988	0.853019	0.122901	FALSE	0.524619
LRRC4C	0.7006	0.2994	0.850157	0.185404	FALSE	0.523748
RANBP17	0.7004	0.2996	0.849203	0.107666	FALSE	0.523458
AC106793.1	0.6974	0.3026	0.834947	-0.201976	FALSE	0.519131
AC079385.1	0.695	0.305	0.8236	-0.208965	FALSE	0.5157
EFCAB11	0.6946	0.3054	0.821714	-0.0684652	FALSE	0.515131
AL139807.1	0.687	0.313	0.786131	-0.0817437	FALSE	0.504456
SLC25A21	0.686	0.314	0.781485	-0.0332241	FALSE	0.50307
CRADD	0.6728	0.3272	0.720876	-0.198756	FALSE	0.485187
AC090578.1	0.6698	0.3302	0.707281	-0.0495262	FALSE	0.481223
MIATNB	0.669	0.331	0.703666	-0.0141559	FALSE	0.480172
NAALADL2	0.6664	0.3336	0.691947	0.0221183	FALSE	0.476774
AC006299.1	0.6658	0.3342	0.68925	0.0832419	FALSE	0.475994
NPAS3	0.6648	0.3352	0.684759	0.11056	FALSE	0.474696
CAMKMT	0.6618	0.3382	0.671326	-0.104488	FALSE	0.470826
AC013652.1	0.6594	0.3406	0.660622	0.00874901	FALSE	0.467755
ZNF365	0.6586	0.3414	0.657062	0.0484529	FALSE	0.466736
HULC	0.656	0.344	0.645519	0.0053072	FALSE	0.463442
LINC01505	0.6372	0.3628	0.563232	-0.124572	FALSE	0.440333
RAD51B	0.6296	0.3704	0.530501	0.0442924	FALSE	0.431329

## Sheet: Pvalb
	proba_de	proba_not_de	bayes_factor	lfc_median	is_de_fdr_0.05	log10_pscore
MTRNR2L1	0.9694	0.0306	3.45568	3.26115	TRUE	1.51428
AC093765.2	0.9602	0.0398	3.18327	-0.126461	TRUE	1.40012
ZNF385D-AS2	0.956	0.044	3.07857	-0.731134	TRUE	1.35655
MT-ND3	0.9524	0.0476	2.99615	2.20573	TRUE	1.32239
EPHA3	0.9524	0.0476	2.99615	0.347144	TRUE	1.32239
MT-ATP8	0.952	0.048	2.98736	2.50824	TRUE	1.31876
MT-ATP6	0.9518	0.0482	2.983	2.03693	TRUE	1.31695
MT-ND4	0.9516	0.0484	2.97864	1.87971	TRUE	1.31515
MEPE	0.9512	0.0488	2.96999	0.43805	TRUE	1.31158
DPP10-AS3	0.9512	0.0488	2.96999	-1.53	TRUE	1.31158
PIEZO2	0.951	0.049	2.96569	-0.130353	TRUE	1.3098
ANOS1	0.951	0.049	2.96569	0.434531	TRUE	1.3098
CHRM2	0.9504	0.0496	2.95289	-0.451666	TRUE	1.30452
MTRNR2L12	0.9502	0.0498	2.94866	1.76854	TRUE	1.30277
AC016042.1	0.9498	0.0502	2.94024	-1.52192	TRUE	1.2993
AC093610.1	0.9498	0.0502	2.94024	-1.3431	TRUE	1.2993
KCNK13	0.9496	0.0504	2.93605	-0.037385	TRUE	1.29757
BCHE	0.9494	0.0506	2.93188	-0.253444	TRUE	1.29585
PRKCA-AS1	0.9494	0.0506	2.93188	-1.896	TRUE	1.29585
CA8	0.9486	0.0514	2.91535	0.614185	TRUE	1.28904
MT-CO3	0.9486	0.0514	2.91535	1.58936	TRUE	1.28904
VGF	0.9484	0.0516	2.91125	-1.99971	TRUE	1.28735
LINC01515	0.948	0.052	2.90311	0.990247	TRUE	1.284
AP003464.1	0.948	0.052	2.90311	-0.365542	TRUE	1.284
AC046195.2	0.9472	0.0528	2.887	-0.785136	TRUE	1.27737
MDFIC	0.9466	0.0534	2.87507	-0.244453	TRUE	1.27246
MT-ND4L	0.9464	0.0536	2.87112	1.9675	TRUE	1.27084
PCDH9-AS2	0.9462	0.0538	2.86718	-1.39364	TRUE	1.26922
AC040174.1	0.946	0.054	2.86326	-0.196123	TRUE	1.26761
TOX	0.9458	0.0542	2.85935	0.875331	TRUE	1.266
AC006974.2	0.9458	0.0542	2.85935	-0.679383	TRUE	1.266
MT-CYB	0.9458	0.0542	2.85935	1.69011	TRUE	1.266
L3MBTL4	0.945	0.055	2.84385	0.371102	TRUE	1.25964
MT-ND5	0.9448	0.0552	2.84001	1.71848	TRUE	1.25806
MT-CO2	0.9446	0.0554	2.83618	1.68285	FALSE	1.25649
PCDH17	0.9444	0.0556	2.83237	-0.410227	FALSE	1.25493
GPR149	0.9442	0.0558	2.82856	-0.432753	FALSE	1.25337
COBLL1	0.9442	0.0558	2.82856	-0.527156	FALSE	1.25337
IQGAP2	0.9442	0.0558	2.82856	-0.244336	FALSE	1.25337
AC012404.1	0.944	0.056	2.82477	-1.35561	FALSE	1.25181
ADAMTS12	0.9438	0.0562	2.821	0.619599	FALSE	1.25026
AL357873.1	0.9438	0.0562	2.821	-1.65457	FALSE	1.25026
GPC5-AS2	0.9438	0.0562	2.821	-1.06554	FALSE	1.25026
MT-ND2	0.9436	0.0564	2.81723	1.81788	FALSE	1.24872
MT-CO1	0.9432	0.0568	2.80974	1.33192	FALSE	1.24565
AC015923.1	0.9432	0.0568	2.80974	-1.57981	FALSE	1.24565
AL133346.1	0.943	0.057	2.80601	-0.677533	FALSE	1.24413
PCDH11Y	0.9428	0.0572	2.8023	-0.0413275	FALSE	1.2426
MME	0.9428	0.0572	2.8023	-0.49893	FALSE	1.2426
AC092490.2	0.9426	0.0574	2.7986	1.92452	FALSE	1.24109
AC139720.1	0.9426	0.0574	2.7986	-1.45899	FALSE	1.24109
KLHL14	0.942	0.058	2.78756	-1.18723	FALSE	1.23657
AC009264.1	0.942	0.058	2.78756	-0.928617	FALSE	1.23657
KIRREL1	0.942	0.058	2.78756	-0.15372	FALSE	1.23657
CDH8	0.9416	0.0584	2.78026	0.144947	FALSE	1.23359
KCNIP1	0.9412	0.0588	2.77301	0.110339	FALSE	1.23062
SYT10	0.9412	0.0588	2.77301	0.460489	FALSE	1.23062
LINC00960	0.941	0.059	2.76941	-1.49598	FALSE	1.22915
FP236383.3	0.941	0.059	2.76941	1.83165	FALSE	1.22915
ASTN2-AS1	0.941	0.059	2.76941	-1.38147	FALSE	1.22915
PTPRT	0.9408	0.0592	2.76581	0.721037	FALSE	1.22768
MT-ND1	0.9406	0.0594	2.76222	1.8047	FALSE	1.22621
GLP1R	0.9406	0.0594	2.76222	0.207516	FALSE	1.22621
AC073316.1	0.9404	0.0596	2.75865	0.122132	FALSE	1.22475
AL356737.2	0.9404	0.0596	2.75865	-1.1054	FALSE	1.22475
AC068051.1	0.9402	0.0598	2.75509	-1.39625	FALSE	1.2233
AC023590.1	0.94	0.06	2.75154	-1.39081	FALSE	1.22185
GABRG3-AS1	0.9396	0.0604	2.74446	-1.39318	FALSE	1.21896
SLC27A6	0.9394	0.0606	2.74095	-0.0858359	FALSE	1.21753
MARCH1	0.939	0.061	2.73394	-0.0427341	FALSE	1.21467
FAT4	0.939	0.061	2.73394	0.414045	FALSE	1.21467
ST7-AS2	0.939	0.061	2.73394	-1.30086	FALSE	1.21467
AC007389.1	0.9388	0.0612	2.73046	-1.98151	FALSE	1.21325
LINC01197	0.9386	0.0614	2.72698	0.258275	FALSE	1.21183
PVALB	0.9386	0.0614	2.72698	-0.455646	FALSE	1.21183
AP000462.1	0.9386	0.0614	2.72698	-1.69298	FALSE	1.21183
NMU	0.9384	0.0616	2.72351	-0.428279	FALSE	1.21042
PLA2G4A	0.9384	0.0616	2.72351	-0.69814	FALSE	1.21042
AC090579.1	0.9384	0.0616	2.72351	-1.35006	FALSE	1.21042
LINC01885	0.9382	0.0618	2.72006	-0.00147772	FALSE	1.20901
AC104803.1	0.9382	0.0618	2.72006	-1.1247	FALSE	1.20901
AC090709.1	0.938	0.062	2.71662	-1.2482	FALSE	1.20761
AC005040.2	0.938	0.062	2.71662	0.477566	FALSE	1.20761
EGFR	0.9378	0.0622	2.71318	0.068593	FALSE	1.20621
IL7	0.9376	0.0624	2.70976	-1.16176	FALSE	1.20482
POTEG	0.9374	0.0626	2.70634	1.94409	FALSE	1.20343
FP671120.4	0.9374	0.0626	2.70634	1.69767	FALSE	1.20343
C5orf63	0.9372	0.0628	2.70294	1.63659	FALSE	1.20204
AC091885.2	0.937	0.063	2.69955	-1.13163	FALSE	1.20066
KCNMB2-AS1	0.9368	0.0632	2.69617	-1.25824	FALSE	1.19928
CDH6	0.9368	0.0632	2.69617	-0.230226	FALSE	1.19928
AL355612.1	0.9368	0.0632	2.69617	-0.063468	FALSE	1.19928
SST	0.9362	0.0638	2.68608	-1.46036	FALSE	1.19518
SYNPR	0.9358	0.0642	2.6794	0.499472	FALSE	1.19246
AC069228.1	0.9356	0.0644	2.67607	-1.27484	FALSE	1.19111
AC111006.1	0.9356	0.0644	2.67607	0.416567	FALSE	1.19111
AP002370.2	0.9356	0.0644	2.67607	-1.40949	FALSE	1.19111
NRP2	0.9354	0.0646	2.67276	0.0262284	FALSE	1.18977
AC027018.1	0.9348	0.0652	2.66287	-1.37818	FALSE	1.18575
GRM8	0.9348	0.0652	2.66287	0.098489	FALSE	1.18575
ZFY	0.9348	0.0652	2.66287	0.938139	FALSE	1.18575
AC104827.1	0.9348	0.0652	2.66287	-1.26229	FALSE	1.18575
ZFPM2-AS1	0.9346	0.0654	2.6596	-0.986544	FALSE	1.18442
SEMA3D	0.9344	0.0656	2.65633	0.360737	FALSE	1.1831
LANCL1-AS1	0.9342	0.0658	2.65307	-0.957919	FALSE	1.18177
LINC01035	0.934	0.066	2.64982	-0.062602	FALSE	1.18046
AL136114.1	0.934	0.066	2.64982	-1.24854	FALSE	1.18046
AC053513.1	0.934	0.066	2.64982	-1.09027	FALSE	1.18046
AC008056.1	0.9336	0.0664	2.64335	-1.20454	FALSE	1.17783
SEMA6D	0.9336	0.0664	2.64335	0.104124	FALSE	1.17783
ADAMTS20	0.933	0.067	2.63371	-0.141062	FALSE	1.17393
AL157829.1	0.933	0.067	2.63371	-1.38528	FALSE	1.17393
AC025470.2	0.9328	0.0672	2.63052	0.81905	FALSE	1.17263
AC025508.1	0.9326	0.0674	2.62733	-0.961346	FALSE	1.17134
HTR1E	0.9326	0.0674	2.62733	0.319353	FALSE	1.17134
PDE4B	0.9326	0.0674	2.62733	-0.409787	FALSE	1.17134
CDH12	0.9324	0.0676	2.62415	-0.277471	FALSE	1.17005
AL354771.1	0.9324	0.0676	2.62415	-1.0874	FALSE	1.17005
HOMER3	0.9324	0.0676	2.62415	-0.242371	FALSE	1.17005
AC138305.1	0.9322	0.0678	2.62099	-0.112443	FALSE	1.16877
TRPM3	0.9322	0.0678	2.62099	-0.479552	FALSE	1.16877
AC079921.1	0.9322	0.0678	2.62099	-1.3319	FALSE	1.16877
BMP6	0.932	0.068	2.61782	0.0402761	FALSE	1.16749
RIT2	0.9318	0.0682	2.61467	-0.166141	FALSE	1.16622
PLEKHG1	0.9316	0.0684	2.61153	-0.0701628	FALSE	1.16494
POU6F2	0.9316	0.0684	2.61153	0.202684	FALSE	1.16494
MYBPC1	0.9316	0.0684	2.61153	0.236938	FALSE	1.16494
AC110614.1	0.9316	0.0684	2.61153	-0.263007	FALSE	1.16494
GPC5	0.9316	0.0684	2.61153	-0.0153649	FALSE	1.16494
PAMR1	0.9314	0.0686	2.6084	-0.693353	FALSE	1.16368
LINC00513	0.9312	0.0688	2.60527	-1.2805	FALSE	1.16241
PDE5A	0.9312	0.0688	2.60527	-1.1912	FALSE	1.16241
PDE9A	0.9312	0.0688	2.60527	0.399689	FALSE	1.16241
CACNG5	0.9308	0.0692	2.59904	0.21436	FALSE	1.15989
ETV5	0.9308	0.0692	2.59904	-1.59798	FALSE	1.15989
SLC17A8	0.9306	0.0694	2.59594	0.165844	FALSE	1.15864
RIN2	0.9306	0.0694	2.59594	-0.0933867	FALSE	1.15864
AL356124.1	0.9304	0.0696	2.59285	0.643938	FALSE	1.15739
NTF3	0.9304	0.0696	2.59285	0.27215	FALSE	1.15739
QRFPR	0.9302	0.0698	2.58977	-0.23893	FALSE	1.15614
AL450345.2	0.9302	0.0698	2.58977	-0.415099	FALSE	1.15614
AP003086.1	0.93	0.07	2.58669	-1.2514	FALSE	1.1549
CUX2	0.93	0.07	2.58669	0.312352	FALSE	1.1549
LINC01902	0.9298	0.0702	2.58362	-0.541768	FALSE	1.15366
CDKN2A	0.9296	0.0704	2.58056	0.550947	FALSE	1.15243
AL353784.1	0.9296	0.0704	2.58056	-0.963053	FALSE	1.15243
PCDH11X	0.9296	0.0704	2.58056	-0.143308	FALSE	1.15243
AC093879.1	0.9294	0.0706	2.57751	-1.20411	FALSE	1.1512
AC113347.4	0.9292	0.0708	2.57446	0.73897	FALSE	1.14997
FBN2	0.9292	0.0708	2.57446	-0.139747	FALSE	1.14997
SULF1	0.9292	0.0708	2.57446	-0.197323	FALSE	1.14997
AL583808.1	0.929	0.071	2.57143	-0.968014	FALSE	1.14874
CHRM3-AS2	0.929	0.071	2.57143	-1.16053	FALSE	1.14874
FIGN	0.929	0.071	2.57143	-0.0406179	FALSE	1.14874
UST	0.929	0.071	2.57143	-0.516016	FALSE	1.14874
NPNT	0.9288	0.0712	2.5684	-0.013473	FALSE	1.14752
SCARA5	0.9288	0.0712	2.5684	-0.380434	FALSE	1.14752
NSUN7	0.9286	0.0714	2.56538	-0.631412	FALSE	1.1463
SORCS1	0.9284	0.0716	2.56237	0.156587	FALSE	1.14509
CALB1	0.9284	0.0716	2.56237	0.432323	FALSE	1.14509
SPRY4-AS1	0.9284	0.0716	2.56237	-1.51198	FALSE	1.14509
AC008415.1	0.9284	0.0716	2.56237	0.300422	FALSE	1.14509
RSPO3	0.9282	0.0718	2.55936	-0.0388064	FALSE	1.14388
HPSE2	0.9282	0.0718	2.55936	0.463144	FALSE	1.14388
GALNTL6	0.9282	0.0718	2.55936	-0.406694	FALSE	1.14388
EPB41L4A	0.9276	0.0724	2.55039	-0.42885	FALSE	1.14026
RNF152	0.9274	0.0726	2.54742	-0.338732	FALSE	1.13906
NPFFR2	0.9274	0.0726	2.54742	0.0389853	FALSE	1.13906
AP002989.1	0.9272	0.0728	2.54445	0.999928	FALSE	1.13787
AL592156.2	0.927	0.073	2.54149	0.469617	FALSE	1.13668
PCDH15	0.9266	0.0734	2.5356	-0.115043	FALSE	1.1343
C1QTNF7	0.9266	0.0734	2.5356	-0.571022	FALSE	1.1343
LINC01151	0.9266	0.0734	2.5356	0.735485	FALSE	1.1343
LRMDA	0.9266	0.0734	2.5356	-0.317926	FALSE	1.1343
GABRG1	0.9264	0.0736	2.53266	0.00106144	FALSE	1.13312
INHBA-AS1	0.9262	0.0738	2.52973	0.494687	FALSE	1.13194
AC018742.1	0.926	0.074	2.52681	-0.0013485	FALSE	1.13077
DCN	0.926	0.074	2.52681	-0.613496	FALSE	1.13077
LCNL1	0.9256	0.0744	2.52099	-0.545867	FALSE	1.12843
CLIC6	0.9254	0.0746	2.51809	0.280978	FALSE	1.12726
AC007098.1	0.9254	0.0746	2.51809	-1.02669	FALSE	1.12726
B3GLCT	0.9252	0.0748	2.51519	0.11017	FALSE	1.1261
PRTG	0.9252	0.0748	2.51519	-0.445519	FALSE	1.1261
MTRNR2L8	0.9252	0.0748	2.51519	1.14861	FALSE	1.1261
FSTL5	0.925	0.075	2.51231	0.101756	FALSE	1.12494
CPED1	0.925	0.075	2.51231	-1.18452	FALSE	1.12494
TTN	0.9248	0.0752	2.50943	-0.536376	FALSE	1.12378
KCNK2	0.9248	0.0752	2.50943	-0.421918	FALSE	1.12378
SVIL	0.9248	0.0752	2.50943	-0.482811	FALSE	1.12378
ANKUB1	0.9248	0.0752	2.50943	-0.966299	FALSE	1.12378
ANGPT2	0.9246	0.0754	2.50655	-1.03005	FALSE	1.12263
BRINP3	0.9244	0.0756	2.50369	-0.350071	FALSE	1.12148
TMTC2	0.9244	0.0756	2.50369	-0.217785	FALSE	1.12148
AC109466.1	0.9242	0.0758	2.50083	0.184136	FALSE	1.12033
AC109472.1	0.9242	0.0758	2.50083	1.52892	FALSE	1.12033
ETV1	0.924	0.076	2.49798	-0.627521	FALSE	1.11919
ROBO1	0.924	0.076	2.49798	0.0729833	FALSE	1.11919
HES4	0.924	0.076	2.49798	-1.3733	FALSE	1.11919
CCDC85A	0.9238	0.0762	2.49513	-0.0279641	FALSE	1.11805
LINC00558	0.9238	0.0762	2.49513	1.47818	FALSE	1.11805
AL392086.3	0.9236	0.0764	2.4923	-0.806097	FALSE	1.11691
STON2	0.9234	0.0766	2.48947	0.0786881	FALSE	1.11577
PHLDB2	0.9234	0.0766	2.48947	-0.308326	FALSE	1.11577
AC092422.1	0.9234	0.0766	2.48947	0.148168	FALSE	1.11577
SHISA8	0.9232	0.0768	2.48664	-0.0549221	FALSE	1.11464
IL12RB2	0.9232	0.0768	2.48664	-0.273806	FALSE	1.11464
PLPP4	0.9228	0.0772	2.48101	-0.240215	FALSE	1.11238
KCNB2	0.9228	0.0772	2.48101	-0.173633	FALSE	1.11238
ERG	0.9228	0.0772	2.48101	0.250321	FALSE	1.11238
OPRM1	0.9226	0.0774	2.47821	0.0517302	FALSE	1.11126
AC117461.1	0.9226	0.0774	2.47821	-0.400395	FALSE	1.11126
AC137770.1	0.9224	0.0776	2.47541	0.125973	FALSE	1.11014
DACH1	0.9224	0.0776	2.47541	-0.180334	FALSE	1.11014
ZNF804B	0.9224	0.0776	2.47541	-0.2558	FALSE	1.11014
LONRF3	0.9224	0.0776	2.47541	0.965286	FALSE	1.11014
IGFBP5	0.9222	0.0778	2.47262	0.808109	FALSE	1.10902
AC018541.1	0.9218	0.0782	2.46706	1.42365	FALSE	1.10679
SPHKAP	0.9218	0.0782	2.46706	0.177297	FALSE	1.10679
CDKN2B-AS1	0.9218	0.0782	2.46706	0.620895	FALSE	1.10679
HS3ST2	0.9216	0.0784	2.46429	-0.0133891	FALSE	1.10568
GJA1	0.9216	0.0784	2.46429	1.28586	FALSE	1.10568
AC132803.1	0.9216	0.0784	2.46429	0.0680771	FALSE	1.10568
HRH1	0.9214	0.0786	2.46152	0.269802	FALSE	1.10458
SNHG31	0.9214	0.0786	2.46152	-0.476215	FALSE	1.10458
GRIN3A	0.921	0.079	2.45601	0.466568	FALSE	1.10237
AC023469.1	0.921	0.079	2.45601	1.39507	FALSE	1.10237
AC002429.2	0.921	0.079	2.45601	-1.02659	FALSE	1.10237
LINC01687	0.9208	0.0792	2.45327	0.224405	FALSE	1.10127
AC019197.1	0.9206	0.0794	2.45053	-0.634725	FALSE	1.10018
MAK	0.9206	0.0794	2.45053	-1.06391	FALSE	1.10018
PAPPA	0.9204	0.0796	2.44779	-1.07236	FALSE	1.09909
AC009271.1	0.9202	0.0798	2.44507	-0.776971	FALSE	1.098
AL138828.1	0.9198	0.0802	2.43963	-0.914068	FALSE	1.09583
PDE1C	0.9198	0.0802	2.43963	-0.11292	FALSE	1.09583
C4orf19	0.9196	0.0804	2.43692	0.664281	FALSE	1.09474
ALDH1A2	0.9194	0.0806	2.43422	-0.944556	FALSE	1.09366
AC072062.1	0.9192	0.0808	2.43153	-0.404691	FALSE	1.09259
APBB1IP	0.9192	0.0808	2.43153	0.309174	FALSE	1.09259
KCNIP4	0.9192	0.0808	2.43153	0.244653	FALSE	1.09259
LUZP2	0.919	0.081	2.42884	-0.113506	FALSE	1.09151
SLC1A3	0.9188	0.0812	2.42615	1.08898	FALSE	1.09044
UTRN	0.9188	0.0812	2.42615	-0.224306	FALSE	1.09044
MT-ND6	0.9188	0.0812	2.42615	1.28836	FALSE	1.09044
ZFP36L1	0.9186	0.0814	2.42348	1.18408	FALSE	1.08938
EYS	0.9186	0.0814	2.42348	-0.632206	FALSE	1.08938
PCSK5	0.9186	0.0814	2.42348	0.411011	FALSE	1.08938
INSYN2B	0.9184	0.0816	2.4208	0.950361	FALSE	1.08831
LINC02653	0.9182	0.0818	2.41814	-0.592878	FALSE	1.08725
GLI3	0.9182	0.0818	2.41814	0.594781	FALSE	1.08725
CNTNAP4	0.9182	0.0818	2.41814	0.0602107	FALSE	1.08725
MMD2	0.918	0.082	2.41548	0.438838	FALSE	1.08619
NOX4	0.9178	0.0822	2.41282	-0.145116	FALSE	1.08513
LPAR1	0.9178	0.0822	2.41282	0.70545	FALSE	1.08513
EFEMP1	0.9176	0.0824	2.41018	0.521744	FALSE	1.08407
ITGB5	0.9174	0.0826	2.40753	0.255332	FALSE	1.08302
THSD4	0.917	0.083	2.40227	0.0113225	FALSE	1.08092
LINC02391	0.917	0.083	2.40227	0.0101261	FALSE	1.08092
ANGPT1	0.917	0.083	2.40227	0.481592	FALSE	1.08092
AC005999.2	0.9168	0.0832	2.39964	-0.115076	FALSE	1.07988
GFAP	0.9168	0.0832	2.39964	1.28684	FALSE	1.07988
AC109492.1	0.9168	0.0832	2.39964	-0.736947	FALSE	1.07988
ANKRD55	0.9168	0.0832	2.39964	-1.13765	FALSE	1.07988
BARD1	0.9168	0.0832	2.39964	-0.555186	FALSE	1.07988
AC007381.1	0.9166	0.0834	2.39702	0.447862	FALSE	1.07883
LGR5	0.9166	0.0834	2.39702	-0.114862	FALSE	1.07883
GNG4	0.9166	0.0834	2.39702	-0.131999	FALSE	1.07883
RXFP2	0.9164	0.0836	2.39441	0.182393	FALSE	1.07779
AC016687.2	0.9164	0.0836	2.39441	0.946017	FALSE	1.07779
FRAS1	0.9164	0.0836	2.39441	-0.592736	FALSE	1.07779
SEMA5A	0.9164	0.0836	2.39441	-0.162196	FALSE	1.07779
HIF3A	0.9162	0.0838	2.3918	0.968852	FALSE	1.07676
WNT16	0.9158	0.0842	2.3866	-0.615543	FALSE	1.07469
CREB5	0.9156	0.0844	2.38401	-0.32663	FALSE	1.07366
LRRC3B	0.9156	0.0844	2.38401	0.597674	FALSE	1.07366
TRHDE	0.9156	0.0844	2.38401	-0.337841	FALSE	1.07366
FAM163A	0.9152	0.0848	2.37885	0.40235	FALSE	1.0716
ADAMTS19	0.9152	0.0848	2.37885	-0.316318	FALSE	1.0716
SLC38A11	0.915	0.085	2.37627	0.0218019	FALSE	1.07058
AC106729.1	0.915	0.085	2.37627	0.0342393	FALSE	1.07058
AL591501.1	0.9148	0.0852	2.3737	-0.217858	FALSE	1.06956
GULP1	0.9148	0.0852	2.3737	0.171699	FALSE	1.06956
MSR1	0.9148	0.0852	2.3737	0.339468	FALSE	1.06956
PDZRN4	0.9146	0.0854	2.37114	0.0656867	FALSE	1.06854
LINC01470	0.9146	0.0854	2.37114	-0.370886	FALSE	1.06854
DISC1	0.9144	0.0856	2.36858	-0.171894	FALSE	1.06753
CGNL1	0.9144	0.0856	2.36858	0.278078	FALSE	1.06753
ELFN1	0.9142	0.0858	2.36603	0.106437	FALSE	1.06651
MYO3A	0.9142	0.0858	2.36603	0.254694	FALSE	1.06651
AL360015.1	0.914	0.086	2.36348	0.276404	FALSE	1.0655
AC023282.1	0.9138	0.0862	2.36094	-0.681939	FALSE	1.06449
PREX2	0.9136	0.0864	2.35841	0.0945697	FALSE	1.06349
MT2A	0.9132	0.0868	2.35335	0.853876	FALSE	1.06148
PDGFD	0.9132	0.0868	2.35335	0.850068	FALSE	1.06148
ADAMTS2	0.9132	0.0868	2.35335	0.953979	FALSE	1.06148
LINC01322	0.913	0.087	2.35083	0.085753	FALSE	1.06048
PDE7B	0.913	0.087	2.35083	-0.128977	FALSE	1.06048
LINC01482	0.9128	0.0872	2.34831	0.187686	FALSE	1.05948
ZFHX4	0.9128	0.0872	2.34831	0.98943	FALSE	1.05948
ALCAM	0.9128	0.0872	2.34831	-0.211241	FALSE	1.05948
TMEM255A	0.9126	0.0874	2.3458	0.379641	FALSE	1.05849
AC007563.2	0.9124	0.0876	2.3433	0.671355	FALSE	1.0575
AC096576.2	0.9124	0.0876	2.3433	-0.271977	FALSE	1.0575
FAU	0.9122	0.0878	2.3408	-0.932674	FALSE	1.05651
SORCS3	0.912	0.088	2.3383	-0.60434	FALSE	1.05552
KIAA1958	0.912	0.088	2.3383	0.131433	FALSE	1.05552
AC110296.1	0.9118	0.0882	2.33581	-0.531543	FALSE	1.05453
HLX-AS1	0.9118	0.0882	2.33581	-0.271738	FALSE	1.05453
MYCBP2-AS1	0.9116	0.0884	2.33333	-0.974187	FALSE	1.05355
SYT2	0.9114	0.0886	2.33085	-0.282551	FALSE	1.05257
CHRNA2	0.9114	0.0886	2.33085	0.194344	FALSE	1.05257
RXFP1	0.9112	0.0888	2.32838	-0.501198	FALSE	1.05159
NOS1	0.9112	0.0888	2.32838	0.13672	FALSE	1.05159
RARB	0.9112	0.0888	2.32838	0.234691	FALSE	1.05159
COL21A1	0.9112	0.0888	2.32838	0.42714	FALSE	1.05159
PON2	0.9112	0.0888	2.32838	1.04412	FALSE	1.05159
PRKD1	0.911	0.089	2.32591	0.0622356	FALSE	1.05061
CRYBG3	0.911	0.089	2.32591	0.224766	FALSE	1.05061
RPL26	0.9108	0.0892	2.32344	-1.05061	FALSE	1.04964
AL031599.1	0.9108	0.0892	2.32344	-0.753918	FALSE	1.04964
AP001977.1	0.9108	0.0892	2.32344	0.596909	FALSE	1.04964
SLC24A4	0.9108	0.0892	2.32344	0.71369	FALSE	1.04964
HSPB1	0.9106	0.0894	2.32098	0.621145	FALSE	1.04866
AC037486.1	0.9104	0.0896	2.31853	0.883946	FALSE	1.04769
CMTM8	0.9102	0.0898	2.31608	-0.406197	FALSE	1.04672
AC073091.3	0.9102	0.0898	2.31608	-0.105988	FALSE	1.04672
MMP26	0.9102	0.0898	2.31608	0.446456	FALSE	1.04672
KIRREL3	0.91	0.09	2.31363	0.484994	FALSE	1.04576
FLT1	0.91	0.09	2.31363	-0.50559	FALSE	1.04576
AQP4	0.9098	0.0902	2.3112	0.847668	FALSE	1.04479
VCAN	0.9098	0.0902	2.3112	0.477675	FALSE	1.04479
C12orf40	0.9096	0.0904	2.30876	-0.76551	FALSE	1.04383
TRPC6	0.9096	0.0904	2.30876	0.146721	FALSE	1.04383
LINGO2	0.9096	0.0904	2.30876	0.325311	FALSE	1.04383
ATP8B1	0.9096	0.0904	2.30876	-0.622778	FALSE	1.04383
ARHGEF26-AS1	0.9094	0.0906	2.30633	0.735359	FALSE	1.04287
ADAMTS6	0.9094	0.0906	2.30633	-0.208519	FALSE	1.04287
AK7	0.9092	0.0908	2.30391	0.2394	FALSE	1.04191
SMOC2	0.9092	0.0908	2.30391	0.328432	FALSE	1.04191
AC093765.3	0.9092	0.0908	2.30391	-0.233698	FALSE	1.04191
STK33	0.9092	0.0908	2.30391	-0.299815	FALSE	1.04191
FAM160A1	0.909	0.091	2.30149	0.647995	FALSE	1.04096
IL1RAPL2	0.9088	0.0912	2.29907	0.0963149	FALSE	1.04001
AL121578.3	0.9088	0.0912	2.29907	0.190808	FALSE	1.04001
AC005699.1	0.9088	0.0912	2.29907	-0.599832	FALSE	1.04001
ST18	0.9086	0.0914	2.29666	0.913584	FALSE	1.03905
ST6GAL2	0.9084	0.0916	2.29425	-0.19239	FALSE	1.0381
TSHR	0.9084	0.0916	2.29425	-0.835095	FALSE	1.0381
FILIP1L	0.908	0.092	2.28946	-0.709778	FALSE	1.03621
AC105402.3	0.908	0.092	2.28946	0.237693	FALSE	1.03621
RPL3	0.908	0.092	2.28946	-0.963102	FALSE	1.03621
RAI14	0.908	0.092	2.28946	-0.186896	FALSE	1.03621
PROM1	0.908	0.092	2.28946	-0.0437303	FALSE	1.03621
FAM107B	0.908	0.092	2.28946	0.145518	FALSE	1.03621
RNF17	0.908	0.092	2.28946	-0.150762	FALSE	1.03621
UNC13C	0.9078	0.0922	2.28706	0.0986614	FALSE	1.03527
HLA-F-AS1	0.9076	0.0924	2.28468	0.612297	FALSE	1.03433
RBMS3-AS3	0.9076	0.0924	2.28468	-0.826855	FALSE	1.03433
THSD7B	0.9072	0.0928	2.27992	0.00630283	FALSE	1.03245
RPS4X	0.907	0.093	2.27754	-0.938684	FALSE	1.03152
WHRN	0.9066	0.0934	2.27281	0.655242	FALSE	1.02965
AC002066.1	0.9066	0.0934	2.27281	1.13024	FALSE	1.02965
ZNF765	0.906	0.094	2.26574	0.0460482	FALSE	1.02687
RPL7A	0.906	0.094	2.26574	-0.856005	FALSE	1.02687
MROH7	0.9058	0.0942	2.2634	0.283799	FALSE	1.02595
PALMD	0.9058	0.0942	2.2634	0.116579	FALSE	1.02595
GPRIN3	0.9058	0.0942	2.2634	-0.126926	FALSE	1.02595
PRAG1	0.9058	0.0942	2.2634	-0.0305276	FALSE	1.02595
ARHGAP28	0.9058	0.0942	2.2634	0.309308	FALSE	1.02595
SNTB1	0.9056	0.0944	2.26106	-0.198071	FALSE	1.02503
BCAS1	0.9056	0.0944	2.26106	0.88695	FALSE	1.02503
AC108690.1	0.9056	0.0944	2.26106	-0.388601	FALSE	1.02503
WIPF1	0.9056	0.0944	2.26106	0.42908	FALSE	1.02503
PRELID2	0.9054	0.0946	2.25872	0.0779867	FALSE	1.02411
AC008771.1	0.9054	0.0946	2.25872	-0.837731	FALSE	1.02411
ELMO1	0.9052	0.0948	2.25639	0.205968	FALSE	1.02319
KANK1	0.9052	0.0948	2.25639	-0.0940018	FALSE	1.02319
SEMA6A	0.905	0.095	2.25406	0.16521	FALSE	1.02228
AC110023.1	0.905	0.095	2.25406	0.696297	FALSE	1.02228
SEL1L3	0.905	0.095	2.25406	0.0228305	FALSE	1.02228
ROS1	0.905	0.095	2.25406	0.705548	FALSE	1.02228
ARHGAP6	0.9044	0.0956	2.2471	0.136859	FALSE	1.01954
CCDC85B	0.9044	0.0956	2.2471	-1.0282	FALSE	1.01954
NPPC	0.9042	0.0958	2.24479	-0.384276	FALSE	1.01863
LINC01440	0.9042	0.0958	2.24479	1.24751	FALSE	1.01863
MYO1E	0.9042	0.0958	2.24479	-0.0356016	FALSE	1.01863
SLIT3	0.9042	0.0958	2.24479	-0.0748644	FALSE	1.01863
ADARB2	0.904	0.096	2.24248	0.816354	FALSE	1.01773
KCNH8	0.904	0.096	2.24248	0.873535	FALSE	1.01773
BLM	0.9038	0.0962	2.24018	0.0362062	FALSE	1.01682
SDK1	0.9038	0.0962	2.24018	-0.129213	FALSE	1.01682
MAOB	0.9036	0.0964	2.23788	0.00873375	FALSE	1.01592
GNG12-AS1	0.9036	0.0964	2.23788	-0.617446	FALSE	1.01592
KLHL1	0.9036	0.0964	2.23788	0.154631	FALSE	1.01592
AC005753.2	0.9034	0.0966	2.23559	-0.172991	FALSE	1.01502
SVEP1	0.9034	0.0966	2.23559	0.0890617	FALSE	1.01502
TAC1	0.9034	0.0966	2.23559	-0.817889	FALSE	1.01502
PLXND1	0.9034	0.0966	2.23559	0.752982	FALSE	1.01502
GREM1	0.9034	0.0966	2.23559	1.05771	FALSE	1.01502
DAAM2	0.9032	0.0968	2.2333	-0.178082	FALSE	1.01412
HHIP	0.903	0.097	2.23101	-0.698994	FALSE	1.01323
NID1	0.9028	0.0972	2.22873	-0.277094	FALSE	1.01233
AC005162.3	0.9028	0.0972	2.22873	0.69678	FALSE	1.01233
LINC02163	0.9028	0.0972	2.22873	-0.0222006	FALSE	1.01233
KCNT2	0.9028	0.0972	2.22873	-0.0663171	FALSE	1.01233
CADPS2	0.9028	0.0972	2.22873	0.151175	FALSE	1.01233
C8orf34	0.9026	0.0974	2.22645	-0.125127	FALSE	1.01144
RPS27A	0.9026	0.0974	2.22645	-0.928042	FALSE	1.01144
AC018730.1	0.9026	0.0974	2.22645	0.00718451	FALSE	1.01144
AC077690.1	0.9026	0.0974	2.22645	-0.94044	FALSE	1.01144
NFIB	0.9026	0.0974	2.22645	0.365187	FALSE	1.01144
MERTK	0.9026	0.0974	2.22645	0.505723	FALSE	1.01144
AL356488.2	0.9026	0.0974	2.22645	1.14428	FALSE	1.01144
AC007100.1	0.9024	0.0976	2.22418	0.323262	FALSE	1.01055
SNED1	0.9024	0.0976	2.22418	-0.137495	FALSE	1.01055
INSYN2A	0.9024	0.0976	2.22418	0.0943394	FALSE	1.01055
CNTN6	0.9022	0.0978	2.22191	0.113178	FALSE	1.00966
HLA-B	0.902	0.098	2.21965	1.02263	FALSE	1.00877
ATP8B4	0.9016	0.0984	2.21513	-0.221213	FALSE	1.007
SLCO1A2	0.9016	0.0984	2.21513	0.961845	FALSE	1.007
AL033523.1	0.9016	0.0984	2.21513	0.818756	FALSE	1.007
NLGN4Y	0.9014	0.0986	2.21288	0.45878	FALSE	1.00612
FLI1	0.9014	0.0986	2.21288	0.0966687	FALSE	1.00612
RPL8	0.9012	0.0988	2.21063	-0.915646	FALSE	1.00524
AL589740.1	0.9012	0.0988	2.21063	0.471235	FALSE	1.00524
AOX1	0.901	0.099	2.20839	0.162576	FALSE	1.00436
IFI16	0.9006	0.0994	2.20391	0.447394	FALSE	1.00261
COL4A5	0.9004	0.0996	2.20168	0.824345	FALSE	1.00174
NEAT1	0.9002	0.0998	2.19945	-0.321607	FALSE	1.00087
AC011586.2	0.9002	0.0998	2.19945	0.131512	FALSE	1.00087
RPL18A	0.9	0.1	2.19722	-0.805974	FALSE	1
RPS21	0.9	0.1	2.19722	-0.912693	FALSE	1
PLCG2	0.9	0.1	2.19722	0.655885	FALSE	1
PTPRK	0.8998	0.1002	2.195	0.43563	FALSE	0.999132
CYP39A1	0.8996	0.1004	2.19279	0.110451	FALSE	0.998266
LHFPL3	0.8996	0.1004	2.19279	0.179249	FALSE	0.998266
CAMK2N2	0.8996	0.1004	2.19279	-0.876914	FALSE	0.998266
LINC01102	0.8994	0.1006	2.19058	0.366254	FALSE	0.997402
SHISA6	0.8994	0.1006	2.19058	-0.630559	FALSE	0.997402
GRIK1	0.8992	0.1008	2.18837	-0.0819156	FALSE	0.996539
NCAM2	0.899	0.101	2.18616	0.121555	FALSE	0.995679
CBLN2	0.899	0.101	2.18616	0.728836	FALSE	0.995679
NRP1	0.8988	0.1012	2.18396	0.00498772	FALSE	0.994819
C5orf64	0.8988	0.1012	2.18396	0.19425	FALSE	0.994819
AC004594.1	0.8986	0.1014	2.18176	-0.595236	FALSE	0.993962
HEPACAM	0.8984	0.1016	2.17957	0.871914	FALSE	0.993106
RGS6	0.8984	0.1016	2.17957	0.590873	FALSE	0.993106
PRRG1	0.8984	0.1016	2.17957	0.333962	FALSE	0.993106
PGR-AS1	0.8982	0.1018	2.17738	-0.0072937	FALSE	0.992252
TXNIP	0.898	0.102	2.1752	1.00852	FALSE	0.9914
EYA4	0.8978	0.1022	2.17302	0.562913	FALSE	0.990549
LINC01983	0.8978	0.1022	2.17302	0.399964	FALSE	0.990549
MAG	0.8978	0.1022	2.17302	0.858589	FALSE	0.990549
AC093523.1	0.8976	0.1024	2.17084	0.187407	FALSE	0.9897
TSBP1-AS1	0.8972	0.1028	2.16649	0.345863	FALSE	0.988007
TLR2	0.8972	0.1028	2.16649	0.240918	FALSE	0.988007
HTR2C	0.897	0.103	2.16433	-0.10965	FALSE	0.987163
KLF3-AS1	0.897	0.103	2.16433	0.303252	FALSE	0.987163
BX284613.2	0.897	0.103	2.16433	0.214504	FALSE	0.987163
SULF2	0.8968	0.1032	2.16216	-0.340325	FALSE	0.98632
AC124854.1	0.8968	0.1032	2.16216	0.261252	FALSE	0.98632
CCBE1	0.8968	0.1032	2.16216	0.900567	FALSE	0.98632
PARD3B	0.8966	0.1034	2.16	0.145961	FALSE	0.985479
PRKCH	0.8966	0.1034	2.16	-0.112821	FALSE	0.985479
LINC02223	0.8966	0.1034	2.16	0.18925	FALSE	0.985479
PCBP3	0.8966	0.1034	2.16	0.692257	FALSE	0.985479
LINC01239	0.8966	0.1034	2.16	-0.464235	FALSE	0.985479
KLHL4	0.8964	0.1036	2.15785	0.505609	FALSE	0.98464
MAPK4	0.8962	0.1038	2.1557	0.590361	FALSE	0.983803
LINC01416	0.8962	0.1038	2.1557	-0.438789	FALSE	0.983803
PBX3	0.8962	0.1038	2.1557	0.466428	FALSE	0.983803
AC006972.1	0.896	0.104	2.15355	1.07831	FALSE	0.982967
LDLRAD3	0.896	0.104	2.15355	-0.201447	FALSE	0.982967
AC244502.1	0.896	0.104	2.15355	-0.278642	FALSE	0.982967
NIBAN1	0.8958	0.1042	2.1514	-0.102222	FALSE	0.982132
TRHDE-AS1	0.8956	0.1044	2.14926	-0.434051	FALSE	0.9813
MEIS2	0.8956	0.1044	2.14926	0.552192	FALSE	0.9813
AC103770.1	0.8956	0.1044	2.14926	0.641558	FALSE	0.9813
MIR31HG	0.8954	0.1046	2.14713	0.68443	FALSE	0.980468
AC008825.1	0.8952	0.1048	2.14499	0.607701	FALSE	0.979639
AGBL1	0.8952	0.1048	2.14499	-0.394544	FALSE	0.979639
ZNF69	0.8952	0.1048	2.14499	-0.122887	FALSE	0.979639
LINC02552	0.8952	0.1048	2.14499	-0.125333	FALSE	0.979639
TCIM	0.895	0.105	2.14286	-0.785027	FALSE	0.978811
RGS20	0.8948	0.1052	2.14074	0.0607018	FALSE	0.977984
CDH20	0.8948	0.1052	2.14074	0.225941	FALSE	0.977984
GPC4	0.8948	0.1052	2.14074	1.02763	FALSE	0.977984
MYO10	0.8946	0.1054	2.13861	0.0155401	FALSE	0.977159
DENND2A	0.8946	0.1054	2.13861	-0.0510578	FALSE	0.977159
LINC02698	0.8946	0.1054	2.13861	0.201912	FALSE	0.977159
ARSJ	0.8946	0.1054	2.13861	0.0721016	FALSE	0.977159
GRM1	0.8946	0.1054	2.13861	0.188784	FALSE	0.977159
AP000829.1	0.8946	0.1054	2.13861	0.200228	FALSE	0.977159
CCDC178	0.8944	0.1056	2.13649	0.668391	FALSE	0.976336
AC105094.2	0.8944	0.1056	2.13649	-0.0429654	FALSE	0.976336
B3GAT2	0.8944	0.1056	2.13649	-0.248031	FALSE	0.976336
C10orf90	0.8942	0.1058	2.13438	0.820675	FALSE	0.975514
AL355672.1	0.8942	0.1058	2.13438	0.17651	FALSE	0.975514
LINC01630	0.8942	0.1058	2.13438	0.0536733	FALSE	0.975514
MOG	0.8942	0.1058	2.13438	0.716543	FALSE	0.975514
KCNN3	0.894	0.106	2.13227	0.73907	FALSE	0.974694
MEGF10	0.894	0.106	2.13227	0.698501	FALSE	0.974694
RFX4	0.8938	0.1062	2.13016	-0.889877	FALSE	0.973875
NEDD4	0.8938	0.1062	2.13016	-0.0971751	FALSE	0.973875
DOCK5	0.8938	0.1062	2.13016	0.721533	FALSE	0.973875
LAMA4	0.8938	0.1062	2.13016	-0.0546889	FALSE	0.973875
MAML3	0.8938	0.1062	2.13016	-0.0742288	FALSE	0.973875
COX7C	0.8936	0.1064	2.12805	-0.80303	FALSE	0.973058
APOD	0.8936	0.1064	2.12805	0.918582	FALSE	0.973058
RALYL	0.8936	0.1064	2.12805	0.452167	FALSE	0.973058
LHFPL6	0.8934	0.1066	2.12595	-0.23515	FALSE	0.972243
LYN	0.8932	0.1068	2.12385	0.457226	FALSE	0.971429
AC079352.1	0.8932	0.1068	2.12385	0.733367	FALSE	0.971429
HTR7	0.8932	0.1068	2.12385	-0.705487	FALSE	0.971429
COL27A1	0.8932	0.1068	2.12385	0.0727191	FALSE	0.971429
AC027288.3	0.893	0.107	2.12176	-0.637031	FALSE	0.970616
RPS7	0.893	0.107	2.12176	-0.881786	FALSE	0.970616
TSHZ2	0.893	0.107	2.12176	0.675103	FALSE	0.970616
MKRN3	0.8928	0.1072	2.11967	-0.386988	FALSE	0.969805
NDST4	0.8928	0.1072	2.11967	0.338243	FALSE	0.969805
TLL1	0.8928	0.1072	2.11967	-0.169537	FALSE	0.969805
RPL18	0.8928	0.1072	2.11967	-0.768632	FALSE	0.969805
AL050403.2	0.8928	0.1072	2.11967	-0.631241	FALSE	0.969805
KIAA1211L	0.8926	0.1074	2.11758	0.232506	FALSE	0.968996
ABCA8	0.8924	0.1076	2.11549	0.842022	FALSE	0.968188
LINC02232	0.8924	0.1076	2.11549	0.355155	FALSE	0.968188
HS3ST5	0.8922	0.1078	2.11341	0.161364	FALSE	0.967381
LINC02641	0.8922	0.1078	2.11341	0.655413	FALSE	0.967381
LINC02388	0.8922	0.1078	2.11341	-0.0835524	FALSE	0.967381
ARL17B	0.8922	0.1078	2.11341	0.671639	FALSE	0.967381
MEF2C-AS2	0.892	0.108	2.11133	-0.620718	FALSE	0.966576
GRIK4	0.8918	0.1082	2.10926	-0.0102749	FALSE	0.965773
AC092445.1	0.8918	0.1082	2.10926	1.05218	FALSE	0.965773
AL358075.2	0.8918	0.1082	2.10926	0.646209	FALSE	0.965773
AC090825.1	0.8916	0.1084	2.10719	0.327319	FALSE	0.964971
AC005909.2	0.8916	0.1084	2.10719	0.0770564	FALSE	0.964971
AP003066.1	0.8916	0.1084	2.10719	0.67232	FALSE	0.964971
NPY	0.8914	0.1086	2.10512	-0.196591	FALSE	0.96417
ZNF521	0.8912	0.1088	2.10306	-0.284602	FALSE	0.963371
FTL	0.8912	0.1088	2.10306	-0.679204	FALSE	0.963371
AKAP13	0.891	0.109	2.101	0.0951962	FALSE	0.962574
AP000282.1	0.891	0.109	2.101	-0.57673	FALSE	0.962574
TMEM51	0.8908	0.1092	2.09894	-0.237594	FALSE	0.961777
LINC00326	0.8906	0.1094	2.09688	0.581466	FALSE	0.960983
TUBB2A	0.8904	0.1096	2.09483	-0.672711	FALSE	0.960189
FAM20A	0.8902	0.1098	2.09279	-0.148275	FALSE	0.959398
AL627171.2	0.8902	0.1098	2.09279	1.28418	FALSE	0.959398
RPS23	0.8902	0.1098	2.09279	-0.635663	FALSE	0.959398
EYA1	0.8902	0.1098	2.09279	0.294472	FALSE	0.959398
LINC00598	0.89	0.11	2.09074	0.830147	FALSE	0.958607
ACOT11	0.89	0.11	2.09074	0.22921	FALSE	0.958607
DSCAM	0.8898	0.1102	2.0887	0.131382	FALSE	0.957818
AC117386.2	0.8898	0.1102	2.0887	0.0201926	FALSE	0.957818
ATP2B4	0.8898	0.1102	2.0887	0.630112	FALSE	0.957818
FAM107A	0.8898	0.1102	2.0887	0.569406	FALSE	0.957818
LINC01122	0.8896	0.1104	2.08666	0.271858	FALSE	0.957031
MFGE8	0.8896	0.1104	2.08666	0.694472	FALSE	0.957031
MAN1A1	0.8894	0.1106	2.08463	0.243636	FALSE	0.956245
CDH13	0.8894	0.1106	2.08463	0.00668478	FALSE	0.956245
AL078590.2	0.8894	0.1106	2.08463	0.561121	FALSE	0.956245
CFAP299	0.8894	0.1106	2.08463	0.134005	FALSE	0.956245
LINC02263	0.8894	0.1106	2.08463	0.408959	FALSE	0.956245
MOXD1	0.8892	0.1108	2.0826	0.155433	FALSE	0.95546
RANBP3L	0.8892	0.1108	2.0826	-0.0247936	FALSE	0.95546
ADGRG1	0.8892	0.1108	2.0826	0.590796	FALSE	0.95546
NTN1	0.889	0.111	2.08057	-0.149514	FALSE	0.954677
AL022151.1	0.889	0.111	2.08057	0.280454	FALSE	0.954677
SPATA13	0.889	0.111	2.08057	0.519589	FALSE	0.954677
INF2	0.8886	0.1114	2.07652	0.562439	FALSE	0.953115
CXCL14	0.8886	0.1114	2.07652	0.398183	FALSE	0.953115
FOXP2	0.8886	0.1114	2.07652	0.340097	FALSE	0.953115
EBF4	0.8884	0.1116	2.0745	0.0631595	FALSE	0.952336
LINC01876	0.8884	0.1116	2.0745	0.093451	FALSE	0.952336
AL157944.1	0.8884	0.1116	2.0745	0.477897	FALSE	0.952336
SEMA3E	0.8882	0.1118	2.07249	0.801141	FALSE	0.951558
AL589669.1	0.8882	0.1118	2.07249	-0.282178	FALSE	0.951558
RPS18	0.888	0.112	2.07047	-0.772006	FALSE	0.950782
GRIN2C	0.888	0.112	2.07047	-0.344873	FALSE	0.950782
AC007091.1	0.888	0.112	2.07047	0.197922	FALSE	0.950782
RPS15	0.888	0.112	2.07047	-0.764959	FALSE	0.950782
AL442636.1	0.8876	0.1124	2.06646	0.775087	FALSE	0.949234
PRR16	0.8874	0.1126	2.06445	0.0824475	FALSE	0.948462
AL590807.1	0.8874	0.1126	2.06445	-0.777137	FALSE	0.948462
VWA5B1	0.8874	0.1126	2.06445	-0.51777	FALSE	0.948462
AC021613.1	0.8874	0.1126	2.06445	0.661367	FALSE	0.948462
ANKRD30B	0.8874	0.1126	2.06445	-0.070097	FALSE	0.948462
AC083870.1	0.8872	0.1128	2.06245	-0.30537	FALSE	0.947691
HS3ST4	0.8872	0.1128	2.06245	0.532924	FALSE	0.947691
DPF3	0.8872	0.1128	2.06245	0.700219	FALSE	0.947691
LINC01950	0.887	0.113	2.06046	-0.140521	FALSE	0.946922
CTNNA3	0.887	0.113	2.06046	-0.429817	FALSE	0.946922
PELI2	0.887	0.113	2.06046	0.799281	FALSE	0.946922
AC105031.2	0.8868	0.1132	2.05846	0.990046	FALSE	0.946154
LY86-AS1	0.8868	0.1132	2.05846	0.58639	FALSE	0.946154
FGF10	0.8866	0.1134	2.05647	0.577106	FALSE	0.945387
RPL19	0.8864	0.1136	2.05448	-0.821598	FALSE	0.944622
ST6GALNAC5	0.8864	0.1136	2.05448	-0.13037	FALSE	0.944622
GNB4	0.8862	0.1138	2.0525	-0.233471	FALSE	0.943858
RPS3A	0.886	0.114	2.05052	-0.721789	FALSE	0.943095
AC090204.1	0.886	0.114	2.05052	-0.399251	FALSE	0.943095
CA10	0.886	0.114	2.05052	0.434133	FALSE	0.943095
SLC25A48	0.8858	0.1142	2.04854	0.558871	FALSE	0.942334
AC087627.1	0.8856	0.1144	2.04656	0.497312	FALSE	0.941574
ADAMTS9	0.8856	0.1144	2.04656	-0.528906	FALSE	0.941574
ITGB8	0.8854	0.1146	2.04459	0.562526	FALSE	0.940815
AC019211.1	0.8852	0.1148	2.04262	0.417496	FALSE	0.940058
SLC7A14-AS1	0.885	0.115	2.04066	-0.678333	FALSE	0.939302
RPL39	0.8848	0.1152	2.03869	-0.695685	FALSE	0.938548
RPL35A	0.8846	0.1154	2.03673	-0.754232	FALSE	0.937794
LINC02742	0.8846	0.1154	2.03673	0.937296	FALSE	0.937794
TMCO4	0.8846	0.1154	2.03673	-0.303565	FALSE	0.937794
PCSK1N	0.8844	0.1156	2.03477	-0.682635	FALSE	0.937042
OCA2	0.8842	0.1158	2.03282	-0.378428	FALSE	0.936291
CHST15	0.884	0.116	2.03087	-0.0812783	FALSE	0.935542
GRID2	0.884	0.116	2.03087	0.239326	FALSE	0.935542
CALCRL	0.884	0.116	2.03087	0.119031	FALSE	0.935542
RPS13	0.8838	0.1162	2.02892	-0.595159	FALSE	0.934794
NKAIN2	0.8838	0.1162	2.02892	-0.0407939	FALSE	0.934794
CDH4	0.8836	0.1164	2.02697	0.206337	FALSE	0.934047
ANKFN1	0.8834	0.1166	2.02503	-0.356178	FALSE	0.933301
RORB	0.8834	0.1166	2.02503	0.523404	FALSE	0.933301
INPP5D	0.8834	0.1166	2.02503	0.714745	FALSE	0.933301
RPL32	0.8834	0.1166	2.02503	-0.738139	FALSE	0.933301
AC120193.1	0.8834	0.1166	2.02503	0.0583608	FALSE	0.933301
PTN	0.8832	0.1168	2.02309	-0.0444856	FALSE	0.932557
FAXDC2	0.8832	0.1168	2.02309	-0.0478482	FALSE	0.932557
PPFIBP2	0.8832	0.1168	2.02309	0.425256	FALSE	0.932557
NECTIN3-AS1	0.883	0.117	2.02115	-0.659926	FALSE	0.931814
AC061958.1	0.883	0.117	2.02115	0.885915	FALSE	0.931814
ARHGAP10	0.883	0.117	2.02115	0.26474	FALSE	0.931814
LINC00299	0.883	0.117	2.02115	0.33919	FALSE	0.931814
DNAH6	0.8828	0.1172	2.01922	0.452381	FALSE	0.931072
RPL41	0.8828	0.1172	2.01922	-0.780773	FALSE	0.931072
AC092448.1	0.8828	0.1172	2.01922	-0.123626	FALSE	0.931072
DPYD	0.8828	0.1172	2.01922	0.380601	FALSE	0.931072
LRRC63	0.8828	0.1172	2.01922	0.258643	FALSE	0.931072
SRL	0.8826	0.1174	2.01729	0.233349	FALSE	0.930332
ELN	0.8826	0.1174	2.01729	0.756313	FALSE	0.930332
DPYSL3	0.8826	0.1174	2.01729	0.291982	FALSE	0.930332
LINC01435	0.8824	0.1176	2.01536	0.631402	FALSE	0.929593
ITGA8	0.8824	0.1176	2.01536	0.206124	FALSE	0.929593
ZBTB7C	0.8824	0.1176	2.01536	0.112541	FALSE	0.929593
ADAM12	0.8824	0.1176	2.01536	-0.333815	FALSE	0.929593
AL096854.1	0.8824	0.1176	2.01536	0.289372	FALSE	0.929593
FKBP5	0.8822	0.1178	2.01343	0.810338	FALSE	0.928855
PLP1	0.882	0.118	2.01151	0.746198	FALSE	0.928118
GLYATL2	0.8818	0.1182	2.00959	0.00652742	FALSE	0.927383
AC113137.1	0.8818	0.1182	2.00959	0.0895705	FALSE	0.927383
GRAMD2B	0.8818	0.1182	2.00959	0.490363	FALSE	0.927383
AC091078.1	0.8814	0.1186	2.00575	0.487925	FALSE	0.925915
RPL10	0.8812	0.1188	2.00384	-0.727516	FALSE	0.925184
NR2F2-AS1	0.881	0.119	2.00193	0.138294	FALSE	0.924453
TCERG1L	0.881	0.119	2.00193	-0.185391	FALSE	0.924453
MYO7A	0.881	0.119	2.00193	0.135127	FALSE	0.924453
COLEC12	0.881	0.119	2.00193	0.508494	FALSE	0.924453
LRRC38	0.8808	0.1192	2.00003	-0.0953045	FALSE	0.923724
COL11A1	0.8808	0.1192	2.00003	-0.0465779	FALSE	0.923724
SEZ6L	0.8806	0.1194	1.99812	0.376838	FALSE	0.922996
AL356295.1	0.8806	0.1194	1.99812	0.0761647	FALSE	0.922996
RNASEK	0.8804	0.1196	1.99622	-0.695246	FALSE	0.922269
SELENOM	0.8804	0.1196	1.99622	-0.650895	FALSE	0.922269
SKAP2	0.88	0.12	1.99243	-0.199713	FALSE	0.920819
CACHD1	0.88	0.12	1.99243	0.293812	FALSE	0.920819
LINC00290	0.88	0.12	1.99243	0.0200934	FALSE	0.920819
UTY	0.8798	0.1202	1.99054	0.263527	FALSE	0.920096
AC093298.2	0.8798	0.1202	1.99054	-0.337426	FALSE	0.920096
AL392023.2	0.8798	0.1202	1.99054	0.0731459	FALSE	0.920096
RPL29	0.8796	0.1204	1.98865	-0.702284	FALSE	0.919374
RPS27	0.8796	0.1204	1.98865	-0.597895	FALSE	0.919374
DIRC3	0.8796	0.1204	1.98865	0.112862	FALSE	0.919374
AL024495.1	0.8794	0.1206	1.98676	0.710668	FALSE	0.918653
CARD11	0.8794	0.1206	1.98676	0.285499	FALSE	0.918653
AC104248.1	0.8794	0.1206	1.98676	-0.440599	FALSE	0.918653
TRDN	0.8788	0.1212	1.98112	0.0709681	FALSE	0.916497
HIST1H2AC	0.8788	0.1212	1.98112	0.663544	FALSE	0.916497
IPCEF1	0.8788	0.1212	1.98112	0.304349	FALSE	0.916497
AC022031.2	0.8786	0.1214	1.97924	-0.284005	FALSE	0.915781
DNAH14	0.8786	0.1214	1.97924	0.334977	FALSE	0.915781
VAV3	0.8786	0.1214	1.97924	-0.229809	FALSE	0.915781
HJV	0.8784	0.1216	1.97737	0.644092	FALSE	0.915066
MKX	0.8784	0.1216	1.97737	0.0586867	FALSE	0.915066
NDRG2	0.8782	0.1218	1.97549	0.440941	FALSE	0.914353
ACTG1	0.878	0.122	1.97363	-0.660473	FALSE	0.91364
LINC02109	0.878	0.122	1.97363	0.152037	FALSE	0.91364
ABCA12	0.878	0.122	1.97363	-0.35113	FALSE	0.91364
SLC14A1	0.878	0.122	1.97363	0.614852	FALSE	0.91364
ATP11C	0.8778	0.1222	1.97176	0.595031	FALSE	0.912929
CEBPD	0.8778	0.1222	1.97176	0.254114	FALSE	0.912929
CALB2	0.8778	0.1222	1.97176	0.310785	FALSE	0.912929
CSGALNACT1	0.8776	0.1224	1.9699	-0.0240135	FALSE	0.912219
TBL1X	0.8776	0.1224	1.9699	-0.378354	FALSE	0.912219
H3F3B	0.8774	0.1226	1.96804	-0.581992	FALSE	0.91151
BICC1	0.8772	0.1228	1.96618	0.54952	FALSE	0.910802
LINC02196	0.877	0.123	1.96432	-0.553472	FALSE	0.910095
RMST	0.877	0.123	1.96432	0.326581	FALSE	0.910095
SCG2	0.877	0.123	1.96432	-0.449055	FALSE	0.910095
RPL24	0.877	0.123	1.96432	-0.733797	FALSE	0.910095
UQCR10	0.8768	0.1232	1.96247	-0.544622	FALSE	0.909389
COL5A3	0.8768	0.1232	1.96247	0.397511	FALSE	0.909389
PVT1	0.8768	0.1232	1.96247	-0.0991211	FALSE	0.909389
TESPA1	0.8768	0.1232	1.96247	0.309471	FALSE	0.909389
NRG1	0.8768	0.1232	1.96247	0.277726	FALSE	0.909389
PTPRO	0.8768	0.1232	1.96247	0.0796089	FALSE	0.909389
ADAMTSL1	0.8766	0.1234	1.96062	-0.160982	FALSE	0.908685
SV2B	0.8766	0.1234	1.96062	0.365195	FALSE	0.908685
ROR1	0.8762	0.1238	1.95693	-0.127865	FALSE	0.907279
CD74	0.876	0.124	1.95508	0.640325	FALSE	0.906578
LINC00844	0.8756	0.1244	1.95141	0.542418	FALSE	0.90518
ARAP2	0.8756	0.1244	1.95141	0.412073	FALSE	0.90518
PLXDC2	0.8756	0.1244	1.95141	0.0999727	FALSE	0.90518
LINC00639	0.8754	0.1246	1.94957	0.684126	FALSE	0.904482
AC099792.1	0.8754	0.1246	1.94957	0.4477	FALSE	0.904482
AC067956.1	0.8754	0.1246	1.94957	0.436395	FALSE	0.904482
AC114971.1	0.8752	0.1248	1.94774	-0.34969	FALSE	0.903785
LINC01378	0.875	0.125	1.94591	0.266238	FALSE	0.90309
ADAMTS9-AS2	0.8748	0.1252	1.94408	0.286404	FALSE	0.902396
RPS12	0.8748	0.1252	1.94408	-0.737313	FALSE	0.902396
CHL1-AS2	0.8744	0.1256	1.94044	-0.0695143	FALSE	0.90101
LURAP1L-AS1	0.8744	0.1256	1.94044	-0.637283	FALSE	0.90101
COX6A1	0.874	0.126	1.9368	-0.423264	FALSE	0.899629
FBXL7	0.874	0.126	1.9368	0.483945	FALSE	0.899629
LINC02224	0.874	0.126	1.9368	0.475568	FALSE	0.899629
SYTL3	0.8738	0.1262	1.93498	0.447939	FALSE	0.898941
PTK2B	0.8736	0.1264	1.93317	0.522254	FALSE	0.898253
LRIG3	0.8736	0.1264	1.93317	-0.219406	FALSE	0.898253
SDK2	0.8736	0.1264	1.93317	-0.110611	FALSE	0.898253
AC022915.2	0.8736	0.1264	1.93317	0.397095	FALSE	0.898253
RFTN2	0.8734	0.1266	1.93136	0.631298	FALSE	0.897566
TMEFF2	0.8734	0.1266	1.93136	0.212023	FALSE	0.897566
RPL34	0.8734	0.1266	1.93136	-0.663873	FALSE	0.897566
UBB	0.8732	0.1268	1.92955	0.0498352	FALSE	0.896881
LINC00507	0.8732	0.1268	1.92955	0.442163	FALSE	0.896881
LINC01098	0.8732	0.1268	1.92955	0.735199	FALSE	0.896881
ENPP2	0.8732	0.1268	1.92955	0.653103	FALSE	0.896881
SEMA3C	0.8732	0.1268	1.92955	0.518413	FALSE	0.896881
IQCJ-SCHIP1	0.8732	0.1268	1.92955	0.133055	FALSE	0.896881
PALD1	0.8732	0.1268	1.92955	0.258282	FALSE	0.896881
LINC02208	0.873	0.127	1.92775	0.0219812	FALSE	0.896196
LINC02406	0.873	0.127	1.92775	0.13886	FALSE	0.896196
RPL11	0.8728	0.1272	1.92595	-0.672147	FALSE	0.895513
CDHR3	0.8726	0.1274	1.92415	-0.0551963	FALSE	0.894831
TMSB10	0.8726	0.1274	1.92415	-0.415412	FALSE	0.894831
B2M	0.8726	0.1274	1.92415	-0.122454	FALSE	0.894831
SCHLAP1	0.8724	0.1276	1.92235	0.375993	FALSE	0.894149
LINC00320	0.8724	0.1276	1.92235	0.473182	FALSE	0.894149
AC021504.1	0.8724	0.1276	1.92235	-0.010499	FALSE	0.894149
ADRA1B	0.8724	0.1276	1.92235	-0.179832	FALSE	0.894149
LINC01237	0.8718	0.1282	1.91697	0.42042	FALSE	0.892112
AC104664.1	0.8718	0.1282	1.91697	0.756188	FALSE	0.892112
HSPA8	0.8718	0.1282	1.91697	-0.266162	FALSE	0.892112
SERPINE2	0.8716	0.1284	1.91518	0.358105	FALSE	0.891435
TMLHE-AS1	0.8716	0.1284	1.91518	-0.441789	FALSE	0.891435
ATP6V0C	0.8716	0.1284	1.91518	-0.401869	FALSE	0.891435
LINC01170	0.8716	0.1284	1.91518	0.468951	FALSE	0.891435
NELL1	0.8716	0.1284	1.91518	0.334458	FALSE	0.891435
GIPR	0.8716	0.1284	1.91518	0.030859	FALSE	0.891435
SNCG	0.8716	0.1284	1.91518	-0.53314	FALSE	0.891435
RAB31	0.8714	0.1286	1.91339	0.349231	FALSE	0.890759
AC090015.1	0.8714	0.1286	1.91339	0.549163	FALSE	0.890759
SATB2	0.8712	0.1288	1.91161	0.375479	FALSE	0.890084
MIR4300HG	0.871	0.129	1.90983	0.328999	FALSE	0.88941
TPD52L1	0.871	0.129	1.90983	0.367356	FALSE	0.88941
LINC01821	0.871	0.129	1.90983	0.438547	FALSE	0.88941
AL591368.1	0.871	0.129	1.90983	0.901721	FALSE	0.88941
TENT5A	0.8706	0.1294	1.90627	-0.617647	FALSE	0.888066
ATP1A2	0.8706	0.1294	1.90627	0.411516	FALSE	0.888066
TMEM233	0.87	0.13	1.90096	0.0661259	FALSE	0.886057
RPS14	0.87	0.13	1.90096	-0.674867	FALSE	0.886057
GREB1L	0.8698	0.1302	1.89919	0.046495	FALSE	0.885389
ITPKB	0.8696	0.1304	1.89743	0.473444	FALSE	0.884722
CLNK	0.8696	0.1304	1.89743	0.821885	FALSE	0.884722
AL117329.1	0.8692	0.1308	1.8939	0.431611	FALSE	0.883392
XACT	0.8692	0.1308	1.8939	0.454218	FALSE	0.883392
AL136119.1	0.8692	0.1308	1.8939	-0.122165	FALSE	0.883392
HCK	0.869	0.131	1.89215	0.628366	FALSE	0.882729
PEBP4	0.869	0.131	1.89215	-0.191006	FALSE	0.882729
SNTG2	0.8688	0.1312	1.89039	0.240758	FALSE	0.882066
PARD3	0.8688	0.1312	1.89039	-0.0525589	FALSE	0.882066
RPL17	0.8688	0.1312	1.89039	-0.745221	FALSE	0.882066
PTGDS	0.8688	0.1312	1.89039	0.339357	FALSE	0.882066
AC068722.1	0.8688	0.1312	1.89039	0.488996	FALSE	0.882066
SRP14	0.8688	0.1312	1.89039	-0.548215	FALSE	0.882066
ARRDC3-AS1	0.8686	0.1314	1.88864	-0.433701	FALSE	0.881405
USH2A	0.8686	0.1314	1.88864	0.139063	FALSE	0.881405
TUBA1A	0.8686	0.1314	1.88864	-0.544132	FALSE	0.881405
CCK	0.8684	0.1316	1.88689	-0.0717883	FALSE	0.880744
LAMA2	0.8684	0.1316	1.88689	0.121108	FALSE	0.880744
ATP10A	0.8684	0.1316	1.88689	0.541098	FALSE	0.880744
LINC01811	0.8682	0.1318	1.88514	0.519525	FALSE	0.880085
AC245187.2	0.868	0.132	1.88339	0.270505	FALSE	0.879426
DCDC1	0.8678	0.1322	1.88165	0.54928	FALSE	0.878769
SPP1	0.8676	0.1324	1.8799	0.268058	FALSE	0.878112
AC087857.1	0.8676	0.1324	1.8799	-0.497193	FALSE	0.878112
RPLP1	0.8674	0.1326	1.87816	-0.52468	FALSE	0.877456
NTNG1	0.8672	0.1328	1.87643	0.436037	FALSE	0.876802
AC004852.2	0.8672	0.1328	1.87643	0.109074	FALSE	0.876802
AC104574.2	0.8672	0.1328	1.87643	0.56708	FALSE	0.876802
AC046195.1	0.8672	0.1328	1.87643	-0.527452	FALSE	0.876802
LINC02296	0.867	0.133	1.87469	-0.0288396	FALSE	0.876148
CXCL13	0.867	0.133	1.87469	0.358997	FALSE	0.876148
CEMIP	0.8668	0.1332	1.87296	-0.115749	FALSE	0.875496
NRGN	0.8666	0.1334	1.87123	0.331765	FALSE	0.874844
COX4I1	0.8666	0.1334	1.87123	-0.534724	FALSE	0.874844
GFRA1	0.8664	0.1336	1.8695	-0.154505	FALSE	0.874194
AC138123.1	0.8662	0.1338	1.86777	-0.0485029	FALSE	0.873544
GAPDH	0.866	0.134	1.86605	-0.276133	FALSE	0.872895
TTTY14	0.8654	0.1346	1.86088	-0.0382357	FALSE	0.870955
FANCC	0.8654	0.1346	1.86088	0.0504498	FALSE	0.870955
SELENOP	0.8652	0.1348	1.85917	0.636806	FALSE	0.87031
LRRK1	0.8652	0.1348	1.85917	-0.00151396	FALSE	0.87031
GLDN	0.8652	0.1348	1.85917	0.366581	FALSE	0.87031
MLIP	0.8652	0.1348	1.85917	0.226063	FALSE	0.87031
AC026167.1	0.8652	0.1348	1.85917	-0.427401	FALSE	0.87031
SLC30A10	0.8652	0.1348	1.85917	0.220061	FALSE	0.87031
RPL21	0.865	0.135	1.85745	-0.584228	FALSE	0.869666
FAM178B	0.865	0.135	1.85745	0.458211	FALSE	0.869666
AL358944.1	0.8648	0.1352	1.85574	0.0994382	FALSE	0.869023
AL138701.2	0.8646	0.1354	1.85403	0.483201	FALSE	0.868381
RANBP17	0.8646	0.1354	1.85403	-0.0681539	FALSE	0.868381
ITM2C	0.8644	0.1356	1.85233	-0.389082	FALSE	0.86774
MMS22L	0.8644	0.1356	1.85233	0.404223	FALSE	0.86774
MIF	0.8644	0.1356	1.85233	-0.335098	FALSE	0.86774
PDE3A	0.8642	0.1358	1.85062	0.124089	FALSE	0.8671
DCC	0.8642	0.1358	1.85062	-0.19253	FALSE	0.8671
SLC30A8	0.864	0.136	1.84892	0.652831	FALSE	0.866461
ARID5A	0.864	0.136	1.84892	-0.2328	FALSE	0.866461
HIST1H4C	0.8636	0.1364	1.84552	-0.158072	FALSE	0.865186
PDLIM5	0.8632	0.1368	1.84213	0.42878	FALSE	0.863914
CARD18	0.8632	0.1368	1.84213	0.317001	FALSE	0.863914
LINC01182	0.8632	0.1368	1.84213	-0.0686307	FALSE	0.863914
LINC01411	0.863	0.137	1.84043	0.570907	FALSE	0.863279
DKK2	0.8626	0.1374	1.83705	-0.122061	FALSE	0.862013
RPL36	0.8626	0.1374	1.83705	-0.481951	FALSE	0.862013
LINC00609	0.8626	0.1374	1.83705	0.53346	FALSE	0.862013
AL357507.1	0.8626	0.1374	1.83705	0.043921	FALSE	0.862013
LIPC	0.8626	0.1374	1.83705	0.403955	FALSE	0.862013
MGAT4C	0.8624	0.1376	1.83537	0.11452	FALSE	0.861382
SPAG17	0.8622	0.1378	1.83368	0.0525689	FALSE	0.860751
NCKAP5	0.8622	0.1378	1.83368	0.0221004	FALSE	0.860751
AC009041.2	0.8622	0.1378	1.83368	0.0719171	FALSE	0.860751
AC096570.1	0.8622	0.1378	1.83368	0.213072	FALSE	0.860751
TNC	0.862	0.138	1.832	-0.187859	FALSE	0.860121
AC096719.1	0.8618	0.1382	1.83032	-0.112047	FALSE	0.859492
ADRA1D	0.8616	0.1384	1.82864	-0.271397	FALSE	0.858864
SOX2-OT	0.8612	0.1388	1.82529	-0.0743473	FALSE	0.857611
GSG1L	0.8612	0.1388	1.82529	0.534902	FALSE	0.857611
AC020637.1	0.861	0.139	1.82362	0.245671	FALSE	0.856985
AL807742.1	0.8608	0.1392	1.82195	-0.319156	FALSE	0.856361
ANO3	0.8608	0.1392	1.82195	0.151651	FALSE	0.856361
ADAMTS3	0.8606	0.1394	1.82028	0.044745	FALSE	0.855737
PWRN1	0.8604	0.1396	1.81862	-0.218553	FALSE	0.855115
PLEKHH2	0.8604	0.1396	1.81862	0.494441	FALSE	0.855115
AL136456.1	0.8602	0.1398	1.81695	0.0853624	FALSE	0.854493
LAMA3	0.86	0.14	1.81529	0.40385	FALSE	0.853872
AC099517.1	0.8598	0.1402	1.81363	0.0819798	FALSE	0.853252
CST3	0.8596	0.1404	1.81197	0.150608	FALSE	0.852633
AC126121.3	0.8594	0.1406	1.81032	0.0543423	FALSE	0.852015
LINC01320	0.8592	0.1408	1.80866	0.790727	FALSE	0.851397
NKAIN3	0.8592	0.1408	1.80866	0.0864496	FALSE	0.851397
GPX4	0.8592	0.1408	1.80866	-0.391931	FALSE	0.851397
AL162493.1	0.8592	0.1408	1.80866	0.390177	FALSE	0.851397
TAFA1	0.859	0.141	1.80701	0.29988	FALSE	0.850781
SEMA3A	0.859	0.141	1.80701	0.321987	FALSE	0.850781
LINC01060	0.859	0.141	1.80701	-0.354137	FALSE	0.850781
AC060834.2	0.8588	0.1412	1.80536	0.0610347	FALSE	0.850165
AL353595.1	0.8588	0.1412	1.80536	0.498668	FALSE	0.850165
FTH1	0.8586	0.1414	1.80371	-0.59037	FALSE	0.849551
LINC01137	0.8586	0.1414	1.80371	0.304559	FALSE	0.849551
RPL23A	0.8586	0.1414	1.80371	-0.504757	FALSE	0.849551
C9orf153	0.8584	0.1416	1.80206	0.49203	FALSE	0.848937
AC079760.1	0.8582	0.1418	1.80042	-0.250711	FALSE	0.848324
ZNF208	0.8582	0.1418	1.80042	0.147262	FALSE	0.848324
CNTN3	0.8576	0.1424	1.7955	-0.0413253	FALSE	0.84649
RERG	0.8576	0.1424	1.7955	0.107224	FALSE	0.84649
SYNPR-AS1	0.8576	0.1424	1.7955	0.0531588	FALSE	0.84649
AC010230.1	0.8576	0.1424	1.7955	0.146385	FALSE	0.84649
SLC26A3	0.8574	0.1426	1.79386	0.580872	FALSE	0.84588
HIST1H1E	0.8574	0.1426	1.79386	0.544561	FALSE	0.84588
PAX8-AS1	0.857	0.143	1.79059	-0.0364051	FALSE	0.844664
AL512625.3	0.8568	0.1432	1.78896	0.439273	FALSE	0.844057
STUM	0.8568	0.1432	1.78896	0.126164	FALSE	0.844057
TGFB2	0.8568	0.1432	1.78896	-0.0630822	FALSE	0.844057
HERC5	0.8566	0.1434	1.78733	0.330185	FALSE	0.843451
DLEU1	0.8566	0.1434	1.78733	-0.455932	FALSE	0.843451
LRRIQ1	0.8564	0.1436	1.78571	0.424375	FALSE	0.842846
AC009315.1	0.8562	0.1438	1.78408	0.290729	FALSE	0.842241
ACSBG2	0.8562	0.1438	1.78408	0.521922	FALSE	0.842241
PHYHD1	0.856	0.144	1.78246	0.419112	FALSE	0.841638
FOXO1	0.8556	0.1444	1.77922	0.430197	FALSE	0.840433
NPSR1	0.8556	0.1444	1.77922	-0.160839	FALSE	0.840433
PTH2R	0.8556	0.1444	1.77922	0.101897	FALSE	0.840433
TPRG1	0.8554	0.1446	1.7776	-0.402251	FALSE	0.839832
NWD1	0.8554	0.1446	1.7776	0.570462	FALSE	0.839832
AC104389.5	0.8554	0.1446	1.7776	0.601048	FALSE	0.839832
RELN	0.8552	0.1448	1.77598	0.437271	FALSE	0.839231
AC091912.3	0.8548	0.1452	1.77276	-0.0767293	FALSE	0.838033
LINC00836	0.8546	0.1454	1.77114	0.159364	FALSE	0.837436
C3orf67-AS1	0.8544	0.1456	1.76954	0.239629	FALSE	0.836839
AJ009632.2	0.8544	0.1456	1.76954	0.243828	FALSE	0.836839
AC008691.1	0.8542	0.1458	1.76793	0.557088	FALSE	0.836242
OBI1-AS1	0.8538	0.1462	1.76472	0.447666	FALSE	0.835053
MT3	0.8538	0.1462	1.76472	-0.184668	FALSE	0.835053
LINC00378	0.8536	0.1464	1.76312	0.324193	FALSE	0.834459
GALNT15	0.8536	0.1464	1.76312	0.546719	FALSE	0.834459
ARHGAP31	0.8536	0.1464	1.76312	0.229504	FALSE	0.834459
APOLD1	0.8534	0.1466	1.76152	0.467053	FALSE	0.833866
ZBBX	0.8534	0.1466	1.76152	-0.26998	FALSE	0.833866
SPON1	0.8532	0.1468	1.75992	0.208053	FALSE	0.833274
AC106795.3	0.8532	0.1468	1.75992	0.189177	FALSE	0.833274
VAMP2	0.853	0.147	1.75833	-0.356773	FALSE	0.832683
LMCD1-AS1	0.853	0.147	1.75833	-0.453839	FALSE	0.832683
CLIC4	0.853	0.147	1.75833	0.496303	FALSE	0.832683
COL24A1	0.8528	0.1472	1.75673	-0.264197	FALSE	0.832092
GRM3	0.8528	0.1472	1.75673	-0.229624	FALSE	0.832092
AC002069.2	0.8526	0.1474	1.75514	0.0155001	FALSE	0.831503
LINC02008	0.8524	0.1476	1.75355	-0.322166	FALSE	0.830914
AP005203.1	0.8522	0.1478	1.75196	-0.184913	FALSE	0.830326
STARD4-AS1	0.852	0.148	1.75037	-0.474267	FALSE	0.829738
AC007319.1	0.8516	0.1484	1.74721	0.374767	FALSE	0.828566
LINC00871	0.8514	0.1486	1.74562	0.689287	FALSE	0.827981
AC116362.1	0.8512	0.1488	1.74404	0.332761	FALSE	0.827397
AC098829.1	0.8508	0.1492	1.74089	0.391972	FALSE	0.826231
AC079793.1	0.8508	0.1492	1.74089	0.528476	FALSE	0.826231
TMA7	0.8506	0.1494	1.73931	-0.390143	FALSE	0.825649
ARHGAP24	0.8506	0.1494	1.73931	0.371195	FALSE	0.825649
AC060765.2	0.8504	0.1496	1.73774	0.359148	FALSE	0.825068
LINC01572	0.8504	0.1496	1.73774	-0.608188	FALSE	0.825068
TEX15	0.8502	0.1498	1.73617	0.334675	FALSE	0.824488
AC073114.1	0.8492	0.1508	1.72834	-0.353235	FALSE	0.821599
MIR924HG	0.849	0.151	1.72678	-0.207116	FALSE	0.821023
AL050309.1	0.8488	0.1512	1.72522	0.174437	FALSE	0.820448
AC008591.1	0.8488	0.1512	1.72522	-0.281618	FALSE	0.820448
LTBP1	0.8486	0.1514	1.72366	-0.048244	FALSE	0.819874
DAPK2	0.8486	0.1514	1.72366	0.511308	FALSE	0.819874
AL589693.1	0.8484	0.1516	1.72211	0.558396	FALSE	0.819301
ZC3HAV1	0.8482	0.1518	1.72055	0.359138	FALSE	0.818728
ENOSF1	0.848	0.152	1.719	-0.0334721	FALSE	0.818156
CYP1B1-AS1	0.848	0.152	1.719	0.394072	FALSE	0.818156
MSC-AS1	0.8478	0.1522	1.71745	-0.0223088	FALSE	0.817585
LINC01807	0.8476	0.1524	1.7159	-0.30725	FALSE	0.817015
KDM5D	0.8474	0.1526	1.71435	0.0167017	FALSE	0.816445
CABCOCO1	0.8474	0.1526	1.71435	-0.190578	FALSE	0.816445
TTTY10	0.8472	0.1528	1.71281	0.0890465	FALSE	0.815877
AL353604.1	0.847	0.153	1.71126	0.354032	FALSE	0.815309
AC013391.2	0.847	0.153	1.71126	0.245616	FALSE	0.815309
ADAMTSL3	0.8464	0.1536	1.70664	0.0755339	FALSE	0.813609
AC011246.1	0.8464	0.1536	1.70664	0.432049	FALSE	0.813609
CTSD	0.8464	0.1536	1.70664	-0.04251	FALSE	0.813609
AL391840.1	0.8456	0.1544	1.7005	0.166945	FALSE	0.811353
AL121757.2	0.8454	0.1546	1.69897	0.271509	FALSE	0.810791
BNC2	0.845	0.155	1.69591	0.524425	FALSE	0.809668
LINC00970	0.8448	0.1552	1.69439	0.0440216	FALSE	0.809108
GRM7	0.8448	0.1552	1.69439	-0.221987	FALSE	0.809108
C5orf17	0.8448	0.1552	1.69439	0.000881672	FALSE	0.809108
AQP4-AS1	0.8446	0.1554	1.69286	-0.0744019	FALSE	0.808549
CCDC144A	0.8444	0.1556	1.69134	0.72158	FALSE	0.80799
RYR3	0.8438	0.1562	1.68678	0.0433502	FALSE	0.806319
SP140	0.8438	0.1562	1.68678	-0.111208	FALSE	0.806319
AL078602.1	0.8428	0.1572	1.67921	-0.102051	FALSE	0.803547
F11-AS1	0.8428	0.1572	1.67921	0.358336	FALSE	0.803547
DCHS2	0.8426	0.1574	1.6777	-0.170768	FALSE	0.802995
ZNF433-AS1	0.8426	0.1574	1.6777	-0.32146	FALSE	0.802995
AL390957.1	0.8424	0.1576	1.67619	-0.108321	FALSE	0.802444
IGF2BP2	0.8422	0.1578	1.67469	0.315373	FALSE	0.801893
SLC24A3	0.8422	0.1578	1.67469	-0.181506	FALSE	0.801893
ITGA6	0.842	0.158	1.67318	0.222596	FALSE	0.801343
SLC8A1-AS1	0.8418	0.1582	1.67168	-0.452149	FALSE	0.800794
BCL2	0.8418	0.1582	1.67168	-0.237182	FALSE	0.800794
KANK4	0.8418	0.1582	1.67168	0.0286832	FALSE	0.800794
AL035401.1	0.8416	0.1584	1.67018	0.317759	FALSE	0.800245
AC112493.1	0.8414	0.1586	1.66868	-0.12399	FALSE	0.799697
USP9Y	0.841	0.159	1.66569	0.0375166	FALSE	0.798603
COL23A1	0.8408	0.1592	1.66419	-0.125897	FALSE	0.798057
H1FX	0.8404	0.1596	1.66121	0.116401	FALSE	0.796967
AL590550.1	0.8402	0.1598	1.65972	0.258273	FALSE	0.796423
CD81	0.8402	0.1598	1.65972	-0.226722	FALSE	0.796423
MATN2	0.84	0.16	1.65823	-0.481002	FALSE	0.79588
MAML2	0.84	0.16	1.65823	0.414231	FALSE	0.79588
GLIS3	0.8398	0.1602	1.65674	-0.103149	FALSE	0.795337
MEI4	0.8398	0.1602	1.65674	0.0613646	FALSE	0.795337
CRIM1	0.8396	0.1604	1.65525	0.0259457	FALSE	0.794796
SGO1-AS1	0.8396	0.1604	1.65525	-0.372866	FALSE	0.794796
AC009522.1	0.8396	0.1604	1.65525	-0.396685	FALSE	0.794796
LINC00499	0.8396	0.1604	1.65525	0.0891705	FALSE	0.794796
AL590867.1	0.8392	0.1608	1.65229	-0.0185714	FALSE	0.793714
C5AR1	0.8388	0.1612	1.64933	0.362953	FALSE	0.792635
CMYA5	0.8388	0.1612	1.64933	0.199117	FALSE	0.792635
LINC00271	0.8384	0.1616	1.64637	-0.0404797	FALSE	0.791559
GRIK2	0.8382	0.1618	1.6449	-0.0483825	FALSE	0.791021
CCDC168	0.8382	0.1618	1.6449	0.356143	FALSE	0.791021
BID	0.838	0.162	1.64342	-0.0946779	FALSE	0.790485
APOE	0.8378	0.1622	1.64195	0.301063	FALSE	0.789949
DOCK1	0.8378	0.1622	1.64195	0.217546	FALSE	0.789949
AL163541.1	0.8376	0.1624	1.64048	-0.227961	FALSE	0.789414
LINC01949	0.8372	0.1628	1.63754	0.0495796	FALSE	0.788346
AC092640.1	0.8372	0.1628	1.63754	0.330832	FALSE	0.788346
LINC01374	0.8358	0.1642	1.6273	-0.123157	FALSE	0.784627
MSN	0.8358	0.1642	1.6273	0.414807	FALSE	0.784627
AC022126.1	0.8356	0.1644	1.62585	-0.193393	FALSE	0.784098
LRRIQ3	0.8356	0.1644	1.62585	0.49298	FALSE	0.784098
DISC1FP1	0.8352	0.1648	1.62294	0.344438	FALSE	0.783043
AC104041.1	0.8352	0.1648	1.62294	0.0449038	FALSE	0.783043
LINC01090	0.835	0.165	1.62149	-0.0254121	FALSE	0.782516
TPTE2	0.835	0.165	1.62149	0.00157404	FALSE	0.782516
NXN	0.8348	0.1652	1.62004	0.283727	FALSE	0.78199
HIP1	0.8346	0.1654	1.61859	-0.147563	FALSE	0.781464
AC117453.1	0.8346	0.1654	1.61859	0.00715828	FALSE	0.781464
LINC01358	0.8346	0.1654	1.61859	0.292465	FALSE	0.781464
NHSL1	0.8336	0.1664	1.61136	0.367152	FALSE	0.778847
AC091946.1	0.8334	0.1666	1.60992	-0.276259	FALSE	0.778325
AC025887.2	0.8334	0.1666	1.60992	-0.367384	FALSE	0.778325
AC004817.5	0.8334	0.1666	1.60992	0.277724	FALSE	0.778325
LINC02254	0.8334	0.1666	1.60992	0.30677	FALSE	0.778325
COL14A1	0.833	0.167	1.60704	-0.0791574	FALSE	0.777284
MALRD1	0.8324	0.1676	1.60273	-0.00914955	FALSE	0.775726
EFHD1	0.8324	0.1676	1.60273	0.375434	FALSE	0.775726
AC114689.3	0.8322	0.1678	1.6013	-0.0553055	FALSE	0.775208
FAM241A	0.832	0.168	1.59987	0.305109	FALSE	0.774691
ENC1	0.832	0.168	1.59987	0.0633211	FALSE	0.774691
AC079142.1	0.8318	0.1682	1.59844	-0.090241	FALSE	0.774174
TTC29	0.8318	0.1682	1.59844	0.334744	FALSE	0.774174
AC073569.2	0.8312	0.1688	1.59416	-0.000133038	FALSE	0.772628
GRAMD1C	0.8312	0.1688	1.59416	0.358817	FALSE	0.772628
LINC02112	0.8308	0.1692	1.59131	-0.0347171	FALSE	0.7716
TEX41	0.8302	0.1698	1.58705	-0.150846	FALSE	0.770062
CPNE4	0.8302	0.1698	1.58705	0.223215	FALSE	0.770062
AL162411.1	0.8296	0.1704	1.58279	0.0345545	FALSE	0.76853
IFNG-AS1	0.8294	0.1706	1.58138	0.399085	FALSE	0.768021
AL354740.1	0.8292	0.1708	1.57997	-0.448389	FALSE	0.767512
LINC01725	0.829	0.171	1.57856	-0.125422	FALSE	0.767004
AC021723.2	0.8288	0.1712	1.57715	0.0526886	FALSE	0.766496
ITGA1	0.8288	0.1712	1.57715	-0.170385	FALSE	0.766496
AC108169.1	0.8286	0.1714	1.57574	0.0752683	FALSE	0.765989
LINC01344	0.8286	0.1714	1.57574	-0.164323	FALSE	0.765989
AC079465.1	0.8284	0.1716	1.57433	-0.0928793	FALSE	0.765483
CALCB	0.8284	0.1716	1.57433	0.122756	FALSE	0.765483
AC096711.2	0.8284	0.1716	1.57433	0.332651	FALSE	0.765483
HSP90AA1	0.8276	0.1724	1.56871	-0.212352	FALSE	0.763463
PDE11A	0.8272	0.1728	1.56591	0.20807	FALSE	0.762456
TP63	0.827	0.173	1.56451	-0.071948	FALSE	0.761954
MARCH3	0.8266	0.1734	1.56172	-0.212898	FALSE	0.760951
LINC02343	0.8264	0.1736	1.56033	0.109247	FALSE	0.76045
AL391117.1	0.8264	0.1736	1.56033	-0.204638	FALSE	0.76045
AC007402.1	0.826	0.174	1.55754	0.273132	FALSE	0.759451
LINC01266	0.826	0.174	1.55754	0.228079	FALSE	0.759451
RFC3	0.8258	0.1742	1.55615	0.30345	FALSE	0.758952
PAPPA2	0.8258	0.1742	1.55615	-0.397062	FALSE	0.758952
TESK2	0.8256	0.1744	1.55476	0.54015	FALSE	0.758454
MEIS1	0.8254	0.1746	1.55337	0.242937	FALSE	0.757956
AP001341.1	0.8254	0.1746	1.55337	0.315767	FALSE	0.757956
LINC01208	0.8252	0.1748	1.55198	-0.11201	FALSE	0.757459
CD247	0.825	0.175	1.5506	0.340694	FALSE	0.756962
MCUB	0.8248	0.1752	1.54921	0.119286	FALSE	0.756466
MAP3K20	0.8246	0.1754	1.54783	0.011797	FALSE	0.75597
AC096577.1	0.8246	0.1754	1.54783	0.280965	FALSE	0.75597
MAFF	0.8246	0.1754	1.54783	0.146658	FALSE	0.75597
AC013287.1	0.8242	0.1758	1.54507	0.323587	FALSE	0.754981
AL591518.1	0.8242	0.1758	1.54507	-0.0434012	FALSE	0.754981
GRM7-AS3	0.824	0.176	1.54369	-0.232158	FALSE	0.754487
PKN2-AS1	0.8238	0.1762	1.54231	-0.32864	FALSE	0.753994
AC012494.1	0.8234	0.1766	1.53955	0.368295	FALSE	0.753009
MGMT	0.8232	0.1768	1.53818	-0.0500011	FALSE	0.752518
LINC02006	0.8232	0.1768	1.53818	0.264727	FALSE	0.752518
LAMC3	0.8232	0.1768	1.53818	0.310219	FALSE	0.752518
PMEPA1	0.8224	0.1776	1.53269	-0.180216	FALSE	0.750557
LINC02141	0.8222	0.1778	1.53132	0.129252	FALSE	0.750068
ARHGAP15	0.822	0.178	1.52996	0.436065	FALSE	0.74958
MAMDC2-AS1	0.8218	0.1782	1.52859	-0.246059	FALSE	0.749092
SLC25A43	0.8218	0.1782	1.52859	0.193961	FALSE	0.749092
SGCD	0.8212	0.1788	1.5245	0.176269	FALSE	0.747632
IQCA1	0.821	0.179	1.52314	0.332421	FALSE	0.747147
LINC02315	0.8206	0.1794	1.52042	0.135701	FALSE	0.746178
PHF21B	0.8206	0.1794	1.52042	-0.423232	FALSE	0.746178
LINC00393	0.8206	0.1794	1.52042	-0.17801	FALSE	0.746178
AC012063.1	0.8204	0.1796	1.51906	-0.105461	FALSE	0.745694
PLIN2	0.8204	0.1796	1.51906	0.264587	FALSE	0.745694
TARID	0.82	0.18	1.51635	0.439081	FALSE	0.744727
KCNH5	0.82	0.18	1.51635	-0.244691	FALSE	0.744727
SRGAP1	0.8196	0.1804	1.51364	0.195156	FALSE	0.743763
AC068633.1	0.8194	0.1806	1.51229	0.33884	FALSE	0.743282
AL035446.2	0.819	0.181	1.50959	0.104194	FALSE	0.742321
KLRD1	0.819	0.181	1.50959	0.329401	FALSE	0.742321
LINC02355	0.8188	0.1812	1.50824	0.0362501	FALSE	0.741842
SLC5A11	0.8186	0.1814	1.50689	0.160655	FALSE	0.741363
AC109927.1	0.8184	0.1816	1.50554	0.316618	FALSE	0.740884
LINC00511	0.8182	0.1818	1.5042	-0.0341806	FALSE	0.740406
LINC02327	0.818	0.182	1.50286	0.175912	FALSE	0.739929
AC034268.2	0.818	0.182	1.50286	0.442534	FALSE	0.739929
AC119674.1	0.818	0.182	1.50286	0.149828	FALSE	0.739929
AC003044.1	0.8178	0.1822	1.50151	-0.0124226	FALSE	0.739452
SORCS2	0.8176	0.1824	1.50017	-0.168418	FALSE	0.738975
AC025159.1	0.8176	0.1824	1.50017	0.36837	FALSE	0.738975
IL16	0.817	0.183	1.49615	0.138431	FALSE	0.737549
SNHG25	0.8166	0.1834	1.49348	-0.0235014	FALSE	0.736601
STK32B	0.8166	0.1834	1.49348	0.109756	FALSE	0.736601
AC021851.2	0.8164	0.1836	1.49214	0.196901	FALSE	0.736127
AC079148.3	0.8164	0.1836	1.49214	-0.186993	FALSE	0.736127
LINC00534	0.8162	0.1838	1.49081	0.133503	FALSE	0.735654
SLC5A4-AS1	0.8162	0.1838	1.49081	0.140621	FALSE	0.735654
AC068286.2	0.8162	0.1838	1.49081	-0.249797	FALSE	0.735654
DIO2	0.8158	0.1842	1.48815	0.36075	FALSE	0.73471
AC104123.1	0.8152	0.1848	1.48416	-0.122138	FALSE	0.733298
SAMD3	0.8152	0.1848	1.48416	0.224638	FALSE	0.733298
AC002460.2	0.8152	0.1848	1.48416	-0.0119567	FALSE	0.733298
ST8SIA6	0.815	0.185	1.48283	-0.0688448	FALSE	0.732828
SLC2A5	0.8148	0.1852	1.48151	0.312916	FALSE	0.732359
AC004160.1	0.8148	0.1852	1.48151	-0.14925	FALSE	0.732359
MIR2052HG	0.8144	0.1856	1.47886	-0.0037694	FALSE	0.731422
GABRA6	0.8142	0.1858	1.47754	-0.296917	FALSE	0.730954
AC233296.1	0.8136	0.1864	1.47357	-0.0303454	FALSE	0.729554
AC011287.1	0.8136	0.1864	1.47357	0.177553	FALSE	0.729554
GPR39	0.813	0.187	1.46962	0.0590673	FALSE	0.728158
C8orf37-AS1	0.8128	0.1872	1.46831	-0.288632	FALSE	0.727694
AC073332.1	0.8128	0.1872	1.46831	0.341662	FALSE	0.727694
PRSS23	0.8124	0.1876	1.46568	-0.224245	FALSE	0.726767
AC090993.1	0.8124	0.1876	1.46568	0.413906	FALSE	0.726767
AC244131.2	0.812	0.188	1.46306	-0.0432997	FALSE	0.725842
MIR4713HG	0.8116	0.1884	1.46044	-0.00418854	FALSE	0.724919
SLC14A2	0.8112	0.1888	1.45783	-0.235799	FALSE	0.723998
AF121898.1	0.8112	0.1888	1.45783	0.0297852	FALSE	0.723998
PKIA-AS1	0.8108	0.1892	1.45522	0.158832	FALSE	0.723079
LUCAT1	0.8106	0.1894	1.45391	-0.0475445	FALSE	0.72262
POT1-AS1	0.8102	0.1898	1.45131	0.364246	FALSE	0.721704
AC105290.1	0.808	0.192	1.43707	0.370325	FALSE	0.716699
COL5A2	0.8076	0.1924	1.43449	-0.329127	FALSE	0.715795
SOX21-AS1	0.8074	0.1926	1.4332	0.325572	FALSE	0.715344
AC074286.1	0.8074	0.1926	1.4332	-0.184648	FALSE	0.715344
AC008571.2	0.8064	0.1936	1.42679	0.0472536	FALSE	0.713095
LINC01695	0.806	0.194	1.42423	-0.124463	FALSE	0.712198
LINC01117	0.8058	0.1942	1.42295	-0.135564	FALSE	0.711751
AL110292.1	0.8054	0.1946	1.42039	0.0681291	FALSE	0.710857
CFAP47	0.8054	0.1946	1.42039	0.00225544	FALSE	0.710857
LIX1-AS1	0.8052	0.1948	1.41912	-0.247872	FALSE	0.710411
GNA14	0.8052	0.1948	1.41912	0.0245605	FALSE	0.710411
LINC02853	0.8052	0.1948	1.41912	0.215032	FALSE	0.710411
AC078881.1	0.8032	0.1968	1.40642	0.0689645	FALSE	0.705975
LINC02055	0.8024	0.1976	1.40136	0.060039	FALSE	0.704213
LINC02328	0.8022	0.1978	1.4001	-0.150405	FALSE	0.703774
AC011509.2	0.802	0.198	1.39884	0.243788	FALSE	0.703335
PTCHD1-AS	0.802	0.198	1.39884	0.128254	FALSE	0.703335
MYO1D	0.8018	0.1982	1.39758	0.197241	FALSE	0.702896
GXYLT2	0.8018	0.1982	1.39758	-0.0425272	FALSE	0.702896
LINC00907	0.8014	0.1986	1.39507	-0.280069	FALSE	0.702021
AL136441.1	0.8012	0.1988	1.39381	0.379099	FALSE	0.701584
MYOM1	0.801	0.199	1.39256	0.114027	FALSE	0.701147
RUNX1	0.8008	0.1992	1.3913	0.152997	FALSE	0.700711
ZEB1-AS1	0.8008	0.1992	1.3913	-0.219673	FALSE	0.700711
SLC22A10	0.7994	0.2006	1.38255	0.10462	FALSE	0.697669
LINC00923	0.7994	0.2006	1.38255	0.196823	FALSE	0.697669
AC020687.1	0.7988	0.2012	1.37881	-0.0278931	FALSE	0.696372
AC093895.1	0.7984	0.2016	1.37632	-0.035048	FALSE	0.695509
STEAP1B	0.7984	0.2016	1.37632	0.441705	FALSE	0.695509
ARHGEF28	0.7984	0.2016	1.37632	-0.207787	FALSE	0.695509
BASP1-AS1	0.7978	0.2022	1.3726	0.381603	FALSE	0.694219
LINC01340	0.797	0.203	1.36765	-0.128677	FALSE	0.692504
AC097460.1	0.7964	0.2036	1.36394	0.116487	FALSE	0.691222
CLIC5	0.7962	0.2038	1.36271	0.242856	FALSE	0.690796
DEC1	0.796	0.204	1.36148	0.217045	FALSE	0.69037
FER1L6-AS2	0.796	0.204	1.36148	0.0890102	FALSE	0.69037
AC076968.2	0.7958	0.2042	1.36025	0.12424	FALSE	0.689944
AL359232.1	0.7958	0.2042	1.36025	-0.221458	FALSE	0.689944
RAP2C-AS1	0.7956	0.2044	1.35902	-0.131184	FALSE	0.689519
AC112206.2	0.7946	0.2054	1.35288	0.211773	FALSE	0.6874
MIR548A1HG	0.7942	0.2058	1.35043	-0.0585341	FALSE	0.686555
ZHX2	0.794	0.206	1.34921	0.230692	FALSE	0.686133
AC073475.1	0.7934	0.2066	1.34554	-0.280064	FALSE	0.68487
AL157388.1	0.7932	0.2068	1.34432	0.125349	FALSE	0.684449
ZFHX3	0.7932	0.2068	1.34432	0.111144	FALSE	0.684449
TRIM5	0.7926	0.2074	1.34067	0.25168	FALSE	0.683191
C21orf62-AS1	0.7924	0.2076	1.33945	-0.0572953	FALSE	0.682773
NAALADL2	0.7922	0.2078	1.33824	0.00263357	FALSE	0.682354
COL25A1	0.792	0.208	1.33702	-0.0108614	FALSE	0.681937
CLSTN2	0.7914	0.2086	1.33338	-0.109259	FALSE	0.680686
AC084816.1	0.7914	0.2086	1.33338	0.284933	FALSE	0.680686
AL445250.1	0.7896	0.2104	1.32252	0.331978	FALSE	0.676954
LINC01934	0.7896	0.2104	1.32252	0.109658	FALSE	0.676954
AC004158.1	0.7894	0.2106	1.32131	-0.327857	FALSE	0.676542
AC093865.1	0.7888	0.2112	1.31771	0.239953	FALSE	0.675306
ENOX2	0.7882	0.2118	1.31411	-0.0778966	FALSE	0.674074
CPS1	0.7876	0.2124	1.31052	-0.12745	FALSE	0.672845
ZNF385D	0.7874	0.2126	1.30932	-0.215506	FALSE	0.672437
AC092535.4	0.787	0.213	1.30694	0.173843	FALSE	0.67162
MIR646HG	0.7866	0.2134	1.30455	-0.213028	FALSE	0.670806
GALNT10	0.7866	0.2134	1.30455	-0.0752039	FALSE	0.670806
UNC5D	0.7858	0.2142	1.29979	-0.00280166	FALSE	0.669181
AC010343.3	0.7858	0.2142	1.29979	0.0675364	FALSE	0.669181
DYNLL1	0.7848	0.2152	1.29386	-0.268604	FALSE	0.667158
AC013652.1	0.7842	0.2158	1.29031	0.078896	FALSE	0.665949
TUBA1C	0.783	0.217	1.28324	0.223849	FALSE	0.66354
AC246817.1	0.783	0.217	1.28324	0.295898	FALSE	0.66354
LINC01414	0.7828	0.2172	1.28206	-0.0778112	FALSE	0.66314
SUCLG2-AS1	0.7818	0.2182	1.27619	0.0134597	FALSE	0.661145
SLCO5A1	0.7816	0.2184	1.27501	-0.0186753	FALSE	0.660747
LINC01933	0.7812	0.2188	1.27267	0.224569	FALSE	0.659953
AC027097.2	0.7806	0.2194	1.26917	0.0801682	FALSE	0.658763
CD96	0.7802	0.2198	1.26683	-0.00830603	FALSE	0.657972
LINC01483	0.779	0.221	1.25985	0.112817	FALSE	0.655608
AC113414.1	0.7788	0.2212	1.25869	-0.14998	FALSE	0.655215
SLC39A11	0.7778	0.2222	1.25289	-0.24658	FALSE	0.653256
AL132780.1	0.7778	0.2222	1.25289	0.24056	FALSE	0.653256
AC004949.1	0.777	0.223	1.24827	0.0379887	FALSE	0.651695
AL442163.1	0.7764	0.2236	1.24481	0.128487	FALSE	0.650528
PCAT1	0.776	0.224	1.24251	0.181445	FALSE	0.649752
EDA	0.7758	0.2242	1.24136	0.295356	FALSE	0.649364
ANKRD6	0.7754	0.2246	1.23906	0.178686	FALSE	0.64859
AC007448.5	0.7742	0.2258	1.23218	0.130857	FALSE	0.646276
CD36	0.774	0.226	1.23104	-0.0575829	FALSE	0.645892
AC034195.1	0.7732	0.2268	1.22647	0.018012	FALSE	0.644357
WNT5B	0.7726	0.2274	1.22305	-0.282569	FALSE	0.64321
LEPR	0.7716	0.2284	1.21737	0.14073	FALSE	0.641304
LINC00276	0.771	0.229	1.21397	-0.105118	FALSE	0.640165
CNBD1	0.7698	0.2302	1.20718	0.332157	FALSE	0.637895
AF165147.1	0.7696	0.2304	1.20605	-0.1652	FALSE	0.637518
AC026341.1	0.7694	0.2306	1.20493	-0.0162158	FALSE	0.637141
AC105411.1	0.7692	0.2308	1.2038	-0.187171	FALSE	0.636764
AC078923.1	0.7692	0.2308	1.2038	0.218505	FALSE	0.636764
PPCDC	0.7688	0.2312	1.20155	0.201602	FALSE	0.636012
ZBTB20	0.767	0.233	1.19145	0.0743332	FALSE	0.632644
AC073529.1	0.7668	0.2332	1.19033	0.260335	FALSE	0.632271
AP000446.1	0.7662	0.2338	1.18698	-0.0786147	FALSE	0.631155
AL356108.1	0.7656	0.2344	1.18363	-0.19421	FALSE	0.630042
AC011447.3	0.7656	0.2344	1.18363	0.0938864	FALSE	0.630042
IKBIP	0.7646	0.2354	1.17807	0.156703	FALSE	0.628194
LINC01500	0.7604	0.2396	1.15487	0.0616832	FALSE	0.620513
TMEM163	0.759	0.241	1.1472	0.00928688	FALSE	0.617983
AC002070.1	0.7566	0.2434	1.13413	-0.108138	FALSE	0.613679
AF279873.3	0.7558	0.2442	1.12979	0.29556	FALSE	0.612254
CEP128	0.7556	0.2444	1.12871	0.260277	FALSE	0.611899
LINC00578	0.7556	0.2444	1.12871	0.0564518	FALSE	0.611899
AL135878.1	0.7554	0.2446	1.12762	0.104762	FALSE	0.611544
AC138627.1	0.755	0.245	1.12546	-0.103367	FALSE	0.610834
SAMD12-AS1	0.7532	0.2468	1.11575	-0.156982	FALSE	0.607655
AC104596.1	0.7504	0.2496	1.10075	0.011116	FALSE	0.602755
SLC2A14	0.7488	0.2512	1.09222	-0.0362911	FALSE	0.59998
LINC01088	0.748	0.252	1.08797	0.156978	FALSE	0.598599
LINC01505	0.7474	0.2526	1.08479	-0.0207758	FALSE	0.597567
AC010884.1	0.745	0.255	1.07212	0.0216427	FALSE	0.59346
AL591519.1	0.7442	0.2558	1.06791	0.0674725	FALSE	0.592099
AC004784.1	0.7418	0.2582	1.05535	-0.0459309	FALSE	0.588044
EGLN3	0.741	0.259	1.05117	-0.070828	FALSE	0.5867
VLDLR-AS1	0.7402	0.2598	1.04701	0.0667472	FALSE	0.585361
LINC02458	0.7396	0.2604	1.04389	0.0899453	FALSE	0.584359
AC246817.2	0.739	0.261	1.04078	0.0976348	FALSE	0.583359
MID1	0.7384	0.2616	1.03767	0.0474982	FALSE	0.582362
EPS8	0.7378	0.2622	1.03457	0.0443535	FALSE	0.581367
POU2F2	0.7334	0.2666	1.01194	-0.0553846	FALSE	0.57414
AC092944.1	0.7332	0.2668	1.01092	-0.0725584	FALSE	0.573814
FREM1	0.7322	0.2678	1.00581	-0.0862117	FALSE	0.572189
MAPT-AS1	0.729	0.271	0.989555	-0.000769138	FALSE	0.567031
RASGEF1B	0.7276	0.2724	0.98248	0.199892	FALSE	0.564793
AL365295.1	0.7272	0.2728	0.980463	-0.109346	FALSE	0.564156
TEX9	0.7264	0.2736	0.976434	0.132755	FALSE	0.562884
OTULINL	0.7262	0.2738	0.975428	-0.115936	FALSE	0.562567
AC008014.1	0.7222	0.2778	0.955401	-0.0468645	FALSE	0.556268
DRAIC	0.7184	0.2816	0.936539	0.0421505	FALSE	0.550367
LINC02246	0.7174	0.2826	0.931601	0.079443	FALSE	0.548828
AL157911.1	0.7124	0.2876	0.907069	-0.296361	FALSE	0.541211
LINC00571	0.7078	0.2922	0.884723	-0.0244136	FALSE	0.53432
SLC25A21	0.705	0.295	0.871222	0.0549459	FALSE	0.530178
ESR2	0.7036	0.2964	0.8645	0.0704088	FALSE	0.528122
SPANXA2-OT1	0.6934	0.3066	0.816063	0.0623722	FALSE	0.513428
AL139317.5	0.6928	0.3072	0.813242	-0.0918741	FALSE	0.512579
AC106793.1	0.6908	0.3092	0.803862	-0.0106206	FALSE	0.509761
AC079385.1	0.6842	0.3158	0.773141	-0.0773344	FALSE	0.500588

## Sheet: L6IT
	proba_de	proba_not_de	bayes_factor	lfc_median	is_de_fdr_0.05	log10_pscore
CCN4	0.966	0.034	3.3468	0.346084	TRUE	1.46852
FAM163A	0.959	0.041	3.15232	0.385799	TRUE	1.38722
MTRNR2L1	0.9582	0.0418	3.13216	2.55185	TRUE	1.37882
AC016598.2	0.9574	0.0426	3.11237	-2.11164	TRUE	1.37059
AC079380.1	0.9572	0.0428	3.10747	-0.916657	TRUE	1.36856
EFEMP1	0.9566	0.0434	3.09293	1.11453	TRUE	1.36251
AC107021.1	0.9564	0.0436	3.08812	-1.13062	TRUE	1.36051
AC005909.2	0.9532	0.0468	3.01394	-0.290597	TRUE	1.32975
AC021594.2	0.9528	0.0472	3.00501	-1.95837	TRUE	1.32606
AC093607.1	0.9522	0.0478	2.99175	-0.66552	TRUE	1.32057
MT-ATP6	0.9518	0.0482	2.983	1.4488	TRUE	1.31695
MT-ND3	0.951	0.049	2.96569	1.86236	TRUE	1.3098
AC008696.2	0.9498	0.0502	2.94024	-1.79376	TRUE	1.2993
AC099517.1	0.949	0.051	2.92358	-0.092206	TRUE	1.29243
AC092440.1	0.9488	0.0512	2.91946	-1.26868	TRUE	1.29073
PRLR	0.9488	0.0512	2.91946	0.719018	TRUE	1.29073
SPRY4-AS1	0.9488	0.0512	2.91946	-2.17807	TRUE	1.29073
AL360178.1	0.9484	0.0516	2.91125	-1.6461	TRUE	1.28735
MT-ND4	0.9484	0.0516	2.91125	1.27474	TRUE	1.28735
MT-ATP8	0.9478	0.0522	2.89906	2.0942	TRUE	1.28233
AC097512.1	0.9474	0.0526	2.89101	-0.6565	TRUE	1.27901
AC008056.1	0.9472	0.0528	2.887	-1.50925	TRUE	1.27737
PCDH9-AS4	0.9466	0.0534	2.87507	-0.926912	TRUE	1.27246
SLC7A2	0.9462	0.0538	2.86718	1.60326	TRUE	1.26922
AL035427.1	0.946	0.054	2.86326	-0.767552	TRUE	1.26761
PPFIA2-AS1	0.9458	0.0542	2.85935	-0.935553	TRUE	1.266
KCNK13	0.9454	0.0546	2.85157	0.506666	TRUE	1.26281
AL122014.1	0.9454	0.0546	2.85157	-1.13794	TRUE	1.26281
NOX4	0.945	0.055	2.84385	-0.729278	TRUE	1.25964
ANGPTL1	0.9448	0.0552	2.84001	-1.5271	TRUE	1.25806
PCDH9-AS3	0.9446	0.0554	2.83618	-1.64382	TRUE	1.25649
AL390774.2	0.9444	0.0556	2.83237	-1.17754	TRUE	1.25493
LINC02232	0.9442	0.0558	2.82856	-0.84516	TRUE	1.25337
AP000462.1	0.9442	0.0558	2.82856	-1.26047	FALSE	1.25337
AC068931.1	0.9438	0.0562	2.821	-1.57994	FALSE	1.25026
AL138927.1	0.9436	0.0564	2.81723	-1.22864	FALSE	1.24872
AC112481.2	0.9436	0.0564	2.81723	-1.23319	FALSE	1.24872
AC104689.2	0.9432	0.0568	2.80974	-0.640417	FALSE	1.24565
AL354771.1	0.943	0.057	2.80601	-1.04522	FALSE	1.24413
GABRG3-AS1	0.943	0.057	2.80601	-1.56506	FALSE	1.24413
LINC01478	0.9428	0.0572	2.8023	-1.08781	FALSE	1.2426
PLCXD3	0.9428	0.0572	2.8023	0.862734	FALSE	1.2426
SEMA3C	0.9428	0.0572	2.8023	1.13092	FALSE	1.2426
PDE10A	0.9426	0.0574	2.7986	-2.07213	FALSE	1.24109
VAV3	0.9426	0.0574	2.7986	-0.220213	FALSE	1.24109
AC008067.1	0.9426	0.0574	2.7986	-1.53871	FALSE	1.24109
SV2C	0.9426	0.0574	2.7986	-1.24042	FALSE	1.24109
GPRIN3	0.9424	0.0576	2.79491	0.552482	FALSE	1.23958
AC097487.1	0.9424	0.0576	2.79491	1.21413	FALSE	1.23958
AC092691.3	0.9422	0.0578	2.79123	-1.03758	FALSE	1.23807
AC016493.1	0.942	0.058	2.78756	-0.925586	FALSE	1.23657
MT-CYB	0.9418	0.0582	2.78391	1.07647	FALSE	1.23508
AL590006.1	0.9416	0.0584	2.78026	-0.335748	FALSE	1.23359
ARHGAP25	0.9414	0.0586	2.77663	-0.776015	FALSE	1.2321
MT-CO2	0.9414	0.0586	2.77663	1.10383	FALSE	1.2321
AC002066.1	0.9412	0.0588	2.77301	0.806313	FALSE	1.23062
LINC01515	0.9408	0.0592	2.76581	0.747282	FALSE	1.22768
AC087883.2	0.9406	0.0594	2.76222	-0.392318	FALSE	1.22621
AP002370.2	0.9406	0.0594	2.76222	-1.18157	FALSE	1.22621
AC004039.1	0.9402	0.0598	2.75509	-1.25663	FALSE	1.2233
AP000331.1	0.9398	0.0602	2.74799	0.359161	FALSE	1.2204
ARHGAP26-AS1	0.9396	0.0604	2.74446	-1.628	FALSE	1.21896
KCNK2	0.9396	0.0604	2.74446	0.0406547	FALSE	1.21896
MT-CO3	0.9394	0.0606	2.74095	1.13544	FALSE	1.21753
PRRX1	0.9392	0.0608	2.73744	0.190108	FALSE	1.2161
MT-ND4L	0.9392	0.0608	2.73744	1.40464	FALSE	1.2161
AC019130.1	0.939	0.061	2.73394	-1.18791	FALSE	1.21467
MTCP1	0.939	0.061	2.73394	-1.28142	FALSE	1.21467
AC107068.2	0.939	0.061	2.73394	-1.15193	FALSE	1.21467
MTRNR2L12	0.9388	0.0612	2.73046	1.3118	FALSE	1.21325
AL139294.1	0.9386	0.0614	2.72698	-1.13003	FALSE	1.21183
IL1RAPL2	0.9386	0.0614	2.72698	-0.8123	FALSE	1.21183
IL7	0.9386	0.0614	2.72698	-0.921681	FALSE	1.21183
AC096576.2	0.9384	0.0616	2.72351	-0.612053	FALSE	1.21042
AC104316.1	0.9384	0.0616	2.72351	-1.32651	FALSE	1.21042
AC008415.1	0.9384	0.0616	2.72351	-0.487619	FALSE	1.21042
UST	0.9384	0.0616	2.72351	-1.9146	FALSE	1.21042
FP236383.3	0.9382	0.0618	2.72006	1.6316	FALSE	1.20901
AC026202.2	0.9382	0.0618	2.72006	-1.42568	FALSE	1.20901
MT-ND1	0.938	0.062	2.71662	1.228	FALSE	1.20761
AC004594.1	0.938	0.062	2.71662	-1.36499	FALSE	1.20761
PCDH9-AS1	0.9378	0.0622	2.71318	-1.43739	FALSE	1.20621
AC091885.2	0.9376	0.0624	2.70976	-1.31459	FALSE	1.20482
DPP10-AS3	0.9376	0.0624	2.70976	-1.33062	FALSE	1.20482
PCDH9-AS2	0.937	0.063	2.69955	-1.20737	FALSE	1.20066
AC027018.1	0.937	0.063	2.69955	-1.11947	FALSE	1.20066
AC073091.4	0.9366	0.0634	2.69279	-1.18562	FALSE	1.19791
AC073578.2	0.9366	0.0634	2.69279	-1.45009	FALSE	1.19791
AC069228.1	0.9366	0.0634	2.69279	-1.00463	FALSE	1.19791
NPTX2	0.9362	0.0638	2.68608	-1.74735	FALSE	1.19518
MT-ND5	0.9362	0.0638	2.68608	1.17688	FALSE	1.19518
LONRF3	0.9362	0.0638	2.68608	1.75709	FALSE	1.19518
AC040174.1	0.936	0.064	2.68273	-1.12928	FALSE	1.19382
AC004470.1	0.9358	0.0642	2.6794	-1.15785	FALSE	1.19246
AL138760.1	0.9356	0.0644	2.67607	-1.058	FALSE	1.19111
MT-CO1	0.9356	0.0644	2.67607	0.826762	FALSE	1.19111
AL136298.1	0.9356	0.0644	2.67607	-1.23873	FALSE	1.19111
MYCBP2-AS1	0.9354	0.0646	2.67276	-0.849681	FALSE	1.18977
AC023424.3	0.935	0.065	2.66616	-1.1	FALSE	1.18709
TSHZ2	0.935	0.065	2.66616	-0.136189	FALSE	1.18709
KLHL1	0.9348	0.0652	2.66287	0.453023	FALSE	1.18575
PRKCA-AS1	0.9348	0.0652	2.66287	-1.31805	FALSE	1.18575
AC073571.1	0.9348	0.0652	2.66287	-1.00017	FALSE	1.18575
AC053513.1	0.9346	0.0654	2.6596	-0.668458	FALSE	1.18442
AC087672.2	0.9346	0.0654	2.6596	0.329409	FALSE	1.18442
LINC02253	0.9346	0.0654	2.6596	-0.756122	FALSE	1.18442
AC139720.1	0.9344	0.0656	2.65633	-0.850215	FALSE	1.1831
AC015923.1	0.9344	0.0656	2.65633	-0.973973	FALSE	1.1831
AL136441.1	0.9342	0.0658	2.65307	0.434114	FALSE	1.18177
PDE5A	0.934	0.066	2.64982	-0.923547	FALSE	1.18046
SPDYE2	0.934	0.066	2.64982	-1.0802	FALSE	1.18046
AC016042.1	0.934	0.066	2.64982	-0.934853	FALSE	1.18046
AL157938.2	0.934	0.066	2.64982	-1.14641	FALSE	1.18046
MT-ND2	0.9338	0.0662	2.64658	1.12555	FALSE	1.17914
CHST9	0.9336	0.0664	2.64335	-1.0355	FALSE	1.17783
AL445255.1	0.9336	0.0664	2.64335	1.04499	FALSE	1.17783
P2RY14	0.9334	0.0666	2.64013	-0.987265	FALSE	1.17653
AP003464.1	0.9334	0.0666	2.64013	-0.815261	FALSE	1.17653
AC022655.1	0.9332	0.0668	2.63692	-0.45061	FALSE	1.17522
AC096576.3	0.9332	0.0668	2.63692	-0.748626	FALSE	1.17522
AC104365.1	0.9328	0.0672	2.63052	-0.911848	FALSE	1.17263
LINC00960	0.9328	0.0672	2.63052	-1.19669	FALSE	1.17263
KCNMA1-AS1	0.9326	0.0674	2.62733	-0.909204	FALSE	1.17134
ST7-AS2	0.9324	0.0676	2.62415	-1.07717	FALSE	1.17005
RPL26	0.9324	0.0676	2.62415	-1.3337	FALSE	1.17005
AL160254.1	0.9322	0.0678	2.62099	-0.96421	FALSE	1.16877
AL355672.1	0.9322	0.0678	2.62099	-0.108544	FALSE	1.16877
AC012409.2	0.9322	0.0678	2.62099	-0.188931	FALSE	1.16877
AC002429.2	0.9322	0.0678	2.62099	-0.905068	FALSE	1.16877
DPYD-AS1	0.9322	0.0678	2.62099	-0.749823	FALSE	1.16877
AL031768.2	0.932	0.068	2.61782	-1.38632	FALSE	1.16749
AP001442.1	0.932	0.068	2.61782	-1.08467	FALSE	1.16749
DCC	0.9318	0.0682	2.61467	-0.00777674	FALSE	1.16622
SEMA5A	0.9318	0.0682	2.61467	-1.01641	FALSE	1.16622
AC138305.1	0.9316	0.0684	2.61153	-1.03494	FALSE	1.16494
ZNF451-AS1	0.9316	0.0684	2.61153	-1.19254	FALSE	1.16494
MDGA1	0.9316	0.0684	2.61153	-0.219708	FALSE	1.16494
CAMK2N2	0.9316	0.0684	2.61153	-0.711951	FALSE	1.16494
TSIX	0.9316	0.0684	2.61153	0.386292	FALSE	1.16494
AC023590.1	0.9316	0.0684	2.61153	-1.02741	FALSE	1.16494
FP671120.4	0.9314	0.0686	2.6084	1.2872	FALSE	1.16368
AC008574.1	0.9314	0.0686	2.6084	0.645993	FALSE	1.16368
ANGPT2	0.9312	0.0688	2.60527	-1.11369	FALSE	1.16241
ZFPM2-AS1	0.931	0.069	2.60215	-0.831665	FALSE	1.16115
AC034268.2	0.931	0.069	2.60215	-1.42287	FALSE	1.16115
CHRM3-AS2	0.931	0.069	2.60215	-1.23063	FALSE	1.16115
GLIPR1L1	0.931	0.069	2.60215	-0.688632	FALSE	1.16115
AP001977.1	0.931	0.069	2.60215	0.990143	FALSE	1.16115
AC098617.1	0.9308	0.0692	2.59904	-0.863388	FALSE	1.15989
COL21A1	0.9306	0.0694	2.59594	0.666491	FALSE	1.15864
P4HA3	0.9304	0.0696	2.59285	-1.04566	FALSE	1.15739
CHRM2	0.9304	0.0696	2.59285	-0.950222	FALSE	1.15739
RARRES1	0.9302	0.0698	2.58977	-1.11456	FALSE	1.15614
FGF10	0.9302	0.0698	2.58977	0.111991	FALSE	1.15614
GLDN	0.9302	0.0698	2.58977	-0.102911	FALSE	1.15614
AR	0.9302	0.0698	2.58977	-0.503826	FALSE	1.15614
PDE7B	0.93	0.07	2.58669	-0.846196	FALSE	1.1549
MEIS2	0.9298	0.0702	2.58362	0.785052	FALSE	1.15366
HES4	0.9298	0.0702	2.58362	-1.56913	FALSE	1.15366
FRMD6-AS2	0.9296	0.0704	2.58056	-1.28229	FALSE	1.15243
AC103770.1	0.9294	0.0706	2.57751	-0.660666	FALSE	1.1512
TCF4-AS1	0.9294	0.0706	2.57751	-1.06041	FALSE	1.1512
CA1	0.929	0.071	2.57143	-1.15943	FALSE	1.14874
NR2F2-AS1	0.929	0.071	2.57143	0.564479	FALSE	1.14874
AP002989.1	0.9288	0.0712	2.5684	0.413966	FALSE	1.14752
AC027288.3	0.9288	0.0712	2.5684	-0.933244	FALSE	1.14752
MIR181A2HG	0.9288	0.0712	2.5684	-1.18757	FALSE	1.14752
AC092131.1	0.9288	0.0712	2.5684	-0.857655	FALSE	1.14752
ANKRD55	0.9288	0.0712	2.5684	0.0992999	FALSE	1.14752
SEL1L3	0.9288	0.0712	2.5684	0.145436	FALSE	1.14752
ITPR2	0.9286	0.0714	2.56538	-0.0711875	FALSE	1.1463
AL583808.1	0.9286	0.0714	2.56538	-0.568324	FALSE	1.1463
CAV3	0.9284	0.0716	2.56237	-1.00769	FALSE	1.14509
PLOD2	0.9284	0.0716	2.56237	-0.055429	FALSE	1.14509
AC090579.1	0.9284	0.0716	2.56237	-1.01881	FALSE	1.14509
TWIST1	0.9284	0.0716	2.56237	-0.557021	FALSE	1.14509
TWIST2	0.9284	0.0716	2.56237	-0.44602	FALSE	1.14509
AL357873.1	0.9282	0.0718	2.55936	-1.3195	FALSE	1.14388
EPB41L4A	0.9282	0.0718	2.55936	-0.560217	FALSE	1.14388
P2RY12	0.928	0.072	2.55637	-0.556691	FALSE	1.14267
LINC02263	0.928	0.072	2.55637	-0.374527	FALSE	1.14267
C12orf40	0.928	0.072	2.55637	-0.956862	FALSE	1.14267
AGBL1	0.9278	0.0722	2.55338	-0.632794	FALSE	1.14146
AC104827.1	0.9278	0.0722	2.55338	-0.880033	FALSE	1.14146
AC244517.11	0.9278	0.0722	2.55338	-0.973376	FALSE	1.14146
AC093610.1	0.9276	0.0724	2.55039	-0.979724	FALSE	1.14026
CALB1	0.9276	0.0724	2.55039	0.110175	FALSE	1.14026
GABRG1	0.9276	0.0724	2.55039	-0.108752	FALSE	1.14026
MAF	0.9276	0.0724	2.55039	1.43711	FALSE	1.14026
AC090709.1	0.9276	0.0724	2.55039	-1.00587	FALSE	1.14026
AC060765.1	0.9272	0.0728	2.54445	0.0975347	FALSE	1.13787
EXPH5	0.9272	0.0728	2.54445	-0.976562	FALSE	1.13787
RPL36AL	0.927	0.073	2.54149	-1.1101	FALSE	1.13668
AC002463.1	0.927	0.073	2.54149	-0.807876	FALSE	1.13668
AC092490.2	0.9268	0.0732	2.53854	1.65178	FALSE	1.13549
LINC01090	0.9266	0.0734	2.5356	-1.20968	FALSE	1.1343
SYT10	0.9266	0.0734	2.5356	0.422986	FALSE	1.1343
LPL	0.9266	0.0734	2.5356	-0.154516	FALSE	1.1343
AC023469.1	0.9264	0.0736	2.53266	1.61089	FALSE	1.13312
LAMP5	0.9264	0.0736	2.53266	0.0992732	FALSE	1.13312
ALDH1A1	0.9264	0.0736	2.53266	0.257483	FALSE	1.13312
AL391117.1	0.9262	0.0738	2.52973	-0.706459	FALSE	1.13194
C1orf56	0.9262	0.0738	2.52973	-1.23127	FALSE	1.13194
PDGFD	0.9262	0.0738	2.52973	0.271772	FALSE	1.13194
AL591463.1	0.9262	0.0738	2.52973	-0.404218	FALSE	1.13194
AL359636.2	0.926	0.074	2.52681	-1.06411	FALSE	1.13077
AC093879.1	0.926	0.074	2.52681	-0.956824	FALSE	1.13077
AC131571.1	0.9258	0.0742	2.52389	-0.923272	FALSE	1.1296
AP001021.3	0.9258	0.0742	2.52389	-0.748638	FALSE	1.1296
FAU	0.9256	0.0744	2.52099	-1.02668	FALSE	1.12843
LINC02770	0.9256	0.0744	2.52099	-0.816506	FALSE	1.12843
SLCO2A1	0.9256	0.0744	2.52099	-0.325315	FALSE	1.12843
AC109466.1	0.9256	0.0744	2.52099	-0.495585	FALSE	1.12843
AP003086.1	0.9254	0.0746	2.51809	-1.04711	FALSE	1.12726
AC016716.2	0.925	0.075	2.51231	-1.13892	FALSE	1.12494
RPS27A	0.925	0.075	2.51231	-1.14743	FALSE	1.12494
SPOCK3	0.925	0.075	2.51231	0.529366	FALSE	1.12494
AC009063.2	0.925	0.075	2.51231	-0.596417	FALSE	1.12494
AL627171.2	0.925	0.075	2.51231	1.86849	FALSE	1.12494
FGF1	0.925	0.075	2.51231	-1.26496	FALSE	1.12494
STPG2-AS1	0.9246	0.0754	2.50655	0.44448	FALSE	1.12263
C5orf63	0.9246	0.0754	2.50655	1.08461	FALSE	1.12263
AL157938.3	0.9246	0.0754	2.50655	-1.22991	FALSE	1.12263
C1QTNF7	0.9244	0.0756	2.50369	-0.427106	FALSE	1.12148
AP001011.1	0.9244	0.0756	2.50369	-0.816244	FALSE	1.12148
AP001825.1	0.9244	0.0756	2.50369	-0.899932	FALSE	1.12148
LINC02237	0.9242	0.0758	2.50083	-0.603828	FALSE	1.12033
SNCG	0.9242	0.0758	2.50083	-0.843988	FALSE	1.12033
AC007098.1	0.924	0.076	2.49798	-0.840476	FALSE	1.11919
AC058791.1	0.924	0.076	2.49798	-1.10091	FALSE	1.11919
AC090825.1	0.924	0.076	2.49798	0.0329013	FALSE	1.11919
RORB	0.9238	0.0762	2.49513	-0.11722	FALSE	1.11805
GFAP	0.9236	0.0764	2.4923	1.69263	FALSE	1.11691
DCN	0.9236	0.0764	2.4923	0.293066	FALSE	1.11691
AC087286.2	0.9236	0.0764	2.4923	-0.819575	FALSE	1.11691
AP002518.2	0.9234	0.0766	2.48947	-0.0995059	FALSE	1.11577
ANKUB1	0.923	0.077	2.48382	-0.822718	FALSE	1.11351
AC011092.2	0.9228	0.0772	2.48101	-0.907079	FALSE	1.11238
AC012404.1	0.9228	0.0772	2.48101	-0.938677	FALSE	1.11238
AL592156.2	0.9228	0.0772	2.48101	1.2792	FALSE	1.11238
CACNG4	0.9224	0.0776	2.47541	0.259421	FALSE	1.11014
BTNL9	0.9222	0.0778	2.47262	-0.336112	FALSE	1.10902
BCL2L14	0.9222	0.0778	2.47262	-0.918855	FALSE	1.10902
AC090531.1	0.922	0.078	2.46984	-0.430667	FALSE	1.10791
DIAPH2-AS1	0.922	0.078	2.46984	-0.968737	FALSE	1.10791
RPS4X	0.922	0.078	2.46984	-1.09945	FALSE	1.10791
AL133346.1	0.9218	0.0782	2.46706	-0.891599	FALSE	1.10679
MYBPC1	0.9218	0.0782	2.46706	0.330817	FALSE	1.10679
RPS7	0.9218	0.0782	2.46706	-1.02044	FALSE	1.10679
COL12A1	0.9216	0.0784	2.46429	-0.965175	FALSE	1.10568
HHIP	0.9214	0.0786	2.46152	-0.864461	FALSE	1.10458
AL359706.1	0.9214	0.0786	2.46152	-0.812097	FALSE	1.10458
CFTR	0.9212	0.0788	2.45876	-1.09045	FALSE	1.10347
INSYN2A	0.9212	0.0788	2.45876	-0.00885391	FALSE	1.10347
HSPA1B	0.921	0.079	2.45601	0.817469	FALSE	1.10237
AC092939.1	0.9208	0.0792	2.45327	-0.827544	FALSE	1.10127
AC068282.1	0.9208	0.0792	2.45327	-0.834824	FALSE	1.10127
VGF	0.9206	0.0794	2.45053	-1.15321	FALSE	1.10018
AP000829.1	0.9204	0.0796	2.44779	-0.842155	FALSE	1.09909
AC110614.1	0.9204	0.0796	2.44779	-0.438052	FALSE	1.09909
SLC1A3	0.9202	0.0798	2.44507	1.17054	FALSE	1.098
TDO2	0.9202	0.0798	2.44507	-0.511228	FALSE	1.098
AC079163.2	0.9202	0.0798	2.44507	0.0997477	FALSE	1.098
SHOC1	0.9202	0.0798	2.44507	-0.761425	FALSE	1.098
FN1	0.9202	0.0798	2.44507	-0.950192	FALSE	1.098
AP001831.1	0.92	0.08	2.44235	-0.778082	FALSE	1.09691
RPL7A	0.92	0.08	2.44235	-0.962399	FALSE	1.09691
AC110296.1	0.9198	0.0802	2.43963	-0.911478	FALSE	1.09583
RFX4	0.9198	0.0802	2.43963	-1.02288	FALSE	1.09583
ARHGAP6	0.9196	0.0804	2.43692	-0.0273457	FALSE	1.09474
AL109930.1	0.9196	0.0804	2.43692	-0.488389	FALSE	1.09474
PLA2R1	0.919	0.081	2.42884	-0.411393	FALSE	1.09151
SLC38A11	0.919	0.081	2.42884	-0.355996	FALSE	1.09151
COL4A2	0.919	0.081	2.42884	0.185957	FALSE	1.09151
TOX	0.9188	0.0812	2.42615	0.653767	FALSE	1.09044
AC009262.1	0.9186	0.0814	2.42348	-0.0150509	FALSE	1.08938
SPARC	0.9186	0.0814	2.42348	0.557356	FALSE	1.08938
MTRNR2L8	0.9186	0.0814	2.42348	0.665474	FALSE	1.08938
MYO16	0.9186	0.0814	2.42348	0.221581	FALSE	1.08938
RPS18	0.9186	0.0814	2.42348	-1.06194	FALSE	1.08938
AC211433.1	0.9182	0.0818	2.41814	-0.820112	FALSE	1.08725
CYP1B1-AS1	0.9182	0.0818	2.41814	0.641647	FALSE	1.08725
RYR3	0.9182	0.0818	2.41814	-0.264372	FALSE	1.08725
G2E3-AS1	0.9182	0.0818	2.41814	-0.488107	FALSE	1.08725
PCDH8	0.918	0.082	2.41548	-0.244637	FALSE	1.08619
EDIL3	0.9178	0.0822	2.41282	0.615101	FALSE	1.08513
PRDM1	0.9176	0.0824	2.41018	-0.171849	FALSE	1.08407
SLIT2	0.9176	0.0824	2.41018	0.566577	FALSE	1.08407
AC069437.1	0.9176	0.0824	2.41018	-0.761183	FALSE	1.08407
TIMP3	0.9172	0.0828	2.4049	-1.04566	FALSE	1.08197
AC068051.1	0.917	0.083	2.40227	-0.581562	FALSE	1.08092
AC008731.1	0.917	0.083	2.40227	-0.917397	FALSE	1.08092
AC015971.1	0.917	0.083	2.40227	-0.894225	FALSE	1.08092
PAMR1	0.9168	0.0832	2.39964	-0.414711	FALSE	1.07988
LINC00558	0.9168	0.0832	2.39964	0.914608	FALSE	1.07988
MT2A	0.9166	0.0834	2.39702	0.694365	FALSE	1.07883
RASGRF2	0.9164	0.0836	2.39441	0.512732	FALSE	1.07779
ANO2	0.9162	0.0838	2.3918	1.30915	FALSE	1.07676
SCN7A	0.916	0.084	2.3892	0.0529518	FALSE	1.07572
DIO2-AS1	0.916	0.084	2.3892	-0.352761	FALSE	1.07572
SCN1A-AS1	0.9158	0.0842	2.3866	-0.609223	FALSE	1.07469
DLC1	0.9158	0.0842	2.3866	-0.435805	FALSE	1.07469
PCSK5	0.9158	0.0842	2.3866	-0.536236	FALSE	1.07469
LINC02008	0.9158	0.0842	2.3866	-1.23553	FALSE	1.07469
RPL3	0.9156	0.0844	2.38401	-0.926814	FALSE	1.07366
LINC01239	0.9154	0.0846	2.38143	-0.794919	FALSE	1.07263
FOXP2	0.9154	0.0846	2.38143	0.0571046	FALSE	1.07263
LINC02306	0.9152	0.0848	2.37885	-0.0529122	FALSE	1.0716
MKX	0.915	0.085	2.37627	-0.585055	FALSE	1.07058
AC010168.1	0.915	0.085	2.37627	-0.683296	FALSE	1.07058
ITGA6	0.9148	0.0852	2.3737	0.423131	FALSE	1.06956
AC004917.1	0.9148	0.0852	2.3737	0.471544	FALSE	1.06956
RPL18A	0.9146	0.0854	2.37114	-0.988348	FALSE	1.06854
AC074286.1	0.9146	0.0854	2.37114	-0.844446	FALSE	1.06854
SLC24A4	0.9144	0.0856	2.36858	0.13004	FALSE	1.06753
FTH1	0.9142	0.0858	2.36603	-1.01341	FALSE	1.06651
AC087071.2	0.9142	0.0858	2.36603	-0.777346	FALSE	1.06651
ENPEP	0.914	0.086	2.36348	-0.731301	FALSE	1.0655
PHLDB2	0.914	0.086	2.36348	-0.584379	FALSE	1.0655
CDK18	0.9138	0.0862	2.36094	0.123641	FALSE	1.06449
LINC01378	0.9138	0.0862	2.36094	-0.47418	FALSE	1.06449
ABCB1	0.9136	0.0864	2.35841	-0.479458	FALSE	1.06349
HPCAL1	0.9136	0.0864	2.35841	0.0507178	FALSE	1.06349
MT-ND6	0.9136	0.0864	2.35841	1.06196	FALSE	1.06349
HSPB1	0.9134	0.0866	2.35587	0.568472	FALSE	1.06248
TRPM3	0.9134	0.0866	2.35587	-0.30555	FALSE	1.06248
RPS15	0.9132	0.0868	2.35335	-0.89575	FALSE	1.06148
LRTM1	0.9132	0.0868	2.35335	-0.860954	FALSE	1.06148
RPS12	0.9128	0.0872	2.34831	-0.975975	FALSE	1.05948
PDE4B	0.9128	0.0872	2.34831	-0.928933	FALSE	1.05948
RPL41	0.9126	0.0874	2.3458	-0.878668	FALSE	1.05849
AC011933.4	0.9126	0.0874	2.3458	-0.805153	FALSE	1.05849
KIZ-AS1	0.9124	0.0876	2.3433	-0.756843	FALSE	1.0575
LINC02296	0.9122	0.0878	2.3408	-1.09849	FALSE	1.05651
RPS27	0.912	0.088	2.3383	-0.83899	FALSE	1.05552
AP000943.2	0.912	0.088	2.3383	-0.488646	FALSE	1.05552
CLEC11A	0.9118	0.0882	2.33581	-0.969271	FALSE	1.05453
AP002336.2	0.9118	0.0882	2.33581	-0.774684	FALSE	1.05453
PREX2	0.9116	0.0884	2.33333	0.116528	FALSE	1.05355
NPFFR2	0.9116	0.0884	2.33333	0.097784	FALSE	1.05355
MDFIC	0.9114	0.0886	2.33085	-0.250272	FALSE	1.05257
AC008691.1	0.9114	0.0886	2.33085	0.595594	FALSE	1.05257
L3MBTL4	0.9114	0.0886	2.33085	-0.203835	FALSE	1.05257
AL138828.1	0.9112	0.0888	2.32838	-0.962056	FALSE	1.05159
AC016687.3	0.911	0.089	2.32591	-0.130179	FALSE	1.05061
ECE2	0.911	0.089	2.32591	0.3799	FALSE	1.05061
RNF182	0.9108	0.0892	2.32344	-0.0986757	FALSE	1.04964
LINC00507	0.9108	0.0892	2.32344	-0.797883	FALSE	1.04964
EPHA3	0.9108	0.0892	2.32344	-0.540789	FALSE	1.04964
HSD11B1	0.9108	0.0892	2.32344	-0.851988	FALSE	1.04964
LINC00513	0.9108	0.0892	2.32344	-0.72442	FALSE	1.04964
RPL10A	0.9106	0.0894	2.32098	-0.882791	FALSE	1.04866
CDH13	0.9106	0.0894	2.32098	0.281502	FALSE	1.04866
ARHGEF26-AS1	0.9104	0.0896	2.31853	0.665693	FALSE	1.04769
AC092338.3	0.9104	0.0896	2.31853	-0.868797	FALSE	1.04769
RPS21	0.9102	0.0898	2.31608	-0.851757	FALSE	1.04672
LINC01877	0.91	0.09	2.31363	-0.909371	FALSE	1.04576
AL589740.1	0.9098	0.0902	2.3112	-0.296649	FALSE	1.04479
PLCG2	0.9096	0.0904	2.30876	0.938963	FALSE	1.04383
LINC01202	0.9094	0.0906	2.30633	-1.01394	FALSE	1.04287
RPL32	0.9092	0.0908	2.30391	-0.95369	FALSE	1.04191
VWC2L	0.9092	0.0908	2.30391	0.000891209	FALSE	1.04191
[truncated: 1,064 more rows]

## Sheet: OPC
	proba_de	proba_not_de	bayes_factor	lfc_median	is_de_fdr_0.05	log10_pscore
[truncated: 1,639 more rows]

[truncated: 18 more sheets: L5IT, Sncg, Microglia-PVM, allcells, Oligodendrocyte, L6ITCar3, Endothelial, SstChodl, Sst, L6CT, L4IT, L23IT, L6b, VLMC, Lamp5, Chandelier, Astrocyte, Pax6]
