# Supplementary material for: Transcriptional Patterns in Stages of Alzheimer's Disease Are Cell-Type–Specific and Partially Converge with the Effects of Alcohol Use Disorder in Humans
Source: eNeuro. 2024 Oct 9;11(10):ENEURO.0118-24.2024. doi: 10.1523/ENEURO.0118-24.2024 (PMC11485264; doi:10.1523/ENEURO.0118-24.2024)
Supplement: Table 6-1 — GSEA pathways in early AD. Download Table 6-1, XLS file. [file eneuro-11-ENEURO.0118-24.2024-s013.xls]

## Sheet: L5ET
	Name	Term	ES	NES	NOM p-val	FDR q-val	FWER p-val	Tag %	Gene %	Lead_genes
0	prerank	KEGG_2021_Human__Ribosome	-0.50557	-3.67065	0	0	0	38/44	37.92%	RPL36AL;RPS27A;FAU;RPL26;RPL38;RPL19;RPL29;RPS21;RPS27;RPL10;RPL8;RPS4X;RPS12;RPL18A;RPL18;RPS15;RPL32;RPS13;RPL7;RPS7;RPL17;RPL27;RPL3;RPL10A;RPL36;RPS26;RPLP1;RPL24;RPS16;RPL34;RPS2;RPS17;UBA52;RPS3A;RPS14;RPL14;RPL11;RPLP2
1	prerank	GO_Biological_Process_2023__Cytoplasmic Translation (GO:0002181)	-0.50207	-3.66681	0	0	0	37/43	37.92%	RPL36AL;RPS27A;FAU;RPL26;RPL38;RPL19;RPL29;RPS21;RPS27;RPL10;RPL8;RPS4X;RPL18A;RPL18;RPS15;RPL32;RPS13;RPL7;RPS7;RPL17;RPL27;RPL3;RPL10A;RPL36;RPS26;RPLP1;RPL24;RPS16;RPL34;RPS2;RPS17;UBA52;RPS3A;RPS14;RPL14;RPL11;RPLP2
2	prerank	GO_Biological_Process_2023__Translation (GO:0006412)	-0.450373	-3.39996	0	0	0	37/46	37.92%	RPL36AL;RPS27A;FAU;RPL26;RPL38;RPL19;RPL29;RPS21;RPS27;RPL10;RPL8;RPS4X;RPL18A;RPL18;RPS15;RPL32;RPS13;RPL7;RPS7;RPL17;RPL27;RPL3;RPL10A;RPL36;RPS26;RPLP1;RPL24;RPS16;RPL34;RPS2;RPS17;UBA52;RPS3A;RPS14;RPL14;RPL11;RPLP2
3	prerank	GO_Biological_Process_2023__Macromolecule Biosynthetic Process (GO:0009059)	-0.433772	-3.35152	0	0	0	38/48	37.92%	RPL36AL;RPS27A;FAU;RPL26;RPL38;RPL19;RPL29;RPS21;RPS27;RPL10;B4GAT1;RPL8;RPS4X;RPL18A;RPL18;RPS15;RPL32;RPS13;RPL7;RPS7;RPL17;RPL27;RPL3;SLC11A1;RPL10A;RPL36;RPS26;RPLP1;RPL24;RPS16;RPL34;RPS2;RPS17;RPS3A;RPS14;RPL14;RPL11;RPLP2
4	prerank	GO_Biological_Process_2023__Peptide Biosynthetic Process (GO:0043043)	-0.444758	-3.31652	0	0	0	36/45	37.92%	RPL36AL;RPS27A;FAU;RPL26;RPL38;RPL19;RPL29;RPS21;RPS27;RPL10;RPL8;RPS4X;RPL18A;RPL18;RPS15;RPL32;RPS13;RPL7;RPS7;RPL17;RPL27;RPL3;RPL10A;RPL36;RPS26;RPLP1;RPL24;RPS16;RPL34;RPS2;RPS17;RPS3A;RPS14;RPL14;RPL11;RPLP2
5	prerank	GO_Biological_Process_2023__Gene Expression (GO:0010467)	-0.418996	-3.21651	0	0	0	37/48	37.92%	NOX4;RPL36AL;RPS27A;FAU;RPL26;RPL38;RPL19;RPL29;RPS21;RPS27;RPL10;RPL8;RPS4X;RPL18A;RPL18;RPS15;RPL32;RPS13;RPL7;RPS7;RPL17;RPL27;RPL3;RPL10A;RPL36;RPS26;RPLP1;RPL24;RPS16;RPL34;RPS2;RPS17;RPS3A;RPS14;RPL14;RPL11;RPLP2
6	prerank	KEGG_2021_Human__Coronavirus disease	-0.410796	-3.18329	0	0	0	41/52	39.33%	FOS;RPL36AL;RPS27A;FAU;RPL26;RPL38;RPL19;RPL29;RPS21;RPS27;RPL10;RPL8;RPS4X;RPS12;RPL18A;RPL18;RPS15;RPL32;RPS13;RPL7;RPS7;RPL17;RPL27;RPL3;RPL10A;RPL36;RPS26;RPLP1;RPL24;RPS16;RPL34;RPS2;RPS17;UBA52;RPS3A;NFKBIB;RPS14;RPL14;RPL11;RPLP2;PLCG1
7	prerank	GO_Cellular_Component_2023__Large Ribosomal Subunit (GO:0015934)	-0.551435	-3.14457	0	0	0	22/24	37.92%	RPL36AL;RPL26;RPL38;RPL19;RPL29;RPL8;RPL18A;RPL18;RPL32;RPL7;RPL17;RPL27;RPL3;RPL10A;RPL36;RPLP1;RPL24;RPL34;UBA52;RPL14;RPL11;RPLP2
8	prerank	GO_Cellular_Component_2023__Cytosolic Large Ribosomal Subunit (GO:0022625)	-0.551435	-3.14457	0	0	0	22/24	37.92%	RPL36AL;RPL26;RPL38;RPL19;RPL29;RPL8;RPL18A;RPL18;RPL32;RPL7;RPL17;RPL27;RPL3;RPL10A;RPL36;RPLP1;RPL24;RPL34;UBA52;RPL14;RPL11;RPLP2
9	prerank	GO_Cellular_Component_2023__Ribosome (GO:0005840)	-0.52347	-2.87851	0	0	0	19/23	31.70%	RPL36AL;RPL38;RPL19;RPS21;RPS27;RPL8;RPS4X;RPL18A;RPL18;RPL32;RPS13;RPS7;RPL17;RPL27;RPL10A;RPL36;RPS26;RPL24;RPS17
10	prerank	KEGG_2021_Human__ECM-receptor interaction	0.508914	2.76017	0	0	0	18/25	27.00%	ITGA4;RELN;ITGA8;ITGB5;ITGA6;NPNT;COL4A2;SPP1;COL6A2;ITGB8;LAMA3;ITGA2;LAMA2;COL4A4;FREM2;COL4A5;HMMR;COL4A1
11	prerank	KEGG_2021_Human__Human papillomavirus infection	0.406814	2.44979	0	0.011856	0.017	21/34	27.50%	ITGA4;PARD3;FOXO1;RELN;ITGA8;ITGB5;ITGA6;COL4A2;MAML2;SPP1;COL6A2;ITGB8;LAMA3;EGFR;MAML3;ITGA2;LAMA2;COL4A4;COL4A5;COL4A1;HDAC1
12	prerank	GO_Cellular_Component_2023__Cytosolic Small Ribosomal Subunit (GO:0022627)	-0.458247	-2.34695	0	0.00308486	0.048	15/19	34.70%	RPS27A;FAU;RPS21;RPS27;RPS4X;RPS15;RPS13;RPS7;RPS26;RPS16;RPS2;RPS17;UBA52;RPS3A;RPS14
13	prerank	GO_Cellular_Component_2023__Small Ribosomal Subunit (GO:0015935)	-0.458247	-2.34695	0	0.00308486	0.048	15/19	34.70%	RPS27A;FAU;RPS21;RPS27;RPS4X;RPS15;RPS13;RPS7;RPS26;RPS16;RPS2;RPS17;UBA52;RPS3A;RPS14
14	prerank	GO_Cellular_Component_2023__Adherens Junction (GO:0005912)	0.442608	2.26823	0.0017452	0.0370239	0.075	17/21	39.99%	PARD3;SHROOM4;PKP2;CDH7;STXBP6;CCDC85A;CNN3;PARD3B;CDH13;CDH9;FRMD4B;PDLIM5;PDLIM3;MYO1E;BAIAP2L1;LIMD1;LDB3
15	prerank	KEGG_2021_Human__Amyotrophic lateral sclerosis	-0.379768	-2.12515	0.00236967	0.0137201	0.177	24/24	62.58%	TUBB2A;NUP210L;UQCR10;GRIN2D;NDUFB10;GABARAP;GABARAPL2;NDUFS5;ATP5F1D;TUBA1B;ATP5F1E;NDUFA3;ATP5PF;BID;NDUFC2;SLC1A2;ACTG1;NOS1;TUBA1C;NDUFA1;NDUFA4;COX6A1;ERBB4;ACTB
16	prerank	GO_Biological_Process_2023__Positive Regulation Of Cell Migration (GO:0030335)	0.342792	2.0252	0.0052356	0.183456	0.363	19/32	29.90%	SEMA3C;RREB1;ITGA6;TWIST1;SEMA5A;PLCG2;EGFR;TGFBR1;DDR2;SEMA3E;GAB1;DOCK1;FAM107A;ROR2;FGF10;ENPP2;CDH13;SEMA3A;PDGFRA
17	prerank	GO_Biological_Process_2023__rRNA Processing (GO:0006364)	-0.447252	-2.01778	0.00226244	0.0252398	0.325	13/15	40.92%	RPL26;RPS27;RPS15;RPL7;RPS7;RPL27;RPS16;RPS17;RPS14;RPL14;RPL11;PIH1D1;RPS24
18	prerank	GO_Biological_Process_2023__Ribosome Biogenesis (GO:0042254)	-0.382302	-2.00542	0.00452489	0.0253968	0.346	15/20	36.77%	RPL26;RPS27;RPS4X;RPS15;RPS13;RPL7;RPS7;RPL27;RPS16;RPS17;RPS3A;RPS14;RPL14;RPL11;PIH1D1
19	prerank	KEGG_2021_Human__Pathways of neurodegeneration	-0.306378	-1.98217	0.00757576	0.0268383	0.373	23/33	39.33%	SNCAIP;NOX4;TRPC3;BDNF;RPS27A;TUBB2A;CHRM5;UQCR10;GRIN2D;NDUFB10;GABARAP;GABARAPL2;UBC;NDUFS5;UBA52;ATP5F1D;TUBA1B;ATP5F1E;NDUFA3;ATP5PF;BID;NDUFC2;PLCG1
20	prerank	KEGG_2021_Human__Focal adhesion	0.315639	1.97756	0.00178571	0.196684	0.445	21/37	31.21%	ITGA4;RELN;ITGA8;ITGB5;ITGA6;COL4A2;VAV3;SPP1;COL6A2;ITGB8;LAMA3;VAV2;EGFR;ITGA2;DOCK1;LAMA2;COL4A4;COL4A5;COL4A1;PDGFRA;JUN
21	prerank	KEGG_2021_Human__Endocytosis	0.419056	1.96755	0.00756144	0.17472	0.461	12/18	29.90%	HSPA6;PARD3;FGFR2;HSPA1B;PSD4;EGFR;TGFBR1;NEDD4;GRK7;HSPA1A;HSPA8;PDGFRA
22	prerank	KEGG_2021_Human__Regulation of actin cytoskeleton	0.340251	1.95643	0.00526316	0.158674	0.485	20/29	39.01%	ITGA4;ITGA8;FGFR2;ITGB5;ITGA6;VAV3;BDKRB2;ITGB8;VAV2;LPAR1;EGFR;ITGA2;DOCK1;IQGAP2;FGF10;PDGFRA;FGF20;MYLK;ACTB;MYH14
23	prerank	GO_Biological_Process_2023__Ribonucleoprotein Complex Biogenesis (GO:0022613)	-0.376398	-1.93615	0.00460829	0.0325445	0.447	14/19	36.28%	RPL26;RPL38;RPS27;RPS4X;RPS15;RPS13;RPL7;RPS7;RPS16;RPS17;RPS3A;RPS14;RPL14;RPL11
24	prerank	KEGG_2021_Human__Arrhythmogenic right ventricular cardiomyopathy	0.397828	1.85868	0.0110294	0.250223	0.657	10/18	22.75%	ITGA4;ITGA8;ITGB5;ITGA6;SGCG;PKP2;CACNG4;ITGB8;ITGA2;LAMA2
25	prerank	KEGG_2021_Human__Oxidative phosphorylation	-0.40319	-1.83236	0.0195122	0.0550788	0.62	15/15	60.07%	UQCR10;NDUFB10;ATP5ME;ATP6V0B;NDUFS5;ATP6AP1;ATP5F1D;ATP5F1E;NDUFA3;ATP5PF;NDUFC2;ATP6V0C;NDUFA1;NDUFA4;COX6A1
26	prerank	KEGG_2021_Human__Hypertrophic cardiomyopathy	0.406911	1.80786	0.0130354	0.269817	0.746	9/16	22.75%	ITGA4;ITGA8;ITGB5;ITGA6;SGCG;CACNG4;ITGB8;ITGA2;LAMA2
27	prerank	KEGG_2021_Human__Dilated cardiomyopathy	0.406911	1.80786	0.0130354	0.269817	0.746	9/16	22.75%	ITGA4;ITGA8;ITGB5;ITGA6;SGCG;CACNG4;ITGB8;ITGA2;LAMA2
28	prerank	KEGG_2021_Human__Parkinson disease	-0.318438	-1.80551	0.0142518	0.0599378	0.676	17/24	39.33%	SNCAIP;GNAL;RPS27A;TUBB2A;UQCR10;DUSP1;NDUFB10;UBC;NDUFS5;UBA52;ATP5F1D;TUBA1B;ATP5F1E;NDUFA3;ATP5PF;NDUFC2;PLCG1
29	prerank	GO_Cellular_Component_2023__Collagen-Containing Extracellular Matrix (GO:0062023)	0.257181	1.78763	0.0205479	0.270929	0.767	23/48	27.88%	SMOC1;ANXA5;VCAN;PXDN;FGFR2;NPNT;COL4A2;ANGPTL2;COL6A2;IL7;SULF1;APOE;LAMA3;COL10A1;TIMP3;LAMA2;FGF10;COL4A4;FREM2;COL4A5;COL4A1;FBN2;CDH13
30	prerank	GO_Molecular_Function_2023__Guanyl-Nucleotide Exchange Factor Activity (GO:0005085)	0.407412	1.78111	0.0298507	0.257815	0.782	9/16	21.22%	DOCK2;VAV3;DOCK8;PLEKHG1;PREX2;VAV2;DOCK11;DOCK10;DOCK1
31	prerank	KEGG_2021_Human__Axon guidance	0.334107	1.75499	0.0196429	0.272927	0.821	13/23	29.73%	SEMA3C;BMPR1B;PARD3;TRPC5;UNC5D;NTN4;TRPC6;SEMA5A;PLCG2;SEMA3E;NFATC2;DCC;SEMA3A
32	prerank	GO_Biological_Process_2023__Negative Regulation Of Nucleic Acid-Templated Transcription (GO:1903507)	0.348361	1.75051	0.024911	0.260475	0.828	15/22	38.52%	CDKN2A;FOXO1;ZHX2;TWIST1;CDKN1C;PRDM16;ID2;HDAC1;RORB;HSPA8;JUN;CEBPA;FOXP2;DACH1;LIMD1
33	prerank	GO_Cellular_Component_2023__Organelle Inner Membrane (GO:0019866)	-0.338723	-1.71706	0.034642	0.0876581	0.809	17/18	60.07%	BOK;UQCR10;NDUFB10;ATP5ME;NDUFS5;ATP5F1D;ATP5F1E;NDUFA3;ATP5PF;NDUFC2;SLC8B1;HSPD1;CLU;SLC25A20;NDUFA1;NDUFA4;COX6A1
34	prerank	GO_Cellular_Component_2023__Mitochondrial Inner Membrane (GO:0005743)	-0.338723	-1.71706	0.034642	0.0876581	0.809	17/18	60.07%	BOK;UQCR10;NDUFB10;ATP5ME;NDUFS5;ATP5F1D;ATP5F1E;NDUFA3;ATP5PF;NDUFC2;SLC8B1;HSPD1;CLU;SLC25A20;NDUFA1;NDUFA4;COX6A1
35	prerank	GO_Biological_Process_2023__Regulation Of Intracellular Signal Transduction (GO:1902531)	0.292177	1.69595	0.0245614	0.33438	0.893	13/31	19.86%	ROS1;DOCK2;VRK2;HSPB1;VAV3;DOCK8;PLEKHG1;PREX2;ARHGAP6;VAV2;PLCG2;EGFR;SGK1
36	prerank	GO_Biological_Process_2023__Supramolecular Fiber Organization (GO:0097435)	0.313597	1.68534	0.0297723	0.329783	0.906	20/26	48.39%	PXDN;GFAP;NOSTRIN;SHROOM4;TLL1;MYO1B;TGFBR1;DDR2;CNN3;CST3;B2M;MYO5B;KIF2C;MYO1E;CD36;NCKAP5;THSD4;CCDC88B;HSP90AB1;STMN1
37	prerank	GO_Biological_Process_2023__Regulation Of Small GTPase Mediated Signal Transduction (GO:0051056)	0.369338	1.6339	0.0349515	0.400167	0.949	8/17	16.48%	RELN;DOCK2;VAV3;DOCK8;PLEKHG1;PREX2;ARHGAP6;VAV2
38	prerank	GO_Cellular_Component_2023__Endoplasmic Reticulum Lumen (GO:0005788)	0.264479	1.63071	0.0381944	0.383898	0.949	20/34	35.73%	LIPC;VCAN;COL4A2;SPP1;COL6A2;ADAMTSL1;SGCG;APOE;COL10A1;SELENOM;CST3;COL4A4;COL4A5;COL4A1;ARSJ;CP;B2M;GPC3;COL23A1;LTBP1
39	prerank	GO_Cellular_Component_2023__Mitochondrial Membrane (GO:0031966)	-0.271892	-1.6261	0.0537084	0.131094	0.906	26/27	68.03%	IFI27L2;RPS27A;BOK;UQCR10;NDUFB10;ATP5ME;NDUFS5;UBA52;ATP5F1D;ATP5F1E;NDUFA3;ATP5PF;BID;FIS1;NDUFC2;SLC8B1;NAT8L;HSPD1;CLU;SLC25A20;TOMM7;NDUFA1;NDUFA4;COX6A1;UBB;SLC25A21
40	prerank	GO_Biological_Process_2023__Protein Stabilization (GO:0050821)	-0.302985	-1.62227	0.0295455	0.127735	0.908	19/22	52.70%	SOX4;CRYAB;RPS7;CHEK2;RPL17;GAPDH;MT3;SAXO1;WDR81;FLNA;RPL11;PIH1D1;HSPD1;PTGES3;TBL1X;STK3;HSP90AA1;CLU;HSP90AB1
41	prerank	KEGG_2021_Human__Pathways in cancer	0.220244	1.60738	0.0478723	0.414269	0.965	29/57	34.26%	CDKN2A;FOXO1;FGFR2;ITGA6;COL4A2;BDKRB2;IL7;LAMA3;PLCG2;LPAR1;EGFR;TGFBR1;ITGA2;LAMA2;IL15;FGF10;COL4A4;COL4A5;COL4A1;HDAC1;GADD45G;DCC;PDGFRA;FGF20;JUN;CEBPA;FLT3;AR;MGST2
42	prerank	GO_Cellular_Component_2023__Intracellular Non-Membrane-Bounded Organelle (GO:0043232)	-0.173581	-1.59339	0.0303867	0.138707	0.926	74/79	75.83%	LPCAT2;TCIM;PRDM1;RPL36AL;RPS27A;SHOC1;RPL26;RPL19;TXK;TUBB2A;RPS27;RPS4X;TP53TG5;RPL18;NEDD9;RPS13;RPL7;RPS7;RPL17;RPL27;RPL3;RPL36;SPRY2;SYCE2;RPP38;RPL34;RPS2;RPS17;GAPDH;KANK1;SCD;RPS3A;DYNLL1;SAXO1;RPS14;FLNA;RPL11;PIH1D1;PRDM5;SNTG1;NRIP1;DDX21;RORA;EDA;CLU;DHRS3;ABCC4;ANKFN1;RPS11;FRMD3;ACTG1;NOS1;EEF1A1;SPATA22;KANK4;MTUS1;EIF4A3;LDB3;ALDOC;RPL35;ACTB;RPS25;IER5;NWD1;MYO1E;KIF2C;PLIN5;RPS…
43	prerank	KEGG_2021_Human__PI3K-Akt signaling pathway	0.220688	1.58637	0.0472855	0.43424	0.973	23/49	30.01%	ITGA4;RELN;ITGA8;FGFR2;ITGB5;ITGA6;COL4A2;SPP1;COL6A2;IL7;ITGB8;LAMA3;LPAR1;EGFR;ITGA2;SGK1;LAMA2;FGF10;COL4A4;COL4A5;COL4A1;PDGFRA;FGF20
44	prerank	GO_Biological_Process_2023__Regulation Of Cell Migration (GO:0030334)	0.224119	1.57243	0.0497512	0.441315	0.976	22/47	30.01%	SEMA3C;RELN;PTPRT;CLIC4;ITGA6;TWIST1;SEMA5A;SULF1;EGFR;TGFBR1;SEMA3E;DOCK10;SGK1;SASH1;FAM107A;PRR5L;ROR2;ENPP2;HDAC1;CDH13;PDGFRA;FGF20
45	prerank	GO_Biological_Process_2023__Regulation Of Cell Growth (GO:0001558)	0.327154	1.55586	0.0541516	0.454611	0.983	9/18	25.53%	CDKN2A;ROS1;HSPA1B;EGFR;TGFBR1;SGK1;FAM107A;MFSD2A;HSPA1A
46	prerank	KEGG_2021_Human__Alzheimer disease	-0.262369	-1.50122	0.0815851	0.200087	0.98	22/25	60.07%	NOX4;TUBB2A;CHRM5;UQCR10;GRIN2D;NDUFB10;GAPDH;NDUFS5;ATP5F1D;TUBA1B;ATP5F1E;NDUFA3;ATP5PF;BID;NDUFC2;DKK2;BACE2;NOS1;TUBA1C;NDUFA1;NDUFA4;COX6A1
47	prerank	GO_Cellular_Component_2023__Nucleolus (GO:0005730)	-0.206627	-1.50008	0.0694789	0.193298	0.981	25/43	38.08%	TCIM;PRDM1;RPS27A;RPL26;RPL19;TXK;TP53TG5;RPL18;RPS13;RPL7;RPS7;RPL17;RPL27;RPL3;RPL36;RPP38;RPL34;RPS2;SCD;RPS3A;RPS14;FLNA;RPL11;PIH1D1;PRDM5
48	prerank	GO_Biological_Process_2023__Positive Regulation Of Kinase Activity (GO:0033674)	0.322352	1.49342	0.0746528	0.576629	0.993	12/18	39.77%	ROS1;RELN;FGFR2;EGFR;DDR2;AXL;ROR2;CARTPT;PDGFRA;FLT3;ROR1;ERBB4
49	prerank	GO_Biological_Process_2023__Regulation Of Kinase Activity (GO:0043549)	0.331762	1.48164	0.0858676	0.581047	0.994	11/16	39.77%	ROS1;FGFR2;CDKN1C;EGFR;DDR2;AXL;ROR2;PDGFRA;FLT3;ROR1;ERBB4
50	prerank	GO_Biological_Process_2023__Central Nervous System Development (GO:0007417)	0.266538	1.47944	0.0849558	0.564344	0.994	13/27	27.00%	POU6F2;RELN;SHROOM4;UGT8;APOD;PBX3;CHD7;AFF2;B3GNT5;MOG;MFSD2A;IL1RAPL2;COL4A1
51	prerank	GO_Cellular_Component_2023__Secretory Granule Membrane (GO:0030667)	0.295643	1.46836	0.0984183	0.569807	0.994	20/20	70.76%	ATP8B4;SLC30A8;SGCG;CD109;ITPR2;IQGAP2;MGAM;CD36;PLD1;PHACTR2;LHFPL2;ATP6V0C;ABCC4;CLU;SLC2A3;NDUFC2;RAB31;DYNLL1;CD63;SLC11A1
52	prerank	KEGG_2021_Human__Salmonella infection	-0.314254	-1.45647	0.0755149	0.225076	0.985	16/16	68.90%	FOS;IL18;ARHGEF26;TCF7L1;TUBB2A;TNFRSF10B;GAPDH;DYNLL1;TUBA1B;FLNA;HSP90AA1;HSP90AB1;ACTG1;TUBA1C;ACTB;JUN
53	prerank	GO_Biological_Process_2023__Positive Regulation Of Developmental Process (GO:0051094)	0.321959	1.45395	0.0773381	0.582907	0.995	16/16	68.09%	BMPR1B;RREB1;RELN;PTN;APOE;ENPP2;HDAC1;HSP90AB1;RPS6KA1;PDGFB;NCOA3;VEGFA;FIS1;ALK;SOX6;FGFR1
54	prerank	GO_Biological_Process_2023__Regulation Of Angiogenesis (GO:0045765)	0.277065	1.43958	0.109966	0.601178	0.996	10/23	21.71%	COL4A2;HSPB1;TWIST1;GLUL;SEMA5A;SULF1;ITGB8;SEMA3E;GAB1;SASH1
55	prerank	GO_Cellular_Component_2023__Cytoskeleton (GO:0005856)	0.196252	1.41999	0.0826162	0.631271	0.998	35/57	46.04%	GFAP;CLIC4;SHROOM4;HSPB1;KLHL4;ARHGAP6;MYO1B;DDR2;AXL;FAM107A;CNN3;IQGAP2;HMMR;ARSJ;ANK1;ADD3;DDX60;ANLN;MYO5B;PDLIM5;KIF2C;MYO1E;DENND2A;MYLK;ACTB;BAIAP2L1;ALDOC;LDB3;MTUS1;KANK4;TUBA1C;NOS1;ACTG1;WIPF1;FRMD3
56	prerank	GO_Biological_Process_2023__Extracellular Matrix Organization (GO:0030198)	0.274196	1.41902	0.104882	0.613182	0.998	12/24	27.00%	SMOC1;PXDN;ADAMTS12;NPNT;MMP26;COL4A2;TLL1;TGFBR1;DDR2;COL10A1;COL4A5;COL4A1
57	prerank	GO_Cellular_Component_2023__Cell-Cell Junction (GO:0005911)	0.22088	1.41515	0.105354	0.602943	0.998	21/37	39.99%	PARD3;OPALIN;CLIC4;SHROOM4;PKP2;CDH7;GAB1;STXBP6;CCDC85A;CNN3;PARD3B;CLDN11;CDH13;CDH9;FRMD4B;PDLIM5;PDLIM3;MYO1E;BAIAP2L1;LIMD1;LDB3
58	prerank	GO_Biological_Process_2023__Negative Regulation Of Cell Differentiation (GO:0045596)	0.312927	1.41048	0.103825	0.595411	0.998	9/17	27.61%	FOXO1;ADAMTS12;TWIST1;PKP2;RANBP3L;EGFR;TGFBR1;ID2;RORB
59	prerank	GO_Biological_Process_2023__Cellular Response To Lipid (GO:0071396)	0.320774	1.40012	0.112299	0.601875	0.998	8/15	29.08%	HSPA1B;SPP1;PLCG2;EGFR;AXL;HSPA1A;RORB;HSPA8
60	prerank	GO_Cellular_Component_2023__Nucleus (GO:0005634)	0.117221	1.39819	0.0819912	0.588577	0.998	217/238	79.71%	CDKN2A;TOX3;HSPA6;RREB1;ZFP36L1;FOXO1;PARP4;LHX2;CUX2;ZHX2;VRK2;FGFR2;HSPA1B;TSBP1;HSPB1;NFIA;ST18;TWIST1;PKP2;ZFY;GLUL;CDKN1C;APOE;BTG3;EVC2;EGFR;USP9Y;MT2A;ZC3HAV1;CHD7;TGFBR1;MAML3;DOCK10;SGK1;ZNF608;TIMP3;FAM107A;NFATC2;SMAD9;NEDD4;FGF10;TAFA2;HSPA1A;PRDM16;ERG;ID2;CDK18;BAG3;HDAC1;RORB;GADD45G;ADIRF;RPS6KA2;ZNF536;HSPA8;TSHZ2;PDGFRA;ELF1;FOSB;JUN;CEBPA;UBB;BNC2;TMEM98;ZNF804A;FOXP2;CECR2;IER…
61	prerank	GO_Molecular_Function_2023__G Protein-Coupled Receptor Activity (GO:0004930)	0.307121	1.39055	0.112116	0.589982	0.998	7/17	17.29%	ADGRG7;CALCRL;ADGRG6;CYSLTR2;ADGRL4;GALR1;LPAR1
62	prerank	GO_Molecular_Function_2023__Transition Metal Ion Binding (GO:0046914)	-0.274349	-1.37486	0.121019	0.304031	0.998	12/20	33.61%	TYR;MT1X;HHIP;ZNF208;FTH1;EGR1;RPS27;FTL;ENPEP;GCH1;SCD;MT3
63	prerank	GO_Cellular_Component_2023__Nuclear Lumen (GO:0031981)	-0.182804	-1.36097	0.12285	0.310908	0.999	25/45	38.08%	TCIM;PRDM1;RPS27A;RPL26;RPL19;TXK;TP53TG5;RPL18;RPS13;RPL7;RPS7;RPL17;RPL27;RPL3;RPL36;RPP38;RPL34;RPS2;SCD;RPS3A;RPS14;FLNA;RPL11;PIH1D1;PRDM5
64	prerank	GO_Biological_Process_2023__Regulation Of Neuron Projection Development (GO:0010975)	0.261332	1.3536	0.157895	0.66702	0.999	14/23	38.68%	RELN;ITGA6;PTN;APOE;LPAR1;DDR2;MFSD2A;ROR2;DCC;SEMA3A;PDLIM5;SPOCK1;ZNF804A;ROR1
65	prerank	GO_Biological_Process_2023__Nervous System Development (GO:0007399)	0.203127	1.35117	0.119328	0.655536	0.999	26/44	41.90%	POU6F2;RELN;TRPC5;ADGRG6;ALDH1A2;UGT8;PTN;SEMA5A;FAT4;LPAR1;EGFR;CHD7;TGFBR1;AXL;B3GNT5;MOG;IL1RAPL2;GRIK1;SPOCK1;MOBP;SDK2;CABLES1;ERBB4;SNTG2;SDK1;PLPPR1
66	prerank	KEGG_2021_Human__Thermogenesis	0.269868	1.35063	0.121528	0.640025	0.999	21/21	73.32%	PRDM16;RPS6KA2;PRKG1;ACTB;COX6A1;NDUFA4;NDUFA1;ACTG1;SLC25A20;RPS6KA1;NDUFC2;ATP5PF;NDUFA3;ATP5F1E;CREB5;ATP5F1D;FGFR1;NDUFS5;ATP5ME;NDUFB10;UQCR10
67	prerank	GO_Biological_Process_2023__Regulation Of Cellular Component Organization (GO:0051128)	0.288497	1.3388	0.163478	0.65203	0.999	10/17	36.66%	ROS1;GFAP;APOE;SGK1;FAM107A;NEDD4;CDH13;HSPA8;SPOCK1;CD36
68	prerank	GO_Biological_Process_2023__Positive Regulation Of Cell Projection Organization (GO:0031346)	0.294129	1.33435	0.156134	0.64718	0.999	8/17	23.79%	RELN;CUX2;ITGA6;PTN;APOE;DDR2;CHODL;ROR2
69	prerank	GO_Biological_Process_2023__Regulation Of Canonical Wnt Signaling Pathway (GO:0060828)	0.259824	1.32673	0.165812	0.650237	0.999	17/22	54.06%	GPC5;FGFR2;WLS;SEMA5A;APOE;EGFR;GPRC5B;FGF10;HDAC1;GPC3;MCC;LIMD1;ANKRD6;RNF220;DKK2;STK3;WWTR1
70	prerank	GO_Biological_Process_2023__Circulatory System Development (GO:0072359)	0.283688	1.32314	0.157068	0.642926	0.999	14/17	53.30%	UTY;PKP2;TGFBR1;ID2;PDLIM5;PDLIM3;PCSK5;ERBB4;LDB3;NXN;CACYBP;KAT2B;TEK;PDGFB
71	prerank	GO_Cellular_Component_2023__Actin Cytoskeleton (GO:0015629)	0.217354	1.31597	0.152397	0.645388	0.999	19/35	37.81%	CLIC4;SHROOM4;ARHGAP6;MYO1B;PLEKHH2;DDR2;AXL;FAM107A;CNN3;IQGAP2;ARSJ;ANLN;MYO5B;PDLIM5;MYO1E;DENND2A;MYLK;ACTB;BAIAP2L1
72	prerank	GO_Cellular_Component_2023__Ficolin-1-Rich Granule (GO:0101002)	0.27939	1.31578	0.15342	0.631203	0.999	15/18	56.08%	HSPA6;HSPA1B;HSPA1A;CST3;HSPA8;MGAM;DERA;ALDOC;EEF1A1;ATP6V0C;EEF2;HSP90AB1;CLU;HSP90AA1;SLC2A3
73	prerank	GO_Cellular_Component_2023__Cytoplasmic Vesicle Membrane (GO:0030659)	0.228858	1.31089	0.164103	0.628491	0.999	29/31	70.65%	NOSTRIN;WLS;SLC30A8;SGCG;MYO1B;CACNG4;EGFR;LAMP5;GRIA4;ITPR2;IQGAP2;ANTXR2;UBB;MYO5B;FLT3;CD36;ECE2;ATP6V0C;CLU;GPR161;SLC2A3;ERBB2;ABCA4;RAB31;ATP6AP1;UBA52;ATP6V0B;CD63;LDLR
74	prerank	GO_Biological_Process_2023__Regulation Of ERK1 And ERK2 Cascade (GO:0070372)	0.227514	1.31031	0.158813	0.616266	0.999	17/29	39.77%	ROS1;HTR2C;FGFR2;NPNT;APOE;EGFR;DDR2;TIMP3;ROR2;FGF10;PKHD1;TGFBR3;PDGFRA;CHRNA7;CD36;ROR1;ERBB4
75	prerank	GO_Molecular_Function_2023__Calcium Ion Binding (GO:0005509)	0.276258	1.3096	0.161002	0.604694	0.999	15/18	55.43%	SYT10;S100Z;ANXA5;CDH7;DDR2;ENPP2;CDH13;CDH9;SPOCK1;TPT1;THBS4;CLU;CDH18;EFCAB11;CABCOCO1
76	prerank	GO_Biological_Process_2023__Intracellular Calcium Ion Homeostasis (GO:0006874)	0.296709	1.30204	0.179856	0.60897	0.999	6/16	14.02%	HTR2C;TRPC5;HCRTR2;ATP13A5;SLC24A3;TRPC6
77	prerank	GO_Molecular_Function_2023__Cadherin Binding (GO:0045296)	0.207513	1.29514	0.179002	0.613047	0.999	33/36	70.38%	PTPRT;ITGA6;PKP2;MYO1B;CDH7;EGFR;ZC3HAV1;STXBP6;CNN3;COBLL1;HSPA1A;BAG3;CDH13;CDH9;HSPA8;ANLN;PDLIM5;BAIAP2L1;PRDX1;EEF2;LDHA;HSP90AB1;DNAJB1;CDH18;PAICS;PACSIN2;RPL14;FLNA;RPS2;RPL34;RPL24;RPS26;CTNNA3
78	prerank	GO_Cellular_Component_2023__Golgi Membrane (GO:0000139)	-0.238327	-1.29443	0.172414	0.390016	1	12/22	32.35%	ST8SIA2;UST;GOLIM4;ST8SIA4;MGAT4C;ST8SIA6;B4GAT1;GLIPR2;GABARAPL2;MAN1A1;MMD2;RAB33A
79	prerank	GO_Molecular_Function_2023__Receptor Ligand Activity (GO:0048018)	-0.21172	-1.2941	0.144186	0.377848	1	8/30	9.11%	BMP6;VEGFC;VGF;FGF1;PGLYRP1;SEMA6D;IL18;DPP4
80	prerank	GO_Molecular_Function_2023__RNA Binding (GO:0003723)	0.150468	1.29307	0.171924	0.605628	0.999	80/84	80.36%	CDKN2A;ZCCHC24;ZFP36L1;HSPA1B;HSPB1;MKRN3;SGCG;MAP3K20;ZC3HAV1;ADARB2;AFF2;NEDD4;PEG10;HSPA1A;CCDC9B;RPS23;HSPA8;JUN;DDX60;RPS25;QKI;RPL35;EIF4A3;PRDX1;RADX;EEF1A1;EEF2;RPS11;EIF1;HSP90AB1;PEBP1;TPT1;STIP1;RPL28;HSP90AA1;HMGN5;SRBD1;SAMHD1;DDX21;PNN;HSPD1;RPS24;PCBP4;RPL11;RPL14;HSPE1;FLNA;TUBA1B;RPS14;EIF1B;RPS3A;RPS17;RPS2;RPL34;RPS16;RPP38;RPL24;RPS26;RPL36;RPL10A;RPL3;RPL27;RPL17;RPS7;RPL7;RP…
81	prerank	GO_Biological_Process_2023__Negative Regulation Of Gene Expression (GO:0010629)	0.264755	1.2786	0.168582	0.626274	0.999	20/20	73.81%	HSPA1B;SLC24A3;APOE;ITGB8;HSPA1A;ID2;HDAC1;EIF4A3;PTPN22;KAT2B;PDGFB;VEGFA;PIWIL2;GAPDH;RPS26;SLC11A1;SFMBT2;PTRH2;ROBO1;RPS13
82	prerank	GO_Biological_Process_2023__Regulation Of MAP Kinase Activity (GO:0043405)	-0.274966	-1.27769	0.168776	0.390375	1	11/16	40.86%	FGF1;CAV3;TRIB1;GHR;EGF;DUSP1;ROBO1;SPRY2;FGFR1;ERBB2;VEGFA
83	prerank	GO_Biological_Process_2023__Skeletal System Development (GO:0001501)	0.296486	1.27544	0.198864	0.62107	0.999	7/15	21.33%	FGFR2;TLL1;SULF1;ITGB8;CHD7;TGFBR1;COL10A1
84	prerank	GO_Biological_Process_2023__Positive Regulation Of Cell Motility (GO:2000147)	0.246355	1.27541	0.1875	0.609399	0.999	11/22	29.90%	SEMA3C;ITGA6;TWIST1;SEMA5A;EGFR;TGFBR1;SEMA3E;FAM107A;ROR2;CDH13;PDGFRA
85	prerank	GO_Biological_Process_2023__Negative Regulation Of Cell Population Proliferation (GO:0008285)	0.211855	1.27521	0.197183	0.59883	0.999	21/34	43.97%	CDKN2A;BMPR1B;ALDH1A2;HSPA1B;ST18;CDKN1C;APOD;APOE;BTG3;HSPA1A;TGFBR3;CDH13;RPS6KA2;CEBPA;B2M;MCC;ZBTB7C;ERBB4;CLMN;KANK2;PLXNB1
86	prerank	GO_Molecular_Function_2023__GTPase Regulator Activity (GO:0030695)	0.208037	1.26547	0.184932	0.609817	0.999	18/35	35.90%	DOCK2;VAV3;DOCK8;PLEKHG1;PREX2;ARHGAP6;RANBP3L;VAV2;DOCK11;DOCK10;DOCK1;STARD13;IQGAP2;JUN;ARHGAP24;DOCK5;DENND2A;RGS2
87	prerank	GO_Cellular_Component_2023__Vesicle (GO:0031982)	0.21918	1.24661	0.207836	0.641158	1	16/28	37.53%	HSPA1B;COL6A2;MYO1B;APOE;PLCG2;EGFR;GRIA4;DDR2;PEG10;HSPA1A;CST3;UBB;MYO5B;SLC24A4;MYO1E;ACTB
88	prerank	GO_Biological_Process_2023__External Encapsulating Structure Organization (GO:0045229)	0.253088	1.24261	0.217153	0.638931	1	6/21	8.24%	SMOC1;PXDN;ADAMTS12;NPNT;MMP26;COL4A2
89	prerank	GO_Biological_Process_2023__Heart Development (GO:0007507)	0.231263	1.24061	0.212174	0.632089	1	18/24	53.30%	UTY;SGCG;PKP2;CHD7;TGFBR1;ID2;TGFBR3;PDLIM5;PDLIM3;GPC3;PCSK5;ERBB4;LDB3;SGCD;CACYBP;KAT2B;TEK;PDGFB
90	prerank	GO_Biological_Process_2023__Enzyme-Linked Receptor Protein Signaling Pathway (GO:0007167)	0.231921	1.22738	0.221053	0.652089	1	14/24	39.77%	ROS1;PTPRT;FGFR2;BDKRB2;PTN;EGFR;DDR2;AXL;ROR2;PDGFRA;FLT3;DOK5;ROR1;ERBB4
91	prerank	GO_Biological_Process_2023__Positive Regulation Of Wnt Signaling Pathway (GO:0030177)	0.256463	1.22508	0.22521	0.647253	1	14/19	50.41%	GPC5;FGFR2;WLS;SEMA5A;SULF1;EGFR;GPRC5B;FGF10;RSPO2;GPC3;RSPO3;ATP6V0C;RNF220;DKK2
92	prerank	GO_Molecular_Function_2023__Sequence-Specific Double-Stranded DNA Binding (GO:1990837)	-0.174087	-1.21932	0.191542	0.469613	1	37/39	76.38%	FOS;ONECUT1;EPAS1;IRF8;PRDM1;SOX4;RFX4;TCF7L1;JUNB;RUNX2;EGR1;CEBPD;HES6;RUNX1;SOX6;NR4A1;CREB5;PRDM5;HSPD1;TBL1X;ZSCAN31;ZBTB20;NFE2L2;JUND;NR4A2;RFX2;ERBB4;ZNF385D;KIF2C;CEBPA;JUN;FOSB;ELF1;RORB;ERG;PRDM16;NFATC2
93	prerank	GO_Biological_Process_2023__Positive Regulation Of Cell Differentiation (GO:0045597)	0.217087	1.21519	0.243772	0.657735	1	13/29	28.31%	BMPR1B;ZFP36L1;NPNT;TWIST1;PTN;RANBP3L;TGFBR1;DDR2;GPRC5B;LAMA2;ID2;FBN2;ADIRF
94	prerank	GO_Molecular_Function_2023__Metal Ion Binding (GO:0046872)	0.217062	1.20779	0.234375	0.664458	1	11/26	28.42%	SYT10;S100Z;ANXA5;ENOSF1;APOE;CDH7;MAP3K20;DDR2;ENPP2;CDH13;CDH9
95	prerank	GO_Biological_Process_2023__Regulation Of MAPK Cascade (GO:0043408)	0.208695	1.19772	0.233677	0.677345	1	16/29	39.17%	ROS1;VRK2;FGFR2;PLCG2;LPAR1;EGFR;TGFBR1;CARTPT;FGF10;PKHD1;TGFBR3;CHRNA7;FLT3;PELI2;DOK5;TRIM5
96	prerank	GO_Biological_Process_2023__Protein Phosphorylation (GO:0006468)	0.190095	1.19077	0.241259	0.682596	1	27/38	53.74%	BMPR1B;ROS1;RELN;VRK2;FGFR2;EGFR;MAP3K20;TGFBR1;DDR2;SGK1;GRK7;ERG;CDK18;TGFBR3;PDGFRA;FLT3;PRKG1;ERBB4;PRKCH;GRK5;STK33;RPS6KA1;SGK2;TEK;LIMK2;PDGFB;STK3
97	prerank	GO_Biological_Process_2023__Positive Regulation Of Transferase Activity (GO:0051347)	0.227506	1.19053	0.236111	0.67267	1	13/23	39.77%	ROS1;FGFR2;APOE;EGFR;DDR2;AXL;ROR2;PDGFRA;CHRNA7;FLT3;ROR1;SERINC5;ERBB4
98	prerank	GO_Biological_Process_2023__Extracellular Structure Organization (GO:0043062)	0.237534	1.18951	0.269231	0.66488	1	6/22	8.24%	SMOC1;PXDN;ADAMTS12;NPNT;MMP26;COL4A2
99	prerank	KEGG_2021_Human__Proteoglycans in cancer	0.218291	1.18735	0.256454	0.659483	1	11/25	27.55%	ITGB5;VAV3;TWIST1;VAV2;PLCG2;EGFR;GAB1;ITGA2;TIMP3;ITPR2;ANK1
100	prerank	GO_Cellular_Component_2023__Intracellular Organelle Lumen (GO:0070013)	0.152906	1.17659	0.247423	0.673478	1	32/63	40.37%	LIPC;HSPA6;VCAN;GPC5;HSPA1B;COL4A2;SPP1;COL6A2;ADAMTSL1;SGCG;APOE;EGFR;COL10A1;SELENOM;HSPA1A;CST3;COL4A4;COL4A5;COL4A1;ARSJ;HSPA8;CP;B2M;GPC3;COL23A1;DERA;LTBP1;PCSK5;PYCR2;ERBB4;ALDOC;COL9A3
101	prerank	GO_Cellular_Component_2023__Lysosome (GO:0005764)	-0.181619	-1.17217	0.246973	0.536924	1	17/32	34.64%	TYR;DPP4;KCNQ1;CFTR;EGF;ITM2C;CUBN;ENPEP;GPC4;SLC11A1;LDLR;CD63;CTSL;ATP6V0B;UBA52;GPC6;WDR81
102	prerank	GO_Molecular_Function_2023__GTPase Binding (GO:0051020)	0.265261	1.16696	0.272242	0.686091	1	9/16	34.81%	DOCK2;PLEKHG1;DOCK1;EXPH5;IQGAP2;RADIL;MYO5B;RILPL2;DOCK5
103	prerank	KEGG_2021_Human__cAMP signaling pathway	-0.238968	-1.16593	0.255556	0.532929	1	7/17	19.80%	FOS;CHRM2;BDNF;CFTR;HHIP;PDE10A;TSHR
104	prerank	GO_Biological_Process_2023__Regulation Of GTPase Activity (GO:0043087)	0.249082	1.16293	0.266917	0.685293	1	7/18	19.64%	ITGA6;VAV3;DOCK8;PREX2;VAV2;DOCK11;DOCK10
105	prerank	GO_Biological_Process_2023__Cellular Response To Cytokine Stimulus (GO:0071345)	0.23558	1.15853	0.268939	0.685695	1	8/21	20.40%	ZFP36L1;PTPRT;ADAMTS12;NPNT;DOCK8;IL7;MT2A;AXL
106	prerank	KEGG_2021_Human__Relaxin signaling pathway	-0.251489	-1.15436	0.321429	0.540243	1	4/16	5.46%	RXFP2;FOS;VEGFC;SHC4
107	prerank	GO_Cellular_Component_2023__Lysosomal Membrane (GO:0005765)	-0.227819	-1.15359	0.277136	0.526934	1	18/19	71.03%	DPP4;CFTR;EGF;ENPEP;LDLR;CD63;ATP6V0B;UBA52;WDR81;NDUFC2;ABCA2;MFSD12;CLU;ATP6V0C;EEF1A1;PLD1;CP;HSPA8
108	prerank	GO_Biological_Process_2023__Regulation Of Epithelial Cell Proliferation (GO:0050678)	0.269365	1.15289	0.28125	0.688669	1	9/15	36.82%	ZFP36L1;FGFR2;CDKN1C;EGFR;FGF10;PKHD1;TGFBR3;B2M;MCC
109	prerank	GO_Biological_Process_2023__Positive Regulation Of Epithelial Cell Proliferation (GO:0050679)	0.231719	1.15113	0.281536	0.68303	1	9/20	27.88%	RREB1;FGFR2;PTN;SEMA5A;EGFR;TGFBR1;FGF10;PKHD1;CDH13
110	prerank	KEGG_2021_Human__Huntington disease	-0.219632	-1.14644	0.292906	0.526599	1	17/20	60.07%	BDNF;TUBB2A;UQCR10;NDUFB10;NDUFS5;ATP5F1D;TUBA1B;CREB5;ATP5F1E;NDUFA3;ATP5PF;NDUFC2;SLC1A2;TUBA1C;NDUFA1;NDUFA4;COX6A1
111	prerank	KEGG_2021_Human__Estrogen signaling pathway	0.254265	1.13201	0.294991	0.716991	1	8/16	31.21%	HSPA6;FKBP5;HSPA1B;EGFR;ITPR2;HSPA1A;HSPA8;JUN
112	prerank	GO_Biological_Process_2023__Regulation Of I-kappaB kinase/NF-kappaB Signaling (GO:0043122)	0.260305	1.1249	0.318739	0.723406	1	9/15	39.17%	HSPB1;WLS;PLCG2;LPAR1;TNFRSF19;GPRC5B;PELI2;ROR1;TRIM5
113	prerank	GO_Biological_Process_2023__Apoptotic Process (GO:0006915)	-0.245646	-1.12255	0.295872	0.556414	1	10/16	37.48%	BCL2L14;IFI27L2;PAWR;BOK;ERBB3;TNFRSF10B;GAPDH;DYNLL1;EGLN3;BID
114	prerank	GO_Biological_Process_2023__Negative Regulation Of Apoptotic Process (GO:0043066)	0.157587	1.12103	0.307301	0.722853	1	18/50	27.50%	TOX3;MTRNR2L8;MTRNR2L1;ANXA5;FOXO1;TNFAIP8;HSPA1B;HSPB1;MTRNR2L12;IL7;APOE;EGFR;SEMA3E;AXL;HSPA1A;BAG3;PKHD1;HDAC1
115	prerank	GO_Biological_Process_2023__Positive Regulation Of MAPK Cascade (GO:0043410)	0.167942	1.11122	0.307427	0.736091	1	21/40	39.77%	HTR2C;FGFR2;NPNT;APOE;PLCG2;LPAR1;EGFR;TGFBR1;DDR2;ROR2;CARTPT;FGF10;PDGFRA;CHRNA7;FLT3;CD36;PELI2;DOK5;ROR1;TRIM5;ERBB4
116	prerank	GO_Molecular_Function_2023__Protein Tyrosine Kinase Activity (GO:0004713)	0.235861	1.08773	0.350263	0.78075	1	10/17	39.77%	ROS1;FGFR2;EGFR;DDR2;AXL;ROR2;PDGFRA;FLT3;ROR1;ERBB4
117	prerank	GO_Biological_Process_2023__Regulation Of Gene Expression (GO:0010468)	0.130405	1.07651	0.360927	0.796838	1	33/74	36.66%	POU6F2;BMPR1B;RREB1;ZFP36L1;CUX2;HSPA1B;NFIA;ST18;TWIST1;UTY;SLC24A3;APOE;ITGB8;PLCG2;CHD7;TGFBR1;AFF2;MOG;NFATC2;FGF10;HSPA1A;ID2;HDAC1;RORB;ZNF536;FGF20;ACTA2;CEBPA;BNC2;TMEM98;ZNF804A;NWD1;CD36
118	prerank	GO_Biological_Process_2023__Positive Regulation Of ERK1 And ERK2 Cascade (GO:0070374)	0.203483	1.06763	0.373239	0.809014	1	13/23	39.77%	HTR2C;FGFR2;NPNT;APOE;EGFR;DDR2;ROR2;FGF10;PDGFRA;CHRNA7;CD36;ROR1;ERBB4
119	prerank	GO_Biological_Process_2023__Regulation Of Cell Cycle (GO:0051726)	0.234482	1.06534	0.364151	0.804141	1	13/18	49.54%	CDKN2A;FGFR2;TGFBR1;GADD45G;RPS6KA2;JUN;PPP1R15A;ACTB;GRK5;SPATA22;HSP90AB1;KAT2B;JUND
120	prerank	GO_Molecular_Function_2023__RNA Polymerase II Transcription Regulatory Region Sequence-Specific DNA Binding (GO:0000977)	0.133787	1.05911	0.3808	0.808763	1	27/67	31.97%	POU6F2;RREB1;FOXO1;LHX2;CUX2;KLF5;HIF3A;NFIA;ST18;TWIST1;UTY;ZFY;PBX3;NFATC2;SMAD9;PRDM16;ERG;HDAC1;RORB;ZNF600;ZNF536;ELF1;FOSB;MGAM;JUN;CEBPA;ZNF701
121	prerank	GO_Cellular_Component_2023__Intracellular Membrane-Bounded Organelle (GO:0043231)	0.0870178	1.05886	0.385417	0.79965	1	245/276	79.71%	CDKN2A;TOX3;HSPA6;RREB1;ZFP36L1;FOXO1;PLCH1;PARP4;LHX2;CUX2;KLF5;ZHX2;VRK2;FGFR2;HSPA1B;SHROOM4;TSBP1;HSPB1;NFIA;ST18;BDKRB2;TWIST1;CYP39A1;PKP2;ZFY;GLUL;CDKN1C;APOE;BTG3;PLCG2;SLC16A10;EVC2;EGFR;USP9Y;MT2A;ABCA8;ZC3HAV1;CHD7;TGFBR1;MAML3;DOCK10;SGK1;AXL;ZNF608;GPRC5B;TIMP3;FAM107A;NFATC2;SMAD9;NEDD4;FGF10;TAFA2;HSPA1A;PRDM16;ERG;ID2;CDK18;BAG3;HDAC1;RORB;GADD45G;ADIRF;RPS6KA2;ZNF536;HSPA8;TSHZ2;…
122	prerank	KEGG_2021_Human__Prion disease	-0.181984	-1.05309	0.389151	0.676157	1	16/26	40.48%	CAV3;TUBB2A;EGR1;CCL5;UQCR10;GRIN2D;NDUFB10;NDUFS5;ATP5F1D;TUBA1B;CREB5;ATP5F1E;NDUFA3;ATP5PF;NDUFC2;NCAM2
123	prerank	GO_Biological_Process_2023__Regulation Of Translation (GO:0006417)	-0.23834	-1.05182	0.375824	0.66221	1	13/15	60.01%	SOX4;RPL26;RPL10;RPS4X;GAPDH;EIF1B;PIWIL2;ERBB2;RPS6KA1;EIF1;EEF2;EIF4A3;PLD1
124	prerank	GO_Biological_Process_2023__Chemical Synaptic Transmission (GO:0007268)	0.17714	1.04887	0.389365	0.813382	1	20/32	49.48%	SYT10;HTR2C;HCRTR2;GABRG1;SLC1A3;NLGN4Y;APOE;GRIA4;NPTX2;PLP1;HTR7;RPS6KA2;CHRNA7;GRIK1;CBLN2;PDE7B;CNP;GLRA2;RPS6KA1;CORT
125	prerank	KEGG_2021_Human__HIF-1 signaling pathway	-0.235615	-1.04177	0.356989	0.666779	1	13/15	60.17%	ANGPT1;EGF;ENO4;ELOB;GAPDH;EGLN3;ERBB2;PLCG1;VEGFA;TF;TEK;LDHA;ALDOC
126	prerank	GO_Cellular_Component_2023__Secretory Granule Lumen (GO:0034774)	0.197071	1.04174	0.396364	0.819758	1	17/23	53.57%	HSPA6;DOCK2;PADI2;SGCG;TIMP3;HSPA8;B2M;DERA;ALDOC;CTSC;EEF1A1;EEF2;HSP90AB1;CLU;HSP90AA1;PDGFB;MAN2B1
127	prerank	GO_Biological_Process_2023__Positive Regulation Of Phosphorylation (GO:0042327)	0.165796	1.04051	0.400344	0.812896	1	18/35	39.77%	ROS1;RELN;FGFR2;ITGA6;EGFR;DDR2;NIBAN1;AXL;ROR2;FGF10;PDGFRA;FGF20;CHRNA7;FLT3;FAXDC2;PELI2;ROR1;ERBB4
128	prerank	GO_Biological_Process_2023__Cellular Response To Oxidative Stress (GO:0034599)	0.242868	1.03762	0.406998	0.810294	1	10/16	40.53%	FOXO1;VRK2;HSPA1B;EGFR;PRR5L;HSPA1A;PDGFRA;JUN;PYCR2;PRDX2
129	prerank	KEGG_2021_Human__Neuroactive ligand-receptor interaction	0.180035	1.03596	0.418048	0.805227	1	10/32	18.28%	CALCRL;HTR2C;PARD3;HCRTR2;CYSLTR2;GABRG1;BDKRB2;GALR1;LPAR1;GRIA4
130	prerank	GO_Cellular_Component_2023__Endoplasmic Reticulum Membrane (GO:0005789)	-0.150294	-1.03137	0.384615	0.672262	1	21/38	39.28%	LRAT;SPINK5;LPCAT2;NOX4;HSD11B1;CFTR;RPS27A;BOK;TMTC2;CYP3A5;OTULINL;GRIN2D;MYRFL;WDR83OS;SCD;UBA52;WDR81;TTYH1;HERPUD1;MSMO1;HSD17B12
131	prerank	GO_Biological_Process_2023__Positive Regulation Of DNA-binding Transcription Factor Activity (GO:0051091)	0.205711	1.02809	0.377897	0.814437	1	16/20	59.25%	RELN;HSPA1B;PLCG2;DDR2;HSPA1A;IL1RAP;CD36;ROR1;TRIM5;PRKCH;RNF220;CLU;EDA;STK3;ESR2;VEGFA
132	prerank	GO_Molecular_Function_2023__Protein Serine/Threonine Kinase Activity (GO:0004674)	0.209847	1.01488	0.443203	0.836546	1	15/20	53.74%	BMPR1B;VRK2;EGFR;MAP3K20;TGFBR1;SGK1;RPS6KA2;MYLK;PRKCH;GRK5;STK33;RPS6KA1;SGK2;LIMK2;STK3
133	prerank	KEGG_2021_Human__Fluid shear stress and atherosclerosis	-0.219617	-1.0072	0.441558	0.705643	1	14/15	68.90%	FOS;CAV3;PLAT;DUSP1;CTSL;VEGFA;PDGFB;NFE2L2;HSP90AA1;HSP90AB1;ACTG1;ACTB;MGST2;JUN
134	prerank	GO_Molecular_Function_2023__mRNA Binding (GO:0003729)	-0.220219	-1.00581	0.464692	0.69246	1	10/16	38.68%	RPL26;RPS13;RPL7;RPS7;RPS26;RPL24;RPS2;RPS3A;RPS14;PCBP4
135	prerank	GO_Biological_Process_2023__Cellular Response To Growth Factor Stimulus (GO:0071363)	0.195986	1.00532	0.459259	0.849817	1	9/22	27.50%	BMPR1B;ZFP36L1;ADAMTS12;HSPB1;PDE3A;EGFR;TGFBR1;SMAD9;HDAC1
136	prerank	GO_Cellular_Component_2023__Neuron Projection (GO:0043005)	0.153212	1.001	0.445407	0.850116	1	18/41	34.42%	HTR2C;RELN;GABRG1;SLC1A3;APOD;APOE;KCNC2;FAM107A;HTR7;CLDN11;ANK1;CDH13;HSPA8;SEMA3A;CHRNA7;UBB;KCNN3;SCN9A
137	prerank	GO_Cellular_Component_2023__Cell-Substrate Junction (GO:0030055)	-0.122925	-1.00036	0.447721	0.673662	1	30/61	35.46%	FBLN7;DPP4;PRAG1;CAV3;TNS1;RND3;RPL38;RPL19;RPL8;RPS4X;SVIL;RPL18;RPS15;NEDD9;RPS13;RPL7;RPS7;RPL17;RPL27;RPL3;RPL10A;RPLP1;RPS16;RPS2;RPS17;RPS3A;DYNLL1;RPS14;FLNA;PROCR
138	prerank	GO_Cellular_Component_2023__Focal Adhesion (GO:0005925)	-0.122925	-1.00036	0.447721	0.673662	1	30/61	35.46%	FBLN7;DPP4;PRAG1;CAV3;TNS1;RND3;RPL38;RPL19;RPL8;RPS4X;SVIL;RPL18;RPS15;NEDD9;RPS13;RPL7;RPS7;RPL17;RPL27;RPL3;RPL10A;RPLP1;RPS16;RPS2;RPS17;RPS3A;DYNLL1;RPS14;FLNA;PROCR
139	prerank	GO_Cellular_Component_2023__Polymeric Cytoskeletal Fiber (GO:0099513)	0.196742	0.983305	0.476534	0.881274	1	6/22	14.13%	GFAP;SHROOM4;DCDC2C;PKP2;ARHGAP6;MYO1B
140	prerank	GO_Cellular_Component_2023__Endocytic Vesicle (GO:0030139)	0.195426	0.983248	0.449198	0.872044	1	7/22	18.28%	NOSTRIN;ITGB5;WLS;CACNG4;APOE;LPAR1;GRIA4
141	prerank	GO_Cellular_Component_2023__Lytic Vacuole Membrane (GO:0098852)	-0.212018	-0.980807	0.482684	0.697347	1	14/15	71.03%	DPP4;CFTR;EGF;ENPEP;CD63;ATP6V0B;UBA52;WDR81;MFSD12;CLU;ATP6V0C;PLD1;CP;HSPA8
142	prerank	GO_Molecular_Function_2023__Double-Stranded DNA Binding (GO:0003690)	-0.152686	-0.972306	0.460396	0.699681	1	12/33	24.50%	FOS;ONECUT1;EPAS1;IRF8;PRDM1;SOX4;RFX4;TCF7L1;JUNB;RUNX2;EGR1;CEBPD
143	prerank	GO_Biological_Process_2023__Protein Ubiquitination (GO:0016567)	0.210667	0.968007	0.487762	0.897231	1	14/17	60.39%	MKRN3;SASH1;NEDD4;FBXL7;UBB;PELI2;KLHL13;TRIM5;RNF220;NFE2L2;CBFB;SH3RF3;GAN;MYLIP
144	prerank	KEGG_2021_Human__Kaposi sarcoma-associated herpesvirus infection	-0.206647	-0.965771	0.5	0.698381	1	12/17	46.81%	FOS;TCF7L1;RPS27A;GABARAP;GABARAPL2;UBC;UBA52;BID;PLCG1;VEGFA;IL6ST;PDGFB
145	prerank	GO_Molecular_Function_2023__DNA Binding (GO:0003677)	0.139386	0.951711	0.521222	0.924649	1	43/46	79.11%	TOX3;FOXO1;PARP4;CUX2;UTY;ZFY;EGFR;CHD7;NFATC2;PRDM16;ERG;TSHZ2;FOSB;JUN;CEBPA;DDX60;FOXP2;CGAS;RADX;RFX2;NR4A2;RAD51B;NFE2L2;RORA;SAMHD1;CBFB;ESR2;BAZ1A;HSPD1;MCM9;PRDM5;NR4A1;NR4A3;SOX6;DCLRE1C;CHCHD2;MYRFL;RPL7;DRAP1;RPS15;RPS27;EGR1;JUNB
146	prerank	GO_Cellular_Component_2023__Dendrite (GO:0030425)	0.187545	0.947747	0.515038	0.924161	1	8/23	24.06%	HTR2C;RELN;GABRG1;APOD;APOE;LAMP5;KCNC2;HTR7
147	prerank	GO_Biological_Process_2023__Regulation Of Cell Differentiation (GO:0045595)	0.193572	0.941111	0.528169	0.930343	1	4/20	6.55%	SMOC1;ZFP36L1;RELN;FGFR2
148	prerank	GO_Biological_Process_2023__Protein Modification Process (GO:0036211)	-0.130816	-0.940483	0.51963	0.733188	1	15/44	23.90%	ST8SIA2;UST;PTPRK;EPHA3;ST8SIA4;PRAG1;GAD1;TRIB1;ST8SIA6;PTPRZ1;DUSP5;TXK;PRKCQ;PLAT;PHPT1
149	prerank	GO_Biological_Process_2023__Transmembrane Receptor Protein Tyrosine Kinase Signaling Pathway (GO:0007169)	0.144778	0.938261	0.522414	0.927274	1	12/40	20.40%	ROS1;FOXO1;PTPRT;FGFR2;COL4A2;BDKRB2;SULF1;VAV2;EGFR;DDR2;GAB1;AXL
150	prerank	GO_Biological_Process_2023__Positive Regulation Of Protein Kinase Activity (GO:0045860)	-0.194433	-0.933413	0.54267	0.732717	1	13/17	52.70%	NOX4;ERBB3;EGR1;CCL5;NEDD9;SLC11A1;MMD2;PIH1D1;VEGFA;PDGFB;HSP90AA1;CLU;HSP90AB1
151	prerank	KEGG_2021_Human__Rap1 signaling pathway	0.177085	0.926215	0.524476	0.945295	1	10/23	30.01%	PARD3;FGFR2;VAV3;VAV2;LPAR1;EGFR;APBB1IP;FGF10;PDGFRA;FGF20
152	prerank	GO_Biological_Process_2023__Positive Regulation Of Protein Phosphorylation (GO:0001934)	-0.133543	-0.923272	0.541096	0.737827	1	36/37	83.42%	BMP6;VEGFC;FGF1;ANGPT1;BDNF;GHR;EGF;SPRY2;MMD2;MT3;ERBB2;MYDGF;VEGFA;MOB3A;PDGFB;HSP90AA1;LIMK2;THBS4;TEK;BANK1;HSP90AB1;NOS1;ERBB4;PELI2;FAXDC2;CHRNA7;FGF20;ENPP2;FGF10;CARTPT;IL15;NIBAN1;DDR2;TGFBR1;EGFR;PLCG2
153	prerank	GO_Biological_Process_2023__Axonogenesis (GO:0007409)	0.192768	0.914206	0.570642	0.963404	1	4/20	6.55%	SEMA3C;PARD3;RELN;FGFR2
154	prerank	GO_Biological_Process_2023__Protein-Containing Complex Assembly (GO:0065003)	-0.175053	-0.910224	0.520256	0.747633	1	16/21	54.23%	ANGPT1;MATN1;BOK;RPL38;COL16A1;ELOB;GPX4;PIH1D1;FCHO1;HSPD1;PTGES3;HSP90AA1;CLU;HSP90AB1;WIPF1;HOPX
155	prerank	GO_Molecular_Function_2023__RNA Polymerase II-specific DNA-binding Transcription Factor Binding (GO:0061629)	0.215122	0.907094	0.551601	0.970171	1	7/15	31.26%	CDKN2A;PTPRT;HSPB1;ID2;HDAC1;JUN;CEBPA
156	prerank	GO_Molecular_Function_2023__DNA-binding Transcription Activator Activity, RNA Polymerase II-specific (GO:0001228)	0.168744	0.904024	0.546618	0.967367	1	11/24	31.26%	RREB1;FOXO1;KLF5;NFIA;ZFY;PRDM16;ERG;ZNF600;ELF1;JUN;CEBPA
157	prerank	GO_Biological_Process_2023__Positive Regulation Of Macromolecule Metabolic Process (GO:0010604)	0.140625	0.902942	0.558929	0.960322	1	18/39	36.66%	BMPR1B;CUX2;HSPA1B;TWIST1;SLC24A3;ITGB8;PLCG2;TGFBR1;FGF10;HSPA1A;ID2;HDAC1;FGF20;ACTA2;CHRNA7;ZNF804A;NWD1;CD36
158	prerank	GO_Biological_Process_2023__Positive Regulation Of Nucleic Acid-Templated Transcription (GO:1903508)	0.143712	0.900092	0.54811	0.95776	1	15/38	31.21%	RREB1;FOXO1;LHX2;SPP1;CDKN1C;APOE;EGFR;TGFBR1;NFATC2;PRDM16;ID2;HDAC1;RORB;ELF1;JUN
159	prerank	GO_Biological_Process_2023__Inorganic Cation Transmembrane Transport (GO:0098662)	0.161659	0.899788	0.570144	0.949302	1	7/27	14.02%	KCNK13;TRPC5;KCNH8;SLC1A3;SLC30A8;SLC24A3;TRPC6
160	prerank	GO_Biological_Process_2023__Protein Autophosphorylation (GO:0046777)	0.193871	0.89174	0.564982	0.95859	1	11/18	45.72%	VRK2;FGFR2;EGFR;MAP3K20;DDR2;GRK7;PDGFRA;FLT3;ERBB4;GRK5;STK33
161	prerank	GO_Biological_Process_2023__Positive Regulation Of Phosphatidylinositol 3-Kinase Signaling (GO:0014068)	-0.190424	-0.884492	0.565611	0.780151	1	16/16	81.18%	IL18;EGF;ERBB3;CCL5;FGFR1;MYDGF;PDGFB;TEK;PLXNB1;ROR1;FLT3;PDGFRA;NEDD4;ROR2;SEMA3E;DDR2
162	prerank	GO_Cellular_Component_2023__Endosome Membrane (GO:0010008)	0.166104	0.88173	0.598276	0.971392	1	22/25	70.76%	ATP13A5;WLS;MYO1B;ATP10B;EGFR;LAMP5;ANTXR2;B2M;UBB;FLT3;ATP6V0C;PACSIN2;ERBB2;RAB31;SLC9A9;WDR81;ATP6AP1;UBA52;ATP6V0B;CD63;LDLR;SLC11A1
163	prerank	GO_Biological_Process_2023__Organelle Organization (GO:0006996)	0.207921	0.880003	0.601835	0.966236	1	15/15	79.38%	ATP8B4;APOE;TTC29;ANK1;PLIN5;CECR2;LIMD1;PACSIN2;RAB31;WDR81;CHCHD2;NEDD9;FGD5;GEM;FMNL3
164	prerank	KEGG_2021_Human__MAPK signaling pathway	0.131879	0.879338	0.57868	0.95912	1	19/43	34.92%	HSPA6;FGFR2;HSPA1B;HSPB1;CACNG4;EGFR;MAP3K20;TGFBR1;FGF10;HSPA1A;IL1RAP;GADD45G;RPS6KA2;HSPA8;PDGFRA;FGF20;JUN;FLT3;CACNA2D4
165	prerank	GO_Biological_Process_2023__Negative Regulation Of Programmed Cell Death (GO:0043069)	0.134207	0.875838	0.581034	0.957461	1	37/39	80.52%	ANXA5;FOXO1;TNFAIP8;HSPA1B;HSPB1;IL7;EGFR;AXL;HSPA1A;BAG3;PKHD1;HDAC1;ERBB4;PRDX2;TNFRSF6B;KANK2;GRK5;RPS6KA1;TPT1;TEK;HMGN5;IL6ST;HSPD1;VEGFA;AVEN;MYDGF;ERBB2;FLNA;GPX4;MT3;RPS3A;SPRY2;PTMA;CRYAB;RPL10;ERBB3;IFIT3
166	prerank	KEGG_2021_Human__Ras signaling pathway	-0.162621	-0.871894	0.617169	0.789356	1	6/23	13.91%	VEGFC;FGF1;ANGPT1;SHC4;RASAL1;BDNF
167	prerank	GO_Biological_Process_2023__Actin Filament Organization (GO:0007015)	0.20022	0.870713	0.595978	0.96001	1	15/15	80.14%	NOSTRIN;SHROOM4;MYO1B;CNN3;MYO5B;MYO1E;BAIAP2L1;WIPF1;PLS3;FLNA;MYO1C;NEDD9;EPS8;SVIL;TTN
168	prerank	GO_Biological_Process_2023__Anterograde Trans-Synaptic Signaling (GO:0098916)	0.169628	0.86856	0.617647	0.956087	1	15/24	49.48%	SYT10;HTR2C;HCRTR2;SLC1A3;NLGN4Y;NPTX2;PLP1;HTR7;RPS6KA2;GRIK1;PDE7B;CNP;GLRA2;RPS6KA1;CORT
169	prerank	GO_Molecular_Function_2023__RNA Polymerase II Cis-Regulatory Region Sequence-Specific DNA Binding (GO:0000978)	0.110495	0.867235	0.596491	0.950174	1	25/65	31.97%	POU6F2;RREB1;FOXO1;KLF5;HIF3A;NFIA;ST18;TWIST1;UTY;ZFY;PBX3;NFATC2;SMAD9;PRDM16;ERG;HDAC1;RORB;ZNF600;ZNF536;ELF1;FOSB;MGAM;JUN;CEBPA;ZNF701
170	prerank	GO_Molecular_Function_2023__Zinc Ion Binding (GO:0008270)	-0.195501	-0.867121	0.646217	0.783691	1	8/15	33.61%	MT1X;HHIP;ZNF208;EGR1;RPS27;ENPEP;GCH1;MT3
171	prerank	GO_Biological_Process_2023__Regulation Of DNA-templated Transcription (GO:0006355)	0.0947966	0.859943	0.616	0.956628	1	44/103	38.52%	CDKN2A;TOX3;POU6F2;RREB1;FOXO1;LHX2;KLF5;ZHX2;HIF3A;NFIA;SPP1;TWIST1;ZFY;CDKN1C;APOE;PBX3;EGFR;CHD7;TGFBR1;ZNF608;NFATC2;SMAD9;PRDM16;ERG;ID2;CDK18;HDAC1;RORB;ZNF536;HSPA8;TSHZ2;ELF1;FOSB;MGAM;JUN;CEBPA;BNC2;TMEM98;FOXP2;DACH1;ACTB;ZBTB7C;IKZF2;LIMD1
172	prerank	GO_Cellular_Component_2023__Basolateral Plasma Membrane (GO:0016323)	-0.171444	-0.85627	0.611111	0.789268	1	19/19	83.09%	KCNQ1;SLC4A4;PTH1R;TSHR;ERBB3;NEDD9;LDLR;SLC4A9;ERBB2;PDGFB;TEK;ABCC4;ERBB4;AQP4;ANK1;SLC14A1;KCNC2;EGFR;SLC16A10
173	prerank	GO_Biological_Process_2023__Monoatomic Cation Transmembrane Transport (GO:0098655)	0.152011	0.854658	0.631769	0.959075	1	7/28	14.02%	KCNK13;TRPC5;KCNH8;SLC1A3;SLC30A8;SLC24A3;TRPC6
174	prerank	GO_Biological_Process_2023__Positive Regulation Of Peptidyl-Tyrosine Phosphorylation (GO:0050731)	-0.159822	-0.847532	0.662252	0.791519	1	8/21	25.70%	BMP6;ANGPT1;NOX4;IL18;GHR;ERBB3;CCL5;NEDD9
175	prerank	GO_Biological_Process_2023__Cellular Response To Oxygen-Containing Compound (GO:1901701)	0.14475	0.840581	0.652174	0.980638	1	9/31	20.57%	SYT10;ZFP36L1;FOXO1;CLIC4;PDE3A;PLCG2;EGFR;AXL;KCNC2
176	prerank	GO_Molecular_Function_2023__ATP Binding (GO:0005524)	0.185349	0.835841	0.640429	0.98175	1	7/17	29.08%	BMPR1B;HSPA1B;MYO1B;MAP3K20;TGFBR1;HSPA1A;HSPA8
177	prerank	GO_Cellular_Component_2023__Microtubule Cytoskeleton (GO:0015630)	0.166993	0.834109	0.660777	0.976877	1	20/21	78.07%	CLIC4;DCDC2C;KLHL4;HMMR;RADIL;KIF2C;MTUS1;KANK4;KIF6;TUBA1C;ANKFN1;NINL;TBCB;TUBA1B;MID1;GAPDH;SPRY2;NEDD9;RELL1;TUBB2A
178	prerank	GO_Biological_Process_2023__Cell-Cell Adhesion Via Plasma-Membrane Adhesion Molecules (GO:0098742)	0.178595	0.831975	0.645338	0.972855	1	17/18	75.94%	PTPRT;UNC5D;FAT4;CDH7;CLDN11;CDH13;CDH9;SDK2;SDK1;CDH18;TENM2;IL1RAPL1;GRID2;KIRREL3;GPC4;ROBO1;LRRC4C
179	prerank	GO_Cellular_Component_2023__Bounding Membrane Of Organelle (GO:0098588)	-0.103723	-0.831574	0.684478	0.805082	1	26/53	37.97%	ST8SIA2;UST;GOLIM4;ST8SIA4;ABCA13;CFTR;MGAT4C;RPS27A;ST8SIA6;HHIP;BOK;B4GAT1;GLIPR2;GABARAPL2;LDLR;CD63;MAN1A1;ATP6V0B;MMD2;RAB33A;UBA52;ATP6AP1;RAB31;TTYH1;ST6GAL1;ERBB2
180	prerank	GO_Biological_Process_2023__Positive Regulation Of DNA-templated Transcription (GO:0045893)	0.0962705	0.830231	0.673913	0.968167	1	30/85	31.26%	TOX3;BMPR1B;RREB1;FOXO1;LHX2;KLF5;FGFR2;ITGA6;NFIA;SPP1;ST18;TWIST1;ZFY;CDKN1C;APOE;GALR1;EGFR;TGFBR1;MAML3;NFATC2;PRDM16;ERG;ID2;HDAC1;RORB;CDH13;ADIRF;ELF1;JUN;CEBPA
181	prerank	GO_Biological_Process_2023__Intracellular Monoatomic Cation Homeostasis (GO:0030003)	0.164727	0.829999	0.65045	0.960589	1	10/21	33.99%	HTR2C;ATP13A5;SLC30A8;SLC24A3;MT2A;PKHD1;CHRNA7;CP;B2M;SLC24A4
182	prerank	GO_Cellular_Component_2023__Endocytic Vesicle Membrane (GO:0030666)	0.170587	0.82366	0.673358	0.9653	1	10/20	36.66%	NOSTRIN;WLS;CACNG4;APOE;EGFR;GRIA4;ROR2;B2M;UBB;CD36
183	prerank	GO_Molecular_Function_2023__GTPase Activator Activity (GO:0005096)	0.166666	0.819744	0.704505	0.964299	1	10/21	35.90%	VAV3;PREX2;ARHGAP6;RANBP3L;DOCK1;STARD13;IQGAP2;JUN;ARHGAP24;RGS2
184	prerank	GO_Molecular_Function_2023__Cis-Regulatory Region Sequence-Specific DNA Binding (GO:0000987)	0.105272	0.81455	0.687097	0.966579	1	24/63	31.97%	POU6F2;RREB1;FOXO1;KLF5;HIF3A;NFIA;ST18;UTY;ZFY;PBX3;NFATC2;SMAD9;PRDM16;ERG;HDAC1;RORB;ZNF600;ZNF536;ELF1;FOSB;MGAM;JUN;CEBPA;ZNF701
185	prerank	GO_Biological_Process_2023__Positive Regulation Of Intracellular Signal Transduction (GO:1902533)	0.107058	0.810293	0.71799	0.966692	1	18/57	25.10%	RELN;FGFR2;WLS;SEMA5A;PLCG2;LPAR1;EGFR;TGFBR1;DDR2;TNFRSF19;SEMA3E;AXL;SASH1;GPRC5B;ROR2;NEDD4;CARTPT;FGF10
186	prerank	GO_Molecular_Function_2023__Kinase Binding (GO:0019900)	0.129037	0.80584	0.691622	0.967001	1	22/37	49.43%	CDKN2A;CAMK2N2;VRK2;HSPB1;PTN;SPDYE2;PLCG2;EGFR;SASH1;GPRC5B;UTRN;ACTA2;CEBPA;PPP1R15A;ACTB;TRIM5;EEF1A1;EEF2;HSP90AB1;PEBP1;PTPN22;KAT2B
187	prerank	GO_Biological_Process_2023__Positive Regulation Of Gene Expression (GO:0010628)	0.109417	0.804048	0.726003	0.962703	1	49/53	80.25%	BMPR1B;CUX2;HSPA1B;PADI2;TWIST1;SLC24A3;ITGB8;PLCG2;TGFBR1;NIBAN1;IL15;FGF10;HSPA1A;ID2;HDAC1;FGF20;ACTA2;ZNF804A;NWD1;CD36;PLD1;EIF4A3;EEF2;ACTG1;CCDC88B;PTPN22;KAT2B;CLU;NFE2L2;HMGN5;PDGFB;DNAJA4;VEGFA;ERBB2;RPL11;PIWIL2;MT3;GAPDH;SPRY2;SLC11A1;RPL17;RPS7;ROBO1;RPS4X;EGR1;TXK;RPL26;TTN;EGF
188	prerank	GO_Biological_Process_2023__Positive Regulation Of Signal Transduction (GO:0009967)	0.135468	0.801186	0.721631	0.960077	1	10/32	22.75%	RELN;CUX2;FGFR2;WLS;IL7;SULF1;TGFBR1;AXL;SASH1;LAMA2
189	prerank	KEGG_2021_Human__Cytokine-cytokine receptor interaction	0.181612	0.799988	0.72	0.954698	1	6/15	26.02%	BMPR1B;IL7;TGFBR1;TNFRSF19;IL15;IL1RAP
190	prerank	KEGG_2021_Human__Pathogenic Escherichia coli infection	0.159684	0.792483	0.708968	0.961091	1	13/21	45.94%	MYO1B;LPAR1;CLDN11;MYO10;JUN;MYO5B;MYO1E;ACTB;BAIAP2L1;MYH14;TUBA1C;ACTG1;WIPF1
191	prerank	GO_Biological_Process_2023__Proteolysis (GO:0006508)	0.154966	0.787706	0.727928	0.962206	1	5/22	12.88%	ADAMTS12;CPXM2;TRHDE;MMP26;TLL1
192	prerank	GO_Molecular_Function_2023__Sequence-Specific DNA Binding (GO:0043565)	-0.110933	-0.78465	0.757732	0.869308	1	35/39	76.38%	FOS;ONECUT1;EPAS1;IRF8;PRDM1;SOX4;RFX4;TCF7L1;JUNB;RUNX2;EGR1;CEBPD;MYRFL;CHCHD2;HES6;NR4A1;CREB5;PRDM5;CBFB;ZSCAN31;ZBTB20;RORA;NFE2L2;JUND;NR4A2;RFX2;ZNF385D;FOXP2;JUN;FOSB;ELF1;RORB;ERG;PRDM16;NFATC2
193	prerank	GO_Biological_Process_2023__Positive Regulation Of GTPase Activity (GO:0043547)	0.177358	0.781639	0.740402	0.965677	1	5/16	19.64%	ITGA6;DOCK8;PREX2;DOCK11;DOCK10
194	prerank	GO_Molecular_Function_2023__Protein Homodimerization Activity (GO:0042803)	0.107247	0.776931	0.724739	0.966788	1	10/49	15.33%	TOX3;S100Z;ZHX2;PTPRT;FGFR2;HSPB1;PADI2;SLC30A8;TRPC6;APOE
195	prerank	GO_Cellular_Component_2023__Postsynaptic Density (GO:0014069)	0.153215	0.769851	0.745133	0.971099	1	20/21	79.65%	INSYN2B;SHISA8;CACNG4;GRIA4;ADD3;PDLIM5;GRIK1;SPOCK1;RPS25;NOS1;HOMER1;RPL14;RPS14;GRID2;GRIN2D;RPL7;RPS13;RPL8;RPS27;RPL38
196	prerank	GO_Biological_Process_2023__Positive Regulation Of Cellular Biosynthetic Process (GO:0031328)	0.146534	0.769034	0.752228	0.965335	1	23/24	80.80%	HTR2C;FOXO1;NIBAN1;MFSD2A;PLIN5;CD36;PLD1;EIF4A3;EEF2;HSP90AB1;KAT2B;CLU;HSP90AA1;PDGFB;ELOVL5;ERBB2;PIWIL2;LDLR;CCL5;RPS4X;EGR1;RPL26;PTH1R
197	prerank	KEGG_2021_Human__Calcium signaling pathway	0.127829	0.765417	0.728785	0.964674	1	13/32	31.75%	HTR2C;FGFR2;CYSLTR2;BDKRB2;PLCG2;EGFR;ITPR2;HTR7;FGF10;PDGFRA;FGF20;PHKA1;CHRNA7
198	prerank	GO_Biological_Process_2023__Regulation Of Protein Phosphorylation (GO:0001932)	0.143246	0.764619	0.746765	0.958977	1	19/24	62.14%	RELN;HSPB1;EGFR;NIBAN1;PRR5L;FGF10;FGF20;CHRNA7;FAXDC2;PELI2;ERBB4;TEK;LIMK2;HSP90AA1;WWTR1;MOB3A;VEGFA;MYDGF;ERBB2
199	prerank	GO_Biological_Process_2023__Cellular Component Assembly (GO:0022607)	0.157663	0.763009	0.76036	0.954727	1	19/19	84.40%	PARD3;NLGN4Y;PKP2;MYO1B;FAM107A;IL1RAP;BAIAP2L1;THSD4;WIPF1;PLS3;PARVB;ELOB;SYCE2;NEDD9;EPS8;SPAG17;SHOC1;MATN1;PAWR
200	prerank	GO_Biological_Process_2023__Regulation Of Apoptotic Process (GO:0042981)	0.0993648	0.761724	0.75	0.949966	1	60/62	86.47%	TOX3;ANXA5;FOXO1;TNFAIP8;HSPA1B;ITGA6;HSPB1;IL7;EGFR;MAP3K20;SGK1;AXL;HSPA1A;BAG3;PKHD1;HDAC1;GADD45G;RPS6KA2;JUN;UBB;FLT3;ACTB;ERBB4;PRDX2;TNFRSF6B;GRK5;RPS6KA1;TPT1;TEK;CLU;HSP90AA1;HMGN5;STK3;IL6ST;HSPD1;VEGFA;AVEN;MYDGF;ERBB2;BID;ALK;FLNA;EGLN3;MT3;GRID2;RPS3A;SPRY2;PTMA;BEX1;CRYAB;TNFRSF10B;RPL10;EGR1;ERBB3;BOK;IFIT3;LGALS1;PAWR;DUSP6;SOX4
201	prerank	GO_Biological_Process_2023__Regulation Of Transcription By RNA Polymerase II (GO:0006357)	0.0792673	0.75879	0.774495	0.948088	1	38/113	31.26%	TOX3;POU6F2;BMPR1B;RREB1;FOXO1;LHX2;CUX2;KLF5;ZHX2;FGFR2;ITGA6;HIF3A;NFIA;ST18;TWIST1;ZFY;GALR1;PBX3;EGFR;MAML3;ZNF608;NFATC2;SMAD9;HSPA1A;PRDM16;ERG;ID2;HDAC1;RORB;CDH13;ADIRF;ZNF536;TSHZ2;ELF1;FOSB;MGAM;JUN;CEBPA
202	prerank	GO_Molecular_Function_2023__Purine Ribonucleoside Triphosphate Binding (GO:0035639)	-0.124149	-0.752077	0.795556	0.905354	1	22/29	59.03%	PRAG1;GNA14;ABCB1;TRIB1;RND3;GEM;TUBB2A;GCH1;RAB33A;ATP5F1D;TUBA1B;RAB31;ARL4C;ABCA2;STK3;HSP90AA1;MYO9B;HSP90AB1;RAB39A;EEF1A1;TUBA1C;EIF4A3
203	prerank	KEGG_2021_Human__Chemical carcinogenesis	0.152633	0.751715	0.771062	0.9531	1	9/20	34.26%	KLF5;EGFR;FGF10;RPS6KA2;FGF20;JUN;CHRNA7;AR;MGST2
204	prerank	GO_Cellular_Component_2023__Early Endosome (GO:0005769)	0.162312	0.745976	0.761246	0.95504	1	5/17	17.89%	WLS;MYO1B;APOE;EGFR;LAMP5
205	prerank	GO_Biological_Process_2023__Positive Regulation Of Multicellular Organismal Process (GO:0051240)	0.122757	0.734397	0.791587	0.96621	1	11/32	27.82%	BMPR1B;RREB1;SPP1;TWIST1;PTN;APOE;TGFBR1;IL15;PRDM16;HDAC1;GADD45G
206	prerank	KEGG_2021_Human__Apoptosis	-0.156255	-0.732307	0.816092	0.920288	1	15/16	76.27%	FOS;BOK;TNFRSF10B;CTSL;TUBA1B;BID;LMNA;ACTG1;TUBA1C;CTSC;ACTB;CTSO;JUN;GADD45G;ITPR2
207	prerank	GO_Biological_Process_2023__Regulation Of Programmed Cell Death (GO:0043067)	0.170173	0.731417	0.792043	0.963953	1	14/15	75.83%	TOX3;MAP3K20;SGK1;FLT3;ACTB;PRDX2;KANK2;TPT1;CLU;HSP90AA1;ALK;BEX1;CRYAB;TNFRSF10B
208	prerank	GO_Biological_Process_2023__Positive Regulation Of Transcription By RNA Polymerase II (GO:0045944)	0.0924033	0.725142	0.783193	0.966163	1	23/65	31.26%	TOX3;BMPR1B;RREB1;FOXO1;KLF5;FGFR2;ITGA6;NFIA;ST18;TWIST1;ZFY;GALR1;EGFR;MAML3;SMAD9;ERG;HDAC1;RORB;CDH13;ADIRF;ELF1;JUN;CEBPA
209	prerank	GO_Cellular_Component_2023__Membrane Raft (GO:0045121)	-0.152533	-0.723469	0.814727	0.918223	1	17/17	84.94%	ANGPT1;KCNQ1;CAV3;SKAP1;MYO1C;DYNLL1;PAG1;SLC1A2;IL6ST;TEK;NOS1;CD36;CHRNA7;TGFBR1;EGFR;PLCG2;SULF1
210	prerank	GO_Biological_Process_2023__Positive Regulation Of Cytokine Production (GO:0001819)	0.136314	0.720604	0.801085	0.966043	1	8/24	25.53%	HSPA1B;TWIST1;IL7;TRAF3IP3;SULF1;PLCG2;IL15;HSPA1A
211	prerank	GO_Biological_Process_2023__Positive Regulation Of Cell Population Proliferation (GO:0008284)	-0.0978095	-0.718903	0.828502	0.910268	1	42/43	87.62%	BMP6;VEGFC;FGF1;IL18;DPP4;SOX4;TSHR;EGF;ERBB3;RPS4X;CCL5;COPS9;ROMO1;RPL17;FGFR1;NR4A3;ERBB2;VEGFA;IL6ST;WWTR1;PDGFB;HMGN5;GRK5;PRKCH;ERBB4;ACTB;FLT3;CHRNA7;FGF20;PDGFRA;CDH13;HDAC1;TGFBR3;PKHD1;ID2;FGF10;IL15;DDR2;TGFBR1;EGFR;PTN;IL7
212	prerank	GO_Biological_Process_2023__Regulation Of Phosphatidylinositol 3-Kinase Signaling (GO:0014066)	0.152869	0.709595	0.814617	0.974989	1	8/18	33.33%	TWIST1;EGFR;DDR2;SEMA3E;ROR2;NEDD4;PDGFRA;FLT3
213	prerank	KEGG_2021_Human__Lipid and atherosclerosis	0.146716	0.70859	0.824275	0.970003	1	8/20	31.21%	HSPA6;HSPA1B;VAV3;VAV2;NFATC2;HSPA1A;HSPA8;JUN
214	prerank	GO_Molecular_Function_2023__Endopeptidase Activity (GO:0004175)	0.14269	0.701854	0.818828	0.972714	1	11/20	43.04%	ADGRG6;ADAMTS12;MMP26;TLL1;USP9Y;ADAMTSL2;PCSK5;PAPPA;ADAMTS17;ECE2;CTSC
215	prerank	GO_Biological_Process_2023__Negative Regulation Of Signal Transduction (GO:0009968)	-0.125985	-0.692777	0.843602	0.930037	1	11/24	32.73%	TCIM;BDNF;TRIB1;HHIP;ERBB3;PRKCQ;SIGIRR;CCL5;SPRY2;KANK1;UBASH3B
216	prerank	GO_Biological_Process_2023__Positive Regulation Of Programmed Cell Death (GO:0043068)	0.153086	0.687011	0.833625	0.986347	1	7/17	31.21%	FOXO1;TNFAIP8;ITGA6;MAP3K20;GADD45G;RPS6KA2;JUN
217	prerank	GO_Biological_Process_2023__Positive Regulation Of Apoptotic Process (GO:0043065)	0.136865	0.677795	0.866785	0.991484	1	21/21	86.47%	FOXO1;TNFAIP8;ITGA6;MAP3K20;TGFBR1;GADD45G;RPS6KA2;JUN;CLU;STK3;HSPD1;BID;DYNLL1;CTSL;PTRH2;TNFRSF10B;BOK;LGALS1;PAWR;DUSP6;SOX4
218	prerank	GO_Biological_Process_2023__Positive Regulation Of Protein Modification Process (GO:0031401)	-0.125817	-0.676598	0.857471	0.936047	1	3/22	4.91%	VEGFC;FGF1;ANGPT1
219	prerank	GO_Biological_Process_2023__Cellular Response To Organic Cyclic Compound (GO:0071407)	0.137652	0.666532	0.866038	0.998748	1	5/20	17.68%	ZFP36L1;HSPA1B;SPP1;PDE3A;EGFR
220	prerank	GO_Molecular_Function_2023__Ubiquitin Protein Ligase Binding (GO:0031625)	0.112156	0.655117	0.858407	0.999114	1	28/33	72.12%	HSPA6;FOXO1;HSPA1B;EGFR;PRR5L;HSPA1A;HSPA8;JUN;UBB;TPI1;ATP6V0C;ACTG1;HSP90AB1;DIO2;PTPN22;CLU;HSP90AA1;NFE2L2;HSPD1;RPL11;TUBA1B;MID1;UBA52;ELOB;GABARAPL2;RPL17;CHEK2;GABARAP
221	prerank	GO_Molecular_Function_2023__Ubiquitin-Like Protein Ligase Binding (GO:0044389)	0.112156	0.655117	0.858407	0.999114	1	28/33	72.12%	HSPA6;FOXO1;HSPA1B;EGFR;PRR5L;HSPA1A;HSPA8;JUN;UBB;TPI1;ATP6V0C;ACTG1;HSP90AB1;DIO2;PTPN22;CLU;HSP90AA1;NFE2L2;HSPD1;RPL11;TUBA1B;MID1;UBA52;ELOB;GABARAPL2;RPL17;CHEK2;GABARAP
222	prerank	GO_Biological_Process_2023__Negative Regulation Of Intracellular Signal Transduction (GO:1902532)	-0.135596	-0.653994	0.913953	0.945838	1	14/17	66.12%	CAV3;DUSP6;PDE10A;DUSP5;DUSP1;MYO1C;HERPUD1;RORA;RPS6KA1;PEBP1;BANK1;LIMD1;PBLD;SLC24A4
223	prerank	GO_Biological_Process_2023__Regulation Of Cell Population Proliferation (GO:0042127)	0.0797601	0.653681	0.880914	0.994469	1	63/70	80.52%	CDKN2A;ZFP36L1;ALDH1A2;FGFR2;HSPA1B;ST18;IL7;PTN;BTG3;EGFR;TGFBR1;SGK1;IL15;HSPA1A;ID2;PKHD1;HDAC1;CDH13;RPS6KA2;PDGFRA;FGF20;JUN;CEBPA;CHRNA7;FLT3;IER5;ACTB;ZBTB7C;ERBB4;CLMN;KANK2;GRK5;IFNLR1;KAT2B;JUND;SGK2;CLU;HMGN5;PDGFB;WWTR1;IL6ST;VEGFA;LMNA;ERBB2;ALK;EGLN3;DYNLL1;NR4A3;FGFR1;RUNX1;MYO1C;RPL17;OPRM1;ROMO1;COPS9;RPS4X;ERBB3;FTH1;JUNB;BOK;EGF;TSHR;IFIT3
224	prerank	GO_Biological_Process_2023__Regulation Of Nucleic Acid-Templated Transcription (GO:1903506)	0.117872	0.649498	0.87884	0.992976	1	18/26	56.46%	POU6F2;RREB1;NFIA;CHD7;TGFBR1;NFATC2;RORB;ZNF536;CEBPA;BNC2;LIMD1;KAT2B;RORA;HMGN5;WWTR1;ZFHX3;ESR2;BAZ1A
225	prerank	KEGG_2021_Human__Prostate cancer	0.150715	0.646795	0.895413	0.989646	1	15/15	85.05%	FOXO1;FGFR2;EGFR;ERG;PDGFRA;AR;HSP90AB1;HSP90AA1;PDGFB;ERBB2;CREB5;FGFR1;PLAT;EGF;TCF7L1
226	prerank	GO_Biological_Process_2023__Negative Regulation Of DNA-templated Transcription (GO:0045892)	0.0870227	0.642776	0.894569	0.987856	1	19/56	31.26%	CDKN2A;RREB1;FOXO1;CUX2;ZHX2;FGFR2;TWIST1;CDKN1C;ZNF608;HSPA1A;PRDM16;ID2;HDAC1;RORB;ZNF536;HSPA8;FOSB;JUN;CEBPA
227	prerank	GO_Biological_Process_2023__Regulation Of Protein Kinase B Signaling (GO:0051896)	-0.145765	-0.642717	0.89823	0.943319	1	15/15	85.60%	ANGPT1;IL18;EGF;SPRY2;FGFR1;MYDGF;HSP90AA1;TEK;BANK1;HSP90AB1;PKHD1;AXL;TGFBR1;EGFR;SEMA5A
228	prerank	GO_Cellular_Component_2023__Asymmetric Synapse (GO:0032279)	0.140946	0.637121	0.907143	0.987594	1	16/17	79.65%	INSYN2B;SHISA8;NLGN4Y;ADD3;PDLIM5;SPOCK1;RPS25;NOS1;HOMER1;RPL14;RPS14;RPL7;RPS13;RPL8;RPS27;RPL38
229	prerank	GO_Molecular_Function_2023__Transcription Cis-Regulatory Region Binding (GO:0000976)	0.117276	0.635526	0.911817	0.983127	1	5/26	12.38%	RREB1;LHX2;CUX2;HIF3A;TWIST1
230	prerank	GO_Biological_Process_2023__Phosphorylation (GO:0016310)	0.1119	0.626812	0.914701	0.985717	1	22/29	63.56%	BMPR1B;ROS1;VRK2;MAP3K20;TGFBR1;SGK1;GRK7;ERG;CDK18;PRKG1;LIMD1;PRKCH;GRK5;RPS6KA1;SGK2;LIMK2;PDGFB;STK3;FGGY;EPHA6;ERBB2;ALK
231	prerank	GO_Biological_Process_2023__Generation Of Neurons (GO:0048699)	0.140749	0.624014	0.940109	0.98225	1	2/15	3.98%	RELN;LHX2
232	prerank	GO_Biological_Process_2023__Regulation Of Signal Transduction (GO:0009966)	0.111367	0.621709	0.926445	0.978437	1	15/28	44.84%	FGFR2;SEMA5A;SULF1;SH3TC2;GRK7;KCTD16;KCTD8;CHRNA7;SLC24A4;RGS2;CD36;DOK5;TRIM5;GRK5;INPP5D
233	prerank	GO_Biological_Process_2023__Negative Regulation Of Transcription By RNA Polymerase II (GO:0000122)	0.0931791	0.621215	0.911909	0.973014	1	15/43	31.26%	RREB1;CUX2;ZHX2;FGFR2;TWIST1;ZNF608;HSPA1A;PRDM16;ID2;BAG3;HDAC1;ZNF536;FOSB;JUN;CEBPA
234	prerank	GO_Biological_Process_2023__Organic Substance Transport (GO:0071702)	0.131591	0.614865	0.919266	0.972919	1	14/18	63.12%	CALCRL;TRPC5;ABCA8;MFSD2A;CHRNA7;AQP4;SLCO1A2;PANX1;TPT1;CLU;SLC22A10;MFSD12;ABCA2;ABCA4
235	prerank	GO_Biological_Process_2023__Axon Guidance (GO:0007411)	0.137272	0.60348	0.927509	0.976823	1	6/16	29.73%	SEMA3C;RELN;SEMA5A;SEMA3E;DCC;SEMA3A
236	prerank	KEGG_2021_Human__MicroRNAs in cancer	0.131083	0.587966	0.943942	0.982693	1	6/16	29.90%	CDKN2A;PLCG2;EGFR;TIMP3;HDAC1;PDGFRA
237	prerank	GO_Molecular_Function_2023__DNA-binding Transcription Factor Binding (GO:0140297)	0.12216	0.579512	0.95082	0.983133	1	8/20	31.26%	HSPB1;NFIA;TWIST1;PRDM16;ID2;HDAC1;JUN;CEBPA
238	prerank	GO_Biological_Process_2023__Metal Ion Transport (GO:0030001)	-0.115615	-0.56578	0.972789	0.988419	1	8/18	32.84%	KCNG2;TRPC3;SLC4A4;CCL5;KCNMB2;SLC11A1;KCNK6;KCNAB3
239	prerank	KEGG_2021_Human__Shigellosis	0.117886	0.565715	0.944056	0.986292	1	19/20	82.65%	FOXO1;PLCG2;EGFR;DOCK1;ITPR2;JUN;UBB;ACTB;CGAS;ACTG1;PLCG1;NFKBIB;UBA52;UBC;GABARAPL2;GABARAP;CCL5;PRKCQ;RPS27A
240	prerank	GO_Molecular_Function_2023__Adenyl Ribonucleotide Binding (GO:0032559)	0.116176	0.563363	0.958333	0.982079	1	7/20	29.08%	BMPR1B;HSPA1B;MYO1B;MAP3K20;TGFBR1;HSPA1A;HSPA8
241	prerank	GO_Biological_Process_2023__Positive Regulation Of Protein Metabolic Process (GO:0051247)	0.121933	0.559107	0.957066	0.978742	1	11/17	52.92%	FOXO1;APOE;NIBAN1;NEDD4;CHRNA7;GPC3;PLD1;EIF4A3;EEF2;CLU;HSP90AA1
242	prerank	GO_Biological_Process_2023__Protein Localization (GO:0008104)	-0.112191	-0.547349	0.959716	0.983664	1	11/18	45.61%	ANGPT1;PTPRK;CAV3;ROMO1;HEG1;GRID2;FLNA;RAB31;ARL4C;CEP128;CNTLN
243	prerank	GO_Biological_Process_2023__Negative Regulation Of Cellular Process (GO:0048523)	0.0843564	0.541779	0.973684	0.982628	1	37/41	80.52%	CDKN2A;ALDH1A2;SPOCK3;HSPA1B;ST18;SEMA5A;BTG3;HSPA1A;CDH13;RPS6KA2;CEBPA;TMEM98;ACTB;ZBTB7C;ERBB4;CLMN;KANK2;PLXNB1;HOPX;IFNLR1;KAT2B;CLU;ESR2;LMNA;PIWIL2;NR4A1;DYNLL1;MT3;MYO1C;DUSP1;OPRM1;CRYAB;TP53TG5;JAM2;ERBB3;FTH1;IFIT3
244	prerank	GO_Biological_Process_2023__Positive Regulation Of Cellular Process (GO:0048522)	0.0770326	0.535269	0.967354	0.98	1	17/46	33.33%	PARD3;ZFP36L1;FGFR2;TWIST1;IL7;PTN;EGFR;TGFBR1;LAMA2;MFSD2A;IL15;PKHD1;HDAC1;PDGFRA;FGF20;CHRNA7;FLT3
245	prerank	GO_Biological_Process_2023__Regulation Of Cell Motility (GO:2000145)	0.119932	0.525443	0.969965	0.978729	1	6/16	30.01%	SPOCK3;TWIST1;DOCK10;SGK1;ENPP2;FGF20
246	prerank	GO_Molecular_Function_2023__Protein Kinase Binding (GO:0019901)	0.0757634	0.51494	0.972125	0.977174	1	12/45	23.79%	CDKN2A;CAMK2N2;VRK2;HSPB1;PTN;PKP2;SPDYE2;PLCG2;SASH1;GPRC5B;PSG8;ROR2
247	prerank	GO_Biological_Process_2023__Neuron Differentiation (GO:0030182)	-0.0989813	-0.503037	0.984749	0.986361	1	18/19	82.98%	SPINK5;SOX4;RUNX2;ITM2C;RUNX1;ALK;ERBB2;VEGFA;IL1RAPL1;TENM2;ANOS1;NR4A2;ERBB4;SPOCK1;RORB;ID2;TGFBR1;PBX3

## Sheet: Chandelier
	Name	Term	ES	NES	NOM p-val	FDR q-val	FWER p-val	Tag %	Gene %	Lead_genes
0	prerank	KEGG_2021_Human__Ribosome	-0.578352	-4.02487	0	0	0	35/39	34.42%	RPL36AL;FAU;RPL18A;RPL26;RPS21;RPL7A;RPL3;RPL19;RPS27A;RPS18;RPS7;RPL10;RPS15;RPS4X;RPL12;RPL39;RPS3A;RPS16;RPL11;RPL8;RPL18;RPLP1;RPL32;RPS12;RPL15;RPL6;RPS27;RPS28;RPL41;RPL24;RPL21;RPL17;RPL35;RPS14;RPL34
1	prerank	GO_Biological_Process_2023__Cytoplasmic Translation (GO:0002181)	-0.575552	-3.93395	0	0	0	34/38	34.42%	RPL36AL;FAU;RPL18A;RPL26;RPS21;RPL7A;RPL3;RPL19;RPS27A;RPS18;RPS7;RPL10;RPS15;RPS4X;RPL12;RPL39;RPS3A;RPS16;RPL11;RPL8;RPL18;RPLP1;RPL32;RPL15;RPL6;RPS27;RPS28;RPL41;RPL24;RPL21;RPL17;RPL35;RPS14;RPL34
2	prerank	GO_Biological_Process_2023__Gene Expression (GO:0010467)	-0.528527	-3.90693	0	0	0	37/44	34.42%	NOX4;CASP8;RPL36AL;FAU;RPL18A;RPL26;RPS21;RPL7A;RPL3;RPL19;RPS27A;RPS18;RPS7;RPL10;RPS15;RPS4X;RPL12;RPL39;RPS3A;RPS16;RPL11;RPL8;ANGPT2;RPL18;RPLP1;RPL32;RPL15;RPL6;RPS27;RPS28;RPL41;RPL24;RPL21;RPL17;RPL35;RPS14;RPL34
3	prerank	GO_Biological_Process_2023__Translation (GO:0006412)	-0.557788	-3.86306	0	0	0	34/39	34.42%	RPL36AL;FAU;RPL18A;RPL26;RPS21;RPL7A;RPL3;RPL19;RPS27A;RPS18;RPS7;RPL10;RPS15;RPS4X;RPL12;RPL39;RPS3A;RPS16;RPL11;RPL8;RPL18;RPLP1;RPL32;RPL15;RPL6;RPS27;RPS28;RPL41;RPL24;RPL21;RPL17;RPL35;RPS14;RPL34
4	prerank	GO_Biological_Process_2023__Macromolecule Biosynthetic Process (GO:0009059)	-0.537829	-3.79521	0	0	0	35/41	34.42%	RPL36AL;FAU;RPL18A;RPL26;RPS21;B4GAT1;RPL7A;RPL3;RPL19;RPS27A;RPS18;RPS7;RPL10;RPS15;RPS4X;RPL12;RPL39;RPS3A;RPS16;RPL11;RPL8;RPL18;RPLP1;RPL32;RPL15;RPL6;RPS27;RPS28;RPL41;RPL24;RPL21;RPL17;RPL35;RPS14;RPL34
5	prerank	GO_Biological_Process_2023__Peptide Biosynthetic Process (GO:0043043)	-0.512299	-3.62674	0	0	0	35/42	34.42%	RPL36AL;FAU;RPL18A;RPL26;RPS21;RPL7A;RPL3;RPL19;RPS27A;RPS18;RPS7;RPL10;RPS15;RPS4X;RPL12;RPL39;PCSK1;RPS3A;RPS16;RPL11;RPL8;RPL18;RPLP1;RPL32;RPL15;RPL6;RPS27;RPS28;RPL41;RPL24;RPL21;RPL17;RPL35;RPS14;RPL34
6	prerank	GO_Cellular_Component_2023__Large Ribosomal Subunit (GO:0015934)	-0.628462	-3.42979	0	0	0	21/22	34.42%	RPL36AL;RPL18A;RPL26;RPL7A;RPL3;RPL19;RPL12;RPL39;RPL11;RPL8;RPL18;RPLP1;RPL32;RPL15;RPL6;RPL41;RPL24;RPL21;RPL17;RPL35;RPL34
7	prerank	GO_Cellular_Component_2023__Cytosolic Large Ribosomal Subunit (GO:0022625)	-0.628462	-3.42979	0	0	0	21/22	34.42%	RPL36AL;RPL18A;RPL26;RPL7A;RPL3;RPL19;RPL12;RPL39;RPL11;RPL8;RPL18;RPLP1;RPL32;RPL15;RPL6;RPL41;RPL24;RPL21;RPL17;RPL35;RPL34
8	prerank	KEGG_2021_Human__Coronavirus disease	-0.451031	-3.33243	0	0	0	36/46	34.42%	FOS;RPL36AL;FAU;RPL18A;RPL26;RPS21;RPL7A;RPL3;RPL19;RPS27A;RPS18;RPS7;RPL10;RPS15;RPS4X;RPL12;RPL39;RPS3A;RPS16;RPL11;RPL8;RPL18;RPLP1;RPL32;RPS12;RPL15;RPL6;RPS27;RPS28;RPL41;RPL24;RPL21;RPL17;RPL35;RPS14;RPL34
9	prerank	GO_Cellular_Component_2023__Ribosome (GO:0005840)	-0.558576	-3.06248	0	0	0	20/23	32.91%	RPL36AL;RPL18A;RPS21;RPL7A;RPL19;RPS18;RPS7;RPS4X;RPL39;RPL11;RPL8;RPL18;RPL32;RPL15;RPL6;RPS27;RPS28;RPL41;RPL24;RPL17
10	prerank	GO_Molecular_Function_2023__RNA Binding (GO:0003723)	-0.330375	-2.82757	0	9.45905e-05	0.001	41/63	34.42%	RBM20;RPL36AL;HSPA1A;PARP12;FAU;RPL18A;RPL26;HSPA1B;RPS21;RPL7A;RPL3;RPL19;RPS27A;HSPB1;RPS18;RPS7;RPL10;HSPA8;RPS15;RPS4X;RPL12;RPL39;MSN;RPS3A;RPS16;RPL11;RPL8;RPL18;RPL32;PEG10;RPL15;RPL6;RPS27;RPS28;RPL41;RPL24;RPL21;RPL17;RPL35;RPS14;RPL34
11	prerank	GO_Cellular_Component_2023__Polysomal Ribosome (GO:0042788)	-0.62029	-2.79908	0	8.67079e-05	0.001	14/15	32.66%	RPL36AL;RPL18A;RPS21;RPL7A;RPL19;RPL39;RPL11;RPL8;RPL18;RPL32;RPL6;RPS28;RPL41;RPL24
12	prerank	GO_Cellular_Component_2023__Small Ribosomal Subunit (GO:0015935)	-0.488535	-2.16383	0.00642398	0.0152358	0.149	12/15	33.17%	FAU;RPS21;RPS27A;RPS18;RPS7;RPS15;RPS4X;RPS3A;RPS16;RPS27;RPS28;RPS14
13	prerank	GO_Cellular_Component_2023__Cytosolic Small Ribosomal Subunit (GO:0022627)	-0.488535	-2.16383	0.00642398	0.0152358	0.149	12/15	33.17%	FAU;RPS21;RPS27A;RPS18;RPS7;RPS15;RPS4X;RPS3A;RPS16;RPS27;RPS28;RPS14
14	prerank	KEGG_2021_Human__MAPK signaling pathway	-0.33723	-2.03847	0.00229885	0.0282321	0.267	16/29	23.62%	HGF;CACNG5;FOS;FGF1;PDGFD;DUSP5;NR4A1;FLT3;FGF7;NGF;HSPA1A;HSPA2;HSPA1B;FLT3LG;HSPB1;HSPA8
15	prerank	GO_Biological_Process_2023__Supramolecular Fiber Organization (GO:0097435)	0.372977	2.01922	0.00188324	0.441258	0.294	20/25	43.59%	CGNL1;GFAP;PXDN;EMP2;CORO1B;SHROOM3;ADAMTS2;CD36;CST3;KIF2C;TPM2;TLL1;BID;B2M;COL5A2;MYO1E;TGFB2;HIP1;CARMIL1;MYO1D
16	prerank	GO_Molecular_Function_2023__Receptor Ligand Activity (GO:0048018)	-0.315479	-1.85956	0.00869565	0.0754359	0.531	11/27	12.56%	VGF;HGF;CRH;FGF1;SEMA5A;IL7;JAG1;FGF7;NPPC;NGF;HSPA1A
17	prerank	KEGG_2021_Human__Human papillomavirus infection	0.340836	1.81102	0.00772201	0.808651	0.662	11/24	17.02%	EGFR;ITGA6;FOXO1;EIF4EBP1;CREB5;HES4;COL4A5;TCF7L1;LAMA3;SPP1;ITGA1
18	prerank	KEGG_2021_Human__PI3K-Akt signaling pathway	0.283979	1.79412	0.0283019	0.590597	0.686	15/36	17.02%	EGFR;LPAR1;ITGA6;KIT;PDGFB;EIF4EBP1;IGF1;FGF10;MET;CREB5;COL4A5;LAMA3;FLT1;SPP1;ITGA1
19	prerank	GO_Cellular_Component_2023__Focal Adhesion (GO:0005925)	-0.228273	-1.77492	0.0201342	0.113292	0.7	28/51	33.23%	TSPAN4;HSPA1A;HSPA1B;ARHGAP22;RPL7A;RPL3;RPL19;HSPB1;RPS18;RPS7;NEDD9;HSPA8;RPS15;RPS4X;RPL12;IL16;MSN;RPS3A;RPS16;RPL8;RPL18;RPLP1;ACTG1;ATP6V0C;RPL6;RPL17;RPS14;GSN
20	prerank	GO_Cellular_Component_2023__Cell-Substrate Junction (GO:0030055)	-0.217626	-1.7098	0.0314607	0.149774	0.794	28/52	33.23%	TSPAN4;HSPA1A;HSPA1B;ARHGAP22;RPL7A;RPL3;RPL19;HSPB1;RPS18;RPS7;NEDD9;HSPA8;RPS15;RPS4X;RPL12;IL16;MSN;RPS3A;RPS16;RPL8;RPL18;RPLP1;ACTG1;ATP6V0C;RPL6;RPL17;RPS14;GSN
21	prerank	KEGG_2021_Human__Focal adhesion	0.324215	1.68627	0.037594	0.808892	0.858	10/22	17.02%	EGFR;ITGA6;PDGFB;IGF1;MET;COL4A5;LAMA3;FLT1;SPP1;ITGA1
22	prerank	GO_Molecular_Function_2023__Protein Tyrosine Kinase Activity (GO:0004713)	0.369758	1.6479	0.0349265	0.790015	0.9	9/15	30.46%	EGFR;KIT;ROS1;TXK;MET;FLT1;HCK;ROR1;MERTK
23	prerank	KEGG_2021_Human__Prion disease	-0.318457	-1.63364	0.0449679	0.205799	0.881	17/19	56.28%	NDUFB11;HSPA1A;HSPA2;HSPA1B;ATP5F1E;TUBB2A;HSPA8;TUBA1A;UQCR10;RYR3;CYCS;ATP5F1D;NDUFA13;COX4I1;NDUFB7;NDUFS5;NCAM2
24	prerank	KEGG_2021_Human__Parkinson disease	-0.35219	-1.60704	0.0518359	0.22277	0.91	15/16	56.34%	NDUFB11;RPS27A;ATP5F1E;TUBB2A;TUBA1A;UQCR10;RYR3;CYCS;ATP5F1D;NDUFA13;COX4I1;NDUFB7;MAP3K5;NDUFS5;UBB
25	prerank	GO_Biological_Process_2023__Regulation Of MAPK Cascade (GO:0043408)	0.272555	1.59167	0.0625	0.878653	0.948	11/29	17.21%	EGFR;LPAR1;KIT;PDGFB;ROS1;IGF1;FGF10;VRK2;IGFBP6;FLT1;PKHD1
26	prerank	KEGG_2021_Human__Amyotrophic lateral sclerosis	-0.288535	-1.56281	0.0538302	0.25611	0.941	22/22	71.61%	NDUFB11;BCL2;ATP5F1E;TUBB2A;TUBA1A;ACTG1;UQCR10;NUP210L;CYCS;ATP5F1D;DNAH7;NDUFA13;COX4I1;NDUFB7;MAP3K5;NDUFS5;NRG1;DNAH14;NOS1;DNAH11;BID;DNAH12
27	prerank	KEGG_2021_Human__Axon guidance	0.304847	1.54855	0.0630975	0.920586	0.969	13/21	37.37%	DCC;SEMA3D;MET;TRPC6;SEMA3A;NRP1;SEMA3C;SEMA6A;SLIT3;SEMA6D;RGS3;EPHA3;ROBO1
28	prerank	GO_Cellular_Component_2023__Lysosome (GO:0005764)	-0.265108	-1.54067	0.0711111	0.269441	0.951	18/27	40.26%	RAB38;CFTR;GPC6;GPC5;TMEM63A;PDE1C;HSPA8;CUBN;SRGN;LDLR;CRHBP;ATP6V0C;BLOC1S1;OCA2;CLU;SDC2;ATP6V0B;STS
29	prerank	GO_Molecular_Function_2023__Endopeptidase Activity (GO:0004175)	-0.306427	-1.5186	0.0478261	0.285005	0.967	9/17	25.19%	HGF;ADAMTS12;ADAMTS9;ADAMTS3;ADAMTS6;CASP8;USP9Y;PAPPA;PCSK1
30	prerank	KEGG_2021_Human__Pathways in cancer	0.208839	1.50269	0.0658363	0.983054	0.984	15/48	15.33%	EGFR;LPAR1;ITGA6;KIT;PDGFB;CDKN2A;FOXO1;DCC;IGF1;FGF10;MET;EDNRA;COL4A5;TCF7L1;LAMA3
31	prerank	GO_Biological_Process_2023__Positive Regulation Of Cellular Process (GO:0048522)	-0.227251	-1.50084	0.0666667	0.296628	0.977	16/35	25.44%	LEF1;FGF1;FN1;PDGFD;IL7;FLT3;FGF7;ROMO1;YAP1;FLT3LG;LAMA2;BCL2;TSHR;NEDD9;RPS4X;PRKD2
32	prerank	GO_Biological_Process_2023__Positive Regulation Of Kinase Activity (GO:0033674)	0.339601	1.47507	0.0789946	0.992052	0.992	12/15	49.56%	EGFR;ROS1;MET;CENPE;FLT1;ROR1;TRAF4;MERTK;RELN;MMD2;MAP3K5;PTK2B
33	prerank	KEGG_2021_Human__cAMP signaling pathway	-0.321267	-1.45685	0.0631808	0.343072	0.989	7/16	16.39%	FOS;CHRM2;ATP1A2;CFTR;VAV3;PDE3A;HHIP
34	prerank	GO_Biological_Process_2023__Positive Regulation Of Phosphorylation (GO:0042327)	0.259898	1.44389	0.0909091	1	0.997	15/26	36.68%	EGFR;ITGA6;ROS1;FGF10;NIBAN1;C3;MET;FLT1;FAM20A;ROR1;MERTK;FAXDC2;RELN;NELL1;DSCAM
35	prerank	GO_Biological_Process_2023__Regulation Of Neuron Projection Development (GO:0010975)	0.265687	1.42302	0.111722	1	0.998	24/25	69.54%	LPAR1;ITGA6;DCC;SEMA3A;DPYSL3;ROR1;PTN;APOE;RELN;EPHA3;PDLIM5;PRAG1;ITM2C;PTK7;PTK2B;TNR;TOX;PRKD1;ZNF804A;STYXL1;TENM3;NLGN1;MT3;NTNG1
36	prerank	GO_Cellular_Component_2023__Axon (GO:0030424)	0.286896	1.42108	0.103516	0.93546	0.998	15/20	46.17%	HMCN2;SEMA3A;SEMA6A;LRP2;GRIK3;KIRREL3;CALB1;OPRM1;NELL1;GRM7;DSCAM;TGFB2;MYO1D;CCK;PTK7
37	prerank	KEGG_2021_Human__Rap1 signaling pathway	0.276799	1.40871	0.0989209	0.911185	1	7/21	10.49%	EGFR;LPAR1;KIT;PDGFB;IGF1;FGF10;MET
38	prerank	GO_Biological_Process_2023__Positive Regulation Of Neuron Projection Development (GO:0010976)	0.293478	1.38253	0.128342	0.939552	1	17/18	64.70%	ITGA6;CUX2;DPYSL3;ROR1;PTN;APOE;RELN;EPHA3;PTK7;PTK2B;ALK;TOX;PRKD1;ZNF804A;STYXL1;TENM3;NLGN1
39	prerank	KEGG_2021_Human__Gastric cancer	-0.291649	-1.37636	0.134855	0.456137	0.997	11/16	38.63%	LEF1;HGF;FGF1;ABCB1;FGF7;SMAD3;BCL2;GAB1;RARB;TCF7L2;CTNNA3
40	prerank	GO_Cellular_Component_2023__Secretory Granule Membrane (GO:0030667)	0.294271	1.37255	0.123188	0.914636	1	10/17	33.61%	SLC30A8;SLC2A5;ATP8B4;IQGAP2;CD36;MOXD1;RAB37;C5AR1;VAMP8;PTPRB
41	prerank	GO_Biological_Process_2023__Protein Phosphorylation (GO:0006468)	0.224122	1.36553	0.124304	0.879679	1	18/32	38.94%	EGFR;KIT;TRIB1;PDGFB;ROS1;TXK;GRK7;VRK2;FLT1;STK32B;FAM20A;HCK;TESK2;RELN;EPHA3;PRAG1;TGFB2;MYO3B
42	prerank	GO_Biological_Process_2023__Negative Regulation Of Cell Population Proliferation (GO:0008285)	0.234425	1.36318	0.111901	0.835317	1	19/30	41.90%	TRIB1;CDKN2A;ST18;CLMN;APOD;IGFBP6;ITGA1;SOX4;APOE;HPN;B2M;OPRM1;BTG2;NELL1;ADAMTS1;CDH13;TGFB2;ALDH1A2;NRG1
43	prerank	GO_Biological_Process_2023__Actin Filament Organization (GO:0007015)	0.289002	1.35763	0.143116	0.805539	1	12/17	43.59%	CGNL1;EMP2;CORO1B;SHROOM3;PLS3;DPYSL3;TPM2;EPS8;MYO1E;HIP1;CARMIL1;MYO1D
44	prerank	GO_Cellular_Component_2023__Intracellular Non-Membrane-Bounded Organelle (GO:0043232)	-0.151237	-1.35698	0.120614	0.475853	0.997	35/71	35.36%	ATF3;CASP8;RPL36AL;TCIM;STON2;CDC14A;RPL26;RPL7A;RPL3;RPL19;RPS27A;HSPB1;RPS18;RPS7;TUBB2A;NEDD9;CHD7;RPS4X;MSN;RPS3A;RPL11;RPL18;ACTG1;GLI3;RPL15;RPS27;RPL17;RPL35;RPS14;GSN;CLU;PTPRM;RPL34;ITPKB;GAPDH
45	prerank	GO_Cellular_Component_2023__Basolateral Plasma Membrane (GO:0016323)	0.311586	1.35036	0.139706	0.784893	1	11/15	44.66%	EGFR;PDGFB;AQP4;SLCO1C1;BEST1;C5AR1;SLC14A1;PLPP3;SLC22A3;MYO1D;ABCC4
46	prerank	GO_Molecular_Function_2023__Ubiquitin-Like Protein Ligase Binding (GO:0044389)	-0.227381	-1.34735	0.13969	0.459827	0.997	15/26	33.42%	CASP8;HSPA1A;SMAD3;HSPA1B;DIO2;BCL2;RPS27A;TUBB2A;HSPA8;RPL11;ACTG1;ATP6V0C;RPL17;PRR5L;CLU
47	prerank	GO_Molecular_Function_2023__Ubiquitin Protein Ligase Binding (GO:0031625)	-0.227381	-1.34735	0.13969	0.459827	0.997	15/26	33.42%	CASP8;HSPA1A;SMAD3;HSPA1B;DIO2;BCL2;RPS27A;TUBB2A;HSPA8;RPL11;ACTG1;ATP6V0C;RPL17;PRR5L;CLU
48	prerank	GO_Biological_Process_2023__Positive Regulation Of Transferase Activity (GO:0051347)	0.306361	1.33912	0.15283	0.780408	1	11/15	47.93%	EGFR;ROS1;MET;FLT1;ROR1;APOE;MERTK;PKIB;RFC3;NEK7;CHRNA7
49	prerank	GO_Biological_Process_2023__Positive Regulation Of MAPK Cascade (GO:0043410)	0.204761	1.33438	0.143872	0.756442	1	26/38	49.56%	EGFR;LPAR1;KIT;PDGFB;IGF1;FGF10;IGFBP6;FLT1;CD36;C5AR1;ROR1;HTR2C;APOE;OPRM1;NELL1;ROBO1;TGFB2;PLCE1;TRIM5;NRG1;PLCG2;BCAR3;WWC1;PDGFC;CHRNA7;PTK2B
50	prerank	GO_Molecular_Function_2023__DNA-binding Transcription Factor Binding (GO:0140297)	-0.287677	-1.33133	0.171548	0.474986	0.997	10/16	34.55%	FOS;SMAD3;YAP1;BCL2;HSPB1;PRRX1;BEX1;NFIA;BCL3;TCF7L2
51	prerank	GO_Biological_Process_2023__Cellular Response To Organic Cyclic Compound (GO:0071407)	-0.25878	-1.32717	0.147992	0.466209	0.997	12/20	33.42%	ATP1A2;CFTR;PDE3A;HSPA1A;NR4A3;HSPA1B;P2RY12;HSPA8;MSN;CRHBP;RYR3;CLU
52	prerank	GO_Biological_Process_2023__Cellular Response To Metal Ion (GO:0071248)	-0.279274	-1.32595	0.157428	0.453721	0.997	11/17	35.43%	FOS;SYT9;SYT2;CLIC4;CRHBP;RYR3;CLU;MT3;ITPKB;ADGRV1;NLGN1
53	prerank	GO_Biological_Process_2023__Axonogenesis (GO:0007409)	0.254411	1.31224	0.139623	0.788593	1	12/21	36.68%	DCC;SEMA3D;ANOS1;SEMA3A;SEMA3C;SEMA6A;S100A6;SEMA6D;RELN;NELL1;EPHA3;DSCAM
54	prerank	GO_Biological_Process_2023__Response To Calcium Ion (GO:0051592)	-0.285271	-1.31184	0.154348	0.463777	0.998	10/16	35.43%	SYT9;SYT2;TTN;CLIC4;CRHBP;RYR3;CLU;ITPKB;ADGRV1;NLGN1
55	prerank	GO_Biological_Process_2023__Positive Regulation Of Cell Projection Organization (GO:0031346)	0.256633	1.30582	0.163004	0.772484	1	20/22	64.70%	ITGA6;CUX2;DPYSL3;ROR1;PTN;CHODL;APOE;RELN;EPHA3;ROBO1;CARMIL1;PTK7;PTK2B;ROBO2;TOX;PRKD1;ZNF804A;STYXL1;TENM3;NLGN1
56	prerank	GO_Biological_Process_2023__Cellular Response To Oxygen-Containing Compound (GO:1901701)	-0.189228	-1.3047	0.13986	0.462225	0.999	21/39	35.43%	FOS;CFTR;BRINP3;ROMO1;PDE3A;SYT9;SYT2;NR4A3;RORB;P2RY12;TSHR;GSTP1;CLIC4;CRHBP;RYR3;CLU;MT3;PDE4B;ITPKB;ADGRV1;NLGN1
57	prerank	GO_Biological_Process_2023__Regulation Of ERK1 And ERK2 Cascade (GO:0070372)	0.22905	1.2951	0.165138	0.768741	1	20/28	49.56%	EGFR;PDGFB;ROS1;IGF1;FGF10;CD36;PKHD1;SEMA6A;C5AR1;ROR1;HTR2C;APOE;OPRM1;NELL1;CNKSR3;SPRY1;NRG1;PDGFC;CHRNA7;PTK2B
58	prerank	GO_Biological_Process_2023__Negative Regulation Of Programmed Cell Death (GO:0043069)	-0.191379	-1.28426	0.189655	0.485644	0.999	22/37	40.83%	LEF1;HGF;TNFAIP8;IL7;HSPA1A;SLC7A11;TCIM;HSPA1B;CRYAB;BCL2;HSPB1;RPL10;RPS3A;GSTP1;BCL3;GPX4;TEK;MT3;TPT1;MYDGF;SH3RF1;AVEN
59	prerank	GO_Biological_Process_2023__Proteolysis (GO:0006508)	-0.240089	-1.2825	0.195604	0.475159	0.999	6/20	10.18%	HGF;ADAMTS12;ADAMTS9;ADAMTS3;ADAMTS6;CASP8
60	prerank	GO_Cellular_Component_2023__Actin Cytoskeleton (GO:0015629)	0.232397	1.28058	0.18705	0.777734	1	14/25	37.50%	ANLN;CORO1B;SHROOM3;IQGAP2;PLS3;FLT1;TPM2;FILIP1;HCK;EPHA3;FERMT3;SH3PXD2B;PDLIM5;MYO1E
61	prerank	GO_Biological_Process_2023__Axon Guidance (GO:0007411)	0.263202	1.28013	0.168651	0.749083	1	11/19	36.68%	DCC;SEMA3D;ANOS1;SEMA3A;SEMA3C;SEMA6A;SEMA6D;RELN;NELL1;EPHA3;DSCAM
62	prerank	GO_Molecular_Function_2023__Sequence-Specific DNA Binding (GO:0043565)	0.194161	1.26428	0.18018	0.765576	1	11/38	14.51%	FOSB;ETV5;FOXO1;CUX2;VAX1;EGR1;ZFY;CREB5;PRDM1;TCF7L1;POU3F3
63	prerank	GO_Biological_Process_2023__Neuron Projection Guidance (GO:0097485)	0.270516	1.2613	0.192678	0.747476	1	10/17	36.68%	DCC;SEMA3D;SEMA3A;SEMA3C;SEMA6A;SEMA6D;RELN;NELL1;EPHA3;DSCAM
64	prerank	GO_Cellular_Component_2023__Cytoskeleton (GO:0005856)	0.193485	1.25271	0.19469	0.744941	1	36/37	78.02%	GFAP;IGF2BP2;LDB3;ANLN;SHROOM3;IQGAP2;CENPE;FLT1;KLHL4;KIF2C;TPM2;FILIP1;NOS1;EPHA3;PDLIM5;MYO1E;HIP1;MVP;MYO1D;CDH26;TRIOBP;WIPF1;FRMD3;ARHGAP6;IQCG;GAPDH;ITPKB;CLU;GSN;ACTG1;CLIC4;TUBA1A;MSN;DISC1;TUBB2A;HSPB1
65	prerank	KEGG_2021_Human__Wnt signaling pathway	-0.275784	-1.25083	0.195565	0.519291	0.999	6/15	17.65%	LEF1;LGR5;DAAM2;SMAD3;RNF43;RSPO3
66	prerank	GO_Molecular_Function_2023__Adenyl Ribonucleotide Binding (GO:0032559)	-0.263179	-1.241	0.195699	0.524492	0.999	11/17	38.32%	ATP1A2;ABCB1;HSPA1A;HSPA1B;BVES;HSPA8;PDE4B;DTYMK;GUK1;ATP5F1D;NDUFA13
67	prerank	GO_Biological_Process_2023__Phosphorylation (GO:0016310)	0.232603	1.24055	0.200371	0.754258	1	16/23	49.56%	TRIB1;PDGFB;ROS1;TXK;GRK7;VRK2;FAM20A;HCK;DGKG;TESK2;EPHA3;PRAG1;TGFB2;NEK7;MAP3K5;PTK2B
68	prerank	GO_Cellular_Component_2023__Dendrite (GO:0030425)	0.209891	1.23941	0.227273	0.732979	1	16/30	36.68%	RGS8;PNOC;KCNB2;KLHL1;APOD;LRP2;GRIK3;KIRREL3;HTR2C;APOE;CALB1;OPRM1;RELN;EPHA3;GRM7;DSCAM
69	prerank	GO_Molecular_Function_2023__Double-Stranded DNA Binding (GO:0003690)	0.210123	1.22659	0.220036	0.741364	1	9/30	14.45%	FOSB;EGFR;ETV5;CUX2;VAX1;EGR1;CREB5;PRDM1;TCF7L1
70	prerank	GO_Biological_Process_2023__Enzyme-Linked Receptor Protein Signaling Pathway (GO:0007167)	0.271436	1.2226	0.215116	0.729285	1	9/16	33.86%	EGFR;ROS1;MET;FLT1;HCK;ROR1;PTN;MERTK;PTPRT
71	prerank	KEGG_2021_Human__Pathways of neurodegeneration	-0.201217	-1.22114	0.221987	0.548955	1	27/29	71.61%	NOX4;NDUFB11;CASP8;BCL2;RPS27A;ATP5F1E;TUBB2A;TUBA1A;UQCR10;RYR3;CYCS;ATP5F1D;DNAH7;NDUFA13;COX4I1;CHRNA7;NDUFB7;MAP3K5;NDUFS5;UBB;HIP1;DNAH14;GRM1;NOS1;DNAH11;BID;DNAH12
72	prerank	GO_Biological_Process_2023__Positive Regulation Of Macromolecule Metabolic Process (GO:0010604)	-0.172314	-1.22098	0.202247	0.535517	1	19/38	34.17%	LEF1;FGF1;FN1;FGF7;NGF;HSPA1A;SMAD3;YAP1;TTN;HSPA1B;BVES;RPS7;MSN;RPL11;ACTG1;RPL17;GSN;CLU;MT3
73	prerank	GO_Molecular_Function_2023__Metal Ion Binding (GO:0046872)	-0.178928	-1.22067	0.20852	0.522938	1	36/37	79.40%	GEM;SYT9;SYT2;ACVR1C;TTN;PLSCR2;CDH22;GSN;CLU;ADGRV1;TPT1;CDH7;CDH12;SPARCL1;CLYBL;EFCAB11;ANXA5;PRTFDC1;ANXA4;AOAH;MAP3K5;CDH26;CDHR3;NRG1;CSGALNACT1;CDH13;CDH8;KCNIP1;CALB1;RPH3A;APOE;CABCOCO1;ENPP2;LRP2;ENOSF1;S100A6
74	prerank	GO_Biological_Process_2023__Extracellular Matrix Organization (GO:0030198)	-0.243253	-1.21995	0.200846	0.512072	1	6/19	11.43%	ADAMTS12;COL19A1;ADAMTS9;ADAMTS3;ADAMTS6;COL27A1
75	prerank	GO_Biological_Process_2023__Endocytosis (GO:0006897)	0.268496	1.2064	0.238779	0.747878	1	11/16	45.23%	SCARA5;MET;MRC1;CD36;RHOJ;LRP2;APOE;MERTK;MYO1E;HIP1;RHOBTB1
76	prerank	GO_Biological_Process_2023__Positive Regulation Of Gene Expression (GO:0010628)	-0.158101	-1.20138	0.220957	0.534137	1	23/46	35.36%	LEF1;RBM20;FGF1;FN1;FGF7;NGF;HSPA1A;SMAD3;RPL26;YAP1;TTN;HSPA1B;RPS7;RPS4X;MSN;RPL11;ACTG1;BCL3;RPL17;GSN;CLU;MT3;GAPDH
77	prerank	GO_Cellular_Component_2023__Cytoplasmic Vesicle Membrane (GO:0030659)	0.22941	1.20027	0.233577	0.740827	1	8/23	17.09%	EGFR;SLC30A8;COLEC12;GJA1;IQGAP2;MRC1;CD36;MOXD1
78	prerank	GO_Biological_Process_2023__Positive Regulation Of Cell Population Proliferation (GO:0008284)	-0.167535	-1.19988	0.213636	0.524788	1	16/42	24.43%	LEF1;FGF1;FN1;PDGFD;IL7;FLT3;FGF7;MEGF10;ROMO1;NR4A3;YAP1;FLT3LG;BCL2;PRKCH;TSHR;RPS4X
79	prerank	GO_Biological_Process_2023__Positive Regulation Of Protein Modification Process (GO:0031401)	0.256235	1.19519	0.230916	0.731219	1	7/18	18.66%	EGFR;FGF10;NIBAN1;EGR1;C3;NNMT;FAM20A
80	prerank	GO_Biological_Process_2023__Positive Regulation Of ERK1 And ERK2 Cascade (GO:0070374)	0.236454	1.19159	0.26087	0.720851	1	11/21	33.35%	EGFR;PDGFB;IGF1;FGF10;CD36;C5AR1;ROR1;HTR2C;APOE;OPRM1;NELL1
81	prerank	GO_Biological_Process_2023__Protein Localization (GO:0008104)	0.247278	1.18202	0.258716	0.724571	1	6/18	13.88%	EGFR;FGF10;EMP2;GJA1;CORO1B;SHROOM3
82	prerank	GO_Biological_Process_2023__Positive Regulation Of Cell Motility (GO:2000147)	0.222871	1.16506	0.253846	0.745432	1	6/23	7.54%	EGFR;ITGA6;KIT;PDGFB;IGF1;SEMA3D
83	prerank	GO_Biological_Process_2023__Positive Regulation Of Cellular Biosynthetic Process (GO:0031328)	0.229725	1.16451	0.277372	0.728051	1	8/20	21.23%	PDGFB;FOXO1;IGF1;NIBAN1;EGR1;CD36;NNMT;SOX4
84	prerank	GO_Molecular_Function_2023__Purine Ribonucleoside Triphosphate Binding (GO:0035639)	-0.199538	-1.16435	0.248899	0.579764	1	15/26	38.32%	RAB38;ATP1A2;ABCB1;GEM;HSPA1A;HSPA1B;RIT2;TUBB2A;HSPA8;TUBA1A;DTYMK;GUK1;RAB39A;ATP5F1D;NDUFA13
85	prerank	GO_Cellular_Component_2023__Neuron Projection (GO:0043005)	0.156557	1.1552	0.283929	0.732972	1	27/53	38.69%	RGS8;PNOC;KCNB2;HMCN2;KLHL1;APOD;SEMA3A;PLPPR1;SEMA6A;KCNN3;LRP2;GRIK3;KIRREL3;SLC1A3;HTR2C;APOE;RPH3A;CALB1;OPRM1;RELN;NELL1;EPHA3;GRM7;DSCAM;ROBO1;CDH13;TGFB2
86	prerank	KEGG_2021_Human__Regulation of actin cytoskeleton	0.241675	1.15516	0.294466	0.71559	1	5/19	6.60%	EGFR;LPAR1;ITGA6;PDGFB;FGF10
87	prerank	KEGG_2021_Human__Ras signaling pathway	0.234155	1.14771	0.285178	0.716126	1	6/20	10.49%	EGFR;KIT;PDGFB;IGF1;FGF10;MET
88	prerank	GO_Molecular_Function_2023__Protein Homodimerization Activity (GO:0042803)	0.176167	1.1274	0.296501	0.746438	1	24/37	48.87%	KIT;PDGFB;SLC30A8;TRPC6;POU3F3;BLM;TPM2;S100A6;APOE;GALM;B2M;PTPRT;FOXP2;ZHX2;BARD1;TGFB2;TRIM5;HIP1;MAPK4;MAP3K5;PDGFC;CHRNA7;SLC8B1;DPYD
89	prerank	GO_Biological_Process_2023__Cytokine-Mediated Signaling Pathway (GO:0019221)	0.251098	1.11951	0.312268	0.749183	1	12/16	49.62%	KIT;PDGFB;CXCL13;EGR1;ST18;HCK;TRAF4;GREM2;IL15RA;IL1RAP;PTK2B;LEPR
90	prerank	GO_Biological_Process_2023__Positive Regulation Of Protein Phosphorylation (GO:0001934)	0.177253	1.11656	0.324955	0.74018	1	25/37	50.25%	EGFR;PDGFB;IGF1;FGF10;NIBAN1;C3;CENPE;FAM20A;ENPP2;TRAF4;FAXDC2;RELN;NELL1;ATP2B4;NOS1;TGFB2;PLCG2;BCAR3;MMD2;MAP3K5;PDGFC;CHRNA7;PTK2B;LEPR;CCND3
91	prerank	GO_Molecular_Function_2023__Zinc Ion Binding (GO:0008270)	0.209733	1.11517	0.31015	0.727554	1	17/23	52.76%	SLC30A8;ZNF208;EGR1;MT2A;DPF3;BLM;ENPP2;TIMP2;RPH3A;CALB1;TRHDE;NRG1;ZFPM2;CA2;TMEM163;D2HGDH;KLF7
92	prerank	GO_Biological_Process_2023__Positive Regulation Of Nucleic Acid-Templated Transcription (GO:1903508)	0.180275	1.11435	0.303411	0.714147	1	14/34	27.64%	EGFR;PDGFB;FOXO1;IGF1;EGR1;CREB5;POU3F3;SPP1;BLM;SOX4;ID2;TBL1X;ESRRB;APOE
93	prerank	GO_Biological_Process_2023__Transmembrane Receptor Protein Tyrosine Kinase Signaling Pathway (GO:0007169)	0.174099	1.11309	0.308244	0.702016	1	7/37	6.53%	EGFR;SULF1;KIT;PDGFB;FOXO1;ROS1;IGF1
94	prerank	GO_Biological_Process_2023__Positive Regulation Of Cell Migration (GO:0030335)	0.180608	1.10698	0.333333	0.701378	1	20/33	42.78%	EGFR;ITGA6;KIT;PDGFB;IGF1;FGF10;SEMA3D;FLT1;SEMA3A;SEMA3C;SEMA6A;ENPP2;PODXL;SEMA6D;NELL1;FERMT3;CDH13;TGFB2;PLCG2;CARMIL1
95	prerank	GO_Cellular_Component_2023__Organelle Inner Membrane (GO:0019866)	-0.241202	-1.10392	0.322034	0.688174	1	13/16	56.22%	NDUFB11;UQCC3;SMAD3;ATP5F1E;UQCR10;CYCS;CLU;ATP5F1D;NDUFA13;COX4I1;SLC8B1;NDUFB7;NDUFS5
96	prerank	GO_Biological_Process_2023__Regulation Of Cell Population Proliferation (GO:0042127)	-0.130796	-1.09941	0.317241	0.683915	1	17/56	20.35%	NOX4;FGF1;FN1;PDGFD;IL7;FLT3;JAG1;FGF7;ROMO1;NGF;HSPA1A;NR4A3;SMAD3;YAP1;HSPA1B;FLT3LG;BCL2
97	prerank	GO_Biological_Process_2023__Regulation Of Cell Migration (GO:0030334)	0.164061	1.09802	0.309701	0.707239	1	8/40	7.54%	EGFR;SULF1;ITGA6;KIT;SERPINE1;PDGFB;IGF1;SEMA3D
98	prerank	GO_Biological_Process_2023__Positive Regulation Of Cell Differentiation (GO:0045597)	-0.19653	-1.09214	0.347319	0.685513	1	9/24	21.86%	LEF1;HGF;BRINP3;NGF;SMAD3;YAP1;BOC;LAMA2;PRKCH
99	prerank	GO_Biological_Process_2023__Cellular Response To Salt (GO:1902075)	-0.229942	-1.09015	0.339093	0.675876	1	10/17	35.43%	SYT9;SYT2;P2RY12;CLIC4;CRHBP;RYR3;CLU;ITPKB;ADGRV1;NLGN1
100	prerank	GO_Cellular_Component_2023__Nucleolus (GO:0005730)	-0.158899	-1.07953	0.328918	0.684646	1	19/39	34.42%	ATF3;TCIM;STON2;CDC14A;RPL26;RPL7A;RPL3;RPL19;RPS27A;RPS7;CHD7;RPS3A;RPL11;RPL18;GLI3;RPL17;RPL35;RPS14;RPL34
101	prerank	GO_Molecular_Function_2023__RNA Polymerase II Transcription Regulatory Region Sequence-Specific DNA Binding (GO:0000977)	0.137942	1.07615	0.388489	0.740301	1	20/63	23.05%	FOSB;ETV5;EBF1;FOXO1;CUX2;ZNF208;VAX1;EGR1;ST18;ZFY;HES4;PRDM1;TCF7L1;POU3F3;NLRC5;ZFHX4;ZNF600;SOX4;KLF5;ZNF98
102	prerank	KEGG_2021_Human__cGMP-PKG signaling pathway	-0.232806	-1.07463	0.333333	0.681484	1	8/16	27.89%	PRKG2;ATP1A2;MEF2B;NPPC;PDE3A;ADRA1B;PRKG1;PDE5A
103	prerank	GO_Biological_Process_2023__Intracellular Monoatomic Cation Homeostasis (GO:0030003)	0.246815	1.07426	0.347409	0.730687	1	8/15	33.54%	SCARA5;SLC30A8;EDNRA;MT2A;PKHD1;HTR2C;B2M;ATP2B4
104	prerank	GO_Biological_Process_2023__Anterograde Trans-Synaptic Signaling (GO:0098916)	0.227583	1.06776	0.374765	0.730638	1	10/18	36.31%	PNOC;KCNMB1;GRIK4;SLC1A3;UNC13C;HTR2C;GAD2;PLP1;GRM7;NLGN4Y
105	prerank	GO_Molecular_Function_2023__Protein Kinase Binding (GO:0019901)	-0.167871	-1.06577	0.359574	0.686727	1	13/32	27.07%	PRKG2;SPDYE2;NOX4;NR4A3;SMAD3;TTN;CAMK2N2;HSPB1;RPS7;NEDD9;PRKD2;MSN;GSTP1
106	prerank	GO_Biological_Process_2023__Regulation Of Apoptotic Process (GO:0042981)	-0.136866	-1.06076	0.351852	0.684273	1	29/52	42.40%	LEF1;HGF;TNFAIP8;IL7;FLT3;CASP8;HSPA1A;TCIM;ACVR1C;HSPA1B;CRYAB;BCL2;HSPB1;RPL10;RPS3A;GSTP1;BEX1;BCL3;TEK;CLU;MT3;TPT1;MYDGF;GRID2;EGLN3;SH3RF1;AVEN;TOX3;CRADD
107	prerank	GO_Biological_Process_2023__Regulation Of Phosphatidylinositol 3-Kinase Signaling (GO:0014066)	0.2453	1.05389	0.368209	0.748725	1	4/15	6.53%	EGFR;KIT;PDGFB;IGF1
108	prerank	GO_Biological_Process_2023__Regulation Of Nucleic Acid-Templated Transcription (GO:1903506)	-0.21542	-1.04932	0.386313	0.695899	1	14/18	53.27%	SMAD3;RORB;KLRG1;POU6F2;CHD7;NFIA;RPL6;WWTR1;ESRRG;ZNF713;ESR2;ZMIZ1;WWC1;HMGN5
109	prerank	GO_Cellular_Component_2023__Cell-Cell Junction (GO:0005911)	0.178398	1.04252	0.371324	0.759476	1	27/29	74.75%	LDB3;IGSF21;GJA1;SHROOM3;KIRREL3;FRMD4B;HPN;PLPP3;CDH8;PDLIM5;MYO1E;CDH13;PARD3B;CDHR3;CDH26;PTK7;CDH12;TJP2;CDH7;CTNNA3;PTPRM;TEK;ACTG1;GAB1;CLIC4;MSN;CDH22
110	prerank	GO_Biological_Process_2023__Regulation Of Signal Transduction (GO:0009966)	0.196757	1.03943	0.381958	0.752725	1	7/23	16.14%	SULF1;RGS8;GRK7;INPP5D;TCF7L1;IGFBP6;CD36
111	prerank	GO_Molecular_Function_2023__Calcium Ion Binding (GO:0005509)	-0.175831	-1.03918	0.398649	0.704396	1	28/28	82.79%	SYT9;SYT2;TTN;PLSCR2;CDH22;GSN;CLU;ADGRV1;TPT1;CDH7;CDH12;SPARCL1;EFCAB11;ANXA5;ANXA4;AOAH;CDH26;CDHR3;CDH13;CDH8;KCNIP1;CALB1;RPH3A;CABCOCO1;ENPP2;LRP2;S100A6;CRACR2A
112	prerank	GO_Biological_Process_2023__Cell-Cell Adhesion Via Plasma-Membrane Adhesion Molecules (GO:0098742)	-0.187006	-1.03651	0.412804	0.697764	1	21/24	66.27%	CNTN6;FAT4;CDH22;NTNG1;PTPRM;NLGN1;TENM3;GRID2;CDH7;CDH12;UNC5D;ROBO2;PTK7;CDH26;CDHR3;TGFB2;CDH13;ROBO1;DSCAM;CDH8;PTPRT
113	prerank	GO_Cellular_Component_2023__Ficolin-1-Rich Granule (GO:0101002)	-0.228461	-1.03134	0.400862	0.695197	1	9/15	36.68%	HSPA1A;HSPA1B;MGAM;HSPA8;GSTP1;ATP6V0C;GSN;CLU;FTH1
114	prerank	KEGG_2021_Human__Alzheimer disease	-0.192105	-1.02511	0.393873	0.695033	1	17/22	56.22%	NOX4;NDUFB11;CASP8;ATP5F1E;TUBB2A;TUBA1A;UQCR10;RYR3;CYCS;GAPDH;ATP5F1D;NDUFA13;COX4I1;CHRNA7;NDUFB7;MAP3K5;NDUFS5
115	prerank	GO_Biological_Process_2023__Protein Modification Process (GO:0036211)	0.164095	1.01654	0.435547	0.790372	1	18/35	38.88%	TRIB1;PDGFB;ST8SIA2;ROS1;CTDSP1;TXK;GRK7;VRK2;FAM20A;HCK;TESK2;PTPRZ1;PTPRB;PTPRT;EPHA3;PRAG1;TGFB2;UST
116	prerank	GO_Cellular_Component_2023__Mitochondrial Inner Membrane (GO:0005743)	-0.227272	-1.01508	0.416327	0.703657	1	14/15	70.04%	NDUFB11;UQCC3;ATP5F1E;UQCR10;CYCS;CLU;ATP5F1D;NDUFA13;COX4I1;SLC8B1;NDUFB7;NDUFS5;SLC25A20;EFHD1
117	prerank	GO_Cellular_Component_2023__Nuclear Lumen (GO:0031981)	-0.146024	-1.00011	0.43326	0.722849	1	19/40	34.42%	ATF3;TCIM;STON2;CDC14A;RPL26;RPL7A;RPL3;RPL19;RPS27A;RPS7;CHD7;RPS3A;RPL11;RPL18;GLI3;RPL17;RPL35;RPS14;RPL34
118	prerank	KEGG_2021_Human__Thermogenesis	-0.221332	-0.99886	0.444444	0.71366	1	12/15	56.22%	PRKG2;NDUFB11;ATP5F1E;PRKG1;ACTG1;UQCR10;ATP5F1D;NDUFA13;COX4I1;NDUFB7;MAP3K5;NDUFS5
119	prerank	GO_Biological_Process_2023__Circulatory System Development (GO:0072359)	0.211562	0.995558	0.431373	0.822324	1	12/18	45.41%	PDGFB;LDB3;GJA1;PCSK5;SOX4;ID2;SH3PXD2B;PDLIM5;TGFB2;PLCE1;NXN;ZFPM2
120	prerank	GO_Cellular_Component_2023__Mitochondrial Membrane (GO:0031966)	-0.185773	-0.991952	0.453564	0.716851	1	20/22	71.55%	NDUFB11;UQCC3;CASP8;BCL2;RPS27A;ATP5F1E;UQCR10;CYCS;CLU;ATP5F1D;NDUFA13;COX4I1;SLC8B1;NDUFB7;NDUFS5;UBB;SLC25A20;SLC22A3;EFHD1;BID
121	prerank	GO_Biological_Process_2023__Cellular Response To Growth Factor Stimulus (GO:0071363)	-0.194689	-0.987538	0.436242	0.713978	1	8/19	25.44%	HGF;ADAMTS12;NR4A1;PDE3A;SMAD3;ACVR1C;HSPB1;PRKD2
122	prerank	GO_Biological_Process_2023__Negative Regulation Of Apoptotic Process (GO:0043066)	-0.132405	-0.984914	0.447964	0.708041	1	25/45	41.58%	LEF1;HGF;TNFAIP8;IL7;NGF;HSPA1A;TCIM;YAP1;HSPA1B;CRYAB;BCL2;PRKCH;HSPB1;RPL10;RPS3A;GSTP1;BCL3;TEK;CLU;MT3;TPT1;MYDGF;SH3RF1;AVEN;TOX3
123	prerank	GO_Cellular_Component_2023__Golgi Membrane (GO:0000139)	0.174472	0.97308	0.493716	0.856381	1	22/26	65.26%	PDGFB;SLC30A8;ST8SIA2;GJA1;CHST9;HS3ST2;B2M;CHST15;ST6GALNAC5;TPTE2;UST;CSGALNACT1;MMD2;PDGFC;HS6ST2;TMED3;CHST11;PGAP2;GOLIM4;RAB39A;PROS1;GALNT10
124	prerank	KEGG_2021_Human__Calcium signaling pathway	0.168384	0.967462	0.480151	0.855654	1	7/30	10.68%	EGFR;ADRA1A;PDGFB;GNA14;FGF10;MET;EDNRA
125	prerank	GO_Biological_Process_2023__Cellular Response To Lipid (GO:0071396)	-0.18588	-0.966702	0.484848	0.732893	1	12/21	38.32%	ATP1A2;CFTR;BRINP3;HSPA1A;RORB;HSPA1B;HSPA8;MSN;GSTP1;CRHBP;PDE4B;NDUFA13
126	prerank	KEGG_2021_Human__Huntington disease	-0.188872	-0.965132	0.479393	0.724705	1	19/20	75.50%	NDUFB11;CASP8;ATP5F1E;TUBB2A;TUBA1A;UQCR10;CYCS;ATP5F1D;DNAH7;NDUFA13;COX4I1;NDUFB7;MAP3K5;NDUFS5;HIP1;DNAH14;DNAH11;DNAH12;SLC1A3
127	prerank	GO_Molecular_Function_2023__ATP Binding (GO:0005524)	-0.217189	-0.964266	0.496703	0.71555	1	9/15	38.32%	ATP1A2;ABCB1;HSPA1A;HSPA1B;HSPA8;DTYMK;GUK1;ATP5F1D;NDUFA13
128	prerank	GO_Biological_Process_2023__Organic Substance Transport (GO:0071702)	0.184553	0.945674	0.500894	0.889617	1	5/21	10.30%	TXNIP;SLCO1A2;SLCO2A1;ABCA8;AQP4
129	prerank	GO_Molecular_Function_2023__Cadherin Binding (GO:0045296)	0.168768	0.941877	0.514991	0.883757	1	25/26	79.02%	EGFR;ITGA6;ANLN;CORO1B;PTPRB;PTPRT;CDH8;PDLIM5;CDH13;CDHR3;CDH26;RPS26;CDH12;TJP2;CDH7;CTNNA3;RPL34;PTPRM;RPL24;DNAJB1;RPL6;RPL15;CDH22;HSPA8;RPL7A
130	prerank	GO_Biological_Process_2023__Positive Regulation Of Cytokine Production (GO:0001819)	0.189031	0.938951	0.512621	0.876511	1	5/21	10.18%	SULF1;SERPINE1;EGR1;C3;TXK
131	prerank	GO_Cellular_Component_2023__Microtubule Cytoskeleton (GO:0015630)	0.209391	0.937134	0.53626	0.866725	1	16/16	79.27%	CENPE;KLHL4;KIF2C;RADIL;ANKFN1;CDH26;TUBD1;KIF13A;GAPDH;CRHBP;CLIC4;TUBA1A;DISC1;NEDD9;TUBB2A;KIF6
132	prerank	GO_Biological_Process_2023__Negative Regulation Of Cellular Process (GO:0048523)	0.136872	0.933148	0.544444	0.862414	1	21/41	39.64%	CDKN2A;TXNIP;GJA1;ST18;CLMN;IGFBP6;ITGA1;BLM;SOX4;PODXL;VAMP8;OPRM1;BTG2;ADAMTS1;DSCAM;PDE3B;CDH13;BARD1;PIWIL2;TGFB2;ALDH1A2
133	prerank	GO_Biological_Process_2023__Chemical Synaptic Transmission (GO:0007268)	0.161411	0.928703	0.550186	0.859501	1	14/29	36.31%	PNOC;KCNMB1;GRIK4;GRIK3;CBLN2;SLC1A3;UNC13C;HTR2C;GAD2;APOE;PLP1;CDH8;GRM7;NLGN4Y
134	prerank	GO_Biological_Process_2023__Negative Regulation Of Gene Expression (GO:0010629)	0.185254	0.921139	0.525813	0.861898	1	11/20	38.69%	PDGFB;IGF1;IGF2BP2;ID2;APOE;ITGB8;BTG2;ATP2B4;ROBO1;PIWIL2;TGFB2
135	prerank	GO_Molecular_Function_2023__RNA Polymerase II Cis-Regulatory Region Sequence-Specific DNA Binding (GO:0000978)	0.118807	0.919931	0.559567	0.85173	1	19/63	23.05%	FOSB;EBF1;FOXO1;ZNF208;VAX1;EGR1;ST18;ZFY;CREB5;HES4;PRDM1;TCF7L1;POU3F3;NLRC5;ZFHX4;ZNF600;SOX4;KLF5;ZNF98
136	prerank	KEGG_2021_Human__Hippo signaling pathway	-0.194468	-0.910859	0.57113	0.809123	1	5/16	16.65%	LEF1;FGF1;FAT4;SMAD3;YAP1
137	prerank	GO_Molecular_Function_2023__Transition Metal Ion Binding (GO:0046914)	0.15485	0.894019	0.572243	0.891992	1	19/28	52.76%	SLC30A8;ZNF208;EGR1;MT2A;DPF3;MOXD1;BLM;ENPP2;TIMP2;RPH3A;CALB1;NOS1;TRHDE;NRG1;ZFPM2;CA2;TMEM163;D2HGDH;KLF7
138	prerank	GO_Biological_Process_2023__Positive Regulation Of Multicellular Organismal Process (GO:0051240)	0.16224	0.885689	0.586081	0.896985	1	11/24	33.35%	SERPINE1;PDGFB;GJA1;TXK;CD36;SPP1;PTN;ESRRB;APOE;EHHADH;NELL1
139	prerank	GO_Molecular_Function_2023__DNA Binding (GO:0003677)	0.129268	0.885543	0.603025	0.884862	1	9/41	14.51%	FOSB;EGFR;ETV5;FOXO1;CUX2;EGR1;ZFY;TCF7L1;POU3F3
140	prerank	GO_Biological_Process_2023__Cellular Response To Cytokine Stimulus (GO:0071345)	-0.186372	-0.8851	0.597895	0.849693	1	4/17	9.17%	LEF1;ADAMTS12;IL7;FLT3
141	prerank	GO_Cellular_Component_2023__Asymmetric Synapse (GO:0032279)	-0.172329	-0.883479	0.603854	0.840363	1	17/20	65.70%	CACNG5;HOMER3;RPS18;RPL12;DISC1;RPL8;RPS27;RPS14;SHISA6;NLGN1;KCND2;PTK2B;PDLIM5;RPS25;NLGN4Y;GRM7;NOS1
142	prerank	GO_Biological_Process_2023__Negative Regulation Of Transcription By RNA Polymerase II (GO:0000122)	-0.13911	-0.880445	0.601336	0.83455	1	15/32	34.55%	LEF1;ATF3;HSPA1A;NR4A3;SMAD3;YAP1;PRDM6;DACH1;RPL10;GLI3;RARB;DNAJB1;RPL17;RPS14;TCF7L2
143	prerank	GO_Molecular_Function_2023__Transcription Cis-Regulatory Region Binding (GO:0000976)	-0.161659	-0.879761	0.603896	0.824665	1	14/22	45.54%	LEF1;FOS;ATF3;HIF3A;SMAD3;YAP1;DACH1;SATB2;GLI3;TCF7L2;RUNX1;POU2F2;SOX5;PRDM5
144	prerank	GO_Cellular_Component_2023__Bounding Membrane Of Organelle (GO:0098588)	0.120334	0.874893	0.587826	0.89393	1	30/50	49.69%	EGFR;PDGFB;SLC30A8;COLEC12;ST8SIA2;GJA1;IQGAP2;MRC1;CD36;MOXD1;ABCA13;C5AR1;CHST9;HS3ST2;PLPP3;B2M;VAMP8;CHST15;ST6GALNAC5;TPTE2;UST;CSGALNACT1;UBB;MMD2;RHOBTB1;MVB12A;PDGFC;HS6ST2;TMED3;CHST11
145	prerank	GO_Biological_Process_2023__Positive Regulation Of Epithelial Cell Proliferation (GO:0050679)	0.175863	0.874088	0.569472	0.883351	1	4/20	6.60%	EGFR;PDGFB;IGF1;FGF10
146	prerank	GO_Biological_Process_2023__Protein Ubiquitination (GO:0016567)	-0.18235	-0.868155	0.596741	0.835076	1	14/17	62.06%	KLHL13;RNF43;BCL2;RPS27A;ENC1;RNF166;PELI2;SH3RF1;ZNRF3;MKRN3;BRCA1;UBB;TRIM5;BARD1
147	prerank	GO_Cellular_Component_2023__Platelet Alpha Granule (GO:0031091)	0.198653	0.866962	0.625954	0.885734	1	5/15	17.40%	SERPINE1;PDGFB;IGF1;CD36;SERPINE2
148	prerank	GO_Molecular_Function_2023__Sequence-Specific Double-Stranded DNA Binding (GO:1990837)	0.135033	0.866484	0.617958	0.874931	1	12/37	23.93%	FOSB;ETV5;CUX2;VAX1;EGR1;CREB5;PRDM1;TCF7L1;KIF2C;SOX4;KLF5;TBL1X
149	prerank	GO_Cellular_Component_2023__Collagen-Containing Extracellular Matrix (GO:0062023)	0.124193	0.860217	0.630162	0.875368	1	5/42	2.89%	ABI3BP;SULF1;PXDN;SERPINE1;PDGFB
150	prerank	GO_Biological_Process_2023__Regulation Of Gene Expression (GO:0010468)	-0.0993533	-0.853001	0.669834	0.853459	1	27/64	34.17%	LEF1;RBM20;FGF1;FN1;CASP8;FGF7;NGF;HSPA1A;SMAD3;RORB;YAP1;TTN;HSPA1B;UTY;KLRG1;RPS7;POU6F2;CHD7;MSN;RPL11;NFIA;ACTG1;RPL6;RPL17;GSN;CLU;MT3
151	prerank	GO_Molecular_Function_2023__Cis-Regulatory Region Sequence-Specific DNA Binding (GO:0000987)	0.110189	0.849844	0.627273	0.883048	1	18/61	23.05%	FOSB;EBF1;FOXO1;ZNF208;VAX1;EGR1;ST18;ZFY;HES4;PRDM1;TCF7L1;POU3F3;NLRC5;ZFHX4;ZNF600;SOX4;KLF5;ZNF98
152	prerank	GO_Biological_Process_2023__Positive Regulation Of Wnt Signaling Pathway (GO:0030177)	0.193112	0.849706	0.636538	0.872114	1	6/15	23.93%	EGFR;SULF1;FGF10;DKK2;SOX4;TBL1X
153	prerank	GO_Biological_Process_2023__DNA Damage Response (GO:0006974)	0.180387	0.84534	0.657088	0.86942	1	12/17	52.64%	FOXO1;APLF;BLM;BID;BTG2;PPP1R15A;BARD1;RFC3;BRCA1;RAD51B;MGMT;SHLD1
154	prerank	GO_Biological_Process_2023__Regulation Of Cell Growth (GO:0001558)	0.17386	0.84447	0.650096	0.860367	1	4/18	9.99%	EGFR;CDKN2A;ROS1;GJA1
155	prerank	GO_Biological_Process_2023__Regulation Of Canonical Wnt Signaling Pathway (GO:0060828)	0.169524	0.837244	0.636015	0.862604	1	8/20	27.64%	EGFR;FGF10;BICC1;DKK2;IGFBP6;SOX4;TBL1X;APOE
156	prerank	GO_Biological_Process_2023__Regulation Of Angiogenesis (GO:0045765)	0.148553	0.83449	0.646154	0.85676	1	8/27	19.85%	SULF1;SERPINE1;CXCL13;EMP2;ISM1;FLT1;RHOJ;SEMA6A
157	prerank	GO_Cellular_Component_2023__Adherens Junction (GO:0005912)	0.1713	0.833483	0.65233	0.848445	1	12/20	45.54%	LDB3;IGSF21;SHROOM3;FRMD4B;PLPP3;CDH8;PDLIM5;MYO1E;CDH13;PARD3B;CDHR3;CDH26
158	prerank	GO_Biological_Process_2023__Regulation Of Transcription By RNA Polymerase II (GO:0006357)	0.0890801	0.832092	0.680484	0.840974	1	20/102	15.14%	FOSB;EGFR;ETV5;EBF1;ITGA6;FOXO1;CUX2;IGF1;CTDSP1;EGR1;TXK;MET;ST18;ZFY;CREB5;HES4;PRDM1;TCF7L1;POU3F3;DPF3
159	prerank	GO_Cellular_Component_2023__Endoplasmic Reticulum Membrane (GO:0005789)	-0.134587	-0.82597	0.641026	0.891704	1	4/29	5.03%	SFTA3;CYP39A1;NOX4;CFTR
160	prerank	GO_Biological_Process_2023__Negative Regulation Of DNA-templated Transcription (GO:0045892)	0.117961	0.821063	0.659612	0.84908	1	6/48	4.71%	FOSB;ETV5;PDGFB;CDKN2A;FOXO1;CUX2
161	prerank	GO_Cellular_Component_2023__Intracellular Membrane-Bounded Organelle (GO:0043231)	-0.0626199	-0.817643	0.741546	0.895524	1	158/223	62.44%	LEF1;CYP39A1;RBM20;VGF;FOS;EYA1;NOX4;ATF3;CFTR;DUSP5;ADAMTS9;RGS5;NR4A1;STK33;INPPL1;RPL36AL;HSPA1A;NR4A3;HSPA2;PARP12;TCIM;SMAD3;GPC6;RORB;YAP1;ZPBP;VGLL3;HSPA1B;CRYAB;CCDC85B;PLSCR2;BCL2;USP9Y;PRDM6;KLRG1;TMEM63A;RPL7A;RPL3;SAMD9;RPS27A;HSPB1;RIT2;RPS18;RPS7;ADAP2;TUBB2A;RPL10;NEDD9;HSPA8;RPS15;CHD7;PRKD2;MSN;CMYA5;JUNB;ADRA1B;TUBA1A;RPS3A;NHEJ1;RPL18;BEX1;NFIA;ACTG1;GLI3;RARB;RPL15;CRHBP;ENC1;…
162	prerank	GO_Molecular_Function_2023__GTPase Activator Activity (GO:0005096)	-0.161574	-0.81389	0.668803	0.890718	1	7/19	23.12%	RGS5;VAV3;ARHGAP28;RGS16;ARHGAP22;STARD13;ADAP2
163	prerank	GO_Cellular_Component_2023__Endoplasmic Reticulum Lumen (GO:0005788)	-0.139523	-0.78906	0.719647	0.922559	1	4/25	5.40%	VGF;FN1;COL19A1;PDGFD
164	prerank	GO_Biological_Process_2023__Vesicle-Mediated Transport (GO:0016192)	0.166339	0.785856	0.730909	0.897765	1	16/18	71.23%	SCARA5;RHOJ;LRP2;RPH3A;VAMP8;SYTL3;MYO1E;HIP1;CADPS2;RHOBTB1;PRKD1;KIF13A;RAB39A;VAMP2;BLOC1S1;LDLR
165	prerank	GO_Biological_Process_2023__Monoatomic Cation Transmembrane Transport (GO:0098655)	0.136167	0.781968	0.753247	0.884588	1	6/29	10.99%	SCARA5;SLC30A8;KCNB2;SLC6A20;LRRC38;TRPC6
166	prerank	GO_Biological_Process_2023__Inorganic Cation Transmembrane Transport (GO:0098662)	0.136167	0.781968	0.753247	0.884588	1	6/29	10.99%	SCARA5;SLC30A8;KCNB2;SLC6A20;LRRC38;TRPC6
167	prerank	GO_Molecular_Function_2023__GTPase Regulator Activity (GO:0030695)	-0.133952	-0.77925	0.736952	0.927555	1	9/26	23.12%	RGS5;VAV3;ARHGAP28;RGS16;ARHGAP22;P2RY12;STARD13;DOCK5;ADAP2
168	prerank	GO_Cellular_Component_2023__Polymeric Cytoskeletal Fiber (GO:0099513)	0.152623	0.772481	0.760512	0.88995	1	20/21	79.27%	GFAP;CORO1B;PLS3;CENPE;KIF2C;TPM2;HCK;RADIL;WIPF1;DIAPH2;TUBD1;ARHGAP6;KIF13A;TEK;CRHBP;ACTG1;TUBA1A;DISC1;TUBB2A;KIF6
169	prerank	GO_Biological_Process_2023__Regulation Of Protein Phosphorylation (GO:0001932)	0.139676	0.772277	0.750466	0.88051	1	5/26	9.36%	EGFR;IGF1;FGF10;NIBAN1;C3
170	prerank	GO_Biological_Process_2023__Nervous System Development (GO:0007399)	-0.101302	-0.770152	0.7473	0.930918	1	21/47	35.43%	IL1RAPL2;CHRM2;FN1;SEMA5A;CNTN6;BRINP3;JAG1;TRPC5;FAT4;ACVR1C;BOC;POU6F2;CHD7;MAMDC2;GSTP1;NHEJ1;ENC1;GSN;ADGRV1;NRGN;NLGN1
171	prerank	GO_Cellular_Component_2023__Intracellular Organelle Lumen (GO:0070013)	-0.0966581	-0.765136	0.753425	0.927184	1	28/56	40.58%	VGF;FN1;COL19A1;PDGFD;ETNPPL;COL27A1;NGF;HSPA1A;SPON1;GPC6;HSPA1B;GPC5;ATP5F1E;HSPA8;GSTP1;ADAMTSL1;ETFB;COL24A1;BLOC1S1;GSN;SDC2;PROS1;FTH1;ATP5F1D;MYDGF;GOLIM4;STS;HSPH1
172	prerank	GO_Molecular_Function_2023__Kinase Binding (GO:0019900)	-0.127193	-0.765055	0.731707	0.915978	1	23/28	66.08%	SPDYE2;NR4A3;SMAD3;TTN;CAMK2N2;HSPB1;RPS7;MSN;GSN;TCF7L2;ERRFI1;MYOM1;CCND3;WWC1;IL15RA;BCAR3;MVP;PLCG2;MAPK4;TRIM5;BARD1;PPP1R15A;CD226
173	prerank	GO_Biological_Process_2023__Positive Regulation Of Angiogenesis (GO:0045766)	-0.164957	-0.754439	0.759109	0.921377	1	12/16	54.52%	FGF1;SEMA5A;HSPB1;PRKD2;GAB1;TEK;RUNX1;MYDGF;PRKD1;BMPER;CHRNA7;BRCA1
174	prerank	GO_Biological_Process_2023__Regulation Of Endothelial Cell Migration (GO:0010594)	0.16789	0.737466	0.776557	0.924171	1	7/15	33.35%	EMP2;RIN2;RHOJ;PTN;APOE;PLPP3;NELL1
175	prerank	GO_Biological_Process_2023__Protein Modification By Small Protein Conjugation (GO:0032446)	-0.162764	-0.734058	0.779093	0.941326	1	14/15	75.88%	KLHL13;EYA1;RNF43;RPS27A;ENC1;SH3RF1;ZNRF3;MKRN3;ZMIZ1;BRCA1;UBB;BARD1;FBXL7;NEDD4
176	prerank	GO_Cellular_Component_2023__Endocytic Vesicle (GO:0030139)	-0.157127	-0.730704	0.784615	0.935062	1	2/16	1.19%	SFTA3;RAB38
177	prerank	KEGG_2021_Human__Neuroactive ligand-receptor interaction	0.130949	0.717818	0.799277	0.941279	1	18/26	55.09%	ADRA1A;LPAR1;C3;EDNRA;GRIK4;GRIK3;C5AR1;HTR2C;TAC1;OPRM1;GRM7;GRM1;CCK;CHRNA7;LEPR;GABRA6;P2RX7;GRIK1
178	prerank	GO_Biological_Process_2023__Central Nervous System Development (GO:0007417)	-0.132655	-0.711872	0.820346	0.950008	1	9/22	29.08%	IL1RAPL2;CNTN6;BRINP3;CA10;POU6F2;CHD7;PBX3;GSTP1;NHEJ1
179	prerank	GO_Cellular_Component_2023__Endosome Membrane (GO:0010008)	-0.153715	-0.709374	0.814815	0.942533	1	12/16	56.34%	CFTR;FLT3;RPS27A;LDLR;ATP6V0C;OCA2;ATP6V0B;KIF13A;TMEM163;MVB12A;RHOBTB1;UBB
180	prerank	GO_Molecular_Function_2023__DNA-binding Transcription Activator Activity, RNA Polymerase II-specific (GO:0001228)	-0.125838	-0.70721	0.834061	0.934648	1	6/25	14.70%	LEF1;FOS;ATF3;NR4A1;NR4A3;SMAD3
181	prerank	GO_Biological_Process_2023__Protein-Containing Complex Assembly (GO:0065003)	-0.127191	-0.705288	0.835095	0.926836	1	19/24	64.07%	FN1;TSPAN4;HSPA1A;SMAD3;YAP1;GPX4;CLU;CD247;VAMP2;ELOB;P2RX7;HOPX;PTK2B;WIPF1;IL1RAP;NRG1;HIP1;SH3PXD2B;FERMT3
182	prerank	GO_Biological_Process_2023__Heart Development (GO:0007507)	0.144437	0.699575	0.848837	0.95676	1	10/19	38.76%	PDGFB;LDB3;GJA1;PCSK5;SOX4;ID2;SH3PXD2B;PDLIM5;TGFB2;PLCE1
183	prerank	GO_Biological_Process_2023__Negative Regulation Of Signal Transduction (GO:0009968)	-0.142499	-0.698277	0.804435	0.926214	1	6/18	20.35%	ADAMTS12;INPPL1;TCIM;HHIP;RNF43;BCL2
184	prerank	GO_Cellular_Component_2023__Nucleus (GO:0005634)	0.0594211	0.697495	0.865546	0.949352	1	175/193	83.86%	FOSB;EGFR;ETV5;SVEP1;RGS8;EYA4;TRIB1;CDKN2A;FOXO1;CUX2;FGF10;IGF2BP2;CTDSP1;APLF;EMP2;EGR1;TXK;MT2A;ST18;ZFY;CREB5;HES4;PRDM1;TCF7L1;POU3F3;VRK2;CENPE;NLRC5;ZFHX4;BLM;S100A6;SOX4;ISG20;ID2;RALYL;TBL1X;NEDD4;PCBP3;PLTP;TSHZ2;ESRRB;APOE;TRAF4;MCM3;RGS3;CALB1;TESK2;TCERG1L;MLIP;BTG2;SP140;CHCHD2;NOS1;FOXP2;SLC2A14;RPS25;ZNF367;ZHX2;PRAG1;BARD1;PIWIL2;TLE4;TEX15;GLIS3;LBH;FOSL2;ETV1;HIP1;PKIB;MAPK4;N…
185	prerank	GO_Cellular_Component_2023__Endocytic Vesicle Membrane (GO:0030666)	-0.142272	-0.697123	0.815789	0.917717	1	9/17	37.50%	CHRM2;CFTR;SYT9;SYT2;RPS27A;LDLR;ATP6V0C;VAMP2;ATP6V0B
186	prerank	GO_Biological_Process_2023__Regulation Of Intracellular Signal Transduction (GO:1902531)	0.117918	0.697086	0.852252	0.940107	1	7/29	17.21%	EGFR;ROS1;ARHGAP31;PREX1;DOCK2;VRK2;PKHD1
187	prerank	GO_Cellular_Component_2023__Vesicle (GO:0031982)	-0.120468	-0.690774	0.852814	0.916224	1	24/25	82.73%	ATP1A2;TSPAN4;HSPA1A;HSPA1B;RPS27A;TUBB2A;MSN;GSTP1;PEG10;VAMP2;GAPDH;ANXA4;MVB12A;UBB;MYO1D;PLCG2;MYO1E;NOS1;VAMP8;APOE;EPS8;ABCA13;CST3;SERPINE2
188	prerank	GO_Biological_Process_2023__Positive Regulation Of Intracellular Signal Transduction (GO:1902533)	0.0954181	0.670571	0.856333	0.96414	1	6/47	6.60%	EGFR;LPAR1;KIT;PDGFB;IGF1;FGF10
189	prerank	GO_Biological_Process_2023__Positive Regulation Of Vasculature Development (GO:1904018)	-0.149885	-0.665244	0.872428	0.936054	1	11/15	54.52%	FGF1;SEMA5A;HSPB1;PRKD2;GAB1;TEK;RUNX1;MYDGF;PRKD1;CHRNA7;BRCA1
190	prerank	GO_Biological_Process_2023__Negative Regulation Of Nucleic Acid-Templated Transcription (GO:1903507)	0.123612	0.662855	0.86372	0.963445	1	3/24	3.64%	PDGFB;CDKN2A;FOXO1
191	prerank	GO_Cellular_Component_2023__Secretory Granule Lumen (GO:0034774)	0.114665	0.655238	0.89011	0.96212	1	14/27	42.59%	SERPINE1;PDGFB;IGF1;C3;DOCK2;CRACR2A;PYGL;CRISPLD2;TIMP2;B2M;FERMT3;TGFB2;NRG1;MVP
192	prerank	GO_Biological_Process_2023__Positive Regulation Of Signal Transduction (GO:0009967)	-0.098857	-0.645016	0.89693	0.947404	1	28/34	69.47%	FGF1;IL7;ADAMTS3;JAG1;YAP1;RSPO3;TPD52L1;LAMA2;DISC1;PRKD2;ATP6V0C;TEK;MT3;NLGN1;CRADD;TUBD1;ZMIZ1;PTK2B;CHRNA7;CTSS;TP63;TGFB2;ROBO1;RSPO2;CD226;NELL1;RELN;CCBE1
193	prerank	KEGG_2021_Human__Kaposi sarcoma-associated herpesvirus infection	0.147904	0.638806	0.921101	0.969492	1	4/15	14.45%	PDGFB;C3;PREX1;TCF7L1
194	prerank	GO_Biological_Process_2023__Cellular Component Assembly (GO:0022607)	0.137785	0.63167	0.900563	0.967006	1	14/17	66.90%	CORO1B;PLS3;DPYSL3;EPS8;NLGN4Y;TEX15;IL1RAP;WIPF1;PTK2B;ELOB;NLGN1;VAMP2;CD247;GSN
195	prerank	GO_Biological_Process_2023__Positive Regulation Of Transcription By RNA Polymerase II (GO:0045944)	0.0820428	0.630378	0.913274	0.95886	1	10/60	12.19%	EGFR;ETV5;ITGA6;FOXO1;IGF1;EGR1;TXK;MET;ST18;ZFY
196	prerank	GO_Biological_Process_2023__Positive Regulation Of DNA-binding Transcription Factor Activity (GO:0051091)	-0.128813	-0.629727	0.901124	0.952206	1	16/18	73.24%	HSPA1A;SMAD3;HSPA1B;PRKCH;PRKD2;BEX1;CLU;PRKD1;ALK;ESR2;IL1RAP;PLCG2;TRIM5;RELN;PLPP3;ROR1
197	prerank	GO_Biological_Process_2023__Positive Regulation Of DNA-templated Transcription (GO:0045893)	0.0749993	0.629385	0.92637	0.950563	1	12/74	12.31%	EGFR;ETV5;ITGA6;PDGFB;FOXO1;IGF1;EGR1;TXK;MET;ST18;ZFY;CREB5
198	prerank	GO_Biological_Process_2023__Negative Regulation Of Cell Differentiation (GO:0045596)	-0.122839	-0.626606	0.919492	0.945452	1	6/20	20.10%	ADAMTS12;JAG1;SMAD3;RORB;YAP1;CCDC85B
199	prerank	GO_Biological_Process_2023__Modulation Of Chemical Synaptic Transmission (GO:0050804)	-0.138323	-0.619325	0.909871	0.942238	1	2/15	3.52%	CACNG5;ATP1A2
200	prerank	GO_Molecular_Function_2023__Protein Serine/Threonine Kinase Activity (GO:0004674)	0.136792	0.609612	0.913603	0.958228	1	10/16	49.56%	EGFR;VRK2;STK32B;FAM20A;TESK2;MYO3B;MAPK4;NEK7;MAP3K5;PTK2B
201	prerank	GO_Cellular_Component_2023__Postsynaptic Density (GO:0014069)	0.110287	0.588774	0.93578	0.965535	1	21/23	77.64%	SHISA8;INSYN2B;GRIK4;GRIK3;NETO1;NOS1;RPS25;PDLIM5;GRM1;PTK2B;GRIK1;KCND2;GRID2;NLGN1;SHISA6;RPS14;RPS27;RPL8;DISC1;RPL12;RPS18
202	prerank	GO_Biological_Process_2023__Positive Regulation Of Apoptotic Process (GO:0043065)	-0.11893	-0.581683	0.967078	0.961248	1	5/17	20.35%	TNFAIP8;CASP8;ACVR1C;TPD52L1;BCL2
203	prerank	GO_Biological_Process_2023__Regulation Of DNA-templated Transcription (GO:0006355)	0.0621921	0.571497	0.951807	0.968349	1	17/99	15.14%	FOSB;EGFR;ETV5;EBF1;PDGFB;CDKN2A;FOXO1;IGF1;CTDSP1;EGR1;ZFY;CREB5;HES4;PRDM1;TCF7L1;POU3F3;DPF3
204	prerank	GO_Biological_Process_2023__Regulation Of Cell Differentiation (GO:0045595)	0.118386	0.535776	0.971857	0.978953	1	7/16	35.24%	APLF;EMP2;DPF3;ID2;RELN;NELL1;EPHA3
205	prerank	GO_Biological_Process_2023__Negative Regulation Of Intracellular Signal Transduction (GO:1902532)	-0.106609	-0.48635	0.987207	0.990762	1	3/15	12.19%	DUSP5;CASP8;PDE3A
206	prerank	GO_Biological_Process_2023__Positive Regulation Of Protein Metabolic Process (GO:0051247)	0.106949	0.480668	0.989879	0.989075	1	14/16	75.69%	FOXO1;NIBAN1;SOX4;NEDD4;APOE;BARD1;PIWIL2;CHRNA7;NDUFA13;PRR16;CLU;BCL3;MSN;RPS4X

## Sheet: SstChodl
	Name	Term	ES	NES	NOM p-val	FDR q-val	FWER p-val	Tag %	Gene %	Lead_genes
0	prerank	GO_Biological_Process_2023__Cytoplasmic Translation (GO:0002181)	-0.669546	-5.376	0	0	0	41/45	26.61%	RPL10A;RPS27A;RPL7A;RPS16;RPL29;RPS27;RPS15;RPL11;RPS5;RPL8;RPLP0;RPS7;RPS28;RPL36AL;RPLP1;RPL10;RPL19;FAU;RPL15;RPL12;RPS13;RPS2;RPS6;RPS15A;UBA52;RPL6;RPS23;RPL17;RPL7;RPS9;RPS14;RPS18;RPL34;RPS8;RPL41;RPL13;RACK1;RPS11;RPLP2;RPL28;RPL27
1	prerank	KEGG_2021_Human__Ribosome	-0.669753	-5.35516	0	0	0	41/45	26.61%	RPL10A;RPS27A;RPL7A;RPS16;RPL29;RPS27;RPS15;RPL11;RPS5;RPL8;RPLP0;RPS7;RPS28;RPL36AL;RPLP1;RPL10;RPL19;FAU;RPL15;RPL12;RPS12;RPS13;RPS2;RPS6;RPS15A;UBA52;RPL6;RPS23;RPL17;RPL7;RPS9;RPS14;RPS18;RPL34;RPS8;RPL41;RPL13;RPS11;RPLP2;RPL28;RPL27
2	prerank	GO_Biological_Process_2023__Translation (GO:0006412)	-0.622028	-5.16853	0	0	0	42/49	26.61%	RPL10A;RPS27A;RPL7A;RPS16;RPL29;RPS27;RPS15;RPL11;RPS5;RPL8;RPLP0;RPS7;RPS28;RPL36AL;RPLP1;EEF1G;RPL10;RPL19;FAU;RPL15;RPL12;RPS13;RPS2;RPS6;RPS15A;UBA52;RPL6;RPS23;RPL17;RPL7;RPS9;RPS14;RPS18;RPL34;RPS8;RPL41;RPL13;RACK1;RPS11;RPLP2;RPL28;RPL27
3	prerank	GO_Biological_Process_2023__Peptide Biosynthetic Process (GO:0043043)	-0.64284	-5.07735	0	0	0	39/44	26.61%	RPL10A;RPS27A;RPL7A;RPS16;RPL29;RPS27;RPS15;RPL11;RPS5;RPL8;RPLP0;RPS7;RPS28;RPL36AL;RPLP1;RPL10;RPL19;FAU;RPL15;RPL12;RPS13;RPS2;RPS6;RPS15A;RPL6;RPS23;RPL17;RPL7;RPS9;RPS14;RPS18;RPL34;RPS8;RPL41;RPL13;RPS11;RPLP2;RPL28;RPL27
4	prerank	GO_Biological_Process_2023__Gene Expression (GO:0010467)	-0.557485	-4.71788	0	0	0	42/53	26.61%	TSPAN15;RPL10A;RPS27A;RPL7A;RPS16;RPL29;RPS27;RPS15;RPL11;RPS5;RPL8;RPLP0;RPS7;RPS28;RPL36AL;DDX39A;RPLP1;RPL10;RPL19;RBPMS;FAU;RPL15;RPL12;RPS13;RPS2;RPS6;RPS15A;RPL6;RPS23;RPL17;RPL7;RPS9;RPS14;RPS18;RPL34;RPS8;RPL41;RPL13;RPS11;RPLP2;RPL28;RPL27
5	prerank	GO_Biological_Process_2023__Macromolecule Biosynthetic Process (GO:0009059)	-0.537562	-4.4282	0	0	0	41/52	26.61%	RPL10A;RPS27A;RPL7A;RPS16;RPL29;RPS27;RPS15;RPL11;RPS5;ST3GAL4;RPL8;RPLP0;RPS7;RPS28;RPL36AL;RPLP1;EEF1G;RPL10;RPL19;FAU;RPL15;RPL12;RPS13;RPS2;RPS6;RPS15A;RPL6;RPS23;RPL17;RPL7;RPS9;RPS14;RPS18;RPL34;RPS8;RPL41;RPL13;RPS11;RPLP2;RPL28;RPL27
6	prerank	KEGG_2021_Human__Coronavirus disease	-0.450867	-3.99218	0	0	0	41/58	26.61%	RPL10A;RPS27A;RPL7A;RPS16;RPL29;RPS27;RPS15;RPL11;RPS5;RPL8;RPLP0;RPS7;RPS28;RPL36AL;RPLP1;RPL10;RPL19;FAU;RPL15;RPL12;RPS12;RPS13;RPS2;RPS6;RPS15A;UBA52;RPL6;RPS23;RPL17;RPL7;RPS9;RPS14;RPS18;RPL34;RPS8;RPL41;RPL13;RPS11;RPLP2;RPL28;RPL27
7	prerank	GO_Cellular_Component_2023__Cytosolic Small Ribosomal Subunit (GO:0022627)	-0.676643	-3.81044	0	0	0	20/22	25.63%	RPS27A;RPS16;RPS27;RPS15;RPS5;RPS7;RPS28;FAU;RPS13;RPS2;RPS6;RPS15A;UBA52;RPS23;RPS9;RPS14;RPS18;RPS8;RACK1;RPS11
8	prerank	GO_Cellular_Component_2023__Small Ribosomal Subunit (GO:0015935)	-0.676643	-3.81044	0	0	0	20/22	25.63%	RPS27A;RPS16;RPS27;RPS15;RPS5;RPS7;RPS28;FAU;RPS13;RPS2;RPS6;RPS15A;UBA52;RPS23;RPS9;RPS14;RPS18;RPS8;RACK1;RPS11
9	prerank	GO_Cellular_Component_2023__Cytosolic Large Ribosomal Subunit (GO:0022625)	-0.657755	-3.71974	0	0	0	21/23	26.61%	RPL10A;RPL7A;RPL29;RPL11;RPL8;RPLP0;RPL36AL;RPLP1;RPL19;RPL15;RPL12;UBA52;RPL6;RPL17;RPL7;RPL34;RPL41;RPL13;RPLP2;RPL28;RPL27
10	prerank	GO_Cellular_Component_2023__Large Ribosomal Subunit (GO:0015934)	-0.657755	-3.71974	0	0	0	21/23	26.61%	RPL10A;RPL7A;RPL29;RPL11;RPL8;RPLP0;RPL36AL;RPLP1;RPL19;RPL15;RPL12;UBA52;RPL6;RPL17;RPL7;RPL34;RPL41;RPL13;RPLP2;RPL28;RPL27
11	prerank	GO_Cellular_Component_2023__Ribosome (GO:0005840)	-0.657529	-3.70915	0	0	0	20/22	26.61%	RPL10A;RPL7A;RPS27;RPL11;RPS5;RPL8;RPS7;RPS28;RPL36AL;RPL19;RPL15;RPS13;RPL6;RPS23;RPL17;RPS9;RPS18;RPL41;RPS11;RPL27
12	prerank	GO_Biological_Process_2023__Ribosome Biogenesis (GO:0042254)	-0.647676	-3.53544	0	0	0	18/20	26.61%	RPS16;RPS27;RPS15;RPL11;RPS5;RPS7;RPS28;RPS13;RPS6;RPS15A;RPS23;RPL7;RPS9;RPS14;PIH1D1;RPS8;RPS11;RPL27
13	prerank	GO_Biological_Process_2023__Ribonucleoprotein Complex Biogenesis (GO:0022613)	-0.601231	-3.20483	0	0	0	16/19	25.63%	RPS16;RPS27;RPS15;RPL11;RPS5;RPS7;RPS28;RPS13;RPS6;RPS15A;RPS23;RPL7;RPS9;RPS14;RPS8;RPS11
14	prerank	GO_Biological_Process_2023__Ribosomal Small Subunit Biogenesis (GO:0042274)	-0.633617	-3.07271	0	0	0	14/16	25.63%	RPS16;RPS27;RPS15;RPS5;RPS7;RPS28;RPS13;RPS6;RPS15A;RPS23;RPS9;RPS14;RPS8;RPS11
15	prerank	GO_Cellular_Component_2023__Small-Subunit Processome (GO:0032040)	-0.633815	-3.06521	0	0	0	14/16	25.63%	RPS27A;RPS16;RPS27;RPS5;RPS7;RPS28;RPS13;RPS6;RPS15A;RPS23;RPS9;RPS14;RPS8;RPS11
16	prerank	GO_Molecular_Function_2023__RNA Binding (GO:0003723)	-0.277396	-3.03275	0	0	0	64/100	35.48%	SERPINH1;RPL10A;RPS27A;RPL7A;RPS16;RPL29;TENT5A;RPS27;SAMSN1;RPS15;RPL11;RPS5;LGALS1;RPL8;RPLP0;RPS7;RPS28;RPL36AL;DDX39A;RPL10;HSPB1;RPL19;RBPMS;FAU;HLA-A;RPL15;RPL12;RPS13;RPS2;RPS6;RPS15A;RPL6;RPS23;NEDD4;RPL17;RPL7;RPS9;HSPE1;RPS14;RPS18;RPL34;RPS8;RPL41;CALR;RPL13;RACK1;RPS11;RPL28;RPL27;ZC3H12D;TUBA1B;HSP90AA1;SLIRP;RPP38;RPS20;PRPF38B;EEF2;PNN;FSCN1;BRCA1;RBM19;UTP20;ERI1;HSPD1
17	prerank	GO_Biological_Process_2023__rRNA Processing (GO:0006364)	-0.581611	-2.7274	0	0.000381922	0.006	14/15	35.09%	RPS16;RPS27;RPS15;RPL11;RPS7;RPS28;RPS6;NEDD4;RPL7;RPS14;PIH1D1;RPL27;UTP20;ERI1
18	prerank	KEGG_2021_Human__Focal adhesion	0.520556	2.61964	0	0.00809191	0.008	19/22	36.70%	RELN;ITGA2;ITGB4;LAMA3;THBS2;ITGB5;EGFR;ITGA6;PDGFD;EGF;COL4A2;SHC4;LAMA2;LAMA4;ITGB8;COL4A1;PDGFRB;PDGFC;ITGA10
19	prerank	KEGG_2021_Human__ECM-receptor interaction	0.549136	2.54789	0	0.00556319	0.011	16/18	36.70%	RELN;FREM2;ITGA2;ITGB4;LAMA3;THBS2;ITGB5;ITGA6;SV2C;CD36;COL4A2;LAMA2;LAMA4;ITGB8;COL4A1;ITGA10
20	prerank	GO_Biological_Process_2023__Adenylate Cyclase-Activating G Protein-Coupled Receptor Signaling Pathway (GO:0007189)	0.548227	2.45608	0	0.00977773	0.027	13/16	27.78%	GHRH;ADGRG7;CALCRL;PTH;DRD3;GPR161;GPR65;PTGER3;ADGRF5;ADGRD1;ADGRL4;ADCY2;ADGRG2
21	prerank	GO_Cellular_Component_2023__Asymmetric Synapse (GO:0032279)	-0.467847	-2.41538	0	0.00237768	0.039	12/18	23.78%	DISC1;INSYN2B;HOMER3;NOS1;RPS27;RPL8;RPLP0;RPL12;RPS13;RPL7;RPS14;RPS18
22	prerank	GO_Cellular_Component_2023__Postsynaptic Density (GO:0014069)	-0.436131	-2.29781	0	0.00515594	0.084	12/19	23.78%	DISC1;INSYN2B;HOMER3;NOS1;RPS27;RPL8;RPLP0;RPL12;RPS13;RPL7;RPS14;RPS18
23	prerank	GO_Biological_Process_2023__Cell-Matrix Adhesion (GO:0007160)	0.482697	2.19355	0.00164745	0.0611951	0.184	16/17	47.22%	ITGA2;ITGB4;ITGB5;ITGAL;ITGA6;HPSE;CD96;FERMT3;ADAMTS9;ECM2;ITGB8;ITGA10;ADAMTS12;PTPRK;TESK2;THSD1
24	prerank	GO_Cellular_Component_2023__Focal Adhesion (GO:0005925)	-0.225175	-2.16337	0.00301205	0.0121591	0.191	35/70	26.61%	MCAM;PTPRC;CDH13;LAYN;LIMS2;RPL10A;RPL7A;RPS16;RPS15;RPS5;RPL8;RPLP0;RPS7;RPLP1;B2M;HSPB1;RPL19;RPL12;RPS13;RPS2;RPL6;RPL17;RPL7;IL16;RPS9;ATP6V0C;RPS14;CD81;RPS18;RPS8;CALR;RPS11;RPLP2;RHOB;RPL27
25	prerank	GO_Biological_Process_2023__Adenylate Cyclase-Modulating G Protein-Coupled Receptor Signaling Pathway (GO:0007188)	0.414532	2.08284	0.00518135	0.103374	0.318	14/21	28.07%	GHRH;ADGRG7;CALCRL;PTH;GPR161;GPR65;PTGER3;ADGRF5;PTH2R;ADGRD1;ADGRL4;ADCY2;ADGRG2;LPAR1
26	prerank	GO_Cellular_Component_2023__Cell-Substrate Junction (GO:0030055)	-0.217693	-2.07685	0.00303951	0.0194185	0.296	35/71	26.61%	MCAM;PTPRC;CDH13;LAYN;LIMS2;RPL10A;RPL7A;RPS16;RPS15;RPS5;RPL8;RPLP0;RPS7;RPLP1;B2M;HSPB1;RPL19;RPL12;RPS13;RPS2;RPL6;RPL17;RPL7;IL16;RPS9;ATP6V0C;RPS14;CD81;RPS18;RPS8;CALR;RPS11;RPLP2;RHOB;RPL27
27	prerank	GO_Biological_Process_2023__Negative Regulation Of Signal Transduction (GO:0009968)	-0.326032	-2.05745	0.00518135	0.0210081	0.327	16/28	25.68%	WIF1;TSPAN15;PTPRC;PRKCQ;SFRP1;KANK1;INPP5D;HHIP;IGFBP5;CRHBP;FGF2;NEDD4;GPC3;CALR;RACK1;TAX1BP3
28	prerank	GO_Molecular_Function_2023__G Protein-Coupled Receptor Activity (GO:0004930)	0.354192	2.03939	0.00327869	0.11649	0.405	18/30	28.07%	ADGRG7;CX3CR1;CALCRL;DRD3;GPR161;NPFFR1;GPR65;CASR;LGR5;ADGRF5;PTH2R;LTB4R;C5AR1;ADGRD1;C5AR2;ADGRL4;ADGRG2;LPAR1
29	prerank	KEGG_2021_Human__Axon guidance	-0.34301	-2.01646	0.00552486	0.0257388	0.387	11/23	17.25%	SEMA3D;SLIT2;BMP7;WNT5A;SEMA3E;SEMA3B;NTNG1;SEMA5A;SLIT3;EFNA1;EPHA3
30	prerank	GO_Biological_Process_2023__Axonogenesis (GO:0007409)	-0.317913	-1.99726	0.00265957	0.0273412	0.415	17/27	30.21%	SEMA3D;SLIT2;WNT5A;SEMA3E;PRKCQ;SEMA3B;NTNG1;SEMA5A;PTPRO;EFNA1;EPHA3;LRTM1;SEMA6D;CCK;SCN1B;HSP90AA1;CNTN6
31	prerank	GO_Cellular_Component_2023__Endoplasmic Reticulum Membrane (GO:0005789)	-0.252764	-1.98615	0.00877193	0.0277628	0.43	27/44	34.16%	OCA2;RHBDF2;LPCAT2;CYP39A1;HSD11B1;SCD;HLA-B;RPS27A;PIGA;CFTR;IKBIP;HLA-A;TBXAS1;UBA52;INSIG1;PIGC;CALR;DHRS3;MGST2;MSMO1;GRIN3A;HSD17B12;BAX;SREBF1;GPAT3;SVIP;TMEM38B
32	prerank	KEGG_2021_Human__PI3K-Akt signaling pathway	0.289805	1.90268	0.00606061	0.256918	0.704	25/41	36.70%	RELN;ITGA2;ITGB4;LAMA3;THBS2;ANGPT1;ITGB5;EGFR;ITGA6;PDGFD;IL7;NR4A1;LPAR1;EGF;COL4A2;NGF;CREB5;LAMA2;LAMA4;ITGB8;COL4A1;CSF3R;PDGFRB;PDGFC;ITGA10
33	prerank	GO_Biological_Process_2023__Neuron Projection Guidance (GO:0097485)	-0.31944	-1.87179	0.0104712	0.051323	0.617	13/23	25.49%	SEMA3D;SLIT2;WNT5A;SEMA3E;PRKCQ;SEMA3B;SEMA5A;PTPRO;EFNA1;EPHA3;LRTM1;SEMA6D;SCN1B
34	prerank	GO_Molecular_Function_2023__Metal Ion Binding (GO:0046872)	0.24837	1.86241	0.00903614	0.284987	0.784	40/57	49.66%	ACVR1C;SMOC2;APOE;CASR;SPARCL1;S100B;CDH23;RGN;CALB1;SYT17;EYA2;CALB2;S100A13;CPS1;ENPP2;FBLN1;PRSS3;MAP3K20;AOAH;IGFBP3;ADCY2;MAP3K5;SCIN;RASGRP1;LCP1;CSGALNACT1;RYR1;CDH12;ADGRV1;CDH9;CDH6;CDH8;GSN;CAPN3;CDH22;EFCAB11;SYT9;CDHR3;NOL3;HPCAL1
35	prerank	GO_Cellular_Component_2023__Intracellular Non-Membrane-Bounded Organelle (GO:0043232)	-0.181384	-1.86081	0.00638978	0.0524714	0.633	47/86	35.09%	TXK;TEC;LPCAT2;ANKFN1;KANK1;NOS1;SCD;SHROOM3;RPS27A;RPL7A;RPS27;RPL11;RPS5;RPS7;RPL36AL;GABRG3;HSPB1;RPL19;RPL15;RPS13;RPS2;RPS6;RPS23;NEDD4;RPL17;RPL7;RPS9;RPS14;KLF6;RPS18;RPL34;PIH1D1;TUBB2A;RPL13;DHRS3;RPS11;RPL27;GAPDH;RPP38;SHLD1;FSCN1;CLU;BRCA1;RBM19;RNF213;UTP20;ERI1
36	prerank	GO_Molecular_Function_2023__Calcium Ion Binding (GO:0005509)	0.279274	1.83799	0.00946372	0.293332	0.819	31/42	49.66%	SMOC2;CASR;SPARCL1;S100B;CDH23;RGN;CALB1;SYT17;CALB2;S100A13;ENPP2;FBLN1;PRSS3;AOAH;SCIN;RASGRP1;LCP1;RYR1;CDH12;ADGRV1;CDH9;CDH6;CDH8;GSN;CAPN3;CDH22;EFCAB11;SYT9;CDHR3;NOL3;HPCAL1
37	prerank	GO_Biological_Process_2023__Central Nervous System Development (GO:0007417)	0.321856	1.81813	0.0114379	0.296467	0.841	21/29	40.94%	SOX9;RELN;CX3CR1;UGT8;CHD7;NFIB;PCDH18;S100B;SMO;CA10;C3;APOD;SCIN;PBX3;CNTN5;COL4A1;PDGFC;GSN;PTPRZ1;ASIC2;POU6F2
38	prerank	KEGG_2021_Human__Parkinson disease	-0.383943	-1.79556	0.0138889	0.0722679	0.744	11/16	30.26%	RPS27A;MAOA;CYCS;UBA52;TUBA1A;TUBA1C;TUBB2A;ATP5F1E;TUBB2B;TUBA1B;BAX
39	prerank	KEGG_2021_Human__Estrogen signaling pathway	0.39846	1.7892	0.0133333	0.321286	0.881	14/17	46.20%	HSPA6;KRT18;HSPA1B;EGFR;ADCY2;FOS;HSPA1A;SHC4;CREB5;PRKCD;JUN;FKBP5;ESR1;OPRM1
40	prerank	GO_Biological_Process_2023__Negative Regulation Of Apoptotic Process (GO:0043066)	0.248753	1.77142	0.0190779	0.328987	0.903	31/51	40.30%	SOX9;ANGPTL4;MTRNR2L1;CX3CR1;CD74;HCLS1;MTRNR2L8;APOE;NUPR1;KRT18;ANGPT1;HSPA1B;EGFR;MTRNR2L12;BAG3;HCK;PRKCH;AXL;IL7;YAP1;TOX3;NOTCH2;HSPA1A;NGF;GREM1;PRKCD;CRYAB;ASCL1;ERBB3;PTPRZ1;CAPN3
41	prerank	GO_Biological_Process_2023__Negative Regulation Of Protein Phosphorylation (GO:0001933)	-0.312203	-1.76084	0.0191847	0.0838373	0.806	9/21	16.37%	SLIT2;NIBAN1;GSTP1;PTPRC;SFRP1;PLPP3;CAMK2N2;SAMSN1;HSPB1
42	prerank	GO_Molecular_Function_2023__mRNA Binding (GO:0003729)	-0.349926	-1.76049	0.0175	0.0813229	0.806	11/17	28.51%	RPS5;RPS7;RBPMS;RPS13;RPS2;RPL7;RPS14;RPL41;CALR;ZC3H12D;CARHSP1
43	prerank	KEGG_2021_Human__Amyotrophic lateral sclerosis	-0.32225	-1.75679	0.0144928	0.080224	0.811	18/21	51.51%	GPX3;NOS1;ERBB4;CYCS;GABARAP;TUBA1A;TUBA1C;TUBB2A;ATP5F1E;TUBB2B;TUBA1B;BAX;NDUFC2;NDUFA3;BID;GABARAPL2;NDUFB7;NUP43
44	prerank	GO_Biological_Process_2023__Nervous System Development (GO:0007399)	0.233581	1.75026	0.0193452	0.339782	0.924	34/55	41.76%	PLXND1;RELN;UGT8;ACVR1C;IGF2BP2;INHBA;CHD7;GFRA1;S100B;EGFR;ZEB2;SMO;AXL;FZD5;SCIN;KIRREL3;FAT4;LPAR1;NOTCH2;ST8SIA4;SDK1;CABLES1;NINJ2;IGF2BP3;PDGFC;ASCL1;ADGRV1;ERBB3;GSN;PTPRZ1;ASIC2;POU6F2;ALDH1A2;PLPPR1
45	prerank	KEGG_2021_Human__Rap1 signaling pathway	0.340879	1.74593	0.029703	0.323098	0.927	15/22	37.67%	ANGPT1;ITGAL;EGFR;SKAP1;PDGFD;PRKD1;LCP2;ADCY2;LPAR1;EGF;FYB1;NGF;PDGFRB;PDGFC;RAPGEF3
46	prerank	GO_Biological_Process_2023__Cellular Response To Organonitrogen Compound (GO:0071417)	-0.350251	-1.74346	0.0153061	0.0838938	0.829	8/17	15.64%	SLIT2;P2RY6;SFRP1;PDE3A;IGFBP5;GLRA2;CFTR;CRHBP
47	prerank	KEGG_2021_Human__Epstein-Barr virus infection	-0.314258	-1.73759	0.00936768	0.0839393	0.839	21/22	63.30%	HLA-B;B2M;HLA-A;CYCS;NEDD4;CALR;HDAC1;BAX;IRAK1;IRAK4;BID;BLNK;LYN;JAK3;CD247;IRF3;IKBKE;ENTPD1;JUN;PLCG2;RELB
48	prerank	GO_Biological_Process_2023__Proteolysis (GO:0006508)	0.328024	1.72213	0.0295567	0.344985	0.947	18/24	44.35%	ADAMTS7;MME;ADAMTS2;ADAMTS19;CPM;PAPPA;ADAMTS20;PRSS48;PRSS3;ADAM33;TLL1;FOLH1;ADAMTS9;ADGRV1;ADAMTS12;CAPN3;PLAT;PAPPA2
49	prerank	GO_Biological_Process_2023__Regulation Of Protein Kinase B Signaling (GO:0051896)	0.354461	1.71509	0.0301003	0.33632	0.953	12/20	29.92%	CX3CR1;DRD3;HCLS1;CHI3L1;ANGPT1;EGFR;HPSE;AXL;PPARA;HYAL2;EGF;BANK1
50	prerank	GO_Molecular_Function_2023__Zinc Ion Binding (GO:0008270)	0.308262	1.70781	0.0282392	0.328793	0.962	16/26	35.43%	MME;BLM;S100B;PAPPA;RGN;CALB1;S100A13;MT2A;ENPP2;GLI2;SLC30A8;ADAM33;RASGRP1;CA2;ZFPM2;DPF3
51	prerank	GO_Cellular_Component_2023__Collagen-Containing Extracellular Matrix (GO:0062023)	0.227699	1.69337	0.0333839	0.334859	0.968	30/55	36.01%	COL11A1;ANGPTL4;FREM2;EFEMP1;COL27A1;SMOC2;LAMA3;THBS2;APOE;VCAN;ANGPT1;ADAMTS20;LTBP2;SERPINE1;COL25A1;IL7;MATN1;FBLN1;EDIL3;COL21A1;FBN2;ADAMTS9;PXDN;COL4A2;GREM1;IGFBP7;LAMA2;LAMA4;COL5A3;COL4A1
52	prerank	GO_Molecular_Function_2023__Receptor Ligand Activity (GO:0048018)	-0.236604	-1.68269	0.0354223	0.107665	0.897	16/35	23.64%	SEMA3D;SST;BMP7;WNT5A;VGF;SEMA3E;SEMA3B;BMP6;PGLYRP1;SEMA5A;FGF2;VEGFB;IL16;FGF7;SEMA6D;CCK
53	prerank	GO_Cellular_Component_2023__Mitochondrial Membrane (GO:0031966)	-0.2805	-1.68134	0.0332481	0.105274	0.899	23/27	54.82%	RPS27A;MAOA;CYCS;ATP5ME;UBA52;ATP5F1E;BAX;CLU;TIGAR;SLC44A2;HSPD1;SLC25A21;OMA1;NDUFC2;RAB32;NDUFA3;BID;SLC25A20;KMO;NDUFB7;SLC8B1;EFHD1;IKBKE
54	prerank	KEGG_2021_Human__Human papillomavirus infection	0.26848	1.67591	0.0271084	0.350188	0.974	21/36	36.70%	RELN;ITGA2;MX2;FZD8;ITGB4;LAMA3;THBS2;ITGB5;EGFR;ITGA6;FZD5;EGF;NOTCH2;COL4A2;CREB5;LAMA2;LAMA4;ITGB8;COL4A1;PDGFRB;ITGA10
55	prerank	KEGG_2021_Human__Neuroactive ligand-receptor interaction	-0.203556	-1.66837	0.0161725	0.109303	0.914	22/51	23.73%	ADRA1D;GALR1;P2RY6;SST;BDKRB2;CORT;GPR156;PTGFR;TAC1;HCRTR2;P2RY14;CHRM2;ADRA1A;GLRA2;GABRG3;GRM3;PRLR;GABRG1;TACR1;PRLHR;CCK;EDNRA
56	prerank	KEGG_2021_Human__Regulation of actin cytoskeleton	0.292966	1.64004	0.0383387	0.402825	0.985	19/28	42.25%	ITGA2;EZR;ITGB4;DIAPH3;ITGB5;ITGAL;EGFR;ITGA6;PDGFD;SCIN;LPAR1;EGF;ITGB8;PDGFRB;PDGFC;ITGA10;MSN;GSN;CFL2
57	prerank	GO_Biological_Process_2023__Positive Regulation Of ERK1 And ERK2 Cascade (GO:0070374)	0.302385	1.6331	0.0408805	0.396552	0.985	16/25	36.65%	CD74;HTR2C;APOE;CHI3L1;ANGPT1;EGFR;ROR1;CCL5;PDGFD;C5AR1;FSHR;RASGRP1;NOTCH2;CD36;PDGFRB;PDGFC
58	prerank	GO_Biological_Process_2023__Regulation Of Phosphatidylinositol 3-Kinase Signaling (GO:0014066)	0.375898	1.63164	0.031457	0.382021	0.988	12/16	39.86%	SOX9;HCLS1;EGFR;ROR1;CCL5;PDGFD;FSHR;EGF;PDGFRB;PDGFC;RAPGEF3;ERBB3
59	prerank	GO_Biological_Process_2023__Cellular Response To Cytokine Stimulus (GO:0071345)	0.282087	1.6236	0.0280528	0.380848	0.991	12/29	19.01%	SOX9;ADAMTS7;MME;HCLS1;STAT5A;CHI3L1;CCL5;HCK;AXL;MT2A;TRIM6;IL7
60	prerank	GO_Biological_Process_2023__Positive Regulation Of GTPase Activity (GO:0043547)	0.297303	1.62036	0.04	0.370753	0.991	21/26	52.29%	GPR65;ITGA6;CCL5;ARHGAP25;PREX2;RASGEF1B;RASGRP1;ARHGEF26;RAPGEF3;RASGEF1C;DOCK10;GMIP;EZH2;DOCK8;RGS10;RGS6;BCAR3;ARHGAP27;RASGRF2;RGS8;ARHGEF10
61	prerank	GO_Biological_Process_2023__Positive Regulation Of Hydrolase Activity (GO:0051345)	0.339393	1.61368	0.0454545	0.367332	0.992	16/19	49.90%	ITGA6;CCL5;PREX2;RASGEF1B;RASGRP1;RAPGEF3;RASGEF1C;DOCK10;EZH2;DOCK8;RGS10;RGS6;BCAR3;ARHGAP27;RASGRF2;RGS8
62	prerank	GO_Biological_Process_2023__Negative Regulation Of Multicellular Organismal Process (GO:0051241)	0.329257	1.60989	0.0514096	0.359195	0.992	8/20	12.28%	GJA1;SOX9;ACVR1C;IL15;NFIB;ZNF423;EGFR;ALDH1A1
63	prerank	GO_Biological_Process_2023__Protein Stabilization (GO:0050821)	-0.289178	-1.60748	0.0473815	0.14204	0.958	15/22	35.48%	SOX4;PLPP3;RPL11;RPS7;TBL1X;EFNA1;RPL17;PIH1D1;CALR;GAPDH;HSP90AA1;CREBL2;PTGES3;CLU;HSPD1
64	prerank	GO_Cellular_Component_2023__Organelle Inner Membrane (GO:0019866)	-0.343626	-1.60545	0.0509709	0.139934	0.961	14/16	50.93%	CYCS;ATP5ME;ATP5F1E;CLU;HSPD1;SLC25A21;OMA1;NDUFC2;NDUFA3;DPY19L1;SLC25A20;NDUFB7;SLC8B1;EFHD1
65	prerank	GO_Biological_Process_2023__Integrin-Mediated Signaling Pathway (GO:0007229)	0.353228	1.5986	0.0322004	0.365747	0.992	12/17	36.70%	ITGA2;ITGB4;ITGB5;ITGAL;ITGA6;HCK;FERMT3;FBLN1;PRKD1;FYB1;ITGB8;ITGA10
66	prerank	GO_Molecular_Function_2023__Amyloid-Beta Binding (GO:0001540)	0.368179	1.58526	0.0465517	0.37743	0.993	9/15	29.73%	MSR1;CD74;ITGA2;BCHE;APOE;COL25A1;FZD5;ITM2A;CD36
67	prerank	GO_Biological_Process_2023__Sensory Perception Of Sound (GO:0007605)	0.348225	1.55597	0.0614035	0.418687	0.997	12/16	42.88%	COL11A1;LOXHD1;SLC26A5;CDH23;ROR1;CDC14A;CEMIP;WHRN;PCDH15;MYH7B;MYO3B;RIPOR2
68	prerank	GO_Cellular_Component_2023__Actin Cytoskeleton (GO:0015629)	0.237747	1.53937	0.0653266	0.437874	0.998	27/37	52.14%	EZR;DIAPH3;HCK;AXL;FAM107A;FERMT3;TRIOBP;ARHGAP6;CDC42EP4;SCIN;LCP1;FYB1;ARSJ;PSTPIP2;RAPGEF3;TPM2;AMOT;GSN;CFL2;CLIC4;LIMA1;SH3PXD2B;NEB;WIPF1;NOL3;MYO1B;NTN1
69	prerank	GO_Biological_Process_2023__Calcium Ion Homeostasis (GO:0055074)	0.334021	1.53496	0.0661017	0.433407	0.998	7/17	13.16%	SLC24A4;DRD3;HTR2C;CASR;RGN;DRD4;CCL5
70	prerank	GO_Biological_Process_2023__Intracellular Calcium Ion Homeostasis (GO:0006874)	0.304595	1.53087	0.0693069	0.427986	0.999	8/21	13.16%	SLC24A4;DRD3;HTR2C;CASR;CDH23;RGN;DRD4;CCL5
71	prerank	GO_Biological_Process_2023__Potassium Ion Transmembrane Transport (GO:0071805)	0.346911	1.52956	0.0687161	0.417837	0.999	12/15	45.86%	SLC24A4;KCNH8;SLC1A3;KCNE4;ATP1A2;SLC24A1;KCNS3;KCNQ5;KCNK6;SLC9A2;SLC24A2;LRRC38
72	prerank	GO_Biological_Process_2023__Cell-Cell Adhesion Via Plasma-Membrane Adhesion Molecules (GO:0098742)	0.298151	1.52836	0.0639731	0.407243	0.999	15/22	41.96%	CDH23;ITGAL;ALCAM;IGSF21;GRID2;ESAM;FGFRL1;KIRREL3;FAT4;SDK1;CDH12;CDH9;CDH6;CDH8;CDH22
73	prerank	GO_Cellular_Component_2023__Microtubule Cytoskeleton (GO:0015630)	-0.286202	-1.51982	0.0541872	0.20339	0.989	12/20	28.36%	DISC1;ANKFN1;KLHL4;CRHBP;GABRG3;TUBA1A;TUBA1C;TUBB2A;TUBB2B;GAPDH;TUBA1B;KIF6
74	prerank	GO_Cellular_Component_2023__Mitochondrial Inner Membrane (GO:0005743)	-0.333794	-1.51114	0.0738095	0.20619	0.99	13/15	50.93%	CYCS;ATP5ME;ATP5F1E;CLU;HSPD1;SLC25A21;OMA1;NDUFC2;NDUFA3;SLC25A20;NDUFB7;SLC8B1;EFHD1
75	prerank	GO_Biological_Process_2023__Positive Regulation Of Wnt Signaling Pathway (GO:0030177)	-0.286687	-1.50002	0.0755208	0.211031	0.991	10/20	21.93%	DISC1;SOX4;SFRP1;KANK1;GPC5;SEMA5A;TBL1X;LYPD6;GPC3;ATP6V0C
76	prerank	KEGG_2021_Human__Human immunodeficiency virus 1 infection	-0.280847	-1.4922	0.0676329	0.213523	0.992	18/20	60.53%	HLA-B;TRIM5;B2M;HLA-A;CYCS;CALR;BAX;IRAK1;PTK2B;LIMK2;IRAK4;BID;CD247;IRF3;GNB4;CFL2;JUN;PLCG2
77	prerank	GO_Molecular_Function_2023__Endopeptidase Activity (GO:0004175)	0.297046	1.48765	0.0986159	0.474735	0.999	12/22	29.04%	ADAMTS7;MME;ADAMTS2;ADAMTS19;PAPPA;ADAMTS20;PRSS48;PRSS3;ADAM33;TLL1;USP9Y;ADAMTS9
78	prerank	GO_Cellular_Component_2023__Secretory Granule Membrane (GO:0030667)	0.272305	1.47218	0.0756844	0.494955	1	13/26	29.78%	RAB37;MME;TMC6;CD109;ITGAL;MOXD1;CD33;C5AR1;MGAM;SLC30A8;MGST1;CD36;SLC11A1
79	prerank	GO_Biological_Process_2023__Regulation Of Cell Migration (GO:0030334)	-0.179758	-1.47182	0.0714286	0.226906	0.995	22/50	26.75%	SEMA3D;SLIT2;SST;CORT;DACH1;SEMA3E;SFRP1;KANK1;SEMA3B;CDH13;NTNG1;IGFBP5;SEMA5A;FGF2;ERBB4;FGF7;SEMA6D;MITF;RACK1;PLEKHG3;RHOB;TMEFF2
80	prerank	GO_Biological_Process_2023__T Cell Receptor Signaling Pathway (GO:0050852)	-0.306624	-1.4599	0.0823529	0.234391	0.996	7/16	17.45%	TXK;TEC;PTPRC;INPP5D;BTNL9;ICOSLG;HLA-A
81	prerank	GO_Biological_Process_2023__Positive Regulation Of Canonical Wnt Signaling Pathway (GO:0090263)	-0.305718	-1.45112	0.101695	0.23854	0.997	8/16	20.32%	SOX4;SFRP1;KANK1;GPC5;SEMA5A;TBL1X;LYPD6;GPC3
82	prerank	KEGG_2021_Human__Proteoglycans in cancer	0.267935	1.44498	0.0923318	0.543552	1	10/25	18.91%	ITGA2;EZR;HCLS1;HPSE2;FZD8;ITGB5;EGFR;SMO;HPSE;FZD5
83	prerank	GO_Molecular_Function_2023__Transition Metal Ion Binding (GO:0046914)	0.223204	1.42891	0.0821018	0.567845	1	21/38	37.57%	MME;BLM;S100B;PAPPA;RGN;MOXD1;CALB1;S100A13;MT2A;ENPP2;GLI2;SLC30A8;ADAM33;AOX1;ADCY2;RASGRP1;DOHH;CA2;ZFPM2;DPF3;B4GALT1
84	prerank	GO_Molecular_Function_2023__Metalloendopeptidase Activity (GO:0004222)	0.321456	1.42125	0.124343	0.558418	1	6/16	10.23%	ADAMTS7;MME;ADAMTS2;ADAMTS19;PAPPA;ADAMTS20
85	prerank	GO_Molecular_Function_2023__Metallopeptidase Activity (GO:0008237)	0.321456	1.42125	0.124343	0.558418	1	6/16	10.23%	ADAMTS7;MME;ADAMTS2;ADAMTS19;PAPPA;ADAMTS20
86	prerank	GO_Biological_Process_2023__External Encapsulating Structure Organization (GO:0045229)	0.277143	1.41828	0.131012	0.551656	1	15/23	39.81%	COL11A1;ADAMTS7;HPSE2;ADAMTS2;ADAMTS19;SMOC2;ADAMTS20;MATN1;ADAMTS9;ECM2;PXDN;COL4A2;COL5A3;COL4A1;ADAMTS12
87	prerank	KEGG_2021_Human__cGMP-PKG signaling pathway	-0.281553	-1.4037	0.105991	0.28656	0.997	7/17	15.74%	ADRA1D;BDKRB2;PRKG1;PDE3A;ADRA1A;KCNMB2;PDE5A
88	prerank	GO_Biological_Process_2023__Positive Regulation Of Phosphorylation (GO:0042327)	0.236605	1.39702	0.0992	0.589337	1	12/32	19.74%	SOX9;RELN;CD74;ANGPT1;EGFR;ROR1;ITGA6;DRD4;CCL5;AXL;FAXDC2;C3
89	prerank	GO_Biological_Process_2023__Potassium Ion Transport (GO:0006813)	0.314804	1.39635	0.109259	0.577584	1	12/16	45.86%	SLC24A4;KCNH8;KCNMB1;SLC1A3;ATP1A2;SLC24A1;KCNS3;KCNQ5;KCNK6;SLC9A2;SLC24A2;LRRC38
90	prerank	KEGG_2021_Human__MAPK signaling pathway	0.232542	1.39549	0.111465	0.566871	1	20/33	40.89%	HSPA6;MAP3K8;ANGPT1;HSPA1B;EGFR;NFATC1;PDGFD;MAP3K20;NR4A1;MAP3K5;RASGRP1;EGF;FOS;HSPA1A;NGF;PDGFRB;PDGFC;RELB;ERBB3;JUN
91	prerank	KEGG_2021_Human__Pathways of neurodegeneration	-0.222364	-1.39073	0.109694	0.295935	0.998	22/29	50.78%	GPX3;WNT5A;NOS1;RPS27A;CYCS;GABARAP;UBA52;TUBA1A;TUBA1C;TUBB2A;ATP5F1E;TUBB2B;TUBA1B;BAX;WNT2B;NDUFC2;NDUFA3;BID;CHRNA7;GABARAPL2;CHRM5;NDUFB7
92	prerank	KEGG_2021_Human__Wnt signaling pathway	0.282057	1.38293	0.110155	0.583225	1	9/20	21.05%	FZD8;NFATC1;RSPO2;TLE2;ROR1;LGR5;VANGL2;FZD5;CTBP2
93	prerank	GO_Biological_Process_2023__Axon Guidance (GO:0007411)	-0.214962	-1.38276	0.117166	0.299275	0.999	11/28	19.10%	SEMA3D;SLIT2;WNT5A;SEMA3E;PRKCQ;SEMA3B;SEMA5A;PTPRO;EFNA1;EPHA3;LRTM1
94	prerank	GO_Biological_Process_2023__Positive Regulation Of Epithelial Cell Proliferation (GO:0050679)	-0.247144	-1.37499	0.106329	0.303287	0.999	10/22	21.54%	PROX1;PKHD1;WNT5A;SFRP1;CDH13;BMP6;SEMA5A;FGF2;VEGFB;FGF7
95	prerank	GO_Biological_Process_2023__Organic Substance Transport (GO:0071702)	0.290069	1.35556	0.122549	0.637436	1	18/18	71.25%	TXNIP;CALCRL;CDH23;SLCO2B1;CCL5;ABCA8;SLCO1A2;SLC24A1;RYR1;RYR3;ARRDC3;SLC19A1;CUBN;CHRNA7;DISP1;CLU;GRIN3A;CLN8
96	prerank	GO_Biological_Process_2023__Sensory Perception Of Mechanical Stimulus (GO:0050954)	0.294088	1.3552	0.129433	0.625057	1	12/17	42.88%	COL11A1;LOXHD1;SLC26A5;CDH23;ROR1;CDC14A;CEMIP;WHRN;PCDH15;MYH7B;MYO3B;RIPOR2
97	prerank	GO_Biological_Process_2023__Negative Regulation Of Cell Migration (GO:0030336)	-0.262296	-1.35278	0.116456	0.324781	0.999	11/19	29.34%	SLIT2;DACH1;SFRP1;KANK1;IGFBP5;FGF2;MITF;CALR;RHOB;TMEFF2;HDAC1
98	prerank	GO_Biological_Process_2023__Negative Regulation Of Programmed Cell Death (GO:0043069)	0.212586	1.3405	0.133441	0.6467	1	13/37	19.01%	SOX9;ANGPTL4;CD74;NUPR1;KRT18;ANGPT1;HSPA1B;SLC7A11;EGFR;BAG3;HCK;AXL;IL7
99	prerank	GO_Biological_Process_2023__DNA Damage Response (GO:0006974)	-0.231496	-1.33853	0.147268	0.338101	0.999	22/24	66.03%	BACH1;RPA3;BAX;SHLD1;FSCN1;MCM9;BRCA1;TIGAR;ACER2;TNFSF13B;RAD51B;MACROD1;BID;RFC3;LYN;NABP1;CHEK2;IRF3;IKBKE;BCL6;APLF;PRKCD
100	prerank	GO_Molecular_Function_2023__ATP Binding (GO:0005524)	0.289086	1.3342	0.131261	0.648633	1	18/18	71.35%	BLM;HSPA1B;DAPK2;MAP3K20;ATP1A2;MAP3K5;HSPA1A;RYR1;BMPR1B;NLRP3;PIM1;ABCB1;MYO1B;ENPP1;TRPV1;P2RX7;HSP90AA1;ATP7A
101	prerank	GO_Biological_Process_2023__Extracellular Structure Organization (GO:0043062)	0.251637	1.32506	0.164745	0.659167	1	14/24	36.01%	COL11A1;ADAMTS7;HPSE2;ADAMTS2;ADAMTS19;SMOC2;ADAMTS20;MATN1;ADAMTS9;ECM2;PXDN;COL4A2;COL5A3;COL4A1
102	prerank	GO_Biological_Process_2023__Regulation Of ERK1 And ERK2 Cascade (GO:0070372)	0.222124	1.32396	0.16129	0.649178	1	19/33	38.11%	CD74;EZR;HTR2C;APOE;CHI3L1;ANGPT1;EGFR;ROR1;CCL5;PDGFD;C5AR1;FBLN1;FSHR;RASGRP1;NOTCH2;CD36;PDGFRB;PDGFC;CNKSR3
103	prerank	GO_Biological_Process_2023__Phospholipase C-activating G Protein-Coupled Receptor Signaling Pathway (GO:0007200)	0.272933	1.31809	0.141903	0.65066	1	9/20	21.93%	CX3CR1;DRD3;GPR65;HTR2C;PTGER3;GPR139;LTB4R;C5AR1;C5AR2
104	prerank	GO_Cellular_Component_2023__Nucleolus (GO:0005730)	-0.162431	-1.31237	0.164804	0.368022	1	22/51	26.61%	TXK;SCD;RPS27A;RPL7A;RPL11;RPS7;GABRG3;RPL19;RPS13;RPS2;RPS6;NEDD4;RPL17;RPL7;RPS9;RPS14;KLF6;RPL34;PIH1D1;RPL13;RPS11;RPL27
105	prerank	KEGG_2021_Human__Ras signaling pathway	0.274293	1.30894	0.171901	0.660617	1	14/19	48.44%	PLAAT3;ANGPT1;EGFR;PDGFD;RASGRP1;EGF;SHC4;NGF;PDGFRB;PDGFC;PLCG2;GNB4;PLCE1;RASGRF2
106	prerank	GO_Biological_Process_2023__Regulation Of GTPase Activity (GO:0043087)	0.240342	1.30318	0.172358	0.663143	1	19/26	49.90%	PLXND1;ITGA6;CCL5;PREX2;RASGEF1B;RASGRP1;RAPGEF3;RASGEF1C;DOCK10;GMIP;SH3BP4;EZH2;DOCK8;RGS10;RGS6;BCAR3;ARHGAP27;RASGRF2;RGS8
107	prerank	GO_Biological_Process_2023__Antigen Receptor-Mediated Signaling Pathway (GO:0050851)	-0.257072	-1.302	0.17233	0.376211	1	9/19	24.66%	TXK;TEC;PTPRC;INPP5D;BTNL9;ICOSLG;HLA-A;SH2B2;TRBC2
108	prerank	GO_Biological_Process_2023__Positive Regulation Of Endothelial Cell Migration (GO:0010595)	-0.26552	-1.29877	0.144893	0.374049	1	9/17	26.22%	PROX1;WNT5A;PLPP3;SEMA5A;HSPB1;FGF2;RIN2;CALR;RHOB
109	prerank	GO_Biological_Process_2023__Negative Regulation Of Cell Growth (GO:0030308)	0.277846	1.29274	0.183051	0.678047	1	6/18	11.21%	GJA1;MSX1;RERG;INHBA;HSPA1B;DCC
110	prerank	GO_Biological_Process_2023__Chromatin Organization (GO:0006325)	0.291296	1.28756	0.189003	0.679143	1	11/16	45.91%	SOX9;CECR2;CHD7;SATB2;PADI2;PHF19;DPF3;ESR1;EZH2;ACTL6A;TCF7L1
111	prerank	GO_Biological_Process_2023__Extracellular Matrix Organization (GO:0030198)	0.214413	1.28634	0.194079	0.670174	1	20/34	39.91%	COL11A1;ADAMTS7;HPSE2;ADAMTS2;ADAMTS19;COL27A1;SMOC2;ADAMTS20;MATN1;TLL1;LCP1;ADAMTS9;ECM2;PXDN;COL4A2;GREM1;COL5A3;COL4A1;ADAMTS12;GSN
112	prerank	GO_Molecular_Function_2023__Sequence-Specific DNA Binding (GO:0043565)	0.17542	1.27924	0.165891	0.676826	1	36/52	55.21%	SOX9;MSX1;NR2F2;ERG;ATF3;NFIB;ZNF423;PRDM1;NFATC1;ETV5;GLI2;PPARA;CEBPD;NR4A1;FOXP2;FOS;MAFF;RARB;CREB5;ZFY;ASCL1;NLRP3;RORB;BCL6;JUN;ESR1;ESRRB;TCF7L1;IRF3;ARID5A;ELF1;ELK3;POU3F4;ERF;ZNF274;PPARG
113	prerank	GO_Biological_Process_2023__Positive Regulation Of DNA-templated Transcription (GO:0045893)	0.131477	1.27574	0.188047	0.673497	1	55/112	40.89%	SOX9;CD74;BLM;PTH;HCLS1;STAT5A;APOE;NR2F2;INHBA;ERG;ATF3;NFIB;ZNF423;EGFR;NFATC1;ST18;ITGA6;SKAP1;ZEB2;ETV5;SATB2;FZD5;GLI2;YAP1;CTBP2;ADIRF;PPARA;PRKD1;SP100;NR4A1;TOX3;SFR1;MAP3K5;TP63;HYAL2;EGF;FOS;SLC11A1;MAFF;LHX2;RARB;NFIA;CREB5;GREM1;IER2;ZFY;ZFPM2;BMPR1B;RELB;ASCL1;NLRP3;RORB;CAPN3;ASIC2;JUN
114	prerank	GO_Cellular_Component_2023__Neuron Projection (GO:0043005)	0.173518	1.2731	0.182946	0.668206	1	15/54	15.84%	GABRA6;RELN;CX3CR1;MME;PENK;HTR2C;APOE;SLC1A3;CALB1;ALDH1A1;DRD4;CALB2;ALCAM;HEPACAM;SMO
115	prerank	GO_Biological_Process_2023__Cell Junction Assembly (GO:0034329)	0.291283	1.27274	0.173913	0.658131	1	11/15	47.37%	PLXND1;ITGA6;FZD5;KIRREL3;SDK1;CDH12;CDH9;CDH6;CDH8;CDH22;CDHR3
116	prerank	GO_Biological_Process_2023__Hemopoiesis (GO:0030097)	-0.274892	-1.27087	0.191344	0.409599	1	12/15	50.34%	WNT5A;MEIS1;PTPRC;SFRP1;TOX;FUT10;WNT2B;RUNX2;TGFB2;LYN;RUNX1;TGFBR3
117	prerank	GO_Biological_Process_2023__Metal Ion Transport (GO:0030001)	0.27123	1.26756	0.178571	0.659491	1	11/18	39.96%	CALCRL;KCNMB1;CDH23;CCL5;ATP1A2;SLC24A1;SLC11A1;KCNS3;RYR1;RYR3;KCNK6
118	prerank	GO_Molecular_Function_2023__Protein Serine/Threonine Kinase Activity (GO:0004674)	0.221835	1.26754	0.193493	0.649087	1	18/28	45.71%	ACVR1C;MAP3K8;EGFR;STK33;DAPK2;PRKCH;MAP3K20;MAPK4;PRKD1;STK32B;MAP3K5;LRRK1;PRKCD;BMPR1B;MYO3B;IKBKE;TESK2;PIM1
119	prerank	GO_Biological_Process_2023__Positive Regulation Of Cell Population Proliferation (GO:0008284)	-0.140885	-1.26331	0.160221	0.414112	1	12/61	8.24%	ADRA1D;PROX1;PKHD1;WNT5A;PTGFR;MEIS1;PTPRC;SOX4;SFRP1;CDH13;BMP6;ID2
120	prerank	GO_Cellular_Component_2023__Specific Granule (GO:0042581)	0.291521	1.26151	0.188256	0.65279	1	6/15	17.93%	RAB37;TMC6;CHI3L1;ITGAL;CD33;HPSE
121	prerank	GO_Biological_Process_2023__Protein Ubiquitination (GO:0016567)	-0.219358	-1.25508	0.194313	0.419943	1	14/22	37.67%	RPS27A;FBXL7;TRIM5;UBA52;NEDD4;RACK1;RNF166;ARRB2;TRIM62;BRCA1;RNF213;RNF220;TNFSF13B;SH3RF3
122	prerank	GO_Cellular_Component_2023__Dendrite (GO:0030425)	0.2053	1.25398	0.204918	0.659849	1	14/34	27.63%	GABRA6;RELN;MME;PENK;HTR2C;APOE;CALB1;DRD4;CALB2;SMO;APOD;LAMP5;ADCY2;KIRREL3
123	prerank	KEGG_2021_Human__Gap junction	0.278445	1.25286	0.217905	0.65241	1	10/17	36.65%	GJA1;PRKG2;HTR2C;EGFR;PDGFD;ADCY2;LPAR1;EGF;PDGFRB;PDGFC
124	prerank	GO_Biological_Process_2023__Protein Modification By Small Protein Conjugation (GO:0032446)	-0.261545	-1.24928	0.195	0.42233	1	11/16	37.67%	RPS27A;FBXL7;UBA52;NEDD4;RACK1;ARRB2;TRIM62;BRCA1;RNF213;RNF220;SH3RF3
125	prerank	GO_Biological_Process_2023__Intracellular Monoatomic Cation Homeostasis (GO:0030003)	0.225215	1.24651	0.182867	0.657558	1	13/26	32.50%	SLC24A4;DRD3;HTR2C;CASR;RGN;DRD4;CCL5;MT2A;SLC30A8;ATP1A2;SLC24A1;SLC11A1;ATP2C2
126	prerank	GO_Biological_Process_2023__Positive Regulation Of Transcription By RNA Polymerase II (GO:0045944)	0.137596	1.2381	0.213115	0.667032	1	42/88	38.84%	SOX9;PTH;HCLS1;STAT5A;NR2F2;INHBA;ERG;ATF3;NFIB;EGFR;NFATC1;ST18;ITGA6;SKAP1;ZEB2;ETV5;SATB2;FZD5;GLI2;YAP1;CTBP2;ADIRF;PPARA;PRKD1;NR4A1;TOX3;TP63;HYAL2;FOS;SLC11A1;MAFF;RARB;NFIA;GREM1;IER2;ZFY;ZFPM2;BMPR1B;RELB;ASCL1;NLRP3;RORB
127	prerank	GO_Biological_Process_2023__Positive Regulation Of Protein Phosphorylation (GO:0001934)	0.167571	1.2379	0.224427	0.65779	1	23/54	31.63%	SOX9;RELN;CX3CR1;CD74;HCLS1;IL15;CHI3L1;INHBA;ANGPT1;EGFR;PDGFD;CEMIP;TRIM6;FAXDC2;ENPP2;C3;PRKD1;LCP2;MAP3K5;RASGRP1;EGF;BANK1;NGF
128	prerank	KEGG_2021_Human__Phospholipase D signaling pathway	0.285866	1.23533	0.20979	0.654101	1	10/15	39.57%	EGFR;PDGFD;ADCY2;LPAR1;EGF;SHC4;PDGFRB;PDGFC;RAPGEF3;PLCG2
129	prerank	GO_Biological_Process_2023__Regulation Of Gene Expression (GO:0010468)	0.13314	1.22215	0.218524	0.674492	1	18/99	9.55%	GJA1;SOX9;MSR1;CD74;EFEMP1;PTH;EZR;HCLS1;IGF2BP2;NWD1;APOE;C1QTNF1;SFMBT2;INHBA;CHD7;ANGPT1;ZNF423;HSPA1B
130	prerank	GO_Molecular_Function_2023__Double-Stranded DNA Binding (GO:0003690)	0.176713	1.2221	0.216383	0.665209	1	35/44	63.06%	SOX9;MSX1;ERG;ATF3;NFIB;DDX60;PRDM1;EGFR;NFATC1;ETV5;GLI2;CEBPD;NR4A1;FOS;MAFF;RARB;CREB5;ASCL1;RORB;BCL6;JUN;ESR1;ESRRB;TCF7L1;IRF3;ELF1;ELK3;POU3F4;ZNF274;PPARG;RAD51B;RUNX2;JDP2;ZSCAN31;FOXN2
131	prerank	GO_Biological_Process_2023__Regulation Of Epithelial Cell Proliferation (GO:0050678)	0.27375	1.20735	0.256324	0.690279	1	8/16	26.71%	SOX9;NUPR1;ANGPT1;EGFR;C5AR1;YAP1;PRKD1;NR4A1
132	prerank	GO_Biological_Process_2023__Regulation Of Cytoskeleton Organization (GO:0051493)	0.263283	1.20192	0.255172	0.693212	1	15/16	67.54%	EZR;HCK;FAM107A;ESAM;PRKCD;PDGFRB;RAPGEF3;PHLDB2;CLIC4;MID1;GPM6B;ARHGAP18;CORO1A;P2RX7;FSCN1
133	prerank	GO_Biological_Process_2023__Skeletal System Development (GO:0001501)	0.226578	1.20033	0.231908	0.687732	1	12/25	29.82%	GJA1;SOX9;PTH;COL27A1;CHI3L1;CHD7;SOX5;GLI2;EVC;TLL1;HYAL2;KIAA1217
134	prerank	GO_Biological_Process_2023__Calcium Ion Transport (GO:0006816)	0.257433	1.1991	0.234991	0.681437	1	11/18	42.15%	CALCRL;SLC24A4;CASR;CDH23;CCL5;SLC24A1;ATP2C2;RYR1;RYR3;SLC24A2;TRPM3
135	prerank	GO_Cellular_Component_2023__Membrane Raft (GO:0045121)	0.221832	1.19473	0.241491	0.682203	1	19/24	57.36%	GJA1;MME;EZR;ANGPT1;EGFR;SKAP1;LCP2;ADCY2;HYAL2;CD36;LAT2;PLCG2;NOL3;LYN;CD226;GPM6B;ADCY8;CHRNA7;ARID3A
136	prerank	GO_Cellular_Component_2023__Cell-Cell Junction (GO:0005911)	0.180001	1.19177	0.242567	0.68011	1	23/40	43.42%	GJA1;EZR;KRT18;HEPACAM;IGSF21;STXBP6;VANGL2;ESAM;CDC42EP4;FGFRL1;KIRREL3;NDRG1;GJC2;CDH12;PGM5;MSN;B4GALT1;CDH9;CDH6;CDH8;CDH22;CLIC4;PTPRK
137	prerank	GO_Cellular_Component_2023__Axon (GO:0030424)	0.255031	1.19088	0.264957	0.673216	1	9/18	30.60%	MME;NFIB;CALB1;ALDH1A1;ALCAM;HEPACAM;KIRREL3;SEMA3A;CNTN5
138	prerank	GO_Biological_Process_2023__Protein-Containing Complex Assembly (GO:0065003)	0.20445	1.19087	0.246032	0.664814	1	29/30	76.41%	SOX9;CD74;BLM;ANGPT1;STXBP6;TESPA1;MATN1;YAP1;FERMT3;HSPA1A;CAPN3;SH3PXD2B;RPL38;WIPF1;CD247;NOL3;TRAF1;ADCY8;PTK2B;OMA1;HOPX;HSPD1;P2RX7;CLU;PTGES3;HSP90AA1;CALY;PIH1D1;MITF
139	prerank	GO_Biological_Process_2023__Positive Regulation Of Developmental Process (GO:0051094)	0.224022	1.18369	0.268025	0.67324	1	16/24	47.56%	GJA1;SOX9;RELN;APOE;SOX5;ENPP2;LCP1;DPF3;BMPR1B;ODAPH;RAPGEF3;PHLDB2;TMEM79;ESRRB;ACTL6A;PTN
140	prerank	KEGG_2021_Human__Phagosome	-0.221307	-1.17755	0.244624	0.537364	1	11/20	28.31%	NOS1;HLA-B;HLA-A;TUBA1A;ATP6V0C;TUBA1C;TUBB2A;CALR;THBS4;TUBB2B;TUBA1B
141	prerank	GO_Biological_Process_2023__Regulation Of Peptidyl-Tyrosine Phosphorylation (GO:0050730)	0.237705	1.17685	0.268212	0.679819	1	6/20	11.11%	RELN;CD74;HCLS1;IL15;ANGPT1;EGFR
142	prerank	GO_Molecular_Function_2023__Adenyl Ribonucleotide Binding (GO:0032559)	0.234407	1.17062	0.248333	0.685765	1	20/21	71.35%	BLM;HSPA1B;DAPK2;MAP3K20;ATP1A2;MAP3K5;HSPA1A;RYR1;BMPR1B;NLRP3;PIM1;ABCB1;SLC19A1;MYO1B;ENPP1;TRPV1;ACSS2;P2RX7;HSP90AA1;ATP7A
143	prerank	GO_Cellular_Component_2023__Endocytic Vesicle (GO:0030139)	0.200113	1.16762	0.28433	0.684381	1	13/30	29.73%	MSR1;CD74;HCLS1;GPR161;APOE;ITGB5;SMO;CEMIP;COLEC12;RAB39A;LPAR1;HYAL2;CD36
144	prerank	GO_Biological_Process_2023__Positive Regulation Of Cell Migration (GO:0030335)	0.20001	1.16315	0.244592	0.686896	1	11/30	20.47%	SOX9;DOCK5;EGFR;ITGA6;CCL5;PDGFD;SMO;CEMIP;FAM107A;ENPP2;FERMT3
145	prerank	KEGG_2021_Human__Kaposi sarcoma-associated herpesvirus infection	-0.201082	-1.16132	0.251208	0.559981	1	19/23	60.53%	PREX1;HLA-B;RPS27A;FGF2;HLA-A;CYCS;GABARAP;UBA52;BAX;TCF7L2;BID;GABARAPL2;LYN;IRF3;TCF7L1;IKBKE;GNB4;JUN;PLCG2
146	prerank	GO_Cellular_Component_2023__Nuclear Lumen (GO:0031981)	-0.140341	-1.1582	0.293948	0.556747	1	22/54	26.61%	TXK;SCD;RPS27A;RPL7A;RPL11;RPS7;GABRG3;RPL19;RPS13;RPS2;RPS6;NEDD4;RPL17;RPL7;RPS9;RPS14;KLF6;RPL34;PIH1D1;RPL13;RPS11;RPL27
147	prerank	GO_Biological_Process_2023__Positive Regulation Of MAPK Cascade (GO:0043410)	0.172174	1.1574	0.281972	0.691753	1	26/42	47.71%	CD74;HTR2C;APOE;CHI3L1;ANGPT1;EGFR;ROR1;DRD4;CCL5;PDGFD;C5AR1;FSHR;RASGRP1;LPAR1;EGF;NOTCH2;CD36;PDGFRB;PDGFC;PLCG2;TMEM106A;EZH2;MID1;PLCE1;OPRM1;BCAR3
148	prerank	GO_Cellular_Component_2023__Nucleus (GO:0005634)	0.09117	1.15216	0.283854	0.69537	1	271/281	88.01%	SOX9;EYA4;CD74;BLM;HCLS1;IGF2BP2;MX2;MSX1;DIAPH3;CECR2;STAT5A;APOE;HSPA6;SLC2A14;NR2F2;RERG;SFMBT2;CHD7;NUPR1;ERG;ATF3;NFIB;S100B;ZNF423;HSPA1B;RGN;PRDM1;EGFR;NFATC1;CALB1;ST18;TLE2;SP140;OIP5;EYA2;CALB2;ZEB2;S100A13;STK33;BAG3;DAPK2;ETV5;SOX5;RBM47;HPSE;MT2A;FAM107A;ZC3HAV1;GLI2;YAP1;CTBP2;ADIRF;PPARA;CEBPD;MAPK4;SP100;USP9Y;HSPB8;ACACB;IGFBP3;NR4A1;TOX3;SFR1;TP63;FOXP2;FOS;NDRG1;NOTCH2;MAFF;LHX…
149	prerank	GO_Biological_Process_2023__Negative Regulation Of Cell Differentiation (GO:0045596)	-0.179442	-1.14942	0.286533	0.565306	1	10/31	16.62%	BMP7;WNT5A;MEIS1;SOX4;SFRP1;ID2;PKP2;CCDC85B;COL5A2;EFNA1
150	prerank	GO_Biological_Process_2023__Monoatomic Cation Transmembrane Transport (GO:0098655)	0.190311	1.1474	0.290102	0.69004	1	18/32	42.15%	SLC24A4;KCNH8;SLC1A3;ASIC4;SLC30A8;ATP1A2;SLC24A1;SLC11A1;KCNS3;KCNQ5;ATP2C2;SLC30A1;RYR3;KCNK6;ASIC2;SLC9A2;SLC24A2;TRPM3
151	prerank	GO_Biological_Process_2023__Inorganic Cation Transmembrane Transport (GO:0098662)	0.190311	1.1474	0.290102	0.69004	1	18/32	42.15%	SLC24A4;KCNH8;SLC1A3;ASIC4;SLC30A8;ATP1A2;SLC24A1;SLC11A1;KCNS3;KCNQ5;ATP2C2;SLC30A1;RYR3;KCNK6;ASIC2;SLC9A2;SLC24A2;TRPM3
152	prerank	GO_Biological_Process_2023__Regulation Of Small GTPase Mediated Signal Transduction (GO:0051056)	-0.197437	-1.14437	0.246851	0.566586	1	6/24	8.58%	SLIT2;PREX1;ARHGAP31;AKAP13;RHOU;DOCK2
153	prerank	KEGG_2021_Human__Huntington disease	-0.211304	-1.144	0.252983	0.558443	1	14/20	44.88%	GPX3;CYCS;TUBA1A;TUBA1C;TUBB2A;ATP5F1E;TUBB2B;TUBA1B;HDAC1;BAX;SP1;NDUFC2;NDUFA3;PPARG
154	prerank	GO_Biological_Process_2023__Positive Regulation Of Kinase Activity (GO:0033674)	0.249002	1.14213	0.311111	0.693893	1	8/17	27.24%	RELN;CD74;EGFR;ROR1;DRD4;AXL;LCP2;MAP3K5
155	prerank	GO_Molecular_Function_2023__Protein Tyrosine Kinase Activity (GO:0004713)	-0.250325	-1.14202	0.281174	0.55403	1	6/15	16.67%	TXK;TEC;MERTK;ALK;TTN;ERBB4
156	prerank	GO_Biological_Process_2023__Protein Homooligomerization (GO:0051260)	0.265526	1.14086	0.286458	0.68938	1	13/15	61.60%	BLM;ACACB;PXDN;RYR1;NLRP3;RYR3;ALDH1A2;NOL3;NINJ1;ADCY8;CLYBL;TRPV1;PEG10
157	prerank	GO_Biological_Process_2023__Cellular Response To Growth Factor Stimulus (GO:0071363)	-0.200223	-1.13276	0.288889	0.563321	1	6/21	9.75%	BMP7;WNT5A;SFRP1;BMP6;NOS1;PDE3A
158	prerank	GO_Biological_Process_2023__Positive Regulation Of Signal Transduction (GO:0009967)	0.177821	1.13109	0.3125	0.702402	1	13/37	22.42%	GHRH;RELN;CD74;DRD3;SMOC2;RSPO2;AXL;CCBE1;IL7;C3;YAP1;CTBP2;EVC
159	prerank	GO_Biological_Process_2023__Protein Phosphorylation (GO:0006468)	0.166934	1.12733	0.307566	0.703594	1	18/45	27.88%	PRKG2;RELN;ACVR1C;EFEMP1;ERG;EGFR;STK33;DAPK2;GMFG;HCK;PRKCH;GRK7;MAP3K20;PRKD1;STK32B;IGFBP3;MAP3K5;LRRK1
160	prerank	GO_Molecular_Function_2023__DNA Binding (GO:0003677)	0.143901	1.12695	0.301471	0.696959	1	50/60	69.15%	SOX9;BLM;NR2F2;CHD7;NUPR1;ERG;NFIB;DDX60;ZNF423;EGFR;UTY;ETV5;GLI2;PPARA;NR4A1;TOX3;TP63;FOXP2;MAFF;RARB;ZFY;PHF19;RADX;NLRP3;BCL6;JUN;TSHZ2;EZH2;ESRRB;TCF7L1;IRF3;ARID5A;NABP1;RFC3;ERF;SBNO2;TSHZ3;ZNF274;PPARG;ARID3A;RAD51B;TCF7L2;HSPD1;NFYA;BRCA1;MCM9;FSCN1;PPARD;SOX1;SREBF1
161	prerank	GO_Biological_Process_2023__Regulation Of Canonical Wnt Signaling Pathway (GO:0060828)	-0.175203	-1.124	0.329016	0.572079	1	11/30	20.32%	WNT5A;SOX4;SFRP1;KANK1;GPC5;SEMA5A;PTPRO;TBL1X;LYPD6;TLE3;GPC3
162	prerank	GO_Molecular_Function_2023__RNA Polymerase II Transcription Regulatory Region Sequence-Specific DNA Binding (GO:0000977)	0.129893	1.1235	0.308042	0.696799	1	49/81	52.34%	SOX9;MSX1;STAT5A;NR2F2;ERG;ATF3;NFIB;ZNF423;HIF3A;PRDM1;NFATC1;ST18;UTY;ZEB2;ETV5;SOX5;SATB2;GLI2;MGAM;PPARA;CEBPD;ZBTB7C;NR4A1;TP63;FOXP2;FOS;MAFF;PBX3;LHX2;RARB;NFIA;ZFY;RELB;ASCL1;RORB;JUN;POU6F2;ZNF367;ESR1;ESRRB;FOXP4;TCF7L1;IRF3;DACH2;ELF1;ELK3;RUNX1;NTN1;POU3F4
163	prerank	GO_Biological_Process_2023__Positive Regulation Of Macromolecule Metabolic Process (GO:0010604)	0.169563	1.11368	0.326531	0.712183	1	9/42	9.55%	GJA1;SOX9;CD74;EZR;NWD1;C1QTNF1;INHBA;ANGPT1;HSPA1B
164	prerank	GO_Biological_Process_2023__Regulation Of MAPK Cascade (GO:0043408)	-0.181739	-1.10765	0.29	0.595784	1	22/24	72.12%	ADRA1D;PKHD1;GSTP1;PTPRC;TRIM5;FGF2;CD81;DOK5;P2RX7;CHRNA7;PELI2;LYN;TGFBR3;BCAR3;DUSP5;PLCE1;TMEM106A;PLCG2;GREM1;EGF;LPAR1;RASGRP1
165	prerank	GO_Biological_Process_2023__Positive Regulation Of Nucleic Acid-Templated Transcription (GO:1903508)	0.15167	1.10534	0.339117	0.72311	1	22/53	31.68%	SOX9;CD74;BLM;APOE;NR2F2;INHBA;NFIB;ZNF423;EGFR;NFATC1;SKAP1;GLI2;YAP1;PPARA;SP100;SFR1;MAP3K5;TP63;EGF;FOS;LHX2;CREB5
166	prerank	KEGG_2021_Human__Vascular smooth muscle contraction	-0.225309	-1.10386	0.299754	0.595929	1	12/17	44.59%	ADRA1D;PRKCQ;PRKG1;ADRA1A;KCNMB2;EDNRA;MYL6;KCNMB4;MYH14;ARHGEF1;PLA2G6;ADCY8
167	prerank	GO_Biological_Process_2023__Inflammatory Response (GO:0006954)	0.210313	1.0974	0.354059	0.733133	1	11/23	29.78%	CARD18;CHI3L1;PTGER3;ITGAL;CCL5;LTB4R;CD96;C5AR1;C5AR2;FOS;SLC11A1
168	prerank	KEGG_2021_Human__Hepatitis B	0.258951	1.0949	0.365419	0.731276	1	13/15	62.13%	STAT5A;NFATC1;FOS;CREB5;JUN;IKBKE;IRF3;JAK3;BID;IRAK4;TGFB2;PTK2B;IRAK1
169	prerank	GO_Biological_Process_2023__Negative Regulation Of Growth (GO:0045926)	0.233804	1.09166	0.338954	0.731054	1	5/18	9.55%	GJA1;MSX1;RERG;INHBA;HSPA1B
170	prerank	GO_Biological_Process_2023__Heart Development (GO:0007507)	-0.208654	-1.08891	0.309824	0.617371	1	8/19	20.86%	BMP7;SOX4;AKAP13;ID2;PKP2;ERBB4;GPC3;SGCD
171	prerank	GO_Biological_Process_2023__Positive Regulation Of I-kappaB kinase/NF-kappaB Signaling (GO:0043123)	0.20414	1.08627	0.362903	0.735182	1	10/24	28.07%	GJA1;CD74;TNFRSF10B;S100B;ROR1;S100A13;TRIM6;PRKD1;TNFRSF19;LPAR1
172	prerank	GO_Molecular_Function_2023__DNA-binding Transcription Activator Activity, RNA Polymerase II-specific (GO:0001228)	0.18343	1.08296	0.337705	0.735789	1	20/30	51.22%	SOX9;ERG;ATF3;NFIB;NFATC1;ETV5;SATB2;PPARA;NR4A1;FOS;MAFF;NFIA;ZFY;JUN;ESR1;ESRRB;IRF3;ELF1;ELK3;RUNX1
173	prerank	KEGG_2021_Human__Pathways in cancer	0.136348	1.08012	0.354545	0.73495	1	37/67	45.91%	ITGA2;FZD8;LAMA3;GSTM5;STAT5A;IL15;PTGER3;EGFR;DCC;ITGA6;DAPK2;SMO;FZD5;IL7;GLI2;CTBP2;ADCY2;RASGRP1;LPAR1;MGST1;EGF;FOS;NOTCH2;COL4A2;RARB;LAMA2;LAMA4;COL4A1;CSF3R;PDGFRB;PLCG2;JUN;ESR1;NQO1;GNB4;PIM1;TCF7L1
174	prerank	KEGG_2021_Human__Cytokine-cytokine receptor interaction	0.200432	1.07598	0.348123	0.736704	1	13/24	36.45%	CX3CR1;ACVR1C;IL15;INHBA;TNFRSF10B;CCL5;EDA;IL7;TNFRSF19;IL17RB;NGF;BMPR1B;CSF3R
175	prerank	GO_Biological_Process_2023__Negative Regulation Of Macromolecule Metabolic Process (GO:0010605)	0.229203	1.07503	0.379934	0.73149	1	7/19	19.88%	MSR1;PTH;APOE;SFMBT2;SMO;TRIM6;YAP1
176	prerank	GO_Biological_Process_2023__Positive Regulation Of Multicellular Organismal Process (GO:0051240)	0.162806	1.06965	0.35861	0.735639	1	12/41	17.84%	GJA1;SOX9;GHRH;IL15;APOE;INHBA;S100A13;SOX5;SMO;SERPINE1;PTH2R;PRKCH
177	prerank	KEGG_2021_Human__Salmonella infection	-0.183862	-1.06832	0.369509	0.652254	1	20/24	61.65%	PTPRC;CYCS;TUBA1A;TUBA1C;TUBB2A;RHOB;TUBB2B;GAPDH;TUBA1B;HSP90AA1;BAX;TCF7L2;IRAK1;NOD1;IRAK4;LY96;ELMO1;TCF7L1;JUN;NLRP3
178	prerank	GO_Biological_Process_2023__Response To Lipid (GO:0033993)	-0.202288	-1.06732	0.350365	0.645431	1	5/19	9.65%	RXRG;GPX3;EHHADH;NOS1;SCD
179	prerank	GO_Molecular_Function_2023__Cis-Regulatory Region Sequence-Specific DNA Binding (GO:0000987)	0.124899	1.0633	0.364318	0.742083	1	63/77	69.44%	SOX9;STAT5A;NR2F2;ERG;ATF3;NFIB;ZNF423;HIF3A;PRDM1;NFATC1;ST18;UTY;ZEB2;SOX5;SATB2;GLI2;MGAM;PPARA;CEBPD;ZBTB7C;NR4A1;TP63;FOXP2;FOS;MAFF;PBX3;RARB;NFIA;ZFY;RELB;ASCL1;RORB;JUN;POU6F2;ZNF367;ESR1;ESRRB;FOXP4;TCF7L1;IRF3;DACH2;ELF1;ELK3;RUNX1;NTN1;POU3F4;ZNF274;PPARG;RUNX2;JDP2;GLIS3;EBF4;ZSCAN31;TCF7L2;FOXN2;NFYA;ZNF75D;ELL;ZSCAN21;PPARD;SOX1;SREBF1;ZNF710
180	prerank	GO_Biological_Process_2023__Negative Regulation Of Wnt Signaling Pathway (GO:0030178)	-0.200245	-1.05769	0.369458	0.656988	1	12/19	39.62%	WIF1;WNT5A;SFRP1;PTPRO;TLE3;LZTS2;RACK1;TAX1BP3;HDAC1;RNF213;TCF7L2;WWTR1
181	prerank	GO_Biological_Process_2023__Regulation Of Protein Phosphorylation (GO:0001932)	-0.159859	-1.05196	0.346154	0.659411	1	10/30	18.76%	SLIT2;NIBAN1;BMP7;PLPP3;TTN;HSPB1;FGF2;EFNA1;ERBB4;VEGFB
182	prerank	KEGG_2021_Human__Lipid and atherosclerosis	0.197254	1.0518	0.401724	0.759778	1	21/25	64.62%	HSPA6;TNFRSF10B;HSPA1B;NFATC1;CCL5;MAP3K5;FOS;CD36;HSPA1A;NLRP3;JUN;IKBKE;IRF3;LYN;LY96;PPARG;BID;IRAK4;ARHGEF1;IRAK1;HSPD1
183	prerank	GO_Biological_Process_2023__Regulation Of Nucleic Acid-Templated Transcription (GO:1903506)	-0.155096	-1.04839	0.395887	0.657841	1	25/31	61.26%	PRKCQ;SOX4;BNC2;RPL6;BACH1;MITF;CALR;BTG1;ESRRG;CREBL2;SOX1;ZSCAN21;NFYA;FOXN2;WWTR1;ZNF274;CHEK2;TULP3;TCF7L1;ACTL6A;ESRRB;EZH2;ESR1;POU6F2;RORB
184	prerank	GO_Molecular_Function_2023__Purine Ribonucleoside Triphosphate Binding (GO:0035639)	0.176079	1.04798	0.397476	0.761011	1	31/32	79.19%	RAB37;BLM;MX2;RERG;HSPA1B;DAPK2;RAB39A;MAP3K20;ATP1A2;MAP3K5;HSPA1A;RYR1;BMPR1B;NLRP3;GNA14;PIM1;ABCB1;MYO1B;ENPP1;RAB31;RAB32;TRPV1;P2RX7;HSP90AA1;ATP7A;TUBA1B;TUBB2B;RHOB;TUBB2A;TUBA1C;TUBA1A
185	prerank	GO_Biological_Process_2023__Negative Regulation Of DNA-binding Transcription Factor Activity (GO:0043433)	-0.216871	-1.0469	0.367206	0.652168	1	4/16	8.24%	PROX1;PKHD1;BMP7;ID2
186	prerank	GO_Molecular_Function_2023__G Protein-Coupled Receptor Binding (GO:0001664)	0.236913	1.04315	0.393635	0.76464	1	5/16	13.16%	PTH;PENK;ITGB4;HSPA1B;CCL5
187	prerank	KEGG_2021_Human__Alzheimer disease	-0.185638	-1.04285	0.395122	0.652117	1	17/23	50.78%	WNT5A;NOS1;CYCS;TUBA1A;TUBA1C;TUBB2A;ATP5F1E;TUBB2B;GAPDH;TUBA1B;WNT2B;NDUFC2;NDUFA3;BID;CHRNA7;CHRM5;NDUFB7
188	prerank	GO_Biological_Process_2023__Regulation Of Cell Growth (GO:0001558)	0.198421	1.03497	0.398671	0.775593	1	15/24	45.96%	GJA1;MSX1;RERG;INHBA;HSPA1B;EGFR;FAM107A;YAP1;HYAL2;IL17RB;HSPA1A;SH3BP4;BCL6;PAPPA2;PLCE1
189	prerank	GO_Biological_Process_2023__Regulation Of Intracellular Signal Transduction (GO:1902531)	-0.135439	-1.03139	0.398374	0.666326	1	8/42	8.58%	PKHD1;PREX1;WNT5A;ARHGAP31;AKAP13;SEZ6L;RHOU;DOCK2
190	prerank	GO_Biological_Process_2023__Positive Regulation Of Cellular Process (GO:0048522)	-0.123387	-1.03134	0.379781	0.658082	1	17/52	22.03%	NCMAP;ADRA1D;PROX1;PKHD1;PTGFR;MEIS1;SOX4;SFRP1;BMP6;FGF2;ERBB4;RPS6;RPS15A;RPL17;FGF7;RPS9;CD81
191	prerank	GO_Molecular_Function_2023__DNA-binding Transcription Factor Binding (GO:0140297)	0.190548	1.02805	0.411263	0.78366	1	14/24	44.10%	HCLS1;STAT5A;NFATC1;YAP1;CTBP2;PPARA;FOS;NFIA;ZFPM2;ASCL1;NLRP3;BCL6;JUN;ESRRB
192	prerank	GO_Cellular_Component_2023__Endoplasmic Reticulum Lumen (GO:0005788)	0.15944	1.02789	0.412131	0.777056	1	19/39	36.65%	COL11A1;ADAMTSL1;ADAMTS7;PENK;COL27A1;APOE;VCAN;SPARCL1;PDGFD;COL25A1;C3;COL21A1;IGFBP3;COL4A2;IGFBP7;ARSJ;COL5A3;COL4A1;PDGFC
193	prerank	KEGG_2021_Human__Viral carcinogenesis	0.242594	1.02735	0.411972	0.771296	1	11/15	51.61%	STAT5A;C3;SP100;SCIN;CREB5;GSN;JUN;IRF3;JAK3;TRAF1;LYN
194	prerank	GO_Molecular_Function_2023__RNA Polymerase II Cis-Regulatory Region Sequence-Specific DNA Binding (GO:0000978)	0.120279	1.02727	0.399404	0.764791	1	47/78	52.34%	SOX9;STAT5A;NR2F2;ERG;ATF3;NFIB;ZNF423;HIF3A;PRDM1;NFATC1;ST18;UTY;ZEB2;SOX5;SATB2;GLI2;MGAM;PPARA;CEBPD;ZBTB7C;NR4A1;TP63;FOXP2;FOS;MAFF;PBX3;RARB;NFIA;CREB5;ZFY;RELB;ASCL1;RORB;JUN;POU6F2;ZNF367;ESR1;ESRRB;FOXP4;TCF7L1;IRF3;DACH2;ELF1;ELK3;RUNX1;NTN1;POU3F4
195	prerank	KEGG_2021_Human__Measles	0.226579	1.02718	0.410122	0.75839	1	14/17	62.13%	MX2;STAT5A;HSPA6;HSPA1B;FOS;HSPA1A;MSN;JUN;IKBKE;IRF3;JAK3;BID;IRAK4;IRAK1
196	prerank	GO_Biological_Process_2023__Regulation Of DNA-templated Transcription (GO:0006355)	0.0989305	1.02452	0.415621	0.757251	1	84/140	54.48%	SOX9;CD74;EFEMP1;BLM;HCLS1;MSX1;STAT5A;APOE;NR2F2;INHBA;CHD7;ERG;ATF3;NFIB;ZNF423;HIF3A;PRDM1;EGFR;NFATC1;TLE2;SP140;SKAP1;ZEB2;ETV5;SOX5;SATB2;GLI2;YAP1;MGAM;CTBP2;PPARA;CEBPD;SP100;ZBTB7C;NR4A1;TOX3;SFR1;MAP3K5;TP63;EGF;FOXP2;FOS;MAFF;PBX3;LHX2;NFIA;CREB5;ZFY;PHF19;ZFPM2;DPF3;RELB;CRYAB;ASCL1;RORB;CAPN3;ASIC2;BCL6;JUN;POU6F2;ZNF367;TSHZ2;ESR1;EZH2;PTPRK;ESRRB;FOXP4;ACTL6A;TCF7L1;AFAP1L2;IRF3;TU…
197	prerank	GO_Biological_Process_2023__Negative Regulation Of Nucleic Acid-Templated Transcription (GO:1903507)	-0.139101	-1.02272	0.426357	0.667866	1	31/38	65.01%	PROX1;BMP7;WNT5A;DACH1;SFRP1;ID2;CCDC85B;BHLHE41;ATP8B1;CALR;HDAC1;PPARD;BRCA1;GATAD2A;TCF7L2;RUNX2;DAP;PPARG;TSHZ3;SBNO2;ELK3;ARID5A;PTPRK;EZH2;JUN;BCL6;CAPN3;RORB;ASCL1;CRYAB;ZFPM2
198	prerank	GO_Biological_Process_2023__Positive Regulation Of Gene Expression (GO:0010628)	0.144453	1.02129	0.427663	0.757254	1	10/51	9.55%	GJA1;SOX9;CD74;EZR;NWD1;IL15;C1QTNF1;INHBA;ANGPT1;HSPA1B
199	prerank	GO_Biological_Process_2023__Regulation Of Cell Cycle (GO:0051726)	-0.177574	-1.01542	0.421951	0.674776	1	10/23	26.22%	PROX1;BMP7;PTPRC;SFRP1;TP53I13;RPS15A;BEX1;CALR;RACK1;RHOB
200	prerank	GO_Biological_Process_2023__Transmembrane Receptor Protein Serine/Threonine Kinase Signaling Pathway (GO:0007178)	0.224655	1.01219	0.430486	0.769743	1	14/17	60.23%	ACVR1C;INHBA;ITGB5;LTBP2;USP9Y;FOS;HPGD;BMPR1B;JUN;PTPRK;TGFBR3;PPARG;TGFB2;RUNX2
201	prerank	GO_Biological_Process_2023__Cellular Response To Salt (GO:1902075)	-0.202944	-1.00729	0.422434	0.683152	1	15/17	66.13%	WNT5A;CPNE8;CRHBP;CLU;P2RX7;TRPV1;ITPKB;ADCY8;SYT9;CLIC4;CAPN3;PLCG2;RYR3;ADGRV1;RYR1
202	prerank	GO_Biological_Process_2023__Positive Regulation Of Cell Differentiation (GO:0045597)	0.152663	1.00548	0.441315	0.777152	1	19/40	36.99%	GJA1;SOX9;MSR1;SOX5;PRKCH;YAP1;VWC2;ADIRF;PRKD1;IGFBP3;TP63;LCP1;FBN2;CD36;NGF;LAMA2;DPF3;BMPR1B;ASCL1
203	prerank	GO_Cellular_Component_2023__Endosome Membrane (GO:0010008)	-0.159325	-1.00485	0.412776	0.679941	1	12/27	28.75%	OCA2;RHOU;HLA-B;RPS27A;CFTR;B2M;HLA-A;UBA52;ATP6V0C;MVB12A;RHOB;ATP7A
204	prerank	GO_Biological_Process_2023__Ras Protein Signal Transduction (GO:0007265)	-0.199667	-1.00391	0.416465	0.674022	1	17/18	73.78%	CDH13;FGF2;RTKN;DOK5;TAX1BP3;RHOB;ARHGEF1;NTN1;ELMO1;RASGRF2;PLCE1;EPS8;USP50;RASGEF1C;RAPGEF3;RASGRP1;ARHGAP6
205	prerank	GO_Biological_Process_2023__Negative Regulation Of Gene Expression (GO:0010629)	0.171871	1.00009	0.456964	0.781873	1	15/32	35.23%	MSR1;PTH;IGF2BP2;APOE;SFMBT2;HSPA1B;SMO;TRIM6;YAP1;NOTCH2;SLC11A1;HSPA1A;IGF2BP3;PHF19;ITGB8
206	prerank	KEGG_2021_Human__NOD-like receptor signaling pathway	0.228061	0.998265	0.436823	0.779186	1	15/16	71.15%	CARD18;TXNIP;CASR;CCL5;PRKCD;NLRP3;JUN;IKBKE;IRF3;GABARAPL2;IRAK4;NOD1;P2RX7;NAMPT;HSP90AA1
207	prerank	GO_Biological_Process_2023__Positive Regulation Of Cell Projection Organization (GO:0031346)	0.209397	0.994756	0.446918	0.78008	1	5/18	12.82%	PLXND1;RELN;APOE;ROR1;ITGA6
208	prerank	GO_Cellular_Component_2023__Early Endosome (GO:0005769)	0.2011	0.992709	0.454392	0.777884	1	8/21	24.17%	MME;CD22;APOE;SNX31;EGFR;FZD5;MR1;LAMP5
209	prerank	GO_Biological_Process_2023__Enzyme-Linked Receptor Protein Signaling Pathway (GO:0007167)	0.208273	0.984118	0.476431	0.789131	1	14/19	53.07%	EGFR;ROR1;HCK;AXL;LCP2;SHC4;NGF;PDGFRB;ERBB3;CASS4;PTN;JAK3;LYN;BLNK
210	prerank	GO_Biological_Process_2023__Positive Regulation Of Intracellular Signal Transduction (GO:1902533)	0.118472	0.98405	0.466954	0.783021	1	19/75	18.42%	GJA1;SOX9;RELN;CX3CR1;CD74;HCLS1;CHI3L1;NUPR1;ANGPT1;TNFRSF10B;S100B;EGFR;ROR1;CCL5;S100A13;PDGFD;HPSE;AXL;TRIM6
211	prerank	GO_Biological_Process_2023__Phosphorylation (GO:0016310)	0.162119	0.981496	0.480198	0.782072	1	26/33	62.13%	PRKG2;ACVR1C;ERG;DAPK2;GMFG;HCK;PRKCH;GRK7;MAP3K20;IGFBP3;MAP3K5;LRRK1;PRKCD;BMPR1B;IKBKE;TESK2;PIM1;CHEK2;JAK3;LYN;EPHA6;LIMK2;TGFB2;LIPE;PTK2B;IRAK1
212	prerank	KEGG_2021_Human__Thermogenesis	-0.188098	-0.9764	0.477333	0.720804	1	18/19	74.17%	PRKG1;ATP5ME;RPS6;ATP5F1E;CNR1;NDUFC2;LIPE;NDUFA3;SLC25A20;ADCY8;PPARG;NDUFB7;ACTL6A;DPF3;CREB5;MAP3K5;ADCY2;CPT1A
213	prerank	GO_Biological_Process_2023__Chemical Synaptic Transmission (GO:0007268)	-0.140429	-0.975006	0.434109	0.715285	1	11/35	18.86%	SST;CORT;HCRTR2;CHRM2;GLRA2;CRHBP;SNCG;GABRG3;GRM3;GABRG1;GABARAP
214	prerank	GO_Molecular_Function_2023__Sequence-Specific Double-Stranded DNA Binding (GO:1990837)	0.133394	0.972359	0.483721	0.794438	1	41/52	66.13%	SOX9;MSX1;ERG;ATF3;NFIB;PRDM1;NFATC1;ETV5;SOX5;GLI2;YAP1;CEBPD;NR4A1;FOS;MAFF;RARB;CREB5;ASCL1;RORB;ASIC2;BCL6;JUN;ESR1;ESRRB;TCF7L1;IRF3;ARID5A;ELF1;ELK3;RUNX1;POU3F4;ZNF274;PPARG;RUNX2;JDP2;ZSCAN31;TCF7L2;FOXN2;HSPD1;NFYA;BRCA1
215	prerank	GO_Biological_Process_2023__Positive Regulation Of Peptidyl-Tyrosine Phosphorylation (GO:0050731)	0.190725	0.969668	0.474662	0.793799	1	6/22	13.16%	RELN;CD74;HCLS1;IL15;ANGPT1;CCL5
216	prerank	GO_Biological_Process_2023__Cellular Response To Transforming Growth Factor Beta Stimulus (GO:0071560)	0.218557	0.960561	0.46587	0.805877	1	10/16	43.42%	SOX9;ITGB5;LTBP2;SOX5;USP9Y;HYAL2;FOS;HPGD;JUN;PTPRK
217	prerank	GO_Biological_Process_2023__DNA Metabolic Process (GO:0006259)	0.217477	0.958993	0.486063	0.802891	1	15/15	78.41%	BLM;SP100;APLF;ACTL6A;NABP1;RFC3;RAD51B;ZNF365;TCF7L2;BRCA1;MCM9;PTGES3;FSCN1;RPA3;BACH1
218	prerank	GO_Biological_Process_2023__Anterograde Trans-Synaptic Signaling (GO:0098916)	-0.167218	-0.958774	0.508274	0.740748	1	8/24	18.86%	SST;CORT;HCRTR2;CHRM2;GLRA2;SNCG;GRM3;GABARAP
219	prerank	GO_Biological_Process_2023__Negative Regulation Of Cell Population Proliferation (GO:0008285)	-0.116406	-0.948901	0.508108	0.751901	1	8/47	7.85%	ADRA1D;PROX1;SST;WNT5A;GSTP1;SOX4;SFRP1;CDH13
220	prerank	KEGG_2021_Human__Calcium signaling pathway	-0.136179	-0.943525	0.528767	0.753717	1	30/34	73.05%	ADRA1D;BDKRB2;PTGFR;NOS1;CHRM2;ADRA1A;FGF2;ERBB4;VEGFB;TACR1;FGF7;EDNRA;P2RX7;ITPKB;PTK2B;CHRNA7;ADCY8;CHRM5;PLCD1;PLCE1;GNA14;ERBB3;PLCG2;RYR3;PDGFC;PDGFRB;RYR1;NGF;EGF;ADCY2
221	prerank	GO_Molecular_Function_2023__Actin Binding (GO:0003779)	0.220831	0.937493	0.514286	0.840264	1	12/15	59.99%	EZR;SCIN;LCP1;MSN;TPM2;GSN;EPS8;LIMA1;PHACTR2;ADCY8;TMSB4X;CORO1A
222	prerank	GO_Biological_Process_2023__Cellular Component Assembly (GO:0022607)	0.162379	0.933476	0.518092	0.841954	1	20/29	54.78%	SOX9;CD74;EZR;SPAG17;FAM107A;MATN1;YAP1;SCIN;NLGN4Y;LCP1;GSN;CAPN3;EPS8;LIMA1;WIPF1;CD247;TRAF1;MYO1B;GPM6B;TEX15
223	prerank	GO_Biological_Process_2023__Apoptotic Process (GO:0006915)	-0.15954	-0.932354	0.521303	0.768961	1	23/25	74.71%	ADRA1D;BCL2L14;PAWR;RHOB;GAPDH;BAX;PPARD;HSPD1;PTK2B;BID;EGLN3;DAP;ELMO1;IRF3;KREMEN1;CAPN3;ERBB3;NLRP3;PRKCD;EMP1;NOTCH2;TP63;TNFRSF19
224	prerank	GO_Cellular_Component_2023__Cytoskeleton (GO:0005856)	-0.109768	-0.930423	0.550136	0.764147	1	47/54	73.88%	TEC;DISC1;AKAP13;KANK1;NOS1;SHROOM3;KLHL4;PAWR;GABRG3;HSPB1;EPHA3;TUBA1A;TUBA1C;TUBB2A;TAX1BP3;TUBB2B;GAPDH;TUBA1B;CNR1;FSCN1;CLU;ITPKB;ADCY8;NTN1;MYO1B;NOL3;WIPF1;NEB;LIMA1;SNTG1;CLIC4;RIPOR2;CFL2;GSN;PHLDB2;TPM2;MSN;ARSJ;GFAP;FYB1;NDRG1;MAP7D3;LCP1;SCIN;CDC42EP4;ARHGAP6;TRIOBP
225	prerank	GO_Biological_Process_2023__Protein Autophosphorylation (GO:0046777)	0.211164	0.927383	0.525455	0.848224	1	7/17	23.44%	EGFR;STK33;DAPK2;HCK;GRK7;MAP3K20;PRKD1
226	prerank	GO_Biological_Process_2023__Positive Regulation Of Cell Motility (GO:2000147)	0.175182	0.920427	0.543294	0.855765	1	8/23	20.47%	EGFR;ITGA6;CCL5;PDGFD;SMO;CEMIP;FAM107A;FERMT3
227	prerank	GO_Cellular_Component_2023__Phagocytic Vesicle (GO:0045335)	-0.191921	-0.918775	0.559113	0.779743	1	10/15	43.32%	PGLYRP1;HLA-B;B2M;HLA-A;ATP6V0C;CALR;ATP7A;RAB32;CORO1A;RAB31
228	prerank	KEGG_2021_Human__Prion disease	0.1871	0.918267	0.517888	0.853518	1	21/21	81.48%	HSPA6;HSPA1B;CCL5;HSPA1A;CREB5;RYR1;PRKCD;RYR3;NDUFB7;NDUFA3;STIP1;NDUFC2;BAX;GRIN3A;TUBA1B;TUBB2B;ATP5F1E;TUBB2A;TUBA1C;TUBA1A;CYCS
229	prerank	KEGG_2021_Human__MicroRNAs in cancer	0.187533	0.913159	0.573129	0.856923	1	13/20	50.15%	EZR;EGFR;ZEB2;TP63;NOTCH2;SHC4;ZFPM2;PDGFRB;PLCG2;ERBB3;EZH2;PIM1;ABCB1
230	prerank	GO_Cellular_Component_2023__Basolateral Plasma Membrane (GO:0016323)	0.1856	0.908135	0.550847	0.860249	1	15/20	58.33%	EZR;SLC26A5;EGFR;C5AR1;SLCO1C1;SLC30A1;B4GALT1;ERBB3;SLC26A7;SLC19A1;ADCY8;ENPP1;ABCC4;EPCAM;NOD1
231	prerank	GO_Molecular_Function_2023__Ribonucleoside Triphosphate Phosphatase Activity (GO:0017111)	0.200508	0.905506	0.541738	0.853003	1	4/17	8.87%	RAB37;MX2;RERG;RGS20
232	prerank	GO_Molecular_Function_2023__GTPase Activity (GO:0003924)	0.200508	0.905506	0.541738	0.853003	1	4/17	8.87%	RAB37;MX2;RERG;RGS20
233	prerank	GO_Cellular_Component_2023__Endocytic Vesicle Membrane (GO:0030666)	0.166255	0.904709	0.575	0.84841	1	11/26	29.78%	MSR1;CD74;GPR161;APOE;EGFR;SMO;COLEC12;FZD5;EGF;CD36;SLC11A1
234	prerank	GO_Biological_Process_2023__Positive Regulation Of Inflammatory Response (GO:0050729)	-0.181757	-0.904116	0.572115	0.800775	1	7/16	26.32%	NKG7;WNT5A;EHHADH;LGALS1;IL16;CD81;MGST2
235	prerank	GO_Biological_Process_2023__Positive Regulation Of NF-kappaB Transcription Factor Activity (GO:0051092)	0.177214	0.902734	0.557659	0.846374	1	12/22	40.30%	CX3CR1;HSPA1B;ROR1;EDA;PRKCH;TRIM6;PRKD1;CD36;HSPA1A;NLRP3;PLCG2;CAPN3
236	prerank	GO_Cellular_Component_2023__Golgi Membrane (GO:0000139)	0.140776	0.902452	0.552756	0.840943	1	22/39	45.66%	GJA1;CD74;PDGFD;SLC30A8;RAB39A;HYAL2;NOTCH2;HS3ST3A1;ST8SIA4;CSGALNACT1;ATP2C2;CHST9;ST6GALNAC3;MGAT4C;PDGFC;B4GALT1;NLRP3;HS3ST2;ST3GAL1;SGMS2;WLS;MAN1A1
237	prerank	GO_Biological_Process_2023__Cellular Response To Oxygen-Containing Compound (GO:1901701)	-0.107638	-0.90217	0.607903	0.796481	1	13/50	17.25%	SLIT2;P2RY6;WNT5A;GSTP1;SFRP1;EHHADH;PDE3A;IGFBP5;GLRA2;CPNE8;CFTR;CRHBP;EPHA3
238	prerank	KEGG_2021_Human__Cell adhesion molecules	0.203625	0.901415	0.575342	0.836867	1	5/16	14.67%	CD22;VCAN;ITGAL;ITGA6;ALCAM
239	prerank	GO_Biological_Process_2023__Positive Regulation Of Cytokine Production (GO:0001819)	0.136534	0.899913	0.567823	0.833976	1	17/41	31.29%	CD74;IL15;CHI3L1;HSPA1B;S100A13;SERPINE1;HPSE;TRIM6;CCBE1;FZD5;IL7;C3;RASGRP1;LCP1;HYAL2;SLC11A1;HSPA1A
240	prerank	GO_Biological_Process_2023__Positive Regulation Of Protein Metabolic Process (GO:0051247)	-0.181525	-0.899524	0.591647	0.793432	1	10/17	37.62%	NIBAN1;WNT5A;SOX4;PRR16;NEDD4;GPC3;HSP90AA1;EEF2;CLU;TNFSF13B
241	prerank	GO_Molecular_Function_2023__GTPase Regulator Activity (GO:0030695)	-0.110285	-0.898259	0.57423	0.787591	1	8/47	8.58%	SLIT2;PREX1;ARHGAP31;BMP1;AKAP13;RGS5;RHOU;DOCK2
242	prerank	GO_Biological_Process_2023__Regulation Of Transcription By RNA Polymerase II (GO:0006357)	0.0838467	0.897485	0.594816	0.833079	1	70/146	44.20%	SOX9;PTH;EZR;HCLS1;MSX1;STAT5A;NR2F2;INHBA;ERG;ATF3;NFIB;HIF3A;PRDM1;EGFR;NFATC1;ST18;SP140;ITGA6;SKAP1;ZEB2;ETV5;SOX5;SATB2;FZD5;GLI2;YAP1;MGAM;CTBP2;ADIRF;ZNF619;PPARA;CEBPD;PRKD1;SP100;ZBTB7C;NR4A1;TOX3;TP63;HYAL2;FOXP2;FOS;SLC11A1;MAFF;PBX3;LHX2;RARB;NFIA;HSPA1A;CREB5;GREM1;IER2;ZFY;ZFPM2;DPF3;BMPR1B;PRDM6;DNAJB1;RELB;ASCL1;NLRP3;RORB;BCL6;JUN;POU6F2;ZNF367;TSHZ2;ESR1;EZH2;ESRRB;FOXP4
243	prerank	GO_Biological_Process_2023__Regulation Of MAP Kinase Activity (GO:0043405)	0.188731	0.895824	0.585965	0.830653	1	10/19	36.65%	APOE;EGFR;DRD4;PDGFD;RASGRP1;HYAL2;EGF;PRKCD;PDGFRB;PDGFC
244	prerank	GO_Cellular_Component_2023__Adherens Junction (GO:0005912)	0.165119	0.895053	0.571664	0.826489	1	14/25	41.96%	EZR;KRT18;IGSF21;STXBP6;ESAM;CDC42EP4;NDRG1;CDH12;PGM5;MSN;CDH9;CDH6;CDH8;CDH22
245	prerank	GO_Cellular_Component_2023__Cytoplasmic Vesicle Membrane (GO:0030659)	0.141259	0.892303	0.570492	0.826088	1	11/37	20.76%	GJA1;MSR1;CD74;MME;GPR161;EGFR;MOXD1;SMO;COLEC12;C5AR1;SLC30A8
246	prerank	GO_Biological_Process_2023__Positive Regulation Of Cellular Biosynthetic Process (GO:0031328)	0.184574	0.89179	0.591453	0.821464	1	5/19	13.89%	PTH;SMOC2;HTR2C;CCL5;ZEB2
247	prerank	GO_Biological_Process_2023__Actin Filament Organization (GO:0007015)	0.193901	0.889472	0.591379	0.820117	1	12/17	51.85%	HCLS1;ARHGAP25;SCIN;LCP1;TPM2;GSN;EPS8;CASS4;NEB;WIPF1;ELMO1;MYO1B
248	prerank	GO_Biological_Process_2023__Positive Regulation Of Protein Modification Process (GO:0031401)	0.1705	0.888644	0.559934	0.816338	1	7/23	19.74%	SOX9;RELN;CD74;ANGPT1;EGFR;FAXDC2;C3
249	prerank	KEGG_2021_Human__Hepatocellular carcinoma	0.190842	0.887951	0.603252	0.812232	1	11/18	45.91%	FZD8;GSTM5;EGFR;FZD5;MGST1;SHC4;DPF3;PLCG2;NQO1;ACTL6A;TCF7L1
250	prerank	GO_Biological_Process_2023__Cytokine-Mediated Signaling Pathway (GO:0019221)	0.179169	0.880264	0.601054	0.820731	1	7/21	19.88%	STAT5A;IL15;ST18;CCL5;HCK;IL7;YAP1
251	prerank	GO_Biological_Process_2023__Regulation Of Tumor Necrosis Factor Production (GO:0032680)	-0.177069	-0.879258	0.577778	0.816513	1	4/17	8.53%	WNT5A;GSTP1;PTPRC;EHHADH
252	prerank	GO_Biological_Process_2023__Cellular Response To Calcium Ion (GO:0071277)	-0.188047	-0.878493	0.577465	0.809813	1	13/15	66.13%	WNT5A;CPNE8;CRHBP;CLU;ITPKB;ADCY8;SYT9;CLIC4;CAPN3;PLCG2;RYR3;ADGRV1;RYR1
253	prerank	GO_Biological_Process_2023__Supramolecular Fiber Organization (GO:0097435)	0.144383	0.87315	0.62709	0.82822	1	17/33	40.30%	COL11A1;HCLS1;ADAMTS2;COL27A1;LTBP2;ARHGAP25;TLL1;MAP7D3;PXDN;CD36;GREM1;GFAP;COL5A3;PGM5;TPM2;GSN;CAPN3
254	prerank	GO_Biological_Process_2023__Cellular Response To Lipid (GO:0071396)	0.149128	0.872402	0.612903	0.824299	1	21/30	55.51%	SOX9;CX3CR1;HSPA1B;EGFR;SERPINE1;AXL;ATP1A2;ADCY2;MGST1;LCP1;HSPA1A;MSN;NLRP3;RORB;PLCG2;ESR1;LYN;SBNO2;PTK7;LY96;ADCY8
255	prerank	GO_Biological_Process_2023__Organelle Organization (GO:0006996)	0.187594	0.868027	0.621891	0.826908	1	4/19	7.50%	DIAPH3;CECR2;APOE;PLAAT3
256	prerank	KEGG_2021_Human__Human T-cell leukemia virus 1 infection	0.173285	0.865055	0.606365	0.826905	1	6/21	15.50%	MSX1;STAT5A;IL15;ITGAL;NFATC1;NRP1
257	prerank	GO_Biological_Process_2023__Regulation Of Cell Motility (GO:2000145)	-0.181359	-0.864076	0.616162	0.828771	1	7/16	26.22%	SST;CORT;FGF2;ERBB4;FGF7;PLEKHG3;RHOB
258	prerank	GO_Cellular_Component_2023__Vesicle (GO:0031982)	0.156583	0.86377	0.660714	0.82388	1	6/27	11.11%	GPRC5C;SLC24A4;EZR;APOE;HSPA1B;EGFR
259	prerank	GO_Biological_Process_2023__Positive Regulation Of MAP Kinase Activity (GO:0043406)	0.198524	0.860539	0.608618	0.824471	1	8/15	36.65%	EGFR;DRD4;PDGFD;MAP3K5;RASGRP1;EGF;PDGFRB;PDGFC
260	prerank	GO_Biological_Process_2023__Positive Regulation Of DNA-binding Transcription Factor Activity (GO:0051091)	0.142534	0.857904	0.638017	0.823339	1	9/32	18.42%	RELN;CX3CR1;HCLS1;HSPA1B;ROR1;EDA;SMO;PRKCH;TRIM6
261	prerank	GO_Cellular_Component_2023__Intracellular Membrane-Bounded Organelle (GO:0043231)	0.0656879	0.854282	0.66581	0.824757	1	302/320	88.01%	GJA1;SOX9;EYA4;GPRC5C;CD74;BLM;HCLS1;FYCO1;IGF2BP2;MX2;MSX1;DIAPH3;CECR2;STAT5A;APOE;HSPA6;SLC2A14;NR2F2;RERG;SFMBT2;CHD7;NUPR1;ERG;ATF3;NFIB;S100B;ZNF423;HSPA1B;RGN;PRDM1;EGFR;NFATC1;CALB1;ST18;TLE2;SP140;OIP5;EYA2;CALB2;ZEB2;EDA;S100A13;STK33;BAG3;DAPK2;ETV5;HCK;SOX5;SMO;MAP1LC3B2;ABCA8;RBM47;HPSE;AXL;MT2A;FAM107A;ZC3HAV1;GLI2;YAP1;CTBP2;ADIRF;PPARA;ADAMTSL3;CEBPD;MAPK4;SP100;USP9Y;HSPB8;ACACB;…
262	prerank	GO_Molecular_Function_2023__Tubulin Binding (GO:0015631)	0.188932	0.852451	0.594915	0.822831	1	3/17	4.29%	GJA1;EZR;MX2
263	prerank	GO_Cellular_Component_2023__Intracellular Organelle Lumen (GO:0070013)	0.102144	0.851628	0.66185	0.819325	1	32/76	36.65%	COL11A1;ADAMTSL1;ADAMTS7;PENK;COL27A1;APOE;HSPA6;VCAN;SPARCL1;HSPA1B;EGFR;GLDC;GMFG;PDGFD;CPS1;COL25A1;ETNPPL;C3;PRSS3;COL21A1;IGFBP3;COL4A2;HSPA1A;NGF;ACSS3;OMD;IGFBP7;PYCR2;ARSJ;COL5A3;COL4A1;PDGFC
264	prerank	KEGG_2021_Human__Herpes simplex virus 1 infection	-0.162181	-0.847992	0.659204	0.851175	1	12/19	42.98%	ZNF208;HLA-B;B2M;HLA-A;CYCS;CALR;ZNF627;BAX;ZNF700;IRAK1;IRAK4;BID
265	prerank	GO_Biological_Process_2023__Generation Of Neurons (GO:0048699)	0.176233	0.828836	0.635593	0.853819	1	9/18	36.99%	RELN;FZD8;DCC;FZD5;TAFA1;SEMA3A;LHX2;IER2;ASCL1
266	prerank	GO_Biological_Process_2023__Positive Regulation Of Transferase Activity (GO:0051347)	0.168834	0.825336	0.660626	0.854531	1	6/20	18.03%	CD74;APOE;EGFR;ROR1;DRD4;AXL
267	prerank	GO_Molecular_Function_2023__Protein Homodimerization Activity (GO:0042803)	0.104619	0.8221	0.666667	0.855108	1	22/62	29.78%	MME;BLM;APOE;NR2F2;CASR;ATF3;S100B;SLC26A5;CCL5;GLDC;S100A13;TRIM6;SLC30A8;PADI2;MAPK4;HSPB8;AOX1;TOX3;MAP3K5;LCP1;FOXP2;SLC11A1
268	prerank	GO_Biological_Process_2023__Regulation Of Signal Transduction (GO:0009966)	-0.128464	-0.81782	0.70235	0.899686	1	7/28	14.38%	TSPAN15;INPP5D;RGS5;HHIP;IGFBP5;TRIM5;SEMA5A
269	prerank	GO_Cellular_Component_2023__Secretory Granule Lumen (GO:0034774)	0.144473	0.814108	0.69398	0.863095	1	9/28	22.22%	HSPA6;CHI3L1;CPPED1;GMFG;SERPINE1;HPSE;C3;FERMT3;PADI2
270	prerank	KEGG_2021_Human__Chemokine signaling pathway	0.174298	0.810787	0.683135	0.863423	1	13/18	55.51%	CX3CR1;CCL5;HCK;GRK7;ADCY2;SHC4;PRKCD;PLCG2;GNB4;ELMO1;JAK3;LYN;ADCY8
271	prerank	GO_Biological_Process_2023__Regulation Of Cell Differentiation (GO:0045595)	-0.15787	-0.809114	0.733333	0.906693	1	17/18	77.14%	SMOC1;ID2;ALK;EPHA3;HDAC1;HOPX;GATAD2A;RUNX2;RUNX1;ACTL6A;PHLDB2;APLF;DPF3;GREM1;NGF;SCIN;CEBPD
272	prerank	GO_Biological_Process_2023__Positive Regulation Of Cysteine-Type Endopeptidase Activity Involved In Apoptotic Process (GO:0043280)	0.186549	0.808887	0.70377	0.861717	1	15/15	81.48%	ACVR1C;ST18;MAP3K5;NLRP3;GSN;PPARG;DAP;EGLN3;BID;NOD1;HSPD1;BAX;RACK1;HSPE1;CYCS
273	prerank	GO_Biological_Process_2023__Negative Regulation Of Cellular Process (GO:0048523)	0.104665	0.801399	0.711738	0.869378	1	10/61	9.55%	GJA1;PLXND1;TXNIP;BLM;MSX1;RERG;INHBA;NUPR1;ANGPT1;HSPA1B
274	prerank	GO_Biological_Process_2023__Negative Regulation Of Intracellular Signal Transduction (GO:1902532)	-0.136285	-0.796173	0.745946	0.921271	1	4/25	5.21%	SLIT2;PKHD1;BMP7;GSTP1
275	prerank	GO_Biological_Process_2023__Positive Regulation Of Neuron Projection Development (GO:0010976)	-0.156036	-0.795282	0.738717	0.914105	1	9/18	31.53%	BMP7;WNT5A;ALK;EPHA3;TOX;SCN1B;TUBB2B;STYXL1;ZNF804A
276	prerank	GO_Biological_Process_2023__Regulation Of Actin Cytoskeleton Organization (GO:0032956)	0.160222	0.795	0.70068	0.874897	1	17/20	67.54%	EZR;HCK;FAM107A;ESAM;NOTCH2;PRKCD;PDGFRB;RAPGEF3;MYO3B;EPS8;NEB;GPM6B;ARHGAP18;CORO1A;PTK2B;CLU;FSCN1
277	prerank	GO_Biological_Process_2023__Regulation Of Osteoblast Differentiation (GO:0045667)	-0.164676	-0.791918	0.747573	0.911486	1	4/15	12.62%	SMOC1;BMP7;BMP6;TENT5A
278	prerank	GO_Biological_Process_2023__Protein Localization (GO:0008104)	0.151394	0.783525	0.708943	0.88835	1	5/23	11.11%	GJA1;CD74;ANGPT1;SNX31;EGFR
279	prerank	GO_Molecular_Function_2023__Kinase Binding (GO:0019900)	-0.102069	-0.78338	0.739018	0.918295	1	34/42	68.08%	PTPRC;BCL2L14;CAMK2N2;TEX14;TRIM5;RPS7;TTN;HSPB1;RPS6;WDR45;PIH1D1;BTG1;GHR;EEF2;ERRFI1;TCF7L2;IRAK1;IRAK4;SASH1;CD226;BLNK;MYOM1;CHEK2;BCAR3;PTN;PTPRK;ESR1;GSN;PLCG2;MSN;RELB;PDGFRB;PRKCD;CEP152
280	prerank	GO_Biological_Process_2023__Regulation Of Inflammatory Response (GO:0050727)	0.144398	0.782433	0.741438	0.885059	1	13/25	40.69%	IL15;APOE;CCL5;HCK;SERPINE1;PPARA;AOAH;LCP1;HYAL2;PRKCD;NLRP3;ADAMTS12;BCL6
281	prerank	GO_Biological_Process_2023__Protein Localization To Membrane (GO:0072657)	-0.169281	-0.782066	0.752404	0.912238	1	12/15	59.80%	TSPAN15;ANO1;PKP2;CD81;DPP10;KCNIP4;TSPAN14;RAB32;BID;PTN;SH3PXD2B;CAPN3
282	prerank	GO_Biological_Process_2023__Positive Regulation Of Epithelial Cell Migration (GO:0010634)	0.163414	0.778868	0.731959	0.885798	1	4/19	8.77%	SOX9;SMOC2;ANGPT1;DOCK5
283	prerank	KEGG_2021_Human__Hippo signaling pathway	-0.148069	-0.778185	0.769648	0.91041	1	4/20	8.24%	BMP7;WNT5A;BMP6;ID2
284	prerank	KEGG_2021_Human__Human cytomegalovirus infection	-0.142716	-0.774243	0.761905	0.908517	1	13/21	44.59%	IL1R1;AKAP13;HLA-B;B2M;HLA-A;CYCS;CALR;BAX;SP1;PTK2B;ARHGEF1;BID;ADCY8
285	prerank	GO_Biological_Process_2023__Regulation Of Angiogenesis (GO:0045765)	0.133064	0.77325	0.746006	0.889225	1	5/30	7.21%	PLXND1;ANGPTL4;SMOC2;THBS2;CHI3L1
286	prerank	GO_Biological_Process_2023__Regulation Of Cytokine Production (GO:0001817)	-0.160944	-0.772734	0.725926	0.902721	1	5/17	15.30%	TXK;PTPRC;HLA-B;BTNL9;ICOSLG
287	prerank	GO_Biological_Process_2023__Monoatomic Ion Transport (GO:0006811)	0.178567	0.771712	0.753086	0.886413	1	11/15	56.38%	SLC24A4;SLC1A3;SLC25A18;SLC24A1;SLC9A2;SLC24A2;TRPM3;SLC26A7;SLC8B1;LRRC8A;CHRNA7
288	prerank	GO_Biological_Process_2023__Organonitrogen Compound Biosynthetic Process (GO:1901566)	-0.153933	-0.770883	0.767263	0.897406	1	5/17	15.50%	GSTP1;LPCAT2;PLPP3;ST3GAL4;MOCOS
289	prerank	GO_Molecular_Function_2023__Ubiquitin-Protein Transferase Activity (GO:0004842)	-0.162481	-0.770245	0.760626	0.890542	1	9/15	37.67%	TRIM5;NEDD4;RNF166;TRIM62;BRCA1;RNF213;RNF220;TNFSF13B;SH3RF3
290	prerank	GO_Molecular_Function_2023__Guanyl Ribonucleotide Binding (GO:0032561)	-0.155666	-0.762354	0.753659	0.895463	1	8/17	28.31%	RHOU;PDE5A;TUBA1A;TUBA1C;TUBB2A;RHOB;TUBB2B;TUBA1B
291	prerank	GO_Biological_Process_2023__Regulation Of Cold-Induced Thermogenesis (GO:0120161)	0.166907	0.759517	0.751701	0.900151	1	5/17	16.96%	GJA1;IL15;ZNF423;ALDH1A1;PTH2R
292	prerank	GO_Biological_Process_2023__Regulation Of Apoptotic Process (GO:0042981)	0.0925551	0.738539	0.779661	0.926326	1	22/69	27.29%	SOX9;ANGPTL4;CD74;ACVR1C;NUPR1;KRT18;ANGPT1;TNFRSF10B;HSPA1B;EGFR;ITGA6;BAG3;DAPK2;HCK;AXL;IL7;MAP3K20;GRID2;IGFBP3;TOX3;MAP3K5;SCIN
293	prerank	GO_Molecular_Function_2023__GTPase Activator Activity (GO:0005096)	0.162864	0.737843	0.792929	0.922219	1	11/17	49.90%	RGS20;ALDH1A1;ARHGAP25;PREX2;ARHGAP6;GMIP;JUN;RGS10;RGS6;ARHGAP27;RGS8
294	prerank	KEGG_2021_Human__Pathogenic Escherichia coli infection	-0.129556	-0.73254	0.804124	0.933202	1	13/22	41.86%	IL1R1;CYCS;TUBA1A;TUBA1C;TUBB2A;TUBB2B;GAPDH;TUBA1B;BAX;IRAK1;MYH14;ARHGEF1;IRAK4
295	prerank	GO_Molecular_Function_2023__GTPase Binding (GO:0051020)	-0.139988	-0.727443	0.821883	0.932269	1	17/19	73.88%	AKAP13;DOCK2;RIN2;RTKN;FGD6;PLEKHG3;FGD4;HSP90AA1;RILPL2;PLCE1;EPS8;SH3BP4;RADIL;NDRG1;LCP1;CDC42EP4;TRIOBP
296	prerank	GO_Biological_Process_2023__Regulation Of Endothelial Cell Migration (GO:0010594)	0.145049	0.726024	0.814634	0.933923	1	4/20	8.63%	SMOC2;APOE;NR2F2;ANGPT1
297	prerank	GO_Molecular_Function_2023__Small GTPase Binding (GO:0031267)	-0.150554	-0.724254	0.817961	0.928733	1	7/16	26.90%	AKAP13;DOCK2;RIN2;RTKN;FGD6;PLEKHG3;FGD4
298	prerank	GO_Molecular_Function_2023__Ubiquitin Protein Ligase Binding (GO:0031625)	0.122583	0.720043	0.784912	0.931664	1	30/32	81.24%	TXNIP;FZD8;HSPA6;HSPA1B;EGFR;MAP1LC3B2;FZD5;TRIOBP;HSPA1A;ERBB3;JUN;MID1;IKBKE;DIO2;CHEK2;TRAF1;GABARAPL2;HSPD1;BRCA1;CLU;ARRB2;HSP90AA1;TUBA1B;CALR;TUBB2A;TPI1;ATP6V0C;RPL17;UBA52;GABARAP
299	prerank	GO_Molecular_Function_2023__Ubiquitin-Like Protein Ligase Binding (GO:0044389)	0.122583	0.720043	0.784912	0.931664	1	30/32	81.24%	TXNIP;FZD8;HSPA6;HSPA1B;EGFR;MAP1LC3B2;FZD5;TRIOBP;HSPA1A;ERBB3;JUN;MID1;IKBKE;DIO2;CHEK2;TRAF1;GABARAPL2;HSPD1;BRCA1;CLU;ARRB2;HSP90AA1;TUBA1B;CALR;TUBB2A;TPI1;ATP6V0C;RPL17;UBA52;GABARAP
300	prerank	GO_Biological_Process_2023__Neuron Differentiation (GO:0030182)	-0.13266	-0.705393	0.843373	0.946663	1	6/20	18.23%	WNT5A;SOX4;ID2;ALK;ERBB4;ITM2C
301	prerank	GO_Biological_Process_2023__Positive Regulation Of Protein Serine/Threonine Kinase Activity (GO:0071902)	0.156453	0.703378	0.83045	0.949266	1	8/16	36.65%	EGFR;DRD4;PDGFD;CEMIP;RASGRP1;EGF;PDGFRB;PDGFC
302	prerank	GO_Biological_Process_2023__Negative Regulation Of Protein Metabolic Process (GO:0051248)	-0.151156	-0.702345	0.845588	0.94238	1	8/15	32.89%	IGFBP5;CST3;CALR;RACK1;GAPDH;PAIP2B;CLN8;CLU
303	prerank	KEGG_2021_Human__Tight junction	-0.144629	-0.695504	0.834975	0.942858	1	13/16	62.57%	CFTR;NEDD4;TUBA1A;TUBA1C;MYL6;TUBA1B;PPP2R1B;TJP2;MYH14;RUNX1;JUN;AMOT;MSN
304	prerank	GO_Molecular_Function_2023__Guanyl-Nucleotide Exchange Factor Activity (GO:0005085)	-0.109162	-0.69524	0.86911	0.935366	1	5/29	8.58%	PREX1;BMP1;AKAP13;RHOU;DOCK2
305	prerank	GO_Biological_Process_2023__Regulation Of Programmed Cell Death (GO:0043067)	0.142224	0.690007	0.837607	0.961713	1	20/20	85.92%	SOX9;TNFRSF10B;DAPK2;MAP3K20;TOX3;CRYAB;ACTL6A;IRF3;JAK3;OMA1;ACER2;TIGAR;CLU;BAX;HSP90AA1;CALR;BEX1;RTKN;ALK;LGALS1
306	prerank	KEGG_2021_Human__Shigellosis	-0.122502	-0.688561	0.882653	0.936023	1	17/21	66.03%	IL1R1;PRKCQ;RPS27A;CYCS;GABARAP;UBA52;BAX;NOD1;GABARAPL2;ELMO1;PLCD1;IRF3;PLCE1;JUN;PLCG2;NLRP3;PRKCD
307	prerank	KEGG_2021_Human__Breast cancer	0.145896	0.683333	0.831386	0.965004	1	10/18	45.91%	FZD8;EGFR;FZD5;EGF;FOS;NOTCH2;SHC4;JUN;ESR1;TCF7L1
308	prerank	GO_Biological_Process_2023__Response To Calcium Ion (GO:0051592)	-0.122786	-0.675407	0.888608	0.943304	1	18/22	66.13%	WNT5A;CPNE8;KCNMB2;TTN;CRHBP;NEDD4;KCNMB4;HOMER1;CLU;ITPKB;ADCY8;SYT9;CLIC4;CAPN3;PLCG2;RYR3;ADGRV1;RYR1
309	prerank	GO_Cellular_Component_2023__Lysosome (GO:0005764)	0.101694	0.673485	0.857143	0.97176	1	6/42	7.50%	CD74;CALCRL;FYCO1;GNLY;VCAN;PLAAT3
310	prerank	GO_Molecular_Function_2023__Protein Kinase Binding (GO:0019901)	-0.0816274	-0.66988	0.9	0.941961	1	11/48	16.37%	GSTP1;PTPRC;PSG8;BCL2L14;PKP2;CAMK2N2;TEX14;TRIM5;RPS7;TTN;HSPB1
311	prerank	GO_Cellular_Component_2023__trans-Golgi Network (GO:0005802)	0.143593	0.660055	0.889447	0.981704	1	4/17	13.94%	CD74;MME;RGS20;LGR5
312	prerank	GO_Biological_Process_2023__Regulation Of Cell Population Proliferation (GO:0042127)	0.0770811	0.659765	0.847432	0.976815	1	16/82	15.45%	SOX9;GHRH;HCLS1;STAT5A;IL15;RERG;INHBA;NUPR1;S100B;HSPA1B;EGFR;ST18;S100A13;CD33;HCK;PDGFD
313	prerank	KEGG_2021_Human__cAMP signaling pathway	0.129015	0.656712	0.886139	0.975331	1	9/22	31.68%	SOX9;PTGER3;NFATC1;PPARA;FSHR;ATP1A2;ADCY2;FOS;CREB5
314	prerank	GO_Biological_Process_2023__Cellular Response To Metal Ion (GO:0071248)	-0.111933	-0.653962	0.920988	0.951451	1	24/24	88.99%	WNT5A;BMP6;GLRA2;CPNE8;CRHBP;B2M;SLC41A1;CLU;TIGAR;ITPKB;ADCY8;SYT9;CLIC4;JUN;CAPN3;PLCG2;RYR3;ADGRV1;RYR1;FOS;CPNE4;MT2A;SYT17;EGFR
315	prerank	GO_Cellular_Component_2023__Bounding Membrane Of Organelle (GO:0098588)	0.0763642	0.634544	0.873494	0.994511	1	32/75	38.94%	GJA1;MSR1;CD74;MME;GPR161;EGFR;MOXD1;PDGFD;SMO;COLEC12;C5AR1;SLC30A8;RAB39A;EVC;LAMP5;HYAL2;NOTCH2;CD36;HS3ST3A1;ST8SIA4;CSGALNACT1;ATP2C2;CHST9;ST6GALNAC3;MGAT4C;RYR1;CSF3R;PDGFC;B4GALT1;NLRP3;HS3ST2;RYR3
316	prerank	GO_Molecular_Function_2023__Cadherin Binding (GO:0045296)	0.0927124	0.631738	0.901899	0.992271	1	23/44	47.37%	EZR;DIAPH3;KRT18;CDH23;EGFR;ITGA6;BAG3;STXBP6;ZC3HAV1;COBLL1;NDRG1;HSPA1A;PLIN3;CDH12;DNAJB1;CDH9;CDH6;PHLDB2;CDH8;CDH22;LIMA1;PRDX1;CDHR3
317	prerank	GO_Cellular_Component_2023__Vacuolar Lumen (GO:0005775)	0.130832	0.628506	0.902755	0.99007	1	6/20	22.22%	CD74;VCAN;CPPED1;HPSE;C3;PADI2
318	prerank	GO_Cellular_Component_2023__Polymeric Cytoskeletal Fiber (GO:0099513)	0.10622	0.625745	0.916388	0.987698	1	13/29	39.18%	EZR;MX2;DIAPH3;KRT18;HCK;ARHGAP6;LCP1;NDRG1;GFAP;RADIL;PSTPIP2;TPM2;AMOT
319	prerank	GO_Molecular_Function_2023__Transcription Cis-Regulatory Region Binding (GO:0000976)	0.104749	0.623192	0.896607	0.985097	1	27/32	72.03%	SOX9;MSX1;ATF3;HIF3A;ETV5;SOX5;SATB2;YAP1;FOS;LHX2;ASCL1;JUN;ESRRB;ARID5A;ELK3;RUNX1;PPARG;STOX1;TCF7L2;FOXN2;NFYA;BRCA1;ZNF700;ELL;SREBF1;HDAC1;ZNF627
320	prerank	GO_Biological_Process_2023__Regulation Of Neuron Projection Development (GO:0010975)	0.11418	0.62029	0.908497	0.982739	1	5/25	12.82%	RELN;APOE;DCC;ROR1;ITGA6
321	prerank	KEGG_2021_Human__Chemical carcinogenesis	0.115691	0.617345	0.918434	0.980615	1	14/26	45.27%	GSTM5;STAT5A;EGFR;PPARA;ADCY2;MGST1;EGF;FOS;NOTCH2;CREB5;BCL6;JUN;ESR1;IKBKE
322	prerank	GO_Biological_Process_2023__Cellular Response To Organic Cyclic Compound (GO:0071407)	0.114806	0.614829	0.916393	0.97788	1	5/24	13.16%	BLM;EZR;HSPA1B;EGFR;CCL5
323	prerank	GO_Biological_Process_2023__Transmembrane Receptor Protein Tyrosine Kinase Signaling Pathway (GO:0007169)	0.0977447	0.612105	0.911717	0.975416	1	34/35	86.99%	ANGPT1;EGFR;ROR1;HCK;PDGFD;AXL;PRKD1;LCP2;COL4A2;SHC4;NGF;PDGFRB;PDGFC;ERBB3;PLAT;CASS4;BCAR3;LYN;BLNK;EPHA6;PTK2B;NAMPT;GHR;DOK5;SH2B2;FGF7;VEGFB;EPHA3;ERBB4;EFNA1;PRLR;FGF2;ALK;MERTK
324	prerank	GO_Biological_Process_2023__Positive Regulation Of Angiogenesis (GO:0045766)	0.123854	0.606709	0.941748	0.970315	1	3/19	7.21%	ANGPTL4;SMOC2;CHI3L1
325	prerank	GO_Biological_Process_2023__Positive Regulation Of Vasculature Development (GO:1904018)	0.123854	0.606709	0.941748	0.970315	1	3/19	7.21%	ANGPTL4;SMOC2;CHI3L1
326	prerank	GO_Biological_Process_2023__Positive Regulation Of Apoptotic Process (GO:0043065)	0.103433	0.599142	0.913333	0.971881	1	10/30	27.39%	ACVR1C;NUPR1;TNFRSF10B;ITGA6;DAPK2;MAP3K20;IGFBP3;MAP3K5;SCIN;TP63
327	prerank	GO_Cellular_Component_2023__Lytic Vacuole Membrane (GO:0098852)	-0.128564	-0.594768	0.953771	0.994945	1	12/15	63.65%	OCA2;CFTR;UBA52;ATP6V0C;CLU;SLC44A2;ENPP1;LYN;LRRC8A;GNB4;TMEM79;CSF3R
328	prerank	GO_Cellular_Component_2023__Lysosomal Membrane (GO:0005765)	-0.111646	-0.593835	0.953431	0.987598	1	2/20	1.71%	NKG7;OCA2
329	prerank	GO_Biological_Process_2023__Positive Regulation Of Response To External Stimulus (GO:0032103)	-0.109641	-0.587238	0.963592	0.984164	1	3/19	7.94%	NKG7;WNT5A;BMP6
330	prerank	GO_Biological_Process_2023__Protein Modification Process (GO:0036211)	0.0803292	0.587214	0.933126	0.976386	1	36/53	60.33%	PRKG2;ACVR1C;ERG;DAPK2;GMFG;HCK;PRKCH;GRK7;MAP3K20;PLOD2;TRIOBP;IGFBP3;MAP3K5;LRRK1;ST8SIA4;PRKCD;BMPR1B;PTPRZ1;PTPRK;PLAT;ST3GAL1;IKBKE;TESK2;PIM1;DUSP5;CHEK2;JAK3;LYN;EPHA6;GLRX;EGLN3;MACROD1;LIMK2;TGFB2;LIPE;PTK2B
331	prerank	KEGG_2021_Human__Gastric cancer	-0.116772	-0.578565	0.962441	0.981925	1	2/17	3.65%	RXRG;WNT5A
332	prerank	KEGG_2021_Human__Transcriptional misregulation in cancer	-0.105025	-0.572669	0.957286	0.977997	1	3/20	8.24%	RXRG;MEIS1;ID2
333	prerank	GO_Biological_Process_2023__Positive Regulation Of Protein Kinase Activity (GO:0045860)	0.116087	0.544932	0.965986	0.999554	1	16/18	76.22%	RELN;CCL5;LCP2;MAP3K5;SLC11A1;PRKCD;ERBB3;EZH2;CASS4;TGFB2;PTK2B;MMD2;STOX1;CLU;HSP90AA1;PIH1D1
334	prerank	GO_Biological_Process_2023__Negative Regulation Of Canonical Wnt Signaling Pathway (GO:0090090)	0.124051	0.539553	0.969799	0.99756	1	3/15	12.04%	SOX9;APOE;TLE2
335	prerank	GO_Biological_Process_2023__Regulation Of I-kappaB kinase/NF-kappaB Signaling (GO:0043122)	0.0911728	0.537553	0.963259	0.993749	1	16/32	45.47%	GJA1;CD74;TNFRSF10B;S100B;ROR1;S100A13;TRIM6;PRKD1;TNFRSF19;LPAR1;PLCG2;CAPN3;TMEM106A;ESR1;IKBKE;WLS
336	prerank	GO_Cellular_Component_2023__Ficolin-1-Rich Granule (GO:0101002)	0.120403	0.530602	0.970383	0.992466	1	6/16	31.29%	HSPA6;HSPA1B;GMFG;MGAM;SLC11A1;HSPA1A
337	prerank	GO_Molecular_Function_2023__Transcription Regulatory Region Nucleic Acid Binding (GO:0001067)	-0.108214	-0.526777	0.971084	0.990571	1	4/16	16.67%	PROX1;SOX4;TBL1X;ERBB4
338	prerank	GO_Biological_Process_2023__Regulation Of Autophagy (GO:0010506)	0.111217	0.513354	0.986231	0.995159	1	7/18	32.55%	NUPR1;DAPK2;TRIM6;FZD5;PRKD1;DRAM1;GFAP
339	prerank	GO_Molecular_Function_2023__DNA-binding Transcription Repressor Activity, RNA Polymerase II-specific (GO:0001227)	0.0980154	0.49198	0.991103	0.997899	1	15/21	61.94%	ATF3;PRDM1;ZEB2;ZNF619;PPARA;FOXP2;ASCL1;BCL6;JUN;FOXP4;ELK3;ERF;ZNF69;JDP2;GLIS3
340	prerank	GO_Biological_Process_2023__Positive Regulation Of Programmed Cell Death (GO:0043068)	0.0885091	0.474609	0.983306	0.997998	1	8/25	27.29%	ACVR1C;TNFRSF10B;ITGA6;DAPK2;MAP3K20;IGFBP3;MAP3K5;SCIN
341	prerank	GO_Biological_Process_2023__Negative Regulation Of Transcription By RNA Polymerase II (GO:0000122)	0.060323	0.465085	0.990712	0.995411	1	52/57	84.02%	SOX9;EZR;NR2F2;ATF3;PRDM1;ZEB2;BAG3;ETV5;GLI2;YAP1;CTBP2;ZNF619;PPARA;SP100;MAFF;RARB;HSPA1A;ZFPM2;PRDM6;DNAJB1;ASCL1;BCL6;JUN;ESR1;EZH2;ARID5A;RUNX1;ERF;MLIP;IRF2BP2;ZNF274;PPARG;ZNF69;JDP2;GLIS3;TCF7L2;GATAD2A;PPARD;SOX1;HDAC1;MXD4;MAGEC3;CALR;MITF;RPS14;BACH1;RPL17;BHLHE41;NDN;EFNA1;TBL1X;RPL10
342	prerank	GO_Molecular_Function_2023__RNA Polymerase II-specific DNA-binding Transcription Factor Binding (GO:0061629)	-0.0927103	-0.450895	0.995455	0.997322	1	5/16	23.25%	PROX1;ID2;HSPB1;BHLHE41;BEX1
343	prerank	GO_Biological_Process_2023__Negative Regulation Of DNA-templated Transcription (GO:0045892)	0.0430647	0.369162	1	0.999494	1	44/76	55.95%	SOX9;EZR;NR2F2;ATF3;NFIB;ZNF423;PRDM1;TLE2;ZEB2;ETV5;GLI2;YAP1;CTBP2;ZNF619;PPARA;SP100;TP63;FOXP2;MAFF;RARB;HSPA1A;ZFPM2;PRDM6;DNAJB1;CRYAB;ASCL1;RORB;CAPN3;BCL6;JUN;ESR1;EZH2;PTPRK;ARID5A;ELK3;RUNX1;ERF;MLIP;SBNO2;IRF2BP2;TSHZ3;ZNF274;PPARG;DAP

## Sheet: L6IT
	Name	Term	ES	NES	NOM p-val	FDR q-val	FWER p-val	Tag %	Gene %	Lead_genes
0	prerank	KEGG_2021_Human__Ribosome	-0.593944	-4.33309	0	0	0	51/53	39.78%	RPL26;FAU;RPL36AL;RPS4X;RPS27A;RPL18A;RPL7A;RPS15;RPL41;RPS13;RPS12;RPS21;RPL19;RPL8;RPL10;RPLP1;RPL29;RPS7;RPS18;RPL32;RPL3;RPS27;RPL39;RPL10A;RPS23;RPL7;RPS25;RPL13;RPL12;RPL36;RPL38;RPL11;RPL35;RPS5;RPLP2;RPL34;RPL36A;RPS15A;RPL13A;RPS16;RPS26;RPS11;RPL23A;RPS17;RPL27;RPS19;RPS6;RPL23;RPS2;UBA52;RPL27A
1	prerank	GO_Biological_Process_2023__Macromolecule Biosynthetic Process (GO:0009059)	-0.591358	-4.3222	0	0	0	51/53	40.02%	RPL26;FAU;RPL36AL;RPS4X;RPS27A;RPL18A;RPL7A;RPS15;RPL41;RPS13;RPS21;RPL19;RPL8;RPL10;RPLP1;RPL29;RPS7;RPS18;RPL32;RPL3;RPS27;B4GAT1;RPL39;RPL10A;RPS23;RPL7;RPS25;RPL13;RPL12;RPL36;RPL38;RPL11;RPL35;RPS5;INHBA;RPLP2;RPL34;RPS15A;RPL13A;RPS16;RPS26;RPS11;RPL23A;RPS17;RPL27;RPS19;RPS6;RPS2;EEF1A1;RPL27A;EEF1G
2	prerank	GO_Biological_Process_2023__Peptide Biosynthetic Process (GO:0043043)	-0.593147	-4.31521	0	0	0	50/52	39.78%	RPL26;FAU;RPL36AL;RPS4X;RPS27A;RPL18A;RPL7A;RPS15;PCSK1;RPL41;PCSK5;RPS13;RPS21;RPL19;RPL8;RPL10;RPLP1;RPL29;RPS7;RPS18;RPL32;RPL3;RPS27;RPL39;RPL10A;RPS23;RPL7;RPS25;RPL13;RPL12;RPL36;RPL38;RPL11;RPL35;RPS5;RPLP2;RPL34;RPS15A;RPL13A;RPS16;RPS26;RPS11;RPL23A;RPS17;RPL27;RPS19;RPS6;RPS2;EEF1A1;RPL27A
3	prerank	GO_Biological_Process_2023__Gene Expression (GO:0010467)	-0.576686	-4.25232	0	0	0	51/54	39.78%	NOX4;RPL26;FAU;RPL36AL;RPS4X;RPS27A;RPL18A;RPL7A;RPS15;ANGPT2;RPL41;RPS13;RPS21;RPL19;RPL8;RPL10;RPLP1;RPL29;RPS7;RPS18;RPL32;RPL3;RPS27;RPL39;RPL10A;RPS23;RPL7;RPS25;RPL13;RPL12;RPL36;RPL38;RPL11;RPL35;RPS5;RPLP2;RPL34;RBPMS;RPS15A;RPL13A;RPS16;RPS26;RPS11;RPL23A;RPS17;RPL27;RPS19;RPS6;RPS2;EEF1A1;RPL27A
4	prerank	GO_Biological_Process_2023__Cytoplasmic Translation (GO:0002181)	-0.575621	-4.1287	0	0	0	48/51	39.78%	RPL26;FAU;RPL36AL;RPS4X;RPS27A;RPL18A;RPL7A;RPS15;RPL41;RPS13;RPS21;RPL19;RPL8;RPL10;RPLP1;RPL29;RPS7;RPS18;RPL32;RPL3;RPS27;RPL39;RPL10A;RPS23;RPL7;RPS25;RPL13;RPL12;RPL36;RPL38;RPL11;RPL35;RPS5;RPLP2;RPL34;RPS15A;RPL13A;RPS16;RPS26;RPS11;RPL23A;RPS17;RPL27;RPS19;RPS6;RPS2;UBA52;RPL27A
5	prerank	KEGG_2021_Human__Coronavirus disease	-0.545508	-4.10152	0	0	0	53/58	39.78%	FOS;RPL26;FAU;RPL36AL;RPS4X;RPS27A;RPL18A;RPL7A;RPS15;RPL41;RPS13;RPS12;RPS21;RPL19;RPL8;RPL10;RPLP1;RPL29;RPS7;RPS18;RPL32;RPL3;RPS27;RPL39;RPL10A;RPS23;RPL7;RPS25;RPL13;RPL12;RPL36;RPL38;RPL11;RPL35;RPS5;RPLP2;RPL34;RPL36A;RPS15A;RPL13A;RPS16;JUN;RPS26;RPS11;RPL23A;RPS17;RPL27;RPS19;RPS6;RPL23;RPS2;UBA52;RPL27A
6	prerank	GO_Biological_Process_2023__Translation (GO:0006412)	-0.554636	-4.0941	0	0	0	50/55	40.02%	RPL26;FAU;RPL36AL;RPS4X;RPS27A;RPL18A;RPL7A;RPS15;RPL41;RPS13;RPS21;RPL19;RPL8;RPL10;RPLP1;RPL29;RPS7;RPS18;RPL32;RPL3;RPS27;RPL39;RPL10A;RPS23;RPL7;RPS25;RPL13;RPL12;RPL36;RPL38;RPL11;RPL35;RPS5;RPLP2;RPL34;RPS15A;RPL13A;RPS16;RPS26;RPS11;RPL23A;RPS17;RPL27;RPS19;RPS6;RPS2;UBA52;EEF1A1;RPL27A;EEF1G
7	prerank	GO_Cellular_Component_2023__Ribosome (GO:0005840)	-0.617124	-3.49415	0	0	0	27/28	36.61%	RPL36AL;RPS4X;RPL18A;RPL7A;RPL41;RPS13;RPS21;RPL19;RPL8;RPS7;RPS18;RPL32;RPS27;RPL39;RPL10A;RPS23;RPS25;RPL36;RPL38;RPL11;RPS5;RPL13A;RPS26;RPS11;RPS17;RPL27;RPS19
8	prerank	GO_Molecular_Function_2023__RNA Binding (GO:0003723)	-0.412077	-3.43734	0	0	0	61/77	40.83%	LGALS1;RPL26;FAU;RPL36AL;RPS4X;RPS27A;RPL18A;RPL7A;RPS15;RPL41;RPS13;HSPA1A;RPS21;RPL19;RPL8;RPL10;RPL29;RPS7;RPS18;RPL32;RPL3;RPS27;TRMT9B;RPL39;RPL10A;HSPA8;RPS23;RPL7;RPS25;RPL13;RPL12;RPL36;RPL38;RPL11;RPL35;RPS5;CSTB;RPL34;PEBP1;RBPMS;RPS15A;RPL13A;RPP38;RPS16;JUN;RPS26;RPS11;PRDX1;RPL23A;EIF1;RPS17;TUBA1B;EIF1B;RPL27;RPS19;RPS6;RPS2;EEF1A1;HSPE1;RPL27A;HSP90AB1
9	prerank	GO_Cellular_Component_2023__Large Ribosomal Subunit (GO:0015934)	-0.613148	-3.39279	0	0	0	27/27	39.78%	RPL26;RPL36AL;RPL18A;RPL7A;RPL41;RPL19;RPL8;RPLP1;RPL29;RPL32;RPL3;RPL39;RPL10A;RPL7;RPL13;RPL12;RPL36;RPL38;RPL11;RPL35;RPLP2;RPL34;RPL13A;RPL23A;RPL27;UBA52;RPL27A
10	prerank	GO_Cellular_Component_2023__Cytosolic Large Ribosomal Subunit (GO:0022625)	-0.613148	-3.39279	0	0	0	27/27	39.78%	RPL26;RPL36AL;RPL18A;RPL7A;RPL41;RPL19;RPL8;RPLP1;RPL29;RPL32;RPL3;RPL39;RPL10A;RPL7;RPL13;RPL12;RPL36;RPL38;RPL11;RPL35;RPLP2;RPL34;RPL13A;RPL23A;RPL27;UBA52;RPL27A
11	prerank	KEGG_2021_Human__Pathways of neurodegeneration	-0.453634	-2.98715	0	0	0	35/41	42.88%	NOX4;ITPR2;BDNF;RYR3;RPS27A;NDUFB11;TUBB2A;UBB;TUBA1A;UQCR10;GABARAP;ATP5F1E;COX5B;UBC;NDUFB10;COX6A1;BID;TUBB3;CHRM5;NDUFS5;COX4I1;NDUFA1;ATP5F1D;NDUFA4;ATP5PF;GABARAPL2;TUBA1B;HSPA5;UBA52;CYCS;NDUFC2;NDUFB7;HIP1;NDUFA3;NDUFA13
12	prerank	KEGG_2021_Human__Prion disease	-0.497552	-2.95267	0	0	0	29/32	42.88%	ITPR2;RYR3;NDUFB11;CAV3;HSPA1A;GRIN3A;TUBB2A;TUBA1A;HSPA8;UQCR10;ATP5F1E;COX5B;EGR1;NDUFB10;COX6A1;TUBB3;NDUFS5;COX4I1;NDUFA1;ATP5F1D;NDUFA4;ATP5PF;TUBA1B;HSPA5;CYCS;NDUFC2;NDUFB7;NDUFA3;NDUFA13
13	prerank	GO_Cellular_Component_2023__Polysomal Ribosome (GO:0042788)	-0.676072	-2.90128	0	0	0	14/15	27.22%	RPL36AL;RPL18A;RPL7A;RPL41;RPS21;RPL19;RPL8;RPL32;RPL39;RPL10A;RPS23;RPL36;RPL38;RPL11
14	prerank	KEGG_2021_Human__Parkinson disease	-0.488144	-2.88913	0	0	0	29/32	42.88%	ITPR2;RYR3;RPS27A;NDUFB11;TUBB2A;UBB;TUBA1A;DUSP1;UQCR10;ATP5F1E;COX5B;UBC;NDUFB10;COX6A1;TUBB3;NDUFS5;COX4I1;NDUFA1;ATP5F1D;NDUFA4;ATP5PF;TUBA1B;HSPA5;UBA52;CYCS;NDUFC2;NDUFB7;NDUFA3;NDUFA13
15	prerank	GO_Cellular_Component_2023__Cytosolic Small Ribosomal Subunit (GO:0022627)	-0.544822	-2.82947	0	6.62019e-05	0.001	23/24	43.38%	FAU;RPS4X;RPS27A;RPS15;RPS13;RPS21;RPS7;RPS18;RPS27;RPS23;RPS25;RPS5;RPS15A;RPS16;RPS26;RPS11;RPS17;RPS19;RPS6;RPS2;UBA52;RACK1;RPS9
16	prerank	GO_Cellular_Component_2023__Small Ribosomal Subunit (GO:0015935)	-0.544822	-2.82947	0	6.62019e-05	0.001	23/24	43.38%	FAU;RPS4X;RPS27A;RPS15;RPS13;RPS21;RPS7;RPS18;RPS27;RPS23;RPS25;RPS5;RPS15A;RPS16;RPS26;RPS11;RPS17;RPS19;RPS6;RPS2;UBA52;RACK1;RPS9
17	prerank	KEGG_2021_Human__Oxidative phosphorylation	-0.57898	-2.80934	0	6.2524e-05	0.001	20/20	42.88%	NDUFB11;UQCR10;ATP5F1E;ATP6V0C;COX5B;NDUFB10;COX6A1;ATP6AP1;ATP5ME;NDUFS5;COX4I1;NDUFA1;ATP5F1D;NDUFA4;ATP5PF;ATP6V0B;NDUFC2;NDUFB7;NDUFA3;NDUFA13
18	prerank	GO_Biological_Process_2023__Ribosome Biogenesis (GO:0042254)	-0.58897	-2.80388	0	5.92333e-05	0.001	18/19	37.60%	RPL26;RPS4X;RPS15;RPS13;RPS7;RPS27;RPS23;RPL7;RPS25;RPL11;RPS5;RPS15A;RPS16;RPS11;RPS17;RPL27;RPS19;RPS6
19	prerank	GO_Biological_Process_2023__Ribonucleoprotein Complex Biogenesis (GO:0022613)	-0.58916	-2.78792	0	5.62716e-05	0.001	18/19	37.60%	RPL26;RPS4X;RPS15;RPS13;RPS7;RPS27;RPS23;RPL7;RPS25;RPL38;RPL11;RPS5;RPS15A;RPS16;RPS11;RPS17;RPS19;RPS6
20	prerank	KEGG_2021_Human__Amyotrophic lateral sclerosis	-0.456259	-2.70936	0	5.3592e-05	0.001	29/32	46.67%	NDUFB11;TUBB2A;TUBA1A;UQCR10;GABARAP;ATP5F1E;COX5B;NDUFB10;COX6A1;NRG1;BID;TUBB3;NDUFS5;COX4I1;ACTB;NDUFA1;ATP5F1D;NDUFA4;ATP5PF;GABARAPL2;TUBA1B;HSPA5;CYCS;NDUFC2;NDUFB7;NDUFA3;NDUFA13;NUP210L;SLC1A2
21	prerank	KEGG_2021_Human__Alzheimer disease	-0.460454	-2.69849	0	5.1156e-05	0.001	27/31	42.88%	NOX4;ITPR2;RYR3;NDUFB11;TUBB2A;GAPDH;TUBA1A;UQCR10;ATP5F1E;COX5B;NDUFB10;COX6A1;BID;TUBB3;CHRM5;NDUFS5;COX4I1;NDUFA1;ATP5F1D;NDUFA4;ATP5PF;TUBA1B;CYCS;NDUFC2;NDUFB7;NDUFA3;NDUFA13
22	prerank	GO_Cellular_Component_2023__Cell-Substrate Junction (GO:0030055)	-0.36823	-2.66631	0	9.3786e-05	0.002	38/54	36.73%	PHLDB2;RPS4X;RPL7A;RPS15;CAV3;RPS13;HSPA1A;RPL19;RPL8;RPLP1;RPS7;ANXA1;RPS18;RPL3;ITGA11;RPL10A;HSPA8;RPL7;RPL12;DPP4;RPL38;ATP6V0C;RPS5;RPLP2;DYNLL1;RPL13A;ALCAM;ACTB;CD81;RPS16;PRAG1;SVIL;FERMT1;RPS11;RPS17;RPL27;RPS19;HSPA5
23	prerank	GO_Cellular_Component_2023__Focal Adhesion (GO:0005925)	-0.36823	-2.66631	0	9.3786e-05	0.002	38/54	36.73%	PHLDB2;RPS4X;RPL7A;RPS15;CAV3;RPS13;HSPA1A;RPL19;RPL8;RPLP1;RPS7;ANXA1;RPS18;RPL3;ITGA11;RPL10A;HSPA8;RPL7;RPL12;DPP4;RPL38;ATP6V0C;RPS5;RPLP2;DYNLL1;RPL13A;ALCAM;ACTB;CD81;RPS16;PRAG1;SVIL;FERMT1;RPS11;RPS17;RPL27;RPS19;HSPA5
24	prerank	GO_Biological_Process_2023__Cellular Respiration (GO:0045333)	-0.576271	-2.54227	0	0.000135052	0.003	16/16	43.01%	NDUFB11;UQCR10;COX5B;NDUFB10;COX6A1;NDUFS5;COX4I1;NDUFA1;BLOC1S1;NDUFA4;CYCS;NDUFC2;NDUFB7;NDUFA3;NDUFA13;NR4A3
25	prerank	KEGG_2021_Human__Non-alcoholic fatty liver disease	-0.531668	-2.48824	0	0.000259715	0.006	17/18	42.88%	FOS;NDUFB11;UQCR10;COX5B;NDUFB10;COX6A1;BID;NDUFS5;COX4I1;NDUFA1;JUN;NDUFA4;CYCS;NDUFC2;NDUFB7;NDUFA3;NDUFA13
26	prerank	GO_Cellular_Component_2023__Mitochondrial Membrane (GO:0031966)	-0.441343	-2.47638	0	0.000291779	0.007	25/29	45.49%	RPS27A;NDUFB11;UBB;UQCR10;ATP5F1E;COX5B;NDUFB10;COX6A1;BID;ATP5ME;NDUFS5;COX4I1;NDUFA1;ATP5F1D;NDUFA4;ATP5PF;UBA52;CYCS;NAT8L;NDUFC2;NDUFB7;TOMM7;NDUFA3;NDUFA13;MRPS22
27	prerank	GO_Biological_Process_2023__Ribosomal Small Subunit Biogenesis (GO:0042274)	-0.575709	-2.43118	0	0.00080388	0.018	14/15	37.60%	RPS4X;RPS15;RPS13;RPS7;RPS27;RPS23;RPS25;RPS5;RPS15A;RPS16;RPS11;RPS17;RPS19;RPS6
28	prerank	KEGG_2021_Human__Diabetic cardiomyopathy	-0.501445	-2.42266	0	0.000931392	0.022	18/20	42.88%	NDUFB11;GAPDH;UQCR10;ATP5F1E;COX5B;NDUFB10;COX6A1;NDUFS5;COX4I1;NDUFA1;ATP5F1D;NDUFA4;ATP5PF;CTSD;NDUFC2;NDUFB7;NDUFA3;NDUFA13
29	prerank	KEGG_2021_Human__Thermogenesis	-0.416684	-2.19956	0.00193424	0.00491439	0.102	20/24	42.88%	NDUFB11;UQCR10;FGFR1;ATP5F1E;COX5B;NDUFB10;COX6A1;ATP5ME;NDUFS5;COX4I1;ACTB;NDUFA1;ATP5F1D;NDUFA4;ATP5PF;RPS6;NDUFC2;NDUFB7;NDUFA3;NDUFA13
30	prerank	GO_Cellular_Component_2023__Nuclear Lumen (GO:0031981)	-0.328522	-2.17964	0	0.00555455	0.118	29/39	43.38%	RPL26;RPS27A;RPL7A;RPS13;RPL19;RPS7;RPL3;RPL7;RPS25;RPL13;RPL36;RPL11;RPL35;BCL6;CSTB;RPL34;RPL13A;RPP38;ATF3;JUN;RPS11;RPL23A;RPL27;RPS19;RPS6;RPS2;EEF1A1;RGS12;RPS9
31	prerank	GO_Cellular_Component_2023__Nucleolus (GO:0005730)	-0.333454	-2.16414	0.00185874	0.00601403	0.127	28/37	43.38%	RPL26;RPS27A;RPL7A;RPS13;RPL19;RPS7;RPL3;RPL7;RPS25;RPL13;RPL36;RPL11;RPL35;BCL6;CSTB;RPL34;RPL13A;RPP38;ATF3;RPS11;RPL23A;RPL27;RPS19;RPS6;RPS2;EEF1A1;RGS12;RPS9
32	prerank	KEGG_2021_Human__Salmonella infection	-0.496645	-2.11724	0.00772201	0.00842369	0.171	13/15	40.83%	FOS;LY96;TUBB2A;GAPDH;TUBA1A;DYNLL1;TUBB3;ACTB;ARHGEF26;JUN;TUBA1B;CYCS;HSP90AB1
33	prerank	KEGG_2021_Human__Huntington disease	-0.348205	-2.09943	0.00537634	0.00923516	0.192	24/32	42.88%	BDNF;NDUFB11;POLR2I;TUBB2A;TUBA1A;UQCR10;ATP5F1E;COX5B;NDUFB10;COX6A1;TUBB3;NDUFS5;COX4I1;NDUFA1;ATP5F1D;NDUFA4;ATP5PF;TUBA1B;CYCS;NDUFC2;NDUFB7;HIP1;NDUFA3;NDUFA13
34	prerank	GO_Cellular_Component_2023__Mitochondrial Inner Membrane (GO:0005743)	-0.407986	-2.07345	0.0019305	0.0101289	0.215	19/23	45.49%	NDUFB11;UQCR10;ATP5F1E;COX5B;NDUFB10;COX6A1;ATP5ME;NDUFS5;COX4I1;NDUFA1;ATP5F1D;NDUFA4;ATP5PF;CYCS;NDUFC2;NDUFB7;NDUFA3;NDUFA13;MRPS22
35	prerank	GO_Cellular_Component_2023__Organelle Inner Membrane (GO:0019866)	-0.407986	-2.07345	0.0019305	0.0101289	0.215	19/23	45.49%	NDUFB11;UQCR10;ATP5F1E;COX5B;NDUFB10;COX6A1;ATP5ME;NDUFS5;COX4I1;NDUFA1;ATP5F1D;NDUFA4;ATP5PF;CYCS;NDUFC2;NDUFB7;NDUFA3;NDUFA13;MRPS22
36	prerank	GO_Cellular_Component_2023__Intracellular Non-Membrane-Bounded Organelle (GO:0043232)	-0.257592	-2.04636	0.00179856	0.0121668	0.259	45/68	43.38%	EPB41L4A;RPL26;RPL36AL;RPS4X;RPS27A;RPL7A;RPS13;TUBB2A;RPL19;RPS7;RPS18;RPL3;SHROOM3;RPS27;GAPDH;SHOC1;RPS23;RPL7;RPS25;RPL13;RPL36;RPL11;RPL35;RPS5;BCL6;CSTB;RPL34;DYNLL1;RPL13A;ACTB;RPP38;ATF3;RPS11;RPL23A;RPS17;RPL27;RPS19;RPS6;RPS2;EEF1A1;HIP1;RGS12;NEDD9;SNTG1;RPS9
37	prerank	KEGG_2021_Human__Axon guidance	0.386478	2.04096	0	0.258267	0.211	14/21	30.70%	SEMA3C;SLIT2;DCC;PLCG2;SEMA3A;NRP1;PARD3;SEMA3E;SEMA6D;BMPR1B;ROBO1;EPHA6;SEMA3D;NTNG1
38	prerank	GO_Molecular_Function_2023__G Protein-Coupled Receptor Activity (GO:0004930)	0.422087	1.83842	0.015873	0.452607	0.51	8/15	15.04%	ADGRG7;RORB;NPFFR2;ADGRF5;LGR5;P2RY12;CALCRL;ADGRL4
39	prerank	KEGG_2021_Human__cAMP signaling pathway	-0.373535	-1.82815	0.011194	0.0417298	0.596	10/20	18.52%	VAV3;CHRM2;FOS;BDNF;PDE10A;PDE4B;CFTR;PTGER3;GRIN3A;HHIP
40	prerank	GO_Molecular_Function_2023__Ubiquitin-Like Protein Ligase Binding (GO:0044389)	-0.349321	-1.77585	0.0199275	0.0532329	0.701	17/23	40.83%	RPS27A;HSPA1A;TUBB2A;UBB;HSPA8;MAP1LC3A;GABARAP;ELOB;RPL11;ATP6V0C;TPI1;JUN;GABARAPL2;TUBA1B;HSPA5;UBA52;HSP90AB1
41	prerank	GO_Molecular_Function_2023__Ubiquitin Protein Ligase Binding (GO:0031625)	-0.349321	-1.77585	0.0199275	0.0532329	0.701	17/23	40.83%	RPS27A;HSPA1A;TUBB2A;UBB;HSPA8;MAP1LC3A;GABARAP;ELOB;RPL11;ATP6V0C;TPI1;JUN;GABARAPL2;TUBA1B;HSPA5;UBA52;HSP90AB1
42	prerank	GO_Cellular_Component_2023__Collagen-Containing Extracellular Matrix (GO:0062023)	-0.254614	-1.75435	0.0215827	0.0583578	0.736	25/48	30.58%	FGF10;COL12A1;LGALS1;COL4A2;IL7;GREM1;POSTN;S100A6;EDIL3;COL18A1;ANGPT2;TIMP3;VIT;COL11A1;ANXA1;SULF1;TIMP2;P3H2;FRAS1;FGFR1;NRG1;CSTB;SPON1;COL27A1;ABI3BP
43	prerank	GO_Cellular_Component_2023__Nucleus (GO:0005634)	-0.152654	-1.72006	0.010084	0.0682494	0.795	109/203	43.44%	TWIST1;NOX4;TSHZ2;RGS8;FGF10;HES1;FOS;HES4;CCDC85B;MKX;RPL36AL;RPS27A;RPL7A;RPS15;NDN;S100A6;CDK18;TIMP3;PDE4B;POLR2I;CFTR;RPS13;HSPA1A;TUBB2A;RPL10;KRT10;RPS7;ANXA1;RPS18;RPL3;DGKD;UBB;RPS27;TRMT9B;GAPDH;RPL10A;TUBA1A;BEX1;HSPA8;FTH1;DUSP1;DRAP1;GADD45B;TSBP1;ZNF385D;RPL7;DAPK2;FGFR1;RPS25;COPS9;RPL13;CHCHD2;JUNB;SOX4;OLFM2;EGR1;BCL6;CSTB;RUNX2;PEBP1;GPX4;SOX10;DYNLL1;BTG1;TPI1;TUBB3;RPL13A;CRYA…
44	prerank	KEGG_2021_Human__Kaposi sarcoma-associated herpesvirus infection	-0.373491	-1.66646	0.0396975	0.0867891	0.855	12/17	38.66%	ITPR2;FOS;RPS27A;ANGPT2;UBB;GABARAP;UBC;BID;JUN;GABARAPL2;UBA52;CYCS
45	prerank	GO_Biological_Process_2023__Extracellular Matrix Organization (GO:0030198)	-0.339845	-1.64299	0.0361905	0.0958919	0.879	9/20	17.28%	COL12A1;COL4A2;TLL1;GREM1;POSTN;COL18A1;VIT;COL11A1;ADAMTS2
46	prerank	GO_Cellular_Component_2023__Intracellular Membrane-Bounded Organelle (GO:0043231)	-0.136952	-1.60368	0.0182421	0.113894	0.919	123/235	43.51%	TWIST1;NOX4;TSHZ2;RGS8;FGF10;HES1;FOS;HES4;CCDC85B;MKX;RPL36AL;RPS27A;RPL7A;RPS15;NDN;S100A6;CDK18;TIMP3;PDE4B;CAV3;POLR2I;CFTR;RPS13;VGF;HSPA1A;TUBB2A;RPL10;KRT10;RPS7;ANXA1;RPS18;RPL3;DGKD;UBB;RPS27;TRMT9B;GAPDH;RPL10A;TUBA1A;BEX1;HSPA8;FTH1;DUSP1;DRAP1;GADD45B;CD63;TSBP1;OSBPL3;ZNF385D;RPL7;DAPK2;P3H2;FGFR1;RPS25;COPS9;MAP1LC3A;HSD11B1;RPL13;CHCHD2;JUNB;SOX4;OLFM2;EGR1;BCL6;CSTB;RUNX2;PEBP1;GP…
47	prerank	GO_Biological_Process_2023__Adenylate Cyclase-Modulating G Protein-Coupled Receptor Signaling Pathway (GO:0007188)	0.359576	1.59871	0.0447761	1	0.886	7/15	15.04%	ADGRG7;ADGRF5;P2RY12;GNAL;ADCY8;CALCRL;ADGRL4
48	prerank	GO_Biological_Process_2023__Monoatomic Cation Transmembrane Transport (GO:0098655)	0.296749	1.5754	0.0418502	0.89733	0.904	11/21	26.41%	KCNK13;KCNK2;TRPM3;SLC1A3;SLC24A4;SCN9A;CNGB1;SLC30A8;SLC4A4;CLU;SLC24A3
49	prerank	GO_Cellular_Component_2023__Actin Cytoskeleton (GO:0015629)	0.2679	1.57314	0.0475162	0.725024	0.904	13/27	25.42%	NPFFR2;ARHGAP6;PLEKHH2;ADCY8;ARSJ;RGS22;TEK;DIAPH3;MYO1E;DENND2A;WIPF1;PAWR;MYO1B
50	prerank	GO_Cellular_Component_2023__Ficolin-1-Rich Granule (GO:0101002)	-0.336856	-1.57177	0.0582524	0.129596	0.942	13/18	40.83%	HSPA1A;TNFAIP6;HSPA8;GSTP1;FTH1;TIMP2;ATP6V0C;CSTB;DYNLL1;CST3;CTSD;EEF1A1;HSP90AB1
51	prerank	GO_Cellular_Component_2023__Lysosomal Membrane (GO:0005765)	-0.333843	-1.54601	0.0628466	0.144031	0.959	13/18	41.08%	ENPEP;CFTR;HSPA8;CD63;DPP4;ATP6V0C;LDLR;BLOC1S1;CTSD;ATP6V0B;UBA52;EEF1A1;NDUFC2
52	prerank	GO_Cellular_Component_2023__Endosome Membrane (GO:0010008)	-0.325624	-1.54546	0.0542056	0.141289	0.96	13/19	38.60%	RPS27A;LY96;CFTR;ANXA1;UBB;CD63;ANTXR2;ATP6V0C;ATP6AP1;LDLR;CTSD;ATP6V0B;UBA52
53	prerank	GO_Biological_Process_2023__Positive Regulation Of Cell Migration (GO:0030335)	0.281426	1.5393	0.0686695	0.712011	0.93	8/25	10.13%	CCN4;SEMA3C;PDGFD;TWIST2;ITGA6;PLCG2;CDH13;SEMA3A
54	prerank	GO_Cellular_Component_2023__Endoplasmic Reticulum Lumen (GO:0005788)	-0.28049	-1.53613	0.0540541	0.144446	0.965	19/28	41.45%	COL12A1;LGALS1;P4HA3;COL4A2;BDNF;SELENOM;COL18A1;COL11A1;VGF;P3H2;SPON1;COL27A1;CST3;ERAP2;HSPA5;COL5A2;IGFBP5;ADAMTSL1;CHGB
55	prerank	GO_Biological_Process_2023__Negative Regulation Of Apoptotic Process (GO:0043066)	0.243137	1.52567	0.0441501	0.652183	0.938	15/33	24.86%	MTRNR2L1;PRLR;MTRNR2L8;MTRNR2L12;TOX3;HSPA1B;FOXO1;HSPB1;TNFAIP8;PTPRZ1;TEK;SEMA3E;ERBB4;BARD1;CLU
56	prerank	GO_Cellular_Component_2023__Vesicle (GO:0031982)	-0.272415	-1.52316	0.0559567	0.149908	0.972	17/27	38.60%	COL12A1;RPS27A;EDIL3;HSPA1A;TUBB2A;RAB3B;ANXA1;UBB;GAPDH;GSTP1;RIN3;CST3;ACTB;VAMP2;CD81;MYL6;UBA52
57	prerank	GO_Cellular_Component_2023__Intracellular Organelle Lumen (GO:0070013)	-0.201198	-1.51698	0.045614	0.151161	0.973	36/61	41.45%	COL12A1;LGALS1;P4HA3;COL4A2;BDNF;SELENOM;COL18A1;PCSK5;COL11A1;VGF;HSPA1A;TNFAIP6;HSPA8;GSTP1;FTH1;TIMP2;CD63;P3H2;ATP5F1E;CSTB;SPON1;COL27A1;CST3;ATP5F1D;BLOC1S1;ERAP2;HSPA5;CTSD;COL5A2;IGFBP5;EEF1A1;HSPE1;NAT8L;ADAMTSL1;HSP90AB1;CHGB
58	prerank	GO_Cellular_Component_2023__Asymmetric Synapse (GO:0032279)	-0.338681	-1.47184	0.084	0.181562	0.986	11/15	40.21%	RPS13;RPL8;RPS18;RPS27;RPL7;RPS25;RPL12;RPL38;RPS19;SHISA6;INSYN2B
59	prerank	GO_Biological_Process_2023__Positive Regulation Of Gene Expression (GO:0010628)	-0.239444	-1.46851	0.0976909	0.180685	0.986	17/35	30.14%	TWIST1;FGF10;ADTRP;FGF1;RPL26;RPS4X;PLA2R1;HSPA1A;RPS7;GAPDH;TTN;ACTA2;RPL11;SOX4;EGR1;INHBA;MT3
60	prerank	GO_Biological_Process_2023__Supramolecular Fiber Organization (GO:0097435)	-0.259822	-1.4276	0.103578	0.213707	0.995	24/28	59.35%	ARHGAP25;COL12A1;TLL1;GREM1;COL18A1;COL11A1;ADAMTS2;KRT10;TNFAIP6;SHROOM3;BID;COL27A1;CST3;COL5A2;STMN1;HSP90AB1;HIP1;MARCKS;TBCB;DDR2;CD36;KATNAL2;TGFB2;NCKAP5
61	prerank	GO_Biological_Process_2023__Inorganic Cation Transmembrane Transport (GO:0098662)	0.274161	1.4149	0.0903226	0.933556	0.982	10/20	26.41%	KCNK13;KCNK2;TRPM3;SLC1A3;SLC24A4;SCN9A;SLC30A8;SLC4A4;CLU;SLC24A3
62	prerank	GO_Molecular_Function_2023__Double-Stranded DNA Binding (GO:0003690)	-0.245305	-1.40911	0.118774	0.225025	0.996	19/29	42.95%	HES1;FOS;RFX4;ZNF385D;JUNB;SOX4;EGR1;BCL6;RUNX2;SOX10;ATF3;JUN;CEBPB;CEBPD;ETV1;JUND;NR4A1;NFIB;ETV5
63	prerank	GO_Biological_Process_2023__Skeletal System Development (GO:0001501)	-0.319074	-1.37514	0.130178	0.253504	0.998	11/15	44.56%	TLL1;COL18A1;PCSK5;HHIP;SULF1;FGFR1;RPL13;COL27A1;PRDX1;PLS3;KIAA1217
64	prerank	GO_Molecular_Function_2023__Metal Ion Binding (GO:0046872)	0.228287	1.33531	0.134956	1	0.992	9/27	16.16%	CALB1;SYT10;SLIT2;HPCAL1;CDH13;SPARC;ENOSF1;ACVR1C;CDH7
65	prerank	GO_Biological_Process_2023__Regulation Of Nucleic Acid-Templated Transcription (GO:1903506)	0.266667	1.32062	0.148069	1	0.993	19/19	73.65%	EFEMP1;RORB;ZNF676;MITF;ZNF536;ESR1;HMGN5;BACH1;SOX6;ESR2;ZFHX3;BAZ1A;WWTR1;ZNF98;PFDN5;CEBPB;BTG1;SOX4;PRKCQ
66	prerank	GO_Biological_Process_2023__Positive Regulation Of Wnt Signaling Pathway (GO:0030177)	0.278992	1.31754	0.148069	1	0.993	12/17	39.53%	LGR5;SULF2;WLS;GPRC5B;GPC5;FGFR2;TBL1X;RSPO2;KANK1;RSPO3;DKK2;EGF
67	prerank	GO_Biological_Process_2023__Positive Regulation Of Nucleic Acid-Templated Transcription (GO:1903508)	0.22543	1.30336	0.162946	0.980862	0.994	26/27	72.84%	RORB;MDFIC;FOXO1;SPP1;MITF;ERBB4;TBL1X;ESR1;HMGN5;RUNX1;PPARG;EGF;CREB5;ELF1;ESR2;ZFHX3;NFIB;MYRFL;CEBPB;JUN;SOX10;MT3;RUNX2;INHBA;EGR1;SOX4
68	prerank	GO_Cellular_Component_2023__Endoplasmic Reticulum Membrane (GO:0005789)	-0.224436	-1.29355	0.166365	0.34452	1	23/30	53.14%	NOX4;ITPR2;RYR3;RPS27A;CFTR;GRIN3A;UBB;HSD11B1;WDR83OS;MGST2;CYP39A1;HSPA5;UBA52;GPAT3;MYRFL;SELENOK;PPP1R15A;TMTC2;IKBIP;PROS1;ELOVL5;CYP7B1;DDR2
69	prerank	GO_Molecular_Function_2023__Calcium Ion Binding (GO:0005509)	0.243476	1.29144	0.171053	0.947046	0.996	6/22	9.26%	CALB1;SYT10;SLIT2;HPCAL1;CDH13;SPARC
70	prerank	GO_Cellular_Component_2023__Postsynaptic Density (GO:0014069)	-0.272385	-1.28435	0.162602	0.351503	1	13/19	42.64%	RPS13;GRIN3A;RPL8;RPS18;RPS27;RPL7;RPS25;RPL12;RPL38;RPS19;SHISA6;INSYN2B;GRIK1
71	prerank	GO_Cellular_Component_2023__Golgi Membrane (GO:0000139)	0.233001	1.25264	0.160793	1	0.997	11/24	25.79%	PDGFD;ECE2;B3GNT5;WLS;MMD2;SLC30A8;ST8SIA6;B2M;ABCA12;PMEPA1;PLA2G4A
72	prerank	GO_Biological_Process_2023__Cell-Cell Adhesion Via Plasma-Membrane Adhesion Molecules (GO:0098742)	0.262563	1.24601	0.183486	0.971983	0.997	17/17	74.02%	CDH13;CDH7;GPC4;ROBO1;NTNG1;PALLD;SDK1;TENM1;TGFB2;GRID2;LRRC4C;TENM2;CRB1;CDHR3;PTPRT;ALCAM;FAT4
73	prerank	GO_Biological_Process_2023__Regulation Of Cell Differentiation (GO:0045595)	-0.277323	-1.2449	0.223077	0.398937	1	13/17	48.97%	BDNF;PHLDB2;GREM1;EPHA3;FGFR1;RUNX2;CEBPB;CEBPD;NREP;HSP90AB1;APLF;ALK;ZFHX3
74	prerank	GO_Biological_Process_2023__Positive Regulation Of MAPK Cascade (GO:0043410)	0.206904	1.23957	0.19697	0.932543	0.997	14/29	29.77%	PDGFD;PLCG2;PELI2;BCAR3;TEK;FGFR2;GHR;ERBB4;HTR2C;GAREM1;CHRNA7;ROBO1;RIT2;TRIM5
75	prerank	GO_Biological_Process_2023__Cellular Response To Lipid (GO:0071396)	-0.271528	-1.22354	0.217391	0.424081	1	8/17	21.81%	ADTRP;LY96;PDE4B;CFTR;HSPA1A;EPHA3;HSPA8;GSTP1
76	prerank	GO_Molecular_Function_2023__Cis-Regulatory Region Sequence-Specific DNA Binding (GO:0000987)	0.16724	1.21979	0.202703	0.946429	0.998	46/50	73.77%	PRRX1;MEIS2;RORB;PRDM1;ZNF676;FOXP2;FOXO1;ZNF208;ZBTB7C;DACH1;ST18;ZFY;MITF;ZNF536;UTY;SMAD9;KLF5;MGAM;ESR1;RUNX1;PPARG;PRDM5;MEIS1;TCF7L2;BACH1;ELF1;GLIS3;SOX6;ZNF521;ESR2;ZFHX3;NR4A3;NFIB;ZNF98;NR4A1;JUND;ETV1;CEBPD;CEBPB;JUN;ATF3;SOX10;RUNX2;EGR1;SOX4;JUNB
77	prerank	GO_Biological_Process_2023__Axonogenesis (GO:0007409)	0.21188	1.21694	0.212329	0.901805	0.998	14/26	32.88%	SEMA3C;SLIT2;DCC;SEMA3A;PARD3;ANOS1;SEMA3E;FGFR2;SEMA6D;CNTN5;EPHA6;SEMA3D;NTNG1;PALLD
78	prerank	GO_Biological_Process_2023__Neuron Projection Guidance (GO:0097485)	0.252207	1.21328	0.236842	0.86614	0.998	10/17	32.88%	SEMA3C;SLIT2;DCC;SEMA3A;SEMA3E;SEMA6D;CNTN5;EPHA6;SEMA3D;PALLD
79	prerank	GO_Molecular_Function_2023__RNA Polymerase II Transcription Regulatory Region Sequence-Specific DNA Binding (GO:0000977)	0.159833	1.19512	0.225806	0.87845	0.999	19/55	24.18%	PRRX1;MEIS2;TWIST2;RORB;PRDM1;ZNF676;FOXP2;FOXO1;ZNF208;ZBTB7C;DACH1;ST18;ZFY;MITF;CUX2;ZNF536;UTY;SMAD9;KLF5
80	prerank	GO_Biological_Process_2023__Positive Regulation Of Cytokine Production (GO:0001819)	-0.246023	-1.19108	0.264117	0.466759	1	10/20	28.59%	TWIST1;IL7;PLA2R1;PDE4B;HSPA1A;ANXA1;SULF1;GAPDH;PRKCQ;EGR1
81	prerank	GO_Biological_Process_2023__Protein Phosphorylation (GO:0006468)	0.220187	1.18888	0.251613	0.855249	0.999	16/23	46.99%	EFEMP1;ROS1;ACVR1C;TEK;FGFR2;ERBB4;TXK;BMPR1B;EPHA6;PRKCH;TGFBR3;STK17B;TGFB2;TESK2;GRK5;DDR2
82	prerank	KEGG_2021_Human__PI3K-Akt signaling pathway	-0.205268	-1.16503	0.281716	0.500799	1	7/30	7.52%	FGF10;CHRM2;FGF1;COL4A2;MTCP1;BDNF;IL7
83	prerank	GO_Biological_Process_2023__Proteolysis (GO:0006508)	-0.25238	-1.15482	0.297398	0.509678	1	10/17	37.23%	TLL1;ENPEP;PCSK1;PCSK5;ADAMTS2;PAPPA;DPP4;ADAMTS19;ERAP2;CTSD
84	prerank	GO_Molecular_Function_2023__GTPase Activator Activity (GO:0005096)	-0.254707	-1.14768	0.284333	0.512968	1	5/17	10.19%	VAV3;RGS8;ARHGAP25;PREX2;ARHGAP29
85	prerank	KEGG_2021_Human__Retrograde endocannabinoid signaling	-0.247238	-1.14748	0.276292	0.505475	1	15/17	60.72%	ITPR2;NDUFB11;NDUFB10;NDUFS5;NDUFA1;NDUFA4;NDUFC2;NDUFB7;NDUFA3;NDUFA13;GABRA6;GNG7;GRIA4;GNG4;GNB4
86	prerank	GO_Biological_Process_2023__Axon Guidance (GO:0007411)	0.22276	1.13206	0.282805	0.988243	1	11/20	32.88%	SEMA3C;SLIT2;DCC;SEMA3A;ANOS1;SEMA3E;SEMA6D;CNTN5;EPHA6;SEMA3D;PALLD
87	prerank	GO_Cellular_Component_2023__Secretory Granule Lumen (GO:0034774)	-0.223987	-1.12732	0.326047	0.530743	1	13/22	40.83%	PCSK1;TIMP3;TUBB2A;FTL;HSPA8;DOCK2;GSTP1;TIMP2;NRG1;CSTB;CTSD;EEF1A1;HSP90AB1
88	prerank	GO_Cellular_Component_2023__Cell-Cell Junction (GO:0005911)	0.232917	1.12116	0.303419	0.979556	1	7/18	19.39%	CDH13;TEK;CDH7;MYO1E;PARD3;CTNNA3;STXBP6
89	prerank	GO_Biological_Process_2023__Positive Regulation Of Macromolecule Metabolic Process (GO:0010604)	-0.204059	-1.12005	0.319188	0.535538	1	12/27	30.14%	TWIST1;FGF10;ADTRP;FGF1;HSPA1A;RPS7;TTN;ACTA2;RPL11;EGR1;INHBA;MT3
90	prerank	GO_Biological_Process_2023__Negative Regulation Of Cell Differentiation (GO:0045596)	0.229136	1.10207	0.341935	0.998655	1	4/18	4.72%	EFEMP1;MEIS2;TWIST2;RORB
91	prerank	GO_Cellular_Component_2023__Endocytic Vesicle Membrane (GO:0030666)	-0.235469	-1.10032	0.317518	0.561475	1	10/17	38.60%	CHRM2;RPS27A;CFTR;UBB;ATP6V0C;LDLR;VAMP2;SYT9;ATP6V0B;UBA52
92	prerank	GO_Biological_Process_2023__Regulation Of Apoptotic Process (GO:0042981)	-0.157008	-1.09785	0.337058	0.557594	1	26/51	37.60%	LGALS1;IL7;GREM1;HSPA1A;PRELID1;RPL10;ANXA1;IFIT3;UBB;BEX1;GSTP1;GADD45B;DAPK2;SOX4;EGR1;NRG1;BID;BCL6;MT3;CRYAB;ACTB;JUN;PRDX2;HSPA5;CTSD;RPS6
93	prerank	GO_Cellular_Component_2023__Bounding Membrane Of Organelle (GO:0098588)	-0.1576	-1.09589	0.319266	0.552957	1	25/49	38.60%	ITPR2;CHST9;RYR3;RPS27A;LY96;CFTR;HHIP;UST;UBB;MGAT4C;B4GAT1;CD63;HS3ST2;ANTXR2;ATP6V0C;ATP6AP1;MAN1A1;RAB39A;LDLR;VAMP2;IQGAP2;GABARAPL2;CTSD;ATP6V0B;UBA52
94	prerank	GO_Biological_Process_2023__Regulation Of Cell Cycle (GO:0051726)	-0.222054	-1.09462	0.319778	0.547404	1	12/19	43.26%	BEX1;GADD45B;JUNB;RPS15A;ACTB;JUN;JUND;PLAGL1;NR4A1;HSP90AB1;PPP1R15A;RACK1
95	prerank	GO_Molecular_Function_2023__Transcription Regulatory Region Nucleic Acid Binding (GO:0001067)	-0.246258	-1.09329	0.342256	0.541911	1	14/16	62.52%	FOS;SOX4;EGR1;SOX10;ATF3;JUN;CEBPB;JUND;ETV5;SOX6;TCF7L2;PRDM5;PPARG;RUNX1
96	prerank	GO_Biological_Process_2023__Positive Regulation Of Programmed Cell Death (GO:0043068)	0.205292	1.07935	0.32839	1	1	9/21	24.86%	SLIT2;CYP1B1;ITGA6;FOXO1;ACVR1C;TNFAIP8;PAWR;BARD1;CLU
97	prerank	GO_Biological_Process_2023__Positive Regulation Of Cell Motility (GO:2000147)	0.213214	1.07528	0.3625	1	1	5/20	8.39%	SEMA3C;PDGFD;TWIST2;ITGA6;CDH13
98	prerank	GO_Biological_Process_2023__Regulation Of Cell Migration (GO:0030334)	0.153516	1.06781	0.377934	0.98982	1	18/41	31.63%	SEMA3C;PDGFD;SLIT2;TWIST2;CYP1B1;ITGA6;CDH13;DACH1;MITF;SEMA3E;TMSB4X;ERBB4;SEMA6D;ROBO1;SH3RF2;SEMA3D;NTNG1;KANK1
99	prerank	GO_Biological_Process_2023__Regulation Of Cell Population Proliferation (GO:0042127)	-0.144547	-1.06633	0.368607	0.579212	1	27/62	34.00%	NOX4;HES1;FGF1;GLP2R;IL7;GREM1;RPS4X;COL18A1;HSPA1A;IFIT3;FTH1;P3H2;FGFR1;COPS9;TSHR;JUNB;DPP4;SOX4;INHBA;NRG1;BCL6;DYNLL1;BTG1;RPS15A;ACTB;CD81;JUN
100	prerank	GO_Cellular_Component_2023__Adherens Junction (GO:0005912)	0.236558	1.06402	0.372549	0.965611	1	6/15	19.39%	CDH13;CDH7;MYO1E;PARD3;CTNNA3;STXBP6
101	prerank	GO_Biological_Process_2023__Negative Regulation Of Cell Motility (GO:2000146)	0.237895	1.06003	0.353556	0.943512	1	14/15	68.92%	SLIT2;CYP1B1;SPOCK3;DACH1;MITF;ROBO1;KANK1;FRMD5;SRGAP1;PTPRK;NEDD9;IGFBP5;PTPRT;DYNLL1
102	prerank	GO_Biological_Process_2023__Regulation Of DNA-templated Transcription (GO:0006355)	0.117221	1.0427	0.396714	0.962494	1	73/83	73.77%	EFEMP1;TOX3;TWIST2;TOX;RORB;PRDM1;ZNF676;FOXP2;MDFIC;ZNF608;FOXO1;SPP1;ZBTB7C;DACH1;ZFY;DPF3;MITF;ZNF536;ERBB4;SMAD9;KLF5;CBFB;MGAM;TBL1X;ESR1;SP140;HMGN5;HDAC9;RUNX1;PPARG;TENM1;EGF;CREB5;TOX2;PRDM5;PTPRK;TCF7L2;BACH1;ELF1;GLIS3;SOX6;ESR2;ZFHX3;CRY1;BAZ1A;WWTR1;NR4A3;ETV5;NDUFA13;NFIB;ZNF98;PFDN5;NR4A1;JUND;MYRFL;ETV1;CEBPD;CEBPB;JUN;ATF3;ACTB;CRYAB;BTG1;SOX10;MT3;RUNX2;BCL6;NRG1;INHBA;EGR1;SOX4…
103	prerank	GO_Molecular_Function_2023__Receptor Ligand Activity (GO:0048018)	-0.18641	-1.03373	0.405797	0.627261	1	12/28	28.96%	FGF10;SEMA5A;FGF1;BDNF;IL7;GREM1;VGF;HSPA1A;DPP4;CCK;INHBA;NRG1
104	prerank	KEGG_2021_Human__Regulation of actin cytoskeleton	-0.21907	-1.02353	0.421154	0.63755	1	4/19	4.10%	VAV3;FGF10;CHRM2;FGF1
105	prerank	GO_Biological_Process_2023__Regulation Of Angiogenesis (GO:0045765)	0.205046	1.02109	0.4197	0.996143	1	7/19	18.52%	DCN;CYP1B1;SPARC;CXCL13;HSPB1;TEK;SEMA3E
106	prerank	GO_Molecular_Function_2023__DNA-binding Transcription Activator Activity, RNA Polymerase II-specific (GO:0001228)	0.178456	1.02007	0.409091	0.967757	1	24/26	72.84%	PRRX1;MEIS2;FOXO1;ZNF208;ZFY;MITF;KLF5;ESR1;RUNX1;MEIS1;ELF1;GLIS3;ZNF521;NR4A3;ETV5;NFIB;NR4A1;PLAGL1;ETV1;JUN;ATF3;SOX10;EGR1;SOX4
107	prerank	GO_Biological_Process_2023__Positive Regulation Of Cellular Process (GO:0048522)	-0.15621	-1.01839	0.427798	0.638312	1	18/42	32.69%	TWIST1;HES1;FGF1;GLP2R;IL7;GREM1;RPS4X;DUOX1;FGFR1;COPS9;TSHR;DPP4;SOX4;NRG1;PHPT1;RPS15A;ACTB;CD81
108	prerank	GO_Biological_Process_2023__Positive Regulation Of Intracellular Signal Transduction (GO:1902533)	0.15451	1.00672	0.438298	0.97547	1	12/37	20.88%	PDGFD;DCN;PLCG2;P2RY12;CDH13;WLS;PELI2;BCAR3;TEK;GPRC5B;SEMA3E;FGFR2
109	prerank	GO_Biological_Process_2023__Nervous System Development (GO:0007399)	-0.173062	-1.00283	0.444444	0.657457	1	6/32	6.90%	IL1RAPL2;CHRM2;SEMA5A;HES1;MDGA1;BDNF
110	prerank	GO_Biological_Process_2023__Positive Regulation Of DNA-templated Transcription (GO:0045893)	0.12134	0.998592	0.448276	0.970571	1	57/64	74.70%	PRRX1;MEIS2;DCN;TOX3;RORB;ITGA6;CDH13;MDFIC;FOXO1;SPP1;ST18;ZFY;MITF;FGFR2;ERBB4;KLF5;MAML3;TXK;BMPR1B;TBL1X;ESR1;HMGN5;RUNX1;PPARG;EGF;CREB5;TGFB2;TOX2;PRDM5;MEIS1;TCF7L2;ELF1;GLIS3;ESR2;ZFHX3;WWTR1;NR4A3;ETV5;NFIB;NR4A1;PLAGL1;JUND;MYRFL;ETV1;CEBPB;JUN;ATF3;CD81;ACTB;SOX10;MT3;RUNX2;INHBA;EGR1;SOX4;JUNB;CHCHD2
111	prerank	GO_Cellular_Component_2023__Cytoplasmic Vesicle Membrane (GO:0030659)	-0.177933	-0.994074	0.455969	0.665	1	15/28	38.60%	ITPR2;RPS27A;LY96;CFTR;UBB;CD63;ANTXR2;ATP6V0C;ATP6AP1;LDLR;VAMP2;IQGAP2;CTSD;ATP6V0B;UBA52
112	prerank	GO_Biological_Process_2023__Cellular Response To Oxygen-Containing Compound (GO:1901701)	0.159935	0.993104	0.437071	0.957282	1	8/32	12.43%	SYT10;SLIT2;RORB;PLCG2;P2RY12;ADCY8;CXCL13;FOXO1
113	prerank	GO_Molecular_Function_2023__Cadherin Binding (GO:0045296)	-0.170316	-0.992666	0.453008	0.659332	1	18/30	43.26%	PHLDB2;RPL7A;HSPA1A;RPL29;ANXA1;HSPA8;RPL34;PTPRT;RPS26;LDHA;PRDX1;RPL23A;HSPA5;RPS2;EEF1G;HSP90AB1;CDHR3;RACK1
114	prerank	KEGG_2021_Human__Estrogen signaling pathway	-0.229496	-0.987313	0.471042	0.660136	1	9/15	40.83%	ITPR2;FOS;HSPA1A;KRT10;HSPA8;JUN;CTSD;SHC4;HSP90AB1
115	prerank	GO_Molecular_Function_2023__Purine Ribonucleoside Triphosphate Binding (GO:0035639)	-0.174977	-0.984483	0.455224	0.657266	1	27/28	78.74%	ABCB1;HSPA1A;TUBB2A;TUBA1A;HSPA8;DAPK2;RAB39A;TUBB3;ATP5F1D;GUK1;PRAG1;TUBA1B;HSPA5;EEF1A1;HSP90AB1;NDUFA13;SYN3;GNA14;STK17B;TUBA1C;PYGL;RAB37;RIT2;BMPR1B;MYO1B;RERG;ABCA12
116	prerank	GO_Molecular_Function_2023__Sequence-Specific DNA Binding (GO:0043565)	-0.152653	-0.982467	0.45	0.652641	1	21/37	42.95%	HES1;FOS;RFX4;ZNF385D;CHCHD2;JUNB;SOX4;EGR1;BCL6;RUNX2;SOX10;ATF3;JUN;CEBPB;CEBPD;ETV1;MYRFL;JUND;NR4A1;NFIB;ETV5
117	prerank	GO_Biological_Process_2023__Regulation Of Transcription By RNA Polymerase II (GO:0006357)	0.107	0.978777	0.487356	0.967556	1	30/87	28.15%	PRRX1;MEIS2;DCN;TOX3;TWIST2;TOX;RORB;PRDM1;FOXP2;ITGA6;CDH13;ZNF608;FOXO1;ZBTB7C;DACH1;ST18;ZFY;DPF3;MITF;CUX2;ZNF536;FGFR2;SMAD9;KLF5;MAML3;CBFB;TXK;MGAM;BMPR1B;TBL1X
118	prerank	GO_Molecular_Function_2023__Sequence-Specific Double-Stranded DNA Binding (GO:1990837)	-0.157465	-0.976958	0.478261	0.654188	1	19/34	42.95%	HES1;FOS;RFX4;ZNF385D;JUNB;SOX4;EGR1;BCL6;RUNX2;SOX10;ATF3;JUN;CEBPB;CEBPD;ETV1;JUND;NR4A1;NFIB;ETV5
119	prerank	GO_Biological_Process_2023__Positive Regulation Of Apoptotic Process (GO:0043065)	0.175336	0.969059	0.466523	0.96382	1	23/24	77.56%	SLIT2;CYP1B1;ITGA6;FOXO1;ACVR1C;TNFAIP8;PAWR;BARD1;CLU;STK17B;TGFB2;RACK1;RPS6;CTSD;JUN;BTG1;DYNLL1;BCL6;BID;NRG1;SOX4;DAPK2;GADD45B
120	prerank	GO_Molecular_Function_2023__RNA Polymerase II Cis-Regulatory Region Sequence-Specific DNA Binding (GO:0000978)	0.129631	0.966542	0.491031	0.944917	1	17/53	24.18%	PRRX1;MEIS2;RORB;PRDM1;ZNF676;FOXP2;FOXO1;ZNF208;ZBTB7C;DACH1;ST18;ZFY;MITF;ZNF536;UTY;SMAD9;KLF5
121	prerank	GO_Molecular_Function_2023__Protein Kinase Binding (GO:0019901)	-0.151807	-0.964222	0.479053	0.667997	1	31/37	67.50%	NOX4;CAMK2N2;SPDYE2;PSG8;BCL2L14;RPS7;GSTP1;DUSP1;TTN;ACTA2;PEBP1;ACTB;RPS19;RPS6;EEF1A1;NEDD9;PPP1R15A;NR4A3;RACK1;DUSP16;TCF7L2;GRK5;PTPRK;CD247;CNTLN;PDLIM5;PTN;HDAC9;FRMD5;BANK1;ESR1
122	prerank	GO_Biological_Process_2023__Cellular Component Assembly (GO:0022607)	0.205783	0.943223	0.504348	0.97725	1	7/16	25.54%	PARD3;MITF;MATN1;WIPF1;PAWR;MYO1B;NLGN4Y
123	prerank	GO_Molecular_Function_2023__Adenyl Ribonucleotide Binding (GO:0032559)	-0.196248	-0.941913	0.507605	0.699383	1	12/20	42.88%	PDE10A;ABCB1;PDE4B;HSPA1A;HSPA8;DAPK2;ATP5F1D;GUK1;PRAG1;HSPA5;HSP90AB1;NDUFA13
124	prerank	GO_Biological_Process_2023__Transmembrane Receptor Protein Tyrosine Kinase Signaling Pathway (GO:0007169)	0.156188	0.936169	0.52349	0.970719	1	10/29	22.37%	PRLR;PDGFD;SULF2;ROS1;FOXO1;BCAR3;TEK;FGFR2;GHR;ERBB4
125	prerank	GO_Molecular_Function_2023__DNA Binding (GO:0003677)	-0.141597	-0.932984	0.541082	0.707072	1	29/41	54.20%	TSHZ2;HES1;RPS15;RPS27;DRAP1;SHOC1;RPL7;CHCHD2;JUNB;RPA3;EGR1;BCL6;SOX10;JUN;CEBPB;MYRFL;PLAGL1;NR4A1;NFIB;ETV5;NR4A3;BAZ1A;CRY1;XRCC4;ESR2;SOX6;TCF7L2;MEIS1;PRDM5
126	prerank	GO_Cellular_Component_2023__Neuron Projection (GO:0043005)	0.132363	0.914817	0.56541	0.999495	1	9/43	11.87%	ALDH1A1;CALB1;KLHL1;GABRG1;SLC1A3;CDH13;ADCY8;SEMA3A;SCN9A
127	prerank	KEGG_2021_Human__MAPK signaling pathway	-0.167521	-0.914329	0.567669	0.731453	1	10/27	24.49%	FGF10;FOS;FGF1;BDNF;ANGPT2;HSPA1A;HSPA8;DUSP1;GADD45B;FGFR1
128	prerank	GO_Molecular_Function_2023__Protein Homodimerization Activity (GO:0042803)	0.131262	0.907968	0.563636	0.991892	1	38/42	75.64%	SLIT2;TOX3;FOXP2;ADCY8;HSPB1;SLC30A8;B2M;FGFR2;GHR;ERBB4;BARD1;CHRNA7;TRIM5;TENM1;GALM;TGFB2;CD247;MID1;DDR2;TENM2;SOX6;CPQ;CACYBP;RACK1;NR4A3;HIP1;HSP90AB1;CEBPB;ATF3;PTPRT;CRYAB;TPI1;RBPMS;CUBN;TRPC6;DPP4;HSD11B1;FGFR1
129	prerank	GO_Molecular_Function_2023__Transition Metal Ion Binding (GO:0046914)	-0.177945	-0.898088	0.559415	0.75152	1	10/22	30.14%	ENPEP;PAPPA;FTL;HHIP;RPS27;FTH1;TIMP2;EGR1;NRG1;MT3
130	prerank	GO_Molecular_Function_2023__Guanyl Ribonucleotide Binding (GO:0032561)	-0.203076	-0.889005	0.622222	0.758554	1	9/16	39.28%	PDE10A;PDE5A;TUBB2A;RAB3B;TUBA1A;RAB39A;TUBB3;TUBA1B;EEF1A1
131	prerank	GO_Biological_Process_2023__Regulation Of Protein Phosphorylation (GO:0001932)	-0.197448	-0.888205	0.574627	0.751626	1	3/16	4.10%	FGF10;ADTRP;FGF1
132	prerank	KEGG_2021_Human__Pathways in cancer	-0.134804	-0.88337	0.608014	0.751553	1	7/43	7.52%	FGF10;AR;HES1;FOS;FGF1;COL4A2;IL7
133	prerank	GO_Biological_Process_2023__Regulation Of ERK1 And ERK2 Cascade (GO:0070372)	0.171902	0.881186	0.602679	1	1	9/20	28.65%	PDGFD;CNKSR3;ROS1;TEK;FGFR2;ERBB4;HTR2C;GAREM1;CHRNA7
134	prerank	KEGG_2021_Human__Proteoglycans in cancer	-0.179941	-0.877839	0.586873	0.753048	1	3/20	1.31%	TWIST1;ITPR2;VAV3
135	prerank	GO_Cellular_Component_2023__Endocytic Vesicle (GO:0030139)	0.165352	0.875455	0.620619	1	1	5/22	11.06%	CACNG4;SPARC;WLS;CLTCL1;PLD1
136	prerank	GO_Biological_Process_2023__Protein Modification Process (GO:0036211)	0.137949	0.874305	0.615385	1	1	31/32	82.72%	PLOD2;B3GNT5;ROS1;ACVR1C;PTPRZ1;ST8SIA6;TXK;BMPR1B;EPHA6;ST8SIA4;PRKCH;GLRX;STK17B;TGFB2;PTPRK;TESK2;GRK5;EGLN3;DUSP16;DUSP5;UBA52;PRAG1;PTPRT;PHPT1;PRKCQ;FGFR1;DAPK2;EPHA3;UST;ANXA1;KRT10
137	prerank	GO_Cellular_Component_2023__Cytoskeleton (GO:0005856)	0.122732	0.872197	0.612832	0.986412	1	36/43	68.92%	NPFFR2;ARHGAP6;ADCY8;ARSJ;HSPB1;RGS22;MYO1E;DENND2A;ANK1;WIPF1;ITPKB;PAWR;CLU;MYO1B;KANK1;PALLD;FRMD5;TUBA1C;PDLIM5;TENM1;KATNAL2;DDR2;FRMD3;TBCB;EDA;MARCKS;SNTG1;HIP1;PFDN5;TUBA1B;MYLK;SVIL;IQGAP2;ACTB;TUBB3;DYNLL1
138	prerank	KEGG_2021_Human__Calcium signaling pathway	-0.16446	-0.872066	0.609174	0.754874	1	4/24	4.10%	ITPR2;FGF10;CHRM2;FGF1
139	prerank	GO_Biological_Process_2023__Negative Regulation Of Programmed Cell Death (GO:0043069)	0.150602	0.869651	0.616205	0.97072	1	7/26	14.73%	PRLR;SLC7A11;HSPA1B;FOXO1;HSPB1;TNFAIP8;TEK
140	prerank	GO_Biological_Process_2023__Negative Regulation Of Signal Transduction (GO:0009968)	-0.19202	-0.869595	0.639155	0.750926	1	10/17	43.26%	TWIST1;BDNF;HHIP;SULF1;PRKCQ;NRG1;PTPRT;RGS2;IGFBP5;RACK1
141	prerank	GO_Biological_Process_2023__Protein-Containing Complex Assembly (GO:0065003)	0.166628	0.868837	0.649891	0.952556	1	8/21	24.86%	PRLR;ADCY8;PARD3;MITF;MATN1;STXBP6;WIPF1;CLU
142	prerank	KEGG_2021_Human__Chemical carcinogenesis	-0.192162	-0.865056	0.600775	0.750154	1	3/17	3.73%	FGF10;AR;FOS
143	prerank	GO_Biological_Process_2023__Regulation Of Intracellular Signal Transduction (GO:1902531)	0.151331	0.861909	0.603939	0.948442	1	7/26	14.73%	ARHGAP6;SLA;PLCG2;RASGRF2;ROS1;HSPB1;TEK
144	prerank	GO_Biological_Process_2023__Negative Regulation Of Intracellular Signal Transduction (GO:1902532)	-0.172084	-0.859207	0.633333	0.751742	1	7/21	22.31%	TWIST1;ARHGAP25;PDE10A;CAV3;DGKD;GSTP1;DUSP1
145	prerank	GO_Biological_Process_2023__Positive Regulation Of Cell Projection Organization (GO:0031346)	0.18793	0.845847	0.611111	0.962903	1	7/16	29.15%	SLIT2;TOX;ITGA6;CHODL;CUX2;ROBO1;RIT2
146	prerank	GO_Molecular_Function_2023__GTPase Regulator Activity (GO:0030695)	-0.141208	-0.838615	0.648452	0.776049	1	15/30	38.53%	VAV3;RGS8;ARHGAP25;PREX2;ARHGAP29;DOCK2;RIN3;DYNLL1;FGD5;JUN;GPSM2;IQGAP2;RIN2;ARHGAP15;RGS2
147	prerank	GO_Biological_Process_2023__Positive Regulation Of ERK1 And ERK2 Cascade (GO:0070374)	0.182856	0.830879	0.688699	0.974239	1	7/15	28.65%	PDGFD;TEK;FGFR2;ERBB4;HTR2C;GAREM1;CHRNA7
148	prerank	GO_Biological_Process_2023__Anterograde Trans-Synaptic Signaling (GO:0098916)	-0.184308	-0.822036	0.665406	0.795474	1	5/16	17.96%	CHRM2;PDE7B;SNCG;NPTX2;HTR7
149	prerank	GO_Molecular_Function_2023__ATP Binding (GO:0005524)	-0.181159	-0.821364	0.669829	0.788496	1	10/17	42.88%	ABCB1;HSPA1A;HSPA8;DAPK2;ATP5F1D;GUK1;PRAG1;HSPA5;HSP90AB1;NDUFA13
150	prerank	GO_Biological_Process_2023__Positive Regulation Of Signal Transduction (GO:0009967)	-0.1566	-0.821356	0.676311	0.780622	1	10/24	30.14%	FGF1;BDNF;IL7;LY96;P2RY6;SULF1;LY86;CD63;ATP6V0C;MT3
151	prerank	GO_Biological_Process_2023__Regulation Of MAPK Cascade (GO:0043408)	0.152773	0.81965	0.665272	0.978584	1	11/23	33.25%	SLA;PLCG2;ROS1;PELI2;BCAR3;TEK;FGFR2;CHRNA7;RIT2;TRIM5;TGFBR3
152	prerank	KEGG_2021_Human__Neuroactive ligand-receptor interaction	-0.151759	-0.813339	0.655594	0.785128	1	10/26	26.85%	CHRM2;GLP2R;P2RY14;PTGER3;GRIN3A;P2RY6;HTR7;GRM8;TSHR;CCK
153	prerank	GO_Biological_Process_2023__Positive Regulation Of DNA-binding Transcription Factor Activity (GO:0051091)	0.171445	0.810775	0.73444	0.977167	1	13/17	55.13%	PLCG2;ADCY8;HSPA1B;CLU;TRIM5;PRKCH;ESR1;PPARG;CD36;DDR2;ESR2;ALK;EDA
154	prerank	GO_Cellular_Component_2023__Lysosome (GO:0005764)	-0.146358	-0.80233	0.727113	0.793087	1	14/27	38.60%	ENPEP;CFTR;ITM2C;HSPA8;CD63;DPP4;ATP6V0C;NRG1;CUBN;LDLR;BLOC1S1;CTSD;ATP6V0B;UBA52
155	prerank	GO_Biological_Process_2023__Positive Regulation Of Cell Population Proliferation (GO:0008284)	-0.123549	-0.801961	0.689464	0.785901	1	17/42	32.69%	FGF10;HES1;FGF1;GLP2R;IL7;GREM1;RPS4X;S100A6;FGFR1;COPS9;TSHR;DPP4;SOX4;NRG1;RPS15A;ACTB;CD81
156	prerank	GO_Cellular_Component_2023__Polymeric Cytoskeletal Fiber (GO:0099513)	0.164151	0.800038	0.706131	0.979844	1	19/19	83.78%	ARHGAP6;TEK;DIAPH3;WIPF1;PAWR;MYO1B;RADIL;PALLD;KIF6;TUBA1C;KATNAL2;MID1;PLS3;TUBA1B;TUBB3;TUBA1A;ANXA1;KRT10;TUBB2A
157	prerank	GO_Biological_Process_2023__Positive Regulation Of Phosphorylation (GO:0042327)	-0.168999	-0.798532	0.68932	0.783614	1	3/19	4.10%	FGF10;ADTRP;FGF1
158	prerank	GO_Molecular_Function_2023__Transcription Cis-Regulatory Region Binding (GO:0000976)	-0.15403	-0.783621	0.707692	0.798135	1	12/22	42.95%	TWIST1;FOS;DRAP1;SOX4;EGR1;SOX10;ATF3;JUN;CEBPB;JUND;PLAGL1;ETV5
159	prerank	GO_Molecular_Function_2023__Zinc Ion Binding (GO:0008270)	-0.167313	-0.778801	0.708015	0.797602	1	8/18	30.14%	ENPEP;PAPPA;HHIP;RPS27;TIMP2;EGR1;NRG1;MT3
160	prerank	KEGG_2021_Human__Ras signaling pathway	0.161378	0.777741	0.728889	1	1	5/18	14.73%	PDGFD;PLCG2;RASGRF2;PLD1;TEK
161	prerank	GO_Biological_Process_2023__Positive Regulation Of Cell Differentiation (GO:0045597)	0.140939	0.761091	0.755274	1	1	23/25	75.64%	CCN4;MMD2;GPRC5B;DPF3;BRINP3;LAMA2;BMPR1B;PRKCH;PTN;PPARG;TGFB2;CD36;DDR2;SOX6;WWTR1;HSP90AB1;RIN2;CEBPB;ACTB;BTG1;RUNX2;SOX4;FGFR1
162	prerank	GO_Cellular_Component_2023__Secretory Granule Membrane (GO:0030667)	0.156262	0.760182	0.764583	0.99718	1	18/19	77.25%	SPARC;PLD1;ATP8B4;SLC30A8;CLU;MGAM;PHACTR2;RAB37;LHFPL2;ABCC4;CD36;SLC2A3;NDUFC2;IQGAP2;VAMP2;DYNLL1;ATP6V0C;CD63
163	prerank	GO_Biological_Process_2023__Regulation Of Canonical Wnt Signaling Pathway (GO:0060828)	0.1509	0.753061	0.771739	0.992494	1	10/20	35.24%	LGR5;WLS;GPRC5B;GPC5;MCC;FGFR2;TBL1X;TLE4;KANK1;DKK2
164	prerank	GO_Biological_Process_2023__Positive Regulation Of Protein Phosphorylation (GO:0001934)	0.125601	0.750072	0.800412	0.980425	1	16/29	42.20%	PDGFD;PLCG2;PELI2;BCAR3;TEK;MMD2;GHR;ERBB4;CHRNA7;IL15;BANK1;PPARG;TENM1;EGF;FAXDC2;TGFB2
165	prerank	GO_Biological_Process_2023__Cellular Response To Organic Cyclic Compound (GO:0071407)	0.154834	0.748704	0.76298	0.966571	1	5/18	14.42%	CYP1B1;P2RY12;ADCY8;HSPA1B;SPP1
166	prerank	GO_Biological_Process_2023__Negative Regulation Of Nucleic Acid-Templated Transcription (GO:1903507)	0.142496	0.748236	0.779381	0.951494	1	6/23	16.47%	TWIST2;RORB;FOXP2;MDFIC;FOXO1;DACH1
167	prerank	GO_Biological_Process_2023__Positive Regulation Of Transcription By RNA Polymerase II (GO:0045944)	0.0965999	0.736132	0.835886	0.954652	1	18/53	28.15%	PRRX1;MEIS2;DCN;TOX3;RORB;ITGA6;CDH13;FOXO1;ST18;ZFY;MITF;FGFR2;SMAD9;KLF5;MAML3;TXK;BMPR1B;TBL1X
168	prerank	GO_Biological_Process_2023__Regulation Of Neuron Projection Development (GO:0010975)	0.136079	0.709865	0.823529	0.978396	1	4/21	10.13%	TOX;DCC;ITGA6;SEMA3A
169	prerank	GO_Biological_Process_2023__Negative Regulation Of Growth (GO:0045926)	-0.158325	-0.704971	0.836996	0.889838	1	7/16	31.32%	CCDC85B;HSPA1A;INHBA;NRG1;BCL6;MT3;BTG1
170	prerank	KEGG_2021_Human__Human papillomavirus infection	0.137067	0.701947	0.835141	0.973484	1	8/20	27.66%	ITGA6;FOXO1;SPP1;PARD3;LAMA4;ITGB5;MAML3;LAMA2
171	prerank	GO_Biological_Process_2023__Negative Regulation Of Cell Growth (GO:0030308)	-0.155036	-0.683583	0.873371	0.906817	1	7/16	31.32%	CCDC85B;HSPA1A;INHBA;NRG1;BCL6;MT3;BTG1
172	prerank	GO_Biological_Process_2023__Regulation Of Cell Growth (GO:0001558)	-0.145009	-0.683545	0.849237	0.898528	1	8/19	31.32%	CCDC85B;HSPA1A;PRKCQ;INHBA;NRG1;BCL6;MT3;BTG1
173	prerank	GO_Biological_Process_2023__Negative Regulation Of Cellular Process (GO:0048523)	-0.102361	-0.67742	0.862434	0.897215	1	18/45	32.57%	NOX4;SEMA5A;CCDC85B;COL18A1;HSPA1A;IFIT3;FTH1;DUSP1;P3H2;SOX4;INHBA;NRG1;BCL6;MT3;DYNLL1;BTG1;CRYAB;ACTB
174	prerank	GO_Biological_Process_2023__Negative Regulation Of Cell Population Proliferation (GO:0008285)	-0.110366	-0.672658	0.860177	0.894282	1	14/36	31.32%	NOX4;HES1;GREM1;COL18A1;HSPA1A;IFIT3;GSTP1;FTH1;P3H2;SOX4;INHBA;NRG1;DYNLL1;BTG1
175	prerank	GO_Molecular_Function_2023__Kinase Binding (GO:0019900)	-0.111872	-0.664627	0.863322	0.894608	1	16/31	43.01%	CAMK2N2;SPDYE2;BCL2L14;RPS7;DGKD;TTN;ACTA2;PEBP1;BTG1;ACTB;RPS19;RPS6;EEF1A1;HSP90AB1;PPP1R15A;NR4A3
176	prerank	GO_Biological_Process_2023__Negative Regulation Of DNA-templated Transcription (GO:0045892)	0.0890259	0.664019	0.873589	1	1	45/53	72.84%	MEIS2;TWIST2;RORB;PRDM1;FOXP2;MDFIC;ZNF608;FOXO1;DACH1;MITF;CUX2;ZNF536;FGFR2;CBFB;TBL1X;ESR1;HDAC9;RUNX1;PPARG;DNAJB1;PRDM6;PRDM5;PTPRK;TCF7L2;BACH1;GLIS3;TENM2;ESR2;ZFHX3;CRY1;NR4A3;ETV5;NDUFA13;NFIB;PFDN5;JUND;CEBPB;JUN;ATF3;CRYAB;SOX10;RUNX2;BCL6;NRG1;SOX4
177	prerank	GO_Cellular_Component_2023__Dendrite (GO:0030425)	0.124528	0.658845	0.891403	0.995966	1	4/22	9.88%	CALB1;KLHL1;GABRG1;ADCY8
178	prerank	GO_Biological_Process_2023__Negative Regulation Of Cell Migration (GO:0030336)	0.143064	0.656109	0.911017	0.983899	1	7/16	31.63%	SLIT2;CYP1B1;DACH1;MITF;MCC;ROBO1;KANK1
179	prerank	GO_Biological_Process_2023__Regulation Of Gene Expression (GO:0010468)	0.0854506	0.644329	0.881119	0.981777	1	18/54	28.71%	CCN4;EFEMP1;RORB;ZNF676;PLCG2;RBM20;HSPA1B;ST18;MITF;CUX2;PCBP3;ZNF536;UTY;CLU;TXK;SLC24A3;BMPR1B;ROBO1
180	prerank	GO_Biological_Process_2023__Positive Regulation Of Transferase Activity (GO:0051347)	0.144013	0.639582	0.897331	0.972045	1	14/15	77.50%	ROS1;TEK;FGFR2;ERBB4;CHRNA7;PARM1;DDR2;ALK;HSP90AB1;RPS2;PKIB;PRKCQ;FGFR1;ROR1
181	prerank	GO_Biological_Process_2023__Phosphorylation (GO:0016310)	0.131992	0.638801	0.902655	0.958889	1	18/18	86.95%	ROS1;ACVR1C;TXK;BMPR1B;EPHA6;PRKCH;STK17B;TGFB2;TESK2;GRK5;ALK;PRAG1;PRKCQ;FGFR1;DAPK2;EPHA3;DGKD;CDK18
182	prerank	GO_Biological_Process_2023__Positive Regulation Of Multicellular Organismal Process (GO:0051240)	0.112814	0.610987	0.936404	0.96913	1	13/24	42.20%	PRLR;SPP1;GHR;TXK;PTH2R;BMPR1B;PRKCH;IL15;PTN;PPARG;EGF;DIO2;TGFB2
183	prerank	GO_Biological_Process_2023__Central Nervous System Development (GO:0007417)	0.112164	0.583858	0.951002	0.975333	1	8/22	28.03%	MEIS2;B3GNT5;PTPRZ1;MFSD2A;BRINP3;SNTG2;CNTN5;HSPG2
184	prerank	KEGG_2021_Human__Focal adhesion	-0.127395	-0.583287	0.950476	0.958858	1	9/17	41.21%	VAV3;COL4A2;CAV3;ITGA11;ACTB;JUN;MYLK;SHC4;PIP5K1B
185	prerank	GO_Biological_Process_2023__Chemical Synaptic Transmission (GO:0007268)	-0.105057	-0.566017	0.970534	0.961681	1	3/26	4.60%	CHRM2;PDE7B;SNCG
186	prerank	GO_Biological_Process_2023__Positive Regulation Of Cellular Biosynthetic Process (GO:0031328)	0.116028	0.527382	0.969697	0.990661	1	14/16	72.84%	PLD1;FOXO1;MFSD2A;HTR2C;CLU;NNMT;CD36;TCF7L2;ELOVL5;ARPP19;HSP90AB1;LDLR;EGR1;SOX4
187	prerank	GO_Biological_Process_2023__Regulation Of Signal Transduction (GO:0009966)	-0.0988723	-0.525363	0.959108	0.973998	1	12/25	42.01%	RGS8;SEMA5A;CAV3;HHIP;SULF1;CD63;IGFBP2;PRAG1;DOK5;RGS2;IGFBP5;RGS12
188	prerank	GO_Biological_Process_2023__Negative Regulation Of Transcription By RNA Polymerase II (GO:0000122)	0.0765516	0.511192	0.982022	0.983379	1	33/39	72.84%	MEIS2;PRDM1;ZNF608;DACH1;MITF;CUX2;ZNF536;FGFR2;CBFB;TBL1X;ESR1;HDAC9;RUNX1;PPARG;DNAJB1;PRDM6;PRDM5;TCF7L2;BACH1;GLIS3;TENM2;ESR2;ZFHX3;CRY1;NR4A3;ETV5;JUND;CEBPB;JUN;ATF3;SOX10;BCL6;SOX4

## Sheet: Astrocyte
	Name	Term	ES	NES	NOM p-val	FDR q-val	FWER p-val	Tag %	Gene %	Lead_genes
0	prerank	GO_Biological_Process_2023__Negative Regulation Of Growth (GO:0045926)	-0.611571	-2.97963	0	0	0	13/18	16.50%	MT1H;HSPA1B;HSPA1A;CDKN1A;MT1G;MT1A;MT2A;MT1F;MT1M;MT1X;MT1E;MT3;GNG4
1	prerank	GO_Biological_Process_2023__Cellular Response To Metal Ion (GO:0071248)	-0.455335	-2.27752	0	0.0341543	0.049	11/20	14.36%	MT1H;FOS;MT1G;MT1A;MT2A;MT1F;MT1M;MT1X;MT1E;MT3;JUN
2	prerank	GO_Molecular_Function_2023__Zinc Ion Binding (GO:0008270)	-0.420624	-2.23842	0	0.0283621	0.059	12/23	17.55%	MT1H;MT1G;MT1A;MT2A;MT1F;MT1M;MT1X;EGR1;MT1E;MT3;PAPPA;ZNF208
3	prerank	GO_Molecular_Function_2023__Transition Metal Ion Binding (GO:0046914)	-0.360791	-2.13664	0.00380228	0.0485351	0.122	14/30	17.55%	MT1H;MT1G;MT1A;MT2A;MT1F;MT1M;MT1X;EGR1;MT1E;MT3;FTH1;PAPPA;FTL;ZNF208
4	prerank	GO_Biological_Process_2023__Neuron Development (GO:0048666)	-0.440353	-2.04849	0	0.0759784	0.221	15/16	49.45%	NPY;TENM1;APOE;GPRIN3;ROBO2;CNTNAP2;NLGN1;EPHA5;XBP1;TENM3;RUNX1;UGDH;TGFB2;TENM2;ALK
5	prerank	GO_Molecular_Function_2023__Ubiquitin Protein Ligase Binding (GO:0031625)	-0.422152	-1.90468	0.0107296	0.130796	0.422	12/15	38.56%	HSPA6;HSPA1B;HSPA1A;CDKN1A;TXNIP;JUN;UBB;TUBB2A;YOD1;HSP90AA1;CLU;HSPD1
6	prerank	GO_Molecular_Function_2023__Ubiquitin-Like Protein Ligase Binding (GO:0044389)	-0.422152	-1.90468	0.0107296	0.130796	0.422	12/15	38.56%	HSPA6;HSPA1B;HSPA1A;CDKN1A;TXNIP;JUN;UBB;TUBB2A;YOD1;HSP90AA1;CLU;HSPD1
7	prerank	GO_Biological_Process_2023__Positive Regulation Of MAPK Cascade (GO:0043410)	0.332449	1.85114	0.0132325	0.851126	0.523	15/26	28.36%	CD44;CCL2;ICAM1;CHI3L1;NPNT;ANGPT1;LPAR1;PLCE1;ROR2;ADRA1B;PLCG2;RIT2;TRIM5;CD36;GLIPR2
8	prerank	GO_Biological_Process_2023__Neuron Projection Morphogenesis (GO:0048812)	-0.42368	-1.84957	0.0213675	0.15729	0.519	10/15	26.91%	DSCAML1;CCK;LRP2;SGK1;UBB;S100A6;DOCK10;CNTNAP2;NLGN1;MYO16
9	prerank	GO_Cellular_Component_2023__Secretory Granule Membrane (GO:0030667)	0.398305	1.84157	0.0100806	0.452186	0.541	11/17	33.36%	CD44;SPARC;FRMPD3;IQGAP2;SLC2A3;SLC30A8;CD36;MOXD1;SLC2A5;SLC11A1;FABP5
10	prerank	GO_Biological_Process_2023__Regulation Of MAPK Cascade (GO:0043408)	0.423649	1.81141	0.0155642	0.353066	0.59	10/15	24.48%	LPAR1;ROS1;PLCE1;ADRA1B;PTPN6;PLCG2;RIT2;TRIM5;VRK2;FAS
11	prerank	GO_Biological_Process_2023__Regulation Of ERK1 And ERK2 Cascade (GO:0070372)	0.349836	1.79483	0.0193424	0.293266	0.628	13/22	28.36%	CD44;CCL2;ICAM1;CHI3L1;NPNT;ANGPT1;ROS1;ROR2;PTPN6;GBP1;DUSP10;CD36;GLIPR2
12	prerank	KEGG_2021_Human__MAPK signaling pathway	-0.298286	-1.75868	0.0210526	0.226497	0.682	12/28	17.96%	HSPA6;HSPA1B;HSPA1A;FOS;DUSP1;HSPB1;EGF;KIT;ANGPT2;JUN;NR4A1;PGF
13	prerank	KEGG_2021_Human__Alzheimer disease	-0.389303	-1.74609	0.0167715	0.217869	0.702	11/15	35.58%	PLCB4;APOE;BID;UQCR10;TUBB2A;TUBA1A;GAPDH;BACE2;CYCS;XBP1;PIK3R3
14	prerank	GO_Cellular_Component_2023__Dendrite (GO:0030425)	-0.342218	-1.74128	0.0181452	0.20351	0.71	18/20	54.37%	LRP2;APOE;DSCAM;CNTNAP2;NLGN1;ZNF804A;KCNB2;EPHA5;KCNC2;EPHA7;FGF13;CLU;SYAP1;TENM2;EPHA6;DNER;MYO1D;TUBB3
15	prerank	GO_Cellular_Component_2023__Nucleus (GO:0005634)	-0.147388	-1.71176	0.0153846	0.21691	0.759	83/174	37.03%	HSPA6;MT1H;HSPA1B;HSPA1A;ID3;ATF3;FOS;CDKN1A;DUSP1;TSBP1;HSPB1;CRYAB;RGS2;MT1G;SMAD9;MT1A;BNC2;PGAM2;ID1;MT2A;TSHZ2;MT1F;PAWR;GPC6;MT1M;MT1X;EGR1;ONECUT1;DNAJB1;MT1E;BAG3;JUN;FTH1;HMGA2;HES6;MKX;PROX1;NR4A1;TENM1;NUPR1;APOE;SGK1;HSPB8;UBB;AK5;S100A6;GADD45G;PRDM1;DOCK10;RALYL;RPS27;ZNF804A;HMOX1;STIP1;IRAK3;S100A1;TUBB2A;HSPH1;TUBA1A;RBMS1;ID2;TFCP2L1;EYA4;ZNF804B;FBXO32;GAPDH;MACROD1;HSP90AA1;FM…
16	prerank	GO_Cellular_Component_2023__Collagen-Containing Extracellular Matrix (GO:0062023)	0.20955	1.67264	0.0383877	0.457101	0.818	21/64	17.82%	TNC;SERPINA3;LMAN1L;ANXA1;SPARC;ANXA8;ICAM1;S100A10;ANXA2;SULF1;PXDN;NPNT;DCN;MATN2;SMOC1;ANGPT1;THBS2;CCDC80;ANGPTL4;THSD4;COL4A1
17	prerank	GO_Biological_Process_2023__Axonogenesis (GO:0007409)	-0.296245	-1.66832	0.04158	0.247146	0.806	16/26	34.05%	LGR6;LRTM1;DSCAML1;CCK;SEMA3D;DSCAM;ROBO2;S100A6;NRXN3;EPHA5;SEMA5A;SEMA3C;EPHA7;SEMA6A;HSP90AA1;S100B
18	prerank	GO_Biological_Process_2023__Inflammatory Response (GO:0006954)	0.316607	1.66435	0.0332103	0.397165	0.835	9/22	15.33%	CD44;SERPINA3;CCL2;ANXA1;ADM;GGT5;CHI3L1;CXCL2;CIITA
19	prerank	GO_Biological_Process_2023__Regulation Of Angiogenesis (GO:0045765)	0.303469	1.58187	0.0671642	0.511986	0.923	9/23	15.19%	APLNR;SPARC;HK2;AQP1;SULF1;CHI3L1;DCN;THBS2;ANGPTL4
20	prerank	GO_Molecular_Function_2023__Receptor Ligand Activity (GO:0048018)	-0.30381	-1.5651	0.0475207	0.371161	0.914	12/21	31.14%	HSPA1A;GPNMB;EGF;CCK;SEMA3D;PGF;IL7;SEMA5A;SEMA3C;CXCL13;EPHA7;SEMA6A
21	prerank	GO_Cellular_Component_2023__Bounding Membrane Of Organelle (GO:0098588)	0.216119	1.56316	0.0634058	0.489561	0.933	25/50	33.50%	CD44;LMAN1L;HS3ST3B1;HS3ST3A1;GBP2;ST6GALNAC2;FRMPD3;COLEC12;ABCA12;IQGAP2;ST6GAL1;LDLR;FAM20C;SLC2A3;SLC30A8;HLA-E;CD36;MOXD1;GLIPR2;WNT5B;MMD2;TPTE2;F3;FABP5;TPST1
22	prerank	KEGG_2021_Human__Lipid and atherosclerosis	-0.293303	-1.55308	0.0578158	0.364872	0.924	16/22	41.82%	HSPA6;HSPA1B;HSPA1A;FOS;PLCB4;JUN;CXCL3;VAV3;BID;HSP90AA1;CYCS;XBP1;PIK3R3;HSPD1;SOD2;RHOA
23	prerank	GO_Biological_Process_2023__Negative Regulation Of Cellular Process (GO:0048523)	-0.228546	-1.5479	0.0441176	0.349932	0.926	18/40	26.98%	HSPA1B;HSPA1A;CDKN1A;DUSP1;CRYAB;GPNMB;TXNIP;MT3;FTH1;GNG4;PROX1;NR4A1;TENM1;NUPR1;DSCAM;SPOCK3;MYO16;SEMA5A
24	prerank	GO_Biological_Process_2023__Negative Regulation Of Apoptotic Process (GO:0043066)	0.217448	1.54249	0.0623853	0.48022	0.949	14/46	15.19%	SOCS3;CD44;SFN;MTRNR2L1;CCL2;ANXA1;AQP1;HGF;MTRNR2L8;MTRNR2L12;PDPN;ANGPT1;NGF;ANGPTL4
25	prerank	GO_Biological_Process_2023__Neuron Differentiation (GO:0030182)	-0.316294	-1.52786	0.0567686	0.360013	0.937	14/17	49.45%	DDIT4;TENM1;EPHA5;ID2;RUNX2;XBP1;TENM3;RUNX1;SPOCK1;NR4A2;UGDH;TGFB2;TENM2;ALK
26	prerank	GO_Molecular_Function_2023__RNA Polymerase II Cis-Regulatory Region Sequence-Specific DNA Binding (GO:0000978)	-0.195063	-1.51539	0.0535714	0.359453	0.946	17/53	17.68%	ATF3;FOS;KLF2;ZSCAN31;PRRX1;DACH1;SMAD9;EGR1;ONECUT1;ZNF676;JUN;HMGA2;HES6;MKX;PROX1;ZNF208;NR4A1
27	prerank	GO_Biological_Process_2023__Neuron Projection Guidance (GO:0097485)	-0.288786	-1.49997	0.0833333	0.36425	0.958	12/21	31.14%	LGR6;LRTM1;DSCAML1;SEMA3D;DSCAM;ROBO2;NRXN3;EPHA5;SEMA5A;SEMA3C;EPHA7;SEMA6A
28	prerank	GO_Molecular_Function_2023__Cis-Regulatory Region Sequence-Specific DNA Binding (GO:0000987)	-0.191344	-1.46545	0.0776053	0.404459	0.977	16/51	17.68%	ATF3;FOS;KLF2;ZSCAN31;PRRX1;DACH1;SMAD9;EGR1;ONECUT1;ZNF676;JUN;HES6;MKX;PROX1;ZNF208;NR4A1
29	prerank	GO_Biological_Process_2023__Positive Regulation Of Intracellular Signal Transduction (GO:1902533)	0.217812	1.44145	0.0924214	0.675658	0.989	16/40	23.79%	ALPK1;HGF;TRIM22;CHI3L1;DCN;ANGPT1;LPAR1;PLCE1;ROR2;ADRA1B;PTPN6;PLCG2;BIRC3;RIT2;ARRDC3;TRIM5
30	prerank	GO_Biological_Process_2023__Cellular Response To Growth Factor Stimulus (GO:0071363)	0.316787	1.42474	0.112994	0.658545	0.994	6/16	11.79%	CD44;CCL2;ANXA1;HGF;ZFP36;ADAMTS12
31	prerank	KEGG_2021_Human__ECM-receptor interaction	0.284706	1.40181	0.114173	0.66292	0.997	13/19	41.68%	TNC;CD44;NPNT;THBS2;COL4A1;SPP1;SV2B;CD36;ITGB4;TNR;FN1;COL4A2;FREM1
32	prerank	GO_Molecular_Function_2023__DNA-binding Transcription Activator Activity, RNA Polymerase II-specific (GO:0001228)	-0.27214	-1.40166	0.105485	0.501672	0.993	8/21	17.68%	ATF3;FOS;PRRX1;EGR1;ONECUT1;JUN;ZNF208;NR4A1
33	prerank	GO_Biological_Process_2023__Chemical Synaptic Transmission (GO:0007268)	-0.288478	-1.39868	0.0916667	0.484044	0.993	12/19	33.36%	SHISA6;NQO1;APOE;KCNMB4;CDH8;KCND2;GRID2;GRIN3A;NLGN1;GAD2;PLP1;GRIA4
34	prerank	GO_Cellular_Component_2023__Neuron Projection (GO:0043005)	-0.215448	-1.397	0.0981964	0.465708	0.993	27/35	54.37%	DSCAML1;CCK;TENM1;LRP2;APOE;DSCAM;UBB;CNTNAP2;GRIN3A;NLGN1;KCNB2;EPHA5;KCNC2;RGS6;EPHA7;SEMA6A;FGF13;TENM3;KCNN3;CADM1;SYAP1;TGFB2;TENM2;EPHA6;DNER;MYO1D;TUBB3
35	prerank	GO_Molecular_Function_2023__RNA Binding (GO:0003723)	-0.244182	-1.39666	0.112735	0.446603	0.993	17/27	38.70%	HSPA1B;HSPA1A;HSPB1;JUN;SERPINH1;NQO1;RALYL;RPS27;STIP1;HSPE1;RBMS1;COL14A1;HSP90AA1;ZFP36L2;EIF4A3;HSPD1;RBPMS
36	prerank	GO_Cellular_Component_2023__Lysosome (GO:0005764)	-0.292177	-1.39168	0.132937	0.437607	0.993	8/17	22.05%	CP;VCAN;GPC6;EGF;CALCRL;RNF152;LRP2;PDE1C
37	prerank	GO_Biological_Process_2023__Cellular Component Assembly (GO:0022607)	0.296635	1.39145	0.106343	0.638203	0.999	12/18	43.62%	USH1C;HES5;NLGN4Y;SPAG17;THSD4;HES1;ELN;FAS;DPYSL3;SLC2A1;NEDD9;IL1RAP
38	prerank	GO_Biological_Process_2023__Regulation Of DNA-templated Transcription (GO:0006355)	-0.153426	-1.38761	0.0875576	0.427367	0.994	28/81	24.20%	ID3;ATF3;FOS;KLF2;ZSCAN31;CRYAB;DACH1;SMAD9;BNC2;ID1;TSHZ2;EGR1;EGF;ONECUT1;MT3;ZNF676;JUN;HMGA2;HES6;MKX;PROX1;NR4A1;TENM1;APOE;BAMBI;PRDM1;ATP8B1;ZNF98
39	prerank	GO_Biological_Process_2023__Cell-Cell Adhesion Via Plasma-Membrane Adhesion Molecules (GO:0098742)	-0.270929	-1.38414	0.109244	0.417131	0.995	15/20	46.67%	DSCAML1;TENM1;DSCAM;ROBO2;CDH8;GRID2;NLGN1;PTPRT;CDH9;UNC5D;TENM3;SDK2;CADM1;TGFB2;TENM2
40	prerank	GO_Cellular_Component_2023__Actin-Based Cell Projection (GO:0098858)	0.302281	1.37561	0.134831	0.63381	0.999	13/16	53.47%	CD44;USH1C;PDPN;ANGPT1;IQGAP2;PROM1;ACTA2;MYO1E;TUBB3;MYO1D;UNC5C;TBC1D10A;TENM2
41	prerank	GO_Cellular_Component_2023__Intracellular Membrane-Bounded Organelle (GO:0043231)	-0.109847	-1.33789	0.110375	0.481841	0.998	89/200	37.03%	HSPA6;ADAMTSL3;MT1H;HSPA1B;HSPA1A;ID3;ATF3;FOS;CDKN1A;DUSP1;TSBP1;HSPB1;CRYAB;RGS2;MT1G;SMAD9;MT1A;BNC2;PGAM2;ID1;MT2A;TSHZ2;MT1F;PAWR;GPC6;MT1M;MT1X;EGR1;ONECUT1;ADAMTS9;DNAJB1;MT1E;PLSCR2;BAG3;JUN;FTH1;HMGA2;HES6;MKX;PROX1;NR4A1;TENM1;NUPR1;APOE;SGK1;HSPB8;UBB;AK5;S100A6;GADD45G;MCUB;PRDM1;DOCK10;RALYL;RPS27;ZNF804A;SLC7A5;HMOX1;SYNDIG1;STIP1;IRAK3;S100A1;TUBB2A;HSPH1;TUBA1A;RBMS1;ID2;TFCP2L1;E…
42	prerank	KEGG_2021_Human__Epstein-Barr virus infection	0.298079	1.33269	0.151456	0.704602	0.999	8/16	24.62%	CD44;GADD45B;ICAM1;GADD45A;HES1;PLCG2;FAS;HLA-E
43	prerank	GO_Molecular_Function_2023__RNA Polymerase II Transcription Regulatory Region Sequence-Specific DNA Binding (GO:0000977)	-0.171788	-1.32733	0.152655	0.483615	0.999	16/53	17.68%	ATF3;FOS;KLF2;ZSCAN31;PRRX1;DACH1;SMAD9;EGR1;ONECUT1;ZNF676;JUN;HES6;MKX;PROX1;ZNF208;NR4A1
44	prerank	GO_Cellular_Component_2023__Axon (GO:0030424)	-0.287718	-1.31932	0.158996	0.481676	0.999	15/16	64.98%	DSCAML1;CCK;LRP2;DSCAM;CNTNAP2;EPHA5;KCNC2;SEMA6A;FGF13;SYAP1;TGFB2;MYO1D;TUBB3;CNTN6;ALDH1A1
45	prerank	GO_Biological_Process_2023__Axon Guidance (GO:0007411)	-0.240738	-1.31565	0.161554	0.472942	0.999	12/23	31.14%	LGR6;LRTM1;DSCAML1;SEMA3D;DSCAM;ROBO2;NRXN3;EPHA5;SEMA5A;SEMA3C;EPHA7;SEMA6A
46	prerank	KEGG_2021_Human__Huntington disease	-0.297127	-1.31539	0.144654	0.458724	0.999	15/15	70.67%	PLCB4;DNAH11;UQCR10;TUBB2A;TUBA1A;GRIA4;CYCS;DNAH12;SOD2;CLTCL1;DNAH2;TUBB3;HAP1;DNAH7;CREB5
47	prerank	KEGG_2021_Human__Pathways of neurodegeneration	-0.257169	-1.29468	0.170576	0.480811	1	15/20	49.03%	PLCB4;UBC;UBB;BID;DNAH11;UQCR10;TUBB2A;TUBA1A;GRIA4;CYCS;XBP1;DNAH12;GRM1;DNAH2;DKK2
48	prerank	GO_Cellular_Component_2023__Basolateral Plasma Membrane (GO:0016323)	0.280001	1.2946	0.175238	0.765778	0.999	7/18	17.61%	CD44;AQP1;ANXA2;SLC16A12;PDPN;SLC14A1;LDLR
49	prerank	GO_Biological_Process_2023__Cellular Response To Lipid (GO:0071396)	0.278804	1.26817	0.179775	0.793494	0.999	9/17	29.13%	CCL2;AQP1;GBP2;ZFP36;CXCL2;TESC;PLCG2;SPP1;WNT5B
50	prerank	GO_Biological_Process_2023__Regulation Of Cellular Component Organization (GO:0051128)	0.27818	1.26367	0.197266	0.762518	0.999	9/17	30.10%	TNC;WFDC1;GFAP;ROS1;PLCE1;RIT2;PRKCQ;CD36;CDH13
51	prerank	GO_Cellular_Component_2023__Secretory Granule Lumen (GO:0034774)	0.249495	1.25195	0.187266	0.751703	0.999	6/21	9.22%	SERPINA3;SPARC;HGF;ANXA2;CHI3L1;C3
52	prerank	GO_Cellular_Component_2023__Cytoplasmic Vesicle Membrane (GO:0030659)	0.227805	1.23908	0.200385	0.746967	1	12/24	33.36%	CD44;FRMPD3;COLEC12;IQGAP2;LDLR;SLC2A3;SLC30A8;CD36;MOXD1;WNT5B;F3;FABP5
53	prerank	GO_Cellular_Component_2023__Golgi Membrane (GO:0000139)	0.215256	1.22099	0.219031	0.757076	1	19/28	47.64%	LMAN1L;HS3ST3B1;HS3ST3A1;GBP2;ST6GALNAC2;ABCA12;ST6GAL1;FAM20C;SLC30A8;HLA-E;GLIPR2;MMD2;TPTE2;TPST1;SLC2A1;CD55;XYLT1;ST6GALNAC5;PROS1
54	prerank	GO_Cellular_Component_2023__Cytoskeleton (GO:0005856)	-0.199248	-1.22049	0.216102	0.613086	1	26/32	59.36%	HSPB1;ARHGAP6;PAWR;TENM1;ANLN;TUBB2A;TUBA1A;CLIC4;GAPDH;MYO1F;CLU;FRMD3;MYLK;RIPK2;FRMD5;EDA;AFAP1;SYNE2;NEB;NDRG1;MYO1D;TUBB3;MYO1E;NAV1;NTN1;RGS22
55	prerank	GO_Molecular_Function_2023__Calcium Ion Binding (GO:0005509)	0.219234	1.22041	0.215501	0.724116	1	14/26	35.71%	ANXA1;CABCOCO1;SPARC;ANXA8;MYOF;ANXA2;TESC;ENPP2;KCNIP1;KCNIP4;CDH13;SLIT2;MCTP1;MASP1
56	prerank	GO_Cellular_Component_2023__Cell-Substrate Junction (GO:0030055)	0.243356	1.21732	0.206564	0.671385	1	5/21	5.89%	TNC;CD44;ANXA1;ICAM1;ITGBL1
57	prerank	GO_Cellular_Component_2023__Focal Adhesion (GO:0005925)	0.243356	1.21732	0.206564	0.671385	1	5/21	5.89%	TNC;CD44;ANXA1;ICAM1;ITGBL1
58	prerank	KEGG_2021_Human__Kaposi sarcoma-associated herpesvirus infection	-0.245991	-1.20824	0.220557	0.622276	1	8/19	19.90%	FOS;CDKN1A;ANGPT2;JUN;CXCL3;GNG4;UBC;UBB
59	prerank	GO_Biological_Process_2023__Regulation Of Cell Cycle (GO:0051726)	-0.250951	-1.19954	0.219207	0.623799	1	8/18	22.19%	CDKN1A;JUN;HMGA2;PROX1;NR4A1;NUPR1;GADD45G;PPP1R15A
60	prerank	KEGG_2021_Human__Human papillomavirus infection	0.202396	1.19877	0.231054	0.686864	1	18/29	42.58%	TNC;HES5;THBS2;HES1;COL4A1;FAS;HLA-E;SPP1;WNT5B;CREB5;ITGB4;TNR;MX1;FN1;VEGFA;COL4A2;HES4;IRF1
61	prerank	GO_Biological_Process_2023__Positive Regulation Of Signal Transduction (GO:0009967)	-0.238384	-1.18858	0.25	0.629547	1	10/19	30.86%	LGR6;LAMA2;KLF2;MT3;IL7;NLGN1;ITGA5;ADAMTS3;SULF2;RSPO2
62	prerank	GO_Biological_Process_2023__Negative Regulation Of Transcription By RNA Polymerase II (GO:0000122)	-0.179076	-1.1852	0.269151	0.619634	1	11/36	17.06%	HSPA1A;ID3;ATF3;KLF2;DACH1;ID1;DNAJB1;BAG3;JUN;HMGA2;PROX1
63	prerank	GO_Biological_Process_2023__Positive Regulation Of Cytokine Production (GO:0001819)	0.210261	1.18401	0.25636	0.6946	1	7/28	9.22%	IFI16;ANXA1;CCBE1;HILPDA;SULF1;CHI3L1;C3
64	prerank	GO_Molecular_Function_2023__Sequence-Specific DNA Binding (GO:0043565)	-0.186634	-1.17976	0.251082	0.61487	1	11/33	18.45%	ATF3;FOS;KLF2;ZSCAN31;EGR1;ONECUT1;JUN;HES6;PROX1;NR4A1;TENM1
65	prerank	GO_Biological_Process_2023__Protein Transport (GO:0015031)	-0.262487	-1.17937	0.241453	0.600427	1	8/15	29.47%	SNX31;TXNIP;CALCRL;LRP2;APOE;RAB3B;SYNDIG1;STEAP3
66	prerank	GO_Biological_Process_2023__Regulation Of Apoptotic Process (GO:0042981)	-0.157169	-1.17339	0.253333	0.599023	1	17/49	21.84%	HSPA1B;HSPA1A;HSPB1;CRYAB;PAWR;EGR1;MT3;BAG3;JUN;HMGA2;IL7;NUPR1;LRP2;SGK1;UBB;GRID2;GADD45G
67	prerank	GO_Biological_Process_2023__Cellular Response To Cytokine Stimulus (GO:0071345)	0.204618	1.13636	0.294466	0.785925	1	9/26	19.00%	CCL2;IFI16;GBP2;CHI3L1;NPNT;ZFP36;ADAMTS12;PTPN6;OSMR
68	prerank	KEGG_2021_Human__Rap1 signaling pathway	0.230297	1.13396	0.29222	0.763503	1	7/20	16.16%	LPAR3;HGF;LPAR4;ANGPT1;NGF;LPAR1;PLCE1
69	prerank	GO_Molecular_Function_2023__Kinase Binding (GO:0019900)	0.209423	1.13299	0.301653	0.739944	1	10/25	24.48%	SFN;TRIM22;GADD45A;ZFP36;NR4A3;PTPN6;PLCG2;TRIM5;VRK2;FAS
70	prerank	GO_Cellular_Component_2023__Vesicle (GO:0031982)	-0.201271	-1.12662	0.3125	0.683686	1	13/26	33.36%	HSPA1B;HSPA1A;LGR6;SLC24A4;APOE;UBB;RAB3B;CST3;CD9;EDIL3;TUBB2A;GAPDH;GRIA4
71	prerank	GO_Cellular_Component_2023__Intracellular Non-Membrane-Bounded Organelle (GO:0043232)	-0.173034	-1.12255	0.314402	0.676983	1	22/34	44.94%	G0S2;ATF3;CDKN1A;HSPB1;TENM1;AK5;PRDM1;RPS27;TUBB2A;GAPDH;SH3PXD2A;CLU;EIF4A3;FRMD3;RIPK2;EXOSC8;FRMD5;EDA;CENPP;SHLD1;CLTCL1;KLF6
72	prerank	KEGG_2021_Human__Shigellosis	0.236536	1.11998	0.317121	0.744878	1	8/18	26.14%	CD44;HK2;C3;IL1R1;PLCE1;PLCG2;PRKCQ;ELMO1
73	prerank	GO_Cellular_Component_2023__Endoplasmic Reticulum Membrane (GO:0005789)	0.176847	1.09551	0.349265	0.778932	1	34/34	82.73%	LMAN1L;CYP4F3;CYP4F12;RPE65;AGMO;VRK2;HLA-E;MOXD1;HPN;MCTP1;PON3;PROS1;SCD;PIGA;PLOD2;STS;TMTC2;RHOA;HSD17B7;ELOVL5;PLAUR;SPTLC3;INSIG1;FMN1;TRDN;GJC1;MSMO1;HMOX1;GRIN3A;LRAT;PPP1R15A;UBB;PGF;FLVCR2
74	prerank	KEGG_2021_Human__Neuroactive ligand-receptor interaction	0.197414	1.09168	0.36194	0.76332	1	8/26	16.57%	APLNR;ADM;LPAR3;LPAR4;GABRE;C3;LPAR1;ADRA1B
75	prerank	GO_Molecular_Function_2023__Cadherin Binding (GO:0045296)	-0.208601	-1.08209	0.35443	0.752811	1	16/21	51.53%	HSPA1A;ARHGAP18;DNAJB1;BAG3;COBLL1;CDH8;PTPRT;CDH9;ANLN;MB21D2;TJP2;PAICS;P2RX4;CTNNA3;TBC1D10A;NDRG1
76	prerank	GO_Molecular_Function_2023__Sequence-Specific Double-Stranded DNA Binding (GO:1990837)	-0.167773	-1.08016	0.33853	0.739837	1	11/36	17.68%	ATF3;FOS;KLF2;ZSCAN31;EGR1;ONECUT1;JUN;HMGA2;HES6;PROX1;NR4A1
77	prerank	GO_Biological_Process_2023__Cellular Response To Oxygen-Containing Compound (GO:1901701)	0.18344	1.05921	0.362617	0.815281	1	10/29	20.94%	CCL2;IGFBP5;AQP1;SLC13A5;GBP2;ZFP36;CXCL2;NR4A3;TESC;PLCG2
78	prerank	KEGG_2021_Human__PI3K-Akt signaling pathway	-0.15723	-1.04391	0.369198	0.811002	1	13/39	20.11%	CDKN1A;LAMA2;ITGA2;EGF;KIT;DDIT4;ANGPT2;GNG4;NR4A1;PGF;IL7;SGK1;COL4A6
79	prerank	GO_Molecular_Function_2023__G Protein-Coupled Receptor Activity (GO:0004930)	0.245156	1.04038	0.375	0.836043	1	5/15	14.08%	APLNR;ADGRG7;LPAR3;RGR;LPAR1
80	prerank	GO_Molecular_Function_2023__Double-Stranded DNA Binding (GO:0003690)	-0.168499	-1.0337	0.391579	0.818633	1	10/32	17.68%	ATF3;FOS;KLF2;ZSCAN31;EGR1;ONECUT1;JUN;HES6;PROX1;NR4A1
81	prerank	GO_Biological_Process_2023__Positive Regulation Of Cell Differentiation (GO:0045597)	0.192794	1.03219	0.411417	0.832378	1	14/24	44.11%	HGF;NPNT;ZFP36;PDPN;NGF;TENT5A;CD36;GLIPR2;MMD2;PRKCH;PTN;ADIRF;SOX4;ASB4
82	prerank	GO_Biological_Process_2023__Regulation Of Cell Growth (GO:0001558)	-0.204611	-1.02592	0.406522	0.819754	1	7/20	19.35%	HSPA1B;HSPA1A;CDKN1A;MFSD2A;MT3;GNG4;SGK1
83	prerank	GO_Molecular_Function_2023__Transcription Cis-Regulatory Region Binding (GO:0000976)	-0.194458	-1.01421	0.439655	0.830709	1	7/22	17.06%	ATF3;FOS;DACH1;EGR1;JUN;HMGA2;PROX1
84	prerank	GO_Biological_Process_2023__External Encapsulating Structure Organization (GO:0045229)	0.190397	1.01396	0.429688	0.852923	1	8/24	17.82%	PXDN;NPNT;MATN2;SMOC1;ADAMTS12;CCDC80;THSD4;COL4A1
85	prerank	GO_Cellular_Component_2023__Endosome Membrane (GO:0010008)	0.229312	0.999867	0.425532	0.863635	1	11/15	51.46%	ANXA1;ANXA8;ANXA2;LDLR;HLA-E;SLC11A1;F3;TMEM163;IRAK2;NDRG1;TFRC
86	prerank	GO_Biological_Process_2023__Positive Regulation Of Angiogenesis (GO:0045766)	0.225994	0.994986	0.438976	0.851859	1	4/16	7.98%	APLNR;HK2;AQP1;CHI3L1
87	prerank	GO_Biological_Process_2023__Positive Regulation Of Transcription By RNA Polymerase II (GO:0045944)	0.143372	0.993595	0.477064	0.833167	1	13/47	18.24%	LMO2;IFI16;HGF;S100A10;JUNB;ANXA2;DCN;FOSL2;CIITA;NR4A3;ST18;HES1;TOX2
88	prerank	GO_Biological_Process_2023__Monoatomic Cation Transmembrane Transport (GO:0098655)	-0.214297	-0.989218	0.464135	0.87296	1	12/17	47.64%	SLC24A4;KCNH8;KCND2;KCNH7;KCNB2;KCNC2;SLC24A2;TRPM3;CLU;KCNN3;P2RX4;SLC4A4
89	prerank	KEGG_2021_Human__Breast cancer	-0.223881	-0.986176	0.435039	0.863081	1	5/15	14.36%	FOS;CDKN1A;EGF;KIT;JUN
90	prerank	GO_Biological_Process_2023__Negative Regulation Of Nucleic Acid-Templated Transcription (GO:1903507)	-0.184495	-0.9729	0.487395	0.877526	1	7/22	17.06%	ID3;CRYAB;DACH1;ID1;JUN;HMGA2;PROX1
91	prerank	GO_Biological_Process_2023__Positive Regulation Of Protein Modification Process (GO:0031401)	-0.212012	-0.967902	0.494845	0.872365	1	6/17	17.96%	CDKN1A;GPNMB;EGR1;SLCO3A1;MT3;PGF
92	prerank	GO_Biological_Process_2023__Extracellular Structure Organization (GO:0043062)	0.179248	0.965627	0.483559	0.875169	1	8/25	17.82%	PXDN;NPNT;MATN2;SMOC1;ADAMTS12;CCDC80;THSD4;COL4A1
93	prerank	KEGG_2021_Human__AGE-RAGE signaling pathway in diabetic complications	0.218462	0.961256	0.493458	0.863913	1	9/15	39.53%	CCL2;ICAM1;PLCE1;COL4A1;PLCG2;F3;FN1;VEGFA;COL4A2
94	prerank	GO_Biological_Process_2023__Regulation Of Transcription By RNA Polymerase II (GO:0006357)	0.109079	0.957732	0.499079	0.85134	1	21/85	18.24%	MSX2;LMO2;HES5;IFI16;HGF;S100A10;JUNB;ANXA2;EBF1;DCN;GADD45A;ZFP36;FOSL2;CEBPD;CIITA;NR4A3;TBX2;ST18;HES1;ZIC1;TOX2
95	prerank	GO_Biological_Process_2023__Regulation Of Signal Transduction (GO:0009966)	0.190654	0.954643	0.484252	0.837714	1	8/19	27.32%	RGS16;IGFBP5;SULF1;GRK7;PLCE1;ZIC1;TRIM5;CD36
96	prerank	GO_Molecular_Function_2023__Metal Ion Binding (GO:0046872)	0.160275	0.948539	0.507435	0.832192	1	6/31	7.70%	ANXA1;CABCOCO1;SPARC;ANXA8;MYOF;ANXA2
97	prerank	KEGG_2021_Human__Pathways in cancer	-0.129689	-0.942582	0.533333	0.914821	1	17/50	24.90%	FOS;CDKN1A;LAMA2;PLCB4;AR;ITGA2;EGF;KIT;JUN;GNG4;NQO1;PGF;IL7;COL4A6;GADD45G;HMOX1;BID
98	prerank	GO_Biological_Process_2023__Protein-Containing Complex Assembly (GO:0065003)	0.195581	0.938132	0.505725	0.835088	1	17/18	73.30%	USH1C;HES5;ANGPT1;HES1;FAS;GBP1;BLM;FN1;SLC2A1;IL1RAP;FANCC;HSPD1;CLU;HSP90AA1;CD247;PRLR;ANLN
99	prerank	GO_Biological_Process_2023__Positive Regulation Of Protein Phosphorylation (GO:0001934)	0.152646	0.934093	0.550201	0.825055	1	11/32	24.48%	APLNR;CD44;HGF;CHI3L1;C3;ANGPT1;NGF;NIBAN1;PLCG2;ENPP2;FAS
100	prerank	GO_Biological_Process_2023__Positive Regulation Of Macromolecule Metabolic Process (GO:0010604)	-0.153296	-0.924962	0.5138	0.939129	1	8/30	15.60%	HSPA1B;HSPA1A;KLF2;TTN;EGR1;EGF;MT3;HMGA2
101	prerank	GO_Biological_Process_2023__Regulation Of Protein Phosphorylation (GO:0001932)	-0.173222	-0.922619	0.547809	0.928373	1	6/23	13.18%	CDKN1A;HSPB1;TTN;GPNMB;SLCO3A1;MT3
102	prerank	KEGG_2021_Human__Amoebiasis	-0.19703	-0.920562	0.570833	0.916353	1	11/17	44.11%	LAMA2;HSPB1;PLCB4;CXCL3;COL4A6;LAMA4;PIK3R3;SERPINB9;LAMA3;SERPINB6;TGFB2
103	prerank	KEGG_2021_Human__Axon guidance	0.179451	0.915723	0.559846	0.846176	1	21/21	82.32%	DPYSL5;NTNG1;NRP1;PLCG2;DCC;WNT5B;SLIT2;SLIT3;NTN1;UNC5C;EPHA6;RHOA;PIK3R3;UNC5D;SEMA6A;EPHA7;SEMA3C;SEMA5A;EPHA5;ROBO2;SEMA3D
104	prerank	GO_Biological_Process_2023__Protein Modification Process (GO:0036211)	0.169711	0.915615	0.519157	0.82882	1	9/25	24.27%	CCL2;ANXA1;ST6GALNAC2;GRK7;ROS1;PTPN6;FAM20C;PRKCQ;VRK2
105	prerank	GO_Biological_Process_2023__Nervous System Development (GO:0007399)	0.141197	0.915538	0.565299	0.812006	1	37/38	83.08%	HES5;DPYSL5;LPAR1;HES1;ZIC1;PLPPR1;RBFOX1;ALDH1A2;IL1RAPL2;FN1;CNTN6;VEGFA;SLC2A1;PTN;NAV1;GRIK1;SOX4;POU6F2;SDK1;DNER;CABLES1;SPOCK1;SDK2;FGF13;S100B;NRGN;SEMA6A;GFRA1;SNTG2;SEMA5A;SH3GL3;NINJ2;NLGN1;ROBO2;DSCAM;TENM1;PROX1
106	prerank	GO_Cellular_Component_2023__Endocytic Vesicle (GO:0030139)	0.189037	0.913962	0.561437	0.798813	1	19/19	81.35%	SPARC;COLEC12;LPAR1;CD36;WNT5B;F3;MTSS1;RAB20;MYO1E;CEMIP;CLTCL1;GRIA4;HSP90AA1;HSPH1;CD9;MSR1;UBB;APOE;RAB39A
107	prerank	KEGG_2021_Human__Proteoglycans in cancer	0.188893	0.912866	0.568998	0.785238	1	10/19	37.86%	CD44;HGF;DCN;PLCE1;PTPN6;PLCG2;FAS;WNT5B;FN1;VEGFA
108	prerank	GO_Molecular_Function_2023__GTPase Activator Activity (GO:0005096)	-0.200232	-0.904456	0.534979	0.937994	1	14/16	65.26%	RGS2;ARHGAP6;ARHGAP18;JUN;VAV3;ARHGAP28;RGS6;TBC1D4;ERRFI1;TBC1D10A;SIPA1L2;ARHGAP22;ALDH1A1;ARHGAP29
109	prerank	GO_Biological_Process_2023__Central Nervous System Development (GO:0007417)	-0.162042	-0.900225	0.582988	0.931967	1	20/24	64.56%	MFSD2A;DSCAML1;DDIT4;CA10;PROX1;ROBO2;CNTNAP2;SH3GL3;SNTG2;EPHA7;S100B;SPOCK1;NR4A2;DNER;POU6F2;SOX4;GRIK1;SLC2A1;CNTN6;IL1RAPL2
110	prerank	GO_Biological_Process_2023__Regulation Of Nucleic Acid-Templated Transcription (GO:1903506)	-0.189416	-0.899807	0.581197	0.917333	1	5/17	15.88%	BNC2;ONECUT1;ZNF676;HMGA2;HES6
111	prerank	GO_Biological_Process_2023__Negative Regulation Of DNA-templated Transcription (GO:0045892)	-0.124584	-0.899574	0.560768	0.902786	1	11/44	17.06%	HSPA1A;ID3;ATF3;KLF2;CRYAB;DACH1;ID1;DNAJB1;JUN;HMGA2;PROX1
112	prerank	GO_Cellular_Component_2023__Intracellular Organelle Lumen (GO:0070013)	-0.113945	-0.886118	0.613043	0.915711	1	22/53	33.43%	HSPA6;HSPA1B;HSPA1A;CP;VCAN;COL8A1;COL21A1;GPC6;FTH1;TNFAIP6;SERPINH1;APOE;COL4A6;CST3;HSPE1;PDGFD;HSPH1;COL14A1;PRLR;COL5A3;HSP90AA1;PDK4
113	prerank	GO_Biological_Process_2023__Negative Regulation Of Programmed Cell Death (GO:0043069)	-0.139843	-0.882699	0.603486	0.907909	1	10/33	19.21%	HSPA1B;HSPA1A;HSPB1;CRYAB;MT3;BAG3;HMGA2;IL7;NUPR1;LRP2
114	prerank	GO_Biological_Process_2023__Regulation Of Gene Expression (GO:0010468)	-0.111719	-0.877743	0.611842	0.904453	1	17/54	24.20%	HSPA1B;HSPA1A;BNC2;TTN;EGR1;EGF;ONECUT1;MT3;ZNF676;HMGA2;HES6;PROX1;APOE;MSR1;ZNF804A;SLC7A5;ZNF98
115	prerank	GO_Cellular_Component_2023__Endocytic Vesicle Membrane (GO:0030666)	0.189988	0.874539	0.612053	0.842115	1	8/16	32.04%	COLEC12;ROR2;LDLR;HLA-E;CD36;WNT5B;SLC11A1;F3
116	prerank	GO_Cellular_Component_2023__Nuclear Lumen (GO:0031981)	-0.180248	-0.874083	0.63522	0.898613	1	13/18	52.15%	ATF3;CDKN1A;JUN;HMGA2;AK5;PRDM1;EIF4A3;EXOSC8;CENPP;KLF6;SYNE2;SCD;ARID5A
117	prerank	GO_Biological_Process_2023__Proteolysis (GO:0006508)	0.177032	0.864133	0.614458	0.845592	1	10/19	37.38%	GGT5;HGF;CPXM2;ADAMTS12;CNDP1;AEBP1;PCSK6;TLL2;HPN;PAPPA2
118	prerank	GO_Biological_Process_2023__Regulation Of Cell Population Proliferation (GO:0042127)	-0.109562	-0.858231	0.645923	0.917355	1	16/58	21.08%	HSPA1B;HSPA1A;CDKN1A;TSHR;GPNMB;EGF;KIT;JUN;FTH1;PROX1;PGF;IL7;TENM1;NUPR1;SGK1;BAMBI
119	prerank	GO_Biological_Process_2023__Phosphorylation (GO:0016310)	0.177496	0.856018	0.628571	0.844694	1	7/19	24.27%	CCL2;HK2;GRK7;ROS1;FAM20C;PRKCQ;VRK2
120	prerank	GO_Biological_Process_2023__Positive Regulation Of Phosphorylation (GO:0042327)	-0.168637	-0.854509	0.639004	0.910675	1	7/21	19.83%	CDKN1A;GPNMB;EGF;SLCO3A1;MT3;PGF;DSCAM
121	prerank	GO_Biological_Process_2023__Positive Regulation Of DNA-templated Transcription (GO:0045893)	0.112773	0.853464	0.674721	0.833491	1	17/61	21.29%	LMO2;HES5;IFI16;HGF;S100A10;JUNB;ANXA2;DCN;FOSL2;CIITA;NR4A3;ST18;HES1;ZIC1;TOX2;TESC;ESRRB
122	prerank	GO_Biological_Process_2023__Positive Regulation Of Nucleic Acid-Templated Transcription (GO:1903508)	-0.149954	-0.850585	0.657778	0.905213	1	9/28	21.08%	FOS;KLF2;EGR1;EGF;MT3;JUN;HMGA2;APOE;BAMBI
123	prerank	GO_Molecular_Function_2023__Purine Ribonucleoside Triphosphate Binding (GO:0035639)	-0.148598	-0.837984	0.647177	0.916618	1	13/25	38.49%	HSPA1B;HSPA1A;RRAD;RAB39A;AK5;IRAK3;TUBB2A;TUBA1A;HSP90AA1;GEM;PDK4;MYO1F;EIF4A3
124	prerank	GO_Biological_Process_2023__Positive Regulation Of DNA-binding Transcription Factor Activity (GO:0051091)	-0.157071	-0.836985	0.67551	0.905372	1	22/23	79.20%	HSPA1B;HSPA1A;SLCO3A1;KIT;EPHA5;IRAK3;ESR2;CLU;RIPK2;EDA;TFRC;ALK;IRAK2;IL1RAP;PRKCH;VEGFA;NOD1;RNF220;CD36;PRKCQ;TRIM5;PLCG2
125	prerank	KEGG_2021_Human__NOD-like receptor signaling pathway	0.184649	0.836915	0.650183	0.847264	1	8/16	35.99%	CCL2;IFI16;GBP2;CXCL2;BIRC3;GBP1;CARD18;NOD1
126	prerank	GO_Molecular_Function_2023__Ribonucleoside Triphosphate Phosphatase Activity (GO:0017111)	0.191783	0.833627	0.658537	0.823457	1	3/15	6.73%	RASL12;RGS16;GBP2
127	prerank	GO_Molecular_Function_2023__GTPase Activity (GO:0003924)	0.191783	0.833627	0.658537	0.823457	1	3/15	6.73%	RASL12;RGS16;GBP2
128	prerank	GO_Biological_Process_2023__Cytokine-Mediated Signaling Pathway (GO:0019221)	0.175379	0.833461	0.664794	0.80982	1	7/19	22.19%	CCL2;CXCL2;IL1R1;ST18;PTPN6;OSMR;BIRC3
129	prerank	GO_Biological_Process_2023__Regulation Of Intracellular Signal Transduction (GO:1902531)	-0.16613	-0.826375	0.651992	0.912453	1	8/20	27.39%	HSPB1;ARHGAP6;ARHGAP18;SEZ6L;SGK1;NLGN1;VAV3;ARHGAP28
130	prerank	GO_Biological_Process_2023__Positive Regulation Of Cellular Biosynthetic Process (GO:0031328)	-0.181307	-0.821973	0.689379	0.908036	1	4/16	11.51%	KLF2;MFSD2A;PRR16;EGR1
131	prerank	GO_Biological_Process_2023__Negative Regulation Of Cell Population Proliferation (GO:0008285)	-0.136099	-0.81297	0.703226	0.912998	1	9/31	19.28%	HSPA1B;HSPA1A;CDKN1A;GPNMB;FTH1;PROX1;TENM1;NUPR1;APOE
132	prerank	GO_Biological_Process_2023__Extracellular Matrix Organization (GO:0030198)	0.14139	0.807894	0.686275	0.837268	1	8/28	17.82%	PXDN;NPNT;MATN2;SMOC1;ADAMTS12;CCDC80;THSD4;COL4A1
133	prerank	KEGG_2021_Human__Ras signaling pathway	-0.183983	-0.8047	0.699387	0.915332	1	5/15	17.96%	EGF;KIT;ANGPT2;GNG4;PGF
134	prerank	GO_Biological_Process_2023__Positive Regulation Of Cell Motility (GO:2000147)	-0.147133	-0.802779	0.695481	0.906659	1	19/24	62.27%	LGR6;GPNMB;EGF;KIT;SEMA3D;PDGFD;SEMA5A;SEMA3C;XBP1;PIK3R3;MYLK;SOD2;SYNE2;DAAM2;FGF1;CEMIP;NTN1;NEDD9;VEGFA
135	prerank	GO_Biological_Process_2023__Supramolecular Fiber Organization (GO:0097435)	0.151622	0.800694	0.717803	0.83493	1	24/24	85.09%	PXDN;GFAP;THSD4;ELMO1;CD36;TLL2;LMOD1;COL5A1;MYO1E;COL11A1;MYO1D;TGFB2;RHOA;COL5A2;MYO1F;FGF13;COL5A3;ADAMTS3;TRDN;COL14A1;BID;CST3;SERPINH1;TNFAIP6
136	prerank	GO_Biological_Process_2023__Negative Regulation Of Gene Expression (GO:0010629)	-0.149953	-0.785927	0.742678	0.923507	1	13/21	44.66%	HSPA1B;HSPA1A;GPNMB;APOE;MSR1;SLC7A5;ID2;GAPDH;ZFP36L2;HAVCR2;EIF4A3;TGFB2;TIPARP
137	prerank	GO_Biological_Process_2023__Positive Regulation Of Cellular Process (GO:0048522)	-0.126412	-0.783997	0.737844	0.915171	1	25/32	62.55%	LAMA2;TSHR;MFSD2A;EGF;PROX1;PGF;IL7;NUPR1;BAMBI;PDGFD;S100B;GRK5;XBP1;FRMD5;WWTR1;TGFB2;HMGN5;FGF1;NAMPT;SOX4;NTN1;PTN;NEDD9;VEGFA;FN1
138	prerank	GO_Biological_Process_2023__Inorganic Cation Transmembrane Transport (GO:0098662)	-0.164475	-0.783587	0.729032	0.904083	1	12/18	47.64%	SLC24A4;KCNH8;KCND2;KCNH7;KCNB2;KCNC2;SLC24A2;TRPM3;CLU;KCNN3;P2RX4;SLC4A4
139	prerank	GO_Biological_Process_2023__Transmembrane Receptor Protein Tyrosine Kinase Signaling Pathway (GO:0007169)	0.131821	0.775983	0.756863	0.858829	1	31/31	87.10%	HGF;SULF1;ANGPT1;NGF;ROS1;NR4A3;ROR2;MTSS1;VEGFA;COL4A2;NEDD9;NAMPT;FGF1;ALK;GHR;EPHA6;ARHGEF28;PIK3R3;PDK4;EPHA7;SULF2;PRLR;PDGFD;PTPRT;EPHA5;COL4A6;UBASH3B;PGF;ANGPT2;DDIT4;KIT
140	prerank	GO_Cellular_Component_2023__Actin Cytoskeleton (GO:0015629)	0.149366	0.740721	0.785847	0.896857	1	16/20	62.76%	ANXA1;IQGAP2;GBP1;SVIL;LMOD1;MTSS1;SLC2A1;RGS22;NTN1;MYO1E;MYO1D;NEB;AFAP1;MYLK;SH3PXD2A;MYO1F
141	prerank	KEGG_2021_Human__Small cell lung cancer	-0.159395	-0.738253	0.781124	0.962692	1	8/16	35.58%	CDKN1A;LAMA2;ITGA2;COL4A6;GADD45G;LAMA4;CYCS;PIK3R3
142	prerank	GO_Molecular_Function_2023__GTPase Regulator Activity (GO:0030695)	-0.13526	-0.733656	0.785141	0.957744	1	9/23	28.85%	RGS2;ARHGAP6;ARHGAP18;EGF;JUN;DOCK10;VAV3;ARHGAP28;RGS6
143	prerank	GO_Biological_Process_2023__Positive Regulation Of Multicellular Organismal Process (GO:0051240)	0.129743	0.732069	0.796262	0.895131	1	14/28	40.15%	IFI16;HILPDA;PDPN;APOC2;ESRRB;DIO2;SPP1;CD36;GLIPR2;SLC11A1;FABP5;VEGFA;PRKCH;PTN
144	prerank	KEGG_2021_Human__Phospholipase D signaling pathway	-0.167125	-0.726329	0.815846	0.956247	1	4/15	13.87%	PLCB4;EGF;KIT;DGKB
145	prerank	GO_Cellular_Component_2023__Cell-Cell Junction (GO:0005911)	0.146553	0.711465	0.825368	0.909136	1	18/19	79.26%	ANXA1;ANXA2;KAZN;CDH13;HPN;VEGFA;MYO1E;NDRG1;CTNNA3;RHOA;CADM1;FRMD5;TJP2;CLIC4;GJC1;CDH9;ITGA5;CDH8
146	prerank	GO_Molecular_Function_2023__Protein Kinase Binding (GO:0019901)	0.118995	0.698786	0.836538	0.911248	1	10/30	25.66%	SFN;TRIM22;ZFP36;NR4A3;ROR2;PTPN6;PLCG2;TRIM5;VRK2;DUSP10
147	prerank	GO_Molecular_Function_2023__DNA Binding (GO:0003677)	0.105075	0.685625	0.844037	0.912943	1	9/38	18.24%	MSX2;SERPINA3;IFI16;JUNB;CIITA;NR4A3;TBX2;HES1;TOX2
148	prerank	GO_Biological_Process_2023__Positive Regulation Of Cell Population Proliferation (GO:0008284)	-0.105548	-0.681943	0.85447	1	1	15/34	35.30%	CDKN1A;TSHR;EGF;HMGA2;PROX1;PGF;IL7;S100A6;BAMBI;HMOX1;PDGFD;ID2;S100B;GRK5;XBP1
149	prerank	GO_Cellular_Component_2023__Nucleolus (GO:0005730)	-0.150518	-0.681002	0.881988	0.99363	1	13/15	68.79%	ATF3;CDKN1A;AK5;PRDM1;EIF4A3;EXOSC8;CENPP;KLF6;SCD;ARID5A;BLM;ITGB4;NWD1
150	prerank	GO_Biological_Process_2023__Positive Regulation Of NF-kappaB Transcription Factor Activity (GO:0051092)	-0.141225	-0.680957	0.865031	0.98183	1	17/18	79.20%	HSPA1B;HSPA1A;SLCO3A1;IRAK3;CLU;RIPK2;EDA;TFRC;ALK;IRAK2;IL1RAP;PRKCH;NOD1;CD36;PRKCQ;TRIM5;PLCG2
151	prerank	KEGG_2021_Human__HIF-1 signaling pathway	-0.150627	-0.669259	0.864271	0.984702	1	12/15	62.27%	CDKN1A;EGF;ANGPT2;HMOX1;GAPDH;PIK3R3;TFRC;PFKFB3;EGLN3;SLC2A1;PDK1;VEGFA
152	prerank	GO_Molecular_Function_2023__Endopeptidase Activity (GO:0004175)	-0.149611	-0.665943	0.869396	0.977251	1	7/15	32.25%	ADAMTS18;ADAMTS9;PAPPA;ADAMTS19;ADAMTS6;ADAMTS3;BACE2
153	prerank	KEGG_2021_Human__Salmonella infection	-0.149834	-0.662397	0.867368	0.970054	1	9/15	41.82%	FOS;JUN;TUBB2A;TUBA1A;GAPDH;HSP90AA1;CYCS;RIPK2;RHOA
154	prerank	KEGG_2021_Human__Focal adhesion	-0.114873	-0.660331	0.877551	0.961387	1	9/26	25.94%	LAMA2;ITGA2;EGF;JUN;PGF;COL4A6;VAV3;ITGA5;PDGFD
155	prerank	GO_Biological_Process_2023__Regulation Of Neuron Projection Development (GO:0010975)	-0.141655	-0.651519	0.898734	0.959903	1	16/16	86.06%	MFSD2A;MT3;APOE;NLGN1;ZNF804A;TENM3;ZNF365;SPOCK1;PTN;TNR;DPYSL3;DCC;RIT2;ROR2;NTNG1;LPAR1
156	prerank	GO_Biological_Process_2023__Positive Regulation Of Apoptotic Process (GO:0043065)	-0.144259	-0.638558	0.907407	0.962846	1	8/15	38.56%	PAWR;JUN;NUPR1;GADD45G;BID;EPHA7;CLU;HSPD1
157	prerank	GO_Biological_Process_2023__Positive Regulation Of Gene Expression (GO:0010628)	-0.091482	-0.606724	0.924528	0.980342	1	8/38	15.60%	HSPA1B;HSPA1A;TTN;PRR16;EGR1;EGF;MT3;HMGA2
158	prerank	GO_Biological_Process_2023__Protein Phosphorylation (GO:0006468)	0.114054	0.596484	0.924214	0.98894	1	7/22	24.27%	CCL2;GRK7;ROS1;PTPN6;FAM20C;PRKCQ;VRK2
159	prerank	KEGG_2021_Human__Calcium signaling pathway	0.11827	0.565916	0.94898	0.996322	1	6/19	23.51%	HGF;NGF;PLCE1;ADRA1B;PLCG2;CD38
160	prerank	GO_Biological_Process_2023__Apoptotic Process (GO:0006915)	-0.109226	-0.528407	0.98913	1	1	16/18	75.66%	PAWR;DDIT4;RNF152;PPP1R15A;BID;SEMA6A;GAPDH;HSPD1;RIPK2;EGLN3;IRF1;PLAGL1;MX1;EMP1;ELMO1;FAS
161	prerank	GO_Biological_Process_2023__Positive Regulation Of Cell Migration (GO:0030335)	-0.0872954	-0.515589	0.987879	1	1	26/29	79.20%	LGR6;GPNMB;EGF;KIT;SEMA3D;PDGFD;SEMA5A;SEMA3C;SEMA6A;XBP1;PIK3R3;MYLK;SOD2;TGFB2;SYNE2;DAAM2;FGF1;CEMIP;NEDD9;VEGFA;FN1;CDH13;WNT5B;GLIPR2;ENPP2;PLCG2
162	prerank	KEGG_2021_Human__Pathogenic Escherichia coli infection	0.117404	0.514862	0.979127	1	1	14/16	73.09%	LPAR4;LPAR1;IL1R1;PTPN6;FAS;MYO1E;TUBB3;MYO1D;RHOA;MYO1F;CYCS;GAPDH;TUBA1A;TUBB2A
163	prerank	GO_Molecular_Function_2023__Guanyl Ribonucleotide Binding (GO:0032561)	0.112963	0.505905	0.983903	0.996097	1	15/16	81.35%	RASL12;GBP2;RIT2;RANBP17;GBP1;RERG;PDE10A;TUBB3;GNA14;RHOA;GEM;TUBA1A;TUBB2A;RAB3B;RAB39A
164	prerank	GO_Cellular_Component_2023__Endoplasmic Reticulum Lumen (GO:0005788)	-0.0786789	-0.500222	0.987207	1	1	27/33	71.01%	CP;VCAN;COL8A1;COL21A1;SERPINH1;APOE;COL4A6;CST3;PDGFD;COL14A1;TRDN;COL5A3;PLAUR;COL5A2;STS;IGFBP7;COL25A1;COL11A1;COL24A1;P3H2;COL5A1;COL4A2;FN1;COL23A1;PRSS23;F3;WNT5B
165	prerank	GO_Biological_Process_2023__Regulation Of Cell Migration (GO:0030334)	0.0738068	0.500112	0.988095	0.984026	1	5/43	7.91%	TNC;ANXA1;IGFBP5;HGF;SULF1
166	prerank	GO_Molecular_Function_2023__Protein Homodimerization Activity (GO:0042803)	-0.0639368	-0.481343	0.991886	1	1	50/50	93.90%	ATF3;HSPB1;CRYAB;DSCAML1;KIT;TENM1;APOE;HSPB8;S100A6;HMOX1;SYNDIG1;PTPRT;IRAK3;S100A1;CD247;HSP90AA1;FOXP2;S100B;TENM3;RBPMS;RIPK2;CADM1;IMPA2;TGFB2;TENM2;GHR;TFRC;PADI2;IRAK2;PON3;VEGFA;BLM;NOD1;MASP1;TPST1;SLIT2;SLC11A1;GLIPR2;GBP1;SDS;SLC30A8;TRIM5;TESC;HES1;ST6GAL1;NR4A3;GADD45A;TRIM22;GBP2;S100A10
167	prerank	KEGG_2021_Human__Regulation of actin cytoskeleton	-0.105909	-0.458705	0.989648	0.994283	1	5/15	25.94%	ITGA2;EGF;VAV3;ITGA5;PDGFD

## Sheet: Sst
	Name	Term	ES	NES	NOM p-val	FDR q-val	FWER p-val	Tag %	Gene %	Lead_genes
0	prerank	KEGG_2021_Human__Coronavirus disease	-0.543818	-2.63126	0	0.00364513	0.004	13/17	23.34%	RPS27A;FOS;FAU;NRP1;RPS13;RPL12;RPS21;RPL10;RPL18A;RPL39;RPL10A;F13A1;RPL23A
1	prerank	KEGG_2021_Human__Neuroactive ligand-receptor interaction	-0.332516	-2.40382	0.00243902	0.00956845	0.019	17/41	12.85%	PRLR;TAC3;TAC1;EDNRA;SST;OPRM1;HCRTR2;CORT;CHRM5;PTGER3;LPAR1;HTR1E;GABRG3;ADRA1B;NPY;GRM8;PRSS3
2	prerank	GO_Cellular_Component_2023__Neuron Projection (GO:0043005)	-0.304266	-2.29424	0	0.0167068	0.047	19/46	14.92%	RELN;MME;KLHL14;BRINP3;OPRM1;PNOC;GPR149;NELL1;ALCAM;CHRM5;KLHL1;HTR1E;GABRG3;EPHA5;BOC;RGS6;CNTN5;CNTN6;CRHBP
3	prerank	GO_Molecular_Function_2023__Endopeptidase Activity (GO:0004175)	0.463978	2.1737	0	0.124003	0.091	11/18	17.95%	ADGRG6;HGF;PRSS12;ADAMTS12;ADAMTS2;ADAMTS20;ADAMTS5;ADAMTS18;ADAMTS17;ADAMTS19;ADAM12
4	prerank	GO_Biological_Process_2023__Regulation Of Gene Expression (GO:0010468)	0.26195	1.96707	0.00536673	0.272058	0.301	36/58	40.40%	MSR1;NOTCH2;BMP6;TCF7L1;ZNF536;SOX1;CUX2;EFEMP1;ZNF804A;GJA1;TTN;INHBA;PCBP3;ST18;ZFP36L1;IGSF1;SOX4;ITGB8;NGF;MOG;IFI16;RBM20;ZNF423;IGF2BP3;TWIST1;TGFB2;CHD7;LYN;HSPA1B;SMAD3;PLCG2;MYOM1;ZNF114;BMPR1B;ZBTB20;PTPRC
5	prerank	KEGG_2021_Human__PI3K-Akt signaling pathway	-0.315073	-1.95302	0	0.093862	0.269	11/29	10.78%	PRLR;RELN;VEGFC;ITGA8;ANGPT1;FGF1;COL9A1;FLT1;LAMA4;LPAR1;NR4A1
6	prerank	KEGG_2021_Human__Protein digestion and absorption	-0.407344	-1.94182	0.0110865	0.0809218	0.286	11/17	25.92%	MME;COL9A1;COL23A1;PRSS3;COL19A1;COL12A1;COL11A1;COL24A1;KCNQ1;COL25A1;COL14A1
7	prerank	GO_Cellular_Component_2023__Intracellular Organelle Lumen (GO:0070013)	-0.232277	-1.77703	0.00941176	0.171777	0.544	24/48	27.33%	PRLR;VGF;SPON1;COL9A1;COL23A1;VCAN;GOLIM4;PRSS3;ARSJ;COL19A1;LIPC;COL12A1;GPC3;SDC2;COL11A1;COL24A1;HSPA1A;LTBP1;HSPA8;COL25A1;HSPH1;COL14A1;GMFG;PRSS23
8	prerank	GO_Cellular_Component_2023__Endoplasmic Reticulum Lumen (GO:0005788)	-0.280488	-1.76216	0.0144578	0.158303	0.573	17/31	27.33%	VGF;SPON1;COL9A1;COL23A1;VCAN;ARSJ;COL19A1;LIPC;COL12A1;GPC3;SDC2;COL11A1;COL24A1;LTBP1;COL25A1;COL14A1;PRSS23
9	prerank	KEGG_2021_Human__Focal adhesion	-0.347995	-1.75356	0.0209644	0.145235	0.585	7/19	6.65%	RELN;VEGFC;ITGA8;COL9A1;FLT1;LAMA4;SHC4
10	prerank	GO_Biological_Process_2023__Extracellular Structure Organization (GO:0043062)	0.31774	1.72123	0.0333333	0.570574	0.733	11/25	15.95%	ADAMTS12;SMOC2;ADAMTS2;ADAMTS20;THSD4;ADAMTS5;ADAMTS18;ADAMTS17;HPSE2;ADAMTS19;COL4A1
11	prerank	GO_Biological_Process_2023__External Encapsulating Structure Organization (GO:0045229)	0.31774	1.72123	0.0333333	0.570574	0.733	11/25	15.95%	ADAMTS12;SMOC2;ADAMTS2;ADAMTS20;THSD4;ADAMTS5;ADAMTS18;ADAMTS17;HPSE2;ADAMTS19;COL4A1
12	prerank	GO_Biological_Process_2023__Neuron Projection Guidance (GO:0097485)	-0.330371	-1.71191	0.0272727	0.161904	0.663	9/20	14.55%	RELN;DCC;NELL1;LRTM1;EPHA5;BOC;PRKCQ;CNTN5;CNTN6
13	prerank	GO_Biological_Process_2023__Positive Regulation Of Cell Population Proliferation (GO:0008284)	0.284773	1.70692	0.0301954	0.488957	0.751	22/33	42.10%	TOX;EGFR;BMP6;ERBB4;GJA1;ITGAV;FGFR2;GREM1;PDGFC;SOX4;PTN;NR4A3;DPP4;MEIS2;TGFB2;S1PR3;LYN;ZFPM2;MEGF10;PKHD1;PTPRC;HCK
14	prerank	GO_Biological_Process_2023__Axon Guidance (GO:0007411)	-0.300125	-1.6885	0.0185185	0.165306	0.696	10/24	14.55%	RELN;DCC;NELL1;LRTM1;ALCAM;EPHA5;BOC;PRKCQ;CNTN5;CNTN6
15	prerank	KEGG_2021_Human__ECM-receptor interaction	-0.370757	-1.68566	0.0177778	0.151853	0.699	6/15	8.35%	RELN;ITGA8;FRAS1;COL9A1;LAMA4;NPNT
16	prerank	GO_Biological_Process_2023__Enzyme-Linked Receptor Protein Signaling Pathway (GO:0007167)	0.366836	1.6784	0.0385321	0.474989	0.798	12/17	34.71%	EGFR;ROR1;ERBB4;ROS1;FGFR2;CLNK;MERTK;PTN;ROR2;NGF;YES1;LYN
17	prerank	GO_Biological_Process_2023__Positive Regulation Of Phosphorylation (GO:0042327)	0.313196	1.66055	0.0295749	0.443174	0.824	14/24	28.51%	HGF;EGFR;ROR1;ERBB4;NIBAN1;ROS1;PECAM1;FAM20A;DSCAM;FGFR2;MERTK;ROR2;C3;PELI2
18	prerank	GO_Molecular_Function_2023__RNA Binding (GO:0003723)	-0.26414	-1.65451	0.0296296	0.162588	0.742	16/30	28.43%	TENT5A;BICC1;RPS27A;FAU;RPS13;RPL12;RPS21;RPL10;RPL18A;RPL39;RPL10A;HSPA1A;RPL23A;HSPA8;COL14A1;MKRN3
19	prerank	GO_Cellular_Component_2023__Dendrite (GO:0030425)	-0.26913	-1.65035	0.0362319	0.152464	0.746	11/28	14.92%	RELN;MME;BRINP3;OPRM1;PNOC;CHRM5;KLHL1;HTR1E;GABRG3;EPHA5;CRHBP
20	prerank	GO_Biological_Process_2023__Positive Regulation Of Gene Expression (GO:0010628)	0.280195	1.6187	0.0323741	0.477439	0.87	20/31	40.03%	BMP6;NIBAN1;CUX2;ZNF804A;PRR16;GJA1;TTN;INHBA;SOX4;ITGB8;NGF;IFI16;RBM20;TWIST1;PLD1;HSPA1B;SMAD3;PLCG2;MYOM1;BMPR1B
21	prerank	KEGG_2021_Human__Calcium signaling pathway	0.260112	1.61848	0.0324232	0.425221	0.871	16/35	23.56%	HGF;HTR2C;EGFR;MCOLN3;ADRA1A;HTR7;ITPR2;MCOLN2;ERBB4;CYSLTR2;HTR4;CHRM2;TACR1;FGFR2;PDGFC;HRH1
22	prerank	GO_Biological_Process_2023__Proteolysis (GO:0006508)	0.330933	1.60659	0.0516605	0.4044	0.881	9/19	17.95%	HGF;ADAMTS12;ADAMTS2;ADAMTS20;ADAMTS5;ADAMTS18;ADAMTS17;ADAMTS19;ADAM12
23	prerank	GO_Cellular_Component_2023__Axon (GO:0030424)	-0.317173	-1.59705	0.0437788	0.185446	0.813	8/19	14.55%	MME;OPRM1;NELL1;ALCAM;EPHA5;BOC;CNTN5;CNTN6
24	prerank	GO_Biological_Process_2023__Inorganic Cation Transmembrane Transport (GO:0098662)	0.311935	1.59032	0.0527273	0.363546	0.896	12/22	26.96%	KCNS3;MCOLN3;SLC24A4;TRPM8;MCOLN2;TRPM3;SLC9A2;SLC1A3;KCNH8;ITGAV;KCNK13;ATP1A2
25	prerank	GO_Biological_Process_2023__Monoatomic Cation Transmembrane Transport (GO:0098655)	0.311935	1.59032	0.0527273	0.363546	0.896	12/22	26.96%	KCNS3;MCOLN3;SLC24A4;TRPM8;MCOLN2;TRPM3;SLC9A2;SLC1A3;KCNH8;ITGAV;KCNK13;ATP1A2
26	prerank	GO_Biological_Process_2023__Regulation Of Cell Population Proliferation (GO:0042127)	0.224912	1.58618	0.0558464	0.343393	0.898	29/50	39.14%	EGFR;BMP6;CDKN2A;ERBB4;SGK1;INHBA;PTPRK;ST18;ZFP36L1;ITGAV;RERG;FGFR2;GREM1;PDGFC;SOX4;PTN;CTBP2;NR4A3;NGF;DPP4;MEIS2;KIT;TGFB2;S1PR3;LYN;HSPA1B;SMAD3;CLMN;PKHD1
27	prerank	GO_Biological_Process_2023__Chemical Synaptic Transmission (GO:0007268)	-0.263824	-1.58201	0.0453515	0.185901	0.834	9/27	10.86%	SLC17A8;SST;PDE7B;PNOC;HCRTR2;CORT;CHRM5;HTR1E;GABRG3
28	prerank	GO_Biological_Process_2023__Nervous System Development (GO:0007399)	0.24666	1.56744	0.0433996	0.348491	0.917	22/38	35.23%	ADGRG6;FAT4;EGFR;NOTCH2;KIRREL3;ERBB4;CHRM2;INHBA;DSCAM;PDGFC;SNTG2;MERTK;SOX4;PTN;UGT8;GFRA1;MOG;IGF2BP3;SDK1;CHD7;IL1RAPL2;SEMA5A
29	prerank	GO_Biological_Process_2023__Positive Regulation Of Cell Migration (GO:0030335)	0.269345	1.55351	0.0571429	0.348776	0.925	22/30	47.19%	HGF;EGFR;PECAM1;SEMA3D;SEMA6D;DOCK5;ENPP2;SEMA3A;PDGFC;ROR2;KIT;TWIST1;TGFB2;SH3RF2;SEMA5A;SEMA3E;PLCG2;FAM107A;PTPRC;PDGFD;DOCK1;SEMA3C
30	prerank	GO_Biological_Process_2023__Anterograde Trans-Synaptic Signaling (GO:0098916)	-0.313971	-1.551	0.0580046	0.201849	0.876	7/18	10.34%	SST;PDE7B;PNOC;HCRTR2;CORT;CHRM5;HTR1E
31	prerank	GO_Biological_Process_2023__Regulation Of Intracellular Signal Transduction (GO:1902531)	0.296196	1.5326	0.057554	0.356843	0.939	16/23	39.59%	EGFR;ARHGAP6;ROS1;SGK1;ITGAV;PTPN13;SEZ6L;RIT2;ARHGEF28;RASSF2;HSPB1;LYN;DOCK8;PLCG2;PKHD1;PREX1
32	prerank	GO_Biological_Process_2023__Negative Regulation Of Cell Population Proliferation (GO:0008285)	0.260546	1.52914	0.0787546	0.3417	0.942	19/29	40.03%	CDKN2A;ERBB4;INHBA;PTPRK;ST18;RERG;GREM1;SOX4;CTBP2;NGF;MCC;TGFB2;APOD;LYN;HSPA1B;SMAD3;B2M;CLMN;BMPR1B
33	prerank	GO_Biological_Process_2023__Regulation Of Cell Migration (GO:0030334)	0.236713	1.49276	0.0617284	0.376582	0.959	22/38	35.89%	HGF;EGFR;ERBB4;SLIT2;PECAM1;SERPINE1;SGK1;SEMA3D;DOCK10;PTPRK;SEMA6D;SULF1;ENPP2;PDGFC;NTNG1;ROR2;KIT;TWIST1;SH3RF2;SEMA5A;SEMA3E;DACH1
34	prerank	KEGG_2021_Human__cAMP signaling pathway	-0.311497	-1.47497	0.0810811	0.272634	0.944	8/17	19.28%	EDNRA;SST;PTGER3;HTR1E;FOS;NPY;PDE4B;VAV3
35	prerank	GO_Biological_Process_2023__Supramolecular Fiber Organization (GO:0097435)	0.258143	1.45662	0.105079	0.41747	0.972	20/28	48.15%	CGNL1;GFAP;ADAMTS2;THSD4;NCKAP5;DSP;PGM5;MYO1B;GREM1;COL27A1;TGFB2;SHROOM4;B2M;ARHGAP25;PXDN;TRDN;TLL1;COL5A1;CCDC88C;MYO1E
36	prerank	GO_Biological_Process_2023__Axonogenesis (GO:0007409)	-0.254931	-1.43129	0.0963303	0.311557	0.969	9/24	14.55%	RELN;DCC;NELL1;LRTM1;EPHA5;BOC;PRKCQ;CNTN5;CNTN6
37	prerank	GO_Molecular_Function_2023__Calcium Ion Binding (GO:0005509)	0.282655	1.42964	0.104553	0.446946	0.984	9/21	19.94%	SYT9;CALB1;SLIT2;SMOC2;CDH6;CDH12;TTN;CRACR2A;ENPP2
38	prerank	GO_Biological_Process_2023__Positive Regulation Of Cellular Process (GO:0048522)	0.249055	1.42839	0.120567	0.428004	0.984	17/30	35.75%	EGFR;BMP6;ERBB4;ZFP36L1;ITGAV;FGFR2;GREM1;PDGFC;SOX4;PTN;DPP4;MEIS2;TWIST1;TGFB2;S1PR3;LYN;DPF3
39	prerank	GO_Cellular_Component_2023__Collagen-Containing Extracellular Matrix (GO:0062023)	-0.197491	-1.41529	0.0963855	0.314632	0.973	17/43	21.94%	SPON1;ANGPT1;FRAS1;COL9A1;LAMA4;NPNT;COL23A1;VCAN;FREM1;COL19A1;POSTN;COL12A1;SDC2;COL11A1;COL24A1;F13A1;LTBP1
40	prerank	GO_Biological_Process_2023__Extracellular Matrix Organization (GO:0030198)	0.243013	1.40415	0.120818	0.452427	0.988	11/30	15.95%	ADAMTS12;SMOC2;ADAMTS2;ADAMTS20;THSD4;ADAMTS5;ADAMTS18;ADAMTS17;HPSE2;ADAMTS19;COL4A1
41	prerank	GO_Molecular_Function_2023__Protein Homodimerization Activity (GO:0042803)	0.237984	1.40211	0.12585	0.43666	0.988	20/32	40.55%	ERBB4;SLIT2;SYNDIG1;PECAM1;AOX1;GLDC;FGFR2;GREM1;TPD52L1;PDGFC;NR4A3;ATF3;DPP4;KIT;HSPB1;TGFB2;SMAD3;B2M;MYOM1;MAPK4
42	prerank	GO_Biological_Process_2023__Positive Regulation Of Cell Differentiation (GO:0045597)	0.242878	1.38497	0.126582	0.448888	0.994	17/29	36.93%	HGF;FBN2;MSR1;BMP6;VWC2;SOX5;GJA1;ZFP36L1;SOX4;PTN;NGF;MMD2;TP63;TWIST1;TGFB2;DPF3;SMAD3
43	prerank	GO_Molecular_Function_2023__Kinase Binding (GO:0019900)	0.26644	1.35053	0.122411	0.491394	0.995	13/21	40.55%	EGFR;CDKN2A;TTN;PTPRK;PTN;CTBP2;NR4A3;HSPB1;SMAD3;PLCG2;MYOM1;PTPRC;MAPK4
44	prerank	GO_Molecular_Function_2023__Transcription Cis-Regulatory Region Binding (GO:0000976)	0.281506	1.35009	0.14	0.473481	0.996	13/20	40.69%	NPAS4;ERBB4;CUX2;SOX5;GLI3;HIF3A;SOX4;ATF3;TWIST1;DACH1;SMAD3;ZBTB20;SATB2
45	prerank	GO_Biological_Process_2023__Negative Regulation Of Growth (GO:0045926)	0.29416	1.33935	0.174632	0.475543	0.996	10/16	36.93%	CDKN2A;SLIT2;GJA1;INHBA;RERG;MT1E;MT2A;TGFB2;HSPA1B;SMAD3
46	prerank	GO_Biological_Process_2023__Positive Regulation Of Protein Modification Process (GO:0031401)	0.298852	1.3379	0.146429	0.460965	0.996	6/16	10.86%	HGF;EGFR;ERBB4;NIBAN1;PECAM1;FAM20A
47	prerank	GO_Molecular_Function_2023__G Protein-Coupled Receptor Activity (GO:0004930)	-0.232079	-1.33308	0.128319	0.417367	0.988	8/25	12.11%	QRFPR;OPRM1;GPR149;LGR5;LPAR1;HTR1E;NPY;GRM8
48	prerank	GO_Biological_Process_2023__Transmembrane Receptor Protein Tyrosine Kinase Signaling Pathway (GO:0007169)	-0.194811	-1.33258	0.13164	0.398404	0.988	11/37	13.52%	PRLR;VEGFC;ANGPT1;FGF1;FLT1;NELL1;SHC4;FOXO1;PTPRT;EPHA5;PRKD1
49	prerank	GO_Biological_Process_2023__Regulation Of Transcription By RNA Polymerase II (GO:0006357)	0.153187	1.31713	0.158909	0.481968	0.997	43/84	41.06%	HGF;TOX;NPAS4;EGFR;MKX;BMP6;TCF7L1;ZNF536;SOX1;CUX2;TBL1Y;SP110;SOX5;ZFHX4;EBF1;FOSB;INHBA;PRRX1;ST18;FGFR2;GLI3;HIF3A;GREM1;PBX3;SOX4;CTBP2;NR4A3;NLRC5;ATF3;IFI16;MEIS2;CREB5;TP63;TWIST1;ZFPM2;DPF3;DACH1;SMAD3;MGAM;BMPR1B;ZBTB20;SATB2;NFIB
50	prerank	GO_Biological_Process_2023__Negative Regulation Of Transcription By RNA Polymerase II (GO:0000122)	0.219487	1.30522	0.179487	0.488387	0.997	19/33	40.32%	BMP6;ZNF536;SOX1;CUX2;FOSB;FGFR2;GLI3;SOX4;CTBP2;NR4A3;ATF3;IFI16;MEIS2;TWIST1;ZFPM2;DACH1;SMAD3;BAG3;ZBTB20
51	prerank	GO_Molecular_Function_2023__Receptor Ligand Activity (GO:0048018)	0.232105	1.30353	0.141093	0.475874	0.997	17/28	37.89%	HGF;BMP6;SEMA3D;INHBA;SEMA6D;TAFA2;SEMA3A;GREM1;PTN;EDA;NGF;DPP4;TGFB2;SEMA5A;SEMA3E;CXCL13;TAFA1
52	prerank	KEGG_2021_Human__Regulation of actin cytoskeleton	-0.279624	-1.27491	0.193478	0.474943	0.996	7/15	21.27%	FGD3;ITGA8;FGF1;CHRM5;LPAR1;VAV3;EGF
53	prerank	KEGG_2021_Human__Rap1 signaling pathway	-0.258376	-1.27072	0.194313	0.46202	0.996	8/18	21.27%	VEGFC;ANGPT1;FGF1;FLT1;LPAR1;PRKD1;VAV3;EGF
54	prerank	GO_Biological_Process_2023__Central Nervous System Development (GO:0007417)	0.244661	1.24279	0.219178	0.577657	1	14/23	36.56%	COL4A1;PDGFC;SNTG2;PBX3;SOX4;C3;UGT8;MOG;MEIS2;CHD7;APOD;IL1RAPL2;SHROOM4;CA10
55	prerank	GO_Biological_Process_2023__Cellular Response To Cytokine Stimulus (GO:0071345)	-0.265867	-1.24147	0.203125	0.493269	0.998	6/16	14.92%	PRLR;MME;NPNT;PTPRT;EGR1;CRHBP
56	prerank	GO_Cellular_Component_2023__Cell-Cell Junction (GO:0005911)	0.245524	1.23955	0.209647	0.566695	1	9/22	20.68%	KIRREL1;KIRREL3;PECAM1;CDH6;CDH12;GJA1;DSP;PTPRK;PGM5
57	prerank	GO_Biological_Process_2023__Negative Regulation Of Cellular Process (GO:0048523)	-0.186205	-1.23346	0.200903	0.487536	0.998	10/35	14.77%	HPGD;SST;BRINP3;OPRM1;MYO16;ANGPT1;ENPP1;NR4A1;ALDH1A2;CCDC85B
58	prerank	KEGG_2021_Human__Pathways in cancer	-0.188051	-1.22451	0.197802	0.482664	0.998	9/34	11.67%	VEGFC;EDNRA;FGF1;DCC;LAMA4;PTGER3;LPAR1;FOXO1;FOS
59	prerank	GO_Biological_Process_2023__Regulation Of Cell Growth (GO:0001558)	0.248637	1.22174	0.237192	0.587348	1	13/21	41.14%	EGFR;CDKN2A;SLIT2;ROS1;SGK1;GJA1;INHBA;RERG;TGFB2;HSPA1B;SMAD3;FAM107A;PLCE1
60	prerank	GO_Biological_Process_2023__Regulation Of Protein Phosphorylation (GO:0001932)	0.230185	1.20991	0.252174	0.594237	1	8/24	14.55%	HGF;EGFR;ERBB4;SLIT2;NIBAN1;PECAM1;FAM20A;TTN
61	prerank	GO_Biological_Process_2023__Positive Regulation Of Signal Transduction (GO:0009967)	0.23869	1.2031	0.235405	0.591628	1	14/22	41.80%	BMP6;SMOC2;CUX2;DRD3;SULF1;ITGAV;FGFR2;TPD52L1;CTBP2;C3;TP63;TGFB2;PTPRC;CCBE1
62	prerank	GO_Biological_Process_2023__Positive Regulation Of Protein Phosphorylation (GO:0001934)	0.196403	1.19147	0.246479	0.597884	1	17/33	34.71%	HGF;EGFR;BMP6;ERBB4;NIBAN1;PECAM1;FAM20A;INHBA;ENPP2;PDGFC;C3;NGF;MMD2;PELI2;RASSF2;TGFB2;LYN
63	prerank	KEGG_2021_Human__Ras signaling pathway	-0.235826	-1.18282	0.245327	0.539951	1	5/19	6.65%	VEGFC;ANGPT1;FGF1;FLT1;SHC4
64	prerank	GO_Biological_Process_2023__Positive Regulation Of Cellular Biosynthetic Process (GO:0031328)	0.278069	1.18218	0.271898	0.600492	1	5/15	13.96%	HGF;HTR2C;NIBAN1;SMOC2;PRR16
65	prerank	GO_Cellular_Component_2023__Intracellular Membrane-Bounded Organelle (GO:0043231)	0.108545	1.16816	0.25	0.612395	1	79/168	41.06%	HSPA6;TOX;EGFR;EYA4;MKX;NOTCH2;TCF7L1;GRB14;ZNF536;CALB1;CDKN2A;ERBB4;SOX1;SYNDIG1;CUX2;TBL1Y;SP110;SOX5;ZNF804A;SGK1;EYA2;ZFHX4;DOCK10;GJA1;DSP;FOSB;PCBP3;PTPRK;ST18;TAFA2;GPRC5A;ZFP36L1;RERG;FGFR2;MT1E;GLI3;ZNF385D;PTPN13;GADD45G;GADD45B;SOX4;CTBP2;NR4A3;ABCA8;EDA;MT2A;NLRC5;ATF3;IFI16;RIT2;RBM20;MCC;ZNF521;ZNF423;CREB5;IGF2BP3;PMEPA1;RASSF2;HSPB1;TP63;TWIST1;CHD7;SH3RF2;LYN;ZFPM2;SHROOM4;PLD1;…
66	prerank	KEGG_2021_Human__Human papillomavirus infection	-0.245288	-1.15812	0.272917	0.566622	1	6/17	14.03%	RELN;ITGA8;COL9A1;LAMA4;FOXO1;MAML3
67	prerank	GO_Biological_Process_2023__Positive Regulation Of Peptidyl-Tyrosine Phosphorylation (GO:0050731)	0.262716	1.14404	0.307551	0.643988	1	10/15	40.40%	HGF;BMP6;ERBB4;PECAM1;ENPP2;GREM1;KIT;LYN;PLCG2;PTPRC
68	prerank	GO_Biological_Process_2023__Cell-Cell Adhesion Via Plasma-Membrane Adhesion Molecules (GO:0098742)	0.228629	1.13918	0.291297	0.637745	1	12/21	36.48%	FAT4;KIRREL3;PECAM1;CDH6;CDH12;DSCAM;MAG;NTNG1;CDH22;SDK1;TGFB2;GPC4
69	prerank	GO_Biological_Process_2023__Negative Regulation Of Cell Differentiation (GO:0045596)	0.225965	1.13415	0.276896	0.632538	1	18/22	59.01%	EGFR;ADAMTS12;EFEMP1;ITGAV;GREM1;SOX4;MEIS2;TWIST1;SMAD3;RANBP3L;COL5A1;RORB;ESRRB;ID2;USH2A;FERMT2;ADGRV1;COL5A2
70	prerank	GO_Biological_Process_2023__Cellular Response To Growth Factor Stimulus (GO:0071363)	0.26166	1.13271	0.301136	0.620985	1	5/15	11.37%	HGF;EGFR;ADAMTS12;BMP6;SOX5
71	prerank	GO_Molecular_Function_2023__Metal Ion Binding (GO:0046872)	0.194176	1.12827	0.310696	0.616468	1	12/29	26.74%	SYT9;CALB1;SLIT2;SMOC2;EYA2;CDH6;CDH12;TTN;CRACR2A;ENPP2;CSGALNACT1;CDH22
72	prerank	GO_Cellular_Component_2023__Intracellular Non-Membrane-Bounded Organelle (GO:0043232)	-0.188537	-1.12763	0.286747	0.604714	1	28/28	81.61%	EPB41L4A;TCIM;MYO10;RPS27A;GABRG3;RPS13;TUBB2A;ANKFN1;RPL23A;ASIC2;HIP1;SHLD1;CENPE;NEDD4;PLIN2;MYO1E;GAPDH;ITPKB;CHD7;HSPB1;IGF2BP3;ADARB2;IFI16;ATF3;EDA;STON2;GLI3;GPRC5A
73	prerank	GO_Biological_Process_2023__Positive Regulation Of Cell Motility (GO:2000147)	0.218205	1.12478	0.313869	0.609088	1	19/23	59.23%	HGF;EGFR;PECAM1;SEMA3D;SEMA6D;PDGFC;ROR2;KIT;TWIST1;SH3RF2;SEMA5A;SEMA3E;FAM107A;PDGFD;SEMA3C;FERMT2;NTN1;CEMIP;PRKCA
74	prerank	GO_Molecular_Function_2023__Protein Kinase Binding (GO:0019901)	0.205442	1.12074	0.32	0.603307	1	14/25	40.55%	CDKN2A;TTN;DSP;PTPRK;ITGAV;PTN;ROR2;CTBP2;NR4A3;HSPB1;SMAD3;PLCG2;PTPRC;MAPK4
75	prerank	GO_Cellular_Component_2023__Cytoplasmic Vesicle Membrane (GO:0030659)	0.238895	1.11386	0.342007	0.602798	1	6/18	14.33%	MSR1;EGFR;GPR161;ITPR2;PECAM1;GJA1
76	prerank	GO_Biological_Process_2023__Regulation Of Neuron Projection Development (GO:0010975)	0.230416	1.11194	0.317117	0.593781	1	10/20	29.32%	FRMD7;TOX;ROR1;ZNF804A;SEMA3A;MAG;NTNG1;PTN;ROR2;RIT2
77	prerank	GO_Biological_Process_2023__Adenylate Cyclase-Modulating G Protein-Coupled Receptor Signaling Pathway (GO:0007188)	-0.224143	-1.11077	0.335526	0.61715	1	6/18	12.11%	CORT;PTGER3;LPAR1;HTR1E;ADRA1B;GRM8
78	prerank	GO_Biological_Process_2023__Negative Regulation Of Signal Transduction (GO:0009968)	-0.20803	-1.09585	0.357309	0.625903	1	8/21	19.57%	ENPP1;TCIM;WIF1;PTPRT;PRKCQ;CRHBP;SULF2;GPC3
79	prerank	GO_Molecular_Function_2023__Cadherin Binding (GO:0045296)	0.242248	1.0829	0.335582	0.634959	1	10/17	39.07%	PROM1;EGFR;CDH6;CDH12;GPRC5A;MYO1B;CDH22;PHLDB2;COBLL1;BAG3
80	prerank	GO_Biological_Process_2023__Protein Phosphorylation (GO:0006468)	0.181595	1.08241	0.33935	0.623094	1	18/31	42.10%	EGFR;STK32B;ERBB4;ROS1;FAM20A;EFEMP1;SGK1;FGFR2;MYO3A;KIT;TGFB2;LYN;EPHA6;LRRK1;BMPR1B;EPHA3;MYO3B;HCK
81	prerank	GO_Biological_Process_2023__Positive Regulation Of DNA-binding Transcription Factor Activity (GO:0051091)	-0.219977	-1.08086	0.352174	0.636331	1	12/18	42.61%	RELN;EPHA5;PRKCQ;PRKD1;IL1RAP;HSPA1A;ESR2;STK3;CD36;PLPP3;TRIM5;PRKCH
82	prerank	GO_Biological_Process_2023__Positive Regulation Of Macromolecule Metabolic Process (GO:0010604)	0.199542	1.07901	0.350174	0.616725	1	14/25	40.03%	BMP6;CUX2;ZNF804A;GJA1;TTN;INHBA;ITGB8;NGF;TWIST1;HSPA1B;SMAD3;PLCG2;MYOM1;BMPR1B
83	prerank	GO_Biological_Process_2023__Cellular Response To Metal Ion (GO:0071248)	0.244843	1.07468	0.357394	0.612018	1	9/15	38.48%	EGFR;SYT9;BMP6;MT1E;MT2A;CPNE4;ITPKB;B2M;PLCG2
84	prerank	GO_Molecular_Function_2023__RNA Polymerase II Transcription Regulatory Region Sequence-Specific DNA Binding (GO:0000977)	0.143557	1.06795	0.344316	0.61223	1	30/59	41.06%	NPAS4;MKX;TCF7L1;ZNF536;SOX1;CUX2;SOX5;ZFHX4;EBF1;FOSB;PRRX1;ST18;GLI3;HIF3A;PBX3;SOX4;NR4A3;NLRC5;ATF3;ZNF521;MEIS2;ZNF423;TP63;TWIST1;DACH1;SMAD3;MGAM;ZNF114;SATB2;NFIB
85	prerank	GO_Biological_Process_2023__Positive Regulation Of Transcription By RNA Polymerase II (GO:0045944)	0.155904	1.06788	0.353345	0.601031	1	29/47	48.60%	HGF;NPAS4;EGFR;BMP6;SOX1;INHBA;PRRX1;ST18;FGFR2;GLI3;GREM1;SOX4;CTBP2;NR4A3;NLRC5;ATF3;IFI16;MEIS2;TP63;TWIST1;ZFPM2;SMAD3;BMPR1B;SATB2;NFIB;NFIA;RORB;ESRRB;MLIP
86	prerank	GO_Molecular_Function_2023__RNA Polymerase II Cis-Regulatory Region Sequence-Specific DNA Binding (GO:0000978)	0.143783	1.06525	0.366221	0.594632	1	30/59	41.06%	NPAS4;MKX;TCF7L1;ZNF536;SOX1;SOX5;ZFHX4;EBF1;FOSB;PRRX1;ST18;GLI3;HIF3A;PBX3;SOX4;NR4A3;NLRC5;ATF3;ZNF521;MEIS2;ZNF423;CREB5;TP63;TWIST1;DACH1;SMAD3;MGAM;ZNF114;SATB2;NFIB
87	prerank	GO_Biological_Process_2023__Regulation Of DNA-templated Transcription (GO:0006355)	0.122806	1.06037	0.386252	0.592489	1	41/85	41.06%	TOX;NPAS4;EGFR;MKX;TCF7L1;ZNF536;CDKN2A;ERBB4;SOX1;TBL1Y;SPP1;SP110;EFEMP1;SOX5;ZFHX4;EBF1;FOSB;INHBA;PTPRK;GLI3;HIF3A;IGSF1;PBX3;SOX4;CTBP2;NR4A3;ATF3;IFI16;ZNF423;CREB5;TP63;TWIST1;CHD7;ZFPM2;DPF3;DACH1;SMAD3;MGAM;ZNF114;SATB2;NFIB
88	prerank	GO_Biological_Process_2023__Regulation Of ERK1 And ERK2 Cascade (GO:0070372)	0.196046	1.05012	0.402985	0.599817	1	6/25	8.86%	HTR2C;EGFR;NOTCH2;ROR1;ERBB4;ROS1
89	prerank	GO_Biological_Process_2023__Negative Regulation Of Apoptotic Process (GO:0043066)	0.175326	1.04398	0.374074	0.600313	1	17/32	39.14%	MTRNR2L1;HGF;EGFR;NOTCH2;ERBB4;MTRNR2L12;MTRNR2L8;MAG;GREM1;MERTK;NGF;HSPB1;SH3RF2;SEMA3E;HSPA1B;BAG3;PKHD1
90	prerank	GO_Biological_Process_2023__Cellular Response To Oxygen-Containing Compound (GO:1901701)	-0.166217	-1.02891	0.393868	0.723116	1	9/30	16.47%	BRINP3;NUGGC;RYR3;FOXO1;FOS;EGR1;PRKD1;CRHBP;PDE4B
91	prerank	GO_Cellular_Component_2023__Nucleolus (GO:0005730)	-0.219229	-1.02698	0.394366	0.70627	1	7/16	23.41%	TCIM;MYO10;RPS27A;GABRG3;RPS13;RPL23A;ASIC2
92	prerank	GO_Biological_Process_2023__Positive Regulation Of Multicellular Organismal Process (GO:0051240)	0.179605	1.01931	0.410163	0.635126	1	20/26	59.23%	TRPM8;SPP1;SERPINE1;SOX5;GJA1;INHBA;PDGFC;GADD45G;PTN;IFI16;TWIST1;TGFB2;SMAD3;BMPR1B;GAPDH;ESRRB;DIO2;FERMT2;PRKCH;PRKCA
93	prerank	GO_Cellular_Component_2023__Vesicle (GO:0031982)	0.229293	1.01559	0.44717	0.631311	1	12/17	48.15%	PROM1;EGFR;SLC24A4;GPRC5A;MYO1B;ATP1A2;EDIL3;MFGE8;HSPA1B;PLCG2;GAPDH;MYO1E
94	prerank	GO_Biological_Process_2023__Positive Regulation Of ERK1 And ERK2 Cascade (GO:0070374)	0.199042	1.01134	0.433996	0.628199	1	5/22	7.24%	HTR2C;EGFR;NOTCH2;ROR1;ERBB4
95	prerank	GO_Molecular_Function_2023__Cis-Regulatory Region Sequence-Specific DNA Binding (GO:0000987)	0.135019	0.985385	0.469115	0.662741	1	28/56	41.06%	NPAS4;MKX;TCF7L1;ZNF536;SOX1;SOX5;ZFHX4;EBF1;FOSB;PRRX1;ST18;GLI3;HIF3A;PBX3;SOX4;NR4A3;NLRC5;ATF3;ZNF521;MEIS2;ZNF423;TP63;DACH1;SMAD3;MGAM;ZNF114;SATB2;NFIB
96	prerank	GO_Cellular_Component_2023__Nucleus (GO:0005634)	0.0943147	0.98412	0.47678	0.654359	1	62/149	37.22%	HSPA6;TOX;EGFR;EYA4;MKX;NOTCH2;TCF7L1;ZNF536;CALB1;CDKN2A;ERBB4;SOX1;CUX2;TBL1Y;SP110;SOX5;ZNF804A;SGK1;EYA2;ZFHX4;DOCK10;DSP;FOSB;PCBP3;ST18;TAFA2;ZFP36L1;RERG;FGFR2;MT1E;GLI3;ZNF385D;PTPN13;GADD45G;GADD45B;SOX4;CTBP2;NR4A3;MT2A;NLRC5;ATF3;IFI16;RIT2;RBM20;MCC;ZNF521;ZNF423;CREB5;IGF2BP3;RASSF2;HSPB1;TP63;TWIST1;CHD7;SH3RF2;LYN;ZFPM2;HSPA1B;GPC4;ITPKB;SMAD3;EYA1
97	prerank	GO_Molecular_Function_2023__GTPase Regulator Activity (GO:0030695)	0.175927	0.974284	0.478559	0.660754	1	17/27	46.01%	FRMD7;ARHGAP6;SLIT2;DOCK10;ARHGAP24;DOCK5;RGS20;ARHGAP42;ARHGEF28;ARHGAP25;DOCK8;PREX1;PLCE1;RASGEF1C;RANBP3L;CCDC88C;DOCK1
98	prerank	KEGG_2021_Human__MAPK signaling pathway	-0.160213	-0.967848	0.483491	0.810598	1	11/29	23.63%	VEGFC;ANGPT1;FGF1;FLT1;NR4A1;FOS;DUSP5;IL1RAP;HSPA1A;EGF;HSPA8
99	prerank	GO_Cellular_Component_2023__Cytoskeleton (GO:0005856)	-0.16252	-0.966055	0.494226	0.792511	1	10/28	23.26%	KLHL14;EPB41L4A;MYO5B;FLT1;GABRG3;ARSJ;TUBA1A;SVIL;TUBB2A;PDLIM5
100	prerank	GO_Cellular_Component_2023__Secretory Granule Lumen (GO:0034774)	-0.19658	-0.95007	0.496746	0.803381	1	8/17	26.51%	VEGFC;DOCK2;FTL;TUBB2A;EGF;F13A1;HSPA8;GMFG
101	prerank	GO_Cellular_Component_2023__Lysosome (GO:0005764)	-0.169153	-0.947378	0.495327	0.787635	1	9/23	23.93%	ENPP1;OCA2;VCAN;CRHBP;GPC3;SDC2;EGF;HSPA8;KCNQ1
102	prerank	GO_Cellular_Component_2023__Golgi Membrane (GO:0000139)	0.215733	0.94718	0.530576	0.69718	1	9/16	37.15%	NOTCH2;GJA1;PDGFC;CSGALNACT1;HS6ST2;MMD2;HS3ST2;PMEPA1;B2M
103	prerank	GO_Biological_Process_2023__Positive Regulation Of MAPK Cascade (GO:0043410)	-0.142506	-0.94448	0.511521	0.773397	1	8/37	11.15%	OPRM1;ANGPT1;FGF1;FLT1;NELL1;NPNT;LPAR1;ADRA1B
104	prerank	GO_Cellular_Component_2023__Focal Adhesion (GO:0005925)	-0.144192	-0.941603	0.523702	0.74225	1	11/34	20.83%	MME;ITGA8;FLT1;NELL1;ALCAM;FAT1;RPS13;RPL12;SVIL;RPL10A;HSPA1A
105	prerank	GO_Cellular_Component_2023__Cell-Substrate Junction (GO:0030055)	-0.144192	-0.941603	0.523702	0.74225	1	11/34	20.83%	MME;ITGA8;FLT1;NELL1;ALCAM;FAT1;RPS13;RPL12;SVIL;RPL10A;HSPA1A
106	prerank	GO_Molecular_Function_2023__Purine Ribonucleoside Triphosphate Binding (GO:0035639)	-0.199701	-0.940643	0.518605	0.72627	1	17/17	80.35%	ENPP1;GEM;TUBA1A;TUBB2A;HSPA1A;HSPA8;STK3;RAB39A;GNA14;BMPR1B;HSPA1B;RIT2;ABCB1;ATP1A2;SYN3;MYO1B;RERG
107	prerank	GO_Cellular_Component_2023__Actin Cytoskeleton (GO:0015629)	-0.208097	-0.936646	0.553288	0.716076	1	6/15	23.26%	KLHL14;MYO5B;FLT1;ARSJ;SVIL;PDLIM5
108	prerank	GO_Biological_Process_2023__Regulation Of Nucleic Acid-Templated Transcription (GO:1903506)	0.187401	0.928343	0.540835	0.719804	1	13/21	48.38%	TCF7L1;ZNF536;SOX1;EFEMP1;IGSF1;SOX4;ZNF423;CHD7;SMAD3;ZNF114;NFIA;RORB;ESRRB
109	prerank	GO_Cellular_Component_2023__Nuclear Lumen (GO:0031981)	-0.187126	-0.922951	0.543981	0.724469	1	18/18	81.61%	TCIM;MYO10;RPS27A;GABRG3;RPS13;RPL23A;ASIC2;BAZ1A;NEDD4;MLIP;CHD7;IGF2BP3;ADARB2;IFI16;ATF3;STON2;GLI3;GPRC5A
110	prerank	GO_Molecular_Function_2023__Transition Metal Ion Binding (GO:0046914)	-0.169022	-0.920398	0.526906	0.713432	1	7/23	18.76%	MME;PAPPA;ENPP1;EGR1;MPPED2;ZNF208;FTL
111	prerank	GO_Biological_Process_2023__Negative Regulation Of DNA-templated Transcription (GO:0045892)	0.13356	0.915676	0.552413	0.73127	1	28/46	50.52%	BMP6;ZNF536;CDKN2A;SOX1;CUX2;FOSB;PTPRK;FGFR2;GLI3;SOX4;CTBP2;NR4A3;ATF3;IFI16;MEIS2;ZNF423;TP63;TWIST1;ZFPM2;DACH1;SMAD3;ZBTB20;NFIB;CRYAB;RORB;MLIP;ID2;NRG1
112	prerank	KEGG_2021_Human__Axon guidance	-0.171306	-0.906475	0.578588	0.722923	1	6/22	13.29%	DCC;TRPC5;LRRC4C;EPHA5;BOC;NRP1
113	prerank	GO_Biological_Process_2023__Regulation Of Cell Differentiation (GO:0045595)	0.210641	0.906052	0.584532	0.737636	1	9/15	40.99%	ZFP36L1;FGFR2;GREM1;SMOC1;NGF;PHLDB2;DPF3;MEGF10;EPHA3
114	prerank	GO_Biological_Process_2023__Regulation Of Osteoblast Differentiation (GO:0045667)	0.195778	0.886661	0.586521	0.760069	1	11/17	46.23%	HGF;FBN2;BMP6;FGFR2;GREM1;SMOC1;TP63;TWIST1;BMPR1B;RANBP3L;RORB
115	prerank	GO_Cellular_Component_2023__Bounding Membrane Of Organelle (GO:0098588)	0.14854	0.886419	0.59633	0.749577	1	18/34	41.51%	MSR1;EGFR;GPR161;NOTCH2;ITPR2;PECAM1;GJA1;MYO1B;PDGFC;CSGALNACT1;HS6ST2;MMD2;HS3ST2;PMEPA1;LYN;B2M;PTPRC;TRDN
116	prerank	GO_Biological_Process_2023__Regulation Of MAPK Cascade (GO:0043408)	0.170891	0.880389	0.591474	0.749258	1	13/23	41.14%	EGFR;ROS1;FGFR2;GREM1;PELI2;RIT2;KIT;LYN;PLCG2;PKHD1;PTPRC;GPR37;PLCE1
117	prerank	GO_Biological_Process_2023__Negative Regulation Of Cell Growth (GO:0030308)	0.193226	0.878988	0.60381	0.741168	1	9/17	36.93%	CDKN2A;SLIT2;GJA1;INHBA;RERG;MAG;TGFB2;HSPA1B;SMAD3
118	prerank	GO_Biological_Process_2023__Intracellular Monoatomic Cation Homeostasis (GO:0030003)	0.202835	0.870139	0.618794	0.745336	1	9/15	41.51%	HTR2C;BMP6;SLC24A4;DRD3;ATP1A2;MT2A;B2M;PKHD1;TRDN
119	prerank	GO_Biological_Process_2023__Positive Regulation Of DNA-templated Transcription (GO:0045893)	0.113678	0.866317	0.634841	0.741245	1	30/62	41.06%	HGF;NPAS4;EGFR;BMP6;ERBB4;SOX1;SPP1;INHBA;PRRX1;ST18;FGFR2;GLI3;GREM1;SOX4;CTBP2;NR4A3;NLRC5;ATF3;IFI16;MEIS2;ZNF423;CREB5;TP63;TWIST1;TGFB2;ZFPM2;SMAD3;BMPR1B;SATB2;NFIB
120	prerank	GO_Biological_Process_2023__Regulation Of Cellular Component Organization (GO:0051128)	0.195986	0.831665	0.666667	0.787619	1	4/15	12.48%	GFAP;ROS1;SGK1;SNCAIP
121	prerank	GO_Molecular_Function_2023__Guanyl-Nucleotide Exchange Factor Activity (GO:0005085)	0.18725	0.821604	0.690941	0.792798	1	10/15	46.01%	FRMD7;DOCK10;DOCK5;ARHGEF28;DOCK8;PREX1;PLCE1;RASGEF1C;CCDC88C;DOCK1
122	prerank	GO_Biological_Process_2023__Regulation Of Angiogenesis (GO:0045765)	0.173027	0.820006	0.674545	0.785043	1	10/19	37.00%	SMOC2;SERPINE1;SULF1;ITGB8;HSPB1;TWIST1;TGFB2;SEMA5A;SEMA3E;CXCL13
123	prerank	GO_Biological_Process_2023__Negative Regulation Of Programmed Cell Death (GO:0043069)	-0.13859	-0.806287	0.744875	0.886599	1	5/25	10.49%	PRLR;NUGGC;ANGPT1;TCIM;FOXO1
124	prerank	GO_Biological_Process_2023__Positive Regulation Of Epithelial Cell Proliferation (GO:0050679)	0.189405	0.804716	0.705104	0.798003	1	3/15	4.65%	EGFR;NOTCH2;BMP6
125	prerank	GO_Biological_Process_2023__Protein Modification Process (GO:0036211)	-0.1288	-0.802714	0.719027	0.874526	1	7/30	13.22%	ST6GALNAC2;PTPRT;ST8SIA6;DUSP5;EPHA5;ACVR1C;PRKCQ
126	prerank	KEGG_2021_Human__Phospholipase D signaling pathway	-0.172085	-0.796542	0.695349	0.866666	1	4/16	12.11%	DGKK;SHC4;LPAR1;GRM8
127	prerank	GO_Molecular_Function_2023__Protein Serine/Threonine Kinase Activity (GO:0004674)	0.164413	0.79593	0.691589	0.800283	1	5/19	14.55%	EGFR;STK32B;FAM20A;SGK1;TTN
128	prerank	GO_Biological_Process_2023__Positive Regulation Of Wnt Signaling Pathway (GO:0030177)	-0.169268	-0.784747	0.730853	0.869071	1	6/16	21.27%	DAAM2;LGR5;SULF2;GPC3;TBL1X;EGF
129	prerank	GO_Molecular_Function_2023__DNA-binding Transcription Activator Activity, RNA Polymerase II-specific (GO:0001228)	-0.146567	-0.778946	0.769231	0.860089	1	5/21	12.26%	ETV1;FOXO1;NR4A1;FOS;EGR1
130	prerank	GO_Biological_Process_2023__Regulation Of Signal Transduction (GO:0009966)	-0.163872	-0.757725	0.735426	0.876442	1	6/16	22.75%	NELL1;RGS6;PRKD1;KCTD8;DOK5;RGS5
131	prerank	GO_Cellular_Component_2023__Endoplasmic Reticulum Membrane (GO:0005789)	0.159921	0.754417	0.77551	0.85049	1	3/18	5.98%	ADGRG6;NOTCH2;ITPR2
132	prerank	GO_Biological_Process_2023__Positive Regulation Of Intracellular Signal Transduction (GO:1902533)	0.11575	0.752426	0.745299	0.842986	1	24/42	47.34%	HGF;EGFR;BMP6;ROR1;GJA1;ITGAV;FGFR2;PDGFC;ROR2;PELI2;RIT2;KIT;TGFB2;LYN;SEMA5A;SEMA3E;PLCG2;IQCJ-SCHIP1;PTPRC;GPR37;PLCE1;PDGFD;ALPK1;GAPDH
133	prerank	GO_Molecular_Function_2023__Zinc Ion Binding (GO:0008270)	-0.147173	-0.740961	0.778509	0.88427	1	3/19	6.06%	MME;PAPPA;ENPP1
134	prerank	GO_Molecular_Function_2023__Double-Stranded DNA Binding (GO:0003690)	0.133028	0.738833	0.788851	0.851296	1	11/27	31.68%	EGFR;TCF7L1;CUX2;FOSB;GLI3;ZNF385D;SOX4;ATF3;IFI16;MEIS2;CREB5
135	prerank	GO_Biological_Process_2023__Regulation Of Apoptotic Process (GO:0042981)	-0.1062	-0.708637	0.825882	0.911737	1	7/35	13.07%	PRLR;NUGGC;ANGPT1;TCIM;FOXO1;EGR1;ACVR1C
136	prerank	GO_Biological_Process_2023__Phosphorylation (GO:0016310)	-0.129175	-0.691559	0.855856	0.915672	1	18/22	66.32%	DGKK;EPHA5;ACVR1C;PRKCQ;PRKG1;GMFG;DGKB;STK3;TESK2;PRKCA;PRKCH;HCK;EPHA3;BMPR1B;LRRK1;EPHA6;LYN;TGFB2
137	prerank	KEGG_2021_Human__Cytokine-cytokine receptor interaction	0.156255	0.66707	0.876786	0.929778	1	8/15	40.03%	TNFSF15;BMP6;INHBA;EDA;NGF;TGFB2;CXCL13;BMPR1B
138	prerank	GO_Molecular_Function_2023__Sequence-Specific DNA Binding (GO:0043565)	-0.106865	-0.66548	0.878713	0.929116	1	9/31	21.57%	NR2F2;ETV1;FOXO1;NR4A1;FOS;EGR1;FOXP2;ZSCAN31;RARB
139	prerank	GO_Biological_Process_2023__Cellular Response To Lipid (GO:0071396)	0.146477	0.664277	0.85913	0.921509	1	11/17	48.74%	EGFR;SPP1;SERPINE1;ATP1A2;LYN;HSPA1B;CXCL13;PLCG2;EPHA3;RORB;PTK7
140	prerank	GO_Biological_Process_2023__Negative Regulation Of Nucleic Acid-Templated Transcription (GO:1903507)	-0.11629	-0.640187	0.895487	0.939083	1	22/23	83.31%	NR2F2;FOXO1;LBH;CCDC85B;FOXP2;HSPA8;CRY1;TCF7L2;MECOM;NRG1;ID2;RORB;CRYAB;DACH1;ZFPM2;TWIST1;TP63;ZNF423;IFI16;CTBP2;GLI3;PTPRK
141	prerank	GO_Molecular_Function_2023__DNA Binding (GO:0003677)	0.107705	0.634632	0.908486	0.941178	1	5/32	9.16%	TOX;EGFR;TCF7L1;SOX1;CUX2
142	prerank	GO_Biological_Process_2023__Positive Regulation Of Cytokine Production (GO:0001819)	0.132268	0.600291	0.933086	0.959967	1	9/17	41.80%	SERPINE1;SULF1;C3;IFI16;TWIST1;HSPA1B;PLCG2;PTPRC;CCBE1
143	prerank	GO_Biological_Process_2023__Regulation Of Canonical Wnt Signaling Pathway (GO:0060828)	0.126055	0.598997	0.916031	0.950027	1	12/20	48.74%	EGFR;LYPD6;FGFR2;GLI3;GREM1;SOX4;MCC;SEMA5A;LRRK1;CCDC88C;GPC5;PTK7
144	prerank	GO_Cellular_Component_2023__Adherens Junction (GO:0005912)	-0.126214	-0.579629	0.96696	0.970829	1	15/15	87.59%	CCDC85A;IGSF21;CCDC85B;PDLIM5;CDHR3;PLPP3;FERMT2;MYO1E;PARD3B;SHROOM4;CDH22;PGM5;DSP;CDH12;CDH6
145	prerank	GO_Molecular_Function_2023__Sequence-Specific Double-Stranded DNA Binding (GO:1990837)	0.0947385	0.551996	0.948161	0.970256	1	14/30	41.06%	TCF7L1;ERBB4;CUX2;SOX5;FOSB;GLI3;ZNF385D;SOX4;ATF3;MEIS2;CREB5;SMAD3;ZBTB20;NFIB
146	prerank	GO_Cellular_Component_2023__Endocytic Vesicle (GO:0030139)	0.121344	0.54732	0.964974	0.961913	1	2/16	4.28%	MSR1;GPR161
147	prerank	GO_Biological_Process_2023__Positive Regulation Of Nucleic Acid-Templated Transcription (GO:1903508)	-0.0840464	-0.522262	0.981609	0.981002	1	8/30	21.27%	NR2F2;FOXO1;FOS;EGR1;LBH;TBL1X;LHX2;EGF

## Sheet: Oligodendrocyte
	Name	Term	ES	NES	NOM p-val	FDR q-val	FWER p-val	Tag %	Gene %	Lead_genes
0	prerank	GO_Biological_Process_2023__Positive Regulation Of Peptidyl-Tyrosine Phosphorylation (GO:0050731)	0.448625	1.87824	0.0100402	0.682317	0.337	10/15	27.40%	GATA1;PLCG2;KIT;CD44;ANGPT1;PARP14;RELN;NOX4;FGF7;THBS4
1	prerank	KEGG_2021_Human__Ras signaling pathway	0.429613	1.78332	0.0155945	0.576191	0.489	9/15	22.06%	PLCG2;ANGPT2;GNG12;KIT;EGFR;ANGPT1;TEK;RASGRF2;FGF7
2	prerank	GO_Biological_Process_2023__Organelle Organization (GO:0006996)	-0.407885	-1.73354	0.0191939	1	0.576	14/15	52.09%	CAV1;LIMD1;NEDD9;TTC29;NECTIN2;RAB31;PRKD1;FGD6;SLC25A33;GABPB1;PACSIN2;PEX7;TMED3;USP6NL
3	prerank	KEGG_2021_Human__Human papillomavirus infection	0.373029	1.6767	0.0399202	0.662685	0.665	12/18	31.96%	EGFR;PARD3;RELN;TCF7L1;ITGB5;MAML2;HES4;FN1;TICAM1;THBS4;TNR;SPP1
4	prerank	GO_Molecular_Function_2023__RNA Polymerase II Transcription Regulatory Region Sequence-Specific DNA Binding (GO:0000977)	0.229167	1.61023	0.0562249	0.69343	0.764	25/50	34.53%	SIM2;ZIC1;ETV5;GATA1;MGAM;ELK3;NFATC1;EGR1;RREB1;MECOM;ZNF423;GLI3;TCF7L1;UTY;HES4;SMAD9;ZFY;TGIF2;RFX4;DACH2;ESRRB;PRDM5;ETS1;ESR2;HESX1
5	prerank	GO_Molecular_Function_2023__DNA-binding Transcription Activator Activity, RNA Polymerase II-specific (GO:0001228)	0.351515	1.59837	0.0525253	0.587859	0.782	11/18	32.73%	ETV5;GATA1;ELK3;NFATC1;EGR1;RREB1;MECOM;ZFY;RFX4;ESRRB;ETS1
6	prerank	GO_Biological_Process_2023__Positive Regulation Of Protein Phosphorylation (GO:0001934)	0.27254	1.5812	0.0398406	0.53563	0.811	18/32	34.92%	GATA1;MUSK;PLCG2;HFE;CD44;EGFR;ANGPT1;CEMIP;TEK;RELN;TGFBR2;FGF7;THBS4;CENPE;BCAR3;CHRNA7;DDR2;GHR
7	prerank	GO_Biological_Process_2023__Positive Regulation Of Protein Modification Process (GO:0031401)	0.366845	1.58036	0.0536082	0.460064	0.811	7/15	19.87%	MUSK;EGR1;TRABD2B;EGFR;ANGPT1;TEK;RELN
8	prerank	GO_Biological_Process_2023__Positive Regulation Of ERK1 And ERK2 Cascade (GO:0070374)	0.335424	1.56818	0.0552017	0.42617	0.829	9/19	20.06%	IL26;MUSK;CD44;ROR1;EGFR;ANGPT1;TNFAIP8L3;TEK;PTPN22
9	prerank	GO_Molecular_Function_2023__Sequence-Specific DNA Binding (GO:0043565)	0.287032	1.56431	0.07	0.384621	0.834	16/27	36.08%	ZIC1;ETV5;GATA1;ELK3;NFATC1;EGR1;ZNF423;GLI3;TCF7L1;ZFY;TGIF2;RFX4;ESRRB;PRDM5;HESX1;BCL2
10	prerank	GO_Biological_Process_2023__Positive Regulation Of MAPK Cascade (GO:0043410)	0.275235	1.52022	0.0696721	0.423281	0.89	12/29	21.22%	IL26;MUSK;PLCG2;KIT;CD44;ROR1;EGFR;ANGPT1;TNFAIP8L3;TEK;PTPN22;TPD52L1
11	prerank	GO_Molecular_Function_2023__Cis-Regulatory Region Sequence-Specific DNA Binding (GO:0000987)	0.208138	1.41885	0.0989899	0.592709	0.961	23/47	34.53%	ZIC1;GATA1;MGAM;ELK3;NFATC1;EGR1;RREB1;MECOM;ZNF423;GLI3;TCF7L1;UTY;HES4;SMAD9;ZFY;TGIF2;RFX4;DACH2;ESRRB;PRDM5;ETS1;ESR2;HESX1
12	prerank	GO_Biological_Process_2023__Positive Regulation Of Intracellular Signal Transduction (GO:1902533)	0.225336	1.37101	0.107943	0.662592	0.978	19/36	34.98%	IL26;MUSK;PLCG2;NUPR1;KIT;ROR1;EGFR;LGALS1;ANGPT1;TNFAIP8L3;TEK;RELN;FN1;NEDD4;TICAM1;BCAR3;CHRNA7;DDR2;LRP2
13	prerank	GO_Biological_Process_2023__Regulation Of ERK1 And ERK2 Cascade (GO:0070372)	0.268104	1.36894	0.131148	0.616667	0.978	10/23	22.70%	IL26;MUSK;CD44;ROR1;EGFR;ANGPT1;TNFAIP8L3;TEK;PTPN22;FN1
14	prerank	GO_Molecular_Function_2023__Double-Stranded DNA Binding (GO:0003690)	0.269173	1.36561	0.111332	0.581906	0.981	13/24	34.53%	ZIC1;ETV5;GATA1;ELK3;NFATC1;EGR1;EGFR;GLI3;TCF7L1;TGIF2;RFX4;ESRRB;HESX1
15	prerank	GO_Cellular_Component_2023__Lysosome (GO:0005764)	0.287582	1.35053	0.13442	0.57571	0.982	15/19	50.23%	TYR;OMD;OGN;RNF152;GFAP;SDC2;LRP2;LDLR;STS;CLCN5;CUBN;MFHAS1;ATP11C;ARSB;HSP90AA1
16	prerank	GO_Molecular_Function_2023__Purine Ribonucleoside Triphosphate Binding (GO:0035639)	-0.277541	-1.34388	0.136095	1	0.985	13/21	40.32%	HSPA1B;HSPA1A;NMUR2;RANBP17;RAB11A;ENPP1;PYGL;PRAG1;RAB31;BLM;TUBA1C;TGFBR1;LATS2
17	prerank	GO_Molecular_Function_2023__RNA Polymerase II Cis-Regulatory Region Sequence-Specific DNA Binding (GO:0000978)	0.195414	1.34041	0.139442	0.559731	0.983	23/48	34.53%	ZIC1;GATA1;MGAM;ELK3;NFATC1;EGR1;RREB1;MECOM;ZNF423;GLI3;TCF7L1;UTY;HES4;SMAD9;ZFY;TGIF2;RFX4;DACH2;ESRRB;PRDM5;ETS1;ESR2;HESX1
18	prerank	GO_Biological_Process_2023__Regulation Of Apoptotic Process (GO:0042981)	-0.213665	-1.31457	0.165323	1	0.991	12/37	18.33%	HSPA1B;HSPA1A;IL7;TNFRSF10B;CRYAB;GRID2;GADD45B;HSPB1;GDNF;TOX3;SERPINB9;MT3
19	prerank	GO_Molecular_Function_2023__Metal Ion Binding (GO:0046872)	-0.256369	-1.30619	0.15444	1	0.992	16/24	42.89%	TTN;S100A6;CDH23;KCNIP4;KCNIP1;ENPP1;MCTP2;PLA2G4C;CABCOCO1;CDH13;CPS1;ADGRV1;EFCAB11;CDHR3;HPCAL1;CLYBL
20	prerank	GO_Molecular_Function_2023__DNA Binding (GO:0003677)	0.213468	1.2923	0.16501	0.629761	0.994	34/37	69.00%	SIM2;ETV5;GATA1;NUPR1;RPA3;EGR1;MECOM;EGFR;ZNF423;TCF7L1;UTY;ZFY;ESRRB;PRDM5;ETS1;ESR2;HESX1;BCL2;SOX6;MMS22L;XRCC4;RAD51B;KLRG1;MEIS2;NFIB;NHEJ1;RFC3;RORA;DDB2;EZH2;DDX60;BLM;TCF7L2;POU2F2
21	prerank	GO_Cellular_Component_2023__Focal Adhesion (GO:0005925)	-0.241611	-1.29187	0.187739	1	0.994	13/26	32.28%	HSPA1B;CAV1;HSPA1A;CAV3;HSPB1;LIMD1;NEDD9;PROCR;RPS13;PRAG1;NECTIN2;SYNE2;CDH13
22	prerank	GO_Biological_Process_2023__Regulation Of Cell Population Proliferation (GO:0042127)	-0.196512	-1.28171	0.174274	1	0.995	24/43	39.04%	HSPA1B;HSPA1A;IL7;TSHR;AZGP1;PDGFD;GDNF;FTH1;CDKN2A;CR1;PTN;RPS15A;ZBTB7C;TCF7L2;CDH13;FGF2;FGFR1;RUNX1;ACER2;ERBB4;TGFBR1;ALK;HMGN5;EZH2
23	prerank	GO_Molecular_Function_2023__Calcium Ion Binding (GO:0005509)	-0.257688	-1.27706	0.162571	1	0.995	14/22	40.26%	TTN;S100A6;CDH23;KCNIP4;KCNIP1;ENPP1;MCTP2;PLA2G4C;CABCOCO1;CDH13;ADGRV1;EFCAB11;CDHR3;HPCAL1
24	prerank	KEGG_2021_Human__Rap1 signaling pathway	0.305789	1.26001	0.188716	0.671266	0.996	7/15	22.06%	ANGPT2;KIT;EGFR;PARD3;ANGPT1;TEK;FGF7
25	prerank	GO_Cellular_Component_2023__Collagen-Containing Extracellular Matrix (GO:0062023)	-0.211943	-1.25078	0.187984	1	0.996	18/33	35.18%	COL10A1;IL7;PZP;SMOC1;ABI3BP;AZGP1;A2M;S100A6;LAMA2;EFEMP1;SERPINB9;SERPINH1;COL14A1;LTBP1;CDH13;COL25A1;COL5A2;FGFR1
26	prerank	GO_Biological_Process_2023__Positive Regulation Of Cell Population Proliferation (GO:0008284)	-0.213052	-1.23325	0.206544	1	0.997	18/32	39.04%	IL7;TSHR;PDGFD;GDNF;S100A6;PRKCH;CR1;PTN;RPS15A;TGFBR3;TCF7L2;CDH13;FGF2;FGFR1;ERBB4;TGFBR1;HMGN5;EZH2
27	prerank	GO_Cellular_Component_2023__Cell-Substrate Junction (GO:0030055)	-0.22684	-1.2267	0.222011	1	0.997	13/27	32.28%	HSPA1B;CAV1;HSPA1A;CAV3;HSPB1;LIMD1;NEDD9;PROCR;RPS13;PRAG1;NECTIN2;SYNE2;CDH13
28	prerank	GO_Biological_Process_2023__Negative Regulation Of Apoptotic Process (GO:0043066)	-0.217872	-1.22494	0.216319	1	0.997	12/31	21.67%	HSPA1B;CAV1;HSPA1A;IL7;CRYAB;HSPB1;GDNF;TOX3;SERPINB9;MT3;BAG3;PRKCH
29	prerank	GO_Molecular_Function_2023__Protein Kinase Binding (GO:0019901)	-0.248681	-1.2133	0.228797	0.982063	0.997	8/21	22.32%	CAV1;BCL2L14;ACTA2;TTN;HSPB1;NEDD9;CDKN2A;PTN
30	prerank	GO_Biological_Process_2023__Proteolysis (GO:0006508)	0.260357	1.20488	0.224	0.77426	0.998	11/19	32.03%	CPXM2;BACE2;TMPRSS5;TRABD2B;ADAMTS2;TRHDE;ADAMTS19;PAPPA2;CNDP1;TLL2;ADAMTS6
31	prerank	GO_Biological_Process_2023__Negative Regulation Of Programmed Cell Death (GO:0043069)	-0.228172	-1.20407	0.244444	0.937543	0.997	10/26	21.22%	HSPA1B;HSPA1A;IL7;CRYAB;HSPB1;GDNF;SERPINB9;MT3;SLC7A11;BAG3
32	prerank	GO_Biological_Process_2023__Positive Regulation Of Phosphorylation (GO:0042327)	0.261369	1.19783	0.247012	0.756438	0.998	16/17	67.01%	MUSK;ROR1;EGFR;ANGPT1;TEK;RELN;CHRNA7;DDR2;PELI2;HSP90AA1;MOB3B;LEPR;ALK;ERBB4;FGFR1;FGF2
33	prerank	KEGG_2021_Human__PI3K-Akt signaling pathway	0.226014	1.18234	0.264529	0.760529	0.998	15/26	36.08%	ANGPT2;GNG12;KIT;EGFR;ANGPT1;TEK;RELN;ITGB5;FGF7;FN1;THBS4;TNR;SPP1;GHR;BCL2
34	prerank	KEGG_2021_Human__MAPK signaling pathway	0.22532	1.17556	0.253465	0.743891	0.998	11/26	22.06%	ANGPT2;NFATC1;GNG12;KIT;MECOM;EGFR;ANGPT1;TEK;RASGRF2;TGFBR2;FGF7
35	prerank	KEGG_2021_Human__Lipid and atherosclerosis	-0.281462	-1.17397	0.25641	0.964883	0.997	5/15	15.43%	HSPA1B;HSPA1A;TNFRSF10B;FOS;CASP7
36	prerank	GO_Cellular_Component_2023__Cytoskeleton (GO:0005856)	-0.207014	-1.16394	0.275109	0.928928	0.998	21/31	47.01%	NOS1;HSPB1;NEB;EPHA3;CR1;KIF18A;GABRG3;ARHGAP6;SYNE2;FILIP1;DDX60;SAXO1;MYO5B;TUBA1C;DISC1;FRMD3;MSN;RIPK2;PDLIM5;NDC1;KLHL4
37	prerank	KEGG_2021_Human__Neuroactive ligand-receptor interaction	-0.253513	-1.15835	0.284569	0.887952	0.998	6/19	11.51%	NMUR2;GRID2;TSHR;GLRA1;LPAR6;TACR1
38	prerank	GO_Biological_Process_2023__Protein Autophosphorylation (GO:0046777)	0.268908	1.15457	0.278586	0.764261	0.998	14/15	64.95%	MUSK;KIT;STK33;EGFR;TEK;GRK7;DDR2;GRK5;EPHB1;WNK3;ALK;ERBB4;PRKD1;FGFR1
39	prerank	GO_Molecular_Function_2023__Transition Metal Ion Binding (GO:0046914)	-0.23849	-1.15155	0.293878	0.854363	0.999	11/20	33.89%	MT2A;MT1E;GLRA1;NOS1;FTL;FTH1;MT3;ENPP1;BLM;AGMO;ZDHHC20
40	prerank	GO_Biological_Process_2023__Protein Modification Process (GO:0036211)	0.207461	1.15057	0.284536	0.742557	0.998	27/27	79.61%	UST;PTPRM;PTPN22;TGFBR2;FN1;GRK7;PLOD2;JADE3;GRK5;PRKCA;EPHB1;WNK3;FUT10;SUMF1;METAP1D;YES1;MAP3K1;LATS2;PTPN13;TGFBR1;FGFR1;EPHA7;ST8SIA6;ST3GAL1;PRAG1;PRKCH;EPHA3
41	prerank	GO_Molecular_Function_2023__GTPase Regulator Activity (GO:0030695)	-0.231903	-1.14599	0.27767	0.820846	0.999	17/21	55.82%	PLEKHG1;ARHGEF38;DOCK2;RASGEF1C;ARHGAP42;LLGL2;ARHGAP6;SIPA1L2;FGD6;ARHGEF10L;ARHGEF28;DENND2C;STARD13;USP6NL;RGS5;DOCK11;FAM13A
42	prerank	GO_Biological_Process_2023__Negative Regulation Of Cellular Process (GO:0048523)	-0.213993	-1.14482	0.297352	0.780783	0.999	13/26	32.28%	HSPA1B;HSPA1A;CRYAB;AZGP1;FTH1;NR4A1;CDKN2A;MT3;ENPP1;ZBTB7C;SEMA5A;BLM;CDH13
43	prerank	GO_Molecular_Function_2023__Sequence-Specific Double-Stranded DNA Binding (GO:1990837)	0.202114	1.12097	0.301205	0.787043	0.999	14/29	34.53%	ZIC1;ETV5;GATA1;ELK3;NFATC1;EGR1;GLI3;TCF7L1;TGIF2;RFX4;ESRRB;PRDM5;ETS1;HESX1
44	prerank	GO_Cellular_Component_2023__Intracellular Non-Membrane-Bounded Organelle (GO:0043232)	-0.173432	-1.10188	0.328482	0.855034	0.999	33/42	58.91%	CAV1;ABCC4;SHOC1;NOS1;HSPB1;NEDD9;RPS13;CR1;GABRG3;PLA2G4C;CDC14A;BLM;FILIP1;CPS1;ADARB2;SAXO1;FRMD3;RORA;MSN;RIPK2;ETV6;CRADD;SPATA5;ERI1;EDA;RPP38;CEMIP2;SHLD1;KANK1;MFHAS1;CENPP;KIF20B;LPCAT2
45	prerank	GO_Biological_Process_2023__Axonogenesis (GO:0007409)	0.249425	1.09971	0.341935	0.809642	0.999	8/16	29.07%	PARD3;DCC;RELN;CTNNA2;DPYSL5;SLIT2;TNR;CNTN6
46	prerank	GO_Biological_Process_2023__Positive Regulation Of Nucleic Acid-Templated Transcription (GO:1903508)	0.196567	1.09667	0.324649	0.786982	0.999	14/30	33.57%	ZIC1;GATA1;NFATC1;EGR1;RREB1;MECOM;EGFR;ZNF423;GLI3;FGF7;ESRRB;SPP1;ETS1;ESR2
47	prerank	GO_Biological_Process_2023__Positive Regulation Of Cell Differentiation (GO:0045597)	-0.245357	-1.0956	0.342742	0.830682	0.999	10/16	39.04%	GDNF;LAMA2;PRKCH;PTN;SOX5;CD36;FGFR1;PRKD1;TGFBR1;EZH2
48	prerank	KEGG_2021_Human__Proteoglycans in cancer	0.252075	1.08154	0.363636	0.792928	0.999	7/15	25.66%	PLCG2;CD44;EGFR;ITGB5;FN1;ITPR2;SDC2
49	prerank	KEGG_2021_Human__Endocytosis	-0.242631	-1.07034	0.360465	0.855811	1	4/16	8.04%	HSPA1B;CAV1;HSPA1A;CAV3
50	prerank	GO_Biological_Process_2023__Extracellular Matrix Organization (GO:0030198)	-0.225256	-1.05204	0.382294	0.866638	1	4/18	6.24%	ADAMTS18;COL10A1;SPINK5;SMOC1
51	prerank	GO_Biological_Process_2023__Positive Regulation Of DNA-templated Transcription (GO:0045893)	0.145166	1.03441	0.380952	0.882077	1	48/56	69.00%	ZIC1;ETV5;IL26;GATA1;ELK3;NFATC1;EGR1;RREB1;ZFPM2;MECOM;EGFR;ZNF423;GLI3;FGF7;ZFY;POU2AF1;RFX4;ESRRB;PRDM5;SPP1;ETS1;ESR2;WWTR1;MAML3;PCBD2;ZFHX3;WWOX;MEIS2;NAMPT;NFIB;BCL9;GABPB1;RIPK2;GATAD2A;EAF2;RORA;HMGN5;TGFBR1;ERBB4;RUNX1;PRKD1;PLAG1;PARP9;FGF2;CDH13;BLM;TCF7L2;POU2F2
52	prerank	GO_Cellular_Component_2023__Nuclear Lumen (GO:0031981)	-0.215776	-1.03244	0.42515	0.880681	1	21/21	78.78%	ABCC4;RPS13;GABRG3;CDC14A;SYNE2;BLM;FILIP1;CPS1;ADARB2;RORA;ETV6;CRADD;ERI1;RPP38;CEMIP2;CENPP;KIF20B;PRDM5;ZFY;NEDD4;GLI3
53	prerank	GO_Molecular_Function_2023__Kinase Binding (GO:0019900)	-0.218277	-1.03186	0.401606	0.847199	1	7/19	22.32%	CAV1;BCL2L14;ACTA2;TTN;HSPB1;CDKN2A;PTN
54	prerank	GO_Biological_Process_2023__Positive Regulation Of Transferase Activity (GO:0051347)	0.238054	1.02912	0.403259	0.867343	1	14/15	68.75%	MUSK;ROR1;EGFR;TEK;CHRNA7;DDR2;PKIB;HSP90AA1;PRIM2;RFC3;ALK;ERBB4;FGFR1;GINS3
55	prerank	KEGG_2021_Human__Pathways in cancer	0.178615	1.02567	0.423529	0.84682	1	12/33	22.70%	PLCG2;GNG12;KIT;MECOM;EGFR;DCC;CTNNA2;TGFBR2;GLI3;TCF7L1;FGF7;FN1
56	prerank	GO_Cellular_Component_2023__Nucleolus (GO:0005730)	-0.215635	-1.01371	0.440079	0.855739	1	20/20	78.78%	ABCC4;RPS13;GABRG3;CDC14A;BLM;FILIP1;CPS1;ADARB2;RORA;ETV6;CRADD;ERI1;RPP38;CEMIP2;CENPP;KIF20B;PRDM5;ZFY;NEDD4;GLI3
57	prerank	GO_Molecular_Function_2023__Transcription Cis-Regulatory Region Binding (GO:0000976)	0.197402	1.00746	0.432489	0.864391	1	11/23	34.53%	SIM2;ETV5;GATA1;ELK3;EGR1;RREB1;GLI3;ESRRB;PRDM5;ETS1;HESX1
58	prerank	GO_Biological_Process_2023__Positive Regulation Of DNA-binding Transcription Factor Activity (GO:0051091)	-0.228347	-1.00047	0.439364	0.853886	1	3/16	2.83%	HSPA1B;CAV1;HSPA1A
59	prerank	GO_Biological_Process_2023__Positive Regulation Of Multicellular Organismal Process (GO:0051240)	-0.194507	-0.989739	0.452869	0.847714	1	13/23	39.04%	CAV1;TSHR;GDNF;PRKCH;PTN;ESRRG;SOX5;DIO2;FGF2;CD36;TGFBR1;LEPR;EZH2
60	prerank	GO_Biological_Process_2023__Positive Regulation Of Gene Expression (GO:0010628)	0.193763	0.984053	0.449692	0.896017	1	9/24	22.70%	IL26;MUSK;PLCG2;HFE;EGR1;ANGPT1;PTPN22;FGF7;FN1
61	prerank	GO_Biological_Process_2023__Phosphorylation (GO:0016310)	-0.214704	-0.979605	0.484787	0.841016	1	18/18	78.84%	LIMD1;EPHA3;PRKCH;PRAG1;EPHA7;FGFR1;TGFBR1;ALK;LATS2;MAP3K1;FGGY;WNK3;EPHB1;PRKCA;GRK5;DGKG;GRK7;TGFBR2
62	prerank	GO_Molecular_Function_2023__RNA Binding (GO:0003723)	-0.15825	-0.956558	0.489642	0.862927	1	17/37	36.46%	HSPA1B;HSPA1A;HSPB1;CASP7;CDKN2A;BICC1;RPS13;RPS28;SERPINH1;RPS15A;RPL29;COL14A1;ADARB2;DDX60;HERC5;AFF2;SAMD4A
63	prerank	KEGG_2021_Human__Pathways of neurodegeneration	0.201541	0.949015	0.523166	0.953531	1	12/19	44.05%	CHRM5;UQCR10;NOX4;DKK2;SNCAIP;ITPR2;ATP5F1E;CHRNA7;GRIA4;BCL2;PRKCA;WNT2B
64	prerank	GO_Biological_Process_2023__Cellular Response To Oxygen-Containing Compound (GO:1901701)	-0.202602	-0.941659	0.533589	0.867199	1	7/18	22.19%	TSHR;GLRA1;FOS;CASP7;MT3;EPHA3;RORB
65	prerank	GO_Cellular_Component_2023__Endoplasmic Reticulum Lumen (GO:0005788)	0.168913	0.916708	0.550669	1	1	12/26	31.96%	COL18A1;COL8A1;LIPC;LGALS1;MTTP;FN1;SDC2;P3H2;COL21A1;CST3;ARSI;SPP1
66	prerank	GO_Biological_Process_2023__Positive Regulation Of Transcription By RNA Polymerase II (GO:0045944)	0.14083	0.914806	0.54375	0.983408	1	17/43	32.73%	ETV5;IL26;GATA1;ELK3;NFATC1;EGR1;RREB1;ZFPM2;EGFR;GLI3;SMAD9;ZFY;POU2AF1;RFX4;ESRRB;PRDM5;ETS1
67	prerank	GO_Biological_Process_2023__Axon Guidance (GO:0007411)	0.212339	0.912444	0.530271	0.961785	1	7/15	29.07%	PTPRM;DCC;RELN;DPYSL5;SLIT2;TNR;CNTN6
68	prerank	GO_Biological_Process_2023__Negative Regulation Of Canonical Wnt Signaling Pathway (GO:0090090)	-0.213125	-0.911779	0.556485	0.905062	1	16/16	78.97%	CAV1;LIMD1;BICC1;TCF7L2;MCC;TMEM131L;LATS2;ZNRF3;WWTR1;RBMS3;ANKRD6;NKD1;KREMEN1;SHISA6;GLI3;DKK2
69	prerank	GO_Biological_Process_2023__Negative Regulation Of Nucleic Acid-Templated Transcription (GO:1903507)	0.207435	0.908445	0.570248	0.945921	1	7/16	25.92%	ELK3;ID3;ZFPM2;MECOM;ZNF423;GLI3;ATP8B1
70	prerank	GO_Biological_Process_2023__Transmembrane Receptor Protein Tyrosine Kinase Signaling Pathway (GO:0007169)	0.168755	0.896949	0.594542	0.946599	1	23/26	69.52%	MUSK;ANGPT2;KIT;ROR1;EGFR;ANGPT1;TEK;FGF7;MPZL1;BCAR3;DDR2;GHR;FRK;EPHB1;YES1;NAMPT;ARHGEF28;ALK;ERBB4;PRKD1;FGFR1;FGF2;EPHA7
71	prerank	GO_Biological_Process_2023__Positive Regulation Of Epithelial Cell Proliferation (GO:0050679)	-0.209945	-0.89546	0.561616	0.913814	1	9/15	37.68%	NR4A1;PTN;EMC10;SEMA5A;TCF7L2;CDH13;FGF2;PRKD1;TGFBR1
72	prerank	GO_Cellular_Component_2023__Golgi Membrane (GO:0000139)	-0.18237	-0.893127	0.597353	0.892174	1	8/21	28.30%	CAV1;GCNT1;ABCA6;PDGFD;SGMS2;PROS1;ST3GAL1;ST8SIA6
73	prerank	GO_Biological_Process_2023__Regulation Of Neuron Projection Development (GO:0010975)	0.184365	0.893009	0.546693	0.931324	1	20/20	81.80%	MBOAT1;MUSK;ROR1;DCC;RELN;CTNNA2;TNR;DDR2;KANK1;ARSB;LRRC4C;PDLIM5;ZNF365;NLGN1;PRKD1;TENM3;PRAG1;PTN;EPHA3;MT3
74	prerank	GO_Biological_Process_2023__Positive Regulation Of Macromolecule Metabolic Process (GO:0010604)	0.176073	0.884907	0.570833	0.926633	1	11/23	32.73%	MUSK;PLCG2;HFE;EGR1;ANGPT1;PTPN22;FGF7;FN1;TICAM1;CHRNA7;ETS1
75	prerank	GO_Biological_Process_2023__Regulation Of DNA-templated Transcription (GO:0006355)	0.112295	0.878968	0.60687	0.917799	1	30/74	34.53%	SIM2;ZIC1;ETV5;GATA1;MGAM;ELK3;NFATC1;ID3;EGR1;RREB1;ZFPM2;MECOM;EGFR;ZNF423;GLI3;TCF7L1;FGF7;HES4;SMAD9;ZFY;ATP8B1;TGIF2;RFX4;ESRRB;SP140;PRDM5;SPP1;ETS1;ESR2;HESX1
76	prerank	GO_Molecular_Function_2023__Protein Serine/Threonine Kinase Activity (GO:0004674)	0.201399	0.875783	0.594118	0.903226	1	14/16	64.50%	STK33;EGFR;STK32B;TGFBR2;MYO3B;GRK5;PRKCA;PRKD3;WNK3;RIPK2;MAP3K1;LATS2;TGFBR1;PRKD1
77	prerank	GO_Biological_Process_2023__Positive Regulation Of Signal Transduction (GO:0009967)	-0.186077	-0.875394	0.599182	0.902371	1	18/18	81.67%	IL7;MN1;LAMA2;MT3;DISC1;NLGN1;TGFBR1;HOMER1;CRADD;CD226;MGAT5;KANK1;PRKCA;RSPO2;CHRNA7;TPD52L1;RELN;TEK
78	prerank	GO_Cellular_Component_2023__Cell-Cell Junction (GO:0005911)	0.171319	0.874709	0.607803	0.88487	1	22/23	77.49%	CDH4;PARD3;PTPRM;TEK;CTNNA2;PARD3B;CCDC85A;CDH8;KAZN;KIRREL3;PDZD2;CRB1;WNK3;PDLIM5;MSN;USP53;CDHR3;OPALIN;CDH13;NECTIN2;LLGL2;PDLIM3
79	prerank	GO_Biological_Process_2023__Negative Regulation Of Cell Population Proliferation (GO:0008285)	-0.181015	-0.861021	0.629787	0.906735	1	12/20	40.58%	HSPA1B;HSPA1A;AZGP1;MN1;FTH1;CDKN2A;TGFBR3;ZBTB7C;CDH13;MCC;ERBB4;SLC16A2
80	prerank	GO_Biological_Process_2023__Positive Regulation Of Cytokine Production (GO:0001819)	-0.197231	-0.859943	0.610365	0.88437	1	3/16	5.27%	HSPA1B;HSPA1A;IL7
81	prerank	GO_Biological_Process_2023__Modulation Of Chemical Synaptic Transmission (GO:0050804)	0.203885	0.85842	0.596639	0.896001	1	13/15	63.41%	RELN;SNCAIP;NLGN4Y;GRIK1;GRM8;CHRNA7;GRIA4;CNTNAP4;KCNMB4;LRRC4C;HOMER1;NLGN1;CLSTN2
82	prerank	GO_Biological_Process_2023__Protein Phosphorylation (GO:0006468)	0.150726	0.854631	0.608871	0.884277	1	10/29	24.50%	MUSK;KIT;STK33;EGFR;TEK;STK32B;RELN;TGFBR2;GRK7;MYO3B
83	prerank	GO_Cellular_Component_2023__Endoplasmic Reticulum Membrane (GO:0005789)	-0.14355	-0.820255	0.684631	0.935905	1	26/31	65.72%	CAV1;SPINK5;HSD11B1;LRAT;EMC10;PROS1;SLC35G1;PLA2G4C;PTGDS;AGMO;ZDHHC20;B3GLCT;HHAT;CYP7B1;ATP13A4;TMED3;MGLL;LPCAT2;ABCA1;STS;MSMO1;BCL2;CYP39A1;PLOD2;IKBIP;DDR2
84	prerank	GO_Biological_Process_2023__Regulation Of Transcription By RNA Polymerase II (GO:0006357)	0.102218	0.812113	0.723658	0.947886	1	29/76	34.53%	SIM2;ZIC1;ETV5;IL26;GATA1;MGAM;ELK3;NFATC1;ID3;EGR1;RREB1;ZFPM2;MECOM;EGFR;GLI3;TCF7L1;HES4;MAGEC3;SMAD9;ZFY;POU2AF1;TGIF2;RFX4;ESRRB;SP140;PRDM5;ETS1;ESR2;HESX1
85	prerank	GO_Molecular_Function_2023__Cadherin Binding (GO:0045296)	0.179208	0.810277	0.690432	0.931634	1	6/18	21.03%	PROM1;EGFR;CDH4;RPS26;PTPRM;CTNNA2
86	prerank	GO_Cellular_Component_2023__Neuron Projection (GO:0043005)	0.153743	0.802091	0.676471	0.92836	1	22/24	74.86%	CHRM5;GLRA2;RELN;CTNNA2;CNTN6;CHRNA7;SCN11A;LRP2;KIRREL3;EPHB1;PLPPR1;CYFIP1;HOMER1;CNTNAP2;NLGN1;KCNN3;CDH13;HTR4;EPHA7;TENM3;GABRG3;KCNB2
87	prerank	GO_Biological_Process_2023__Regulation Of Canonical Wnt Signaling Pathway (GO:0060828)	-0.161122	-0.798122	0.721881	0.952472	1	22/22	84.18%	CAV1;LIMD1;BICC1;LYPD6;GPC5;SEMA5A;TCF7L2;MCC;TMEM131L;LATS2;ZNRF3;WWTR1;RBMS3;KANK1;ANKRD6;NKD1;LGR4;KREMEN1;SHISA6;GLI3;DKK2;EGFR
88	prerank	GO_Biological_Process_2023__Regulation Of Protein Phosphorylation (GO:0001932)	0.160346	0.787408	0.715152	0.933952	1	7/21	23.47%	MUSK;EGFR;ANGPT1;TEK;RELN;FN1;SLIT2
89	prerank	GO_Biological_Process_2023__Chemical Synaptic Transmission (GO:0007268)	0.164727	0.784066	0.724359	0.920999	1	10/20	36.01%	CHRM5;GLRA2;DTNA;SLC1A2;SHISA6;NLGN4Y;GRIK1;CHRNA7;GRIA4;CDH8
90	prerank	GO_Biological_Process_2023__Negative Regulation Of DNA-templated Transcription (GO:0045892)	0.12934	0.777978	0.763158	0.91393	1	15/35	34.53%	ETV5;GATA1;ELK3;ID3;RREB1;ZFPM2;MECOM;ZNF423;GLI3;MAGEC3;ATP8B1;TGIF2;PRDM5;ESR2;HESX1
91	prerank	GO_Biological_Process_2023__Regulation Of Angiogenesis (GO:0045765)	-0.176738	-0.762825	0.764344	0.986418	1	16/16	82.57%	SPINK5;HSPB1;EMC10;SEMA5A;FGF2;BMPER;PRKD1;RUNX1;CEMIP2;PRKCA;GLUL;ETS1;CHRNA7;THBS4;TEK;PTPRM
92	prerank	GO_Biological_Process_2023__Nervous System Development (GO:0007399)	0.132644	0.758231	0.75625	0.927487	1	26/31	67.01%	ZIC1;PPP1R17;EGFR;TRPC5;RELN;DPYSL5;FN1;GRIK1;CNTN6;RBFOX1;ALDH1A2;SDK1;KIRREL3;SOX6;EPHB1;FUT10;APAF1;GPM6B;MOBP;NHEJ1;PLPPR1;TGFBR1;ERBB4;NLGN1;ADGRV1;FGF2
93	prerank	GO_Biological_Process_2023__Positive Regulation Of Cellular Process (GO:0048522)	-0.126326	-0.753097	0.8159	0.978775	1	10/34	23.47%	CAV1;IL7;TSHR;PDGFD;NEDD9;GDNF;LAMA2;CR1;PTN;RPS15A
94	prerank	GO_Cellular_Component_2023__Adherens Junction (GO:0005912)	-0.164606	-0.752287	0.801242	0.956828	1	18/18	83.79%	LIMD1;PDLIM3;LLGL2;NECTIN2;CDH13;CDHR3;MSN;PDLIM5;WNK3;CRB1;CDH8;PLEKHA7;CCDC85A;PARD3B;CTNNA2;PTPRM;PARD3;CDH4
95	prerank	GO_Biological_Process_2023__Regulation Of Nucleic Acid-Templated Transcription (GO:1903506)	-0.148537	-0.748376	0.786448	0.940663	1	23/24	80.13%	IGSF1;LIMD1;EFEMP1;RORB;ESRRG;ZNF98;PLAG1;TGFBR1;ZNF676;HMGN5;EZH2;RORA;KLRG1;ZFHX3;BACH1;WWTR1;SOX6;JADE3;ESR2;ESRRB;TGIF2;TCF7L1;ZNF423
96	prerank	GO_Biological_Process_2023__Central Nervous System Development (GO:0007417)	0.154864	0.726584	0.816406	0.955709	1	16/19	63.86%	ZIC1;PPP1R17;RELN;TGFBR2;GRIK1;CNTN6;HESX1;SOX6;ZFHX3;SPATA5;MEIS2;NFIB;PBX3;NHEJ1;CNTNAP2;AFF2
97	prerank	GO_Biological_Process_2023__Cell-Cell Adhesion Via Plasma-Membrane Adhesion Molecules (GO:0098742)	-0.163199	-0.715189	0.81336	0.967866	1	17/17	83.92%	GRID2;CDH23;TENM3;NECTIN2;CDH13;CDHR3;NLGN1;LRRC4C;CRB1;KIRREL3;CDH8;SDK1;CNTN6;TGFBR2;PTPRM;CDH4;CLDN14
98	prerank	GO_Biological_Process_2023__Regulation Of Cell Migration (GO:0030334)	-0.13015	-0.690762	0.83908	0.977241	1	26/26	87.27%	CAV1;PRKX;PDGFD;NEDD9;DACH1;SEMA5A;SEMA3C;SYNE2;CDH13;FGF2;ERBB4;TGFBR1;TMEFF2;ARSB;MGAT5;KANK1;PRKCA;NKD1;TNR;SLIT2;FGF7;CTNNA2;RELN;CEMIP;EGFR;KIT
99	prerank	GO_Cellular_Component_2023__Membrane Raft (GO:0045121)	0.15566	0.679754	0.834331	1	1	6/16	24.95%	PLCG2;EGFR;ANGPT1;TEK;TGFBR2;SLC1A2
100	prerank	GO_Biological_Process_2023__Negative Regulation Of Wnt Signaling Pathway (GO:0030178)	-0.145603	-0.67496	0.858012	0.975137	1	18/19	78.97%	CAV1;LIMD1;BICC1;TCF7L2;MCC;TMEM131L;LATS2;ZNRF3;WWOX;WWTR1;RBMS3;ANKRD6;NKD1;KREMEN1;NXN;SHISA6;GLI3;DKK2
101	prerank	GO_Cellular_Component_2023__Bounding Membrane Of Organelle (GO:0098588)	-0.108696	-0.672132	0.886792	0.957572	1	37/37	89.45%	CAV1;GCNT1;ABCA6;PDGFD;SGMS2;ATP6V0D2;ANTXR2;CR1;PROS1;ST3GAL1;ST8SIA6;RAB31;ZDHHC20;CD36;ACER2;VAMP8;TPST1;ST6GALNAC3;TMED3;MGAT5;GALNT13;GOLIM4;F8;CLCN5;LDLR;GRIA4;TPTE2;GALNT14;TICAM1;MSR1;ITPR2;XYLT1;COLEC12;EGFR;UST;CD44;HFE
102	prerank	GO_Biological_Process_2023__Regulation Of MAPK Cascade (GO:0043408)	0.140356	0.636399	0.907843	1	1	7/17	30.74%	PLCG2;KIT;EGFR;TEK;FN1;BCAR3;CHRNA7
103	prerank	GO_Biological_Process_2023__Regulation Of Signal Transduction (GO:0009966)	-0.137529	-0.628278	0.874759	0.984697	1	18/19	78.39%	CAV3;GDNF;PRAG1;LLGL2;LURAP1L;SEMA5A;CD36;PRKD1;HOMER1;RORA;MGLL;RGS5;GRK5;FRMPD1;CHRNA7;KCTD8;GRK7;TCF7L1
104	prerank	GO_Biological_Process_2023__Negative Regulation Of Transcription By RNA Polymerase II (GO:0000122)	0.115013	0.6211	0.915187	1	1	11/27	34.53%	ETV5;GATA1;ID3;RREB1;ZFPM2;GLI3;MAGEC3;TGIF2;PRDM5;ESR2;HESX1
105	prerank	GO_Biological_Process_2023__Regulation Of Intracellular Signal Transduction (GO:1902531)	0.134517	0.62068	0.918762	1	1	5/18	20.06%	PLCG2;EGFR;TEK;RASGRF2;PTPN22
106	prerank	GO_Cellular_Component_2023__Nucleus (GO:0005634)	0.0653839	0.609966	0.963203	1	1	133/137	89.90%	ZIC1;ETV5;GATA1;NUPR1;ELK3;NFATC1;S100A1;ID3;HFM1;EGR1;STK33;RREB1;ZFPM2;MECOM;DDX4;EGFR;PMP2;PARP14;USP9Y;ZNF423;PTPN22;NOX4;GLI3;TCF7L1;HES4;MAGEC3;SMAD9;NEDD4;ZFY;TGIF2;CENPE;RBFOX1;ESRRB;SP140;PATL2;PRDM5;ETS1;NXN;ESR2;GLUL;HESX1;PKIB;BCL2;EYA4;MAP3K7CL;ANKRD6;ZNF521;MBNL3;KIF20B;PDZD2;CENPP;SOX6;FRK;PCBP3;UGDH;ERBIN;RBMS3;WWTR1;FANCC;MAML3;MMS22L;BACH1;ZFHX3;HSP90AA1;WWOX;ERI1;XRCC4;RAD51B;M…
107	prerank	GO_Cellular_Component_2023__Cytoplasmic Vesicle Membrane (GO:0030659)	-0.130774	-0.600766	0.933063	0.989129	1	18/18	87.14%	CAV1;ATP6V0D2;ANTXR2;CR1;RAB11A;RAB31;CD36;MYO5B;VAMP8;CLCN5;LDLR;GRIA4;TICAM1;MSR1;ITPR2;COLEC12;EGFR;CD44
108	prerank	GO_Biological_Process_2023__Positive Regulation Of Cell Migration (GO:0030335)	0.127793	0.595473	0.945833	1	1	6/19	22.70%	PLCG2;KIT;RREB1;EGFR;CEMIP;FN1
109	prerank	GO_Cellular_Component_2023__Vesicle (GO:0031982)	-0.128569	-0.571939	0.955603	0.989325	1	2/18	2.83%	HSPA1B;HSPA1A
110	prerank	KEGG_2021_Human__Calcium signaling pathway	0.12075	0.560587	0.972689	1	1	6/18	25.47%	CHRM5;PLCG2;GNA14;EGFR;FGF7;ITPR2
111	prerank	GO_Cellular_Component_2023__Early Endosome (GO:0005769)	-0.12693	-0.534492	0.970472	0.990106	1	12/15	63.99%	CAV1;ATP6V0D2;EPHA3;PARM1;RAB31;CNTNAP2;VAMP8;ATP13A4;EPHB1;CLCN5;LDLR;CLTCL1
112	prerank	GO_Molecular_Function_2023__Protein Homodimerization Activity (GO:0042803)	-0.0868512	-0.524796	0.984344	0.974901	1	7/35	16.53%	CRYAB;IMPA2;HSPB1;HSD11B1;GDNF;S100A6;TOX3
113	prerank	GO_Biological_Process_2023__Regulation Of Gene Expression (GO:0010468)	0.070537	0.49629	0.987526	1	1	41/52	67.01%	MUSK;PLCG2;HFE;EGR1;RREB1;ANGPT1;PARP14;ZNF423;PTPN22;TCF7L1;UTY;FGF7;FN1;MSR1;TICAM1;TGIF2;ESRRB;ETS1;ESR2;JADE3;MYOM1;MBNL3;SOX6;PCBP3;RBMS3;WWTR1;BACH1;ZFHX3;KLRG1;MSN;RORA;EZH2;HMGN5;ZNF676;TGFBR1;AFF2;PLAG1;ZNF98;CD36;PARP9;FGF2
114	prerank	GO_Cellular_Component_2023__Intracellular Membrane-Bounded Organelle (GO:0043231)	0.048747	0.484684	0.98954	1	1	160/167	89.90%	ZIC1;ETV5;TYR;GATA1;GLRA2;PLCG2;NUPR1;ELK3;NFATC1;S100A1;ID3;HFM1;ABCA9;EGR1;STK33;RREB1;ZFPM2;MECOM;DDX4;EGFR;PMP2;PARP14;USP9Y;ZNF423;PTPN22;NOX4;GLI3;TCF7L1;HES4;MAGEC3;SMAD9;NEDD4;ZFY;P3H2;TGIF2;GRIK1;CENPE;RBFOX1;ESRRB;SP140;PATL2;PRDM5;ETS1;NXN;ESR2;GLUL;HESX1;CYP39A1;PKIB;BCL2;EYA4;MAP3K7CL;STS;ADAMTSL3;ANKRD6;ZNF521;MBNL3;ABCA1;GASK1A;KIF20B;PDZD2;P4HA1;CENPP;SOX6;GOLIM4;FRK;WNT2B;DAB1;PC…
115	prerank	GO_Cellular_Component_2023__Intracellular Organelle Lumen (GO:0070013)	0.0586658	0.408982	1	0.998437	1	16/52	29.84%	OMD;COL18A1;OGN;COL8A1;LIPC;EGFR;LGALS1;MTHFD1L;MTTP;FN1;SDC2;P3H2;ATP5F1E;COL21A1;CST3;ARSI

## Sheet: L6b
	Name	Term	ES	NES	NOM p-val	FDR q-val	FWER p-val	Tag %	Gene %	Lead_genes
0	prerank	GO_Biological_Process_2023__Macromolecule Biosynthetic Process (GO:0009059)	-0.525577	-3.5589	0	0	0	40/42	45.33%	FAU;RPL36AL;RPL7A;RPS13;RPS27A;RPL8;RPS4X;RPL18A;RPL41;RPL29;RPS21;RPS18;RPS15;RPL10;RPL7;RPL39;RPL32;RPS28;RPL10A;APOE;RPS23;RPL11;RPS15A;RPL6;RPL13;RPL12;RPL36;RPS5;B4GAT1;RPS2;RPS19;RPL38;RPL23A;RPS26;RPLP2;RPS25;TUFM;RPS9;RPL13A;RPL27
1	prerank	KEGG_2021_Human__Ribosome	-0.538801	-3.54238	0	0	0	41/41	47.54%	FAU;RPL36AL;RPL7A;RPS13;RPS27A;RPL8;RPS4X;RPL18A;RPL41;RPL29;RPS21;RPS18;RPS15;RPL10;RPL7;RPL39;RPL32;RPS28;RPL10A;RPS23;RPS12;RPL11;RPS15A;RPL6;RPL13;RPL12;RPL36;RPS5;RPS2;RPS19;RPL38;RPL23A;UBA52;RPS26;RPLP2;RPS25;RPS9;RPL13A;RPL27;RPL36A;RPL23
2	prerank	KEGG_2021_Human__Coronavirus disease	-0.512932	-3.51858	0	0	0	44/45	47.54%	FOS;FAU;RPL36AL;RPL7A;RPS13;RPS27A;RPL8;RPS4X;RPL18A;RPL41;RPL29;RPS21;RPS18;RPS15;JUN;RPL10;RPL7;RPL39;RPL32;RPS28;RPL10A;RPS23;RPS12;RPL11;RPS15A;RPL6;RPL13;RPL12;RPL36;RPS5;RPS2;RPS19;RPL38;RPL23A;UBA52;RPS26;RPLP2;RPS25;RPS9;RPL13A;RPL27;RPL36A;PIK3R3;RPL23
3	prerank	GO_Biological_Process_2023__Cytoplasmic Translation (GO:0002181)	-0.538678	-3.48117	0	0	0	38/39	45.33%	FAU;RPL36AL;RPL7A;RPS13;RPS27A;RPL8;RPS4X;RPL18A;RPL41;RPL29;RPS21;RPS18;RPS15;RPL10;RPL7;RPL39;RPL32;RPS28;RPL10A;RPS23;RPL11;RPS15A;RPL6;RPL13;RPL12;RPL36;RPS5;RPS2;RPS19;RPL38;RPL23A;UBA52;RPS26;RPLP2;RPS25;RPS9;RPL13A;RPL27
4	prerank	GO_Biological_Process_2023__Peptide Biosynthetic Process (GO:0043043)	-0.523243	-3.45627	0	0	0	38/40	45.33%	FAU;RPL36AL;RPL7A;RPS13;RPS27A;RPL8;RPS4X;RPL18A;RPL41;RPL29;RPS21;RPS18;RPS15;RPL10;RPL7;RPL39;PCSK1;RPL32;RPS28;RPL10A;RPS23;RPL11;RPS15A;RPL6;RPL13;RPL12;RPL36;RPS5;RPS2;RPS19;RPL38;RPL23A;RPS26;RPLP2;RPS25;RPS9;RPL13A;RPL27
5	prerank	GO_Biological_Process_2023__Translation (GO:0006412)	-0.504505	-3.37214	0	0	0	39/42	45.33%	FAU;RPL36AL;RPL7A;RPS13;RPS27A;RPL8;RPS4X;RPL18A;RPL41;RPL29;RPS21;RPS18;RPS15;RPL10;RPL7;RPL39;RPL32;RPS28;RPL10A;RPS23;RPL11;RPS15A;RPL6;RPL13;RPL12;RPL36;RPS5;RPS2;RPS19;RPL38;RPL23A;UBA52;RPS26;RPLP2;RPS25;TUFM;RPS9;RPL13A;RPL27
6	prerank	GO_Biological_Process_2023__Gene Expression (GO:0010467)	-0.444405	-3.04749	0	0	0	38/44	45.33%	FAU;RPL36AL;RPL7A;RPS13;ANGPT2;RPS27A;RPL8;RPS4X;RPL18A;RPL41;RPL29;RPS21;RPS18;RPS15;RPL10;RPL7;RPL39;RPL32;RPS28;RPL10A;RPS23;RPL11;RPS15A;RPL6;RPL13;RPL12;RPL36;RPS5;RPS2;RPS19;RPL38;RPL23A;RPS26;RPLP2;RPS25;RPS9;RPL13A;RPL27
7	prerank	GO_Cellular_Component_2023__Ribosome (GO:0005840)	-0.555903	-2.95133	0	0	0	25/25	45.33%	RPL36AL;RPL7A;RPS13;RPL8;RPS4X;RPL18A;RPL41;RPS21;RPS18;RPL39;RPL32;RPS28;RPL10A;RPS23;RPL11;RPL6;RPL36;RPS5;RPS19;RPL38;RPS26;RPS25;RPS9;RPL13A;RPL27
8	prerank	GO_Cellular_Component_2023__Cytosolic Large Ribosomal Subunit (GO:0022625)	-0.554517	-2.75409	0	0	0	21/21	45.33%	RPL36AL;RPL7A;RPL8;RPL18A;RPL41;RPL29;RPL7;RPL39;RPL32;RPL10A;RPL11;RPL6;RPL13;RPL12;RPL36;RPL38;RPL23A;UBA52;RPLP2;RPL13A;RPL27
9	prerank	GO_Cellular_Component_2023__Large Ribosomal Subunit (GO:0015934)	-0.554517	-2.75409	0	0	0	21/21	45.33%	RPL36AL;RPL7A;RPL8;RPL18A;RPL41;RPL29;RPL7;RPL39;RPL32;RPL10A;RPL11;RPL6;RPL13;RPL12;RPL36;RPL38;RPL23A;UBA52;RPLP2;RPL13A;RPL27
10	prerank	GO_Cellular_Component_2023__Polysomal Ribosome (GO:0042788)	-0.596273	-2.58249	0	0.000208005	0.003	16/16	41.02%	RPL36AL;RPL7A;RPL8;RPL18A;RPL41;RPS21;RPL39;RPL32;RPS28;RPL10A;RPS23;RPL11;RPL6;RPL36;RPL38;RPS26
11	prerank	GO_Cellular_Component_2023__Cytosolic Small Ribosomal Subunit (GO:0022627)	-0.518526	-2.42119	0	0.000997356	0.015	17/18	44.10%	FAU;RPS13;RPS27A;RPS4X;RPS21;RPS18;RPS15;RPS28;RPS23;RPS15A;RPS5;RPS2;RPS19;UBA52;RPS26;RPS25;RPS9
12	prerank	GO_Cellular_Component_2023__Small Ribosomal Subunit (GO:0015935)	-0.518526	-2.42119	0	0.000997356	0.015	17/18	44.10%	FAU;RPS13;RPS27A;RPS4X;RPS21;RPS18;RPS15;RPS28;RPS23;RPS15A;RPS5;RPS2;RPS19;UBA52;RPS26;RPS25;RPS9
13	prerank	KEGG_2021_Human__Pathways of neurodegeneration	-0.381953	-2.37144	0	0.00174328	0.026	33/36	54.55%	TRPC3;NDUFB11;RPS27A;NDUFB10;TUBB2A;COX5B;SNCAIP;TUBA1A;UQCR10;GABARAP;BDNF;COX6A1;HSPA5;DKK2;CYCS;UBC;TUBB3;NDUFA4;CHRM5;ATP5F1E;NDUFA1;ATP5F1D;GABARAPL2;TUBA1B;UBA52;NDUFA13;NDUFS5;NDUFB7;NDUFA3;PLCB2;HIP1;TUBA1C;CHRNA7
14	prerank	KEGG_2021_Human__Parkinson disease	-0.41163	-2.29273	0	0.00361004	0.054	22/27	42.68%	NDUFB11;RPS27A;NDUFB10;TUBB2A;DUSP1;COX5B;SNCAIP;TUBA1A;UQCR10;COX6A1;HSPA5;CYCS;UBC;TUBB3;NDUFA4;ATP5F1E;NDUFA1;ATP5F1D;TUBA1B;UBA52;NDUFA13;NDUFS5
15	prerank	KEGG_2021_Human__Oxidative phosphorylation	-0.510559	-2.27445	0.0017331	0.00414709	0.064	16/16	49.51%	NDUFB11;NDUFB10;COX5B;UQCR10;COX6A1;ATP5ME;ATP6V0C;ATP6AP1;NDUFA4;ATP5F1E;NDUFA1;ATP5F1D;NDUFA13;NDUFS5;NDUFB7;NDUFA3
16	prerank	KEGG_2021_Human__Alzheimer disease	-0.392705	-2.19102	0	0.00663984	0.105	26/28	54.55%	NDUFB11;NDUFB10;TUBB2A;COX5B;TUBA1A;UQCR10;GAPDH;COX6A1;APOE;DKK2;CYCS;TUBB3;NDUFA4;CHRM5;ATP5F1E;NDUFA1;ATP5F1D;TUBA1B;NDUFA13;NDUFS5;NDUFB7;PIK3R3;NDUFA3;PLCB2;TUBA1C;CHRNA7
17	prerank	GO_Biological_Process_2023__Cell-Cell Adhesion Via Plasma-Membrane Adhesion Molecules (GO:0098742)	0.481693	2.18082	0.00645161	0.173189	0.107	12/16	29.52%	CLDN1;CDH13;PTPRT;CADM1;CDH6;SDK1;GPC4;PECAM1;SDK2;UNC5D;CDH22;CDH7
18	prerank	KEGG_2021_Human__Prion disease	-0.345558	-2.08984	0.00706714	0.013008	0.2	29/33	53.81%	NOTCH1;CAV3;NDUFB11;GRIN3A;NDUFB10;HSPA8;TUBB2A;HSPA1A;COX5B;EGR1;TUBA1A;UQCR10;CREB5;COX6A1;HSPA5;CYCS;TUBB3;NDUFA4;ATP5F1E;NDUFA1;ATP5F1D;TUBA1B;NDUFA13;NDUFS5;NDUFB7;PIK3R3;NDUFA3;CREB3L2;TUBA1C
19	prerank	GO_Cellular_Component_2023__Cell-Cell Junction (GO:0005911)	0.320318	2.03854	0.00659341	0.24025	0.247	19/32	29.52%	CLDN1;CDH13;CADM1;PDLIM3;CDH6;CD53;CCDC85A;GAB1;TRPC4;PECAM1;STXBP6;MYO1E;CLIC4;CDH22;AHNAK;MSN;SHROOM4;PDLIM5;CDH7
20	prerank	KEGG_2021_Human__Amyotrophic lateral sclerosis	-0.358314	-2.00011	0.00175439	0.0213552	0.322	25/28	53.81%	NDUFB11;NDUFB10;TUBB2A;COX5B;ERBB4;TUBA1A;UQCR10;GABARAP;COX6A1;HSPA5;CYCS;TUBB3;NDUFA4;ATP5F1E;NDUFA1;ATP5F1D;GABARAPL2;TUBA1B;NDUFA13;ACTG1;NDUFS5;NDUFB7;NDUFA3;NUP210L;TUBA1C
21	prerank	KEGG_2021_Human__Non-alcoholic fatty liver disease	-0.415203	-1.99636	0.00187266	0.0208594	0.327	16/18	49.51%	FOS;NDUFB11;NDUFB10;COX5B;CEBPA;UQCR10;JUN;COX6A1;CYCS;NDUFA4;NDUFA1;NDUFA13;NDUFS5;NDUFB7;PIK3R3;NDUFA3
22	prerank	KEGG_2021_Human__Huntington disease	-0.351631	-1.90874	0.005386	0.0342118	0.466	24/27	53.81%	NDUFB11;NDUFB10;TUBB2A;COX5B;TUBA1A;UQCR10;CREB5;BDNF;COX6A1;CYCS;TUBB3;NDUFA4;ATP5F1E;NDUFA1;ATP5F1D;TUBA1B;NDUFA13;NDUFS5;NDUFB7;NDUFA3;PLCB2;HIP1;CREB3L2;TUBA1C
23	prerank	GO_Molecular_Function_2023__Metal Ion Binding (GO:0046872)	0.26198	1.9	0.0111857	0.383272	0.469	23/42	31.80%	CALB2;SYT10;KCNIP1;MYOF;THBS1;SYT17;CDH13;NRG1;MT1X;MAP3K20;ENPP1;ENOSF1;PLSCR2;CDH6;CLU;ANXA5;SLIT2;OTOF;RGN;CDH22;CDH7;DNER;PRSS3
24	prerank	KEGG_2021_Human__Thermogenesis	-0.385251	-1.89526	0.0069808	0.0350488	0.492	18/20	52.40%	NDUFB11;CNR1;NDUFB10;COX5B;UQCR10;CREB5;COX6A1;ATP5ME;NDUFA4;ATP5F1E;NDUFA1;ATP5F1D;NDUFA13;ACTG1;NDUFS5;NDUFB7;NDUFA3;CREB3L2
25	prerank	KEGG_2021_Human__Axon guidance	0.369349	1.87417	0.0151188	0.334006	0.514	12/19	29.21%	PLCG2;TRPC6;DCC;TRPC5;UNC5B;SEMA5A;TRPC4;EPHA6;SLIT2;UNC5D;SEMA6A;BMPR1B
26	prerank	GO_Biological_Process_2023__Phosphorylation (GO:0016310)	0.371584	1.84659	0.00653595	0.307312	0.556	14/18	40.28%	ERG;MAP3K20;CSF2RA;PKN1;PRKCH;EPHA6;VRK2;BMPR1B;ROS1;STK17B;GRK5;STK3;ALK;FGGY
27	prerank	KEGG_2021_Human__Diabetic cardiomyopathy	-0.381805	-1.83912	0.0165746	0.0470543	0.597	17/19	50.92%	NDUFB11;NDUFB10;COX5B;UQCR10;GAPDH;COX6A1;NDUFA4;ATP5F1E;NDUFA1;ATP5F1D;NDUFA13;NDUFS5;CTSD;NDUFB7;PIK3R3;NDUFA3;PLCB2
28	prerank	KEGG_2021_Human__Cell adhesion molecules	0.411294	1.83246	0.00445434	0.276277	0.578	9/15	24.60%	VCAN;HLA-B;ITGA6;CLDN1;HLA-C;CADM1;SDC2;PECAM1;NCAM2
29	prerank	GO_Biological_Process_2023__Protein Phosphorylation (GO:0006468)	0.33097	1.83196	0.0244444	0.237553	0.578	17/23	39.67%	ERG;MAP3K20;CSF2RA;PKN1;PRKCH;EPHA6;MYO3B;VRK2;STK33;BMPR1B;ROS1;STK17B;PRKX;RELN;GRK5;STK3;ALK
30	prerank	GO_Biological_Process_2023__Positive Regulation Of DNA-binding Transcription Factor Activity (GO:0051091)	0.334055	1.80488	0.0183486	0.24025	0.626	18/22	46.74%	ROR1;PLCG2;HSPA1B;CFLAR;TRIM22;TRIM5;CLU;RNF220;PRKCH;PPARG;CD36;RELN;EDA;STK3;ESR2;ALK;ESR1;PRKCQ
31	prerank	GO_Cellular_Component_2023__Secretory Granule Membrane (GO:0030667)	0.340598	1.75145	0.0246085	0.284741	0.707	20/20	66.36%	HLA-B;HLA-C;ATP8B4;MOXD1;SLC30A8;CD53;CD55;CLU;PECAM1;LHFPL2;MGAM;CD36;ITGAV;SLC2A3;VAMP2;CD109;DYNLL1;IQGAP2;ATP6V0C;PLD1
32	prerank	GO_Cellular_Component_2023__Mitochondrial Inner Membrane (GO:0005743)	-0.347823	-1.72527	0.0172117	0.0865964	0.804	17/21	49.51%	PLA2G4A;NDUFB11;SDSL;NDUFB10;COX5B;UQCR10;COX6A1;CYCS;ATP5ME;NDUFA4;ATP5F1E;NDUFA1;ATP5F1D;NDUFA13;NDUFS5;NDUFB7;NDUFA3
33	prerank	GO_Cellular_Component_2023__Focal Adhesion (GO:0005925)	-0.238745	-1.70569	0.0159011	0.088706	0.837	36/53	45.33%	ITGA11;ANXA1;CAV3;ITGA1;DDR2;RPL7A;RPS13;RPL8;TNC;RPS4X;MRC2;HSPA8;PRAG1;HSPA1A;RPS18;RPS15;RPL7;RPL10A;HSPA5;RPL6;RPL12;ATP6V0C;RPS5;ARHGAP24;ALCAM;RPS2;CD81;RPS19;RPL38;DYNLL1;RPLP2;ACTG1;ITGA8;RPS9;RPL13A;RPL27
34	prerank	GO_Cellular_Component_2023__Cell-Substrate Junction (GO:0030055)	-0.238745	-1.70569	0.0159011	0.088706	0.837	36/53	45.33%	ITGA11;ANXA1;CAV3;ITGA1;DDR2;RPL7A;RPS13;RPL8;TNC;RPS4X;MRC2;HSPA8;PRAG1;HSPA1A;RPS18;RPS15;RPL7;RPL10A;HSPA5;RPL6;RPL12;ATP6V0C;RPS5;ARHGAP24;ALCAM;RPS2;CD81;RPS19;RPL38;DYNLL1;RPLP2;ACTG1;ITGA8;RPS9;RPL13A;RPL27
35	prerank	GO_Molecular_Function_2023__RNA Binding (GO:0003723)	-0.208127	-1.69714	0.0277778	0.0892623	0.847	45/72	45.33%	TENT5A;FAU;RPL36AL;RPL7A;RPS13;RPS27A;RPL8;RPS4X;HSPA8;RPL18A;RPL41;HSPA1A;RPL29;RPS21;RPS18;RPS15;JUN;RPL10;RPL7;RPL39;HLA-A;RPL32;RPS28;RPL10A;RPS23;RPL11;RPS15A;RPL6;RPL13;RPL12;RPL36;RPS5;RPS2;RPS19;EIF1;TUBA1B;CSTB;RPL38;RPL23A;RPS26;RPS25;TUFM;RPS9;RPL13A;RPL27
36	prerank	GO_Cellular_Component_2023__Mitochondrial Membrane (GO:0031966)	-0.310088	-1.69327	0.0190972	0.0881172	0.851	21/27	49.51%	PLA2G4A;NDUFB11;SDSL;RPS27A;NDUFB10;COX5B;UQCR10;COX6A1;CYCS;ATP5ME;NDUFA4;ATP5F1E;NDUFA1;ATP5F1D;UBA52;NDUFA13;NDUFS5;TUFM;NDUFB7;TOMM7;NDUFA3
37	prerank	GO_Molecular_Function_2023__Calcium Ion Binding (GO:0005509)	0.265383	1.68899	0.0228426	0.345726	0.812	19/34	31.80%	CALB2;SYT10;KCNIP1;MYOF;THBS1;SYT17;CDH13;ENPP1;PLSCR2;CDH6;CLU;ANXA5;SLIT2;OTOF;RGN;CDH22;CDH7;DNER;PRSS3
38	prerank	GO_Molecular_Function_2023__Cadherin Binding (GO:0045296)	0.243032	1.66792	0.0547619	0.347916	0.845	19/36	29.52%	ITGA6;ZC3HAV1;CDH13;PTPRT;MYO1B;PHLDB2;CDH6;EPCAM;BAG3;TRPC4;ARHGAP18;PRDX1;HSP90AB1;COBLL1;STXBP6;CDH22;AHNAK;PDLIM5;CDH7
39	prerank	GO_Biological_Process_2023__Regulation Of ERK1 And ERK2 Cascade (GO:0070372)	-0.2974	-1.64584	0.0533808	0.108564	0.907	18/27	39.30%	PKHD1;NOTCH1;CHI3L1;DDR2;CNKSR3;FN1;TIMP3;FGF10;FGF1;ERBB4;CCN2;SPRY2;APOE;ANGPT1;FGF2;HTR2C;IGF1;MT3
40	prerank	GO_Biological_Process_2023__Positive Regulation Of Developmental Process (GO:0051094)	0.353664	1.62541	0.0622222	0.39217	0.886	13/15	49.75%	PTN;BCL7C;PHLDB2;RREB1;HSP90AB1;PPARG;BMPR1B;RELN;ALK;SHLD1;SOX6;ENPP2;ESRRB
41	prerank	GO_Cellular_Component_2023__Organelle Inner Membrane (GO:0019866)	-0.313553	-1.60021	0.0459184	0.132326	0.942	17/22	49.51%	PLA2G4A;NDUFB11;SDSL;NDUFB10;COX5B;UQCR10;COX6A1;CYCS;ATP5ME;NDUFA4;ATP5F1E;NDUFA1;ATP5F1D;NDUFA13;NDUFS5;NDUFB7;NDUFA3
42	prerank	GO_Molecular_Function_2023__Protein Kinase Binding (GO:0019901)	0.240411	1.58703	0.0454545	0.433622	0.918	22/34	39.18%	PLCG2;HSPB1;PTN;TRIM22;PKN1;TRIM5;PEBP1;ACTB;KAT2B;UTRN;GPRC5B;VRK2;MSN;PDLIM5;HSP90AA1;CNTLN;PTPRK;CD247;ITGAV;GRK5;FRMD5;KIF13B
43	prerank	KEGG_2021_Human__ECM-receptor interaction	0.318275	1.56981	0.059448	0.43632	0.928	7/18	11.69%	COL4A2;COL1A1;ITGA6;THBS1;NPNT;COL4A1;SPP1
44	prerank	GO_Biological_Process_2023__Negative Regulation Of Signal Transduction (GO:0009968)	0.292895	1.54666	0.0646651	0.452287	0.942	11/21	26.26%	SULF1;THBS1;SULF2;PTPRT;NRG1;ENPP1;IGFBP5;NXN;PPARG;RGS2;SEMA6A
45	prerank	GO_Biological_Process_2023__Positive Regulation Of Cell Migration (GO:0030335)	0.238936	1.54	0.0592105	0.438343	0.947	14/34	20.66%	LGR6;COL1A1;PLCG2;ITGA6;CLDN1;THBS1;CDH13;PDGFC;GAB1;DOCK5;SEMA5A;SH3RF2;RREB1;PECAM1
46	prerank	GO_Cellular_Component_2023__Endoplasmic Reticulum Lumen (GO:0005788)	0.237833	1.53875	0.0576923	0.415162	0.949	12/33	16.24%	VCAN;COL4A2;COL1A1;THBS1;IGFBP4;COL4A1;B2M;SPP1;SDC2;PDGFC;IGFBP5;CST3
47	prerank	GO_Molecular_Function_2023__G Protein-Coupled Receptor Activity (GO:0004930)	0.296795	1.53706	0.0641593	0.395136	0.949	5/20	2.64%	ADGRG7;LGR6;ADGRG6;OPRK1;NPY
48	prerank	GO_Cellular_Component_2023__Nuclear Lumen (GO:0031981)	-0.273096	-1.53182	0.0659537	0.176451	0.97	19/27	45.33%	CDC14A;RPL7A;RPS13;RPS27A;SCN5A;JUN;RPL7;RPL11;RPL13;RPL36;RPS2;RPS19;CSTB;RPL23A;ASIC2;RPS25;RPS9;RPL13A;RPL27
49	prerank	GO_Cellular_Component_2023__Nucleolus (GO:0005730)	-0.281048	-1.52893	0.0651408	0.173201	0.97	18/25	45.33%	CDC14A;RPL7A;RPS13;RPS27A;SCN5A;RPL7;RPL11;RPL13;RPL36;RPS2;RPS19;CSTB;RPL23A;ASIC2;RPS25;RPS9;RPL13A;RPL27
50	prerank	GO_Cellular_Component_2023__Collagen-Containing Extracellular Matrix (GO:0062023)	0.202693	1.52206	0.0562347	0.400863	0.959	17/47	19.86%	VCAN;SULF1;COL4A2;COL1A1;THBS1;NPNT;COL4A1;CDH13;NRG1;EDIL3;SDC2;PXDN;ITIH5;CLU;ABI3BP;ANXA5;FBN2
51	prerank	KEGG_2021_Human__Human immunodeficiency virus 1 infection	0.328732	1.49952	0.0736607	0.418648	0.969	7/15	18.20%	HLA-B;GNG12;PLCG2;HLA-C;B2M;TRIM5;AP1S2
52	prerank	GO_Biological_Process_2023__Positive Regulation Of Cytokine Production (GO:0001819)	0.303242	1.49327	0.0793651	0.410928	0.973	7/19	12.30%	SULF1;IL15;PLCG2;SULF2;HSPA1B;CCBE1;CADM1
53	prerank	GO_Cellular_Component_2023__Cytoplasmic Vesicle Membrane (GO:0030659)	0.262683	1.49002	0.0995475	0.397398	0.973	11/25	20.66%	HLA-B;HLA-C;MOXD1;SLC30A8;MYO1B;CD55;UBB;CLU;AP1S2;CACNG4;PECAM1
54	prerank	GO_Cellular_Component_2023__Lysosome (GO:0005764)	0.24748	1.48133	0.0675991	0.393878	0.976	10/26	18.20%	VCAN;RNF152;GFAP;NRG1;ENPP1;GPC5;SDC2;CLU;GPC4;AP1S2
55	prerank	GO_Biological_Process_2023__Cellular Response To Cytokine Stimulus (GO:0071345)	0.293637	1.47194	0.0792291	0.392767	0.978	7/19	12.12%	ZFP36L2;NPNT;PTPRT;MT1X;MT2A;CSF2RA;PRLR
56	prerank	GO_Biological_Process_2023__Regulation Of Signal Transduction (GO:0009966)	0.267623	1.46442	0.0853081	0.389505	0.981	13/21	35.42%	SULF1;IGFBP4;CD55;IGFBP5;TRIM5;SEMA5A;CLU;PLCE1;RGS2;RGS20;SP100;CD36;GRK5
57	prerank	GO_Biological_Process_2023__Positive Regulation Of Wnt Signaling Pathway (GO:0030177)	0.278316	1.44086	0.103371	0.415192	0.986	11/20	29.83%	SULF1;LGR6;COL1A1;SULF2;RSPO2;GPC5;SEMA5A;RNF220;DISC1;GPRC5B;DAAM2
58	prerank	GO_Molecular_Function_2023__Guanyl-Nucleotide Exchange Factor Activity (GO:0005085)	0.313976	1.4361	0.101512	0.407627	0.988	9/15	29.09%	PREX2;RIN2;DOCK2;DOCK5;PREX1;PLCE1;DOCK8;DOCK11;RASGEF1B
59	prerank	GO_Biological_Process_2023__Nervous System Development (GO:0007399)	0.207108	1.42589	0.103139	0.409439	0.992	22/41	34.75%	CHRM2;ADGRG6;PTN;NRG1;UGT8;SNTG2;TRPC5;SDK1;PDGFC;MOG;SEMA5A;MAMDC2;SDK2;CHST8;PLPPR1;SEMA6A;PTPRZ1;IGF2BP3;DNER;ALDH1A2;MOBP;RELN
60	prerank	GO_Molecular_Function_2023__Kinase Binding (GO:0019900)	0.223266	1.42522	0.0833333	0.396219	0.992	17/31	32.72%	PLCG2;HSPB1;PTN;TRIM22;TRIM5;PEBP1;ACTB;MYOM1;HSP90AB1;KAT2B;UTRN;GPRC5B;VRK2;MSN;CNTLN;SP100;PTPRK
61	prerank	GO_Biological_Process_2023__Protein Modification Process (GO:0036211)	0.23852	1.4179	0.116631	0.39421	0.993	17/27	38.31%	ERG;THBS1;PTPRT;MAP3K20;CSF2RA;PKN1;PRKCH;EPHA6;PTPRZ1;VRK2;BMPR1B;ROS1;STK17B;PTPRK;GRK5;STK3;PTPN13
62	prerank	GO_Biological_Process_2023__Positive Regulation Of ERK1 And ERK2 Cascade (GO:0070374)	-0.285745	-1.4086	0.125	0.290051	0.996	14/21	39.30%	NOTCH1;CHI3L1;DDR2;FGF10;FGF1;ERBB4;CCN2;SPRY2;APOE;ANGPT1;FGF2;HTR2C;IGF1;MT3
63	prerank	GO_Molecular_Function_2023__GTPase Regulator Activity (GO:0030695)	0.219843	1.40714	0.107477	0.398464	0.995	16/32	29.09%	ARHGAP6;PREX2;RIN2;DOCK2;ARHGAP25;DOCK5;ARHGAP18;PREX1;PLCE1;ALDH1A1;DOCK8;SLIT2;RGS2;DOCK11;RGS20;RASGEF1B
64	prerank	GO_Cellular_Component_2023__Tertiary Granule (GO:0070820)	0.303538	1.40417	0.101351	0.390529	0.995	15/15	69.93%	ATP8B4;B2M;CD53;CD55;CST3;CLU;MGAM;PRSS3;SLC2A3;CTSD;DYNLL1;CSTB;ATP6V0C;PLD1;FTH1
65	prerank	GO_Molecular_Function_2023__Protein Homodimerization Activity (GO:0042803)	0.201931	1.38338	0.129771	0.413419	0.997	15/36	24.42%	THBS1;HSPB1;PTPRT;TRPC6;ENPP1;B2M;SLC30A8;CADM1;PDGFC;TRIM22;TRIM5;PECAM1;SLIT2;MYOM1;HSP90AB1
66	prerank	GO_Biological_Process_2023__Positive Regulation Of Cell Motility (GO:2000147)	0.250006	1.37203	0.132321	0.420065	0.998	10/24	20.66%	LGR6;COL1A1;ITGA6;CLDN1;THBS1;CDH13;PDGFC;SEMA5A;SH3RF2;PECAM1
67	prerank	GO_Cellular_Component_2023__Intracellular Organelle Lumen (GO:0070013)	0.163845	1.36114	0.133166	0.427074	0.998	18/61	17.40%	VCAN;HSPA6;COL4A2;COL1A1;THBS1;IGFBP4;HSPA1B;COL4A1;GPC5;B2M;SPP1;PRLR;AMPD3;SDC2;PDGFC;IGFBP5;CST3;GPC4
68	prerank	GO_Biological_Process_2023__External Encapsulating Structure Organization (GO:0045229)	0.281485	1.36052	0.130536	0.40494	0.998	7/18	15.50%	COL4A2;COL1A1;ADAMTS2;NPNT;COL4A1;PXDN;ADAMTS6
69	prerank	GO_Biological_Process_2023__Extracellular Structure Organization (GO:0043062)	0.281485	1.36052	0.130536	0.40494	0.998	7/18	15.50%	COL4A2;COL1A1;ADAMTS2;NPNT;COL4A1;PXDN;ADAMTS6
70	prerank	GO_Biological_Process_2023__Regulation Of Neuron Projection Development (GO:0010975)	0.280364	1.35638	0.145125	0.401	0.998	6/18	10.70%	ROR1;ITGA6;TOX;PTN;ZNF804A;DCC
71	prerank	GO_Cellular_Component_2023__Adherens Junction (GO:0005912)	0.255415	1.34138	0.144105	0.413088	0.999	11/20	29.52%	CDH13;PDLIM3;CDH6;CCDC85A;STXBP6;MYO1E;CDH22;MSN;SHROOM4;PDLIM5;CDH7
72	prerank	GO_Biological_Process_2023__Regulation Of Small GTPase Mediated Signal Transduction (GO:0051056)	0.272734	1.33618	0.125	0.410704	0.999	9/18	23.92%	ARHGAP6;PREX2;DOCK2;ARHGAP25;ARHGAP18;PREX1;PLCE1;DOCK8;SLIT2
73	prerank	GO_Biological_Process_2023__Cellular Response To Metal Ion (GO:0071248)	0.277099	1.33228	0.107143	0.40723	1	6/17	11.07%	SYT10;PLCG2;SYT17;MT1X;B2M;MT2A
74	prerank	GO_Biological_Process_2023__Positive Regulation Of Multicellular Organismal Process (GO:0051240)	0.219057	1.32887	0.124153	0.402525	1	13/30	24.72%	IL15;COL1A1;PTN;BCL7C;SCD;SPP1;PRLR;CADM1;PDGFC;PRKCH;RREB1;ACTB;PPARG
75	prerank	GO_Molecular_Function_2023__Zinc Ion Binding (GO:0008270)	0.277352	1.32219	0.145923	0.404369	1	9/17	27.98%	NRG1;MT1X;ENPP1;SLC30A8;MT2A;ZNF208;PPARG;GLRA1;RGN
76	prerank	GO_Biological_Process_2023__Negative Regulation Of Apoptotic Process (GO:0043066)	0.191135	1.31536	0.151442	0.406159	1	14/40	19.50%	MTRNR2L1;MTRNR2L12;MTRNR2L8;THBS1;HSPA1B;HSPB1;CFLAR;PRLR;UNC5B;CLU;PRKCH;BAG3;SH3RF2;ANXA5
77	prerank	GO_Cellular_Component_2023__Dendrite (GO:0030425)	0.255083	1.30518	0.156388	0.412209	1	8/20	19.19%	HTR4;CHRM2;CALB2;ZNF804A;HRH3;LRP4;CLU;EPHA6
78	prerank	GO_Biological_Process_2023__Negative Regulation Of Nucleic Acid-Templated Transcription (GO:1903507)	-0.256521	-1.29912	0.158559	0.438678	0.999	14/21	45.26%	TWIST1;NOTCH1;CCDC85B;LBH;HSPA8;CEBPA;CRYAB;JUN;CIITA;ID2;ZNF423;NDUFA13;PFDN5;NPAS1
79	prerank	GO_Cellular_Component_2023__Asymmetric Synapse (GO:0032279)	-0.285247	-1.28958	0.181655	0.442139	0.999	12/17	41.82%	INSYN2A;SPOCK1;RPS13;RPL8;RPS18;NLGN4Y;RPL7;RPL12;RPS19;SHISA6;RPL38;RPS25
80	prerank	GO_Molecular_Function_2023__Transition Metal Ion Binding (GO:0046914)	0.225311	1.28408	0.177384	0.436963	1	8/25	12.18%	MOXD1;NRG1;MT1X;ENPP1;SLC30A8;MT2A;SCD;ZNF208
81	prerank	KEGG_2021_Human__Human papillomavirus infection	0.206696	1.27124	0.187354	0.447392	1	7/30	7.44%	COL4A2;COL1A1;HLA-B;ITGA6;THBS1;HLA-C;COL4A1
82	prerank	GO_Molecular_Function_2023__Ubiquitin Protein Ligase Binding (GO:0031625)	-0.227426	-1.2637	0.208029	0.459527	0.999	17/27	42.37%	RPS27A;HSPA8;TUBB2A;HSPA1A;SCN5A;ELOB;SNCAIP;JUN;GABARAP;HSPA5;RPL11;ATP6V0C;TPI1;GABARAPL2;TUBA1B;UBA52;ACTG1
83	prerank	GO_Molecular_Function_2023__Ubiquitin-Like Protein Ligase Binding (GO:0044389)	-0.227426	-1.2637	0.208029	0.459527	0.999	17/27	42.37%	RPS27A;HSPA8;TUBB2A;HSPA1A;SCN5A;ELOB;SNCAIP;JUN;GABARAP;HSPA5;RPL11;ATP6V0C;TPI1;GABARAPL2;TUBA1B;UBA52;ACTG1
84	prerank	GO_Biological_Process_2023__Positive Regulation Of Protein Modification Process (GO:0031401)	-0.264881	-1.23659	0.20841	0.494018	1	14/18	54.55%	RARRES2;NIBAN1;FGF10;FGF1;ERBB4;EGR1;ANGPT1;FGF2;EFNA1;MT3;DYNLL1;PIK3R3;RACK1;CHRNA7
85	prerank	GO_Biological_Process_2023__Axon Guidance (GO:0007411)	0.25394	1.23399	0.205184	0.500955	1	9/18	26.26%	LGR6;DCC;UNC5B;SEMA5A;ANOS1;EPHA6;SLIT2;CNTN5;SEMA6A
86	prerank	GO_Biological_Process_2023__Transmembrane Receptor Protein Tyrosine Kinase Signaling Pathway (GO:0007169)	0.205341	1.22971	0.208333	0.498067	1	9/28	15.38%	SULF1;COL4A2;ROR1;SULF2;PTPRT;NRG1;PRLR;PDGFC;GAB1
87	prerank	GO_Biological_Process_2023__Regulation Of Cell Differentiation (GO:0045595)	0.260248	1.22559	0.207373	0.495397	1	16/16	74.23%	BCL7C;PHLDB2;MEGF10;HSP90AB1;RELN;RUNX1;ALK;SMOC1;RUNX2;PLEKHB1;APLF;NREP;ID2;HOPX;BDNF;CCN2
88	prerank	GO_Biological_Process_2023__Negative Regulation Of DNA-templated Transcription (GO:0045892)	-0.175496	-1.20494	0.225577	0.537438	1	43/46	76.08%	TWIST1;ETV5;NOTCH1;SOX4;CCDC85B;BMP6;LBH;RARB;HSPA8;HSPA1A;CEBPA;NDN;CRYAB;JUN;RPL10;CIITA;NR4A3;MEIS2;ID2;TBL1X;EFNA1;ZNF423;NDUFA13;PFDN5;GLIS3;NPAS1;RUNX2;DNAJB1;ESR1;CREM;ESR2;RUNX1;ZHX2;RORB;PTPRK;SP100;CUX2;ZNF536;JUND;YAP1;PRDM5;PPARG;ZNF608
89	prerank	GO_Biological_Process_2023__Regulation Of Angiogenesis (GO:0045765)	0.222387	1.20473	0.220225	0.522732	1	8/23	16.79%	SULF1;COL4A2;THBS1;HSPB1;NRG1;CXCL13;GAB1;SEMA5A
90	prerank	KEGG_2021_Human__Calcium signaling pathway	0.220015	1.18387	0.24186	0.551294	1	9/21	24.66%	HTR4;CHRM2;PLCG2;CYSLTR1;PDGFC;TACR3;GNAL;PLCE1;PDGFD
91	prerank	GO_Biological_Process_2023__Regulation Of Cell Motility (GO:2000145)	-0.270254	-1.17606	0.274725	0.576017	1	9/16	34.81%	TWIST1;TNC;FGF1;PRAG1;PLEKHG3;TMSB10;ERBB4;SPOCK3;FGF2
92	prerank	GO_Molecular_Function_2023__Sequence-Specific Double-Stranded DNA Binding (GO:1990837)	-0.182925	-1.16854	0.257143	0.576738	1	35/37	75.40%	FOS;EPAS1;ETV5;SOX4;RFX4;RARB;CEBPA;ERBB4;EGR1;JUNB;CREB5;JUN;CIITA;MEIS2;TBL1X;ETS1;ASIC2;NR4A1;ESRRB;CREB3L2;RUNX2;ELF1;ESR1;HSPD1;SOX6;CREM;GABPB1;RUNX1;RORB;ZNF385D;CUX2;JUND;YAP1;PRDM5;PPARG
93	prerank	GO_Cellular_Component_2023__Neuron Projection (GO:0043005)	0.162409	1.15295	0.275862	0.60062	1	19/43	30.81%	HTR4;CHRM2;OPRK1;CALB2;SLC1A3;CDH13;ANK1;HRH3;CADM1;UBB;LRP4;EPHA6;ALDH1A1;PLPPR1;CNTN5;SEMA6A;GLRA1;DNER;PTGS2
94	prerank	GO_Molecular_Function_2023__Transcription Regulatory Region Nucleic Acid Binding (GO:0001067)	-0.249378	-1.14995	0.280702	0.598235	1	18/18	75.40%	FOS;ETV5;SOX4;CEBPA;ERBB4;EGR1;JUN;CIITA;TBL1X;ETS1;CREB3L2;SOX6;GABPB1;RUNX1;JUND;YAP1;PRDM5;PPARG
95	prerank	GO_Cellular_Component_2023__Golgi Membrane (GO:0000139)	0.178881	1.13806	0.288416	0.61976	1	13/32	24.66%	HLA-B;MMD2;HLA-C;MGAT4C;B2M;SLC30A8;GALNT13;CD55;PDGFC;AP1S2;HS3ST2;CHST8;PDGFD
96	prerank	GO_Biological_Process_2023__Supramolecular Fiber Organization (GO:0097435)	0.207894	1.13737	0.288018	0.610055	1	8/24	16.24%	COL1A1;GFAP;ADAMTS2;B2M;MYO1B;PXDN;ARHGAP25;CST3
97	prerank	GO_Biological_Process_2023__Vesicle-Mediated Transport (GO:0016192)	-0.252749	-1.12878	0.317291	0.624479	1	5/17	10.76%	EXPH5;RHOJ;CAV3;RIN3;EHD4
98	prerank	KEGG_2021_Human__PI3K-Akt signaling pathway	0.161093	1.1263	0.310421	0.622484	1	11/39	15.99%	CHRM2;COL4A2;COL1A1;GNG12;ITGA6;THBS1;COL4A1;SPP1;PRLR;PDGFC;PKN1
99	prerank	GO_Biological_Process_2023__Anterograde Trans-Synaptic Signaling (GO:0098916)	0.199265	1.12296	0.300469	0.618759	1	23/24	75.22%	HTR4;CHRM2;OPRK1;SYT10;SLC1A3;HRH3;UNC13C;GLRA1;PLP1;CNP;PDE7B;GRIK2;GLRA2;GRIK1;ASIC2;CHRM5;HTR2C;SNCG;SLC6A1;HCRTR2;GABARAP;NLGN4Y;CHRNB3
100	prerank	GO_Biological_Process_2023__Positive Regulation Of Programmed Cell Death (GO:0043068)	0.249583	1.12181	0.304636	0.610246	1	13/15	60.02%	ITGA6;CFLAR;NRG1;MAP3K20;CLU;SLIT2;STK17B;STK3;HSPD1;RACK1;DNAJA1;CTSD;ACVR1C
101	prerank	GO_Biological_Process_2023__Extracellular Matrix Organization (GO:0030198)	0.212884	1.11926	0.311364	0.605443	1	7/21	15.50%	COL4A2;COL1A1;ADAMTS2;NPNT;COL4A1;PXDN;ADAMTS6
102	prerank	GO_Biological_Process_2023__Monoatomic Cation Transmembrane Transport (GO:0098655)	0.190017	1.11897	0.309693	0.586062	1	23/25	72.14%	SLC1A3;KCNK13;TRPC6;SLC30A8;TRPC5;CLU;TRPC4;KCNH8;KCNK2;SLC24A3;KCNQ5;ITGAV;TRPM3;ABCC9;KCNH7;SLC9A9;ASIC2;ATP6AP1;ATP6V0C;SLC39A11;SLC6A1;KCNH5;RNASEK
103	prerank	GO_Biological_Process_2023__Inorganic Cation Transmembrane Transport (GO:0098662)	0.190017	1.11897	0.309693	0.586062	1	23/25	72.14%	SLC1A3;KCNK13;TRPC6;SLC30A8;TRPC5;CLU;TRPC4;KCNH8;KCNK2;SLC24A3;KCNQ5;ITGAV;TRPM3;ABCC9;KCNH7;SLC9A9;ASIC2;ATP6AP1;ATP6V0C;SLC39A11;SLC6A1;KCNH5;RNASEK
104	prerank	GO_Cellular_Component_2023__Ficolin-1-Rich Granule (GO:0101002)	0.211527	1.11486	0.306818	0.583603	1	10/20	31.12%	HSPA6;HSPA1B;AMPD3;CD55;CST3;CLU;PYGL;HSP90AB1;MGAM;HSP90AA1
105	prerank	GO_Cellular_Component_2023__Cytoskeleton (GO:0005856)	0.146134	1.11157	0.307517	0.58054	1	33/48	52.03%	GFAP;EPB41L4A;ARHGAP6;HSPB1;ANK1;MYO1B;PHLDB2;EPB41L2;FYB1;CLU;TRPC4;DISC1;ACTB;MYO1E;CLIC4;AHNAK;MSN;SHROOM4;PDLIM5;CENPE;EDA;LIMA1;FRMD5;SNTG1;SEPTIN10;TUBA1C;HIP1;WIPF1;SHROOM3;DNAJA1;MYO5B;KANK1;NEB
106	prerank	GO_Molecular_Function_2023__Double-Stranded DNA Binding (GO:0003690)	-0.206267	-1.09879	0.322097	0.66903	1	10/24	27.92%	FOS;EPAS1;ETV5;SOX4;RFX4;RARB;EGR1;JUNB;CREB5;JUN
107	prerank	GO_Biological_Process_2023__Positive Regulation Of Cell Differentiation (GO:0045597)	0.175837	1.09641	0.321168	0.602762	1	14/32	26.38%	COL1A1;MMD2;NPNT;PTN;RIN2;VWC2;PRKCH;FBN2;ACTB;HSP90AB1;PPARG;YAP1;GPRC5B;LAMA2
108	prerank	GO_Molecular_Function_2023__Cis-Regulatory Region Sequence-Specific DNA Binding (GO:0000987)	0.146602	1.09511	0.316258	0.595853	1	19/47	28.17%	ERG;ZNF676;PRRX1;MKX;ZFY;ZNF208;FOSL2;EBF4;RREB1;ZFHX4;BCL11B;MITF;PPARG;PRDM5;HIF3A;JUND;ZNF536;ST18;MGAM
109	prerank	GO_Biological_Process_2023__Chemical Synaptic Transmission (GO:0007268)	0.173777	1.09445	0.323671	0.588028	1	29/31	75.22%	HTR4;CHRM2;OPRK1;SYT10;SLC1A3;HRH3;CBLN2;UNC13C;SYN3;GLRA1;PLP1;CNP;PDE7B;GABRA6;GRIK2;CHRNA7;GLRA2;GRIK1;ASIC2;SHISA6;CHRM5;HTR2C;SNCG;SLC6A1;HCRTR2;APOE;GABARAP;NLGN4Y;CHRNB3
110	prerank	GO_Biological_Process_2023__Regulation Of Apoptotic Process (GO:0042981)	0.142785	1.09403	0.360731	0.579835	1	46/49	78.41%	ITGA6;THBS1;HSPA1B;HSPB1;CFLAR;NRG1;MAP3K20;PRLR;UBB;CLU;BAG3;SH3RF2;ANXA5;ACTB;SLIT2;HSP90AA1;STK17B;GRK5;STK3;ACER2;ALK;SERPINB9;ANXA4;HSPD1;EGLN3;HMGN5;HIP1;RACK1;DNAJA1;CTSD;PRDX2;ACVR1C;MT3;IGF1;ANGPT1;HSPA5;SPRY2;RPL10;JUN;CRYAB;BEX1;EGR1;ERBB4;HSPA1A;PRELID1;PDPN
111	prerank	GO_Biological_Process_2023__Regulation Of Osteoblast Differentiation (GO:0045667)	-0.253885	-1.09154	0.339483	0.668077	1	5/15	14.82%	TENT5A;TWIST1;NOTCH1;DDR2;BMP6
112	prerank	GO_Biological_Process_2023__Regulation Of Nucleic Acid-Templated Transcription (GO:1903506)	0.198303	1.091	0.331797	0.577129	1	20/24	60.21%	ZNF676;TRIM22;BRCA2;RREB1;MITF;KAT2B;ZNF536;ELAVL2;RORB;ESR2;BAZ1A;CREM;SOX6;ESR1;PRKCQ;HMGN5;ESRRB;PFDN5;ZNF423;WWTR1
113	prerank	GO_Biological_Process_2023__Protein-Containing Complex Assembly (GO:0065003)	0.185302	1.07534	0.336471	0.598111	1	23/26	68.76%	CLDN1;NRG1;TSPAN4;PRLR;CLU;MITF;HSP90AB1;YAP1;STXBP6;CENPE;HSP90AA1;CD247;HSPD1;HIP1;WIPF1;VAMP2;PFDN5;PLEKHA7;RPL38;GPX4;ANGPT1;IL1RAP;HOPX
114	prerank	GO_Cellular_Component_2023__Vesicle (GO:0031982)	0.166294	1.07386	0.344371	0.592431	1	10/32	17.47%	LGR6;PLCG2;HSPA1B;TSPAN4;MYO1B;EDIL3;UBB;CST3;RAB3B;PEG10
115	prerank	GO_Cellular_Component_2023__Bounding Membrane Of Organelle (GO:0098588)	0.140424	1.06934	0.366505	0.59201	1	18/49	24.66%	HLA-B;MMD2;HLA-C;MGAT4C;MOXD1;B2M;SLC30A8;MYO1B;GALNT13;CD55;UBB;PDGFC;AP1S2;CACNG4;PECAM1;HS3ST2;CHST8;PDGFD
116	prerank	GO_Cellular_Component_2023__Intracellular Membrane-Bounded Organelle (GO:0043231)	0.0783248	1.06551	0.373134	0.591167	1	199/237	74.48%	ERG;HSPA6;TBL1Y;CALB2;ZFP36L2;MYOF;PLCG2;TOX;MKX;PARM1;ZC3HAV1;HSPA1B;HSPB1;TSBP1;LHX2;RAB20;OLFM2;ZFY;ZNF804A;USP3;MT1X;TSHZ2;MT2A;USP9Y;PLSCR2;SLC16A10;FOSL2;UBB;TRIM22;PKN1;CLU;RNF220;BAG3;GPC4;SH3RF2;CCNJL;NXN;AP1S2;SFMBT2;BRCA2;MCUB;RREB1;SORCS2;PEBP1;PCBP3;ZFHX4;BCL11B;MITF;RFXANK;PRDX1;ACTB;TMSB4X;ZNF608;HSP90AB1;PPARG;RGS2;PRDM5;KAT2B;GPC6;YAP1;GPRC5B;GLRA1;VRK2;SERINC5;JUND;STK33;RGN;ZNF…
117	prerank	GO_Biological_Process_2023__Negative Regulation Of Transcription By RNA Polymerase II (GO:0000122)	-0.175361	-1.05519	0.38	0.72891	1	35/35	82.90%	TWIST1;ETV5;NOTCH1;SOX4;BMP6;RARB;HSPA1A;CEBPA;NDN;JUN;RPL10;CIITA;NR4A3;MEIS2;ID2;TBL1X;EFNA1;GLIS3;DNAJB1;ESR1;CREM;ESR2;RUNX1;ZHX2;SP100;CUX2;ZNF536;JUND;YAP1;PRDM5;PPARG;ZNF608;MITF;RREB1;BAG3
118	prerank	GO_Cellular_Component_2023__Nucleus (GO:0005634)	0.0812381	1.04856	0.372881	0.615231	1	173/203	75.40%	ERG;HSPA6;TBL1Y;CALB2;ZFP36L2;TOX;MKX;ZC3HAV1;HSPA1B;HSPB1;TSBP1;LHX2;OLFM2;ZFY;ZNF804A;USP3;MT1X;TSHZ2;MT2A;USP9Y;FOSL2;UBB;TRIM22;PKN1;CLU;RNF220;BAG3;GPC4;SH3RF2;CCNJL;NXN;SFMBT2;BRCA2;RREB1;PEBP1;PCBP3;ZFHX4;BCL11B;MITF;RFXANK;PRDX1;ACTB;TMSB4X;ZNF608;HSP90AB1;PPARG;RGS2;PRDM5;KAT2B;GPC6;YAP1;VRK2;JUND;STK33;RGN;ZNF536;ST18;IGF2BP3;AHNAK;MSN;CENPE;CECR2;CUX2;RBM47;HSP90AA1;STK17B;SP100;PIWIL2…
119	prerank	GO_Biological_Process_2023__Positive Regulation Of Intracellular Signal Transduction (GO:1902533)	0.149918	1.04494	0.385321	0.613656	1	15/39	25.83%	ROR1;PLCG2;THBS1;CDH13;CFLAR;PDGFC;TRIM22;TRIM5;UNC5B;SEMA5A;PLCE1;HSP90AB1;PDGFD;PPARG;GPRC5B
120	prerank	GO_Molecular_Function_2023__RNA Polymerase II Transcription Regulatory Region Sequence-Specific DNA Binding (GO:0000977)	0.130369	1.03672	0.387991	0.620961	1	21/54	28.17%	ERG;ZNF676;PRRX1;MKX;LHX2;ZFY;ZNF208;FOSL2;EBF4;RREB1;ZFHX4;BCL11B;MITF;RFXANK;PPARG;PRDM5;HIF3A;JUND;ZNF536;ST18;MGAM
121	prerank	KEGG_2021_Human__cAMP signaling pathway	-0.234897	-1.03311	0.407895	0.760039	1	9/16	33.76%	FOS;CFTR;GRIN3A;HHIP;TSHR;CREB5;JUN;BDNF;PLD1
122	prerank	GO_Cellular_Component_2023__Early Endosome (GO:0005769)	-0.229381	-1.03308	0.395683	0.744268	1	5/17	10.76%	ANXA1;CFTR;WLS;RIN3;EHD4
123	prerank	GO_Cellular_Component_2023__Microtubule Cytoskeleton (GO:0015630)	-0.223881	-1.02782	0.411765	0.740239	1	18/18	77.92%	KANK4;DCDC2C;TUBB2A;TUBA1A;SPRY2;GAPDH;TUBB3;TUBA1B;DNAJA1;ANKFN1;TUBA1C;SEPTIN10;MID1;KIF13B;KIF6;CENPE;CLIC4;DISC1
124	prerank	GO_Biological_Process_2023__Axonogenesis (GO:0007409)	0.201582	1.02063	0.413943	0.643752	1	9/20	26.26%	LGR6;DCC;SEMA5A;ANOS1;EPHA6;SLIT2;HSP90AB1;CNTN5;SEMA6A
125	prerank	KEGG_2021_Human__Ras signaling pathway	-0.207239	-1.01857	0.417112	0.743907	1	12/20	40.84%	PLA2G4A;SHC4;ANGPT2;FGF10;FGF1;BDNF;PLD1;ANGPT1;FGF2;EFNA1;IGF1;ETS1
126	prerank	KEGG_2021_Human__Salmonella infection	-0.214366	-1.01276	0.409091	0.740641	1	14/19	53.81%	FOS;RHOJ;TUBB2A;TUBA1A;JUN;GAPDH;CYCS;TUBB3;TUBA1B;DYNLL1;ACTG1;PIK3C2G;ARHGEF26;TUBA1C
127	prerank	KEGG_2021_Human__MAPK signaling pathway	-0.173649	-1.01011	0.445489	0.731766	1	17/31	38.99%	FOS;PLA2G4A;DUSP5;ANGPT2;FGF10;FGF1;HSPA8;DUSP1;HSPA1A;ERBB4;JUN;BDNF;IL1RAP;ANGPT1;FGF2;EFNA1;IGF1
128	prerank	GO_Biological_Process_2023__Regulation Of Canonical Wnt Signaling Pathway (GO:0060828)	0.186905	1.00726	0.451327	0.660403	1	7/22	17.10%	LGR6;COL1A1;IGFBP4;GPC5;LRP4;SEMA5A;RNF220
129	prerank	GO_Biological_Process_2023__Negative Regulation Of Macromolecule Metabolic Process (GO:0010605)	0.224782	1.00445	0.418142	0.657011	1	14/15	68.94%	SFMBT2;HSP90AB1;PPARG;YAP1;SLC24A3;RBL1;SLC7A5;ESR1;RACK1;IGF1;FGF2;ID2;MSR1;APOE
130	prerank	GO_Biological_Process_2023__Regulation Of Cell Population Proliferation (GO:0042127)	-0.132355	-0.998319	0.454545	0.740609	1	31/61	41.21%	PKHD1;RERG;NOTCH1;SOX4;ITGA1;ADAMTS1;BMP6;FN1;RPS4X;FGF1;TSHR;PDPN;HSPA1A;CEBPA;ERBB4;COPS9;JUNB;JUN;FTH1;NR4A3;RPS15A;MEIS2;MYO16;ID2;FGF2;CD81;IGF1;WWTR1;DYNLL1;ETS1;ASIC2
131	prerank	GO_Biological_Process_2023__Positive Regulation Of MAPK Cascade (GO:0043410)	-0.17621	-0.997451	0.441125	0.72849	1	16/29	39.30%	NOTCH1;CHI3L1;TPD52L1;DDR2;FGF10;FGF1;ERBB4;CCN2;SPRY2;APOE;ANGPT1;FGF2;HTR2C;CD81;IGF1;MT3
132	prerank	GO_Biological_Process_2023__Regulation Of Cell Migration (GO:0030334)	0.132586	0.994473	0.440191	0.667733	1	17/50	24.66%	SULF1;LGR6;COL1A1;ITGA6;CLDN1;THBS1;CDH13;PTPRT;PDGFC;IGFBP5;SEMA5A;SH3RF2;PECAM1;MITF;TMSB4X;SLIT2;PDGFD
133	prerank	GO_Biological_Process_2023__Neuron Projection Guidance (GO:0097485)	0.220608	0.987514	0.476987	0.672147	1	7/15	26.26%	LGR6;DCC;SEMA5A;EPHA6;SLIT2;CNTN5;SEMA6A
134	prerank	GO_Cellular_Component_2023__Endosome Membrane (GO:0010008)	-0.223985	-0.98541	0.461967	0.739179	1	11/16	45.57%	ANXA1;CFTR;WLS;EHD4;RPS27A;HLA-A;ATP6V0C;ATP6AP1;UBA52;SLC9A9;CTSD
135	prerank	GO_Biological_Process_2023__Negative Regulation Of Gene Expression (GO:0010629)	0.169926	0.977599	0.480813	0.682707	1	23/26	69.56%	ZFP36L2;HSPA1B;IGFBP5;SFMBT2;PPARG;KAT2B;YAP1;SLC24A3;IGF2BP3;PIWIL2;RBL1;SLC7A5;ESR1;EIF4A3;RACK1;RPL13A;RPS26;IGF1;FGF2;ID2;MSR1;APOE;GAPDH
136	prerank	KEGG_2021_Human__Phagosome	0.199005	0.966968	0.443645	0.694358	1	18/18	80.32%	HLA-B;THBS1;HLA-C;ACTB;CD36;ITGAV;TUBA1C;THBS2;ACTG1;TUBA1B;ATP6AP1;TUBB3;ATP6V0C;MSR1;HLA-A;TUBA1A;TUBB2A;MRC2
137	prerank	KEGG_2021_Human__Shigellosis	0.208973	0.965361	0.473568	0.688879	1	15/16	72.20%	PLCG2;UBB;PLCE1;ACTB;PRKCQ;PLCB2;PIK3R3;ACTG1;UBA52;DOCK1;GABARAPL2;UBC;CYCS;GABARAP;JUN
138	prerank	GO_Molecular_Function_2023__DNA-binding Transcription Activator Activity, RNA Polymerase II-specific (GO:0001228)	-0.178007	-0.965033	0.497278	0.766171	1	6/26	9.90%	NPAS4;FOS;EPAS1;ETV5;SOX4;RFX4
139	prerank	GO_Cellular_Component_2023__Postsynaptic Density (GO:0014069)	-0.199897	-0.956234	0.492593	0.769267	1	12/20	41.82%	INSYN2A;SPOCK1;GRIN3A;RPS13;RPL8;RPS18;RPL7;RPL12;RPS19;SHISA6;RPL38;RPS25
140	prerank	GO_Biological_Process_2023__Cellular Response To Oxygen-Containing Compound (GO:1901701)	0.150488	0.949671	0.508969	0.70962	1	15/28	37.58%	SYT10;PLCG2;SYT17;CXCL13;IGFBP5;CLU;ACTB;SLIT2;GLRA1;PDE3A;CLIC4;SLC26A3;PTPRK;RORB;ADGRV1
141	prerank	GO_Biological_Process_2023__Cellular Component Assembly (GO:0022607)	0.179345	0.94818	0.496047	0.703938	1	18/19	76.08%	TSPAN4;MYO1B;MITF;YAP1;SPAG17;CD247;LIMA1;DPYSL3;PLS3;WIPF1;VAMP2;EPS8;IL1RAP;THSD4;NLGN4Y;TEX15;SHOC1;ELOB
142	prerank	GO_Molecular_Function_2023__Endopeptidase Activity (GO:0004175)	0.18217	0.947916	0.504405	0.696267	1	11/20	34.93%	ADGRG6;ADAMTS2;USP9Y;ADAMTS6;BACE2;ADAMTS18;ADAMTS17;PRSS3;ADAMTSL2;ECE2;PCSK6
143	prerank	GO_Biological_Process_2023__Regulation Of DNA-templated Transcription (GO:0006355)	0.0959624	0.946462	0.53	0.690913	1	81/93	75.40%	ERG;ZNF676;TBL1Y;COL1A1;ZFP36L2;TOX;MKX;LHX2;ZFY;NRG1;TSHZ2;BCL7C;SPP1;FOSL2;TRIM22;EBF4;PKN1;BRCA2;RREB1;ZFHX4;MITF;RFXANK;ACTB;ZNF608;PPARG;PRDM5;KAT2B;YAP1;HIF3A;JUND;ZNF536;MGAM;ELAVL2;SP100;PTPRK;SP140;RORB;ZHX2;RUNX1;ESR2;BAZ1A;CREM;SOX6;ANXA4;EGF;ESR1;ELF1;PRKCQ;RUNX2;CREB3L2;HMGN5;ESRRB;NR4A1;NPAS1;GLIS3;TOX2;PBX3;PFDN5;NDUFA13;ASIC2;ETS1;ZNF423;WWTR1;MT3;IGF1;TBL1X;MYRFL;FGF2;ID2;RPL6;HO…
144	prerank	KEGG_2021_Human__Proteoglycans in cancer	0.179165	0.940835	0.513216	0.692873	1	8/21	22.57%	COL1A1;PLCG2;THBS1;ANK1;SDC2;GAB1;PLCE1;ACTB
145	prerank	GO_Biological_Process_2023__Positive Regulation Of Apoptotic Process (GO:0043065)	0.198251	0.939028	0.526882	0.688409	1	14/17	60.02%	ITGA6;CFLAR;NRG1;MAP3K20;CLU;SLIT2;STK17B;STK3;HSPD1;RACK1;DNAJA1;CTSD;DYNLL1;ACVR1C
146	prerank	GO_Biological_Process_2023__Regulation Of MAPK Cascade (GO:0043408)	-0.196614	-0.937126	0.533088	0.793783	1	7/19	22.63%	PKHD1;CAV3;DUSP5;FN1;FGF10;LBH;DUSP1
147	prerank	KEGG_2021_Human__Pathways in cancer	0.131579	0.933249	0.515982	0.690222	1	9/43	12.05%	IL15;COL4A2;AR;GNG12;PLCG2;ITGA6;COL4A1;DCC;CSF2RA
148	prerank	GO_Molecular_Function_2023__Transcription Cis-Regulatory Region Binding (GO:0000976)	-0.157879	-0.927082	0.535135	0.799952	1	6/31	9.59%	NPAS4;FOS;TWIST1;EPAS1;ETV5;SOX4
149	prerank	KEGG_2021_Human__Neuroactive ligand-receptor interaction	0.140083	0.926239	0.527059	0.695215	1	10/32	20.91%	HTR4;CHRM2;OPRK1;NPY;HRH3;PRLR;CYSLTR1;TACR3;GPR156;GRM8
150	prerank	KEGG_2021_Human__Focal adhesion	0.159927	0.923949	0.551422	0.691509	1	7/26	14.70%	COL4A2;COL1A1;ITGA6;THBS1;COL4A1;SPP1;PDGFC
151	prerank	GO_Molecular_Function_2023__RNA Polymerase II Cis-Regulatory Region Sequence-Specific DNA Binding (GO:0000978)	0.119472	0.92079	0.531963	0.689814	1	19/50	28.17%	ERG;ZNF676;PRRX1;MKX;ZFY;ZNF208;FOSL2;EBF4;RREB1;ZFHX4;BCL11B;MITF;PPARG;PRDM5;HIF3A;JUND;ZNF536;ST18;MGAM
152	prerank	GO_Cellular_Component_2023__Secretory Granule Lumen (GO:0034774)	0.158136	0.915234	0.575406	0.691881	1	10/26	24.42%	HSPA6;THBS1;NRG1;B2M;AMPD3;DOCK2;CLU;PYGL;TMSB4X;HSP90AB1
153	prerank	KEGG_2021_Human__Pathogenic Escherichia coli infection	-0.205547	-0.906685	0.550388	0.824449	1	12/16	53.81%	FOS;TUBB2A;TUBA1A;JUN;GAPDH;CYCS;TUBB3;TUBA1B;ACTG1;MYO5B;WIPF1;TUBA1C
154	prerank	GO_Biological_Process_2023__Regulation Of Intracellular Signal Transduction (GO:1902531)	0.154266	0.903491	0.579909	0.705433	1	15/27	38.31%	PLCG2;ARHGAP6;PREX2;HSPB1;DOCK2;ARHGAP18;PREX1;DOCK8;TMSB4X;VRK2;RGN;ROS1;ITGAV;STK3;PTPN13
155	prerank	GO_Cellular_Component_2023__Endocytic Vesicle Membrane (GO:0030666)	0.193457	0.902694	0.552752	0.699374	1	6/17	19.43%	CHRM2;HLA-B;HLA-C;B2M;UBB;CACNG4
156	prerank	GO_Biological_Process_2023__Positive Regulation Of Canonical Wnt Signaling Pathway (GO:0090263)	0.197155	0.900699	0.57652	0.695251	1	5/15	17.10%	LGR6;COL1A1;GPC5;SEMA5A;RNF220
157	prerank	GO_Biological_Process_2023__Positive Regulation Of Cell Population Proliferation (GO:0008284)	0.12699	0.900381	0.570406	0.688622	1	12/44	17.16%	IL15;TOX;THBS1;CDH13;PTN;NRG1;BCL7C;CSF2RA;PDGFC;MEGF10;EPCAM;PRKCH
158	prerank	GO_Biological_Process_2023__Positive Regulation Of Signal Transduction (GO:0009967)	0.165625	0.89909	0.5625	0.683863	1	11/22	34.75%	SULF1;LGR6;SULF2;RSPO2;CCBE1;DISC1;YAP1;LAMA2;CUX2;ITGAV;RELN
159	prerank	GO_Biological_Process_2023__Modulation Of Chemical Synaptic Transmission (GO:0050804)	-0.205886	-0.897277	0.553114	0.8291	1	7/16	28.11%	NPAS4;NPTX2;CPLX3;GRIN3A;MCTP2;SNCAIP;NLGN4Y
160	prerank	GO_Molecular_Function_2023__DNA Binding (GO:0003677)	-0.141839	-0.891581	0.580357	0.826602	1	19/38	40.84%	EPAS1;ETV5;UTY;RARB;CEBPA;SHOC1;EGR1;JUNB;RPS15;JUN;RPL7;CIITA;NR4A3;MEIS2;CHCHD2;RPL6;MYRFL;ZNF423;ETS1
161	prerank	GO_Cellular_Component_2023__Intracellular Non-Membrane-Bounded Organelle (GO:0043232)	-0.120111	-0.882014	0.607023	0.831604	1	30/55	45.33%	CDC14A;KANK4;RPL36AL;RPL7A;RPS13;RPS27A;RPS4X;TUBB2A;SCN5A;SHOC1;RPS18;RPL7;SPRY2;GAPDH;RPS23;RPL11;RPL13;RPL36;RPS5;RPS2;RPS19;CSTB;DYNLL1;RPL23A;ASIC2;RPS25;ACTG1;RPS9;RPL13A;RPL27
162	prerank	GO_Biological_Process_2023__Positive Regulation Of Protein Phosphorylation (GO:0001934)	-0.144579	-0.873006	0.603604	0.835234	1	17/34	39.30%	RARRES2;NIBAN1;CHI3L1;DDR2;BMP6;FGF10;FGF1;ERBB4;BDNF;SPRY2;ANGPT1;FGF2;CEMIP;CD81;EFNA1;IGF1;MT3
163	prerank	GO_Molecular_Function_2023__GTPase Activator Activity (GO:0005096)	0.177128	0.861773	0.587054	0.738382	1	17/18	75.95%	ARHGAP6;PREX2;ARHGAP25;ARHGAP18;PREX1;ALDH1A1;RGS2;RGS20;SRGAP1;RGS3;DYNLL1;DOCK1;ARHGAP24;IQGAP2;ARHGAP15;JUN;ARHGAP29
164	prerank	KEGG_2021_Human__Kaposi sarcoma-associated herpesvirus infection	0.17144	0.854255	0.637527	0.743526	1	4/19	7.26%	HLA-B;GNG12;PLCG2;HLA-C
165	prerank	GO_Biological_Process_2023__Regulation Of Cellular Component Organization (GO:0051128)	0.179205	0.818673	0.677778	0.796085	1	8/16	32.60%	GFAP;CDH13;NRG1;PLCE1;PRDM5;ROS1;HSP90AA1;CD36
166	prerank	GO_Biological_Process_2023__Positive Regulation Of Nucleic Acid-Templated Transcription (GO:1903508)	0.119971	0.812725	0.696759	0.798306	1	34/38	75.09%	COL1A1;LHX2;SPP1;BRCA2;RREB1;MITF;PPARG;KAT2B;YAP1;SP100;RORB;RUNX1;ESR2;EGF;ESR1;ELF1;RUNX2;CREB3L2;HMGN5;ESRRB;ETS1;ZNF423;MT3;IGF1;TBL1X;MYRFL;FGF2;ID2;APOE;CIITA;JUN;CREB5;EGR1;ERBB4
167	prerank	GO_Biological_Process_2023__Regulation Of Protein Phosphorylation (GO:0001932)	-0.150408	-0.812331	0.665448	0.932586	1	13/26	39.91%	RARRES2;NIBAN1;TTN;FN1;FGF10;FGF1;ERBB4;ANGPT1;FGF2;EFNA1;IGF1;MT3;WWTR1
168	prerank	KEGG_2021_Human__Rap1 signaling pathway	0.162414	0.803951	0.70332	0.804478	1	19/19	83.95%	THBS1;APBB1IP;FYB1;PDGFC;PLCE1;ACTB;PDGFD;EGF;PLCB2;PIK3R3;ACTG1;IGF1;EFNA1;FGF2;ANGPT1;FGF1;FGF10;ANGPT2;CNR1
169	prerank	GO_Biological_Process_2023__Negative Regulation Of Cellular Process (GO:0048523)	-0.118978	-0.799151	0.717047	0.942446	1	23/45	42.25%	RERG;NOTCH1;SOX4;ITGA1;CCDC85B;ADAMTS1;PDPN;DUSP1;HSPA1A;TP53I13;CEBPA;ERBB4;CCN2;CRYAB;FTH1;HOPX;SPOCK3;MYO16;ANGPT1;MT3;DYNLL1;ETS1;NDUFA13
170	prerank	GO_Biological_Process_2023__Regulation Of Transcription By RNA Polymerase II (GO:0006357)	0.082494	0.796309	0.749347	0.809168	1	33/92	30.07%	ERG;TBL1Y;PRRX1;ITGA6;TOX;MKX;LHX2;CDH13;ZFY;TSHZ2;BCL7C;FOSL2;EPCAM;EBF4;PKN1;RREB1;ZFHX4;BCL11B;MITF;RFXANK;ACTB;ZNF608;PPARG;PRDM5;KAT2B;YAP1;HIF3A;JUND;ZNF536;ST18;MGAM;BMPR1B;CUX2
171	prerank	GO_Molecular_Function_2023__Sequence-Specific DNA Binding (GO:0043565)	-0.138184	-0.79381	0.707495	0.937839	1	12/29	33.27%	FOS;EPAS1;ETV5;SOX4;RFX4;RARB;EGR1;JUNB;CREB5;JUN;MEIS2;CHCHD2
172	prerank	GO_Biological_Process_2023__Central Nervous System Development (GO:0007417)	0.143069	0.793133	0.719647	0.806522	1	12/24	35.61%	COL4A1;UGT8;SNTG2;PDGFC;MOG;CHST8;CNTN5;PTPRZ1;SHROOM4;DNER;RELN;ADGRG1
173	prerank	GO_Molecular_Function_2023__DNA-binding Transcription Factor Binding (GO:0140297)	-0.167759	-0.792956	0.71215	0.925495	1	9/19	34.50%	FOS;TWIST1;EPAS1;CEBPA;BEX1;JUN;CIITA;CHCHD2;ID2
174	prerank	GO_Biological_Process_2023__Negative Regulation Of Programmed Cell Death (GO:0043069)	0.131258	0.782845	0.755294	0.81444	1	27/29	78.41%	THBS1;HSPA1B;HSPB1;CFLAR;PRLR;BAG3;SH3RF2;ANXA5;GRK5;SERPINB9;ANXA4;HSPD1;HMGN5;DNAJA1;PRDX2;MT3;IGF1;GPX4;ANGPT1;HSPA5;SPRY2;RPL10;CRYAB;ERBB4;HSPA1A;PRELID1;PDPN
175	prerank	GO_Biological_Process_2023__Regulation Of Gene Expression (GO:0010468)	0.0876338	0.779894	0.747449	0.811324	1	27/73	30.07%	ZNF676;C1QTNF1;PLCG2;HSPA1B;ZNF804A;NRG1;MOG;TRIM22;CLU;SFMBT2;BRCA2;RREB1;PCBP3;MITF;MYOM1;PPARG;KAT2B;YAP1;SLC24A3;ZNF536;ST18;IGF2BP3;AHNAK;MSN;BMPR1B;ELAVL2;CUX2
176	prerank	GO_Molecular_Function_2023__Small GTPase Binding (GO:0031267)	-0.175011	-0.761335	0.747292	0.965116	1	9/16	39.05%	EXPH5;RIN3;PLEKHG3;PLEKHG1;ATP6AP1;IQGAP2;FGD5;EPS8;DOCK1
177	prerank	GO_Biological_Process_2023__Protein Stabilization (GO:0050821)	0.159498	0.760448	0.772512	0.832445	1	17/18	77.37%	HSPA1B;CLU;BAG3;HSP90AB1;HSP90AA1;STK3;HSPD1;HIP1;PFDN5;MT3;IGF1;EFNA1;TBL1X;RPL11;GAPDH;CRYAB;HSPA1A
178	prerank	GO_Biological_Process_2023__Proteolysis (GO:0006508)	-0.147095	-0.759403	0.749084	0.954444	1	4/23	7.69%	CFH;PRSS48;TLL1;PAPPA
179	prerank	GO_Molecular_Function_2023__mRNA Binding (GO:0003729)	-0.175667	-0.74947	0.777982	0.957329	1	15/15	82.66%	RPS13;RPL41;RPL7;RPS5;RPS2;RPS26;RPL13A;EIF4A3;PCBP4;SRBD1;RBM47;ELAVL2;IGF2BP3;PCBP3;PEG10
180	prerank	GO_Molecular_Function_2023__Receptor Ligand Activity (GO:0048018)	-0.145593	-0.745837	0.750909	0.94969	1	12/23	39.67%	VGF;CCK;BMP6;FGF10;FGF1;HSPA1A;BDNF;TAFA2;FGF2;IGF1;CHGB;SEMA6D
181	prerank	GO_Biological_Process_2023__Positive Regulation Of Epithelial Cell Proliferation (GO:0050679)	0.167597	0.745663	0.769231	0.846292	1	5/15	18.76%	CLDN1;CDH13;PTN;SEMA5A;RREB1
182	prerank	GO_Biological_Process_2023__Negative Regulation Of Cell Population Proliferation (GO:0008285)	-0.12778	-0.739455	0.8051	0.945958	1	15/29	40.84%	RERG;NOTCH1;SOX4;ITGA1;ADAMTS1;PDPN;HSPA1A;CEBPA;ERBB4;FTH1;APOE;MYO16;ACVR1C;DYNLL1;ETS1
183	prerank	KEGG_2021_Human__Chemical carcinogenesis	-0.165057	-0.737432	0.789179	0.936153	1	14/16	69.31%	FOS;HSD11B1;FGF10;CREB5;JUN;FGF2;PIK3R3;CREB3L2;CHRNA7;ESR1;EGF;ESR2;HSP90AA1;PTGS2
184	prerank	GO_Biological_Process_2023__Negative Regulation Of Intracellular Signal Transduction (GO:1902532)	-0.167635	-0.733357	0.779599	0.929732	1	4/16	13.35%	TWIST1;PKHD1;CAV3;DUSP5
185	prerank	GO_Molecular_Function_2023__Adenyl Ribonucleotide Binding (GO:0032559)	0.137201	0.725585	0.787554	0.857316	1	10/22	31.37%	HSPA1B;MAP3K20;ENPP1;MYO1B;SYN3;PYGL;HSP90AB1;BMPR1B;HSP90AA1;STK17B
186	prerank	GO_Molecular_Function_2023__ATP Binding (GO:0005524)	0.137201	0.725585	0.787554	0.857316	1	10/22	31.37%	HSPA1B;MAP3K20;ENPP1;MYO1B;SYN3;PYGL;HSP90AB1;BMPR1B;HSP90AA1;STK17B
187	prerank	GO_Molecular_Function_2023__Purine Ribonucleoside Triphosphate Binding (GO:0035639)	-0.117925	-0.716066	0.802491	0.941333	1	15/32	38.68%	ABCA12;RHOJ;RERG;ABCA1;GUK1;HSPA8;TUBB2A;PRAG1;HSPA1A;TUBA1A;ABCB1;HSPA5;TUBB3;ATP5F1D;TUBA1B
188	prerank	KEGG_2021_Human__Lipid and atherosclerosis	-0.153078	-0.696999	0.850288	0.955039	1	7/16	32.35%	FOS;ABCA1;HSPA8;HSPA1A;JUN;HSPA5;CYCS
189	prerank	GO_Biological_Process_2023__Positive Regulation Of Cellular Process (GO:0048522)	-0.109362	-0.6941	0.837884	0.946598	1	19/39	41.21%	TWIST1;PKHD1;NOTCH1;SOX4;BMP6;FN1;RPS4X;FGF1;TSHR;ERBB4;CCN2;COPS9;RPS15A;MEIS2;FGF2;CD81;IGF1;WWTR1;ASIC2
190	prerank	GO_Molecular_Function_2023__GTPase Binding (GO:0051020)	0.149429	0.691217	0.834802	0.89345	1	5/17	16.42%	RNF152;RIN2;DOCK2;PKN1;DOCK5
191	prerank	GO_Cellular_Component_2023__Endoplasmic Reticulum Membrane (GO:0005789)	0.103238	0.690183	0.847575	0.886823	1	10/36	20.54%	ADGRG6;HLA-B;HLA-C;DHRS3;MOXD1;SCD;UBB;HHAT;TBXAS1;AGMO
192	prerank	GO_Cellular_Component_2023__Endocytic Vesicle (GO:0030139)	-0.137268	-0.674998	0.826168	0.958018	1	10/20	40.77%	WLS;RIN3;EHD4;GOLIM4;RPS27A;APOE;MSR1;PLD1;CEMIP;UBA52
193	prerank	GO_Biological_Process_2023__Positive Regulation Of Gene Expression (GO:0010628)	-0.094727	-0.670654	0.851138	0.951048	1	20/49	34.81%	TWIST1;NIBAN1;NOTCH1;SOX4;TTN;BMP6;FN1;FGF10;TNC;RPS4X;FGF1;HSPA1A;EGR1;SPRY2;GAPDH;RPL11;PLD1;ANGPT1;ID2;FGF2
194	prerank	GO_Biological_Process_2023__Positive Regulation Of DNA-templated Transcription (GO:0045893)	-0.0793687	-0.6618	0.856667	0.948958	1	35/77	41.21%	NPAS4;FOS;TWIST1;EPAS1;ETV5;NOTCH1;SOX4;RFX4;BMP6;LBH;RARB;FGF1;CEBPA;ERBB4;EGR1;JUNB;BEX1;CREB5;JUN;CIITA;NR4A3;APOE;MEIS2;CHCHD2;ID2;FGF2;MYRFL;TBL1X;CD81;IGF1;MT3;WWTR1;ZNF423;ETS1;ASIC2
195	prerank	GO_Biological_Process_2023__Positive Regulation Of Transcription By RNA Polymerase II (GO:0045944)	-0.0889837	-0.660184	0.870017	0.939199	1	29/58	44.83%	NPAS4;FOS;TWIST1;EPAS1;ETV5;NOTCH1;SOX4;RFX4;BMP6;RARB;FGF1;CEBPA;EGR1;JUNB;BEX1;JUN;CIITA;NR4A3;MEIS2;CHCHD2;FGF2;TBL1X;CD81;IGF1;WWTR1;ETS1;MAML3;TOX2;GLIS3
196	prerank	GO_Biological_Process_2023__Positive Regulation Of Macromolecule Metabolic Process (GO:0010604)	-0.0958978	-0.615137	0.917857	0.9729	1	19/39	42.37%	TWIST1;NOTCH1;TTN;BMP6;FN1;FGF10;TNC;FGF1;HSPA1A;EGR1;SPRY2;RPL11;ANGPT1;ID2;FGF2;IGF1;MT3;ETS1;ACTG1
197	prerank	KEGG_2021_Human__Regulation of actin cytoskeleton	0.116195	0.610572	0.916667	0.95637	1	3/22	5.41%	CHRM2;GNG12;ITGA6
198	prerank	GO_Cellular_Component_2023__Actin Cytoskeleton (GO:0015629)	0.106063	0.597072	0.922727	0.958206	1	10/25	29.46%	ARHGAP6;MYO1B;PLEKHH2;FYB1;ACTB;MYO1E;CLIC4;AHNAK;SHROOM4;PDLIM5
199	prerank	GO_Cellular_Component_2023__Polymeric Cytoskeletal Fiber (GO:0099513)	0.108386	0.550846	0.978402	0.978007	1	12/19	48.71%	GFAP;ARHGAP6;MYO1B;DISC1;SHROOM4;CENPE;KIF6;KIF13B;MID1;TUBA1C;PLS3;WIPF1
200	prerank	KEGG_2021_Human__Estrogen signaling pathway	-0.11849	-0.539604	0.964552	1	1	6/17	27.92%	FOS;SHC4;HSPA8;HSPA1A;CREB5;JUN
201	prerank	GO_Biological_Process_2023__Positive Regulation Of Cellular Biosynthetic Process (GO:0031328)	-0.118317	-0.538936	0.964286	1	1	8/17	38.99%	NIBAN1;SOX4;RPS4X;EGR1;PLD1;FGF2;HTR2C;IGF1
202	prerank	GO_Biological_Process_2023__Regulation Of Translation (GO:0006417)	-0.123803	-0.533873	0.975191	0.991933	1	10/15	54.12%	NIBAN1;SOX4;RPS4X;RPL10;GAPDH;PLD1;EIF1;RPL13A;RACK1;EIF4A3
203	prerank	GO_Biological_Process_2023__Negative Regulation Of Cell Differentiation (GO:0045596)	-0.101726	-0.518293	0.976534	0.987413	1	13/22	50.86%	TWIST1;NOTCH1;SOX4;CCDC85B;SPRY2;HOPX;MEIS2;ID2;EFNA1;WWTR1;USH2A;ESRRB;COL5A2
204	prerank	GO_Biological_Process_2023__Positive Regulation Of Phosphorylation (GO:0042327)	-0.101256	-0.517712	0.972222	0.976461	1	19/23	69.80%	RARRES2;NIBAN1;DDR2;FGF10;FGF1;ERBB4;ANGPT1;FGF2;EFNA1;MT3;PIK3R3;RACK1;CHRNA7;EGF;ALK;LEPR;RELN;HSP90AA1;ROS1
205	prerank	GO_Biological_Process_2023__Regulation Of Cell Growth (GO:0001558)	0.0945723	0.481292	0.986985	0.991547	1	7/18	30.32%	HSPA1B;NRG1;ENPP1;PLCE1;SLIT2;YAP1;ROS1

## Sheet: L6ITCar3
	Name	Term	ES	NES	NOM p-val	FDR q-val	FWER p-val	Tag %	Gene %	Lead_genes
0	prerank	KEGG_2021_Human__Ribosome	-0.601922	-4.51772	0	0	0	55/61	33.42%	RPS27A;RPL26;FAU;RPS12;RPS21;RPL19;RPS18;RPL8;RPL32;RPS7;RPS4X;RPLP1;RPL12;RPS13;RPS23;RPL11;RPL36A;RPL7A;RPL39;RPL24;RPS15;RPS27;RPL3;RPL41;RPL38;RPL7;RPL36;RPLP2;RPL17;RPL27;RPL10;RPL23A;RPL18;RPS25;RPL35;RPL10A;RPL34;RPS15A;RPS3A;RPS14;RPS6;RPL14;RPL21;RPS24;RPL23;RPS5;RPL27A;RPL13A;RPS16;RPL6;RPS10;RPS19;RPL15;RPL13;RPS17
1	prerank	GO_Biological_Process_2023__Cytoplasmic Translation (GO:0002181)	-0.595821	-4.40454	0	0	0	52/58	33.42%	RPS27A;RPL26;FAU;RPS21;RPL19;RPS18;RPL8;RPL32;RPS7;RPS4X;RPLP1;RPL12;RPS13;RPS23;RPL11;RPL7A;RPL39;RPL24;RPS15;RPS27;RPL3;RPL41;RPL38;RPL7;RPL36;RPLP2;RPL17;RPL27;RPL10;RPL23A;RPL18;RPS25;RPL35;RPL10A;RPL34;RPS15A;RPS3A;RPS14;RPS6;RPL14;RPL21;RPS24;RPS5;RPL27A;RPL13A;RPS16;RPL6;RPS10;RPS19;RPL15;RPL13;RPS17
2	prerank	KEGG_2021_Human__Coronavirus disease	-0.556458	-4.29851	0	0	0	56/65	33.42%	RPS27A;FOS;RPL26;FAU;RPS12;RPS21;RPL19;RPS18;RPL8;RPL32;RPS7;RPS4X;RPLP1;RPL12;RPS13;RPS23;RPL11;RPL36A;RPL7A;RPL39;RPL24;RPS15;RPS27;RPL3;RPL41;RPL38;RPL7;RPL36;RPLP2;RPL17;RPL27;RPL10;RPL23A;RPL18;RPS25;RPL35;RPL10A;RPL34;RPS15A;RPS3A;RPS14;RPS6;RPL14;RPL21;RPS24;RPL23;RPS5;RPL27A;RPL13A;RPS16;RPL6;RPS10;RPS19;RPL15;RPL13;RPS17
3	prerank	GO_Biological_Process_2023__Peptide Biosynthetic Process (GO:0043043)	-0.549772	-4.18853	0	0	0	53/63	33.42%	RPS27A;RPL26;FAU;RPS21;RPL19;RPS18;PCSK1;RPL8;RPL32;RPS7;RPS4X;RPLP1;RPL12;RPS13;RPS23;RPL11;RPL7A;RPL39;RPL24;RPS15;RPS27;RPL3;RPL41;RPL38;RPL7;RPL36;RPLP2;RPL17;RPL27;RPL10;RPL23A;RPL18;RPS25;RPL35;RPL10A;RPL34;RPS15A;RPS3A;RPS14;RPS6;RPL14;RPL21;RPS24;RPS5;RPL27A;RPL13A;RPS16;RPL6;RPS10;RPS19;RPL15;RPL13;RPS17
4	prerank	GO_Biological_Process_2023__Translation (GO:0006412)	-0.5515	-4.14717	0	0	0	53/63	33.42%	RPS27A;RPL26;FAU;RPS21;RPL19;RPS18;RPL8;RPL32;RPS7;RPS4X;RPLP1;RPL12;RPS13;RPS23;RPL11;RPL7A;RPL39;RPL24;RPS15;RPS27;RPL3;RPL41;RPL38;RPL7;RPL36;RPLP2;RPL17;RPL27;RPL10;RPL23A;RPL18;RPS25;RPL35;RPL10A;RPL34;RPS15A;RPS3A;RPS14;EEF1B2;RPS6;RPL14;RPL21;RPS24;RPS5;RPL27A;RPL13A;RPS16;RPL6;RPS10;RPS19;RPL15;RPL13;RPS17
5	prerank	GO_Biological_Process_2023__Gene Expression (GO:0010467)	-0.533974	-4.12054	0	0	0	54/66	33.42%	RPS27A;RPL26;FAU;RPS21;RPL19;RPS18;RPL8;RPL32;RPS7;RPS4X;RPLP1;RPL12;RPS13;RPS23;RPL11;ANGPT2;RPL7A;RPL39;RPL24;RPS15;RPS27;RPL3;RPL41;RPL38;RPL7;RPL36;RPLP2;RPL17;RPL27;RPL10;RPL23A;RPL18;RPS25;RPL35;RPL10A;RPL34;RPS15A;RPS3A;RPS14;RPS6;RPL14;RPL21;RPS24;RPS5;RPL27A;RPL13A;RPS16;RPL6;RPS10;RBPMS;RPS19;RPL15;RPL13;RPS17
6	prerank	GO_Biological_Process_2023__Macromolecule Biosynthetic Process (GO:0009059)	-0.535491	-4.05352	0	0	0	53/64	33.42%	RPS27A;RPL26;FAU;RPS21;RPL19;RPS18;RPL8;RPL32;RPS7;RPS4X;RPLP1;RPL12;RPS13;RPS23;RPL11;RPL7A;RPL39;RPL24;RPS15;RPS27;RPL3;RPL41;RPL38;RPL7;RPL36;RPLP2;RPL17;RPL27;RPL10;RPL23A;RPL18;RPS25;RPL35;RPL10A;RPL34;RPS15A;RPS3A;RPS14;EEF1B2;RPS6;RPL14;RPL21;RPS24;RPS5;RPL27A;RPL13A;RPS16;RPL6;RPS10;RPS19;RPL15;RPL13;RPS17
7	prerank	GO_Cellular_Component_2023__Cytosolic Large Ribosomal Subunit (GO:0022625)	-0.623937	-3.68107	0	0	0	33/33	38.99%	RPL26;RPL19;RPL8;RPL32;RPLP1;RPL12;RPL11;RPL7A;RPL39;RPL24;RPL3;RPL41;RPL38;RPL7;RPL36;RPLP2;RPL17;RPL27;RPL23A;RPL18;RPL35;RPL10A;RPL34;RPL14;RPL21;RPL27A;RPL13A;RPL6;RPL15;RPL13;RPL37A;RPL28;RPLP0
8	prerank	GO_Cellular_Component_2023__Large Ribosomal Subunit (GO:0015934)	-0.623937	-3.68107	0	0	0	33/33	38.99%	RPL26;RPL19;RPL8;RPL32;RPLP1;RPL12;RPL11;RPL7A;RPL39;RPL24;RPL3;RPL41;RPL38;RPL7;RPL36;RPLP2;RPL17;RPL27;RPL23A;RPL18;RPL35;RPL10A;RPL34;RPL14;RPL21;RPL27A;RPL13A;RPL6;RPL15;RPL13;RPL37A;RPL28;RPLP0
9	prerank	GO_Cellular_Component_2023__Ribosome (GO:0005840)	-0.619363	-3.61159	0	0	0	29/31	33.42%	RPS21;RPL19;RPS18;RPL8;RPL32;RPS7;RPS4X;RPS13;RPS23;RPL11;RPL7A;RPL39;RPL24;RPS27;RPL41;RPL38;RPL36;RPL17;RPL27;RPL18;RPS25;RPL10A;RPS5;RPL13A;RPL6;RPS10;RPS19;RPL15;RPS17
10	prerank	GO_Molecular_Function_2023__RNA Binding (GO:0003723)	-0.363949	-3.14369	0	0	0	61/92	35.60%	RPS27A;RPL26;FAU;RPS21;RPL19;RPS18;RPL8;RPL32;RPS7;RPS4X;RPL12;RPS13;RPS23;RPL11;RPL7A;TRMT9B;RPL39;RPL24;RPS15;RPS27;RPL3;LGALS1;RPL41;RPL38;RPL7;RPL36;RPL17;RPL27;RPL10;RPL23A;RPL18;RPS25;RPL35;TPT1;RPL10A;MKRN3;RPL34;RPS15A;RPS3A;RPS14;RPS6;RPL14;RPL21;RPS24;RPS5;RPL27A;RPL13A;RPS16;RPL6;RPS10;RBPMS;RBM20;ZFP36L2;RPS19;RPL15;RPL13;RPS17;BARD1;RPP38;RPL37A;SGCG
11	prerank	GO_Biological_Process_2023__Ribosome Biogenesis (GO:0042254)	-0.569518	-2.97791	0	0	0	21/24	33.42%	RPL26;RPS7;RPS4X;RPS13;RPS23;RPL11;RPS15;RPS27;RPL7;RPL27;RPS25;RPS15A;RPS3A;RPS14;RPS6;RPL14;RPS24;RPS5;RPS16;RPS19;RPS17
12	prerank	GO_Cellular_Component_2023__Small Ribosomal Subunit (GO:0015935)	-0.56277	-2.95896	0	0	0	21/24	33.42%	RPS27A;FAU;RPS21;RPS18;RPS7;RPS4X;RPS13;RPS23;RPS15;RPS27;RPS25;RPS15A;RPS3A;RPS14;RPS6;RPS24;RPS5;RPS16;RPS10;RPS19;RPS17
13	prerank	GO_Cellular_Component_2023__Cytosolic Small Ribosomal Subunit (GO:0022627)	-0.56277	-2.95896	0	0	0	21/24	33.42%	RPS27A;FAU;RPS21;RPS18;RPS7;RPS4X;RPS13;RPS23;RPS15;RPS27;RPS25;RPS15A;RPS3A;RPS14;RPS6;RPS24;RPS5;RPS16;RPS10;RPS19;RPS17
14	prerank	GO_Biological_Process_2023__Ribonucleoprotein Complex Biogenesis (GO:0022613)	-0.569571	-2.94945	0	0	0	21/24	33.42%	RPL26;RPS7;RPS4X;RPS13;RPS23;RPL11;RPS15;RPS27;RPL38;RPL7;RPS25;RPS15A;RPS3A;RPS14;RPS6;RPL14;RPS24;RPS5;RPS16;RPS19;RPS17
15	prerank	GO_Cellular_Component_2023__Focal Adhesion (GO:0005925)	-0.396233	-2.90023	0	0	0	43/55	40.97%	SPRY4;TNC;ITGA11;RPL19;RPS18;PRAG1;ANXA1;RPL8;RPS7;RPS4X;RPLP1;RPL12;RPS13;RPL7A;CAV3;RPS15;RPL3;CSPG4;B2M;RPL38;RPL7;RPLP2;RPL17;RPL27;RPL18;RPL10A;RPS3A;RPS14;RPS5;MRC2;RPL13A;RPS16;RPL6;RPS10;RPS19;RPS17;RPL37A;LIMD1;DYNLL1;RPLP0;TLE2;NEDD9;RPS9
16	prerank	GO_Cellular_Component_2023__Polysomal Ribosome (GO:0042788)	-0.642705	-2.86579	0	0	0	15/16	30.35%	RPS21;RPL19;RPL8;RPL32;RPS23;RPL11;RPL7A;RPL39;RPL24;RPL41;RPL38;RPL36;RPL18;RPL10A;RPL6
17	prerank	GO_Cellular_Component_2023__Cell-Substrate Junction (GO:0030055)	-0.378609	-2.7793	0	0	0	43/56	40.97%	SPRY4;TNC;ITGA11;RPL19;RPS18;PRAG1;ANXA1;RPL8;RPS7;RPS4X;RPLP1;RPL12;RPS13;RPL7A;CAV3;RPS15;RPL3;CSPG4;B2M;RPL38;RPL7;RPLP2;RPL17;RPL27;RPL18;RPL10A;RPS3A;RPS14;RPS5;MRC2;RPL13A;RPS16;RPL6;RPS10;RPS19;RPS17;RPL37A;LIMD1;DYNLL1;RPLP0;TLE2;NEDD9;RPS9
18	prerank	GO_Biological_Process_2023__Ribosomal Small Subunit Biogenesis (GO:0042274)	-0.580035	-2.72429	0	3.87285e-05	0.001	16/18	33.42%	RPS7;RPS4X;RPS13;RPS23;RPS15;RPS27;RPS25;RPS15A;RPS3A;RPS14;RPS6;RPS24;RPS5;RPS16;RPS19;RPS17
19	prerank	GO_Cellular_Component_2023__Small-Subunit Processome (GO:0032040)	-0.574662	-2.62852	0	3.67921e-05	0.001	15/17	33.42%	RPS27A;RPS7;RPS4X;RPS13;RPS23;RPS27;RPS15A;RPS3A;RPS14;RPS6;RPS24;RPS5;RPS16;RPS19;RPS17
20	prerank	GO_Biological_Process_2023__rRNA Processing (GO:0006364)	-0.577909	-2.60212	0	0.00010512	0.003	15/17	33.42%	RPL26;RPS7;RPL11;RPS15;RPS27;RPL7;RPL27;RPS25;RPS14;RPS6;RPL14;RPS24;RPS16;RPS19;RPS17
21	prerank	GO_Cellular_Component_2023__Postsynaptic Density (GO:0014069)	-0.483452	-2.58317	0	0.000100342	0.003	23/26	41.29%	GRIK4;INSYN2B;RPS18;RPL8;GRIN3A;RPL12;RPS13;GRIK3;RPS27;RPL38;RPL7;PDLIM5;GRID2;SHISA6;RPS25;RPS14;RPL14;CACNG4;RPS19;DISC1;RPLP0;GRIN2D;GRIK1
22	prerank	GO_Biological_Process_2023__ncRNA Processing (GO:0034470)	-0.565328	-2.45986	0.00182149	0.000287938	0.007	14/16	33.42%	RPL26;RPS7;RPL11;RPS15;RPS27;RPL7;RPL27;RPS25;RPS6;RPL14;RPS24;RPS16;RPS19;RPS17
23	prerank	GO_Biological_Process_2023__rRNA Metabolic Process (GO:0016072)	-0.562137	-2.44986	0.00180505	0.000275941	0.007	14/16	33.42%	RPL26;RPS7;RPL11;RPS15;RPS27;RPL7;RPL27;RPS25;RPS6;RPL14;RPS24;RPS16;RPS19;RPS17
24	prerank	GO_Cellular_Component_2023__Nucleolus (GO:0005730)	-0.369824	-2.38148	0	0.000676975	0.016	30/41	40.97%	TCIM;RPS27A;RPL26;RPL19;RPS7;RPS13;RPL11;RPL7A;RPL3;RPL7;RPL36;RPL17;RPL27;RPL23A;RPL18;CDC14A;RPS25;RPL35;RPL34;RPS3A;RPS14;RPS6;RPL13A;RPS10;RPS19;RPL13;RPP38;CSTB;ATF3;RPS9
25	prerank	GO_Cellular_Component_2023__Nuclear Lumen (GO:0031981)	-0.357711	-2.31671	0	0.00121697	0.034	30/42	40.97%	TCIM;RPS27A;RPL26;RPL19;RPS7;RPS13;RPL11;RPL7A;RPL3;RPL7;RPL36;RPL17;RPL27;RPL23A;RPL18;CDC14A;RPS25;RPL35;RPL34;RPS3A;RPS14;RPS6;RPL13A;RPS10;RPS19;RPL13;RPP38;CSTB;ATF3;RPS9
26	prerank	GO_Cellular_Component_2023__Asymmetric Synapse (GO:0032279)	-0.433956	-2.1108	0.00517241	0.00594124	0.153	17/20	42.51%	INSYN2B;RPS18;RPL8;RPL12;RPS13;RPS27;RPL38;RPL7;PDLIM5;SHISA6;RPS25;RPS14;RPL14;RPS19;DISC1;RPLP0;GRM7
27	prerank	GO_Cellular_Component_2023__Intracellular Non-Membrane-Bounded Organelle (GO:0043232)	-0.25933	-2.01987	0.00165289	0.010696	0.252	42/68	40.97%	TCIM;RPS27A;RPL26;RPL19;RPS18;RPS7;RPS4X;RPS13;RPS23;RPL11;RPL7A;RPS27;RPL3;RPL7;RPL36;RPL17;RPL27;RPL23A;RPL18;CDC14A;RPS25;RPL35;RPL34;RPS3A;RPS14;RPS6;SHOC1;RPS5;SPATA22;RPL13A;RPS10;RPS19;TUBB2A;RPL15;RPL13;RPS17;RPP38;DYNLL1;CSTB;ATF3;NEDD9;RPS9
28	prerank	GO_Molecular_Function_2023__mRNA Binding (GO:0003729)	-0.421946	-2.01231	0.00180505	0.0108854	0.26	13/19	31.11%	RPL26;RPS7;RPS13;RPL24;RPL41;RPL7;RPL35;RPS3A;RPS14;RPS5;RPL13A;RBPMS;RBM20
29	prerank	GO_Biological_Process_2023__Cellular Response To Organic Cyclic Compound (GO:0071407)	0.374874	1.7819	0.00936768	1	0.605	10/17	22.86%	P2RY12;ADCY8;HSPA1B;SPP1;CLU;ZFP36L1;HSPA8;PDE3A;ACTB;HSPA1A
30	prerank	GO_Biological_Process_2023__Proteolysis (GO:0006508)	0.355235	1.7516	0.0214133	1	0.658	8/18	14.08%	TLL1;ADAMTS2;ADAMTS17;CPM;DPP4;PCSK5;ADAM12;ADAMTS16
31	prerank	KEGG_2021_Human__Amyotrophic lateral sclerosis	-0.324309	-1.74711	0.0271248	0.0534221	0.753	21/25	52.56%	DNAH14;NDUFB10;ATP5F1E;NDUFS5;COX6A1;TUBB2A;UQCR10;COX5B;GABARAP;GRIN2D;ERBB4;NDUFA1;CYCS;NUP210L;BCL2;NDUFA3;ATP5F1D;GABARAPL2;TUBB3;NDUFC2;ERN1
32	prerank	GO_Biological_Process_2023__Cellular Response To Oxygen-Containing Compound (GO:1901701)	0.271436	1.73179	0.0201794	0.811766	0.689	14/31	20.93%	P2RY12;PLCG2;ADCY8;SH3BP4;FOXO1;SYT17;SLIT2;CLU;ZFP36L1;PRKD1;MT3;SYT9;PDE3A;ACTB
33	prerank	GO_Molecular_Function_2023__Double-Stranded DNA Binding (GO:0003690)	-0.320728	-1.66187	0.0307692	0.0827941	0.886	18/24	46.03%	FOS;KLF12;SOX4;ETV5;NFIB;ETV1;EPAS1;RFX4;NR4A1;RUNX2;BHLHE40;JUNB;EGR1;ATF3;CREB5;CEBPD;RORB;ESR1
34	prerank	GO_Biological_Process_2023__Positive Regulation Of DNA-binding Transcription Factor Activity (GO:0051091)	0.320494	1.6179	0.0398126	1	0.851	13/19	37.52%	PLCG2;MYOCD;ADCY8;HSPA1B;CLU;PRKD1;HSPA1A;IRAK2;PRKCH;TRIM5;PPARGC1A;ALK;CD36
35	prerank	GO_Molecular_Function_2023__Endopeptidase Activity (GO:0004175)	0.349654	1.61414	0.0374449	0.855198	0.852	7/16	14.08%	TLL1;ADAMTS2;ADAMTS17;DPP4;PCSK5;ADAM12;ADAMTS16
36	prerank	GO_Biological_Process_2023__Negative Regulation Of Cellular Process (GO:0048523)	0.238815	1.5538	0.0338164	0.962335	0.924	16/36	22.86%	INHBA;MYOCD;SEMA5A;SH3BP4;ST18;HSPA1B;ANGPT1;SLIT2;CLU;NUPR1;CRYAB;ZBTB7C;KAT2B;MT3;ACTB;HSPA1A
37	prerank	GO_Biological_Process_2023__Anterograde Trans-Synaptic Signaling (GO:0098916)	-0.323083	-1.5385	0.0640809	0.148663	0.975	6/20	4.61%	HTR2C;SST;GRIK4;CHRNA6;NPTX2;CHRNB3
38	prerank	GO_Molecular_Function_2023__RNA Polymerase II Transcription Regulatory Region Sequence-Specific DNA Binding (GO:0000977)	0.19164	1.52916	0.0567901	0.917348	0.945	17/54	17.22%	NR2F2;CUX2;NFIA;PRRX1;ZFHX4;ST18;FOXO1;POU6F2;MEIS2;ZFY;ZNF516;UTY;HNF1A;ZNF536;DACH1;MITF;ZBTB7C
39	prerank	GO_Biological_Process_2023__Positive Regulation Of Cell Motility (GO:2000147)	0.315858	1.50178	0.0794702	0.909512	0.958	17/17	68.76%	SEMA5A;MYLK;SH3RF2;SEMA3C;PDGFC;ROR2;PDGFD;CDH13;TIAM1;EGF;SEMA6D;SPRY2;TGFBR1;NEDD9;SEMA3E;DUOX1;FGF1
40	prerank	GO_Molecular_Function_2023__G Protein-Coupled Receptor Activity (GO:0004930)	0.305892	1.46817	0.0966292	0.932913	0.966	5/18	3.65%	ADGRG7;CALCRL;VIPR2;P2RY12;CYSLTR1
41	prerank	GO_Molecular_Function_2023__Cis-Regulatory Region Sequence-Specific DNA Binding (GO:0000987)	0.188354	1.46665	0.0788804	0.844363	0.967	16/51	17.22%	NR2F2;NFIA;PRRX1;ZFHX4;ST18;FOXO1;POU6F2;MEIS2;ZFY;ZNF516;UTY;HNF1A;ZNF536;DACH1;MITF;ZBTB7C
42	prerank	KEGG_2021_Human__Alzheimer disease	0.266234	1.43932	0.0818584	0.865123	0.977	22/22	73.75%	GAPDH;ITPR2;NDUFA4;CHRNA7;TUBA1C;DKK2;ERN1;NDUFC2;TUBB3;ATP5F1D;NDUFA3;CYCS;RYR3;NDUFA1;GRIN2D;COX5B;UQCR10;TUBB2A;COX6A1;NDUFS5;ATP5F1E;NDUFB10
43	prerank	GO_Biological_Process_2023__Regulation Of Gene Expression (GO:0010468)	0.169743	1.4379	0.0756757	0.796641	0.977	20/64	18.82%	CUX2;INHBA;PLCG2;TXK;NFIA;ST18;HSPA1B;POU6F2;ACTA2;JADE3;ZNF516;ANGPT1;UTY;CLU;ZNF536;ZFP36L1;MITF;KAT2B;IGF2BP2;MT3
44	prerank	GO_Biological_Process_2023__Negative Regulation Of Apoptotic Process (GO:0043066)	0.204803	1.43395	0.0870588	0.749009	0.977	16/41	22.86%	MTRNR2L1;MTRNR2L8;MTRNR2L12;TNFAIP8;HSPA1B;FOXO1;TOX3;ANGPT1;SH3RF2;FSTL1;CLU;NUPR1;CRYAB;MT3;HSPB1;HSPA1A
45	prerank	GO_Molecular_Function_2023__RNA Polymerase II Cis-Regulatory Region Sequence-Specific DNA Binding (GO:0000978)	0.181918	1.43179	0.0904523	0.701314	0.979	16/52	17.22%	NR2F2;NFIA;PRRX1;ZFHX4;ST18;FOXO1;POU6F2;MEIS2;ZFY;ZNF516;UTY;HNF1A;ZNF536;DACH1;MITF;ZBTB7C
46	prerank	KEGG_2021_Human__Parkinson disease	-0.278477	-1.42627	0.109057	0.238926	0.996	19/24	52.56%	RPS27A;GNAL;NDUFB10;ATP5F1E;NDUFS5;COX6A1;TUBB2A;UQCR10;SNCAIP;COX5B;NDUFA1;RYR3;CYCS;DUSP1;NDUFA3;ATP5F1D;TUBB3;NDUFC2;ERN1
47	prerank	KEGG_2021_Human__Neuroactive ligand-receptor interaction	-0.229325	-1.41269	0.111675	0.245944	0.998	16/38	24.26%	HTR2C;SST;GRIK4;CHRNA6;GABRG1;NPFFR2;CHRNB3;P2RY14;HCRTR2;P2RY6;GRIN3A;OPRM1;GRIK3;TACR1;GRID2;TSHR
48	prerank	KEGG_2021_Human__Huntington disease	-0.271384	-1.39946	0.109091	0.251721	0.998	19/24	52.56%	BDNF;DNAH14;POLR2I;NDUFB10;ATP5F1E;NDUFS5;COX6A1;TUBB2A;UQCR10;COX5B;NDUFA1;CREB5;CYCS;NDUFA3;ATP5F1D;HIP1;TUBB3;NDUFC2;ERN1
49	prerank	GO_Biological_Process_2023__Positive Regulation Of Transcription By RNA Polymerase II (GO:0045944)	0.176952	1.37523	0.110256	0.83136	0.991	12/53	9.60%	NR2F2;INHBA;TXK;NFIA;MYOCD;PRRX1;S100A10;ST18;FOXO1;MEIS2;TOX3;ZFY
50	prerank	KEGG_2021_Human__Pathways of neurodegeneration	-0.222128	-1.36111	0.124561	0.286406	1	24/35	49.42%	TRPC3;RPS27A;BDNF;DNAH14;NDUFB10;ATP5F1E;NDUFS5;COX6A1;TUBB2A;UQCR10;SNCAIP;COX5B;GABARAP;GRIN2D;NDUFA1;RYR3;CYCS;BCL2;NDUFA3;ATP5F1D;GABARAPL2;HIP1;TUBB3;NDUFC2
51	prerank	KEGG_2021_Human__Regulation of actin cytoskeleton	0.278075	1.35852	0.12093	0.837218	0.991	11/17	35.60%	GNG12;MYLK;PDGFC;TMSB4X;ACTB;PDGFD;PIP5K1B;DIAPH3;TIAM1;SPATA13;LIMK2
52	prerank	GO_Biological_Process_2023__Modulation Of Chemical Synaptic Transmission (GO:0050804)	-0.320403	-1.35673	0.121951	0.283836	1	11/15	44.49%	GRIK4;NPTX2;GRIN3A;GRIK3;MCTP2;GRID2;SNCAIP;GRIK1;GRM7;GRM3;GRM8
53	prerank	GO_Biological_Process_2023__Positive Regulation Of Apoptotic Process (GO:0043065)	0.299426	1.35645	0.141553	0.794662	0.991	6/15	14.28%	TNFAIP8;FOXO1;ACVR1C;SLIT2;CLU;NUPR1
54	prerank	GO_Biological_Process_2023__Regulation Of Nucleic Acid-Templated Transcription (GO:1903506)	0.240949	1.33559	0.138824	0.816356	0.996	22/23	71.00%	NFIA;POU6F2;JADE3;ZNF516;ZNF536;MITF;KAT2B;PPARGC1A;HMGN5;ZFHX3;BACH1;BAZ1A;SOX6;ESR1;TGFBR1;RORB;PRKCQ;LIMD1;ZNF98;PFDN5;RPL6;BHLHE40
55	prerank	GO_Biological_Process_2023__Negative Regulation Of Gene Expression (GO:0010629)	0.272371	1.33414	0.145414	0.777096	0.996	10/17	31.63%	HSPA1B;RPS26;KAT2B;IGF2BP2;GAPDH;HSPA1A;ID2;SLC24A3;TGFB2;IGF2BP3
56	prerank	GO_Cellular_Component_2023__Lysosome (GO:0005764)	0.264431	1.33155	0.140741	0.744608	0.996	17/20	57.75%	CALCRL;GPC4;DPP4;ATP11C;CLU;HSPA8;SDC2;GPC5;ATP10B;GPC6;LDLR;HSP90AA1;EGF;OCA2;CPQ;GNLY;CD63
57	prerank	GO_Biological_Process_2023__Chemical Synaptic Transmission (GO:0007268)	-0.231532	-1.32441	0.160279	0.314902	1	10/33	13.25%	HTR2C;SST;GRIK4;CHRNA6;GABRG1;NPTX2;CHRNB3;CDH8;HCRTR2;GRIN3A
58	prerank	GO_Molecular_Function_2023__Sequence-Specific DNA Binding (GO:0043565)	-0.22321	-1.32048	0.151203	0.31179	1	22/33	46.03%	FOXP2;FOS;KLF12;SOX4;ETV5;NFIB;ETV1;EPAS1;RFX4;NR4A1;RUNX2;BHLHE40;MYRFL;JUNB;EGR1;ATF3;CHCHD2;CREB5;CEBPD;RORB;BCL2;ESR1
59	prerank	GO_Cellular_Component_2023__Mitochondrial Membrane (GO:0031966)	-0.252924	-1.29763	0.169912	0.332159	1	19/23	57.17%	RPS27A;KMO;TOMM7;NDUFB10;ATP5F1E;NDUFS5;COX6A1;UQCR10;SLC8B1;COX5B;NDUFA1;CYCS;BCL2;NDUFA3;ATP5F1D;NDUFC2;FIS1;HSPD1;SLC25A21
60	prerank	GO_Biological_Process_2023__Positive Regulation Of DNA-templated Transcription (GO:0045893)	0.155529	1.2947	0.155125	0.824278	0.998	14/67	9.86%	NR2F2;INHBA;TXK;NFIA;MYOCD;PRRX1;S100A10;ST18;FOXO1;MEIS2;TOX3;SPP1;ZFY;ZNF516
61	prerank	GO_Biological_Process_2023__Supramolecular Fiber Organization (GO:0097435)	0.28878	1.29256	0.174569	0.793522	0.998	13/15	56.15%	TLL1;ADAMTS2;ARHGAP12;ARHGAP25;COL14A1;TGFB2;CD36;COL12A1;COL5A2;NCKAP5;HIP1;TGFBR1;MYO5B
62	prerank	KEGG_2021_Human__Apelin signaling pathway	0.293724	1.28592	0.183158	0.778218	0.998	5/15	9.35%	ADCY8;GNG12;MYLK;ACTA2;SPP1
63	prerank	GO_Biological_Process_2023__Negative Regulation Of Cell Population Proliferation (GO:0008285)	0.217041	1.28046	0.173267	0.761312	0.998	10/28	17.29%	INHBA;MYOCD;SH3BP4;ST18;HSPA1B;ACVR1C;NUPR1;TGFBR3;ZBTB7C;KAT2B
64	prerank	GO_Biological_Process_2023__Cellular Component Assembly (GO:0022607)	0.270028	1.2762	0.170787	0.742779	0.998	7/16	21.00%	PLS3;ELN;WIPF1;NLGN4Y;MITF;PARD3;MATN1
65	prerank	GO_Biological_Process_2023__Cellular Response To Metal Ion (GO:0071248)	0.276376	1.27379	0.198646	0.720514	0.998	10/16	34.25%	PLCG2;ADCY8;MT2A;SYT17;CLU;MT3;SYT9;GLRA2;CPNE4;RYR1
66	prerank	KEGG_2021_Human__Focal adhesion	0.262798	1.26983	0.186321	0.703861	0.999	8/17	23.43%	VEGFC;MYLK;SPP1;LAMA4;PDGFC;ACTB;PDGFD;PIP5K1B
67	prerank	GO_Molecular_Function_2023__Sequence-Specific Double-Stranded DNA Binding (GO:1990837)	-0.225456	-1.26836	0.194915	0.361657	1	23/30	55.31%	FOS;KLF12;SOX4;ETV5;NFIB;ETV1;EPAS1;RFX4;NR4A1;RUNX2;BHLHE40;JUNB;EGR1;ATF3;ERBB4;CREB5;CEBPD;RORB;ESR1;ASIC2;RARB;SOX6;HSPD1
68	prerank	GO_Biological_Process_2023__Regulation Of Transcription By RNA Polymerase II (GO:0006357)	0.130351	1.25807	0.168421	0.707118	1	24/92	17.54%	NR2F2;CUX2;INHBA;TXK;NFIA;MYOCD;PRRX1;ZFHX4;S100A10;ST18;FOXO1;POU6F2;MEIS2;TOX3;ZFY;JADE3;TOX;HNF1A;ZNF536;DACH1;MITF;ZBTB7C;KAT2B;PRKD1
69	prerank	GO_Cellular_Component_2023__Organelle Inner Membrane (GO:0019866)	0.265372	1.2431	0.20362	0.697676	1	17/17	73.75%	CLU;NDUFA4;PLA2G4A;SLC25A21;HSPD1;NDUFC2;ATP5F1D;NDUFA3;CYCS;NDUFA1;COX5B;SLC8B1;UQCR10;COX6A1;NDUFS5;ATP5F1E;NDUFB10
70	prerank	GO_Cellular_Component_2023__Mitochondrial Inner Membrane (GO:0005743)	0.265372	1.2431	0.20362	0.697676	1	17/17	73.75%	CLU;NDUFA4;PLA2G4A;SLC25A21;HSPD1;NDUFC2;ATP5F1D;NDUFA3;CYCS;NDUFA1;COX5B;SLC8B1;UQCR10;COX6A1;NDUFS5;ATP5F1E;NDUFB10
71	prerank	GO_Biological_Process_2023__Regulation Of ERK1 And ERK2 Cascade (GO:0070372)	0.243201	1.24282	0.195652	0.675913	1	9/20	22.47%	NPNT;FSHR;ANGPT1;CNKSR3;TGFBR3;PDGFC;MT3;ROR2;PDGFD
72	prerank	GO_Cellular_Component_2023__Cytoskeleton (GO:0005856)	0.183673	1.2292	0.195545	0.68607	1	14/34	25.42%	TEC;ADCY8;ARSJ;MYLK;WIPF1;CLU;IGF2BP2;GAPDH;HSPB1;ACTB;ANK1;RGS22;KANK1;RELL1
73	prerank	KEGG_2021_Human__Rap1 signaling pathway	0.255952	1.21831	0.227384	0.694052	1	8/17	22.47%	VEGFC;ADCY8;ANGPT1;PARD3;PRKD1;PDGFC;ACTB;PDGFD
74	prerank	GO_Biological_Process_2023__Positive Regulation Of Cell Migration (GO:0030335)	0.229836	1.20222	0.237647	0.714312	1	10/22	25.99%	PLCG2;SEMA5A;MYLK;DOCK5;SH3RF2;SEMA3C;PDGFC;ROR2;PDGFD;CDH13
75	prerank	GO_Cellular_Component_2023__Vesicle (GO:0031982)	0.254294	1.20162	0.214442	0.694986	1	7/16	22.86%	ABCA1;PLCG2;HSPA1B;UBB;GAPDH;ACTB;HSPA1A
76	prerank	GO_Cellular_Component_2023__Intracellular Membrane-Bounded Organelle (GO:0043231)	0.0944345	1.19933	0.214067	0.681099	1	207/221	84.12%	NR2F2;CUX2;ABCA1;PLCG2;TXK;NFIA;MYOCD;ZFHX4;MT2A;GPC4;ST18;HSPA1B;FOXO1;TAFA2;USP3;TOX3;ZFY;ZNF516;GRB14;TOX;SH3RF2;CLU;HNF1A;TCERG1L;NUPR1;ZNF536;STK33;UBB;CRYAB;CMYA5;ZFP36L1;HSPA8;MITF;EEF1A1;KAT2B;PARM1;TMSB4X;EYA1;IGF2BP2;USP44;GAPDH;ZHX2;USP9Y;HSPB1;ACTB;TSHZ3;INTS12;HSPA1A;IRAK2;PRDX1;RGS22;RGS2;GLRA2;UACA;GLUL;FAM241A;ID2;NLRC5;ARID3A;PPP1R13L;TLE3;DIAPH3;NEDD4;IGF2BP3;PLA2G4A;RFX2;GPC6;P…
77	prerank	GO_Cellular_Component_2023__Nucleus (GO:0005634)	0.09798	1.19792	0.215152	0.665546	1	189/201	84.12%	NR2F2;CUX2;TXK;NFIA;MYOCD;ZFHX4;MT2A;GPC4;ST18;HSPA1B;FOXO1;TAFA2;USP3;TOX3;ZFY;ZNF516;TOX;SH3RF2;CLU;HNF1A;TCERG1L;NUPR1;ZNF536;STK33;UBB;CRYAB;CMYA5;ZFP36L1;HSPA8;MITF;EEF1A1;KAT2B;TMSB4X;EYA1;IGF2BP2;USP44;GAPDH;ZHX2;USP9Y;HSPB1;ACTB;TSHZ3;INTS12;HSPA1A;IRAK2;PRDX1;RGS22;RGS2;UACA;GLUL;ID2;NLRC5;ARID3A;PPP1R13L;TLE3;DIAPH3;NEDD4;IGF2BP3;PLA2G4A;RFX2;GPC6;PPARGC1A;STIP1;CCNJL;PKIB;MMS22L;HFM1;L…
78	prerank	GO_Cellular_Component_2023__Golgi Membrane (GO:0000139)	-0.210924	-1.19568	0.236559	0.458219	1	20/29	50.77%	ST8SIA2;ST8SIA6;ST3GAL1;MAN1A1;MGAT4C;CHST8;CHST9;B3GNT5;B2M;MMD2;CHST11;ST6GAL1;XYLT1;GALNT2;UST;GOLIM4;GABARAPL2;ATP2C2;RAB39A;ACER2
79	prerank	KEGG_2021_Human__Diabetic cardiomyopathy	0.265029	1.187	0.234783	0.674693	1	15/15	73.75%	GAPDH;NDUFA4;TGFB2;CD36;NDUFC2;ATP5F1D;NDUFA3;TGFBR1;NDUFA1;COX5B;UQCR10;COX6A1;NDUFS5;ATP5F1E;NDUFB10
80	prerank	GO_Biological_Process_2023__Positive Regulation Of Signal Transduction (GO:0009967)	-0.22866	-1.1801	0.246575	0.47099	1	15/23	45.13%	SULF2;IL7R;MN1;SULF1;BMP6;P2RY6;IL7;BDNF;LAMA2;FGF1;DISC1;GRIN2D;ROBO1;CD63;TGFBR1
81	prerank	KEGG_2021_Human__PI3K-Akt signaling pathway	-0.203127	-1.17968	0.253356	0.460871	1	15/32	31.37%	TNC;NGF;ITGA11;IL7R;FGF2;MTCP1;IL7;ANGPT2;FGFR1;BDNF;PIK3AP1;RPS6;NR4A1;LAMA2;FGF1
82	prerank	GO_Biological_Process_2023__Protein-Containing Complex Assembly (GO:0065003)	0.212608	1.17555	0.228774	0.685142	1	22/24	69.14%	ADCY8;ANGPT1;WIPF1;CLU;MITF;PARD3;TESPA1;MATN1;HSPA1A;PPARGC1A;TIAM1;SH3PXD2B;HSP90AA1;HSPD1;COL16A1;HIP1;HOPX;PLEKHA7;PRLR;GPX4;ELOB;PFDN5
83	prerank	GO_Biological_Process_2023__Regulation Of Apoptotic Process (GO:0042981)	0.159346	1.17035	0.278195	0.681626	1	17/48	22.86%	TNFAIP8;HSPA1B;FOXO1;TOX3;ACVR1C;ANGPT1;SLIT2;SH3RF2;FSTL1;CLU;NUPR1;UBB;CRYAB;MT3;HSPB1;ACTB;HSPA1A
84	prerank	GO_Molecular_Function_2023__Protein Serine/Threonine Kinase Activity (GO:0004674)	0.259024	1.16649	0.264957	0.673491	1	13/15	59.22%	MYLK;ACVR1C;LRRK1;STK33;PRKD1;IRAK2;PRKCH;LIMK2;BMPR1B;ERN1;GRK5;TGFBR1;PRKCQ
85	prerank	GO_Molecular_Function_2023__Purine Ribonucleoside Triphosphate Binding (GO:0035639)	0.20072	1.15506	0.273839	0.684157	1	20/26	54.99%	ABCA1;IFIH1;HSPA1B;GEM;HSPA8;EEF1A1;HSPA1A;RAB37;PYGL;GNA14;RHOBTB3;RYR1;BMPR1B;HSP90AA1;TUBA1C;ERN1;RAB39A;TUBB3;ATP5F1D;TGFBR1
86	prerank	GO_Biological_Process_2023__Positive Regulation Of Cell Population Proliferation (GO:0008284)	-0.173814	-1.15195	0.283531	0.493668	1	17/44	26.31%	CCN4;IL7R;FGF2;IL18;BMP6;IL7;RPS4X;SOX4;NR4A3;FGFR1;RPL17;MEGF10;BCL7C;TSHR;ROMO1;RPS15A;RPS6
87	prerank	GO_Biological_Process_2023__Regulation Of Cell Growth (GO:0001558)	0.245041	1.14429	0.290323	0.695304	1	7/16	22.86%	INHBA;SH3BP4;HSPA1B;JADE3;SLIT2;MT3;HSPA1A
88	prerank	GO_Biological_Process_2023__Protein Phosphorylation (GO:0006468)	0.217089	1.14391	0.266821	0.68021	1	8/23	17.54%	PRKG1;TXK;ACVR1C;LRRK1;EPHA6;STK33;TGFBR3;PRKD1
89	prerank	GO_Biological_Process_2023__Heart Development (GO:0007507)	0.229483	1.13785	0.292517	0.679812	1	16/18	64.53%	MYOCD;PCSK5;UTY;TGFBR3;KAT2B;SGCD;ID2;TGFB2;SH3PXD2B;SGCZ;CACYBP;TGFBR1;ZFPM2;ERBB4;DYNLL1;SGCG
90	prerank	KEGG_2021_Human__Axon guidance	0.208439	1.13595	0.280543	0.669127	1	9/23	20.55%	PLCG2;SEMA5A;NRP1;SLIT2;EPHA6;NTN4;PARD3;SEMA3C;TRPC6
91	prerank	GO_Biological_Process_2023__Positive Regulation Of Nucleic Acid-Templated Transcription (GO:1903508)	0.182393	1.12973	0.295943	0.668578	1	10/31	18.82%	NR2F2;INHBA;MYOCD;FOXO1;SPP1;ZNF516;HNF1A;MITF;KAT2B;MT3
[truncated: 93 more rows]

## Sheet: Pvalb
	Name	Term	ES	NES	NOM p-val	FDR q-val	FWER p-val	Tag %	Gene %	Lead_genes
[truncated: 178 more rows]

[truncated: 14 more sheets: L4IT, L56NP, Sncg, Lamp5Lhx6, Lamp5, Microglia-PVM, OPC, Vip, L6CT, Pax6, L5IT, Endothelial, VLMC, L23IT]
