# Supplementary material for: Transcriptional Patterns in Stages of Alzheimer's Disease Are Cell-Type–Specific and Partially Converge with the Effects of Alcohol Use Disorder in Humans
Source: eNeuro. 2024 Oct 9;11(10):ENEURO.0118-24.2024. doi: 10.1523/ENEURO.0118-24.2024 (PMC11485264; doi:10.1523/ENEURO.0118-24.2024)
Supplement: Table 6-2 — GSEA pathways in intermediate AD. Download Table 6-2, XLS file. [file eneuro-11-ENEURO.0118-24.2024-s014.xls]

## Sheet: L5ET
	Name	Term	ES	NES	NOM p-val	FDR q-val	FWER p-val	Tag %	Gene %	Lead_genes
0	prerank	KEGG_2021_Human__Ribosome	-0.5412	-4.27496	0	0	0	51/58	37.42%	FAU;RPS27A;RPL36AL;RPL8;RPS21;RPS23;RPS18;RPL7A;RPL29;RPS7;RPL18A;RPL26;RPL19;RPS4X;RPL35A;RPLP1;RPS27;RPS13;RPL3;RPS12;RPS16;RPS15;RPL10;RPL15;RPS3A;RPL7;RPS25;RPL18;RPS26;RPL38;RPL10A;RPS17;RPS28;RPL32;RPL36;RPL35;UBA52;RPL14;RPS15A;RPL11;RPL23A;RPL13;RPS8;RPL24;RPS14;RPLP0;RPS2;RPLP2;RPS11;RPL17;RPL34
1	prerank	GO_Biological_Process_2023__Cytoplasmic Translation (GO:0002181)	-0.541211	-4.20416	0	0	0	50/57	37.42%	FAU;RPS27A;RPL36AL;RPL8;RPS21;RPS23;RPS18;RPL7A;RPL29;RPS7;RPL18A;RPL26;RPL19;RPS4X;RPL35A;RPLP1;RPS27;RPS13;RPL3;RPS16;RPS15;RPL10;RPL15;RPS3A;RPL7;RPS25;RPL18;RPS26;RPL38;RPL10A;RPS17;RPS28;RPL32;RPL36;RPL35;UBA52;RPL14;RPS15A;RPL11;RPL23A;RPL13;RPS8;RPL24;RPS14;RPLP0;RPS2;RPLP2;RPS11;RPL17;RPL34
2	prerank	GO_Biological_Process_2023__Peptide Biosynthetic Process (GO:0043043)	-0.52415	-4.12135	0	0	0	52/57	41.67%	FAU;RPS27A;RPL36AL;RPL8;RPS21;RPS23;RPS18;RPL7A;RPL29;RPS7;RPL18A;RPL26;RPL19;RPS4X;RPL35A;RPLP1;RPS27;RPS13;RPL3;RPS16;RPS15;RPL10;RPL15;RPS3A;RPL7;RPS25;RPL18;RPS26;RPL38;RPL10A;RPS17;RPS28;RPL32;RPL36;RPL35;RPL14;RPS15A;RPL11;RPL23A;RPL13;RPS8;RPL24;RPS14;RPLP0;RPS2;RPLP2;RPS11;RPL17;RPL34;RPL13A;RPS9;SRBD1
3	prerank	GO_Biological_Process_2023__Gene Expression (GO:0010467)	-0.511439	-4.07421	0	0	0	51/60	37.42%	FAU;NOX4;RPS27A;RPL36AL;RPL8;ANGPT2;RPS21;RPS23;RPS18;RPL7A;RPL29;RPS7;RPL18A;RPL26;RPL19;RPS4X;RPL35A;RPLP1;RPS27;RPS13;RPL3;RPS16;RPS15;RPL10;RPL15;RPS3A;RPL7;RPS25;RPL18;RPS26;RPL38;RPL10A;RPS17;RPS28;RPL32;RPL36;RPL35;RPL14;RPS15A;RPL11;RPL23A;RPL13;RPS8;RPL24;RPS14;RPLP0;RPS2;RPLP2;RPS11;RPL17;RPL34
4	prerank	KEGG_2021_Human__Coronavirus disease	-0.475298	-3.87809	0	0	0	52/63	37.42%	FAU;RPS27A;RPL36AL;RPL8;RPS21;RPS23;RPS18;RPL7A;RPL29;RPS7;RPL18A;RPL26;RPL19;RPS4X;RPL35A;RPLP1;RPS27;RPS13;RPL3;RPS12;RPS16;RPS15;RPL10;RPL15;RPS3A;RPL7;RPS25;RPL18;RPS26;RPL38;RPL10A;RPS17;RPS28;RPL32;RPL36;RPL35;UBA52;RPL14;RPS15A;RPL11;RPL23A;RPL13;RPS8;RPL24;RPS14;NFKBIB;RPLP0;RPS2;RPLP2;RPS11;RPL17;RPL34
5	prerank	GO_Biological_Process_2023__Translation (GO:0006412)	-0.47926	-3.85333	0	0	0	50/62	37.42%	FAU;RPS27A;RPL36AL;RPL8;RPS21;RPS23;RPS18;RPL7A;RPL29;RPS7;RPL18A;RPL26;RPL19;RPS4X;RPL35A;RPLP1;RPS27;RPS13;RPL3;RPS16;RPS15;RPL10;RPL15;RPS3A;RPL7;RPS25;RPL18;RPS26;RPL38;RPL10A;RPS17;RPS28;RPL32;RPL36;RPL35;UBA52;RPL14;RPS15A;RPL11;RPL23A;RPL13;RPS8;RPL24;RPS14;RPLP0;RPS2;RPLP2;RPS11;RPL17;RPL34
6	prerank	GO_Biological_Process_2023__Macromolecule Biosynthetic Process (GO:0009059)	-0.465161	-3.72895	0	0	0	50/63	37.42%	FAU;RPS27A;RPL36AL;RPL8;RPS21;RPS23;RPS18;RPL7A;RPL29;RPS7;RPL18A;RPL26;RPL19;RPS4X;RPL35A;RPLP1;RPS27;RPS13;RPL3;RPS16;RPS15;RPL10;RPL15;RPS3A;RPL7;RPS25;RPL18;RPS26;RPL38;RPL10A;RPS17;GCNT1;RPS28;RPL32;RPL36;RPL35;RPL14;RPS15A;RPL11;RPL23A;RPL13;RPS8;RPL24;RPS14;RPLP0;RPS2;RPLP2;RPS11;RPL17;RPL34
7	prerank	GO_Cellular_Component_2023__Cytosolic Large Ribosomal Subunit (GO:0022625)	-0.579297	-3.50421	0	0	0	28/30	37.42%	RPL36AL;RPL8;RPL7A;RPL29;RPL18A;RPL26;RPL19;RPL35A;RPLP1;RPL3;RPL15;RPL7;RPL18;RPL38;RPL10A;RPL32;RPL36;RPL35;UBA52;RPL14;RPL11;RPL23A;RPL13;RPL24;RPLP0;RPLP2;RPL17;RPL34
8	prerank	GO_Cellular_Component_2023__Large Ribosomal Subunit (GO:0015934)	-0.579297	-3.50421	0	0	0	28/30	37.42%	RPL36AL;RPL8;RPL7A;RPL29;RPL18A;RPL26;RPL19;RPL35A;RPLP1;RPL3;RPL15;RPL7;RPL18;RPL38;RPL10A;RPL32;RPL36;RPL35;UBA52;RPL14;RPL11;RPL23A;RPL13;RPL24;RPLP0;RPLP2;RPL17;RPL34
9	prerank	GO_Cellular_Component_2023__Ribosome (GO:0005840)	-0.568486	-3.36137	0	0	0	29/30	40.94%	RPL36AL;RPL8;RPS21;RPS23;RPS18;RPL7A;RPS7;RPL18A;RPL19;RPS4X;RPS27;RPS13;RPL15;RPS25;RPL18;RPS26;RPL38;RPL10A;RPS17;BTF3;RPS28;RPL32;RPL36;RPL11;RPL24;RPS11;RPL17;RPL13A;RPS9
10	prerank	GO_Cellular_Component_2023__Polysomal Ribosome (GO:0042788)	-0.651357	-2.92683	0	0	0	16/16	35.46%	RPL36AL;RPL8;RPS21;RPS23;RPL7A;RPL18A;RPL19;RPL18;RPS26;RPL38;RPL10A;RPS28;RPL32;RPL36;RPL11;RPL24
11	prerank	GO_Cellular_Component_2023__Cytosolic Small Ribosomal Subunit (GO:0022627)	-0.486658	-2.8436	0	0	0	22/27	36.96%	FAU;RPS27A;RPS21;RPS23;RPS18;RPS7;RPS4X;RPS27;RPS13;RPS16;RPS15;RPS3A;RPS25;RPS26;RPS17;RPS28;UBA52;RPS15A;RPS8;RPS14;RPS2;RPS11
12	prerank	GO_Cellular_Component_2023__Small Ribosomal Subunit (GO:0015935)	-0.486658	-2.8436	0	0	0	22/27	36.96%	FAU;RPS27A;RPS21;RPS23;RPS18;RPS7;RPS4X;RPS27;RPS13;RPS16;RPS15;RPS3A;RPS25;RPS26;RPS17;RPS28;UBA52;RPS15A;RPS8;RPS14;RPS2;RPS11
13	prerank	GO_Biological_Process_2023__Ribonucleoprotein Complex Biogenesis (GO:0022613)	-0.488092	-2.70733	0	0.000277346	0.005	21/25	36.96%	RPS23;RPS7;RPL26;RPS4X;RPL35A;RPS27;RPS13;RPS16;RPS15;RPS3A;RPL7;RPS25;RPL38;RPS17;RPS28;RPL14;RPS15A;RPL11;RPS8;RPS14;RPS11
14	prerank	GO_Biological_Process_2023__Ribosome Biogenesis (GO:0042254)	-0.459507	-2.545	0	0.000841284	0.019	20/25	36.96%	RPS23;RPS7;RPL26;RPS4X;RPL35A;RPS27;RPS13;RPS16;RPS15;RPS3A;RPL7;RPS25;RPS17;RPS28;RPL14;RPS15A;RPL11;RPS8;RPS14;RPS11
15	prerank	GO_Biological_Process_2023__Ribosomal Small Subunit Biogenesis (GO:0042274)	-0.500384	-2.42956	0	0.00154707	0.039	16/18	40.94%	RPS23;RPS7;RPS4X;RPS27;RPS13;RPS16;RPS15;RPS3A;RPS25;RPS17;RPS28;RPS15A;RPS8;RPS14;RPS11;RPS9
16	prerank	GO_Biological_Process_2023__Regulation Of Kinase Activity (GO:0043549)	0.542773	2.34519	0	0.0656155	0.039	12/15	29.50%	ROS1;EGFR;FGFR2;DDR2;MERTK;TTN;FLT1;AXL;CDKN1C;ROR1;ERBB4;FLT3
17	prerank	GO_Biological_Process_2023__Supramolecular Fiber Organization (GO:0097435)	0.41419	2.32176	0	0.0432466	0.049	22/27	43.53%	SHROOM4;TLL1;GFAP;MYO1B;COL27A1;NOSTRIN;DDR2;TPPP3;HCLS1;COL5A2;MYO1E;TGFBR1;CST3;B2M;ADAMTS3;COL5A3;ADAMTS2;COL14A1;MYO1C;THSD4;STMN1;CCDC88B
18	prerank	GO_Cellular_Component_2023__Small-Subunit Processome (GO:0032040)	-0.494819	-2.32169	0	0.00259808	0.067	15/17	40.94%	RPS27A;RPS23;RPS7;RPS4X;RPS27;RPS13;RPS16;RPS3A;RPS17;RPS28;RPS15A;RPS8;RPS14;RPS11;RPS9
19	prerank	KEGG_2021_Human__ECM-receptor interaction	0.473777	2.29632	0	0.0357903	0.059	14/20	26.45%	ITGA4;RELN;ITGB5;ITGA6;NPNT;SPP1;COL4A5;COL4A2;LAMA3;ITGB8;ITGB3;COL4A1;LAMA1;LAMA2
20	prerank	GO_Biological_Process_2023__Positive Regulation Of Cell Differentiation (GO:0045597)	0.371944	2.29005	0	0.0290796	0.064	23/34	33.95%	BMPR1B;NPNT;ZFP36L1;MSR1;DDR2;TWIST1;RGCC;PTN;GPRC5B;TGFBR1;YAP1;PRKCH;GCNT2;DPF3;RANBP3L;LAMA1;REST;RUNX2;LAMA2;FBN2;ACTB;IGFBP3;MMD2
21	prerank	KEGG_2021_Human__Focal adhesion	0.366269	2.26335	0	0.0280357	0.077	20/34	26.45%	ITGA4;RELN;ITGB5;EGFR;ITGA6;PDGFD;DOCK1;SPP1;CAV2;COL4A5;COL4A2;FLT1;LAMA3;ITGB8;ITGB3;VEGFB;COL4A1;LAMA1;VAV1;LAMA2
22	prerank	GO_Biological_Process_2023__rRNA Processing (GO:0006364)	-0.490902	-2.25367	0	0.00366713	0.101	13/16	35.87%	RPS7;RPL26;RPL35A;RPS27;RPS16;RPS15;RPL7;RPS25;RPS17;RPS28;RPL14;RPL11;RPS14
23	prerank	KEGG_2021_Human__Human papillomavirus infection	0.370956	2.24053	0	0.0258485	0.084	19/33	26.45%	ITGA4;PARD3;RELN;ITGB5;EGFR;FOXO1;ITGA6;SPP1;COL4A5;MAML2;COL4A2;MAML3;HLA-B;LAMA3;ITGB8;ITGB3;COL4A1;LAMA1;LAMA2
24	prerank	GO_Molecular_Function_2023__Protein Tyrosine Kinase Activity (GO:0004713)	0.481326	2.22949	0.00194932	0.0249254	0.092	13/18	29.50%	ROS1;EGFR;FGFR2;DDR2;MERTK;TEC;TTN;FLT1;AXL;HCK;ROR1;ERBB4;FLT3
25	prerank	GO_Biological_Process_2023__rRNA Metabolic Process (GO:0016072)	-0.494795	-2.2017	0	0.00480247	0.141	12/15	33.39%	RPS7;RPL26;RPL35A;RPS27;RPS16;RPS15;RPL7;RPS25;RPS17;RPS28;RPL14;RPL11
26	prerank	GO_Biological_Process_2023__Extracellular Matrix Organization (GO:0030198)	0.367815	2.11144	0.00380952	0.0568544	0.218	21/28	39.70%	HPSE2;TLL1;COL27A1;NPNT;ADAMTS12;COL4A5;DDR2;COL4A2;MMP26;COL5A2;TGFBR1;COL4A1;ADAMTS3;ADAMTS6;COL5A3;ADAMTS2;COL23A1;COL14A1;ADAMTS17;MMP28;THSD4
27	prerank	GO_Biological_Process_2023__Extracellular Structure Organization (GO:0043062)	0.392584	2.09882	0	0.0565023	0.237	19/24	39.70%	HPSE2;NPNT;ADAMTS12;COL4A5;COL4A2;MMP26;COL5A2;TGFBR1;COL4A1;ADAMTS3;ADAMTS6;COL5A3;TEX14;ADAMTS2;COL23A1;COL14A1;ADAMTS17;MMP28;THSD4
28	prerank	GO_Biological_Process_2023__Regulation Of Osteoblast Differentiation (GO:0045667)	0.484327	2.07172	0.00385356	0.0623348	0.278	11/15	27.95%	BMPR1B;FGFR2;NPNT;DDR2;TWIST1;YAP1;RANBP3L;REST;RUNX2;FBN2;RORB
29	prerank	GO_Biological_Process_2023__Enzyme-Linked Receptor Protein Signaling Pathway (GO:0007167)	0.417882	2.06377	0.00582524	0.0596505	0.289	15/21	32.71%	ROS1;PTPRT;EGFR;FGFR2;BDKRB2;DDR2;MERTK;FLT1;AXL;PTN;HCK;ROR1;ERBB4;FLT3;CLNK
30	prerank	GO_Biological_Process_2023__Negative Regulation Of Cell Differentiation (GO:0045596)	0.37323	2.00277	0.0136719	0.0847534	0.399	15/24	30.12%	EGFR;FOXO1;PKP2;ADAMTS12;TWIST1;SOX2;COL5A2;TGFBR1;YAP1;PPARA;ITGB3;RANBP3L;REST;RORB;ACTB
31	prerank	GO_Biological_Process_2023__Protein Phosphorylation (GO:0006468)	0.321769	1.97477	0.0056391	0.0934907	0.452	21/34	34.11%	ROS1;RELN;EGFR;BMPR1B;VRK2;ACVR1C;FGFR2;DDR2;PDK4;FLT1;TGFBR1;PRKCH;HCK;SGK1;PRKG1;ERG;MAP3K20;ERBB4;FLT3;IGFBP3;STK33
32	prerank	GO_Cellular_Component_2023__Cytoskeleton (GO:0005856)	0.258272	1.97451	0.00578035	0.0869193	0.452	45/58	53.73%	CLIC4;NDRG1;SHROOM4;HSPB1;GFAP;MYO1B;KLHL4;DDR2;ARHGAP6;FAM107A;TEC;FLT1;MSN;KANK4;AXL;MYO1E;IQGAP2;ITPKB;PDLIM5;ANK1;TUBB4A;DENND2A;DDX60;ACTB;DISC1;ALDOC;LDB3;GAPDH;ARL2;NOS1;MYO1C;ACTG1;CLU;SNTG1;TUBA1B;TUBA1C;WIPF1;VASP;FRMD3;CORIN;EDA;PARVB;CLIC5;SDCBP;NINL
33	prerank	GO_Molecular_Function_2023__Kinase Binding (GO:0019900)	0.29473	1.97445	0.00397614	0.0812241	0.453	16/39	18.53%	CDKN2A;EGFR;CAMK2N2;HSPB1;VRK2;PLCG2;CAV2;SPDYE2;TTN;MSN;RGCC;HCLS1;PTN;PTPRK;GPRC5B;UTRN
34	prerank	GO_Biological_Process_2023__Positive Regulation Of Kinase Activity (GO:0033674)	0.450549	1.96639	0.00591716	0.0792233	0.468	12/16	33.95%	ROS1;RELN;EGFR;FGFR2;DDR2;MERTK;FLT1;AXL;ROR1;ERBB4;FLT3;MMD2
35	prerank	GO_Biological_Process_2023__Cellular Response To Growth Factor Stimulus (GO:0071363)	0.383596	1.94528	0.0139165	0.0842125	0.505	15/21	36.75%	EGFR;HSPB1;BMPR1B;ACVR1C;ZFP36L1;ADAMTS12;HJV;FLT1;PDE3A;TGFBR1;SMAD9;RUNX2;LRP2;EHD1;NOS1
36	prerank	GO_Biological_Process_2023__External Encapsulating Structure Organization (GO:0045229)	0.373283	1.92765	0.00978474	0.0885644	0.538	17/22	39.70%	HPSE2;NPNT;ADAMTS12;COL4A5;COL4A2;MMP26;COL5A2;COL4A1;ADAMTS3;ADAMTS6;COL5A3;ADAMTS2;COL23A1;COL14A1;ADAMTS17;MMP28;THSD4
37	prerank	KEGG_2021_Human__Regulation of actin cytoskeleton	0.328451	1.9265	0.00766284	0.0843741	0.542	18/30	30.12%	ITGA4;ITGB5;EGFR;ITGA6;FGFR2;PDGFD;BDKRB2;DOCK1;LPAR1;MSN;SPATA13;ITGB8;IQGAP2;ITGB3;VAV1;DIAPH3;TMSB4X;ACTB
38	prerank	GO_Biological_Process_2023__Integrin-Mediated Signaling Pathway (GO:0007229)	0.41882	1.88805	0.024952	0.102301	0.606	10/16	25.16%	ITGA4;ITGB5;ITGA6;DOCK1;TEC;PTN;ITGB8;HCK;ITGB3;ITGBL1
39	prerank	KEGG_2021_Human__Pathogenic Escherichia coli infection	0.364476	1.87502	0.00978474	0.10453	0.634	18/22	46.43%	MYO1B;LPAR1;HCLS1;MYO1E;CLDN11;TUBB4A;TNFRSF10B;CLDN15;ACTB;MYO10;GAPDH;MYH14;NLRP3;MYO1C;ACTG1;TUBA1B;TUBA1C;WIPF1
40	prerank	GO_Molecular_Function_2023__Metal Ion Binding (GO:0046872)	0.285908	1.86681	0.0077821	0.104931	0.648	26/38	44.77%	SYT10;S100Z;ANXA5;ENOSF1;CDH7;ACVR1C;NCALD;DDR2;PLSCR2;EYA2;TTN;MT1X;ENPP2;MAP3K20;TUBB4A;SPOCK1;RPH3A;LRP2;IGFBP3;HPCAL1;PCP4;THBS4;CLU;RYR1;HSPE1;CDH18
41	prerank	GO_Cellular_Component_2023__Nuclear Lumen (GO:0031981)	-0.267099	-1.86279	0.0122699	0.0351155	0.635	31/45	42.96%	PRDM1;TCIM;RPS27A;RPL7A;RPS7;HMGA2;RPL26;RPL19;RPS13;RPL3;TXK;RPS3A;RPL7;RPS25;RPL18;TP53TG5;MTUS1;RPL36;RPL35;RPL11;RPL23A;RPL13;RPS14;RPS2;RPS11;RPL17;RPL34;RPL13A;RPS9;PRDM5;FILIP1
42	prerank	GO_Biological_Process_2023__Regulation Of I-kappaB kinase/NF-kappaB Signaling (GO:0043122)	0.399072	1.85342	0.0137795	0.108343	0.666	14/17	46.27%	HSPB1;WLS;PLCG2;LPAR1;GPRC5B;TNFRSF19;ROR1;TNFRSF10B;GAPDH;TRIM5;PELI2;ESR1;MAP3K14;RORA
43	prerank	KEGG_2021_Human__PI3K-Akt signaling pathway	0.263545	1.84387	0.012963	0.110105	0.683	22/43	29.50%	ITGA4;RELN;ITGB5;EGFR;ITGA6;FGFR2;PDGFD;SPP1;COL4A5;LPAR1;COL4A2;FLT1;LAMA3;ITGB8;ITGB3;SGK1;VEGFB;COL4A1;LAMA1;LAMA2;ERBB4;FLT3
44	prerank	GO_Biological_Process_2023__Transmembrane Receptor Protein Tyrosine Kinase Signaling Pathway (GO:0007169)	0.272853	1.82266	0.0115607	0.120673	0.727	22/42	29.50%	ROS1;PTPRT;EGFR;FOXO1;SULF1;FGFR2;PDGFD;BDKRB2;CAV2;DDR2;PDK4;COL4A2;MERTK;FLT1;AXL;GAB1;HCK;VEGFB;VAV1;ROR1;ERBB4;FLT3
45	prerank	GO_Molecular_Function_2023__Protein Homodimerization Activity (GO:0042803)	0.263714	1.81566	0.015625	0.119358	0.732	21/43	29.66%	TOX3;S100Z;PTPRT;ZHX2;HSPB1;FGFR2;ALDH1A3;CAV2;DDR2;TRPC6;PADI2;IKZF3;TPD52L1;B2M;SLC30A8;PTH1R;CRYAB;ERBB4;MYOM1;SLC11A1;FOXP2
46	prerank	GO_Biological_Process_2023__Negative Regulation Of Cell Population Proliferation (GO:0008285)	0.291726	1.80202	0.00553506	0.123996	0.756	20/34	33.85%	CDKN2A;ALDH1A2;BMPR1B;ACVR1C;ST18;HSPA1B;SOX2;BTG3;RGCC;PTPRK;RPS6KA2;CDKN1C;B2M;IGFBP5;REST;CLMN;ERBB4;APOD;MCC;IGFBP3
47	prerank	KEGG_2021_Human__Cell adhesion molecules	0.40906	1.79329	0.0273973	0.125319	0.767	10/15	29.97%	ITGA4;MAG;ITGA6;HLA-B;VCAN;ITGB8;CD22;NLGN4Y;CLDN11;CLDN15
48	prerank	GO_Cellular_Component_2023__Nucleolus (GO:0005730)	-0.258986	-1.78993	0.0143149	0.049853	0.75	30/44	42.96%	PRDM1;TCIM;RPS27A;RPL7A;RPS7;RPL26;RPL19;RPS13;RPL3;TXK;RPS3A;RPL7;RPS25;RPL18;TP53TG5;MTUS1;RPL36;RPL35;RPL11;RPL23A;RPL13;RPS14;RPS2;RPS11;RPL17;RPL34;RPL13A;RPS9;PRDM5;FILIP1
49	prerank	GO_Cellular_Component_2023__Secretory Granule Membrane (GO:0030667)	0.300106	1.78219	0.0205761	0.127477	0.781	30/31	67.13%	CD9;ATP8B4;SGCG;C5AR1;HLA-B;MGAM;ITPR2;IQGAP2;ITGB3;HVCN1;TMEM63A;SLC30A8;SLC11A1;ATP6V0C;PHACTR2;PLD1;SVIP;CLU;LHFPL2;ABCC4;SLC44A2;SLC2A3;RAB37;RAB31;NDUFC2;CD63;DYNLL1;LAMTOR1;VAMP2;SPARC
50	prerank	GO_Biological_Process_2023__Cell-Matrix Adhesion (GO:0007160)	0.387627	1.77759	0.0294118	0.127205	0.792	10/17	25.16%	ITGA4;ITGB5;ITGA6;NPNT;ADAMTS12;PTPRK;ITGB8;CD96;ITGB3;ITGBL1
51	prerank	GO_Cellular_Component_2023__Endoplasmic Reticulum Lumen (GO:0005788)	0.27899	1.77514	0.00954198	0.124929	0.798	17/37	22.46%	LIPC;COL27A1;PDGFD;SPP1;MFGE8;COL4A5;ADAMTSL1;COL4A2;SGCG;EBI3;VCAN;COL5A2;CST3;SELENOM;COL4A1;B2M;IGFBP5
52	prerank	GO_Cellular_Component_2023__Vesicle (GO:0031982)	0.303716	1.76096	0.027451	0.130159	0.809	19/29	38.66%	CD9;EGFR;MYO1B;MFGE8;PLCG2;DDR2;HSPA1B;MSN;GRIA4;MYO1E;CST3;SLC24A4;UBB;PEG10;ACTB;CD81;GAPDH;NOS1;MYO1C
53	prerank	GO_Cellular_Component_2023__Cell-Cell Junction (GO:0005911)	0.274232	1.75025	0.0116279	0.133491	0.818	18/37	27.59%	CLIC4;PARD3;NDRG1;SHROOM4;OPALIN;CDH7;PKP2;HEPACAM;MSN;PTPRK;MYO1E;GAB1;ITGB3;PARD3B;FRMD4B;PDLIM3;PDLIM5;CLDN11
54	prerank	GO_Cellular_Component_2023__Polymeric Cytoskeletal Fiber (GO:0099513)	0.327909	1.74107	0.024	0.136143	0.834	18/23	48.91%	NDRG1;SHROOM4;GFAP;MYO1B;PKP2;TPPP3;ARHGAP6;HCK;TUBB4A;DIAPH3;KIF13A;DISC1;RADIL;ACTG1;TUBA1B;TUBA1C;WIPF1;PLS3
55	prerank	GO_Cellular_Component_2023__Cytoplasmic Vesicle Membrane (GO:0030659)	0.266549	1.73648	0.0328542	0.135407	0.841	20/39	29.92%	CD9;EGFR;WLS;MYO1B;NOSTRIN;MSR1;SGCG;C5AR1;HLA-B;ITPR2;GRIA4;IQGAP2;PSENEN;CNGB1;HVCN1;ANTXR2;SLC30A8;UBB;FLT3;KIF13A
56	prerank	GO_Biological_Process_2023__Regulation Of Cell Migration (GO:0030334)	0.23687	1.735	0.020794	0.132971	0.842	22/52	24.43%	SEMA3C;CLIC4;PTPRT;RELN;EGFR;SULF1;ITGA6;PDGFD;TWIST1;FAM107A;FLT1;PRR5L;PTPRK;SPATA13;DOCK10;TGFBR1;GCNT2;SGK1;ENPP2;IGFBP5;SH3RF2;DPYSL3
57	prerank	GO_Molecular_Function_2023__RNA Binding (GO:0003723)	-0.182398	-1.73373	0.0210526	0.0645965	0.837	53/100	37.42%	FAU;LGALS1;RPS27A;RPL36AL;RPL8;TNS1;RPS21;RPS23;RPS18;RPL7A;RPL29;RPS7;RPL18A;RPL26;RPL19;HSPA1A;RPS4X;RPL35A;RPS27;RPS13;RPL3;RPS16;RPS15;RPL10;RPL15;RPS3A;PEBP1;RPL7;RPS25;RPL18;RPS26;RPL38;RPL10A;RPS17;BTF3;RPS28;RPL32;RPL36;RPL35;EIF1B;RPL14;RPS15A;RPL11;RPL23A;RPL13;RPS8;RPL24;RPS14;RPLP0;RPS2;RPS11;RPL17;RPL34
58	prerank	GO_Biological_Process_2023__Cellular Response To Cytokine Stimulus (GO:0071345)	0.323316	1.71301	0.0233546	0.144773	0.88	12/23	24.43%	PTPRT;NPNT;ZFP36L1;ADAMTS12;DOCK8;EBI3;MT1X;HCLS1;AXL;MT2A;HCK;DPYSL3
59	prerank	KEGG_2021_Human__Proteoglycans in cancer	0.298736	1.70376	0.0303644	0.147792	0.891	19/27	41.61%	HPSE2;ITGB5;EGFR;PLCG2;CAV2;TWIST1;MSN;HCLS1;ITPR2;GAB1;ITGB3;VAV1;ANK1;ERBB4;ACTB;PLCE1;ACTG1;FGFR1;ESR1
60	prerank	GO_Cellular_Component_2023__Intracellular Membrane-Bounded Organelle (GO:0043231)	0.128059	1.66332	0.0136452	0.179678	0.931	260/293	76.14%	CDKN2A;TOX3;NDRG1;SHROOM4;ZHX2;EGFR;CYP39A1;PLCH1;FOXO1;HSPB1;ADAMTSL3;VRK2;CUX2;ST18;PKP2;FGFR2;ZFHX4;ZFP36L1;BDKRB2;PLCG2;NFIA;GLUL;PLSCR2;HSPA1B;TWIST1;SOX2;EYA2;FAM107A;MAML3;GOLIM4;BTG3;ABCA8;MSN;IKZF3;MT1X;SPOCD1;RGCC;ZFY;HCLS1;AXL;PTPRK;GPRC5B;DOCK10;MT2A;RPS6KA2;CDKN1C;UNC13D;TGFBR1;SLC16A10;HSPA8;KDM5D;YAP1;HCK;PPARA;GRIK1;ITGB3;MGST2;SGK1;ITPKB;TMEM63A;SMAD9;ZC3HAV1;ERG;SH3RF2;REST;SLC2…
61	prerank	GO_Biological_Process_2023__Regulation Of Phosphatidylinositol 3-Kinase Signaling (GO:0014066)	0.381485	1.64901	0.0487805	0.189241	0.942	10/15	32.14%	EGFR;PDGFD;DDR2;TWIST1;FLT1;HCLS1;NEDD4;ROR1;FLT3;SEMA3E
62	prerank	KEGG_2021_Human__Endocytosis	0.346759	1.64423	0.0383877	0.189172	0.945	9/19	19.82%	PARD3;EGFR;FGFR2;CAV2;HSPA1B;HLA-B;TGFBR1;HSPA8;PSD4
63	prerank	GO_Biological_Process_2023__Positive Regulation Of Cell Migration (GO:0030335)	0.27426	1.64251	0.0448598	0.186266	0.945	19/33	33.64%	SEMA3C;EGFR;ITGA6;PDGFD;DOCK1;PLCG2;DDR2;TWIST1;FAM107A;FLT1;GAB1;TGFBR1;GCNT2;ENPP2;SH3RF2;DOCK5;SEMA3A;SEMA3E;CEMIP
64	prerank	GO_Biological_Process_2023__Protein Autophosphorylation (GO:0046777)	0.360971	1.63945	0.045283	0.184466	0.947	12/16	40.99%	EGFR;VRK2;FGFR2;DDR2;FLT1;HCK;MAP3K20;ERBB4;FLT3;STK33;FGFR1;PRKD2
65	prerank	GO_Molecular_Function_2023__Calcium Ion Binding (GO:0005509)	0.292003	1.62117	0.040856	0.196203	0.954	19/27	44.77%	SYT10;S100Z;ANXA5;CDH7;NCALD;DDR2;PLSCR2;TTN;ENPP2;TUBB4A;SPOCK1;RPH3A;LRP2;HPCAL1;PCP4;THBS4;CLU;RYR1;CDH18
66	prerank	GO_Molecular_Function_2023__Receptor Ligand Activity (GO:0048018)	-0.300475	-1.60077	0.0483871	0.1225	0.964	12/24	24.12%	BMP6;VGF;IL7;EGF;SEMA5A;FGF1;SEMA6D;BDNF;TAFA2;HSPA1A;CCL5;CCK
67	prerank	GO_Cellular_Component_2023__Tertiary Granule (GO:0070820)	0.348902	1.58305	0.0510204	0.231245	0.977	13/17	43.94%	ATP8B4;MGAM;CST3;TMEM63A;B2M;TIMP2;SLC11A1;ALDOC;ATP6V0C;PLD1;SVIP;CLU;CTSD
68	prerank	GO_Biological_Process_2023__Nervous System Development (GO:0007399)	0.227164	1.5797	0.0463822	0.229719	0.981	17/44	21.12%	ALDH1A2;MAL;ADGRG6;RELN;EGFR;ACVR1C;PMP22;UGT8;MOG;LPAR1;TRPC5;MERTK;AXL;PTN;TGFBR1;GRIK1;ST8SIA4
69	prerank	GO_Cellular_Component_2023__Nucleus (GO:0005634)	0.127922	1.57427	0.03	0.230289	0.984	241/248	85.25%	CDKN2A;TOX3;NDRG1;ZHX2;EGFR;FOXO1;HSPB1;VRK2;CUX2;ST18;PKP2;FGFR2;ZFHX4;ZFP36L1;NFIA;GLUL;HSPA1B;TWIST1;SOX2;EYA2;FAM107A;MAML3;BTG3;MSN;IKZF3;MT1X;SPOCD1;RGCC;ZFY;HCLS1;DOCK10;MT2A;RPS6KA2;CDKN1C;TGFBR1;HSPA8;KDM5D;YAP1;PPARA;ITGB3;SGK1;ITPKB;SMAD9;ZC3HAV1;ERG;SH3RF2;REST;SLC2A14;PTH1R;ZNF608;TSHZ2;TMEM98;CECR2;NEDD4;ZNF423;RUNX2;UBB;ZNF536;CRYAB;RORB;TUBB4A;DIAPH3;ERBB4;USP9Y;TC2N;FOXP2;TMSB4X;…
70	prerank	GO_Biological_Process_2023__Positive Regulation Of Transferase Activity (GO:0051347)	0.33756	1.57363	0.0578035	0.226113	0.984	11/18	33.18%	ROS1;EGFR;FGFR2;DDR2;MERTK;FLT1;AXL;ROR1;ERBB4;FLT3;SERINC5
71	prerank	GO_Biological_Process_2023__Negative Regulation Of Nucleic Acid-Templated Transcription (GO:1903507)	0.297997	1.57084	0.0498008	0.224115	0.986	13/24	29.66%	CDKN2A;ZHX2;FOXO1;TWIST1;PTPRK;CDKN1C;HSPA8;REST;ZNF423;RUNX2;CRYAB;RORB;FOXP2
72	prerank	GO_Biological_Process_2023__Regulation Of MAPK Cascade (GO:0043408)	0.275155	1.55619	0.0389864	0.234576	0.989	9/26	13.46%	ROS1;EGFR;VRK2;FGFR2;PLCG2;CAV2;LPAR1;SOX2;FLT1
73	prerank	GO_Cellular_Component_2023__Actin Cytoskeleton (GO:0015629)	0.248173	1.55598	0.0682261	0.230268	0.989	29/35	57.76%	CLIC4;SHROOM4;MYO1B;DDR2;ARHGAP6;FAM107A;FLT1;AXL;MYO1E;IQGAP2;HCK;PLEKHH2;PDLIM5;DIAPH3;DENND2A;ACTB;MYO1C;ACTG1;WIPF1;SH3PXD2B;VASP;PLS3;CORIN;PARVB;CLIC5;NEURL1B;PLS1;FILIP1;KLHL14
74	prerank	GO_Molecular_Function_2023__Protein Kinase Binding (GO:0019901)	0.213642	1.54363	0.0584795	0.238459	0.994	15/47	16.25%	CDKN2A;CAMK2N2;HSPB1;VRK2;PKP2;PLCG2;CAV2;SPDYE2;TTN;MSN;RGCC;HCLS1;PTN;PTPRK;GPRC5B
75	prerank	GO_Cellular_Component_2023__Endocytic Vesicle (GO:0030139)	0.269672	1.52887	0.0564663	0.250026	0.994	10/26	17.96%	CD9;ITGB5;WLS;NOSTRIN;MSR1;LPAR1;GOLIM4;HCLS1;GRIA4;MYO1E
76	prerank	GO_Biological_Process_2023__Regulation Of Neuron Projection Development (GO:0010975)	0.314714	1.51728	0.0622642	0.257712	0.994	12/19	33.33%	RELN;MAG;ITGA6;LPAR1;DDR2;PTN;DPYSL3;PDLIM5;ROR1;SPOCK1;SEMA3A;DCC
77	prerank	KEGG_2021_Human__Amyotrophic lateral sclerosis	-0.250198	-1.49152	0.0783133	0.196043	0.992	30/31	71.79%	TUBB2A;UQCR10;GABARAP;NDUFB10;GABARAPL2;GRIN2D;ATP5F1E;ATP5PF;NDUFS5;TUBA1A;NDUFB9;ATP5F1D;SLC1A2;HSPA5;NDUFC2;BID;BCL2L1;NDUFS7;NDUFA3;NDUFA13;TUBA1C;TUBA1B;COX6B1;ACTG1;NOS1;CYC1;NDUFB7;ACTB;ERBB4;TUBB4A
78	prerank	KEGG_2021_Human__Hypertrophic cardiomyopathy	0.325618	1.47314	0.0866935	0.301208	0.997	10/17	30.12%	ITGA4;ITGB5;ITGA6;SGCG;TTN;ITGB8;ITGB3;LAMA1;LAMA2;ACTB
79	prerank	KEGG_2021_Human__Dilated cardiomyopathy	0.325618	1.47314	0.0866935	0.301208	0.997	10/17	30.12%	ITGA4;ITGB5;ITGA6;SGCG;TTN;ITGB8;ITGB3;LAMA1;LAMA2;ACTB
80	prerank	GO_Biological_Process_2023__Central Nervous System Development (GO:0007417)	0.269977	1.45987	0.0982987	0.312851	0.998	13/23	32.61%	MAL;RELN;SHROOM4;UGT8;MOG;GRIK1;COL4A1;PBX3;IL1RAPL2;SPOCK1;AFF2;APOD;SNTG2
81	prerank	GO_Biological_Process_2023__Positive Regulation Of Wnt Signaling Pathway (GO:0030177)	0.311316	1.44909	0.0789474	0.321573	0.998	7/17	16.25%	EGFR;SULF1;WLS;FGFR2;GPC5;RSPO2;GPRC5B
82	prerank	GO_Biological_Process_2023__Phosphorylation (GO:0016310)	0.260002	1.43559	0.108527	0.335003	1	12/27	24.33%	ROS1;BMPR1B;VRK2;ACVR1C;PDK4;TGFBR1;PRKCH;HCK;SGK1;PRKG1;ERG;MAP3K20
83	prerank	GO_Biological_Process_2023__Negative Regulation Of Apoptotic Process (GO:0043066)	0.201099	1.43212	0.0992509	0.334068	1	17/49	20.34%	TOX3;MTRNR2L8;ANXA5;MTRNR2L12;EGFR;FOXO1;HSPB1;MAG;TNFAIP8;PDK4;HSPA1B;MERTK;HCLS1;AXL;YAP1;PRKCH;HCK
84	prerank	GO_Biological_Process_2023__Regulation Of Angiogenesis (GO:0045765)	0.272113	1.43074	0.100539	0.330571	1	10/23	21.64%	HSPB1;SULF1;GLUL;TWIST1;COL4A2;FLT1;RGCC;ITGB8;GAB1;VEGFB
85	prerank	GO_Cellular_Component_2023__Intracellular Organelle Lumen (GO:0070013)	0.173313	1.42729	0.0896947	0.329377	1	34/70	35.97%	LIPC;EGFR;GPC5;COL27A1;PDGFD;SPP1;MFGE8;COL4A5;ADAMTSL1;PDK4;HSPA1B;COL4A2;SGCG;GOLIM4;EBI3;VCAN;COL5A2;CST3;HSPA8;SELENOM;COL4A1;B2M;IGFBP5;COL5A3;TIMP2;ERBB4;DERA;LTBP1;ALDOC;IGFBP3;COL23A1;PCSK5;ARL2;COL14A1
86	prerank	GO_Cellular_Component_2023__Adherens Junction (GO:0005912)	0.267247	1.42091	0.0942029	0.332291	1	11/23	26.55%	PARD3;NDRG1;SHROOM4;CDH7;PKP2;MSN;MYO1E;PARD3B;FRMD4B;PDLIM3;PDLIM5
87	prerank	KEGG_2021_Human__Pathways in cancer	0.201044	1.41394	0.0949721	0.336909	1	18/45	26.86%	CDKN2A;EGFR;FOXO1;ITGA6;FGFR2;BDKRB2;PLCG2;COL4A5;LPAR1;COL4A2;LAMA3;TGFBR1;MGST2;VEGFB;COL4A1;LAMA1;LAMA2;IL15
88	prerank	GO_Molecular_Function_2023__Protein Serine/Threonine Kinase Activity (GO:0004674)	0.283357	1.39546	0.121457	0.357559	1	10/21	24.33%	EGFR;BMPR1B;VRK2;ACVR1C;TTN;RPS6KA2;TGFBR1;PRKCH;SGK1;MAP3K20
89	prerank	GO_Cellular_Component_2023__Endosome Membrane (GO:0010008)	0.240099	1.38183	0.121272	0.373042	1	16/29	36.13%	NDRG1;EGFR;WLS;MYO1B;ATP13A5;HLA-B;PSENEN;ATP10B;B2M;ANTXR2;UBB;FLT3;SLC11A1;KIF13A;EHD1;ATP6V0C
90	prerank	GO_Biological_Process_2023__Regulation Of Intracellular Signal Transduction (GO:1902531)	0.226302	1.35793	0.11976	0.407181	1	12/31	21.01%	ROS1;EGFR;HSPB1;VRK2;PLCG2;DOCK8;ARHGAP6;PLEKHG1;PREX2;SPATA13;SGK1;STARD13
91	prerank	GO_Biological_Process_2023__Positive Regulation Of Multicellular Organismal Process (GO:0051240)	0.229108	1.35147	0.136986	0.412531	1	16/30	34.58%	BMPR1B;SPP1;TWIST1;RGCC;PTN;TGFBR1;EBF2;PRKCH;GCNT2;REST;IL15;SLC11A1;ACTB;GAPDH;DIO2;SCD
92	prerank	KEGG_2021_Human__Neuroactive ligand-receptor interaction	-0.238313	-1.35074	0.141079	0.344234	1	13/27	27.85%	RXFP2;CALCRL;HTR2C;GABRG1;DRD3;HTR7;TSHR;GHR;CHRM2;CCK;GRIN2D;GPR156;HRH1
93	prerank	GO_Molecular_Function_2023__Small GTPase Binding (GO:0031267)	0.300844	1.34187	0.129094	0.421725	1	10/15	39.13%	NDRG1;DOCK1;PLEKHG1;UNC13D;IQGAP2;DOCK5;EHD1;PLCE1;MYO1C;RILPL2
94	prerank	GO_Molecular_Function_2023__Zinc Ion Binding (GO:0008270)	0.278863	1.33726	0.150097	0.423582	1	10/18	30.85%	TRHDE;MT1X;MT2A;DPF3;ENPP2;SLC30A8;ADAMTS3;TIMP2;RPH3A;ENPEP
95	prerank	GO_Biological_Process_2023__Cellular Response To Oxygen-Containing Compound (GO:1901701)	0.211081	1.33645	0.137652	0.418877	1	11/36	15.73%	SYT10;CLIC4;EGFR;FOXO1;ZFP36L1;PLCG2;PDK4;AXL;KCNC2;PDE3A;PTPRK
96	prerank	KEGG_2021_Human__cAMP signaling pathway	-0.26732	-1.33148	0.153696	0.358249	1	10/19	29.04%	VAV3;HHIP;TSHR;BDNF;PDE10A;VAV2;CFTR;CHRM2;GRIN2D;CREB5
97	prerank	GO_Molecular_Function_2023__DNA Binding (GO:0003677)	0.191823	1.32284	0.166016	0.434206	1	42/43	78.57%	TOX3;EGFR;FOXO1;CUX2;SOX2;IKZF3;ZFY;PPARA;UTY;ERG;TSHZ2;ZNF423;DDX60;FOXP2;NLRP1;MMS22L;NLRP3;POU3F3;TP63;TIPIN;NR4A1;RORA;RFX2;SBNO2;RXRA;CBFB;MCM9;DDB2;ESR2;SREBF1;PRDM5;NR4A3;RARB;MYRFL;SOX6;CHCHD2;RPL7;NFATC2;RPS15;TCF7L1;RPS27;HMGA2
98	prerank	GO_Biological_Process_2023__Circulatory System Development (GO:0072359)	0.305701	1.32119	0.155642	0.430689	1	10/15	38.20%	PKP2;TGFBR1;UTY;PDLIM3;PDLIM5;ERBB4;LDB3;NXN;PCSK5;PLCE1
99	prerank	GO_Cellular_Component_2023__Intracellular Non-Membrane-Bounded Organelle (GO:0043232)	0.146374	1.31492	0.151329	0.434723	1	81/83	83.07%	HSPB1;TEC;MSN;RGCC;ADARB2;KANK4;ZFY;GPRC5B;CDC14A;MYO1E;ITPKB;PLIN2;NEDD4;PLIN5;CLDN11;ANK1;ACTB;NLRP1;ALDOC;MYO10;LDB3;GAPDH;SCD;EHD1;ARL2;NOS1;RPS5;DHRS3;ACTG1;CLU;SNTG1;ABCC4;RORA;SH3PXD2B;FRMD3;EDA;RGS12;SDCBP;NOL8;SHLD1;FILIP1;PRDM5;RPS9;RPL13A;RPL34;RPL17;RPS11;RPS2;RPS14;RPL13;DYNLL1;ANKFN1;RPL23A;RPL11;KANK1;RPL35;RPL36;MTUS1;TP53TG5;RPS17;RPL18;RPS25;RPL7;RPS3A;RPL15;TXK;NEDD9;RPL3;RPS13…
100	prerank	GO_Biological_Process_2023__Positive Regulation Of MAPK Cascade (GO:0043410)	0.184284	1.30741	0.166008	0.441931	1	26/43	43.06%	EGFR;FGFR2;NPNT;PDGFD;PLCG2;CAV2;LPAR1;DDR2;SOX2;FLT1;C5AR1;TPD52L1;TGFBR1;GCNT2;ROR1;ERBB4;FLT3;CD81;TRIM5;PELI2;PLCE1;FGFR1;PRKD2;PTPN22;PRXL2C;SEMA4C
101	prerank	GO_Cellular_Component_2023__Collagen-Containing Extracellular Matrix (GO:0062023)	0.180635	1.30694	0.148438	0.437018	1	27/46	41.41%	ANXA5;SULF1;FGFR2;COL27A1;NPNT;MFGE8;COL4A5;COL4A2;VCAN;LAMA3;COL5A2;COL4A1;ADAMTS3;LAMA1;COL5A3;LAMA2;FBN2;TIMP2;LTBP1;COL23A1;COL14A1;MMP28;THSD4;FGFR1;THBS4;CLU;ABI3BP
102	prerank	KEGG_2021_Human__Pathways of neurodegeneration	-0.192428	-1.30355	0.144289	0.384815	1	39/41	75.62%	TRPC3;SNCAIP;NOX4;BDNF;RPS27A;TUBB2A;UQCR10;GABARAP;NDUFB10;GABARAPL2;GRIN2D;ATP5F1E;ATP5PF;NDUFS5;TUBA1A;WNT6;UBA52;CHRNA7;NDUFB9;ATP5F1D;HSPA5;NDUFC2;BID;BCL2L1;NDUFS7;NDUFA3;NDUFA13;DKK2;TUBA1C;TUBA1B;RYR1;COX6B1;NOS1;UBC;CYC1;NDUFB7;TUBB4A;UBB;COX6A1
103	prerank	GO_Cellular_Component_2023__Mitochondrial Inner Membrane (GO:0005743)	-0.256394	-1.30242	0.162978	0.359749	1	20/21	69.15%	UQCR10;NDUFB10;ATP5F1E;ATP5PF;NDUFS5;ATP5ME;NDUFB9;ATP5F1D;EFHD1;NDUFC2;SLC8B1;GPD2;SLC25A20;NDUFA3;NDUFA13;CLU;COX6B1;CYC1;NDUFB7;SLC25A21
104	prerank	GO_Cellular_Component_2023__Organelle Inner Membrane (GO:0019866)	-0.256394	-1.30242	0.162978	0.359749	1	20/21	69.15%	UQCR10;NDUFB10;ATP5F1E;ATP5PF;NDUFS5;ATP5ME;NDUFB9;ATP5F1D;EFHD1;NDUFC2;SLC8B1;GPD2;SLC25A20;NDUFA3;NDUFA13;CLU;COX6B1;CYC1;NDUFB7;SLC25A21
105	prerank	KEGG_2021_Human__Axon guidance	0.257009	1.30163	0.166667	0.440426	1	7/21	13.15%	SEMA3C;PARD3;BMPR1B;PLCG2;TRPC6;TRPC5;UNC5D
106	prerank	GO_Biological_Process_2023__Positive Regulation Of Intracellular Signal Transduction (GO:1902533)	0.162389	1.29823	0.161654	0.440745	1	33/61	40.99%	RELN;EGFR;WLS;FGFR2;PDGFD;PLCG2;CAV2;LPAR1;DDR2;SOX2;FLT1;HCLS1;AXL;GPRC5B;TGFBR1;GCNT2;TNFRSF19;NEDD4;ROR1;TNFRSF10B;FLT3;LRP2;CD81;SEMA3E;GAPDH;TRIM5;PELI2;NLRP3;PLCE1;MYO1C;IQCJ-SCHIP1;FGFR1;PRKD2
107	prerank	KEGG_2021_Human__Arrhythmogenic right ventricular cardiomyopathy	0.267217	1.27039	0.191446	0.482036	1	10/19	30.12%	ITGA4;ITGB5;ITGA6;PKP2;SGCG;ITGB8;ITGB3;LAMA1;LAMA2;ACTB
108	prerank	GO_Biological_Process_2023__Positive Regulation Of DNA-binding Transcription Factor Activity (GO:0051091)	0.238626	1.26843	0.165399	0.478956	1	14/23	41.61%	RELN;PLCG2;DDR2;HSPA1B;RGCC;HCLS1;PRKCH;ROR1;IL1RAP;TRIM5;NLRP3;PRKD2;CLU;ESR1
109	prerank	GO_Cellular_Component_2023__Mitochondrial Membrane (GO:0031966)	-0.203031	-1.2623	0.184314	0.403751	1	31/32	75.62%	RPS27A;UQCR10;NDUFB10;CPT1A;ATP5F1E;ATP5PF;NDUFS5;UBA52;ATP5ME;FIS1;NDUFB9;ATP5F1D;EFHD1;NDUFC2;NAT8L;SLC8B1;BID;BCL2L1;GPD2;SLC44A2;SLC25A20;ACACB;NDUFA3;NDUFA13;CLU;COX6B1;CYC1;NDUFB7;SLC25A21;UBB;COX6A1
110	prerank	GO_Biological_Process_2023__Monoatomic Cation Transmembrane Transport (GO:0098655)	0.212558	1.25446	0.189824	0.49856	1	16/32	30.38%	KCNH8;KCNK13;TRPC6;SLC1A3;SLC24A3;TRPC5;KCNC2;CNGB1;SLC6A1;HVCN1;SLC30A8;SLC24A4;ASIC4;SCN9A;SLC11A1;KCNN3
111	prerank	GO_Biological_Process_2023__Regulation Of Programmed Cell Death (GO:0043067)	0.252142	1.2482	0.192623	0.502919	1	14/20	47.77%	TOX3;IKZF3;SGK1;REST;MAP3K20;CRYAB;TNFRSF10B;FLT3;ACTB;PRDX2;CLU;KANK2;ACER2;HSP90AA1
112	prerank	GO_Biological_Process_2023__Regulation Of DNA-templated Transcription (GO:0006355)	0.131561	1.24724	0.179537	0.498621	1	39/103	30.12%	CDKN2A;TOX3;HIF3A;ZHX2;EGFR;FOXO1;ZFHX4;SPP1;NFIA;TWIST1;SOX2;IKZF3;ZFY;HCLS1;MGAM;PTPRK;CDKN1C;TGFBR1;ZNF98;HSPA8;EBF2;YAP1;DPF3;PPARA;SMAD9;PBX3;ERG;REST;ZNF608;TSHZ2;TMEM98;ZNF423;RUNX2;ZNF536;CRYAB;RORB;ERBB4;FOXP2;ACTB
113	prerank	GO_Biological_Process_2023__Response To Lipid (GO:0033993)	0.281792	1.24072	0.224852	0.504153	1	11/15	45.81%	ALDH1A2;FOXO1;SPP1;PLCG2;SLC11A1;SCD;NOS1;ESR1;PTPN22;EHHADH;ACER2
114	prerank	GO_Biological_Process_2023__Protein Localization (GO:0008104)	0.254462	1.24022	0.20082	0.498994	1	11/20	35.20%	MAL;PARD3;EGFR;WLS;PTPRK;PARD3B;KIF13A;ACTB;SNX31;CD81;EHD1
115	prerank	GO_Cellular_Component_2023__Focal Adhesion (GO:0005925)	0.144568	1.23803	0.197581	0.491517	1	74/77	81.57%	ITGA4;ANXA5;CD9;SHROOM4;ITGB5;EGFR;HSPB1;ITGA6;CAV2;DDR2;HSPA1B;FAM107A;FLT1;MSN;ITGB8;SORBS3;HSPA8;HCK;ITGB3;B2M;ITGBL1;TMEM98;TNS3;ACTB;ARHGAP24;CD81;ARL2;LIMD1;ATP6V0C;RPS5;ACTG1;FBLIM1;SLC9A3R2;ASAP3;VASP;PPIB;PARVB;PACSIN2;RPS9;RPL13A;HSPA5;RPL17;RPS11;ARPC1B;RPLP2;PROCR;RPS2;RPLP0;RPS14;RPS8;DYNLL1;RPS17;RPL10A;RPL38;RPL18;RPL7;RPS3A;RPS15;NEDD9;RPS16;RPL3;RPS13;RPLP1;RPS4X;HSPA1A;RPL19;RPS…
116	prerank	GO_Cellular_Component_2023__Cell-Substrate Junction (GO:0030055)	0.144568	1.23803	0.197581	0.491517	1	74/77	81.57%	ITGA4;ANXA5;CD9;SHROOM4;ITGB5;EGFR;HSPB1;ITGA6;CAV2;DDR2;HSPA1B;FAM107A;FLT1;MSN;ITGB8;SORBS3;HSPA8;HCK;ITGB3;B2M;ITGBL1;TMEM98;TNS3;ACTB;ARHGAP24;CD81;ARL2;LIMD1;ATP6V0C;RPS5;ACTG1;FBLIM1;SLC9A3R2;ASAP3;VASP;PPIB;PARVB;PACSIN2;RPS9;RPL13A;HSPA5;RPL17;RPS11;ARPC1B;RPLP2;PROCR;RPS2;RPLP0;RPS14;RPS8;DYNLL1;RPS17;RPL10A;RPL38;RPL18;RPL7;RPS3A;RPS15;NEDD9;RPS16;RPL3;RPS13;RPLP1;RPS4X;HSPA1A;RPL19;RPS…
117	prerank	GO_Cellular_Component_2023__Microtubule Cytoskeleton (GO:0015630)	0.248503	1.23633	0.215139	0.488948	1	13/20	43.17%	CLIC4;NDRG1;KLHL4;TPPP3;KANK4;TUBB4A;KIF13A;DISC1;GAPDH;ARL2;RADIL;TUBA1B;TUBA1C
118	prerank	GO_Molecular_Function_2023__GTPase Binding (GO:0051020)	0.251013	1.22241	0.222004	0.508386	1	11/18	39.13%	NDRG1;DOCK1;PLEKHG1;UNC13D;IQGAP2;DOCK5;EHD1;RADIL;PLCE1;MYO1C;RILPL2
119	prerank	GO_Biological_Process_2023__Inorganic Cation Transmembrane Transport (GO:0098662)	0.21201	1.22161	0.209677	0.504295	1	15/30	30.38%	KCNH8;KCNK13;TRPC6;SLC1A3;SLC24A3;TRPC5;KCNC2;SLC6A1;HVCN1;SLC30A8;SLC24A4;ASIC4;SCN9A;SLC11A1;KCNN3
120	prerank	KEGG_2021_Human__Oxidative phosphorylation	-0.258192	-1.21555	0.214145	0.463358	1	18/19	68.53%	UQCR10;NDUFB10;ATP5F1E;ATP6AP1;ATP5PF;NDUFS5;ATP5ME;ATP6V0B;NDUFB9;ATP5F1D;NDUFC2;NDUFS7;NDUFA3;NDUFA13;COX6B1;ATP6V0C;CYC1;NDUFB7
121	prerank	GO_Biological_Process_2023__Positive Regulation Of Phosphorylation (GO:0042327)	0.200457	1.21409	0.23062	0.512929	1	14/32	29.50%	ROS1;RELN;EGFR;ITGA6;FGFR2;DDR2;MERTK;FLT1;AXL;ITGB3;VEGFB;ROR1;ERBB4;FLT3
122	prerank	GO_Biological_Process_2023__Positive Regulation Of Signal Transduction (GO:0009967)	0.179768	1.20709	0.245841	0.519478	1	17/41	27.90%	RELN;SULF1;CUX2;WLS;FGFR2;CAV2;AXL;RSPO2;CCBE1;TPD52L1;TGFBR1;YAP1;ITGB3;ADAMTS3;LAMA1;LAMA2;EVC
123	prerank	GO_Biological_Process_2023__Positive Regulation Of Transcription By RNA Polymerase II (GO:0045944)	0.149956	1.20344	0.241509	0.521429	1	20/62	23.08%	TOX3;EGFR;FOXO1;BMPR1B;ST18;ITGA6;FGFR2;NFIA;HJV;TWIST1;SOX2;MAML3;RGCC;ZFY;HCLS1;YAP1;PPARA;SMAD9;MACC1;ERG
124	prerank	GO_Biological_Process_2023__Negative Regulation Of Cell Motility (GO:2000146)	0.270116	1.20008	0.229412	0.521863	1	4/16	4.76%	CLIC4;PTPRT;SPOCK3;SULF1
125	prerank	GO_Cellular_Component_2023__Endocytic Vesicle Membrane (GO:0030666)	0.222659	1.19861	0.229645	0.519226	1	12/24	31.42%	CD9;EGFR;WLS;NOSTRIN;MSR1;HLA-B;GRIA4;HVCN1;B2M;UBB;SLC11A1;LRP2
126	prerank	KEGG_2021_Human__Parkinson disease	-0.207221	-1.19444	0.234086	0.48258	1	28/29	75.62%	SNCAIP;RPS27A;TUBB2A;UQCR10;NDUFB10;GNAL;ATP5F1E;ATP5PF;NDUFS5;TUBA1A;UBA52;NDUFB9;ATP5F1D;HSPA5;NDUFC2;BCL2L1;NDUFS7;NDUFA3;NDUFA13;TUBA1C;TUBA1B;COX6B1;UBC;CYC1;NDUFB7;TUBB4A;UBB;COX6A1
127	prerank	GO_Biological_Process_2023__Positive Regulation Of Cysteine-Type Endopeptidase Activity Involved In Apoptotic Process (GO:0043280)	0.269536	1.19005	0.259714	0.529119	1	14/15	65.73%	ACVR1C;ST18;REST;NLRP1;NLRP3;HSPE1;CTSD;NDUFA13;RACK1;EGLN3;BID;FIS1;ROBO1;DYNLL1
128	prerank	GO_Molecular_Function_2023__mRNA Binding (GO:0003729)	-0.243091	-1.18937	0.246063	0.476561	1	12/18	41.67%	RPS7;RPL26;RPS13;RPS3A;RPL7;RPS26;RPL35;RPL24;RPS14;RPS2;RPL13A;SRBD1
129	prerank	KEGG_2021_Human__Herpes simplex virus 1 infection	0.263778	1.18311	0.259259	0.536055	1	15/17	60.14%	HLA-B;ZNF98;ITGB3;B2M;ZNF600;ZNF765;ZNF480;ZNF100;PILRA;ZNF124;BCL2L1;ZNF627;BID;ZNF267;SRSF2
130	prerank	GO_Biological_Process_2023__Regulation Of Cell Growth (GO:0001558)	0.230487	1.17805	0.256461	0.539715	1	23/23	77.23%	CDKN2A;ROS1;EGFR;HSPA1B;FAM107A;TGFBR1;YAP1;SGK1;SPOCK1;PLCE1;NDUFA13;DNAJB2;WFDC1;RACK1;SDCBP;ESR2;PAPPA2;LAMTOR1;MT3;HPN;TP53TG5;PRKCQ;HSPA1A
131	prerank	KEGG_2021_Human__Calcium signaling pathway	0.19997	1.17566	0.264822	0.538557	1	11/29	21.69%	EGFR;FGFR2;PDGFD;BDKRB2;PLCG2;GNA14;FLT1;ITPR2;PHKA1;VEGFB;ITPKB
132	prerank	GO_Biological_Process_2023__Protein Modification Process (GO:0036211)	0.170559	1.15161	0.285178	0.57776	1	16/44	24.33%	ROS1;PTPRT;BMPR1B;VRK2;ACVR1C;PDK4;PTPRK;TGFBR1;PRKCH;GCNT2;HCK;SGK1;PRKG1;ST8SIA4;ERG;MAP3K20
133	prerank	GO_Biological_Process_2023__Cellular Response To Lipid (GO:0071396)	0.213287	1.15128	0.284069	0.572719	1	8/23	19.41%	EGFR;SPP1;PLCG2;PDK4;HSPA1B;MSN;AXL;HSPA8
134	prerank	KEGG_2021_Human__Phagosome	0.242619	1.14827	0.26454	0.572645	1	12/18	43.17%	ITGB5;MSR1;HLA-B;ITGB3;TUBB4A;ACTB;ATP6V0C;NOS1;ACTG1;THBS4;TUBA1B;TUBA1C
135	prerank	GO_Biological_Process_2023__Regulation Of Protein Phosphorylation (GO:0001932)	0.217011	1.14755	0.287755	0.56833	1	17/23	51.45%	RELN;EGFR;HSPB1;TTN;PRR5L;ITGB3;VEGFB;ERBB4;IGFBP3;FAXDC2;PELI2;PLCE1;CCND3;HSP90AA1;RACK1;WWTR1;MYDGF
136	prerank	GO_Biological_Process_2023__Positive Regulation Of Epithelial Cell Proliferation (GO:0050679)	0.234582	1.14369	0.287938	0.570164	1	8/19	21.64%	EGFR;FGFR2;C5AR1;PTN;TGFBR1;YAP1;ITGB3;VEGFB
137	prerank	GO_Biological_Process_2023__Organelle Organization (GO:0006996)	0.261468	1.14033	0.300403	0.571026	1	9/15	38.20%	ATP8B4;CAV2;PLAAT3;CECR2;PLIN5;ANK1;DIAPH3;LIMD1;PLCE1
138	prerank	GO_Biological_Process_2023__Positive Regulation Of Programmed Cell Death (GO:0043068)	0.240949	1.14027	0.291165	0.565807	1	9/19	28.47%	FOXO1;ACVR1C;ITGA6;TNFAIP8;RPS6KA2;IFIT2;REST;MAP3K20;TNFRSF10B
139	prerank	GO_Biological_Process_2023__Positive Regulation Of Cell Motility (GO:2000147)	0.211588	1.1354	0.290875	0.569509	1	10/25	23.96%	SEMA3C;EGFR;ITGA6;PDGFD;TWIST1;FAM107A;FLT1;TGFBR1;GCNT2;SH3RF2
140	prerank	GO_Biological_Process_2023__Positive Regulation Of Hydrolase Activity (GO:0051345)	0.234266	1.12964	0.29901	0.574895	1	6/18	16.41%	ITGA6;DOCK11;CAV2;DOCK8;PREX2;DOCK10
141	prerank	GO_Biological_Process_2023__Cellular Response To Organic Cyclic Compound (GO:0071407)	0.226482	1.12911	0.29666	0.570675	1	8/20	22.46%	EGFR;ZFP36L1;SPP1;HSPA1B;MSN;PDE3A;HSPA8;IGFBP5
142	prerank	GO_Biological_Process_2023__Positive Regulation Of Cellular Process (GO:0048522)	0.162485	1.12845	0.30315	0.566544	1	20/45	32.04%	PARD3;EGFR;FGFR2;PDGFD;ZFP36L1;TWIST1;HCLS1;PTN;TGFBR1;YAP1;GCNT2;DPF3;HCK;LAMA1;LAMA2;IL15;ERBB4;FLT3;ACTB;CD81
143	prerank	GO_Biological_Process_2023__Cytokine-Mediated Signaling Pathway (GO:0019221)	0.257046	1.12334	0.309237	0.571086	1	8/15	29.76%	ST18;EBI3;YAP1;HCK;IL15;IL1RAP;FLT3;TMSB4X
144	prerank	GO_Biological_Process_2023__Positive Regulation Of DNA-templated Transcription (GO:0045893)	0.127864	1.12044	0.300589	0.571446	1	30/80	30.12%	TOX3;EGFR;FOXO1;BMPR1B;ST18;ITGA6;FGFR2;SPP1;NFIA;HJV;TWIST1;SOX2;MAML3;RGCC;ZFY;HCLS1;CDKN1C;TGFBR1;YAP1;PPARA;MACC1;ERG;REST;TMEM98;ZNF423;RUNX2;RORB;ERBB4;SLC11A1;ACTB
145	prerank	GO_Biological_Process_2023__Skeletal System Development (GO:0001501)	0.228397	1.11621	0.304598	0.573938	1	14/19	49.38%	TLL1;SULF1;FGFR2;COL27A1;ITGB8;TGFBR1;PTH1R;EVC;PCSK5;PRDX1;FGFR1;SH3PXD2B;PLS3;PPIB
146	prerank	GO_Biological_Process_2023__Positive Regulation Of Protein Phosphorylation (GO:0001934)	0.173298	1.11158	0.304183	0.576805	1	21/37	41.10%	RELN;EGFR;PDGFD;PLCG2;DDR2;HCLS1;TGFBR1;ITGB3;VEGFB;ENPP2;IL15;ERBB4;CD81;CEMIP;MMD2;BANK1;FAXDC2;NOS1;PELI2;PRKD2;THBS4
147	prerank	GO_Biological_Process_2023__Positive Regulation Of Apoptotic Process (GO:0043065)	0.208248	1.10443	0.327902	0.585197	1	10/25	24.33%	FOXO1;ACVR1C;ITGA6;TNFAIP8;TPD52L1;RPS6KA2;TGFBR1;IFIT2;REST;MAP3K20
148	prerank	GO_Cellular_Component_2023__Dendrite (GO:0030425)	-0.22255	-1.09875	0.319231	0.622169	1	4/19	5.54%	HTR2C;GABRG1;LAMP5;EPHA3
149	prerank	GO_Biological_Process_2023__Intracellular Calcium Ion Homeostasis (GO:0006874)	0.236136	1.0946	0.333333	0.597366	1	6/18	13.30%	CAV2;ATP13A5;TRPC6;SLC24A3;TRPC5;HCRTR2
150	prerank	GO_Biological_Process_2023__Apoptotic Process (GO:0006915)	0.231351	1.08877	0.341651	0.602648	1	9/18	32.66%	MAL;FOXO1;PMP22;TRPC5;IFIT2;TNFRSF19;TNFRSF10B;NLRP1;GAPDH
151	prerank	GO_Biological_Process_2023__Positive Regulation Of Peptidyl-Tyrosine Phosphorylation (GO:0050731)	0.220962	1.08691	0.33463	0.600928	1	11/19	35.71%	RELN;PLCG2;HCLS1;GPRC5B;ITGB3;ENPP2;IL15;ERBB4;FLT3;CD81;BANK1
152	prerank	GO_Molecular_Function_2023__Ribonucleoside Triphosphate Phosphatase Activity (GO:0017111)	-0.246845	-1.08315	0.384778	0.616631	1	14/15	66.56%	GNAL;RGS6;RAB33A;GEM;GCH1;RAB31;RAB37;RGS12;RAB40B;EEF2;TUBA1B;RAB39A;ARL2;RGS20
153	prerank	GO_Molecular_Function_2023__GTPase Activity (GO:0003924)	-0.246845	-1.08315	0.384778	0.616631	1	14/15	66.56%	GNAL;RGS6;RAB33A;GEM;GCH1;RAB31;RAB37;RGS12;RAB40B;EEF2;TUBA1B;RAB39A;ARL2;RGS20
154	prerank	GO_Cellular_Component_2023__Membrane Raft (GO:0045121)	0.221975	1.07795	0.370874	0.612683	1	5/20	8.95%	MAL;EGFR;SULF1;PLCG2;CAV2
155	prerank	KEGG_2021_Human__Thermogenesis	0.197693	1.07767	0.349272	0.608149	1	25/25	80.49%	RPS6KA2;DPF3;PRKG1;COX6A1;ACTB;NDUFB7;CYC1;ACTG1;COX6B1;FGFR1;NDUFA13;NDUFA3;SLC25A20;NDUFS7;NDUFC2;ATP5F1D;NDUFB9;ATP5ME;NDUFS5;ATP5PF;ATP5F1E;CREB5;CPT1A;NDUFB10;UQCR10
156	prerank	GO_Biological_Process_2023__Regulation Of Canonical Wnt Signaling Pathway (GO:0060828)	0.21912	1.07626	0.355828	0.605613	1	6/19	16.25%	EGFR;WLS;FGFR2;GPC5;SOX2;GPRC5B
157	prerank	KEGG_2021_Human__MAPK signaling pathway	0.174765	1.07574	0.37911	0.601553	1	14/32	29.50%	EGFR;HSPB1;FGFR2;PDGFD;HSPA1B;FLT1;RPS6KA2;TGFBR1;HSPA8;VEGFB;MAP3K20;ERBB4;IL1RAP;FLT3
158	prerank	GO_Biological_Process_2023__Regulation Of Apoptotic Process (GO:0042981)	0.133539	1.07546	0.369318	0.597148	1	26/66	31.42%	TOX3;ANXA5;EGFR;FOXO1;HSPB1;ACVR1C;ITGA6;TNFAIP8;HSPA1B;IKZF3;AXL;RPS6KA2;IFIT2;HCK;SGK1;SH3RF2;REST;MAP3K20;UBB;CRYAB;TNFRSF10B;ERBB4;FLT3;ACTB;PRDX2;LRP2
159	prerank	GO_Molecular_Function_2023__RNA Polymerase II Transcription Regulatory Region Sequence-Specific DNA Binding (GO:0000977)	0.130318	1.07101	0.381041	0.600185	1	25/69	27.95%	HIF3A;FOXO1;CUX2;ST18;ZFHX4;NFIA;TWIST1;SOX2;IKZF3;ZFY;MGAM;ZNF98;EBF2;PPARA;SMAD9;UTY;PBX3;ERG;ZNF600;REST;ZNF423;RUNX2;ZNF536;ZNF765;RORB
160	prerank	GO_Biological_Process_2023__Protein-Containing Complex Assembly (GO:0065003)	-0.213232	-1.06273	0.354379	0.638492	1	17/20	61.08%	ANGPT1;MATN1;STXBP6;HSPA1A;ELOB;RPL38;VAMP2;COL16A1;CCDC40;SH3PXD2B;HSP90AA1;WIPF1;SLC9A3R2;HOPX;PLEKHA7;CLU;GPX4
161	prerank	GO_Molecular_Function_2023__GTP Binding (GO:0005525)	0.243383	1.06015	0.385659	0.614686	1	14/15	68.01%	RASEF;GNA14;TUBB4A;ARL2;RAB39A;TUBA1B;TUBA1C;RAB37;RAB31;ARL4C;GCH1;GEM;RAB33A;TUBA1A
162	prerank	GO_Cellular_Component_2023__Ficolin-1-Rich Granule (GO:0101002)	0.220572	1.05768	0.364542	0.614211	1	13/19	47.77%	HSPA1B;MGAM;CST3;HSPA8;TIMP2;DERA;SLC11A1;ALDOC;ATP6V0C;CLU;EEF2;CTSD;HSP90AA1
163	prerank	KEGG_2021_Human__Alzheimer disease	-0.178327	-1.05735	0.380952	0.63187	1	31/31	82.51%	NOX4;TUBB2A;UQCR10;NDUFB10;GRIN2D;ATP5F1E;ATP5PF;NDUFS5;TUBA1A;WNT6;CHRNA7;NDUFB9;ATP5F1D;NDUFC2;BID;NDUFS7;BACE2;NDUFA3;NDUFA13;DKK2;TUBA1C;TUBA1B;COX6B1;NOS1;GAPDH;CYC1;NDUFB7;TUBB4A;COX6A1;PSENEN;ITPR2
164	prerank	KEGG_2021_Human__Rap1 signaling pathway	0.194747	1.05024	0.392996	0.623007	1	14/23	40.99%	PARD3;EGFR;FGFR2;PDGFD;LPAR1;FLT1;ITGB3;VEGFB;VAV1;ACTB;PLCE1;ACTG1;FGFR1;PRKD2
165	prerank	KEGG_2021_Human__Tight junction	0.222841	1.04936	0.380597	0.619678	1	17/18	71.74%	PARD3;MSN;HCLS1;NEDD4;CLDN11;CLDN15;ACTB;MYH14;ACTG1;TUBA1B;TUBA1C;VASP;ARPC1B;RUNX1;TUBA1A;MYL6;JAM2
166	prerank	GO_Molecular_Function_2023__Purine Ribonucleoside Triphosphate Binding (GO:0035639)	0.170884	1.0432	0.380478	0.626041	1	30/34	70.03%	BMPR1B;MYO1B;RASEF;GNA14;PDK4;HSPA1B;TGFBR1;HSPA8;MAP3K20;TUBB4A;NLRP1;ARL2;NLRP3;RAB39A;RYR1;TUBA1B;TUBA1C;NDUFA13;HSP90AA1;RAB37;RAB31;ARL4C;HSPA5;ATP5F1D;GCH1;GEM;RAB33A;TUBA1A;PYGL;STK26
167	prerank	GO_Biological_Process_2023__Sensory Perception Of Mechanical Stimulus (GO:0050954)	0.24064	1.03841	0.392308	0.629737	1	12/15	53.52%	PCDH15;CDC14A;ROR1;LRP2;PIEZO2;CEMIP;LHFPL3;MYH7B;TPRN;ALDH7A1;CLIC5;TBL1X
168	prerank	KEGG_2021_Human__Ras signaling pathway	-0.196806	-1.03539	0.378099	0.657956	1	8/22	19.46%	SHC4;ANGPT1;EGF;FGF1;HTR7;BDNF;RASAL1;ANGPT2
169	prerank	GO_Molecular_Function_2023__Cadherin Binding (GO:0045296)	0.154486	1.03504	0.415058	0.63085	1	42/43	82.25%	NDRG1;PTPRT;EGFR;CDH7;MYO1B;ITGA6;PKP2;COBLL1;HSPA8;ZC3HAV1;PDLIM5;DIAPH3;PTPRH;EHD1;TBC1D10A;PRDX1;PRDX6;EEF1G;DNAJB1;EEF2;CDH18;SLC9A3R2;VASP;RACK1;EEF1D;PACSIN2;HSPA5;RPL34;RPS2;RPL24;LDHA;RPL23A;RPL14;CTNNA3;RPS26;RPL15;HSPA1A;CDH13;RPL29;RPL7A;CDH9;CDH12
170	prerank	GO_Molecular_Function_2023__Guanyl-Nucleotide Exchange Factor Activity (GO:0005085)	0.195912	1.02903	0.411405	0.636588	1	7/22	16.41%	DOCK1;DOCK11;DOCK8;PLEKHG1;PREX2;SPATA13;DOCK10
171	prerank	GO_Biological_Process_2023__Regulation Of ERK1 And ERK2 Cascade (GO:0070372)	0.191199	1.02491	0.400778	0.638899	1	7/24	14.08%	ROS1;EGFR;FGFR2;NPNT;PDGFD;DDR2;C5AR1
172	prerank	GO_Biological_Process_2023__Positive Regulation Of Developmental Process (GO:0051094)	0.237088	1.02341	0.424951	0.636513	1	14/15	67.60%	RELN;BMPR1B;PTN;DPF3;ENPP2;REST;KMT5C;FGFR1;SHLD1;NCOA3;ALK;BCL7C;FIS1;SOX6
173	prerank	KEGG_2021_Human__Salmonella infection	-0.213988	-1.02188	0.419753	0.66717	1	16/17	71.79%	ARHGEF26;TUBB2A;TCF7L1;TUBA1A;DYNLL1;ARPC1B;SNX33;HSP90AA1;TUBA1C;TUBA1B;ACTG1;NLRP3;GAPDH;ACTB;TNFRSF10B;TUBB4A
174	prerank	GO_Biological_Process_2023__Regulation Of Inflammatory Response (GO:0050727)	0.208558	1.01617	0.428571	0.644501	1	14/20	48.55%	ADAMTS12;MMP26;GPRC5B;HCK;PPARA;MGST2;IL15;TMSB4X;NLRP1;NLRP3;MYO1C;RORA;SBNO2;IL17RA
175	prerank	GO_Biological_Process_2023__Anterograde Trans-Synaptic Signaling (GO:0098916)	0.192825	1.01584	0.412731	0.640366	1	9/24	23.40%	SYT10;PMP22;SLC1A3;HCRTR2;RPS6KA2;GRIK1;PLP1;SLC6A1;NLGN4Y
176	prerank	GO_Biological_Process_2023__Regulation Of Cell Cycle (GO:0051726)	0.233174	1.01268	0.4	0.641428	1	5/15	18.22%	CDKN2A;FGFR2;PTPRK;RPS6KA2;TGFBR1
177	prerank	GO_Biological_Process_2023__DNA Damage Response (GO:0006974)	-0.228154	-1.00861	0.438559	0.676136	1	11/15	47.26%	VAV3;PRKCD;BACH1;NFATC2;APLF;BID;DDB2;MCM9;BCL2L1;SHLD1;MACROD1
178	prerank	GO_Biological_Process_2023__Endocytosis (GO:0006897)	0.212398	1.00608	0.436911	0.648505	1	9/18	35.20%	MSR1;MERTK;AXL;MYO1E;TAFA4;SLC11A1;LRP2;CUBN;EHD1
179	prerank	GO_Cellular_Component_2023__Postsynaptic Density (GO:0014069)	-0.184328	-1.00277	0.449597	0.670242	1	14/24	39.03%	CACNG4;RPL8;RPS18;RPS27;RPS13;GRIN2D;RPL7;RPS25;RPL38;SHISA6;RPL14;RPS14;RPLP0;GRID2
180	prerank	GO_Biological_Process_2023__Regulation Of Transcription By RNA Polymerase II (GO:0006357)	0.101072	0.997799	0.445065	0.658988	1	105/116	78.83%	TOX3;HIF3A;ZHX2;EGFR;FOXO1;BMPR1B;CUX2;ST18;ITGA6;FGFR2;ZFHX4;NFIA;HJV;TWIST1;SOX2;MAML3;IKZF3;RGCC;ZFY;HCLS1;MGAM;EBF2;YAP1;DPF3;PPARA;SMAD9;PBX3;MACC1;ERG;REST;ZNF608;TSHZ2;TMEM98;RUNX2;ZNF536;RORB;SLC11A1;FOXP2;ACTB;CD81;ELF1;NOS1;NLRP3;POU3F3;PRKD2;ESR1;HOPX;KANK2;DNAJB1;JUND;TP63;NR4A1;RORA;RFX2;ZNF358;SBNO2;ZSCAN31;LCORL;WWTR1;ZBTB20;RXRA;MYDGF;ZFHX3;CBFB;SDCBP;TBL1X;ZNF124;NCOA3;ZNF710;TEN…
181	prerank	GO_Cellular_Component_2023__Bounding Membrane Of Organelle (GO:0098588)	0.120158	0.995892	0.432749	0.657892	1	26/69	29.92%	CD9;EGFR;WLS;MYO1B;NOSTRIN;PDGFD;MSR1;SGCG;GOLIM4;C5AR1;HLA-B;ITPR2;GRIA4;IQGAP2;PSENEN;CNGB1;ST8SIA4;HVCN1;B2M;ANTXR2;SLC30A8;UBB;EVC;CHST7;FLT3;KIF13A
182	prerank	GO_Cellular_Component_2023__Lysosomal Membrane (GO:0005765)	-0.195709	-0.986796	0.457854	0.684239	1	21/21	80.69%	EGF;CFTR;GPR143;UBA52;LAMTOR1;CD63;ATP6V0B;NDUFC2;RAB37;MFSD12;SLC44A2;LDLR;CTSD;CLU;PLD1;ATP6V0C;LRP2;ENPEP;TMEM63A;ATP10B;HSPA8
183	prerank	GO_Biological_Process_2023__Regulation Of Cell Population Proliferation (GO:0042127)	0.123193	0.98614	0.458491	0.67	1	19/67	20.81%	CDKN2A;ALDH1A2;EGFR;ST18;FGFR2;PDGFD;ZFP36L1;HSPA1B;BTG3;RGCC;HCLS1;PTN;PTPRK;RPS6KA2;TGFBR1;YAP1;GCNT2;HCK;SGK1
184	prerank	GO_Biological_Process_2023__Neuron Projection Guidance (GO:0097485)	-0.22201	-0.982487	0.485714	0.67673	1	5/15	15.84%	EPHA3;SEMA5A;LRTM1;SEMA6D;BDNF
185	prerank	GO_Cellular_Component_2023__Endoplasmic Reticulum Membrane (GO:0005789)	0.148227	0.981365	0.494802	0.673967	1	43/43	85.51%	ADGRG6;CYP39A1;VRK2;LRAT;DDR2;HLA-B;FA2H;PTGDS;ITPR2;TBXAS1;AGMO;MGST2;UBB;SCD;DHRS3;IKBIP;PLD1;SVIP;PLOD1;RYR1;OTULINL;CYP7B1;HSD17B12;ELOVL5;DHCR7;SREBF1;MSMO1;HERPUD1;HSPA5;TTYH1;SPCS1;MYORG;MYRFL;UBA52;CYP1B1;HPN;GRIN2D;TMTC2;HSD11B1;CFTR;RPS27A;NOX4;EMC6
186	prerank	GO_Molecular_Function_2023__DNA-binding Transcription Factor Binding (GO:0140297)	0.200257	0.960149	0.47963	0.707463	1	7/18	24.22%	HSPB1;NFIA;TWIST1;HCLS1;YAP1;PPARA;REST
187	prerank	GO_Biological_Process_2023__Proteolysis (GO:0006508)	0.169244	0.959797	0.493124	0.703172	1	14/28	37.27%	FOLH1;TRHDE;TLL1;CPXM2;ADAMTS12;MMP26;PSENEN;ADAMTS3;ADAMTS6;NLRP1;ENPEP;ADAMTS2;PCSK5;ADAMTS17
188	prerank	GO_Biological_Process_2023__Positive Regulation Of Cytokine Production (GO:0001819)	0.167616	0.959286	0.499048	0.699237	1	18/28	48.55%	SULF1;PLCG2;HSPA1B;TWIST1;EBI3;RGCC;CCBE1;IL15;SLC11A1;GAPDH;NLRP3;PRKD2;IL12RB1;PTPN22;CCDC88B;EHHADH;RORA;IL17RA
189	prerank	GO_Biological_Process_2023__Heart Development (GO:0007507)	0.201332	0.956392	0.491429	0.699903	1	10/18	38.20%	PKP2;SGCG;TGFBR1;UTY;PDLIM3;PDLIM5;ERBB4;LDB3;PCSK5;PLCE1
190	prerank	GO_Biological_Process_2023__Regulation Of Endothelial Cell Proliferation (GO:0001936)	0.220461	0.95628	0.501002	0.695314	1	6/15	21.64%	SULF1;CAV2;RGCC;TGFBR1;ITGB3;VEGFB
191	prerank	KEGG_2021_Human__Cytokine-cytokine receptor interaction	0.203072	0.951639	0.477912	0.698787	1	8/17	29.24%	BMPR1B;ACVR1C;EBI3;TGFBR1;TNFRSF19;IL15;TNFRSF10B;IL1RAP
192	prerank	GO_Biological_Process_2023__Plasma Membrane Bounded Cell Projection Assembly (GO:0120031)	0.213354	0.948034	0.513185	0.700473	1	15/15	78.83%	PMP22;SPATA13;CDC14A;CFAP47;DISC1;EHD1;RILPL2;RFX2;CFAP161;PARVB;SDCBP;MYLK;STK26;FMNL3;CDH13
193	prerank	GO_Biological_Process_2023__Positive Regulation Of Macromolecule Metabolic Process (GO:0010604)	0.145604	0.944116	0.519924	0.702534	1	12/39	19.77%	BMPR1B;CUX2;PLCG2;HSPA1B;TWIST1;SLC24A3;TTN;MSN;RGCC;ITGB8;TGFBR1;YAP1
194	prerank	GO_Biological_Process_2023__Positive Regulation Of ERK1 And ERK2 Cascade (GO:0070374)	0.181257	0.94215	0.478424	0.701278	1	6/21	14.08%	EGFR;FGFR2;NPNT;PDGFD;DDR2;C5AR1
195	prerank	GO_Biological_Process_2023__Negative Regulation Of Transcription By RNA Polymerase II (GO:0000122)	-0.132395	-0.939927	0.520243	0.739089	1	29/44	49.33%	BMP6;RREB1;IRF8;PRDM1;SOX4;ID2;BACH1;HMGA2;DACH1;HSPA1A;RPL10;RUNX1;PRDM6;RPS14;RARB;RPL17;NR4A3;GLIS3;PRDM5;ESR2;BCOR;TENM2;ZNF124;TBL1X;SDCBP;CBFB;ZFHX3;RXRA;ZBTB20
196	prerank	GO_Biological_Process_2023__Axon Guidance (GO:0007411)	-0.203034	-0.935214	0.543307	0.732233	1	5/16	15.84%	EPHA3;SEMA5A;LRTM1;SEMA6D;BDNF
197	prerank	GO_Biological_Process_2023__Regulation Of Gene Expression (GO:0010468)	0.106016	0.933375	0.548023	0.71246	1	30/81	30.07%	BMPR1B;CUX2;ST18;ZFP36L1;PLCG2;MSR1;NFIA;MOG;HSPA1B;TWIST1;SOX2;SLC24A3;TTN;MSN;RGCC;HCLS1;ITGB8;TGFBR1;ZNF98;YAP1;GCNT2;UTY;REST;TMEM98;ZNF423;ZNF536;RORB;MYOM1;SLC11A1;AFF2
198	prerank	GO_Biological_Process_2023__Positive Regulation Of Vasculature Development (GO:1904018)	0.203238	0.933169	0.530249	0.703643	1	6/16	21.64%	HSPB1;TWIST1;FLT1;ITGB8;GAB1;VEGFB
199	prerank	GO_Biological_Process_2023__Positive Regulation Of Angiogenesis (GO:0045766)	0.203238	0.933169	0.530249	0.703643	1	6/16	21.64%	HSPB1;TWIST1;FLT1;ITGB8;GAB1;VEGFB
200	prerank	GO_Biological_Process_2023__Positive Regulation Of GTPase Activity (GO:0043547)	0.181053	0.931586	0.513514	0.701817	1	6/21	16.41%	ITGA6;DOCK11;CAV2;DOCK8;PREX2;DOCK10
201	prerank	GO_Biological_Process_2023__Protein Ubiquitination (GO:0016567)	-0.191223	-0.930317	0.512146	0.725493	1	18/18	81.11%	RPS27A;SASH1;RNF182;UBA52;DDB2;CBFB;RACK1;SPSB4;RNF220;KLHL13;PELI2;TRIM5;FBXL7;DTX2;UBB;NEDD4;SH3RF2;MKRN3
202	prerank	GO_Cellular_Component_2023__Lytic Vacuole Membrane (GO:0098852)	-0.195402	-0.929002	0.530097	0.712735	1	18/18	80.69%	EGF;CFTR;GPR143;UBA52;LAMTOR1;CD63;ATP6V0B;MFSD12;SLC44A2;CTSD;CLU;PLD1;ATP6V0C;LRP2;ENPEP;TMEM63A;ATP10B;HSPA8
203	prerank	GO_Cellular_Component_2023__Neuron Projection (GO:0043005)	0.13697	0.922177	0.544732	0.713512	1	19/41	36.39%	TDO2;RELN;SLC1A3;HEPACAM;FAM107A;KCNC2;HSPA8;SLC6A1;UBB;CLDN11;SCN9A;ANK1;RPH3A;KCNN3;SEMA3A;LRP2;APOD;PLPPR1;GLRA2
204	prerank	GO_Biological_Process_2023__Regulation Of Small GTPase Mediated Signal Transduction (GO:0051056)	0.190267	0.919635	0.555102	0.713422	1	8/19	25.78%	RELN;DOCK8;ARHGAP6;PLEKHG1;PREX2;SPATA13;STARD13;VAV1
205	prerank	GO_Cellular_Component_2023__Asymmetric Synapse (GO:0032279)	0.18629	0.919595	0.518367	0.708954	1	21/21	81.57%	INSYN2B;SHISA8;NLGN4Y;PDLIM5;SPOCK1;DISC1;NOS1;SEMA4C;NLGN3;HOMER1;RPLP0;RPS14;RPL14;SHISA6;RPL38;RPS25;RPL7;RPS13;RPS27;RPS18;RPL8
206	prerank	GO_Biological_Process_2023__Regulation Of Cellular Component Organization (GO:0051128)	0.193577	0.917092	0.550898	0.709006	1	8/19	28.93%	ROS1;GFAP;FAM107A;CD22;HSPA8;SGK1;NEDD4;SPOCK1
207	prerank	GO_Molecular_Function_2023__Cis-Regulatory Region Sequence-Specific DNA Binding (GO:0000987)	0.111618	0.90711	0.55514	0.722377	1	23/66	27.95%	HIF3A;FOXO1;ST18;ZFHX4;NFIA;SOX2;IKZF3;ZFY;MGAM;ZNF98;EBF2;PPARA;SMAD9;UTY;PBX3;ERG;ZNF600;REST;ZNF423;RUNX2;ZNF536;ZNF765;RORB
208	prerank	GO_Molecular_Function_2023__RNA Polymerase II Cis-Regulatory Region Sequence-Specific DNA Binding (GO:0000978)	0.110659	0.906841	0.561905	0.718288	1	24/69	27.95%	HIF3A;FOXO1;ST18;ZFHX4;NFIA;TWIST1;SOX2;IKZF3;ZFY;MGAM;ZNF98;EBF2;PPARA;SMAD9;UTY;PBX3;ERG;ZNF600;REST;ZNF423;RUNX2;ZNF536;ZNF765;RORB
209	prerank	KEGG_2021_Human__Non-alcoholic fatty liver disease	-0.205637	-0.904928	0.554639	0.739672	1	16/16	79.66%	UQCR10;NDUFB10;NDUFS5;NDUFB9;NDUFC2;BID;SREBF1;RXRA;NDUFS7;NDUFA3;NDUFA13;COX6B1;CYC1;NDUFB7;COX6A1;PPARA
210	prerank	GO_Biological_Process_2023__Negative Regulation Of Gene Expression (GO:0010629)	0.17851	0.900713	0.582505	0.724348	1	21/22	77.23%	MSR1;HSPA1B;SLC24A3;RGCC;ITGB8;YAP1;IGFBP5;REST;SLC11A1;GAPDH;ESR1;PTPN22;RACK1;SLC7A5;RPL13A;ROBO1;PTRH2;RPS26;SFMBT2;RPS13;HSPA1A
211	prerank	GO_Biological_Process_2023__Axonogenesis (GO:0007409)	0.175999	0.894785	0.562	0.73049	1	4/22	6.57%	SEMA3C;PARD3;RELN;FGFR2
212	prerank	KEGG_2021_Human__Shigellosis	0.174043	0.894347	0.553846	0.726781	1	12/22	39.65%	EGFR;FOXO1;DOCK1;PLCG2;HCLS1;ITPR2;UBB;ACTB;UBC;NLRP3;PLCE1;ACTG1
213	prerank	GO_Biological_Process_2023__Positive Regulation Of Protein Serine/Threonine Kinase Activity (GO:0071902)	0.202194	0.89018	0.561165	0.729526	1	5/15	16.61%	EGFR;PDGFD;FLT1;RGCC;TPD52L1
214	prerank	GO_Molecular_Function_2023__Transition Metal Ion Binding (GO:0046914)	0.162998	0.888771	0.575049	0.72735	1	13/25	36.75%	TRHDE;MT1X;MT2A;AGMO;DPF3;ENPP2;SLC30A8;ADAMTS3;TIMP2;RPH3A;ENPEP;SCD;NOS1
215	prerank	KEGG_2021_Human__Huntington disease	0.159496	0.872698	0.587992	0.750248	1	26/26	84.27%	SLC1A3;GRIA4;REST;COX6A1;TUBB4A;NDUFB7;CYC1;COX6B1;TUBA1B;TUBA1C;NDUFA13;NDUFA3;NDUFS7;NDUFC2;SLC1A2;ATP5F1D;NDUFB9;TUBA1A;NDUFS5;ATP5PF;ATP5F1E;CREB5;NDUFB10;UQCR10;TUBB2A;BDNF
216	prerank	GO_Biological_Process_2023__Cellular Component Assembly (GO:0022607)	0.165523	0.872101	0.599214	0.746838	1	17/23	55.64%	PARD3;MYO1B;PKP2;FAM107A;YAP1;NLGN4Y;DPYSL3;IL1RAP;THSD4;TEX15;SLC9A3R2;WIPF1;PLS3;PARVB;CCDC40;PLS1;NLGN3
217	prerank	GO_Biological_Process_2023__Cell-Cell Adhesion Via Plasma-Membrane Adhesion Molecules (GO:0098742)	0.1793	0.860343	0.630739	0.762494	1	19/19	82.25%	PTPRT;CDH7;MAG;UNC5D;CLDN11;CLDN15;SDK2;CDH18;TENM2;CRB1;GRID2;ROBO1;SDK1;KIRREL3;GPC4;LRRC4C;CDH13;CDH9;CDH12
218	prerank	GO_Molecular_Function_2023__Sequence-Specific Double-Stranded DNA Binding (GO:1990837)	-0.134738	-0.856849	0.646341	0.808836	1	26/35	58.49%	ONECUT1;IRF8;PRDM1;SOX4;HMGA2;RFX4;TCF7L1;CEBPD;NFATC2;CREB5;ZNF385D;HES6;SOX6;RUNX1;RARB;PRDM5;SREBF1;BCOR;TBL1X;RXRA;ZBTB20;ZSCAN31;RFX2;NR4A1;JUND;ESR1
219	prerank	GO_Molecular_Function_2023__ATP Binding (GO:0005524)	0.176928	0.855618	0.639839	0.765833	1	7/19	24.33%	BMPR1B;MYO1B;PDK4;HSPA1B;TGFBR1;HSPA8;MAP3K20
220	prerank	GO_Biological_Process_2023__Positive Regulation Of Response To External Stimulus (GO:0032103)	-0.192337	-0.854543	0.648485	0.797145	1	6/15	24.33%	BMP6;LGALS1;DDT;PLAT;CCL5;SASH1
221	prerank	GO_Biological_Process_2023__Vesicle-Mediated Transport (GO:0016192)	0.171195	0.852508	0.630612	0.766378	1	18/21	66.98%	NCALD;RASEF;CAV2;MYO1E;CECR2;ANK1;KIF13A;RPH3A;LRP2;EHD1;RAB39A;RPH3AL;INPPL1;LDLR;SNX33;SYTL3;LAMTOR1;VAMP2
222	prerank	GO_Cellular_Component_2023__Basolateral Plasma Membrane (GO:0016323)	0.18182	0.847619	0.661626	0.769968	1	8/17	32.04%	EGFR;C5AR1;KCNC2;SLC16A10;PTH1R;ANK1;ERBB4;CD81
223	prerank	GO_Biological_Process_2023__Regulation Of Cell Differentiation (GO:0045595)	0.175362	0.837641	0.653558	0.781844	1	7/18	26.24%	RELN;FGFR2;ZFP36L1;TGFBR1;DPF3;REST;RUNX2
224	prerank	GO_Biological_Process_2023__Negative Regulation Of DNA-templated Transcription (GO:0045892)	0.108215	0.835668	0.667327	0.780599	1	20/60	27.95%	CDKN2A;ZHX2;FOXO1;CUX2;FGFR2;HJV;TWIST1;SOX2;PTPRK;CDKN1C;HSPA8;YAP1;PPARA;REST;ZNF608;ZNF423;RUNX2;ZNF536;CRYAB;RORB
225	prerank	GO_Biological_Process_2023__Negative Regulation Of Programmed Cell Death (GO:0043069)	0.130285	0.827663	0.708253	0.789244	1	5/37	4.50%	ANXA5;SLC7A11;EGFR;FOXO1;HSPB1
226	prerank	GO_Biological_Process_2023__Synapse Organization (GO:0050808)	0.183557	0.822558	0.645161	0.792996	1	15/16	74.64%	PPFIBP2;C5AR1;SLC6A1;REST;NEDD4;CBLN2;SEMA3E;SDK2;NLGN3;UNC13C;CHRNA7;SDK1;KIRREL3;GPC4;LRRC4C
227	prerank	GO_Biological_Process_2023__Positive Regulation Of Nucleic Acid-Templated Transcription (GO:1903508)	0.123272	0.820902	0.669941	0.79122	1	28/39	57.66%	EGFR;FOXO1;SPP1;SOX2;CDKN1C;TGFBR1;YAP1;PPARA;REST;TMEM98;ZNF423;RUNX2;RORB;ERBB4;ELF1;NOS1;POU3F3;HMGN5;ESR1;TP63;RORA;RXRA;ZFHX3;SEC14L2;TBL1X;HIPK2;ESR2;SGF29
228	prerank	KEGG_2021_Human__Prion disease	-0.13348	-0.814413	0.697674	0.85026	1	25/33	60.25%	PRKCD;CAV3;TUBB2A;UQCR10;NDUFB10;HSPA1A;CCL5;GRIN2D;CREB5;ATP5F1E;ATP5PF;NDUFS5;TUBA1A;NDUFB9;ATP5F1D;HSPA5;NDUFC2;NCAM2;NDUFS7;NDUFA3;NDUFA13;TUBA1C;TUBA1B;RYR1;COX6B1
229	prerank	GO_Biological_Process_2023__Negative Regulation Of Cell Migration (GO:0030336)	0.176808	0.806264	0.714559	0.809822	1	3/17	4.76%	CLIC4;PTPRT;SULF1
230	prerank	GO_Biological_Process_2023__Intracellular Monoatomic Cation Homeostasis (GO:0030003)	0.164976	0.801122	0.698842	0.812838	1	9/20	29.61%	ATP13A5;HJV;SLC24A3;MT2A;B2M;SLC30A8;SLC24A4;PTH1R;SLC11A1
231	prerank	GO_Biological_Process_2023__Positive Regulation Of Cell Population Proliferation (GO:0008284)	0.115892	0.799165	0.710117	0.811454	1	12/42	20.34%	EGFR;FGFR2;PDGFD;DDR2;C5AR1;HCLS1;PTN;TGFBR1;YAP1;PRKCH;GCNT2;HCK
232	prerank	GO_Molecular_Function_2023__Double-Stranded DNA Binding (GO:0003690)	-0.139528	-0.795263	0.706	0.865628	1	26/28	77.02%	ONECUT1;IRF8;PRDM1;SOX4;RFX4;TCF7L1;CEBPD;NFATC2;CREB5;ZNF385D;HES6;RARB;SREBF1;RXRA;ZBTB20;ZSCAN31;RFX2;NR4A1;JUND;ESR1;ELF1;NLRP1;DDX60;RORB;RUNX2;ERG
233	prerank	GO_Biological_Process_2023__Chemical Synaptic Transmission (GO:0007268)	0.131017	0.781137	0.712121	0.834209	1	10/31	23.40%	SYT10;PMP22;SLC1A3;HCRTR2;RPS6KA2;GRIA4;GRIK1;PLP1;SLC6A1;NLGN4Y
234	prerank	GO_Biological_Process_2023__Metal Ion Transport (GO:0030001)	-0.16662	-0.770402	0.779698	0.888893	1	8/17	33.54%	CALCRL;KCNG2;TRPC3;SLC4A4;CCL5;KCNMB2;KCNK6;CHRNA7
235	prerank	GO_Biological_Process_2023__Sensory Perception Of Sound (GO:0007605)	0.171656	0.751608	0.768061	0.874142	1	11/15	53.52%	PCDH15;CDC14A;ROR1;LRP2;CEMIP;LHFPL3;MYH7B;TPRN;ALDH7A1;CLIC5;TBL1X
236	prerank	GO_Cellular_Component_2023__Early Endosome (GO:0005769)	0.161162	0.746791	0.767892	0.876479	1	6/18	22.41%	EGFR;WLS;MYO1B;HLA-B;CD22;B2M
237	prerank	GO_Molecular_Function_2023__DNA-binding Transcription Activator Activity, RNA Polymerase II-specific (GO:0001228)	0.147051	0.743873	0.786538	0.875606	1	7/20	23.91%	FOXO1;NFIA;IKZF3;ZFY;PPARA;ERG;ZNF600
238	prerank	GO_Biological_Process_2023__Positive Regulation Of Gene Expression (GO:0010628)	0.10186	0.733424	0.813559	0.885399	1	13/49	19.77%	BMPR1B;CUX2;PLCG2;HSPA1B;TWIST1;SLC24A3;PADI2;TTN;MSN;RGCC;ITGB8;TGFBR1;YAP1
239	prerank	GO_Molecular_Function_2023__Ubiquitin-Like Protein Ligase Binding (GO:0044389)	0.130709	0.733026	0.790837	0.876376	1	27/27	87.11%	EGFR;FOXO1;HSPA1B;PRR5L;HSPA8;UBB;DIO2;ATP6V0C;ACTG1;PRDX6;CLU;PTPN22;TUBA1B;HSP90AA1;HSPA5;RPL17;RPL11;UBA52;ERBB3;ELOB;MID1;GABARAPL2;HSPA1A;GABARAP;TUBB2A;RPS27A;SNCAIP
240	prerank	GO_Molecular_Function_2023__Ubiquitin Protein Ligase Binding (GO:0031625)	0.130709	0.733026	0.790837	0.876376	1	27/27	87.11%	EGFR;FOXO1;HSPA1B;PRR5L;HSPA8;UBB;DIO2;ATP6V0C;ACTG1;PRDX6;CLU;PTPN22;TUBA1B;HSP90AA1;HSPA5;RPL17;RPL11;UBA52;ERBB3;ELOB;MID1;GABARAPL2;HSPA1A;GABARAP;TUBB2A;RPS27A;SNCAIP
241	prerank	KEGG_2021_Human__Transcriptional misregulation in cancer	0.163361	0.728696	0.793499	0.877584	1	16/16	83.80%	FOXO1;FLT1;PBX3;ERG;RUNX2;FLT3;IGFBP3;RXRA;BCL2L1;DDB2;NR4A3;RUNX1;PLAT;DUSP6;HMGA2;ID2
242	prerank	GO_Biological_Process_2023__Positive Regulation Of Protein Kinase Activity (GO:0045860)	-0.168104	-0.728498	0.811508	0.936163	1	6/15	24.95%	PRKCD;NOX4;CARTPT;HMGA2;CCL5;NEDD9
243	prerank	GO_Molecular_Function_2023__Endopeptidase Activity (GO:0004175)	0.135408	0.720296	0.817623	0.884145	1	12/24	39.29%	ADGRG6;TLL1;ADAMTS12;MMP26;ADAMTS3;ADAMTS6;ADAMTSL2;USP9Y;ADAMTS2;PCSK5;ADAMTS17;MMP28
244	prerank	GO_Biological_Process_2023__Positive Regulation Of Protein Modification Process (GO:0031401)	-0.141201	-0.719329	0.81405	0.932629	1	4/21	10.25%	ADTRP;PRKCD;ANGPT1;FGF1
245	prerank	KEGG_2021_Human__Lipid and atherosclerosis	-0.15603	-0.717594	0.818557	0.918634	1	12/17	52.33%	VAV3;VAV2;HSPA1A;CCL5;NFATC2;CD36;HSPA5;BID;BCL2L1;RXRA;LDLR;HSP90AA1
246	prerank	GO_Biological_Process_2023__Regulation Of Protein Kinase B Signaling (GO:0051896)	-0.145835	-0.717012	0.853306	0.903666	1	4/19	10.04%	ANGPT1;DRD3;EGF;SEMA5A
247	prerank	GO_Cellular_Component_2023__Secretory Granule Lumen (GO:0034774)	0.128963	0.713378	0.811881	0.888431	1	17/27	49.07%	SGCG;PADI2;SELENOP;UNC13D;HSPA8;VEGFB;B2M;TIMP2;DERA;TMSB4X;ALDOC;PRDX6;CLU;EEF2;CTSD;HSP90AA1;MAN2B1
248	prerank	KEGG_2021_Human__Diabetic cardiomyopathy	0.137071	0.702768	0.827451	0.89767	1	21/22	80.49%	PDK4;TGFBR1;PPARA;COX6A1;NDUFB7;CYC1;GAPDH;COX6B1;CTSD;NDUFA13;NDUFA3;NDUFS7;NDUFC2;ATP5F1D;NDUFB9;NDUFS5;ATP5PF;ATP5F1E;CD36;NDUFB10;UQCR10
249	prerank	GO_Cellular_Component_2023__Lysosome (GO:0005764)	-0.10594	-0.6931	0.872727	0.918532	1	38/40	83.39%	CALCRL;TYR;PRKCD;EGF;KCNQ1;CFTR;CTSL;ITM2C;GPR143;GPC4;UBA52;LAMTOR1;CD63;ATP6V0B;BCAN;GPC6;CTSC;NCAN;MFSD12;SLC44A2;LDLR;MAN2B1;HSP90AA1;CTSD;CLU;PLD1;ATP6V0C;CUBN;LRP2;ENPEP;SLC11A1;TMEM63A;ATP10B;HCK;HSPA8;PLAAT3;UNC13D;VCAN
250	prerank	GO_Biological_Process_2023__Regulation Of GTPase Activity (GO:0043087)	0.128327	0.691172	0.856031	0.907239	1	6/24	16.41%	ITGA6;DOCK11;CAV2;DOCK8;PREX2;DOCK10
251	prerank	GO_Cellular_Component_2023__Lytic Vacuole (GO:0000323)	-0.137566	-0.681096	0.868627	0.917331	1	2/19	0.98%	CALCRL;TYR
252	prerank	GO_Biological_Process_2023__Negative Regulation Of Cellular Process (GO:0048523)	0.0972923	0.671458	0.872549	0.925541	1	42/44	85.09%	CDKN2A;ALDH1A2;SPOCK3;ST18;HSPA1B;BTG3;RGCC;PTPRK;RPS6KA2;REST;TMEM98;CRYAB;CLMN;ERBB4;ACTB;IGFBP3;MYO1C;CLU;HOPX;KANK2;NR4A1;NDUFA13;DNAJB2;LMNA;WFDC1;RACK1;ESR2;SPINT2;BCL7C;DYNLL1;CYP1B1;MT3;ERBB3;ZBTB7C;TP53TG5;JAM2;HSPA1A;CDH13;IFIT3;FTH1;SOX4;NOX4
253	prerank	GO_Biological_Process_2023__Positive Regulation Of Cellular Biosynthetic Process (GO:0031328)	-0.139645	-0.659266	0.878914	0.925685	1	14/18	60.66%	HTR2C;SOX4;RPL26;RPS4X;CCL5;CD36;SREBF1;ELOVL5;LDLR;HSP90AA1;EEF2;CLU;PRKD2;PLD1
254	prerank	GO_Biological_Process_2023__Regulation Of Nucleic Acid-Templated Transcription (GO:1903506)	-0.109991	-0.659074	0.871429	0.911021	1	3/29	2.90%	ONECUT1;POU6F2;RREB1
255	prerank	GO_Molecular_Function_2023__Guanyl Ribonucleotide Binding (GO:0032561)	0.139498	0.657013	0.906615	0.936421	1	18/18	86.18%	RASEF;GNA14;CNGB1;TUBB4A;ARL2;RAB39A;TUBA1B;TUBA1C;RAB37;RAB31;ARL4C;GCH1;GEM;RAB33A;TUBA1A;TUBB2A;PDE10A;PDE5A
256	prerank	GO_Molecular_Function_2023__Transcription Cis-Regulatory Region Binding (GO:0000976)	0.124346	0.640655	0.896686	0.948626	1	4/22	11.18%	HIF3A;CUX2;TWIST1;SOX2
257	prerank	GO_Molecular_Function_2023__Adenyl Ribonucleotide Binding (GO:0032559)	0.122055	0.632359	0.889749	0.952163	1	6/22	19.41%	BMPR1B;MYO1B;PDK4;HSPA1B;TGFBR1;HSPA8
258	prerank	GO_Molecular_Function_2023__GTPase Regulator Activity (GO:0030695)	0.0938787	0.629125	0.92418	0.950403	1	15/42	30.33%	DOCK1;DOCK11;DOCK8;ARHGAP6;PLEKHG1;PREX2;SPATA13;DOCK10;IQGAP2;STARD13;RANBP3L;VAV1;DENND2A;ARHGAP24;DOCK5
259	prerank	GO_Molecular_Function_2023__Tubulin Binding (GO:0015631)	0.130654	0.620823	0.911157	0.95312	1	17/18	79.55%	NDRG1;NCALD;TPPP3;KIF13A;CCDC69;GAPDH;TOGARAM2;STMN1;CCDC88B;TTLL9;RCC2;ARL4C;MTUS1;SSNA1;MID1;GABARAPL2;GABARAP
260	prerank	KEGG_2021_Human__Chemical carcinogenesis	0.140728	0.619185	0.897683	0.949814	1	14/16	71.07%	EGFR;RPS6KA2;PPARA;MGST2;AR;ESR1;CCND3;HSP90AA1;RXRA;EPHX2;ESR2;CHRNA7;CYP1B1;CREB5
261	prerank	GO_Biological_Process_2023__Negative Regulation Of Intracellular Signal Transduction (GO:1902532)	0.110919	0.594651	0.952381	0.964884	1	23/24	83.85%	TWIST1;PDE3A;CD22;PPARA;SLC24A4;TMSB4X;LIMD1;BANK1;NLRP3;MYO1C;ESR1;NDUFA13;RORA;RACK1;BCL2L1;DUSP16;HERPUD1;PHLDA3;VEPH1;PEBP1;DUSP6;CAV3;PDE10A
262	prerank	GO_Biological_Process_2023__Negative Regulation Of Signal Transduction (GO:0009968)	0.110725	0.581855	0.945386	0.969283	1	10/24	33.85%	PTPRT;SULF1;ADAMTS12;TWIST1;IGFBP5;NEDD4;PLIN5;APOD;NXN;IGFBP3
263	prerank	KEGG_2021_Human__Hippo signaling pathway	0.120243	0.569993	0.966	0.97172	1	5/18	19.77%	PARD3;BMPR1B;SOX2;TGFBR1;YAP1
264	prerank	GO_Biological_Process_2023__Regulation Of Signal Transduction (GO:0009966)	0.10084	0.568985	0.958824	0.967469	1	28/28	90.06%	SH3TC2;SULF1;FGFR2;FRMPD1;IGFBP5;SLC24A4;KCTD8;RGS20;IGFBP3;TRIM5;PLCE1;CLU;UBASH3B;INPP5D;RORA;RGS12;HOMER1;CD63;CHRNA7;ERBB3;VEPH1;RGS6;CD36;TCF7L1;PRAG1;CAV3;HHIP;SEMA5A
265	prerank	GO_Molecular_Function_2023__Sequence-Specific DNA Binding (GO:0043565)	0.0881105	0.563914	0.953908	0.965951	1	35/39	78.42%	FOXO1;CUX2;SOX2;IKZF3;ZFY;PPARA;ERG;ZNF423;RUNX2;RORB;FOXP2;ELF1;NLRP3;POU3F3;ESR1;JUND;NR4A1;RORA;RFX2;ZSCAN31;ZBTB20;RXRA;CBFB;SREBF1;PRDM5;RARB;MYRFL;HES6;CHCHD2;ZNF385D;CREB5;NFATC2;CEBPD;TCF7L1;RFX4
266	prerank	GO_Cellular_Component_2023__Vacuolar Lumen (GO:0005775)	0.1127	0.552097	0.96319	0.967771	1	19/20	82.35%	GPC5;PADI2;VCAN;UNC13D;HSPA8;CUBN;PRDX6;CTSD;HSP90AA1;MAN2B1;SDCBP;NCAN;CTSC;GPC6;BCAN;GPC4;CTSL;FTL;TUBB2A
267	prerank	GO_Biological_Process_2023__Organic Substance Transport (GO:0071702)	-0.117432	-0.526909	0.977642	0.990758	1	16/16	88.41%	CALCRL;TRPC3;CCL5;VAMP2;CHRNA7;SNX33;TPT1;MFSD12;SLC22A10;RYR1;CLU;CUBN;LRP2;SLCO1A2;ABCA8;TRPC5
268	prerank	GO_Molecular_Function_2023__GTPase Activator Activity (GO:0005096)	0.0878158	0.45674	0.991837	0.993651	1	6/22	22.31%	DOCK1;ARHGAP6;PREX2;IQGAP2;STARD13;RANBP3L
269	prerank	GO_Cellular_Component_2023__Golgi Membrane (GO:0000139)	-0.0763286	-0.445076	0.989605	0.99589	1	2/28	2.02%	ST8SIA2;UST

## Sheet: Chandelier
	Name	Term	ES	NES	NOM p-val	FDR q-val	FWER p-val	Tag %	Gene %	Lead_genes
0	prerank	GO_Biological_Process_2023__Cytoplasmic Translation (GO:0002181)	-0.580551	-3.43021	0	0	0	26/28	37.40%	RPL18A;RPL3;FAU;RPL41;RPL8;RPS18;RPL18;RPS27A;RPL7A;RPL26;RPL23A;RPS27;RPS15;RPS25;RPS28;RPS7;RPS21;RPL15;RPLP1;RPS4X;RPL17;RPS23;RPS3A;RPL10;RPL6;RPL34
1	prerank	KEGG_2021_Human__Ribosome	-0.580551	-3.43021	0	0	0	26/28	37.40%	RPL18A;RPL3;FAU;RPL41;RPL8;RPS18;RPL18;RPS27A;RPL7A;RPL26;RPL23A;RPS27;RPS15;RPS25;RPS28;RPS7;RPS21;RPL15;RPLP1;RPS4X;RPL17;RPS23;RPS3A;RPL10;RPL6;RPL34
2	prerank	GO_Biological_Process_2023__Gene Expression (GO:0010467)	-0.552915	-3.41732	0	0	0	29/32	38.85%	RPL18A;RPL3;FAU;NOX4;RPL41;RPL8;RPS18;RPL18;RPS27A;RPL7A;RPL26;RPL23A;RPS27;RPS15;RPS25;RPS28;RPS7;RPS21;ANGPT2;RPL15;RPLP1;RPS4X;RPL17;RPS23;RPS3A;RPL10;RPL6;RPL34;ADARB2
3	prerank	GO_Biological_Process_2023__Macromolecule Biosynthetic Process (GO:0009059)	-0.559166	-3.33318	0	0	0	26/29	37.40%	RPL18A;RPL3;FAU;RPL41;RPL8;RPS18;RPL18;RPS27A;RPL7A;RPL26;RPL23A;RPS27;RPS15;RPS25;RPS28;RPS7;RPS21;RPL15;RPLP1;RPS4X;RPL17;RPS23;RPS3A;RPL10;RPL6;RPL34
4	prerank	GO_Biological_Process_2023__Translation (GO:0006412)	-0.559166	-3.33318	0	0	0	26/29	37.40%	RPL18A;RPL3;FAU;RPL41;RPL8;RPS18;RPL18;RPS27A;RPL7A;RPL26;RPL23A;RPS27;RPS15;RPS25;RPS28;RPS7;RPS21;RPL15;RPLP1;RPS4X;RPL17;RPS23;RPS3A;RPL10;RPL6;RPL34
5	prerank	GO_Cellular_Component_2023__Ribosome (GO:0005840)	-0.661333	-3.01718	0	0	0	16/16	34.63%	RPL18A;RPL41;RPL8;RPS18;RPL18;RPL7A;RPS27;RPS25;RPS28;RPS7;RPS21;RPL15;RPS4X;RPL17;RPS23;RPL6
6	prerank	GO_Biological_Process_2023__Peptide Biosynthetic Process (GO:0043043)	-0.490858	-3.00683	0	0	0	26/31	37.40%	RPL18A;RPL3;FAU;RPL41;RPL8;RPS18;RPL18;RPS27A;RPL7A;RPL26;RPL23A;RPS27;RPS15;RPS25;RPS28;RPS7;RPS21;RPL15;RPLP1;RPS4X;RPL17;RPS23;RPS3A;RPL10;RPL6;RPL34
7	prerank	KEGG_2021_Human__Coronavirus disease	-0.456065	-2.89329	0	0	0	27/34	34.76%	RPL18A;RPL3;FAU;RPL41;RPL8;RPS18;RPL18;RPS27A;RPL7A;RPL26;RPL23A;RPS27;RPS15;RPS25;RPS28;RPS7;RPS21;RPL15;RPLP1;PLCG2;RPS4X;RPL17;RPS23;RPS3A;RPL10;RPL6;NFKBIA
8	prerank	GO_Molecular_Function_2023__RNA Binding (GO:0003723)	-0.334694	-2.57533	0.00201207	0.00111871	0.008	38/55	38.85%	ZFP36L1;ZCCHC24;NEDD4;RPL18A;RPL3;FAU;RPL41;RPL8;RPS18;HSPA8;RPL18;RPS27A;DDIT3;RPL7A;RPL26;RPL23A;RPS27;FLNA;RPS15;RPS25;RPS28;RPS7;RPS21;HSPA1A;RPL15;PEBP1;RBM38;RPS4X;RPL17;RPS23;RPS3A;ACAA2;BARD1;RPL10;RPL6;RPL34;MSN;ADARB2
9	prerank	KEGG_2021_Human__cGMP-PKG signaling pathway	0.524351	2.30869	0	0.0362638	0.039	10/15	20.18%	ADRA1A;PRKG2;KCNMB1;MEF2B;PDE3A;CREB5;NFATC2;TRPC6;ATP1A2;ATP2B4
10	prerank	GO_Cellular_Component_2023__Focal Adhesion (GO:0005925)	-0.326016	-2.20242	0.00411523	0.0137602	0.095	28/40	37.60%	GJA1;FLT1;ITGA1;ARHGAP22;PRAG1;RPL3;NEDD9;RPL8;RPS18;ACTG1;ARHGAP24;HSPA8;RPL18;NELL1;RPL7A;FLNA;ITGB8;RPS15;ATP6V0C;RPS7;HSPA1A;RPLP1;RPS4X;RPL17;RPS3A;RPL6;IL16;MSN
11	prerank	KEGG_2021_Human__Prion disease	-0.450208	-2.18869	0	0.0133228	0.102	16/19	41.09%	EGR1;HSPA8;TUBB2A;DDIT3;COX7C;NCAM2;ATP5F1E;HSPA1A;RYR3;TUBA1A;UQCR10;CYCS;COX6A1;ATP5F1D;NDUFS5;ATP5PF
12	prerank	GO_Cellular_Component_2023__Cell-Substrate Junction (GO:0030055)	-0.30627	-2.073	0.00824742	0.0247049	0.192	28/41	37.60%	GJA1;FLT1;ITGA1;ARHGAP22;PRAG1;RPL3;NEDD9;RPL8;RPS18;ACTG1;ARHGAP24;HSPA8;RPL18;NELL1;RPL7A;FLNA;ITGB8;RPS15;ATP6V0C;RPS7;HSPA1A;RPLP1;RPS4X;RPL17;RPS3A;RPL6;IL16;MSN
13	prerank	GO_Biological_Process_2023__Anterograde Trans-Synaptic Signaling (GO:0098916)	0.377694	1.96731	0.00753296	0.243675	0.357	16/22	40.17%	KCNMB1;PNOC;CHRM2;DRD4;NLGN4Y;HTR2C;UNC13C;GAD2;HTR4;SLC1A3;RIT2;PLP1;GRM7;GRIK4;ASIC2;NLGN1
14	prerank	KEGG_2021_Human__Rap1 signaling pathway	-0.384964	-1.94317	0.00823045	0.0488791	0.331	11/19	22.76%	HGF;LPAR1;KIT;FGF10;VAV3;FLT1;NGF;IGF1;PLCE1;ACTG1;PDGFD
15	prerank	KEGG_2021_Human__MAPK signaling pathway	-0.325648	-1.83713	0.00823045	0.0875791	0.522	15/25	29.62%	HGF;KIT;RELB;FGF10;NR4A1;FLT1;NGF;IGF1;HSPA8;PDGFD;DDIT3;FLNA;DUSP1;HSPA1A;ANGPT2
16	prerank	GO_Biological_Process_2023__Cellular Response To Cytokine Stimulus (GO:0071345)	-0.376454	-1.8158	0.0185567	0.093226	0.573	13/18	36.61%	LEF1;KIT;ADAMTS12;IL7;ZFP36L1;MT2A;EBI3;EGR1;MT1X;DUSP1;GREM2;NFKBIA;GAPDH
17	prerank	GO_Biological_Process_2023__Proteolysis (GO:0006508)	-0.356478	-1.78892	0.0183673	0.102222	0.623	9/19	17.35%	ADAMTS9;HGF;ADAMTS12;ADAMTS6;ADAMTS3;MMP26;PAPPA;PAPPA2;CPXM2
18	prerank	GO_Biological_Process_2023__Supramolecular Fiber Organization (GO:0097435)	0.365753	1.77661	0.0268595	0.510053	0.678	13/19	34.89%	ARHGAP25;PXDN;GFAP;MYH11;CD36;TLL1;CST3;COL27A1;TPM2;B2M;NCKAP5;COL5A2;CARMIL1
19	prerank	KEGG_2021_Human__Parkinson disease	-0.345862	-1.75548	0.0238569	0.116543	0.689	15/20	41.09%	TUBB2A;RPS27A;DDIT3;COX7C;DUSP1;MAOA;ATP5F1E;RYR3;TUBA1A;UQCR10;CYCS;COX6A1;ATP5F1D;NDUFS5;ATP5PF
20	prerank	GO_Molecular_Function_2023__Receptor Ligand Activity (GO:0048018)	-0.321857	-1.72037	0.0165975	0.133686	0.752	10/23	17.41%	HGF;VGF;CRH;FGF10;IL7;SEMA3A;SEMA5A;NGF;IGF1;BMP7
21	prerank	GO_Biological_Process_2023__Positive Regulation Of Intracellular Signal Transduction (GO:1902533)	-0.238777	-1.70467	0.0307377	0.135835	0.776	20/44	26.72%	HGF;LPAR1;KIT;FN1;FGF10;GJA1;FLT1;TCIM;SEMA5A;NEDD4;IGF1;BMP7;BID;PLCE1;CARD11;PDGFD;DDIT3;DDR1;FLNA;RPS15
22	prerank	GO_Biological_Process_2023__Modulation Of Chemical Synaptic Transmission (GO:0050804)	0.390921	1.69754	0.0160321	0.579558	0.794	14/15	54.09%	SNCAIP;NLGN4Y;CACNG5;ATP1A2;RELN;GRM7;GRIK4;GRM1;NLGN1;CHRNA7;GRIK1;NLGN3;CLSTN2;GRID2
23	prerank	GO_Biological_Process_2023__Positive Regulation Of Cell Migration (GO:0030335)	-0.286296	-1.68847	0.0367347	0.141629	0.797	14/29	24.14%	HGF;LEF1;KIT;FN1;FGF10;SEMA3A;FLT1;SEMA5A;IGF1;NEDD9;CEMIP;PDGFD;SEMA6A;NELL1
24	prerank	GO_Cellular_Component_2023__Mitochondrial Membrane (GO:0031966)	-0.322015	-1.67223	0.0208729	0.145592	0.816	16/22	41.09%	RNF144B;SLC25A18;SLC22A3;BID;RPS27A;COX7C;BCL2;MAOA;ATP5F1E;UQCR10;CYCS;COX6A1;SLC8B1;ATP5F1D;NDUFS5;ATP5PF
25	prerank	GO_Biological_Process_2023__Cellular Response To Growth Factor Stimulus (GO:0071363)	-0.363649	-1.66799	0.0339321	0.141873	0.822	9/16	24.14%	HGF;ADAMTS12;NR4A1;ZFP36L1;FLT1;BMP7;SEMA6A;ACVR1C;NELL1
26	prerank	KEGG_2021_Human__PI3K-Akt signaling pathway	-0.26032	-1.66418	0.0299401	0.138185	0.832	13/34	16.03%	HGF;LPAR1;KIT;FN1;FGF10;NR4A1;IL7;FLT1;COL4A4;ITGA1;NGF;IGF1;DDIT4
27	prerank	GO_Biological_Process_2023__Positive Regulation Of Gene Expression (GO:0010628)	-0.242589	-1.66364	0.0352941	0.1328	0.833	25/40	39.58%	LEF1;FN1;FGF10;GJA1;TXK;EGR1;NGF;TTN;IGF1;YAP1;BMP7;ACTG1;RPL26;ITGB8;NWD1;RPS7;HSPA1A;PLCG2;RPS4X;RPL17;MT3;GAPDH;PIWIL2;MSN;PRR16
28	prerank	GO_Biological_Process_2023__Positive Regulation Of Macromolecule Metabolic Process (GO:0010604)	-0.261373	-1.6457	0.0421053	0.139705	0.859	19/33	34.76%	LEF1;FN1;FGF10;GJA1;EGR1;NGF;TTN;IGF1;YAP1;BMP7;ACTG1;ITGB8;NWD1;RPS7;HSPA1A;PLCG2;RPL17;MT3;NFKBIA
29	prerank	GO_Biological_Process_2023__Regulation Of Nucleic Acid-Templated Transcription (GO:1903506)	0.313571	1.62641	0.0538922	0.650627	0.886	20/22	59.83%	RREB1;SMAD3;ZNF98;NFATC2;MYT1;RORB;SOX4;ESRRB;ESR1;BNC2;POU6F2;HMGN5;NFIA;CHD7;ESR2;ZMIZ1;ESRRG;WWTR1;PRKCQ;PLAG1
30	prerank	KEGG_2021_Human__Focal adhesion	-0.303748	-1.61446	0.038	0.154942	0.887	13/22	29.82%	HGF;FN1;VAV3;FLT1;COL4A4;ITGA1;IGF1;ACTG1;PDGFD;FLNA;ITGB8;BCL2;LAMA2
31	prerank	GO_Cellular_Component_2023__Nucleolus (GO:0005730)	-0.244788	-1.61215	0.0388548	0.150695	0.888	19/36	32.12%	TCIM;NEDD4;TXK;STON2;RPL3;CPS1;RPL18;SCN5A;RPS27A;RPL7A;RPL26;RPL23A;FLNA;RPS25;PLK3;NWD1;RPS7;RPL17;RPS3A
32	prerank	KEGG_2021_Human__Alzheimer disease	-0.287786	-1.56892	0.0421456	0.178714	0.928	20/23	56.93%	NOX4;BID;TUBB2A;DDIT3;COX7C;ATP5F1E;RYR3;TUBA1A;UQCR10;CYCS;COX6A1;GAPDH;ATP5F1D;NDUFS5;ATP5PF;WNT5B;PSMA1;TUBA1C;NOS1;CHRNA7
33	prerank	GO_Biological_Process_2023__Negative Regulation Of Programmed Cell Death (GO:0043069)	-0.258774	-1.55939	0.0582121	0.181193	0.934	20/31	39.78%	HGF;LEF1;TNFAIP8;RNF144B;IL7;TCIM;SLC7A11;IGF1;GPX4;FLNA;BCL2;CRYAB;PLK3;HSPA1A;RPS3A;MT3;BARD1;RPL10;ANXA4;PTK2B
34	prerank	GO_Biological_Process_2023__Extracellular Matrix Organization (GO:0030198)	-0.345476	-1.55628	0.0714286	0.177614	0.935	6/15	10.29%	ADAMTS9;ADAMTS12;ADAMTS6;ADAMTS3;COL19A1;MMP26
35	prerank	GO_Biological_Process_2023__Chemical Synaptic Transmission (GO:0007268)	0.266472	1.53024	0.0667939	0.842913	0.96	22/29	50.33%	KCNMB1;PNOC;CHRM2;DRD4;NLGN4Y;HTR2C;UNC13C;GAD2;HTR4;SLC1A3;CBLN2;RIT2;PLP1;GRM7;GRIK4;ASIC2;NLGN1;CHRNA7;GABRA6;GRIK1;NLGN3;KCND2
36	prerank	KEGG_2021_Human__Amyotrophic lateral sclerosis	-0.292308	-1.52263	0.0592885	0.200141	0.954	21/21	71.24%	BID;ACTG1;TUBB2A;DDIT3;COX7C;BCL2;ATP5F1E;TUBA1A;UQCR10;CYCS;COX6A1;ATP5F1D;NDUFS5;ATP5PF;DNAH7;PSMA1;TUBA1C;NOS1;MAP3K5;DNAH14;NRG1
37	prerank	GO_Molecular_Function_2023__Endopeptidase Activity (GO:0004175)	-0.307409	-1.51765	0.0578512	0.198082	0.955	8/19	16.42%	ADAMTS9;HGF;ADAMTS12;ADAMTS6;ADAMTS3;MMP26;PAPPA;PAPPA2
38	prerank	GO_Cellular_Component_2023__Intracellular Non-Membrane-Bounded Organelle (GO:0043232)	-0.184725	-1.51563	0.0647182	0.193774	0.957	35/64	39.31%	SHOC1;TCIM;NEDD4;TXK;STON2;RPL3;NEDD9;RPS18;ACTG1;CPS1;TUBB2A;RPL18;SCN5A;RPS27A;RPL7A;RPL26;RPL23A;RPS27;FLNA;RPS25;PLK3;NWD1;RPS7;RPL15;RPS4X;RPL17;RPS23;RPS3A;MYO1E;GAPDH;HIP1;RPL34;MSN;ADARB2;ITPKB
39	prerank	GO_Cellular_Component_2023__Nuclear Lumen (GO:0031981)	-0.229132	-1.51252	0.060166	0.190576	0.958	19/37	32.12%	TCIM;NEDD4;TXK;STON2;RPL3;CPS1;RPL18;SCN5A;RPS27A;RPL7A;RPL26;RPL23A;FLNA;RPS25;PLK3;NWD1;RPS7;RPL17;RPS3A
40	prerank	GO_Biological_Process_2023__Positive Regulation Of Nucleic Acid-Templated Transcription (GO:1903508)	0.239088	1.51052	0.0745968	0.788581	0.97	15/35	23.48%	EGFR;FOXO1;PSRC1;RREB1;CREB5;ID2;SMAD3;MECOM;SPP1;SP100;NFATC2;RORB;SOX4;BLM;ESRRB
41	prerank	GO_Biological_Process_2023__Negative Regulation Of Cell Differentiation (GO:0045596)	0.301755	1.50959	0.0764588	0.693767	0.97	14/20	41.42%	EGFR;FOXO1;ID2;SMAD3;RANBP3L;RORB;SOX4;ESRRB;MEIS2;COL5A2;USH2A;PPARG;MEIS1;ADGRV1
42	prerank	GO_Biological_Process_2023__Homophilic Cell Adhesion Via Plasma Membrane Adhesion Molecules (GO:0007156)	0.344362	1.50451	0.0810277	0.629654	0.972	12/15	46.37%	HMCN2;HMCN1;IGSF21;KIRREL3;DSCAM;ROBO1;CDH13;PTPRT;PTPRM;TENM3;PTK7;CDH4
43	prerank	GO_Biological_Process_2023__Positive Regulation Of Cell Differentiation (GO:0045597)	-0.25098	-1.4809	0.0818363	0.214665	0.973	11/29	17.41%	HGF;LEF1;GJA1;ZFP36L1;PCP4;NGF;IGF1;CEACAM1;FBN2;YAP1;BMP7
44	prerank	KEGG_2021_Human__Pathways of neurodegeneration	-0.24359	-1.45209	0.0924855	0.236204	0.979	25/28	63.52%	NOX4;BID;TUBB2A;RPS27A;DDIT3;COX7C;BCL2;ATP5F1E;RYR3;TUBA1A;UQCR10;CYCS;COX6A1;HIP1;ATP5F1D;NDUFS5;ATP5PF;DNAH7;WNT5B;PSMA1;TUBA1C;NOS1;CHRNA7;MAP3K5;GRM1
45	prerank	GO_Cellular_Component_2023__Membrane Raft (GO:0045121)	0.327257	1.45102	0.0820312	0.714044	0.987	11/15	43.47%	SULF1;EGFR;MAL;CD36;ANGPT1;ATP2B4;RIT2;CTSD;PLPP3;CHRNA7;NOS1
46	prerank	KEGG_2021_Human__Proteoglycans in cancer	-0.317547	-1.44021	0.1	0.242216	0.982	13/16	47.43%	HGF;FN1;VAV3;IGF1;PLCE1;ACTG1;FLNA;PLCG2;MSN;SDC2;GAB1;WNT5B;HPSE2
47	prerank	GO_Cellular_Component_2023__Neuron Projection (GO:0043005)	0.198985	1.42283	0.109162	0.729539	0.991	23/47	32.98%	PNOC;HMCN2;KCNB2;BRINP3;CHRM2;KCNN3;DRD4;HTR2C;RIN3;HTR4;SLC1A3;KIRREL3;RPH3A;RELN;RIT2;DSCAM;APOD;PRSS12;ROBO1;CDH13;PLPPR1;GRM7;EPHA3
48	prerank	GO_Biological_Process_2023__Positive Regulation Of Phosphorylation (GO:0042327)	0.261956	1.40102	0.117764	0.732427	0.992	11/23	25.86%	ITGA6;EGFR;ROS1;MET;DRD4;NIBAN1;C3;ANGPT1;MERTK;RELN;DSCAM
49	prerank	KEGG_2021_Human__cAMP signaling pathway	0.323654	1.39404	0.123752	0.693231	0.992	11/15	40.96%	VIPR2;CHRM2;PDE3A;CREB5;ATP1A2;HTR4;ATP2B4;PDE4B;PDE3B;GLI3;ABCC4
50	prerank	GO_Cellular_Component_2023__Dendrite (GO:0030425)	0.235412	1.37666	0.125725	0.688381	0.993	15/29	32.98%	PNOC;KCNB2;BRINP3;CHRM2;DRD4;HTR2C;RIN3;HTR4;KIRREL3;RELN;DSCAM;APOD;PRSS12;GRM7;EPHA3
51	prerank	GO_Cellular_Component_2023__Secretory Granule Lumen (GO:0034774)	-0.269259	-1.37658	0.128	0.305997	0.994	9/20	22.89%	HGF;FN1;CRACR2A;IGF1;PYGL;TIMP2;FTL;HSPA8;TUBB2A
52	prerank	KEGG_2021_Human__Ras signaling pathway	-0.292946	-1.37303	0.132812	0.302913	0.996	10/17	30.94%	HGF;KIT;FGF10;FLT1;NGF;IGF1;PLCE1;PDGFD;ANGPT2;PLCG2
53	prerank	GO_Molecular_Function_2023__Ubiquitin-Like Protein Ligase Binding (GO:0044389)	-0.274214	-1.34548	0.153543	0.320934	0.997	14/19	43.07%	ACTG1;HSPA8;TUBB2A;DIO2;SCN5A;RPS27A;BCL2;ATP6V0C;HSPA1A;MAP1LC3A;RPL17;NFKBIA;PRR5L;HSP90AA1
54	prerank	GO_Molecular_Function_2023__Ubiquitin Protein Ligase Binding (GO:0031625)	-0.274214	-1.34548	0.153543	0.320934	0.997	14/19	43.07%	ACTG1;HSPA8;TUBB2A;DIO2;SCN5A;RPS27A;BCL2;ATP6V0C;HSPA1A;MAP1LC3A;RPL17;NFKBIA;PRR5L;HSP90AA1
55	prerank	GO_Biological_Process_2023__Monoatomic Cation Transmembrane Transport (GO:0098655)	0.234613	1.34547	0.133462	0.678289	0.996	10/26	20.45%	SLC30A8;KCNB2;SCARA5;KCNN3;KCNK13;TRPC6;TRPC5;ATP1A2;ATP2B4;SLC1A3
56	prerank	GO_Biological_Process_2023__Inorganic Cation Transmembrane Transport (GO:0098662)	0.234613	1.34547	0.133462	0.678289	0.996	10/26	20.45%	SLC30A8;KCNB2;SCARA5;KCNN3;KCNK13;TRPC6;TRPC5;ATP1A2;ATP2B4;SLC1A3
57	prerank	GO_Biological_Process_2023__Regulation Of MAPK Cascade (GO:0043408)	-0.255952	-1.3278	0.121849	0.334495	0.997	11/21	30.94%	LPAR1;KIT;FN1;FGF10;FLT1;IGF1;CEACAM1;PLCE1;DUSP1;PEBP1;PLCG2
58	prerank	GO_Molecular_Function_2023__RNA Polymerase II Cis-Regulatory Region Sequence-Specific DNA Binding (GO:0000978)	0.170911	1.31743	0.154143	0.707743	0.998	31/56	41.82%	ZFHX4;FOXO1;NR4A2;RREB1;ZFY;CREB5;SMAD3;UTY;PRDM1;MECOM;MGAM;ZNF98;NFATC2;ST18;ZNF208;RORB;SOX4;ESRRB;MEIS2;FOXP2;DACH2;ESR1;SATB2;POU6F2;PPARG;NFIA;GLIS3;TCF7L2;GLI3;MEIS1;RFX2
59	prerank	GO_Biological_Process_2023__Positive Regulation Of Cell Motility (GO:2000147)	-0.263598	-1.30467	0.156576	0.356323	0.998	9/20	22.76%	HGF;LEF1;KIT;FLT1;SEMA5A;IGF1;NEDD9;CEMIP;PDGFD
60	prerank	KEGG_2021_Human__Regulation of actin cytoskeleton	-0.289202	-1.29049	0.163677	0.368031	0.998	8/15	26.39%	LPAR1;FN1;FGF10;VAV3;ITGA1;ACTG1;PDGFD;ITGB8
61	prerank	GO_Molecular_Function_2023__Cis-Regulatory Region Sequence-Specific DNA Binding (GO:0000987)	0.168725	1.28705	0.167608	0.748323	0.998	30/54	41.82%	ZFHX4;FOXO1;NR4A2;RREB1;ZFY;SMAD3;UTY;PRDM1;MECOM;MGAM;ZNF98;NFATC2;ST18;ZNF208;RORB;SOX4;ESRRB;MEIS2;FOXP2;DACH2;ESR1;SATB2;POU6F2;PPARG;NFIA;GLIS3;TCF7L2;GLI3;MEIS1;RFX2
62	prerank	GO_Molecular_Function_2023__RNA Polymerase II Transcription Regulatory Region Sequence-Specific DNA Binding (GO:0000977)	0.16532	1.27726	0.169231	0.734261	0.999	31/56	41.82%	ZFHX4;CUX2;FOXO1;NR4A2;RREB1;ZFY;SMAD3;UTY;PRDM1;MECOM;MGAM;ZNF98;NFATC2;ST18;ZNF208;RORB;SOX4;ESRRB;MEIS2;FOXP2;DACH2;ESR1;SATB2;POU6F2;PPARG;NFIA;GLIS3;TCF7L2;GLI3;MEIS1;RFX2
63	prerank	GO_Biological_Process_2023__Positive Regulation Of Cell Projection Organization (GO:0031346)	0.250866	1.267	0.175781	0.726073	0.999	16/20	53.63%	ITGA6;CUX2;RELN;RIT2;ROBO1;EPHA3;ROR1;PTN;CARMIL1;NLGN1;TENM3;PTK7;TOX;ROBO2;ZNF804A;PRKD1
64	prerank	GO_Biological_Process_2023__Positive Regulation Of Cytokine Production (GO:0001819)	-0.256486	-1.26108	0.167002	0.400747	1	14/19	45.91%	IL7;TXK;EBI3;EGR1;CARD11;DDIT3;HSPA1A;PLCG2;GAPDH;IL16;RUNX1;PRKCQ;HAVCR2;POU2F2
65	prerank	GO_Cellular_Component_2023__Endocytic Vesicle (GO:0030139)	-0.281217	-1.25118	0.177189	0.406311	1	11/15	45.84%	SFTA3;LPAR1;COLEC12;CEMIP;RPS27A;MYO1E;RAB39A;CUBN;HSP90AA1;WNT5B;HSPH1
66	prerank	GO_Biological_Process_2023__Cytokine-Mediated Signaling Pathway (GO:0019221)	-0.265379	-1.24706	0.1881	0.404283	1	11/17	39.78%	KIT;IL7;EBI3;EGR1;CEACAM1;YAP1;GREM2;MT3;NFKBIA;IL15RA;PTK2B
67	prerank	KEGG_2021_Human__Axon guidance	0.246088	1.24589	0.196911	0.746041	0.999	12/21	36.41%	MET;DCC;NFATC2;TRPC6;TRPC5;NRP1;SEMA3C;SLIT3;ROBO1;EPHA3;SEMA3E;SEMA6D
68	prerank	GO_Biological_Process_2023__Positive Regulation Of Neuron Projection Development (GO:0010976)	0.268624	1.22426	0.221135	0.768898	1	13/16	53.63%	ITGA6;CUX2;RELN;RIT2;EPHA3;ROR1;PTN;NLGN1;TENM3;PTK7;TOX;ZNF804A;PRKD1
69	prerank	GO_Biological_Process_2023__Nervous System Development (GO:0007399)	0.179188	1.21779	0.227092	0.752658	1	25/43	41.75%	EGFR;MET;BRINP3;CHRM2;S100B;IGF2BP2;MAL;TRPC5;SOX4;KIRREL3;MOBP;MERTK;RELN;DSCAM;NRG1;ROBO1;PLPPR1;PTN;NRGN;POU6F2;ASIC2;CABLES1;NLGN1;ADGRV1;CHD7
70	prerank	GO_Molecular_Function_2023__GTPase Activator Activity (GO:0005096)	-0.260166	-1.21693	0.215321	0.441448	1	8/17	24.14%	RGS8;VAV3;RGS5;ARHGAP22;ALDH1A1;ARHGAP28;ARHGAP24;NELL1
71	prerank	GO_Molecular_Function_2023__Sequence-Specific DNA Binding (GO:0043565)	0.190695	1.20596	0.24381	0.752033	1	14/34	25.99%	CUX2;FOXO1;NR4A2;ZFY;CREB5;SMAD3;PRDM1;NFATC2;ERF;RORB;SOX4;ESRRB;MEIS2;FOXP2
72	prerank	GO_Biological_Process_2023__Vesicle-Mediated Transport (GO:0016192)	0.264	1.20458	0.253608	0.724852	1	16/16	73.88%	SCARA5;RIN3;RPH3A;PRSS12;C2CD6;SYTL3;LDLR;RHOBTB1;KIF13A;SLC10A7;PRKD1;HIP1;RAB39A;MYO1E;CADPS2;SYTL4
73	prerank	GO_Cellular_Component_2023__Cytoskeleton (GO:0005856)	0.181608	1.20407	0.235294	0.698402	1	36/37	79.02%	GFAP;NDRG1;PSRC1;IGF2BP2;LDB3;KLHL4;FYB1;DISC1;HSPB1;FILIP1;TPM2;EPHA3;EDA;CLIC4;MVP;CLU;NOS1;TUBA1C;WIPF1;MYO1D;ARHGAP6;SNTG1;FRMD3;ITPKB;PPP1R42;MSN;HIP1;GAPDH;MYO1E;CLIC5;CORIN;TUBA1A;FLNA;TUBB2A;PDLIM5;ACTG1
74	prerank	KEGG_2021_Human__Huntington disease	0.230615	1.19087	0.237705	0.702542	1	20/20	77.24%	KCNJ10;CREB5;SLC1A3;DNAH14;PPARG;MAP3K5;TUBA1C;PSMA1;DNAH7;ATP5PF;NDUFS5;ATP5F1D;HIP1;COX6A1;CYCS;UQCR10;TUBA1A;ATP5F1E;COX7C;TUBB2A
75	prerank	GO_Biological_Process_2023__Protein Phosphorylation (GO:0006468)	0.208105	1.18698	0.262097	0.686644	1	15/27	38.13%	EGFR;PRKG2;ROS1;PRKCH;VRK2;STK33;HCK;RELN;JAK3;MAPKAPK3;STK32B;TESK2;EPHA3;MYO3B;MAP3K5
76	prerank	GO_Cellular_Component_2023__Vesicle (GO:0031982)	0.230615	1.17847	0.24902	0.683005	1	20/20	77.24%	EGFR;SERPINE2;RIN3;ATP1A2;CST3;CAPS;SLC24A4;MVB12A;NOS1;TUBA1C;MYO1D;GPM6A;ANXA4;MSN;GAPDH;MYO1E;PLCG2;HSPA1A;RPS27A;TUBB2A
77	prerank	GO_Cellular_Component_2023__Polymeric Cytoskeletal Fiber (GO:0099513)	0.255283	1.17619	0.239175	0.665368	1	12/16	49.14%	GFAP;NDRG1;PSTPIP2;DISC1;HCK;TPM2;KIF13A;KIF20B;TUBA1C;DIAPH2;WIPF1;ARHGAP6
78	prerank	GO_Biological_Process_2023__Regulation Of Apoptotic Process (GO:0042981)	-0.165793	-1.16633	0.251046	0.517849	1	27/44	46.04%	HGF;LEF1;TNFAIP8;RNF144B;IL7;TCIM;EGR1;IGF1;BID;BEX1;ACVR1C;FLNA;BCL2;CRYAB;PLK3;HSPA1A;RPS3A;MT3;BARD1;RPL10;HIP1;ANXA4;PTK2B;HSP90AA1;TOX3;AVEN;GRID2
79	prerank	GO_Cellular_Component_2023__Axon (GO:0030424)	-0.257276	-1.16392	0.276507	0.511162	1	8/17	24.14%	CNTN6;SEMA3A;SYT2;ALDH1A1;CALB1;SEMA6A;OPRM1;NELL1
80	prerank	GO_Biological_Process_2023__Positive Regulation Of DNA-templated Transcription (GO:0045893)	0.138094	1.15399	0.262626	0.691581	1	36/69	41.16%	ITGA6;EGFR;FOXO1;MET;NR4A2;PSRC1;RREB1;ZFY;CREB5;ID2;SMAD3;MECOM;SPP1;SP100;NFATC2;ST18;RORB;SOX4;BLM;ESRRB;MEIS2;CDH13;MLIP;ESR1;SATB2;ZFPM2;PPARG;ASIC2;MAP3K5;HMGN5;NFIA;GLIS3;TCF7L2;LMO3;GLI3;MEIS1
81	prerank	GO_Biological_Process_2023__Regulation Of DNA-templated Transcription (GO:0006355)	0.125166	1.13438	0.301653	0.714138	1	46/87	43.47%	EGFR;ZFHX4;FOXO1;NR4A2;PSRC1;RREB1;ZFY;CREB5;ID2;SMAD3;PRDM1;MECOM;MGAM;SPP1;ZNF98;SP100;NFATC2;MYT1;ERF;RORB;SOX4;TSHZ2;ATP2B4;BLM;ESRRB;FOXP2;SP140;NRG1;ESR1;BNC2;SATB2;POU6F2;ZFPM2;CBFB;PPARG;ASIC2;MAP3K5;HMGN5;NFIA;GLIS3;TCF7L2;GLI3;CHD7;RFX2;ZHX2;NOS1
82	prerank	GO_Biological_Process_2023__Regulation Of Cell Migration (GO:0030334)	-0.175612	-1.1305	0.322176	0.560387	1	14/35	25.46%	HGF;LEF1;KIT;FLT1;SEMA5A;IGF1;CEACAM1;DACH1;NEDD9;CEMIP;ACTG1;PDGFD;FLNA;TMSB10
83	prerank	GO_Cellular_Component_2023__Intracellular Organelle Lumen (GO:0070013)	-0.150365	-1.11425	0.306748	0.580418	1	30/48	47.10%	VGF;FN1;COL19A1;COL4A4;EBI3;NGF;PYGL;GPC6;SPON1;TIMP2;CPS1;HSPA8;PDGFD;GPC5;COL24A1;ATP5F1E;HSPA1A;LTBP1;FTH1;ACAA2;SUCLG2;PCSK6;PDGFC;SDC2;ATP5F1D;DERA;HSP90AA1;WNT5B;HSPH1;SPARCL1
84	prerank	KEGG_2021_Human__Pathways in cancer	-0.159416	-1.09884	0.31405	0.598089	1	7/41	5.67%	HGF;LEF1;LPAR1;KIT;FN1;FGF10;IL7
85	prerank	GO_Biological_Process_2023__Positive Regulation Of Epithelial Cell Proliferation (GO:0050679)	-0.245599	-1.09866	0.324853	0.587386	1	7/15	24.14%	FGF10;NR4A1;SEMA5A;IGF1;YAP1;SCN5A;NELL1
86	prerank	KEGG_2021_Human__Human papillomavirus infection	0.207501	1.0833	0.336016	0.815012	1	6/21	12.86%	ITGA6;EGFR;FOXO1;LAMA3;CREB5;SPP1
87	prerank	GO_Biological_Process_2023__Cellular Response To Lipid (GO:0071396)	0.24016	1.07741	0.340816	0.805063	1	9/16	37.27%	EGFR;BRINP3;SPP1;CXCL13;ATP1A2;RORB;ESR1;EPHA3;PDE4B
88	prerank	GO_Biological_Process_2023__Negative Regulation Of Transcription By RNA Polymerase II (GO:0000122)	0.166544	1.07617	0.369141	0.784891	1	20/36	40.30%	CUX2;NR4A2;RREB1;ID2;SMAD3;PRDM1;SP100;ERF;SOX4;MEIS2;MLIP;ESR1;PRDM6;ZFPM2;CBFB;PPARG;FRK;GLIS3;TCF7L2;GLI3
89	prerank	GO_Molecular_Function_2023__Double-Stranded DNA Binding (GO:0003690)	0.192429	1.07219	0.354962	0.771516	1	10/26	23.81%	EGFR;CUX2;NR4A2;CREB5;PRDM1;NFATC2;RORB;SOX4;ESRRB;MEIS2
90	prerank	GO_Molecular_Function_2023__DNA Binding (GO:0003677)	0.148011	1.07217	0.356589	0.750688	1	28/47	46.24%	EGFR;CUX2;FOXO1;NR4A2;ZFY;SMAD3;UTY;MECOM;NFATC2;ERF;TSHZ2;BLM;ESRRB;MEIS2;FOXP2;TIGD6;CBFB;PPARG;RFC3;DDB2;TCF7L2;MEIS1;CHD7;RFX2;MTERF1;TP63;ESR2;XRCC4
91	prerank	GO_Biological_Process_2023__Intracellular Monoatomic Cation Homeostasis (GO:0030003)	0.232452	1.05884	0.367906	0.761797	1	8/16	30.74%	SLC30A8;SCARA5;DRD4;HTR2C;ATP1A2;ATP2B4;B2M;SLC24A4
92	prerank	GO_Cellular_Component_2023__Intracellular Membrane-Bounded Organelle (GO:0043231)	-0.0863211	-1.05545	0.391218	0.65825	1	151/202	64.51%	ADAMTS9;LEF1;VGF;SVEP1;RGS8;CYP39A1;RELB;ETV5;ZPBP;FGF10;EYA1;NR4A1;PRDM16;RGS5;GJA1;ZFP36L1;TCIM;MT2A;PCP4;NEDD4;PRAG1;TXK;EGR1;RPL3;YAP1;VGLL3;GPC6;NEDD9;NOX4;MT1X;RPS18;ACTG1;BEX1;CALB1;HSPA8;TUBB2A;RPL18;RPS27A;DDIT3;RPL7A;MAGEC3;GPX4;RPL23A;RPS27;FLNA;DUSP1;SLC2A14;BCL2;RPS15;CRYAB;RPS25;PLK3;MYRFL;CADPS2;DEPDC1B;RPS7;HSPA1A;RPL15;MAP1LC3A;PEBP1;PKIB;PLCG2;TUBA1A;FTH1;RPL17;RPS3A;ZNF521;BARD…
93	prerank	GO_Cellular_Component_2023__Collagen-Containing Extracellular Matrix (GO:0062023)	-0.152435	-1.03386	0.402062	0.689406	1	7/40	6.13%	ABI3BP;ADAMTS9;FN1;FGF10;IL7;ADAMTS3;COL19A1
94	prerank	GO_Biological_Process_2023__Positive Regulation Of Transferase Activity (GO:0051347)	0.241367	1.03215	0.402439	0.804336	1	4/15	8.97%	EGFR;ROS1;MET;DRD4
95	prerank	GO_Biological_Process_2023__Cellular Response To Organic Cyclic Compound (GO:0071407)	0.23645	1.02827	0.412916	0.793559	1	6/15	20.71%	EGFR;PDE3A;SPP1;GNG2;ATP1A2;BLM
96	prerank	GO_Cellular_Component_2023__Nucleus (GO:0005634)	-0.0872738	-1.01947	0.421053	0.706731	1	131/176	63.85%	LEF1;SVEP1;RGS8;RELB;ETV5;ZPBP;FGF10;EYA1;NR4A1;PRDM16;ZFP36L1;TCIM;MT2A;PCP4;NEDD4;PRAG1;TXK;EGR1;RPL3;YAP1;VGLL3;GPC6;NEDD9;NOX4;MT1X;RPS18;ACTG1;BEX1;CALB1;HSPA8;TUBB2A;RPL18;RPS27A;DDIT3;RPL7A;MAGEC3;GPX4;RPL23A;RPS27;FLNA;DUSP1;SLC2A14;BCL2;RPS15;CRYAB;RPS25;PLK3;MYRFL;DEPDC1B;RPS7;HSPA1A;RPL15;PEBP1;PKIB;TUBA1A;FTH1;RPL17;RPS3A;ZNF521;BARD1;TIMELESS;CYCS;RPL10;RPL6;NFKBIA;MAML3;GAPDH;PIWIL2…
97	prerank	GO_Molecular_Function_2023__GTPase Regulator Activity (GO:0030695)	-0.196431	-1.01725	0.402834	0.698597	1	9/22	24.14%	RGS8;VAV3;RGS5;ARHGAP22;ALDH1A1;ARHGAP28;PLCE1;ARHGAP24;NELL1
98	prerank	GO_Biological_Process_2023__Cell-Cell Adhesion Via Plasma-Membrane Adhesion Molecules (GO:0098742)	0.190693	1.01548	0.430255	0.801925	1	18/24	54.09%	HMCN2;HMCN1;IGSF21;MAG;KIRREL3;CDH23;DSCAM;ROBO1;CDH13;PTPRT;PTPRM;NLGN1;TENM3;PTK7;CDH4;CDH12;ROBO2;GRID2
99	prerank	GO_Cellular_Component_2023__Actin Cytoskeleton (GO:0015629)	-0.20494	-1.00163	0.458574	0.716715	1	18/18	79.82%	FLT1;ACTG1;PDLIM5;FLNA;CORIN;CLIC5;MYO1E;ARHGAP6;MYO1D;WIPF1;DIAPH2;CLIC4;EPHA3;TPM2;FILIP1;HCK;FYB1;PSTPIP2
100	prerank	GO_Biological_Process_2023__Regulation Of Transcription By RNA Polymerase II (GO:0006357)	0.10889	0.996528	0.469667	0.825855	1	46/90	43.47%	ITGA6;EGFR;ZFHX4;CUX2;FOXO1;MET;NR4A2;RREB1;ZFY;CREB5;ID2;SMAD3;PRDM1;MECOM;MGAM;SP100;NFATC2;ST18;ERF;RORB;SOX4;TSHZ2;ATP2B4;ESRRB;MEIS2;FOXP2;SP140;CDH13;MLIP;ESR1;PRDM6;SATB2;POU6F2;ZFPM2;CBFB;PPARG;FRK;NFIA;GLIS3;TCF7L2;LMO3;GLI3;MEIS1;RFX2;ZHX2;NOS1
101	prerank	GO_Biological_Process_2023__Cellular Response To Metal Ion (GO:0071248)	-0.216423	-0.995004	0.436992	0.718586	1	15/16	70.32%	MT2A;SYT2;MT1X;SCN5A;RYR3;PLCG2;MT3;ITPKB;NEK7;CLU;ADGRV1;NLGN1;CLIC4;CPNE4;B2M
102	prerank	GO_Molecular_Function_2023__Protein Serine/Threonine Kinase Activity (GO:0004674)	0.212202	0.991818	0.437255	0.816153	1	14/17	60.36%	EGFR;PRKCH;VRK2;STK33;MAPKAPK3;STK32B;TESK2;MYO3B;MAP3K5;MAPK4;PRKD1;PRKCQ;NEK7;PTK2B
103	prerank	GO_Biological_Process_2023__Negative Regulation Of DNA-templated Transcription (GO:0045892)	0.136454	0.991117	0.483101	0.799031	1	25/48	40.30%	CUX2;FOXO1;NR4A2;RREB1;ID2;SMAD3;PRDM1;MECOM;SP100;ERF;RORB;SOX4;MEIS2;FOXP2;NRG1;MLIP;ESR1;PRDM6;ZFPM2;CBFB;PPARG;FRK;GLIS3;TCF7L2;GLI3
104	prerank	GO_Molecular_Function_2023__Cadherin Binding (GO:0045296)	0.192102	0.990859	0.455285	0.781805	1	22/22	81.07%	ITGA6;EGFR;NDRG1;CDH23;CDH13;PTPRT;PTPRM;CDH4;CDH12;CTNNA3;RPL34;RPL6;RPL15;CDHR3;HSPA1A;CDH8;FLNA;RPL23A;RPL7A;HSPA8;PDLIM5;PTPRB
105	prerank	KEGG_2021_Human__Calcium signaling pathway	-0.175489	-0.990132	0.458599	0.716196	1	10/27	22.76%	HGF;FGF10;GNA14;FLT1;TACR1;EDNRA;NGF;PDE1C;PLCE1;PDGFD
106	prerank	GO_Biological_Process_2023__Negative Regulation Of Apoptotic Process (GO:0043066)	-0.146378	-0.984467	0.475904	0.715578	1	19/40	34.50%	HGF;LEF1;TNFAIP8;RNF144B;IL7;TCIM;NGF;IGF1;YAP1;PTPRZ1;FLNA;BCL2;CRYAB;PLK3;HSPA1A;RPS3A;MT3;BARD1;RPL10
107	prerank	GO_Biological_Process_2023__Central Nervous System Development (GO:0007417)	0.16968	0.96966	0.462282	0.809226	1	10/25	26.19%	ADGRG1;BRINP3;NR4A2;S100B;MAL;C3;SOX4;MEIS2;RELN;APOD
108	prerank	GO_Biological_Process_2023__Regulation Of Signal Transduction (GO:0009966)	-0.206235	-0.962249	0.501035	0.746074	1	7/17	24.14%	RGS8;RGS5;SEMA5A;PRAG1;INPP5D;PLCE1;NELL1
109	prerank	KEGG_2021_Human__Lipid and atherosclerosis	-0.214437	-0.962239	0.487026	0.734434	1	13/15	63.65%	VAV3;BID;HSPA8;DDIT3;BCL2;HSPA1A;CYCS;NFKBIA;HSP90AA1;POU2F2;LDLR;MAP3K5;PPARG
110	prerank	GO_Biological_Process_2023__Regulation Of Cellular Component Organization (GO:0051128)	0.202774	0.961932	0.507576	0.808908	1	4/18	6.13%	SNCAIP;ROS1;GFAP;CD22
111	prerank	GO_Cellular_Component_2023__Lysosome (GO:0005764)	0.178835	0.946061	0.492126	0.824689	1	23/23	82.39%	GFAP;PLAAT3;VCAN;HCK;NRG1;CTSD;DRAM1;LDLR;CLU;SLC44A2;STS;MAN2B1;HSP90AA1;CUBN;SDC2;RNF152;ATP6V0B;OCA2;ATP6V0C;GPC5;HSPA8;PDE1C;GPC6
112	prerank	GO_Molecular_Function_2023__Protein Homodimerization Activity (GO:0042803)	0.145337	0.937176	0.512428	0.826686	1	33/36	75.79%	SLC30A8;S100B;SMAD3;TRPC6;BLM;HSPB1;FOXP2;TPM2;TRIM5;B2M;PTPRT;MAP3K5;CD247;CHRNA7;ZHX2;MAPK4;KIF20B;TENM3;PRTFDC1;TOX3;HSP90AA1;MYOM1;CUBN;PDGFC;DPYD;HIP1;SLC8B1;BARD1;CRYAB;BCL2;TPD52L1;FLNA;DDIT3
113	prerank	GO_Molecular_Function_2023__Zinc Ion Binding (GO:0008270)	-0.174068	-0.936367	0.510373	0.772204	1	11/22	33.18%	ADAMTS3;MT2A;PAPPA;EGR1;PAPPA2;MT1X;TIMP2;CALB1;RPS27;TRHDE;MT3
114	prerank	GO_Molecular_Function_2023__Metal Ion Binding (GO:0046872)	-0.151077	-0.92538	0.535642	0.781454	1	30/31	81.46%	SYT2;PCP4;CRACR2A;TTN;MT1X;CALB1;CPS1;ACVR1C;CDH8;CDHR3;ANXA4;EFCAB11;SPARCL1;CDH12;PRTFDC1;CDH4;CLU;ADGRV1;MAP3K5;AOAH;CDH13;CSGALNACT1;HPCAL1;NRG1;ENOSF1;KCNIP1;CDH23;PLSCR2;RPH3A;CABCOCO1
115	prerank	GO_Biological_Process_2023__Negative Regulation Of Cellular Process (GO:0048523)	-0.14714	-0.923785	0.546906	0.773464	1	16/34	33.71%	NR4A1;GJA1;SEMA5A;ITGA1;NGF;BMP7;NOX4;CLMN;OPRM1;DUSP1;CRYAB;ALDH1A2;HSPA1A;FTH1;MT3;BARD1
116	prerank	GO_Biological_Process_2023__Positive Regulation Of Cellular Biosynthetic Process (GO:0031328)	0.193813	0.922831	0.530938	0.841339	1	6/17	19.59%	FOXO1;SMAD3;HTR2C;NIBAN1;CD36;SOX4
117	prerank	GO_Molecular_Function_2023__Transcription Cis-Regulatory Region Binding (GO:0000976)	-0.183002	-0.915985	0.535642	0.777324	1	6/20	16.62%	LEF1;ETV5;PRDM16;EGR1;DACH1;YAP1
118	prerank	GO_Molecular_Function_2023__Transition Metal Ion Binding (GO:0046914)	-0.157319	-0.915048	0.553498	0.768036	1	13/27	33.18%	ADAMTS3;MT2A;PAPPA;EGR1;PAPPA2;MT1X;TIMP2;CALB1;FTL;RPS27;TRHDE;FTH1;MT3
119	prerank	GO_Biological_Process_2023__Regulation Of Cell Population Proliferation (GO:0042127)	-0.129969	-0.912525	0.570281	0.761811	1	19/43	33.91%	KIT;FN1;IL7;ZFP36L1;ITGA1;NGF;IGF1;YAP1;NOX4;CLMN;PDGFD;OPRM1;BCL2;ALDH1A2;HSPA1A;RPS4X;FTH1;RPL17;TIMELESS
120	prerank	GO_Biological_Process_2023__Phosphorylation (GO:0016310)	0.195154	0.911767	0.56639	0.848636	1	9/17	38.13%	PRKG2;ROS1;PRKCH;VRK2;HCK;JAK3;TESK2;EPHA3;MAP3K5
121	prerank	GO_Molecular_Function_2023__DNA-binding Transcription Activator Activity, RNA Polymerase II-specific (GO:0001228)	0.160796	0.908172	0.5625	0.839188	1	10/27	23.81%	FOXO1;NR4A2;RREB1;ZFY;SMAD3;MECOM;ZNF208;SOX4;ESRRB;MEIS2
122	prerank	GO_Biological_Process_2023__Cellular Response To Oxygen-Containing Compound (GO:1901701)	0.149675	0.890063	0.590998	0.860203	1	26/30	70.38%	EGFR;FOXO1;BRINP3;PDE3A;CXCL13;GNG2;RORB;ATP2B4;CPNE4;ESR1;EPHA3;PDE4B;CLIC4;NLGN1;ADGRV1;CLU;PTK7;P2RX7;PRKD1;WNT5B;NEK7;PTK2B;ITPKB;MT3;PLCG2;RYR3
123	prerank	GO_Molecular_Function_2023__Purine Ribonucleoside Triphosphate Binding (GO:0035639)	-0.176353	-0.878157	0.604374	0.813398	1	19/19	82.65%	GNA14;PRAG1;PYGL;HSPA8;TUBB2A;HSPA1A;TUBA1A;RAB39A;ATP5F1D;HSP90AA1;P2RX7;RANBP17;TUBA1C;RHOBTB1;MAP3K5;RIT2;BLM;ATP1A2;RAB37
124	prerank	GO_Biological_Process_2023__Regulation Of Cell Growth (GO:0001558)	-0.198811	-0.875953	0.591549	0.80583	1	8/15	33.18%	GJA1;CEACAM1;PAPPA2;YAP1;PLCE1;BCL2;HSPA1A;MT3
125	prerank	GO_Biological_Process_2023__Negative Regulation Of Gene Expression (GO:0010629)	0.194197	0.853767	0.636546	0.916751	1	8/15	36.48%	IGF2BP2;ID2;SMAD3;PARP10;ATP2B4;ROBO1;ESR1;PPARG
126	prerank	KEGG_2021_Human__Neuroactive ligand-receptor interaction	0.154849	0.851212	0.672932	0.904956	1	8/26	19.33%	ADRA1A;VIPR2;CHRM2;DRD4;HTR2C;C3;C5AR1;HTR4
127	prerank	GO_Biological_Process_2023__Transmembrane Receptor Protein Tyrosine Kinase Signaling Pathway (GO:0007169)	0.137139	0.849206	0.647887	0.892903	1	5/33	5.41%	SULF1;EGFR;FOXO1;ROS1;MET
128	prerank	GO_Biological_Process_2023__Apoptotic Process (GO:0006915)	-0.18091	-0.848526	0.618367	0.846849	1	10/17	39.78%	DDIT4;BID;SEMA6A;BCL2;PLK3;NFKBIA;GAPDH;HIP1;RNF152;PTK2B
129	prerank	GO_Molecular_Function_2023__Protein Kinase Binding (GO:0019901)	-0.134209	-0.846704	0.667992	0.838701	1	14/34	30.94%	SPDYE2;RELB;PSG8;TTN;CEACAM1;NEDD9;NOX4;CAMK2N2;PDLIM5;SCN5A;DUSP1;RPS7;PEBP1;PLCG2
130	prerank	GO_Cellular_Component_2023__Cytoplasmic Vesicle Membrane (GO:0030659)	0.175019	0.834037	0.637475	0.907357	1	11/18	44.00%	EGFR;SLC30A8;CD36;C5AR1;MOXD1;CTSD;LDLR;CLU;RHOBTB1;MVB12A;KIF13A
131	prerank	GO_Biological_Process_2023__DNA Damage Response (GO:0006974)	-0.165404	-0.826584	0.684959	0.862407	1	9/19	33.91%	VAV3;YAP1;BID;DDIT3;BCL2;PLK3;DEPDC1B;BARD1;TIMELESS
132	prerank	GO_Biological_Process_2023__Positive Regulation Of MAPK Cascade (GO:0043410)	-0.138256	-0.82536	0.685345	0.853503	1	11/30	25.92%	LPAR1;KIT;FGF10;FLT1;IGF1;PLCE1;PDGFD;OPRM1;NELL1;DDR1;TPD52L1
133	prerank	GO_Biological_Process_2023__Positive Regulation Of DNA-binding Transcription Factor Activity (GO:0051091)	0.157373	0.817717	0.659259	0.92212	1	13/21	45.98%	SMAD3;CD36;PRKCH;RELN;TRIM5;ESR1;ROR1;EDA;PPARG;PLPP3;CLU;IL1RAP;ESR2
134	prerank	GO_Cellular_Component_2023__Adherens Junction (GO:0005912)	0.170705	0.815399	0.685499	0.910749	1	9/18	37.47%	NDRG1;HMCN1;IGSF21;LDB3;PARD3B;CDH13;FRMD4B;PLPP3;PTPRM
135	prerank	GO_Biological_Process_2023__Positive Regulation Of Cellular Process (GO:0048522)	-0.139012	-0.813496	0.710891	0.863079	1	12/28	31.86%	LEF1;FN1;IL7;ZFP36L1;IGF1;YAP1;NEDD9;PDGFD;BCL2;LAMA2;RPS4X;RPL17
136	prerank	GO_Biological_Process_2023__Regulation Of Autophagy (GO:0010506)	0.172293	0.804305	0.723711	0.914483	1	3/16	5.41%	FOXO1;GFAP;MET
137	prerank	GO_Cellular_Component_2023__Microtubule Cytoskeleton (GO:0015630)	0.178548	0.799265	0.715976	0.907988	1	15/15	82.32%	NDRG1;PSRC1;KLHL4;DISC1;ANKFN1;CLIC4;KIF13A;KIF20B;TUBA1C;KIF6;PPP1R42;GAPDH;TUBA1A;TUBB2A;NEDD9
138	prerank	GO_Biological_Process_2023__Regulation Of ERK1 And ERK2 Cascade (GO:0070372)	-0.144878	-0.798512	0.732932	0.877644	1	9/24	25.13%	FN1;FGF10;IGF1;CEACAM1;PDGFD;SEMA6A;OPRM1;NELL1;DDR1
139	prerank	GO_Biological_Process_2023__Regulation Of Intracellular Signal Transduction (GO:1902531)	0.158533	0.796422	0.684211	0.89778	1	3/20	3.03%	EGFR;ARHGAP31;ROS1
140	prerank	GO_Biological_Process_2023__Positive Regulation Of Multicellular Organismal Process (GO:0051240)	-0.15274	-0.793286	0.715139	0.874988	1	5/21	13.39%	LEF1;CRH;PRDM16;GJA1;TXK
141	prerank	GO_Biological_Process_2023__Positive Regulation Of Protein Phosphorylation (GO:0001934)	-0.132228	-0.784033	0.728175	0.878468	1	23/29	63.65%	HGF;FGF10;NGF;IGF1;BMP7;CEMIP;PDGFD;NELL1;PLCG2;MT3;PTK2B;PDGFC;HSP90AA1;PRKD1;CCND3;NOS1;CHRNA7;LEPR;PELI2;BCAR3;MMD2;MAP3K5;PPARG
142	prerank	GO_Biological_Process_2023__Negative Regulation Of Intracellular Signal Transduction (GO:1902532)	0.160774	0.773593	0.722114	0.920439	1	17/17	84.10%	ARHGAP25;CD22;PDE3A;ATP2B4;SLC24A4;ESR1;PPARG;PDE3B;CASC2;P2RX7;PEBP1;BCL2;DUSP1;DDIT3;BMP7;PDE11A;DDIT4
143	prerank	GO_Molecular_Function_2023__DNA-binding Transcription Factor Binding (GO:0140297)	0.160169	0.771079	0.764822	0.910466	1	10/18	40.11%	ID2;SMAD3;PARP10;ESRRB;HSPB1;ZFPM2;PPARG;NFIA;TCF7L2;LMO3
144	prerank	GO_Biological_Process_2023__Regulation Of Gene Expression (GO:0010468)	0.0970777	0.763157	0.745527	0.909495	1	17/64	20.18%	RBM20;CUX2;RREB1;IGF2BP2;ID2;SMAD3;UTY;ZNF98;PARP10;NFATC2;ST18;CD36;MYT1;ANGPT1;RORB;SOX4;ATP2B4
145	prerank	GO_Biological_Process_2023__Negative Regulation Of Cell Population Proliferation (GO:0008285)	-0.144678	-0.752958	0.781971	0.916819	1	10/22	31.66%	ITGA1;NGF;NOX4;CLMN;ACVR1C;OPRM1;NELL1;ALDH1A2;HSPA1A;FTH1
146	prerank	GO_Biological_Process_2023__Positive Regulation Of Wnt Signaling Pathway (GO:0030177)	-0.161729	-0.737471	0.791165	0.928899	1	7/16	28.43%	FGF10;LGR5;SEMA5A;RSPO3;GPC5;ATP6V0C;DEPDC1B
147	prerank	GO_Molecular_Function_2023__Calcium Ion Binding (GO:0005509)	-0.136845	-0.732107	0.817635	0.925565	1	22/23	81.46%	SYT2;PCP4;CRACR2A;TTN;CALB1;CDH8;CDHR3;ANXA4;EFCAB11;SPARCL1;CDH12;CDH4;CLU;ADGRV1;AOAH;CDH13;HPCAL1;KCNIP1;CDH23;PLSCR2;RPH3A;CABCOCO1
148	prerank	GO_Cellular_Component_2023__Golgi Membrane (GO:0000139)	-0.152657	-0.723501	0.787234	0.927838	1	7/18	25.59%	ST8SIA6;GJA1;HS3ST3A1;TPTE2;PDGFD;CHST15;UST
149	prerank	GO_Biological_Process_2023__Axon Guidance (GO:0007411)	0.152689	0.717099	0.813592	0.962868	1	9/18	37.47%	ANOS1;DCC;SEMA3C;RELN;DSCAM;EPHA3;SEMA3E;SEMA6D;PTPRM
150	prerank	GO_Cellular_Component_2023__Cell-Cell Junction (GO:0005911)	0.125166	0.707877	0.843564	0.962147	1	25/27	79.02%	NDRG1;HMCN1;IGSF21;LDB3;KIRREL3;PARD3B;CDH13;FRMD4B;PLPP3;PTPRM;CLIC4;PTK7;CDH4;JAM3;CDH12;CTNNA3;GAB1;MSN;MYO1E;CDHR3;CDH8;FLNA;PDLIM5;GJC2;ACTG1
151	prerank	GO_Biological_Process_2023__Regulation Of Protein Phosphorylation (GO:0001932)	-0.130142	-0.707532	0.842105	0.938217	1	7/24	20.91%	HGF;FN1;FGF10;TTN;IGF1;BMP7;PLCE1
152	prerank	GO_Biological_Process_2023__Negative Regulation Of Signal Transduction (GO:0009968)	0.156317	0.692148	0.846154	0.969499	1	3/16	6.99%	SULF1;NR4A2;EGFL7
153	prerank	GO_Molecular_Function_2023__Sequence-Specific Double-Stranded DNA Binding (GO:1990837)	0.111599	0.686318	0.823643	0.96278	1	10/32	23.81%	CUX2;NR4A2;CREB5;SMAD3;PRDM1;NFATC2;RORB;SOX4;ESRRB;MEIS2
154	prerank	GO_Biological_Process_2023__Protein Ubiquitination (GO:0016567)	-0.142749	-0.681188	0.862069	0.960128	1	16/18	72.49%	RNF144B;TRIM47;NEDD4;RPS27A;BCL2;DEPDC1B;BARD1;RNF152;MKRN3;ZNRF3;PELI2;FBXO32;DDB2;CBFB;TRIM5;FBXL7
155	prerank	GO_Biological_Process_2023__Positive Regulation Of Cell Population Proliferation (GO:0008284)	0.102529	0.666236	0.889524	0.972895	1	19/35	44.20%	EGFR;MEGF10;S100B;ID2;PRKCH;C5AR1;SOX4;HCK;MEIS2;NRG1;CDH13;PTN;ZFPM2;ASIC2;HMGN5;TCF7L2;MEIS1;CHRNA7;KIF20B
156	prerank	GO_Biological_Process_2023__Positive Regulation Of Transcription By RNA Polymerase II (GO:0045944)	0.088095	0.663462	0.859406	0.962393	1	41/53	65.37%	ITGA6;EGFR;FOXO1;MET;NR4A2;RREB1;ZFY;SMAD3;ST18;RORB;SOX4;ESRRB;MEIS2;CDH13;MLIP;ESR1;SATB2;ZFPM2;PPARG;NFIA;GLIS3;TCF7L2;LMO3;GLI3;MEIS1;NOS1;TP63;ZMIZ1;ESRRG;PRKD1;PRDM5;POU2F2;TOX3;WWTR1;RUNX1;PLAG1;PRRX1;ELF1;RARB;MAML3;NFKBIA
157	prerank	GO_Cellular_Component_2023__Bounding Membrane Of Organelle (GO:0098588)	0.10523	0.659742	0.899791	0.953376	1	19/35	44.00%	EGFR;SLC30A8;ST3GAL1;CD36;HS3ST2;C5AR1;MOXD1;MAN1A1;B2M;CSGALNACT1;CTSD;GALNT10;PLPP3;ST6GALNAC5;LDLR;MMD2;RHOBTB1;MVB12A;KIF13A
158	prerank	GO_Biological_Process_2023__Negative Regulation Of Nucleic Acid-Templated Transcription (GO:1903507)	-0.121638	-0.649289	0.882591	0.984659	1	8/22	27.11%	LEF1;PRDM16;DACH1;BMP7;HSPA8;DDIT3;ATP8B1;CRYAB
159	prerank	GO_Cellular_Component_2023__Asymmetric Synapse (GO:0032279)	-0.131213	-0.647831	0.874251	0.975008	1	8/19	32.39%	HOMER3;SHISA8;RPL8;RPS18;PDLIM5;RPS27;RPS25;SHISA6
160	prerank	GO_Biological_Process_2023__Positive Regulation Of Signal Transduction (GO:0009967)	-0.109319	-0.647302	0.902542	0.964568	1	11/29	29.82%	IL7;ADAMTS3;IGF1;YAP1;RSPO3;NELL1;FLNA;TPD52L1;ATP6V0C;DEPDC1B;LAMA2
161	prerank	GO_Biological_Process_2023__Protein-Containing Complex Assembly (GO:0065003)	-0.140516	-0.642843	0.885277	0.958351	1	12/16	57.92%	FN1;YAP1;GPX4;HSPA1A;HIP1;PTK2B;HSP90AA1;P2RX7;IL1RAP;WIPF1;CD247;CLU
162	prerank	GO_Cellular_Component_2023__Endoplasmic Reticulum Lumen (GO:0005788)	-0.115817	-0.640243	0.910387	0.950425	1	9/24	29.88%	VGF;FN1;COL19A1;COL4A4;EBI3;SPON1;PDGFD;COL24A1;LTBP1
163	prerank	GO_Biological_Process_2023__Regulation Of Angiogenesis (GO:0045765)	0.119478	0.610554	0.915058	0.98872	1	10/21	37.93%	SULF1;SP100;CXCL13;ATP2B4;HSPB1;NRG1;SEMA3E;PPARG;PTPRM;PDE3B
164	prerank	GO_Biological_Process_2023__Neuron Projection Guidance (GO:0097485)	-0.134085	-0.608883	0.921162	0.967953	1	15/16	79.29%	CNTN6;SEMA3A;SEMA5A;SEMA6A;NELL1;TNR;PRKCQ;ROBO2;EPHA6;SEMA6D;SEMA3E;EPHA3;DSCAM;RELN;SEMA3C
165	prerank	GO_Biological_Process_2023__Positive Regulation Of Apoptotic Process (GO:0043065)	0.134748	0.604644	0.921002	0.980331	1	2/16	2.77%	ITGA6;FOXO1
166	prerank	GO_Cellular_Component_2023__Endoplasmic Reticulum Membrane (GO:0005789)	-0.116066	-0.599818	0.931313	0.965424	1	21/22	83.18%	SFTA3;CYP39A1;GJA1;NOX4;RPS27A;BCL2;MYRFL;RYR3;OCA2;CYP7B1;TMTC2;HHAT;REEP3;STS;OTULINL;PTGDS;B3GLCT;MOXD1;PPP1R15A;YIF1A;VRK2
167	prerank	GO_Cellular_Component_2023__Postsynaptic Density (GO:0014069)	-0.118399	-0.590571	0.944223	0.961509	1	8/20	32.39%	HOMER3;SHISA8;RPL8;RPS18;PDLIM5;RPS27;RPS25;SHISA6
168	prerank	GO_Biological_Process_2023__Positive Regulation Of ERK1 And ERK2 Cascade (GO:0070374)	0.123792	0.586687	0.952756	0.980633	1	5/18	18.87%	EGFR;HTR2C;CD36;ANGPT1;C5AR1
169	prerank	GO_Molecular_Function_2023__Kinase Binding (GO:0019900)	-0.0894145	-0.533691	0.969697	0.983972	1	13/29	37.60%	SPDYE2;RELB;TTN;CEACAM1;CAMK2N2;SCN5A;FLNA;RPS7;PEBP1;PLCG2;BARD1;IL15RA;MSN
170	prerank	GO_Biological_Process_2023__Axonogenesis (GO:0007409)	0.104441	0.522132	0.982692	1	1	9/21	36.41%	ANOS1;DCC;S100B;SEMA3C;RELN;DSCAM;EPHA3;SEMA3E;SEMA6D
171	prerank	GO_Biological_Process_2023__Regulation Of Canonical Wnt Signaling Pathway (GO:0060828)	0.105847	0.504781	0.986083	0.996055	1	5/19	19.59%	EGFR;BICC1;KREMEN1;DAAM2;SOX4
172	prerank	GO_Biological_Process_2023__Regulation Of Neuron Projection Development (GO:0010975)	-0.0817817	-0.450125	1	0.995362	1	20/23	75.92%	LPAR1;SEMA3A;PRAG1;PDLIM5;DDR1;NTNG1;MT3;TNR;PTK2B;PRKD1;ZNF804A;TOX;PTK7;TENM3;NLGN1;PTN;ROR1;EPHA3;RIT2;RELN
173	prerank	GO_Biological_Process_2023__Protein Modification Process (GO:0036211)	0.0645585	0.38665	1	0.999331	1	12/29	38.13%	PRKG2;ROS1;ST3GAL1;PRKCH;VRK2;HCK;JAK3;TESK2;EPHA3;PTPRT;PTPRM;MAP3K5

## Sheet: SstChodl
	Name	Term	ES	NES	NOM p-val	FDR q-val	FWER p-val	Tag %	Gene %	Lead_genes
0	prerank	KEGG_2021_Human__Ribosome	-0.804153	-6.54602	0	0	0	45/45	21.62%	RPS4X;RPL18A;RPS3A;RPL18;RPS27A;RPLP1;RPL7A;RPL19;RPL10A;RPS7;RPL13;RPS27;RPL29;RPS28;RPS25;FAU;RPL38;RPS15A;RPL12;RPL30;RPS23;RPS18;RPL7;RPS16;RPS5;RPL8;RPL39;RPL17;RPL11;RPS13;RPS14;RPL6;RPL10;RPL36A;RPS6;RPL28;RPL41;RPS12;RPL34;RPLP2;RPS2;RPS11;RPL27;RPS26;UBA52
1	prerank	GO_Biological_Process_2023__Translation (GO:0006412)	-0.78253	-6.39858	0	0	0	44/45	21.62%	RPS4X;RPL18A;RPS3A;RPL18;RPS27A;RPLP1;RPL7A;RPL19;RPL10A;RPS7;RPL13;RPS27;RPL29;RPS28;RPS25;FAU;RPL38;RPS15A;RPL12;RPL30;RPS23;RPS18;RPL7;RPS16;RPS5;RPL8;RPL39;RPL17;RPL11;RPS13;RPS14;RPL6;RPL10;RPS6;RPL28;RPL41;RPL34;RPLP2;RPS2;RPS11;EEF1G;RPL27;RPS26;UBA52
2	prerank	GO_Biological_Process_2023__Cytoplasmic Translation (GO:0002181)	-0.803251	-6.34727	0	0	0	43/43	21.62%	RPS4X;RPL18A;RPS3A;RPL18;RPS27A;RPLP1;RPL7A;RPL19;RPL10A;RPS7;RPL13;RPS27;RPL29;RPS28;RPS25;FAU;RPL38;RPS15A;RPL12;RPL30;RPS23;RPS18;RPL7;RPS16;RPS5;RPL8;RPL39;RPL17;RPL11;RPS13;RPS14;RPL6;RPL10;RPS6;RPL28;RPL41;RPL34;RPLP2;RPS2;RPS11;RPL27;RPS26;UBA52
3	prerank	GO_Biological_Process_2023__Peptide Biosynthetic Process (GO:0043043)	-0.798711	-6.29254	0	0	0	42/43	19.87%	RPS4X;RPL18A;RPS3A;RPL18;RPS27A;RPLP1;RPL7A;RPL19;RPL10A;RPS7;RPL13;RPS27;RPL29;RPS28;RPS25;FAU;RPL38;RPS15A;RPL12;RPL30;RPS23;RPS18;RPL7;RPS16;RPS5;RPL8;RPL39;RPL17;RPL11;RPS13;RPS14;RPL6;RPL10;RPS6;RPL28;RPL41;RPL34;RPLP2;RPS2;RPS11;RPL27;RPS26
4	prerank	GO_Biological_Process_2023__Macromolecule Biosynthetic Process (GO:0009059)	-0.755681	-6.24667	0	0	0	43/46	19.87%	RPS4X;RPL18A;RPS3A;RPL18;RPS27A;RPLP1;RPL7A;RPL19;RPL10A;RPS7;RPL13;RPS27;RPL29;RPS28;RPS25;FAU;RPL38;RPS15A;RPL12;RPL30;RPS23;RPS18;RPL7;RPS16;RPS5;RPL8;RPL39;RPL17;RPL11;RPS13;RPS14;RPL6;RPL10;RPS6;RPL28;RPL41;RPL34;RPLP2;RPS2;RPS11;EEF1G;RPL27;RPS26
5	prerank	GO_Biological_Process_2023__Gene Expression (GO:0010467)	-0.727515	-6.13472	0	0	0	44/49	19.87%	RPS4X;RPL18A;RPS3A;ANGPT2;RPL18;RPS27A;RPLP1;RPL7A;RPL19;RPL10A;RPS7;RPL13;RPS27;RPL29;RPS28;RPS25;FAU;RPL38;RPS15A;RPL12;RPL30;RPS23;RPS18;RPL7;RPS16;RPS5;RPL8;RPL39;RPL17;RPL11;RPS13;RPS14;RPL6;RPL10;RPS6;RPL28;RPL41;RPL34;RPLP2;RBPMS;RPS2;RPS11;RPL27;RPS26
6	prerank	KEGG_2021_Human__Coronavirus disease	-0.679429	-6.02702	0	0	0	45/52	19.87%	RPS4X;RPL18A;RPS3A;RPL18;RPS27A;RPLP1;RPL7A;RPL19;RPL10A;RPS7;RPL13;RPS27;RPL29;RPS28;RPS25;FAU;RPL38;RPS15A;IKBKE;RPL12;RPL30;RPS23;RPS18;RPL7;RPS16;RPS5;RPL8;RPL39;RPL17;RPL11;RPS13;RPS14;RPL6;RPL10;RPL36A;RPS6;RPL28;RPL41;RPS12;RPL34;RPLP2;RPS2;RPS11;RPL27;RPS26
7	prerank	GO_Cellular_Component_2023__Ribosome (GO:0005840)	-0.812986	-5.0202	0	0	0	25/25	19.87%	RPS4X;RPL18A;RPL18;RPL7A;RPL19;RPL10A;RPS7;RPS27;RPS28;RPS25;RPL38;RPL30;RPS23;RPS18;RPS5;RPL8;RPL39;RPL17;RPL11;RPS13;RPL6;RPL41;RPS11;RPL27;RPS26
8	prerank	GO_Molecular_Function_2023__RNA Binding (GO:0003723)	-0.46234	-4.92859	0	0	0	49/77	19.87%	RPS4X;RPL18A;RPS3A;COL14A1;RPL18;HSPA1B;RPS27A;RPL7A;RPL19;RPL10A;RPS7;RPL13;CDC42EP4;RPS27;RPL29;RPS28;HLA-A;RPS25;FAU;RPL38;RPS15A;HSPA8;RPL12;RPL30;RPS23;RPS18;RPL7;RPS16;RPS5;RPL8;NEDD4;RPL39;RPL17;RPL11;RPS13;RPS14;RPL6;RPL10;RPS6;RPL28;RPL41;HSPB1;CALR;RPL34;RBPMS;RPS2;RPS11;RPL27;RPS26
9	prerank	GO_Cellular_Component_2023__Cytosolic Large Ribosomal Subunit (GO:0022625)	-0.794346	-4.71993	0	0	0	23/23	21.62%	RPL18A;RPL18;RPLP1;RPL7A;RPL19;RPL10A;RPL13;RPL29;RPL38;RPL12;RPL30;RPL7;RPL8;RPL39;RPL17;RPL11;RPL6;RPL28;RPL41;RPL34;RPLP2;RPL27;UBA52
10	prerank	GO_Cellular_Component_2023__Large Ribosomal Subunit (GO:0015934)	-0.794346	-4.71993	0	0	0	23/23	21.62%	RPL18A;RPL18;RPLP1;RPL7A;RPL19;RPL10A;RPL13;RPL29;RPL38;RPL12;RPL30;RPL7;RPL8;RPL39;RPL17;RPL11;RPL6;RPL28;RPL41;RPL34;RPLP2;RPL27;UBA52
11	prerank	GO_Cellular_Component_2023__Cytosolic Small Ribosomal Subunit (GO:0022627)	-0.793027	-4.34198	0	0	0	20/20	21.62%	RPS4X;RPS3A;RPS27A;RPS7;RPS27;RPS28;RPS25;FAU;RPS15A;RPS23;RPS18;RPS16;RPS5;RPS13;RPS14;RPS6;RPS2;RPS11;RPS26;UBA52
12	prerank	GO_Cellular_Component_2023__Small Ribosomal Subunit (GO:0015935)	-0.793027	-4.34198	0	0	0	20/20	21.62%	RPS4X;RPS3A;RPS27A;RPS7;RPS27;RPS28;RPS25;FAU;RPS15A;RPS23;RPS18;RPS16;RPS5;RPS13;RPS14;RPS6;RPS2;RPS11;RPS26;UBA52
13	prerank	GO_Biological_Process_2023__Ribonucleoprotein Complex Biogenesis (GO:0022613)	-0.772132	-4.0271	0	0	0	17/18	18.39%	RPS4X;RPS3A;RPS7;RPS27;RPS28;RPS25;RPL38;RPS15A;RPS23;RPL7;RPS16;RPS5;RPL11;RPS13;RPS14;RPS6;RPS11
14	prerank	GO_Biological_Process_2023__Ribosome Biogenesis (GO:0042254)	-0.757377	-3.9741	0	0	0	17/18	19.81%	RPS4X;RPS3A;RPS7;RPS27;RPS28;RPS25;RPS15A;RPS23;RPL7;RPS16;RPS5;RPL11;RPS13;RPS14;RPS6;RPS11;RPL27
15	prerank	GO_Cellular_Component_2023__Polysomal Ribosome (GO:0042788)	-0.808499	-3.88273	0	0	0	15/15	19.87%	RPL18A;RPL18;RPL7A;RPL19;RPL10A;RPS28;RPL38;RPL30;RPS23;RPL8;RPL39;RPL11;RPL6;RPL41;RPS26
16	prerank	GO_Cellular_Component_2023__Small-Subunit Processome (GO:0032040)	-0.760624	-3.61777	0	0	0	14/15	18.39%	RPS4X;RPS3A;RPS27A;RPS7;RPS27;RPS28;RPS15A;RPS23;RPS16;RPS5;RPS13;RPS14;RPS6;RPS11
17	prerank	GO_Biological_Process_2023__Ribosomal Small Subunit Biogenesis (GO:0042274)	-0.760455	-3.60727	0	0	0	14/15	18.39%	RPS4X;RPS3A;RPS7;RPS27;RPS28;RPS25;RPS15A;RPS23;RPS16;RPS5;RPS13;RPS14;RPS6;RPS11
18	prerank	GO_Cellular_Component_2023__Focal Adhesion (GO:0005925)	-0.352035	-3.15919	0	0	0	34/64	18.39%	TSPAN4;B2M;CDH13;RPS4X;ITGB5;RPS3A;RPL18;HSPA1B;RPLP1;RPL7A;RPL19;RPL10A;RPS7;RPL38;HSPA8;RPL12;RPL30;RHOB;RPS18;RPL7;RPS16;RPS5;RPL8;RPL17;RPS13;RPS14;RPL6;HSPB1;CALR;RPLP2;CD81;ARPC1B;RPS2;RPS11
19	prerank	GO_Cellular_Component_2023__Cell-Substrate Junction (GO:0030055)	-0.34323	-3.12799	0	0	0	34/65	18.39%	TSPAN4;B2M;CDH13;RPS4X;ITGB5;RPS3A;RPL18;HSPA1B;RPLP1;RPL7A;RPL19;RPL10A;RPS7;RPL38;HSPA8;RPL12;RPL30;RHOB;RPS18;RPL7;RPS16;RPS5;RPL8;RPL17;RPS13;RPS14;RPL6;HSPB1;CALR;RPLP2;CD81;ARPC1B;RPS2;RPS11
20	prerank	GO_Cellular_Component_2023__Postsynaptic Density (GO:0014069)	-0.517211	-2.8036	0	0.000164175	0.003	12/19	14.29%	GRID2;INSYN2B;RPS27;RPS25;RPL38;RPL12;RPL30;RPS18;RPL7;RPL8;RPS13;RPS14
21	prerank	GO_Cellular_Component_2023__Intracellular Non-Membrane-Bounded Organelle (GO:0043232)	-0.247925	-2.50959	0	0.000861917	0.02	33/75	19.81%	TXK;CDC14A;KANK1;ANKFN1;RPS4X;RPS3A;RPL18;RPS27A;RPL7A;RPL19;RPS7;RPL13;RPS27;RPS25;RPS23;RPS18;RPL7;RPS5;NEDD4;LPCAT2;RPL17;RPL11;RPS13;RPS14;RPS6;HSPB1;RPL34;LSS;RPS2;RPS11;TUBB2A;SFR1;RPL27
22	prerank	GO_Cellular_Component_2023__Asymmetric Synapse (GO:0032279)	-0.455588	-2.47715	0	0.000974341	0.022	11/19	14.29%	INSYN2B;RPS27;RPS25;RPL38;RPL12;RPL30;RPS18;RPL7;RPL8;RPS13;RPS14
23	prerank	GO_Biological_Process_2023__Positive Regulation Of ERK1 And ERK2 Cascade (GO:0070374)	0.386152	2.22689	0	0.146493	0.103	28/30	55.67%	ADRA1D;TNFAIP8L3;HTR2C;EGFR;CSF1R;ROR1;PTPRC;APOE;CD74;RASGRP1;FGFR2;GLIPR2;NOTCH2;FSHR;PDGFD;OPRM1;PDGFC;ANGPT1;ERBB4;PTPN22;CD36;GCNT2;PDGFRB;FGF1;CHRNA7;CCL5;ROR2;PTK2B
24	prerank	GO_Cellular_Component_2023__Nucleolus (GO:0005730)	-0.271263	-2.13798	0.00638978	0.00876282	0.179	22/47	19.81%	TXK;CDC14A;RPS3A;RPL18;RPS27A;RPL7A;RPL19;RPS7;RPL13;RPS25;RPL7;NEDD4;RPL17;RPL11;RPS13;RPS14;RPS6;RPL34;RPS2;RPS11;SFR1;RPL27
25	prerank	GO_Biological_Process_2023__Regulation Of ERK1 And ERK2 Cascade (GO:0070372)	0.316639	2.10828	0	0.180424	0.224	34/41	53.20%	ADRA1D;EZR;TNFAIP8L3;HTR2C;EGFR;CSF1R;ROR1;SYK;PTPRC;APOE;CD74;RASGRP1;FGFR2;GLIPR2;NOTCH2;FSHR;FN1;LYN;PDGFD;OPRM1;PDGFC;ANGPT1;CNKSR3;ERBB4;PTPN22;CD36;GCNT2;PDGFRB;FGF1;CHRNA7;TGFBR3;RRAS;CCL5;ROR2
26	prerank	GO_Cellular_Component_2023__Nuclear Lumen (GO:0031981)	-0.263985	-2.08635	0.00325733	0.0119289	0.236	22/48	19.81%	TXK;CDC14A;RPS3A;RPL18;RPS27A;RPL7A;RPL19;RPS7;RPL13;RPS25;RPL7;NEDD4;RPL17;RPL11;RPS13;RPS14;RPS6;RPL34;RPS2;RPS11;SFR1;RPL27
27	prerank	GO_Molecular_Function_2023__RNA Polymerase II Cis-Regulatory Region Sequence-Specific DNA Binding (GO:0000978)	0.242491	2.05867	0.00140252	0.180962	0.309	45/81	38.10%	NPAS4;SOX9;HIF3A;IKZF1;RXRG;LITAF;EBF1;GLI3;GLI2;MEIS1;ZNF208;NFIB;SOX11;ZBTB7C;PRDM1;ZNF423;FOS;ATF3;ZNF98;NLRC5;PBX3;UTY;PPARA;ZFY;TFEB;CEBPD;ZFHX4;SOX5;ASCL1;SOX4;DACH1;ST18;MEIS2;SATB2;FOSB;FOSL2;ESR1;NFATC2;RARB;TP63;ZEB2;TCF7L1;ZNF114;POU6F2;FOXP2
28	prerank	GO_Molecular_Function_2023__Cis-Regulatory Region Sequence-Specific DNA Binding (GO:0000987)	0.242993	2.04451	0.00280112	0.149186	0.336	44/79	38.10%	NPAS4;SOX9;HIF3A;IKZF1;LITAF;EBF1;GLI3;GLI2;MEIS1;ZNF208;NFIB;SOX11;ZBTB7C;PRDM1;ZNF423;FOS;ATF3;ZNF98;NLRC5;PBX3;UTY;PPARA;ZFY;TFEB;CEBPD;ZFHX4;SOX5;ASCL1;SOX4;DACH1;ST18;MEIS2;SATB2;FOSB;FOSL2;ESR1;NFATC2;RARB;TP63;ZEB2;TCF7L1;ZNF114;POU6F2;FOXP2
29	prerank	GO_Molecular_Function_2023__RNA Polymerase II Transcription Regulatory Region Sequence-Specific DNA Binding (GO:0000977)	0.234469	1.98785	0.0027933	0.182039	0.45	44/80	38.10%	NPAS4;SOX9;HIF3A;IKZF1;LITAF;EBF1;GLI3;GLI2;MEIS1;ZNF208;NFIB;SOX11;ZBTB7C;PRDM1;ZNF423;FOS;ATF3;ZNF98;NLRC5;PBX3;UTY;PPARA;ZFY;TFEB;CEBPD;ZFHX4;SOX5;ASCL1;SOX4;DACH1;ST18;MEIS2;SATB2;FOSB;FOSL2;ESR1;NFATC2;RARB;TP63;ZEB2;TCF7L1;ZNF114;POU6F2;FOXP2
30	prerank	GO_Molecular_Function_2023__mRNA Binding (GO:0003729)	-0.352316	-1.93597	0.00543478	0.0254929	0.423	12/20	23.43%	RPS3A;RPS7;RPL7;RPS5;RPS13;RPS14;RPL41;CALR;RBPMS;RPS2;RPS26;CARHSP1
31	prerank	KEGG_2021_Human__Tight junction	-0.404327	-1.93534	0.00261097	0.0246125	0.423	13/15	43.51%	MAP3K5;CLDN14;TUBA1A;NEDD4;ERBB2;ARPC1B;MYL6;TJAP1;MYH14;RUNX1;CGN;CLDN11;TUBA1C
32	prerank	GO_Biological_Process_2023__Positive Regulation Of Phosphorylation (GO:0042327)	0.331286	1.89981	0.0118871	0.272162	0.629	25/30	53.20%	SOX9;RELN;ITGB3;EGFR;CSF1R;ROR1;ALK;CD74;THBS1;RASGRP1;FGFR2;NIBAN1;FAXDC2;LYN;PELI2;ANGPT1;ERBB4;PDGFRB;FLT1;AXL;MERTK;FGF1;CHRNA7;CCL5;ROR2
33	prerank	GO_Biological_Process_2023__Positive Regulation Of MAPK Cascade (GO:0043410)	0.261274	1.85315	0.00578871	0.314837	0.719	39/49	56.10%	ADRA1D;TNFAIP8L3;HTR2C;EGFR;KIT;PIK3R5;CSF1R;ROR1;PTPRC;APOE;CD74;THBS1;RASGRP1;FGFR2;GLIPR2;NOTCH2;ADRA1B;FSHR;PDGFD;OPRM1;PELI2;PDGFC;ANGPT1;ERBB4;PTPN22;CD36;GCNT2;TPD52L1;BCAR3;PDGFRB;PLCE1;FLT1;PLCG2;FGF1;CHRNA7;CCL5;ROR2;PTK2B;TGFBR1
34	prerank	GO_Biological_Process_2023__Regulation Of Protein Phosphorylation (GO:0001932)	0.316409	1.82373	0.0152439	0.330822	0.783	23/29	51.07%	SOX9;RELN;ITGB3;EGFR;CSF1R;SLIT2;CCDC88C;CD74;RASGRP1;NIBAN1;FN1;FAXDC2;LYN;BMP7;TTN;PELI2;ANGPT1;ERBB4;PLPP3;PLCE1;FGF1;CHRNA7;PRR5L
35	prerank	GO_Biological_Process_2023__Negative Regulation Of Apoptotic Process (GO:0043066)	0.280555	1.81678	0.0135542	0.305553	0.787	20/41	25.62%	MTRNR2L1;MTRNR2L6;MTRNR2L8;SOX9;MTRNR2L10;IL7;EGFR;MTRNR2L12;SEMA3E;WNT5A;APOE;CD74;MAG;THBS1;PRKCH;HCK;ASCL1;NOTCH2;YAP1;BAG3
36	prerank	KEGG_2021_Human__Pathogenic Escherichia coli infection	-0.352758	-1.79001	0.00813008	0.0522691	0.691	16/18	51.23%	TNFRSF10B;CLDN14;TUBA1A;LPAR1;ARPC1B;MYO5B;TUBB2A;CYCS;GAPDH;MYH14;ARHGEF1;MYO1B;CLDN11;TUBA1C;WIPF1;MYO1E
37	prerank	KEGG_2021_Human__Focal adhesion	0.329588	1.7891	0.0153374	0.32864	0.832	21/27	47.78%	LAMA3;RELN;COL4A5;ITGB3;EGFR;ITGA2;LAMA1;THBS1;ITGB4;FN1;MYLPF;VAV3;COL4A2;PDGFD;PDGFC;ITGA10;ITGB8;SHC4;PDGFRB;LAMA2;FLT1
38	prerank	GO_Molecular_Function_2023__Zinc Ion Binding (GO:0008270)	0.333935	1.78034	0.0173502	0.316292	0.842	12/24	21.78%	LITAF;SLC30A8;GLI2;ZNF208;S100B;MME;RGN;PAPPA;ADAMTS3;BLM;ENPP2;RASGRP1
39	prerank	GO_Biological_Process_2023__Intracellular Calcium Ion Homeostasis (GO:0006874)	0.39811	1.74646	0.0217028	0.346934	0.892	8/16	16.42%	DRD3;HCRTR2;CASR;HTR2C;SLC24A4;CDH23;RGN;TRPC3
40	prerank	GO_Biological_Process_2023__Regulation Of Kinase Activity (GO:0043549)	0.411245	1.74425	0.0152284	0.324307	0.893	14/15	53.20%	EGFR;CSF1R;ROR1;NLRC5;CD74;FGFR2;TTN;ERBB4;PDGFRB;PLCE1;FLT1;AXL;MERTK;ROR2
41	prerank	GO_Biological_Process_2023__Peptidyl-Tyrosine Phosphorylation (GO:0018108)	0.409778	1.72936	0.0218855	0.327994	0.907	13/15	47.78%	RELN;EGFR;CSF1R;SYK;ALK;HCK;FGFR2;PRLR;EPHA3;LYN;ERBB4;PDGFRB;FLT1
42	prerank	GO_Biological_Process_2023__Nervous System Development (GO:0007399)	0.242103	1.72311	0.023088	0.31611	0.91	40/52	56.10%	SMO;IGF2BP2;RELN;PLXND1;GFRA1;EGFR;CHD7;S100B;ACVR1C;SOX11;MOG;UGT8;ASCL1;NOTCH2;SOX4;NINJ2;FN1;CDH1;FAT4;CHRM2;KIRREL3;ZEB2;ST8SIA2;POU6F2;SEMA5A;ALDH1A2;PDGFC;BOC;ERBB4;ASIC2;PLPPR1;ADGRV1;GSN;AXL;MERTK;IGF2BP3;PTN;SLC2A1;PTPRZ1;TGFBR1
43	prerank	GO_Biological_Process_2023__Protein Stabilization (GO:0050821)	-0.359825	-1.71895	0.0283505	0.0731441	0.792	9/15	22.61%	HSPA1B;RPS7;RPL17;RPL11;CALR;PFDN5;EFNA1;CRYAB;GAPDH
44	prerank	KEGG_2021_Human__Platelet activation	0.406455	1.71701	0.015411	0.306249	0.914	11/15	35.85%	PRKG2;ITGB3;PIK3R5;P2RY12;SYK;ITGA2;FERMT3;RASGRP1;PRKG1;APBB1IP;LYN
45	prerank	GO_Molecular_Function_2023__Protein Tyrosine Kinase Activity (GO:0004713)	0.348161	1.71606	0.0208333	0.289882	0.917	19/21	55.67%	TEC;EGFR;KIT;CSF1R;ROR1;SYK;ALK;HCK;FGFR2;LYN;TTN;ERBB4;FRK;PDGFRB;FLT1;AXL;MERTK;ROR2;PTK2B
46	prerank	GO_Cellular_Component_2023__Membrane Raft (GO:0045121)	0.319312	1.71022	0.0159744	0.282335	0.922	19/24	50.47%	EZR;CR1;EGFR;MME;SKAP1;PTPRC;SERPINH1;TGFBR2;SELE;LRP4;LYN;NOS1;ANGPT1;CD36;PLPP3;SELPLG;SULF1;PLCG2;CHRNA7
47	prerank	KEGG_2021_Human__PI3K-Akt signaling pathway	0.25793	1.69988	0.0291545	0.282385	0.933	31/44	47.78%	LAMA3;RELN;COL4A5;ITGB3;IL7;EGFR;KIT;PIK3R5;CSF1R;SYK;ITGA2;LAMA1;THBS1;FGFR2;PKN1;DDIT4;ITGB4;FN1;PRLR;COL4A2;CHRM2;PDGFD;PDGFC;ANGPT1;ERBB4;ITGA10;ITGB8;CREB5;PDGFRB;LAMA2;FLT1
48	prerank	GO_Biological_Process_2023__Positive Regulation Of Peptidyl-Tyrosine Phosphorylation (GO:0050731)	0.379953	1.69405	0.0274194	0.276614	0.939	9/17	20.03%	RELN;ITGB3;KIT;CSF1R;PARP9;PTPRC;CD74;BMP6;ENPP2
49	prerank	GO_Molecular_Function_2023__Cadherin Binding (GO:0045296)	-0.231122	-1.6864	0.0337423	0.0828877	0.831	15/36	19.87%	CDH13;RPL7A;CDH12;RPL29;CDH9;HSPA8;CDH8;DNAJB1;CDH6;PTPRO;RPL6;RPL34;RPS2;EEF1G;RPS26
50	prerank	GO_Biological_Process_2023__Calcium Ion Transport (GO:0006816)	0.387408	1.66614	0.0344262	0.30858	0.962	14/15	56.98%	CALCRL;CASR;SLC24A4;CDH23;TRPM6;MCOLN2;TRPC3;RYR3;TRPM3;SLC24A2;CHRNA7;CCL5;ORAI3;RYR1
51	prerank	GO_Biological_Process_2023__Positive Regulation Of Protein Modification Process (GO:0031401)	0.33704	1.66366	0.0272	0.299058	0.963	14/20	41.11%	SOX9;RELN;ITGB3;EGFR;CSF1R;NNMT;CD74;RASGRP1;NIBAN1;FAXDC2;LYN;PELI2;ANGPT1;ERBB4
52	prerank	GO_Biological_Process_2023__Positive Regulation Of Signal Transduction (GO:0009967)	0.264228	1.66165	0.0413589	0.289896	0.964	28/35	56.10%	GHRH;RELN;DRD3;ITGB3;IL7;SMOC2;PTPRC;DISC1;ADAMTS3;LAMA1;CCBE1;CD74;BMP6;RSPO2;FGFR2;YAP1;TP63;SFRP1;TPD52L1;SULF1;LAMA2;AXL;FGF1;CHRNA7;SASH1;CTBP2;PTK2B;TGFBR1
53	prerank	GO_Molecular_Function_2023__Transcription Cis-Regulatory Region Binding (GO:0000976)	0.291133	1.65659	0.0273556	0.28603	0.967	16/28	34.48%	NPAS4;SOX9;HIF3A;GLI3;SOX11;FOS;ATF3;TFEB;SOX5;ASCL1;SOX4;YAP1;DACH1;SATB2;ARID5A;FOSL2
54	prerank	GO_Biological_Process_2023__Central Nervous System Development (GO:0007417)	0.283394	1.63775	0.0375375	0.302422	0.972	24/29	55.56%	SMO;SOX9;RELN;CHD7;MEIS1;S100B;NFIB;SOX11;MOG;PBX3;UGT8;SOX4;TGFBR2;DDIT4;MEIS2;POU6F2;PDGFC;ASIC2;SYNJ2;GSN;CNTN5;SLC2A1;COL4A1;PTPRZ1
55	prerank	GO_Biological_Process_2023__Positive Regulation Of Protein Serine/Threonine Kinase Activity (GO:0071902)	0.353785	1.63094	0.0366242	0.301687	0.975	15/18	50.30%	EGFR;KIT;PIK3R5;CSF1R;WNT5A;THBS1;RASGRP1;CEMIP;PDGFD;PDGFC;RGCC;TPD52L1;PDGFRB;FLT1;FGF1
56	prerank	KEGG_2021_Human__ECM-receptor interaction	0.329787	1.61026	0.0372093	0.323346	0.981	15/21	42.36%	FREM2;LAMA3;RELN;COL4A5;ITGB3;ITGA2;LAMA1;THBS1;SV2C;ITGB4;FN1;COL4A2;CD36;ITGA10;ITGB8
57	prerank	GO_Biological_Process_2023__Protein Phosphorylation (GO:0006468)	0.241552	1.60899	0.0436747	0.314183	0.981	24/43	35.85%	RELN;PRKG2;EGFR;STK33;KIT;LATS2;CSF1R;ACVR1C;IRAK3;SYK;ALK;MYO3A;CDK18;PRKCH;HCK;FGFR2;PKN1;PRKG1;TGFBR2;MAP3K20;EPHA3;PRKD1;CHEK2;LYN
58	prerank	GO_Biological_Process_2023__Positive Regulation Of Cell Migration (GO:0030335)	0.251424	1.60648	0.0434783	0.307361	0.983	29/37	56.10%	SMO;SOX9;EGFR;KIT;CSF1R;DAAM2;SEMA3E;PTPRC;PLET1;FERMT3;ENPP2;THBS1;GLIPR2;CEMIP;FN1;SEMA3A;PDGFD;SEMA5A;PDGFC;DOCK5;GCNT2;PDGFRB;FLT1;PLCG2;FGF1;CCL5;ROR2;PTK2B;TGFBR1
59	prerank	GO_Biological_Process_2023__Regulation Of Macromolecule Metabolic Process (GO:0060255)	0.38096	1.60646	0.0372168	0.297116	0.983	10/15	32.40%	IGF2BP2;CHD7;PTPRC;UTY;PCBP3;APOE;ZFP36L1;ASCL1;ST18;CDH1
60	prerank	GO_Biological_Process_2023__Regulation Of Osteoblast Differentiation (GO:0045667)	0.359035	1.60233	0.045302	0.294376	0.984	15/16	59.00%	SOX9;SMOC1;SOX11;BMP6;FGFR2;FBN2;YAP1;PRKD1;TP63;BMP7;TENT5A;RORB;BMPR1B;PPARG;WWTR1
61	prerank	GO_Molecular_Function_2023__Double-Stranded DNA Binding (GO:0003690)	0.241837	1.58739	0.0566319	0.307427	0.986	22/40	36.84%	SOX9;RXRG;IFI16;GLI3;GLI2;EGFR;NFIB;PRDM1;FOS;ATF3;CGAS;TFEB;CEBPD;ASCL1;SOX4;MEIS2;BCL6;FOSB;ESR1;NFATC2;RARB;TCF7L1
62	prerank	GO_Molecular_Function_2023__G Protein-Coupled Receptor Activity (GO:0004930)	0.266458	1.5837	0.0452418	0.303562	0.986	27/32	59.33%	QRFPR;GPR156;CALCRL;DRD3;NPFFR2;GPR149;NPFFR1;CASR;GALR1;ADGRF5;P2RY12;ADGRL4;CYSLTR2;GPR34;ADORA2B;OPRM1;LGR5;ADGRG2;GRM3;PDGFRB;ADGRV1;RORB;GPR39;PTH2R;PRLHR;RXFP1;PDGFRL
63	prerank	GO_Biological_Process_2023__Positive Regulation Of Protein Phosphorylation (GO:0001934)	0.239588	1.58257	0.0439239	0.296186	0.987	31/40	56.54%	SOX9;RELN;ITGB3;EGFR;CSF1R;PTPRC;CD74;BMP6;ENPP2;RASGRP1;NIBAN1;TGFBR2;CEMIP;PRKD1;FAXDC2;LYN;PDGFD;BMP7;NOS1;PELI2;PDGFC;ANGPT1;TRIM6;ERBB4;BCAR3;PLCG2;FGF1;CHRNA7;PTK2B;TGFBR1;PPARG
64	prerank	KEGG_2021_Human__Rap1 signaling pathway	0.296203	1.57491	0.0504732	0.29908	0.987	21/26	52.27%	ITGB3;EGFR;KIT;CSF1R;SKAP1;THBS1;FYB1;FGFR2;CDH1;VAV3;PRKD1;APBB1IP;ADORA2B;PDGFD;PDGFC;ANGPT1;PDGFRB;PLCE1;FLT1;FGF1;RRAS
65	prerank	GO_Biological_Process_2023__Protein Autophosphorylation (GO:0046777)	0.328322	1.55719	0.0650407	0.316415	0.99	15/19	47.78%	EGFR;STK33;KIT;CSF1R;ALK;MYO3A;HCK;FGFR2;MAP3K20;PRKD1;CHEK2;LYN;ERBB4;PDGFRB;FLT1
66	prerank	GO_Biological_Process_2023__Protein Ubiquitination (GO:0016567)	-0.313387	-1.55225	0.0447368	0.153115	0.953	15/16	60.97%	RPS27A;NEDD4;SH3RF2;UBA52;RNF166;SH3RF3;ARRB2;TRIM5;ENC1;RNF220;SASH1;FBXO32;FBXL7;TRIM6;PELI2
67	prerank	GO_Cellular_Component_2023__Endosome Membrane (GO:0010008)	-0.255472	-1.54894	0.0494792	0.150728	0.955	13/25	24.90%	RHOU;HLA-B;B2M;RPS27A;HLA-A;STEAP3;RHOB;ERBB2;RAB31;ATP6V0B;UBA52;CTSD;IRAK2
68	prerank	GO_Biological_Process_2023__Enzyme-Linked Receptor Protein Signaling Pathway (GO:0007167)	0.326132	1.54428	0.0533333	0.329319	0.994	17/20	53.20%	EGFR;CSF1R;ROR1;SYK;ALK;HCK;FGFR2;LYN;ERBB4;FRK;SHC4;PDGFRB;FLT1;AXL;MERTK;PTN;ROR2
69	prerank	GO_Biological_Process_2023__Heart Development (GO:0007507)	0.341769	1.54	0.0565724	0.327172	0.994	14/16	56.10%	SOX9;GLI2;CHD7;UTY;SOX4;TGFBR2;FN1;BMP7;GPC3;ZFPM2;ERBB4;PLCE1;TGFBR3;TGFBR1
70	prerank	GO_Biological_Process_2023__Regulation Of Transcription By RNA Polymerase II (GO:0006357)	0.152865	1.53545	0.0528351	0.326296	0.994	60/126	38.10%	NPAS4;SOX9;HIF3A;IKZF1;RXRG;EZR;LITAF;EBF1;IFI16;GLI3;GLI2;EGFR;MEIS1;GALR1;NFIB;SKAP1;SOX11;PARP9;ZBTB7C;PRDM1;FOS;ATF3;NLRC5;PBX3;WNT5A;BMP6;PPARA;ZFY;TFEB;CEBPD;ZFHX4;FGFR2;PKN1;SOX5;ASCL1;SOX4;YAP1;DACH1;ST18;PRDM6;MEIS2;TSHZ2;BCL6;SP100;SP140;SATB2;FOSB;ARID5A;TOX3;FOSL2;PRKD1;ESR1;NFATC2;RARB;TP63;ZEB2;TCF7L1;POU6F2;NOS1;FOXP2
71	prerank	KEGG_2021_Human__Phagosome	-0.289681	-1.53436	0.0697051	0.15585	0.963	9/18	20.03%	MSR1;HLA-B;ITGB5;COLEC12;HLA-A;TUBA1A;CALR;TUBB2A;ATP6V0B
72	prerank	GO_Biological_Process_2023__Transmembrane Receptor Protein Tyrosine Kinase Signaling Pathway (GO:0007169)	0.242888	1.51223	0.0652819	0.354223	0.999	31/39	56.92%	EGFR;KIT;CSF1R;ROR1;SYK;ALK;HCK;FGFR2;DDIT4;PRLR;EPHA3;PRKD1;COL4A2;LYN;PDGFD;PDGFC;ANGPT1;ERBB4;GRB14;BCAR3;FRK;SHC4;PDGFRB;SULF1;FLT1;AXL;MERTK;FGF1;ROR2;PTK2B;NR4A3
73	prerank	GO_Molecular_Function_2023__Sequence-Specific DNA Binding (GO:0043565)	0.222841	1.51205	0.0698366	0.345925	0.999	24/44	38.10%	SOX9;RXRG;GLI3;GLI2;NFIB;PRDM1;ZNF423;FOS;ATF3;PPARA;ZFY;TFEB;CEBPD;ASCL1;SOX4;MEIS2;BCL6;FOSB;ARID5A;ESR1;NFATC2;RARB;TCF7L1;FOXP2
74	prerank	GO_Biological_Process_2023__Cellular Response To Oxygen-Containing Compound (GO:1901701)	0.234253	1.51107	0.0737952	0.339253	0.999	32/41	56.98%	SOX9;EZR;SYT17;EGFR;P2RY12;FOS;SLIT2;PDE3A;WNT5A;ZFP36L1;CLIC4;CFTR;CDH1;EPHA3;PRKD1;ESR1;LYN;RYR3;PTPRK;SFRP1;GLRA2;TNIP2;ADGRV1;SYT9;LCP1;RORB;AXL;PLCG2;CPNE8;PTK2B;NR4A3;RYR1
75	prerank	GO_Biological_Process_2023__Response To Lipid (GO:0033993)	0.303368	1.51084	0.0728155	0.331664	0.999	20/21	66.39%	SOX9;RXRG;SCD;IRAK3;SYK;ASCL1;SELE;ESR1;NOS1;ALDH1A2;TRIM6;PTPN22;CD36;PLCG2;SLC11A1;PPARG;SPP1;PAQR8;PELI1;EHHADH
76	prerank	GO_Biological_Process_2023__Cellular Response To Cytokine Stimulus (GO:0071345)	0.278589	1.50233	0.0783699	0.33737	0.999	20/26	52.93%	SOX9;IFI16;IL7;KIT;CSF1R;MME;IRAK3;WNT5A;ZFP36L1;HCK;DOCK8;PRLR;DUSP1;TRIM6;SFRP1;SELPLG;MT2A;AXL;CD58;CCL5
77	prerank	GO_Biological_Process_2023__Negative Regulation Of Macromolecule Metabolic Process (GO:0010605)	0.339477	1.50116	0.0679934	0.331549	0.999	12/16	43.79%	SMO;SFMBT2;SOX11;PARP9;APOE;NOTCH2;YAP1;ESR1;TRIM6;PTPN22;ITGB8;SFRP1
78	prerank	GO_Biological_Process_2023__External Encapsulating Structure Organization (GO:0045229)	0.285846	1.4933	0.05939	0.336611	1	10/24	18.45%	COL8A1;HPSE2;COL11A1;COL4A5;ADAMTS19;SMOC1;SMOC2;ADAMTS3;THSD4;ADAMTS20
79	prerank	GO_Biological_Process_2023__Positive Regulation Of Intracellular Signal Transduction (GO:1902533)	0.183996	1.48766	0.0801105	0.337998	1	48/70	53.69%	ADRA1D;SOX9;RELN;TNFAIP8L3;LITAF;EGFR;S100B;KIT;PIK3R5;ROR1;SOX11;P2RY12;SEMA3E;PTPRC;WNT5A;CD74;BMP6;THBS1;FGFR2;TNFRSF19;HPSE;ADRA1B;FSHR;ALPK1;FN1;PRKD1;LYN;PDGFD;BMP7;SEMA5A;PELI2;PDGFC;ANGPT1;TRIM6;GCNT2;BCAR3;TNIP2;PDGFRB;ADGRV1;PLCE1;FLT1;AXL;PLCG2;FGF1;CHRNA7;CCL5;ROR2;SASH1
80	prerank	KEGG_2021_Human__Pathways of neurodegeneration	-0.257646	-1.48557	0.0769231	0.189165	0.985	12/22	26.55%	MAP3K5;RPS27A;TUBA1A;GABARAP;COX7C;TUBB2A;DKK2;ATP5F1E;UBA52;CYCS;WNT2B;BID
81	prerank	GO_Biological_Process_2023__Positive Regulation Of Cell Differentiation (GO:0045597)	0.215447	1.47995	0.0822123	0.343523	1	34/42	61.41%	SOX9;SOX11;LAMA1;BMP6;ZFP36L1;PRKCH;GLIPR2;SOX5;ASCL1;FBN2;SOX4;YAP1;TGFBR2;PRKD1;TP63;BMP7;TENT5A;BOC;CD36;GCNT2;SFRP1;RGCC;LCP1;LAMA2;PPP1R13L;PTN;RRAS;BMPR1B;TGFBR1;PPARG;WWTR1;EZH2;LMO3;RIN2
82	prerank	GO_Molecular_Function_2023__Ubiquitin Protein Ligase Binding (GO:0031625)	-0.268936	-1.47544	0.0668449	0.192725	0.985	14/21	37.38%	HSPA1B;RPS27A;HSPA8;IKBKE;GABARAP;RPL17;RPL11;CALR;TUBB2A;UBA52;ARRB2;PRDX6;DIO2;MID1
83	prerank	KEGG_2021_Human__Osteoclast differentiation	0.321937	1.4731	0.0824742	0.347944	1	10/16	35.30%	TEC;ITGB3;CSF1R;SYK;FOS;CYBA;TGFBR2;FOSB;FOSL2;NFATC2
84	prerank	GO_Molecular_Function_2023__Transition Metal Ion Binding (GO:0046914)	0.242404	1.45461	0.100775	0.371339	1	14/34	21.78%	LITAF;SLC30A8;GLI2;ALOX5;ZNF208;S100B;MME;SCD;RGN;PAPPA;ADAMTS3;BLM;ENPP2;RASGRP1
85	prerank	KEGG_2021_Human__Epstein-Barr virus infection	-0.293754	-1.45443	0.103275	0.206214	0.989	8/16	21.73%	HLA-B;B2M;HLA-A;IKBKE;NEDD4;CALR;BLNK;CYCS
86	prerank	GO_Biological_Process_2023__Intracellular Monoatomic Cation Homeostasis (GO:0030003)	0.304379	1.44673	0.102729	0.377364	1	8/20	14.34%	KCNJ2;DRD3;SLC30A8;CASR;HTR2C;SLC24A4;RGN;CP
87	prerank	GO_Cellular_Component_2023__Lysosome (GO:0005764)	0.229706	1.4438	0.0929878	0.375058	1	17/39	26.38%	LITAF;GNLY;CALCRL;VCAN;OCA2;CP;MCOLN2;PRELP;ATP10B;GPC4;CD74;TFEB;PLAAT3;HCK;GFAP;CFTR;HPSE
88	prerank	GO_Molecular_Function_2023__GTPase Binding (GO:0051020)	-0.289707	-1.44023	0.0790191	0.213453	0.99	16/17	64.70%	RTKN;CDC42EP4;MYO5B;FMNL1;DOCK1;FGD4;RIN2;EPS8;LCP1;PLCE1;RADIL;NDRG1;DOCK5;TRIOBP;RIN3;DOCK2
89	prerank	GO_Biological_Process_2023__Negative Regulation Of Transcription By RNA Polymerase II (GO:0000122)	0.198485	1.4233	0.10951	0.402044	1	26/51	36.45%	SOX9;EZR;IFI16;GLI3;GLI2;SOX11;PARP9;PRDM1;ATF3;BMP6;PPARA;FGFR2;ASCL1;SOX4;YAP1;BAG3;DACH1;PRDM6;MEIS2;BCL6;SP100;FOSB;ARID5A;ESR1;RARB;ZEB2
90	prerank	GO_Cellular_Component_2023__Adherens Junction (GO:0005912)	-0.241967	-1.42074	0.0963173	0.226525	0.994	8/23	12.64%	CDH13;CDH12;CDC42EP4;CCDC85B;CDH9;CDH8;CDH6;FRMD4B
91	prerank	GO_Biological_Process_2023__Cytokine-Mediated Signaling Pathway (GO:0019221)	0.318799	1.39791	0.107143	0.437505	1	10/16	35.85%	IL7;KIT;CSF1R;IRAK3;SYK;HCK;YAP1;ST18;PRLR;LYN
92	prerank	GO_Biological_Process_2023__Extracellular Structure Organization (GO:0043062)	0.255426	1.38875	0.10802	0.447196	1	10/26	18.45%	COL8A1;HPSE2;COL11A1;COL4A5;ADAMTS19;SMOC1;SMOC2;ADAMTS3;THSD4;ADAMTS20
93	prerank	GO_Molecular_Function_2023__DNA Binding (GO:0003677)	0.184646	1.38497	0.128169	0.446097	1	28/56	38.10%	SOX9;IKZF1;IFI16;GLI2;EGFR;CHD7;MEIS1;NFIB;ZNF423;UTY;BLM;CGAS;PPARA;ZFY;DNASE2;SHOC1;MEIS2;TSHZ2;BCL6;FOSB;ARID5A;TOX3;RADX;NFATC2;RARB;TP63;TCF7L1;FOXP2
94	prerank	GO_Biological_Process_2023__Positive Regulation Of Kinase Activity (GO:0033674)	0.300086	1.38115	0.116242	0.445262	1	15/18	55.67%	RELN;EGFR;CSF1R;ROR1;PTPRC;ALK;CD74;FGFR2;ERBB4;PDGFRB;FLT1;AXL;MERTK;ROR2;PTK2B
95	prerank	KEGG_2021_Human__Neuroactive ligand-receptor interaction	0.198112	1.37731	0.116244	0.44468	1	12/46	10.13%	GHRH;ADRA1D;GPR156;CALCRL;DRD3;NPFFR2;NPFFR1;HCRTR2;HTR2C;GABRA6;TAC3;GALR1
96	prerank	GO_Cellular_Component_2023__Secretory Granule Membrane (GO:0030667)	0.271028	1.37498	0.149837	0.441433	1	14/22	41.82%	CR1;ITGB3;SLC30A8;CD109;MME;CD9;PTPRC;CYBA;ATP8B4;RAB37;MGST1;MOXD1;MGAM;CD36
97	prerank	GO_Molecular_Function_2023__Ubiquitin-Like Protein Ligase Binding (GO:0044389)	-0.240532	-1.36785	0.112272	0.276786	0.999	10/22	21.62%	HSPA1B;RPS27A;HSPA8;IKBKE;GABARAP;RPL17;RPL11;CALR;TUBB2A;UBA52
98	prerank	GO_Biological_Process_2023__Axon Guidance (GO:0007411)	0.241573	1.36432	0.130769	0.453932	1	18/29	42.15%	SMO;KIAA1755;RELN;PLXND1;GLI2;PLEKHG4;NFIB;SEMA3E;SLIT2;DCC;WNT5A;NOTCH2;EPHA3;SEMA3A;ALCAM;SEMA5A;BOC;PLEKHG4B
99	prerank	GO_Biological_Process_2023__Regulation Of Cell Differentiation (GO:0045595)	0.317041	1.35959	0.132428	0.454984	1	9/15	34.10%	RELN;SMOC1;ALOX5;ALK;ZFP36L1;CEBPD;FGFR2;APLF;EPHA3
100	prerank	GO_Biological_Process_2023__Positive Regulation Of Developmental Process (GO:0051094)	0.293179	1.359	0.13961	0.448775	1	16/18	60.37%	SOX9;RELN;ALK;WNT5A;APOE;ENPP2;SOX5;BMP7;TMEM79;LCP1;PPP1R13L;PTN;BMPR1B;ESRRB;PPARG;COBL
101	prerank	GO_Biological_Process_2023__Positive Regulation Of Nucleic Acid-Templated Transcription (GO:1903508)	0.187714	1.35521	0.12987	0.448097	1	25/49	38.04%	SOX9;GLI3;GLI2;EGFR;NFIB;SKAP1;PARP9;ZNF423;FOS;BLM;WNT5A;APOE;CD74;PPARA;TFEB;SOX4;YAP1;SP100;CDH1;ESR1;CHEK2;NFATC2;TP63;BMP7;NOS1
102	prerank	KEGG_2021_Human__Calcium signaling pathway	0.216745	1.3504	0.131498	0.449982	1	28/36	56.98%	ADRA1D;HTR2C;EGFR;MCOLN2;FGFR2;AVPR1A;CYSLTR2;ADRA1B;CHRM2;ADORA2B;PDGFD;CHRM5;NOS1;PDGFC;RYR3;ERBB4;PDGFRB;PLCE1;FLT1;PLCG2;FGF1;CHRNA7;PHKA1;ORAI3;TACR1;PLCD1;PTK2B;RYR1
103	prerank	GO_Cellular_Component_2023__Dendrite (GO:0030425)	0.231247	1.32738	0.158218	0.486643	1	18/31	38.75%	SMO;RELN;PNOC;PRSS12;HTR2C;GABRA6;MME;APOE;CALB2;KLHL1;LRP4;EPHA3;CHRM2;KIRREL3;RIN3;CHRM5;OPRM1;GABRG3
104	prerank	GO_Biological_Process_2023__Regulation Of MAP Kinase Activity (GO:0043405)	0.261732	1.32517	0.1536	0.483725	1	16/22	50.30%	EGFR;KIT;PIK3R5;IRAK3;APOE;THBS1;RASGRP1;LYN;PDGFD;BMP7;PDGFC;DUSP1;TPD52L1;PDGFRB;FLT1;FGF1
105	prerank	GO_Biological_Process_2023__Integrin-Mediated Signaling Pathway (GO:0007229)	0.285147	1.32254	0.147745	0.48128	1	13/18	45.48%	TEC;ITGB3;SYK;ITGA2;FERMT3;FYB1;HCK;ITGB4;FN1;PRKD1;ITGA10;ITGB8;PLPP3
106	prerank	GO_Biological_Process_2023__Negative Regulation Of Cell Differentiation (GO:0045596)	0.243456	1.31967	0.175633	0.479651	1	22/26	61.25%	SOX9;ITGB3;EGFR;MEIS1;WNT5A;PPARA;ASCL1;SOX4;YAP1;MEIS2;BMP7;USH2A;SFRP1;ADGRV1;RORB;ENPP1;PTK2B;ESRRB;TGFBR1;PPARG;WWTR1;COL5A2
107	prerank	GO_Biological_Process_2023__Positive Regulation Of Transcription By RNA Polymerase II (GO:0045944)	0.158833	1.31838	0.142661	0.474948	1	35/75	36.45%	NPAS4;SOX9;RXRG;LITAF;IFI16;GLI3;GLI2;EGFR;MEIS1;GALR1;NFIB;SKAP1;SOX11;FOS;ATF3;NLRC5;WNT5A;BMP6;PPARA;ZFY;TFEB;FGFR2;ASCL1;SOX4;YAP1;ST18;MEIS2;SATB2;TOX3;FOSL2;PRKD1;ESR1;RARB;TP63;ZEB2
108	prerank	GO_Biological_Process_2023__Regulation Of DNA-templated Transcription (GO:0006355)	0.129225	1.31447	0.155928	0.475703	1	58/128	38.10%	NPAS4;SOX9;HIF3A;IKZF1;EBF1;IFI16;GLI3;GLI2;EGFR;CHD7;NFIB;SKAP1;PARP9;ZBTB7C;PRDM1;ZNF423;FOS;ATF3;ZNF98;PBX3;BLM;WNT5A;APOE;CD74;PPARA;ZFY;CDK18;TFEB;CEBPD;ZFHX4;PKN1;SOX5;ASCL1;SOX4;YAP1;TLE2;DACH1;TSHZ2;BCL6;SP100;SP140;SATB2;FOSB;ARID5A;CDH1;TOX3;FOSL2;ESR1;CHEK2;NFATC2;TP63;ZEB2;TCF7L1;ZNF114;POU6F2;BMP7;NOS1;FOXP2
109	prerank	GO_Biological_Process_2023__Positive Regulation Of Neuron Projection Development (GO:0010976)	0.298189	1.31412	0.164852	0.469671	1	14/16	60.37%	RELN;ROR1;ALK;WNT5A;APOE;EPHA3;PRKD1;LYN;BMP7;PTN;ROR2;TOX;PTK2B;COBL
110	prerank	GO_Molecular_Function_2023__Small GTPase Binding (GO:0031267)	-0.280228	-1.312	0.150273	0.339638	1	14/15	64.70%	RTKN;CDC42EP4;MYO5B;FMNL1;DOCK1;FGD4;RIN2;EPS8;PLCE1;NDRG1;DOCK5;TRIOBP;RIN3;DOCK2
111	prerank	GO_Biological_Process_2023__Cellular Response To Organonitrogen Compound (GO:0071417)	0.302459	1.30393	0.167496	0.482461	1	11/15	44.66%	SOX9;EZR;P2RY12;SLIT2;PDE3A;ZFP36L1;CFTR;CDH1;RYR3;SFRP1;GLRA2
112	prerank	GO_Biological_Process_2023__Positive Regulation Of Cell Population Proliferation (GO:0008284)	0.166621	1.30227	0.174468	0.478759	1	44/62	56.92%	GHRH;ADRA1D;SOX9;CR1;IL7;EGFR;MEIS1;S100B;CSF1R;SOX11;PTPRC;WNT5A;CD74;BMP6;THBS1;PRKCH;HCK;FGFR2;SOX4;YAP1;HPSE;TGFBR2;AVPR1A;MEIS2;FN1;LYN;PDGFD;PDGFC;ZFPM2;ERBB4;ASIC2;GCNT2;SFRP1;PDGFRB;MEGF10;FGF1;CHRNA7;TGFBR3;PTN;CCL5;TOX;PTK2B;TGFBR1;NR4A3
113	prerank	GO_Biological_Process_2023__Sensory Perception Of Sound (GO:0007605)	0.296747	1.29584	0.172303	0.484211	1	7/16	18.88%	COL11A1;LOXHD1;SLC26A5;KIT;ROR1;CDH23;MYO3A
114	prerank	GO_Biological_Process_2023__Regulation Of Signal Transduction (GO:0009966)	-0.211911	-1.28519	0.167109	0.36827	1	23/25	69.73%	IGFBP5;HHIP;INPP5D;KCTD8;RGS2;RGS8;UBASH3B;IRAK2;HOMER1;TULP3;TRIM5;CHRNA7;RGS6;SULF1;PLCE1;CD36;SEMA5A;RGS20;TCF7L1;IGFBP7;PRKD1;TSPAN15;SP100
115	prerank	GO_Cellular_Component_2023__Collagen-Containing Extracellular Matrix (GO:0062023)	0.166725	1.28344	0.186344	0.500418	1	23/61	26.27%	FREM2;COL8A1;LAMA3;COL11A1;VCAN;COL4A5;IL7;SMOC1;SMOC2;PRELP;SERPINH1;ADAMTS3;LAMA1;THSD4;COL25A1;ADAMTS20;WNT5A;APOE;THBS1;FGFR2;EDIL3;FBN2;LTBP2
116	prerank	GO_Biological_Process_2023__Phosphorylation (GO:0016310)	0.216459	1.27942	0.189573	0.501232	1	17/32	35.85%	DGKK;PRKG2;LATS2;ACVR1C;IRAK3;SYK;ALK;CDK18;PRKCH;HCK;PKN1;PRKG1;TGFBR2;MAP3K20;EPHA3;CHEK2;LYN
117	prerank	GO_Biological_Process_2023__Positive Regulation Of DNA-templated Transcription (GO:0045893)	0.136064	1.2792	0.171916	0.49517	1	55/101	46.14%	NPAS4;SOX9;RXRG;LITAF;IFI16;GLI3;GLI2;EGFR;MEIS1;GALR1;NFIB;SKAP1;SOX11;PARP9;ZNF423;FOS;ATF3;NLRC5;BLM;WNT5A;APOE;CD74;BMP6;PPARA;ZFY;TFEB;FGFR2;ASCL1;SOX4;YAP1;ST18;MEIS2;SP100;SATB2;CDH1;TOX3;FOSL2;PRKD1;ESR1;CHEK2;NFATC2;RARB;TP63;ZEB2;BMP7;NOS1;ZFPM2;ERBB4;ASIC2;SFRP1;PLAG1;CREB5;RGCC;NFIA;TNIP2
118	prerank	GO_Cellular_Component_2023__Endoplasmic Reticulum Lumen (GO:0005788)	0.195584	1.27591	0.19494	0.494401	1	22/40	39.41%	COL8A1;COL11A1;ADAMTSL1;VCAN;COL4A5;CHRDL1;CP;SERPINH1;COL25A1;WNT5A;APOE;THBS1;COL12A1;TSPAN15;FN1;COL4A2;SPARCL1;IGFBP7;PDGFD;COL21A1;GPC3;PDGFC
119	prerank	GO_Molecular_Function_2023__Protein Serine/Threonine Kinase Activity (GO:0004674)	0.233134	1.27216	0.179245	0.494742	1	14/26	34.87%	EGFR;STK33;LATS2;ACVR1C;IRAK3;SYK;MYO3A;PRKCH;PKN1;TGFBR2;MAP3K20;ALPK1;PRKD1;CHEK2
120	prerank	KEGG_2021_Human__Endocytosis	-0.269194	-1.2702	0.184143	0.381521	1	7/15	19.65%	HLA-B;HSPA1B;HLA-A;HSPA8;NEDD4;ARPC1B;RAB31
121	prerank	GO_Biological_Process_2023__Regulation Of MAPK Cascade (GO:0043408)	0.21946	1.26481	0.17806	0.502251	1	22/31	52.27%	ADRA1D;EGFR;KIT;CSF1R;SYK;PTPRC;CD74;GRAP2;RASGRP1;FGFR2;ADRA1B;FN1;LYN;PELI2;DUSP1;BCAR3;PLCE1;FLT1;PLCG2;CHRNA7;TGFBR3;RRAS
122	prerank	GO_Molecular_Function_2023__Metalloendopeptidase Activity (GO:0004222)	0.286666	1.2631	0.202726	0.492786	1	9/16	31.42%	ADAMTS19;TLL1;MME;PAPPA;ADAMTS3;ADAMTS20;TLL2;ADAMTS16;ADAMTSL2
123	prerank	GO_Molecular_Function_2023__Metallopeptidase Activity (GO:0008237)	0.286666	1.2631	0.202726	0.492786	1	9/16	31.42%	ADAMTS19;TLL1;MME;PAPPA;ADAMTS3;ADAMTS20;TLL2;ADAMTS16;ADAMTSL2
124	prerank	GO_Molecular_Function_2023__Kinase Binding (GO:0019900)	-0.179235	-1.26251	0.167183	0.383513	1	29/34	65.41%	SPDYE2;RPS7;CAMK2N2;RPS6;HSPB1;BLNK;BTG1;PFKFB2;MYOM1;TCF7L2;TEX14;TRIM5;NR4A3;CTBP2;SASH1;PTN;PLCG2;MYOM2;GSN;PDGFRB;TNIP2;BCAR3;RGCC;PTPRK;PTPN22;TRIM6;TTN;CHEK2;ESR1
125	prerank	GO_Biological_Process_2023__Extracellular Matrix Organization (GO:0030198)	0.200792	1.26235	0.179245	0.488276	1	13/36	21.24%	COL8A1;HPSE2;COL11A1;COL4A5;ADAMTS19;SMOC1;TLL1;SMOC2;SERPINH1;ADAMTS3;THSD4;ADAMTS20;TLL2
126	prerank	GO_Molecular_Function_2023__G Protein-Coupled Receptor Binding (GO:0001664)	-0.239278	-1.26037	0.181122	0.377794	1	11/18	33.94%	CORT;NPB;PENK;HSPA1B;HSPA8;WNT2B;HOMER1;ARRB2;WNT5B;ARHGEF1;TULP3
127	prerank	GO_Biological_Process_2023__Cellular Response To Hormone Stimulus (GO:0032870)	0.26904	1.25987	0.193701	0.486849	1	12/18	43.79%	QRFPR;SOX9;NPFFR2;NPFFR1;HCRTR2;SLIT2;ZFP36L1;AVPR1A;ARID5A;ESR1;HSPA1A;SFRP1
128	prerank	GO_Biological_Process_2023__Regulation Of Angiogenesis (GO:0045765)	0.221596	1.25753	0.203988	0.48524	1	22/29	56.54%	PLXND1;ALOX5;ISM1;SMOC2;SEMA3E;WNT5A;THBS1;RHOJ;SP100;PRKD1;COL4A2;SEMA5A;ITGB8;SFRP1;RGCC;SULF1;FLT1;FGF1;CHRNA7;RRAS;SASH1;PPARG
129	prerank	GO_Biological_Process_2023__Negative Regulation Of Intracellular Signal Transduction (GO:1902532)	0.259124	1.25751	0.206119	0.479635	1	12/20	40.89%	DRD3;SLC24A4;SLIT2;PDE3A;PDE11A;PPARA;THBS1;DDIT4;ESR1;LYN;BMP7;DUSP1
130	prerank	GO_Biological_Process_2023__Regulation Of Apoptotic Process (GO:0042981)	-0.152378	-1.24986	0.182432	0.3843	1	19/50	22.50%	TNFRSF10B;RTKN;RPS3A;GRID2;MAP3K5;HSPA1B;PKHD1;PAWR;RHOB;BEX1;RPL10;RPS6;HSPB1;CALR;ERBB2;SH3RF2;CRYAB;PRDX2;CTSD
131	prerank	GO_Molecular_Function_2023__Sequence-Specific Double-Stranded DNA Binding (GO:1990837)	0.17945	1.24573	0.203898	0.494588	1	23/47	36.84%	SOX9;RXRG;GLI3;GLI2;NFIB;SOX11;PRDM1;FOS;ATF3;TFEB;CEBPD;SOX5;ASCL1;SOX4;YAP1;MEIS2;BCL6;FOSB;ARID5A;ESR1;NFATC2;RARB;TCF7L1
132	prerank	KEGG_2021_Human__Ras signaling pathway	0.255645	1.24299	0.218698	0.494121	1	16/21	52.27%	EGFR;KIT;CSF1R;PLAAT3;RASGRP1;FGFR2;PDGFD;PDGFC;ANGPT1;SHC4;PDGFRB;PLCE1;FLT1;PLCG2;FGF1;RRAS
133	prerank	GO_Biological_Process_2023__Regulation Of Cell Migration (GO:0030334)	0.172955	1.24105	0.209169	0.492043	1	36/50	56.10%	SMO;RELN;PLXND1;EGFR;KIT;CSF1R;DAAM2;SEMA3E;SLIT2;PLET1;FERMT3;CD74;ENPP2;THBS1;CLIC4;DACH1;CEMIP;CDH1;PDGFD;SEMA5A;PDGFC;ERBB4;PTPRK;GCNT2;SFRP1;PDGFRB;SULF1;FLT1;FGF1;PRR5L;CCL5;ROR2;SASH1;DOCK10;PTK2B;TGFBR1
134	prerank	GO_Biological_Process_2023__Positive Regulation Of Macromolecule Metabolic Process (GO:0010604)	0.201183	1.23543	0.22763	0.496629	1	26/35	56.54%	SMO;SOX9;EZR;SOX11;WNT5A;CD74;BMP6;YAP1;FN1;NWD1;BMP7;TTN;ANGPT1;PTPN22;HSPA1A;CD36;ITGB8;RGCC;GSN;PLCG2;FGF1;CHRNA7;SLC11A1;BMPR1B;TGFBR1;PPARG
135	prerank	GO_Molecular_Function_2023__DNA-binding Transcription Activator Activity, RNA Polymerase II-specific (GO:0001228)	0.202622	1.23185	0.210762	0.497492	1	16/33	34.70%	NPAS4;SOX9;LITAF;MEIS1;ZNF208;NFIB;SOX11;FOS;ATF3;PPARA;ZFY;SOX4;MEIS2;SATB2;FOSL2;ESR1
136	prerank	GO_Molecular_Function_2023__Guanyl Ribonucleotide Binding (GO:0032561)	-0.248574	-1.22119	0.193878	0.419023	1	7/16	19.65%	RHOU;RERG;PDE5A;TUBA1A;RHOB;TUBB2A;RAB31
137	prerank	GO_Biological_Process_2023__Positive Regulation Of Multicellular Organismal Process (GO:0051240)	0.182975	1.21751	0.22973	0.518862	1	35/42	66.39%	GHRH;ADRA1D;SMO;SOX9;IFI16;SCD;SOX11;SYK;WNT5A;APOE;PRKCH;GLIPR2;SOX5;TGFBR2;AVPR1A;PRLR;PDGFC;CD36;GCNT2;RGCC;LCP1;SLC11A1;PTN;PTH2R;BMPR1B;ESRRB;TGFBR1;PPARG;WWTR1;SPP1;EZH2;DIO2;OMA1;LOXL2;EHHADH
138	prerank	KEGG_2021_Human__Cytokine-cytokine receptor interaction	0.266793	1.21588	0.228155	0.515784	1	14/17	56.10%	IL7;CSF1R;ACVR1C;BMP6;EDA;TNFRSF19;TGFBR2;CXCL14;PRLR;BMP7;IL16;CCL5;BMPR1B;TGFBR1
139	prerank	GO_Cellular_Component_2023__Phagocytic Vesicle (GO:0045335)	-0.257698	-1.21502	0.204604	0.419827	1	7/15	20.03%	HLA-B;B2M;ITGB5;HLA-A;CALR;RAB31;ATP6V0B
140	prerank	GO_Biological_Process_2023__Positive Regulation Of Cell Motility (GO:2000147)	0.213827	1.21436	0.240122	0.512967	1	21/28	56.10%	SMO;EGFR;KIT;CSF1R;DAAM2;SEMA3E;PLET1;FERMT3;THBS1;CEMIP;PDGFD;SEMA5A;PDGFC;GCNT2;PDGFRB;FLT1;FGF1;CCL5;ROR2;PTK2B;TGFBR1
141	prerank	GO_Biological_Process_2023__Negative Regulation Of Signal Transduction (GO:0009968)	-0.182924	-1.21171	0.216617	0.416683	1	14/31	26.16%	PRKCQ;KANK1;CRHBP;IGFBP5;HHIP;ADAMTS12;INPP5D;NEDD4;SIGIRR;CALR;RGS2;UBASH3B;PIP4K2A;LGR4
142	prerank	GO_Cellular_Component_2023__Lytic Vacuole Membrane (GO:0098852)	0.270486	1.21029	0.236476	0.514711	1	8/17	26.11%	LITAF;OCA2;CP;MCOLN2;ATP10B;CD74;TFEB;CFTR
143	prerank	GO_Biological_Process_2023__Positive Regulation Of Cytokine Production (GO:0001819)	0.202908	1.20804	0.25	0.513647	1	23/33	51.23%	HLA-E;IFI16;IL7;CSF1R;SYK;PTPRC;CCBE1;CGAS;WNT5A;CD74;RASGRP1;CYBA;HPSE;TRIM6;PTPN22;HSPA1A;RGCC;LCP1;SULF1;IL16;CD58;PLCG2;SLC11A1
144	prerank	KEGG_2021_Human__Pathways in cancer	0.163138	1.20643	0.228731	0.511194	1	27/56	37.99%	SMO;LAMA3;RXRG;COL4A5;GLI3;IL7;GLI2;EGFR;KIT;CSF1R;FOS;DCC;ITGA2;LAMA1;ALK;WNT5A;RASGRP1;FGFR2;NOTCH2;TGFBR2;FN1;CDH1;ESR1;COL4A2;RARB;TCF7L1;MGST1
145	prerank	GO_Biological_Process_2023__Regulation Of Nucleic Acid-Templated Transcription (GO:1903506)	-0.171265	-1.19294	0.231638	0.436746	1	28/33	65.41%	PRKCQ;BACH1;RPL6;CALR;PFDN5;MITF;BTG1;MAFB;NFYA;ESRRG;JADE3;BAZ1A;TULP3;EZH2;ZNF274;WWTR1;TGFBR1;ESRRB;BNC2;RORB;NFIA;PLAG1;POU6F2;ZNF114;TCF7L1;NFATC2;CHEK2;ESR1
146	prerank	GO_Biological_Process_2023__Negative Regulation Of DNA-templated Transcription (GO:0045892)	0.146944	1.19113	0.257302	0.533467	1	36/70	41.93%	SOX9;IKZF1;EZR;IFI16;GLI3;GLI2;NFIB;SOX11;PARP9;PRDM1;ZNF423;ATF3;WNT5A;BMP6;PPARA;FGFR2;ASCL1;SOX4;YAP1;TLE2;DACH1;PRDM6;MEIS2;BCL6;SP100;FOSB;ARID5A;ESR1;RARB;TP63;ZEB2;BMP7;FOXP2;ZFPM2;HSPA1A;PTPRK
147	prerank	GO_Cellular_Component_2023__Lysosomal Membrane (GO:0005765)	0.255444	1.18781	0.26053	0.534531	1	11/19	37.99%	LITAF;OCA2;CP;MCOLN2;ATP10B;CD74;TFEB;CFTR;RAB37;LYN;MGST1
148	prerank	GO_Biological_Process_2023__Cell-Cell Adhesion Via Plasma-Membrane Adhesion Molecules (GO:0098742)	-0.187451	-1.18705	0.247911	0.43794	1	8/27	12.53%	CDH13;GRID2;CLDN14;CDH12;NTNG1;CDH9;CDH8;CDH6
149	prerank	GO_Biological_Process_2023__Regulation Of Canonical Wnt Signaling Pathway (GO:0060828)	0.201777	1.17953	0.267176	0.544179	1	19/32	43.79%	SOX9;GLI3;EGFR;LATS2;DAAM2;CCDC88C;WNT5A;APOE;FGFR2;SOX4;TLE2;GPC5;LRP4;ZEB2;SEMA5A;GPC3;LGR5;KREMEN1;SFRP1
150	prerank	GO_Biological_Process_2023__Organic Substance Transport (GO:0071702)	0.269498	1.17666	0.258333	0.543975	1	13/16	56.98%	ABCA8;TXNIP;CALCRL;CDH23;TRPC3;SLCO2B1;SLCO1A2;RYR3;SLC22A10;CHRNA7;CUBN;CCL5;RYR1
151	prerank	GO_Biological_Process_2023__Neuron Projection Guidance (GO:0097485)	0.226134	1.17078	0.260062	0.549593	1	14/23	42.15%	KIAA1755;RELN;GLI2;PLEKHG4;SEMA3E;SLIT2;DCC;WNT5A;NOTCH2;EPHA3;SEMA3A;SEMA5A;BOC;PLEKHG4B
152	prerank	KEGG_2021_Human__Shigellosis	-0.242132	-1.16856	0.268949	0.458878	1	12/15	53.20%	PRKCQ;RPS27A;GABARAP;ARPC1B;UBA52;CYCS;DOCK1;ELMO1;PLCD1;CCL5;PLCG2;PLCE1
153	prerank	GO_Biological_Process_2023__Generation Of Neurons (GO:0048699)	0.244792	1.16054	0.285054	0.563175	1	10/19	34.54%	RELN;SOX11;DCC;DISC1;WNT5A;ASCL1;TAFA1;DDIT4;LRP4;SEMA3A
154	prerank	GO_Biological_Process_2023__Positive Regulation Of Cell Projection Organization (GO:0031346)	0.255901	1.15186	0.296651	0.573741	1	13/17	55.67%	RELN;PLXND1;ROR1;SLIT2;WNT5A;APOE;EPHA3;PRKD1;LYN;PTN;ROR2;TOX;PTK2B
155	prerank	GO_Biological_Process_2023__Skeletal System Development (GO:0001501)	0.230043	1.14805	0.295886	0.575335	1	9/21	24.03%	SOX9;GLI2;CHD7;TLL1;PRELP;WNT5A;BMP6;FGFR2;SOX5
156	prerank	GO_Molecular_Function_2023__Endopeptidase Activity (GO:0004175)	0.22919	1.14414	0.299492	0.576909	1	13/21	43.79%	PRSS12;ADAMTS19;TLL1;MME;PAPPA;ADAMTS3;ADAMTS20;TLL2;ADAMTS16;ADAMTSL2;ADAMTS6;ADAM28;SFRP1
157	prerank	GO_Cellular_Component_2023__Cytoplasmic Vesicle Membrane (GO:0030659)	0.195951	1.14336	0.289474	0.572846	1	11/32	19.59%	SMO;CR1;SLC30A8;OCA2;EGFR;MME;MRC1;CD9;PTPRC;WNT5A;CD74
158	prerank	GO_Biological_Process_2023__Proteolysis (GO:0006508)	0.230098	1.14069	0.301483	0.572598	1	15/21	52.00%	ADAMTS19;TLL1;MME;PAPPA;CPM;ADAMTS3;ADAMTS20;TLL2;ADAMTS16;CPQ;ADAMTS6;ADAM28;ADGRV1;CNDP1;PAPPA2
159	prerank	GO_Biological_Process_2023__Regulation Of Gene Expression (GO:0010468)	0.124722	1.13434	0.297554	0.579224	1	60/97	53.59%	SMO;IGF2BP2;SOX9;EZR;SFMBT2;LITAF;IFI16;CHD7;SOX11;PARP9;ZNF423;PTPRC;ZNF98;MOG;UTY;WNT5A;PCBP3;APOE;CD74;BMP6;ZFP36L1;TFEB;ASCL1;NOTCH2;SOX4;YAP1;ST18;BCL6;FN1;CDH1;ESR1;CHEK2;NFATC2;LYN;NWD1;TCF7L1;ZNF114;POU6F2;BMP7;TTN;ANGPT1;TRIM6;PTPN22;HSPA1A;CD36;ITGB8;GCNT2;SFRP1;PLAG1;RGCC;NFIA;GSN;RORB;PLCG2;FGF1;IGF2BP3;SLC11A1;BNC2;BMPR1B;RBM20
160	prerank	KEGG_2021_Human__Regulation of actin cytoskeleton	0.200888	1.12857	0.311424	0.584808	1	20/29	52.27%	EZR;ITGB3;EGFR;ITGA2;DIAPH3;FGFR2;ITGB4;FN1;MYLPF;VAV3;CHRM2;PDGFD;CHRM5;PDGFC;ITGA10;ITGB8;PDGFRB;GSN;FGF1;RRAS
161	prerank	GO_Biological_Process_2023__Positive Regulation Of Gene Expression (GO:0010628)	0.166584	1.12667	0.328767	0.582945	1	32/45	56.54%	SMO;SOX9;EZR;IFI16;SOX11;WNT5A;CD74;BMP6;THBS1;NIBAN1;SOX4;YAP1;PRR16;PADI2;FN1;NWD1;BMP7;TTN;ANGPT1;PTPN22;HSPA1A;CD36;ITGB8;RGCC;GSN;PLCG2;FGF1;SLC11A1;BMPR1B;RBM20;TGFBR1;PPARG
162	prerank	GO_Biological_Process_2023__Regulation Of Endothelial Cell Migration (GO:0010594)	0.227679	1.1237	0.293103	0.583088	1	16/21	55.67%	ITGB3;SMOC2;SLIT2;WNT5A;APOE;THBS1;RHOJ;SP100;PRKD1;ANGPT1;PLPP3;FGF1;PTN;RRAS;SASH1;PTK2B
163	prerank	GO_Biological_Process_2023__Negative Regulation Of Wnt Signaling Pathway (GO:0030178)	0.243427	1.1223	0.326333	0.580359	1	8/18	25.51%	SOX9;GLI3;LATS2;CCDC88C;WNT5A;APOE;APCDD1;TLE2
164	prerank	GO_Biological_Process_2023__Positive Regulation Of Cellular Process (GO:0048522)	0.149465	1.11985	0.316327	0.579784	1	36/56	52.93%	GHRH;ADRA1D;SOX9;CR1;IL7;EGFR;MEIS1;S100B;CSF1R;NCMAP;LAMA1;BMP6;ZFP36L1;THBS1;HCK;FGFR2;SOX4;YAP1;TGFBR2;AVPR1A;MEIS2;FN1;LYN;PDGFD;PDGFC;ERBB4;ASIC2;GCNT2;SFRP1;PDGFRB;LAMA2;FGF1;CHRNA7;PPP1R13L;PTN;CCL5
165	prerank	GO_Molecular_Function_2023__GTPase Activity (GO:0003924)	-0.236205	-1.11848	0.302326	0.525298	1	7/15	21.46%	RHOU;RERG;RHOB;EFNA1;RAB31;RGS2;RGS8
166	prerank	GO_Molecular_Function_2023__Ribonucleoside Triphosphate Phosphatase Activity (GO:0017111)	-0.236205	-1.11848	0.302326	0.525298	1	7/15	21.46%	RHOU;RERG;RHOB;EFNA1;RAB31;RGS2;RGS8
167	prerank	GO_Biological_Process_2023__Regulation Of Cell Growth (GO:0001558)	-0.210777	-1.11684	0.300261	0.518667	1	8/19	21.84%	RERG;PRKCQ;HSPA1B;MFSD2A;CCDC85B;ERBB2;BTG1;TGFB2
168	prerank	GO_Biological_Process_2023__Positive Regulation Of MAP Kinase Activity (GO:0043406)	0.24691	1.11014	0.310789	0.591499	1	13/17	53.69%	EGFR;KIT;PIK3R5;WNT5A;THBS1;RASGRP1;PDGFD;PDGFC;TPD52L1;PDGFRB;FLT1;FGF1;SASH1
169	prerank	GO_Biological_Process_2023__Inorganic Cation Transmembrane Transport (GO:0098662)	0.20729	1.10993	0.319685	0.581738	1	8/26	16.42%	KCNK13;KCNJ2;SLC30A8;SLC24A4;SLC1A3;TRPM6;MCOLN2;TRPC3
170	prerank	GO_Biological_Process_2023__Monoatomic Cation Transmembrane Transport (GO:0098655)	0.20729	1.10993	0.319685	0.581738	1	8/26	16.42%	KCNK13;KCNJ2;SLC30A8;SLC24A4;SLC1A3;TRPM6;MCOLN2;TRPC3
171	prerank	GO_Biological_Process_2023__Regulation Of Translation (GO:0006417)	-0.227528	-1.10354	0.293151	0.533025	1	6/15	16.97%	RPS4X;IGFBP5;RPL10;HSPB1;CALR;ERBB2
172	prerank	GO_Biological_Process_2023__Endocytosis (GO:0006897)	0.252858	1.09906	0.321252	0.596352	1	12/15	51.67%	MRC1;APOE;RHOJ;TAFA4;RIN3;LDLRAD3;CD36;MYO1E;AXL;MERTK;SLC11A1;CUBN
173	prerank	KEGG_2021_Human__Alzheimer disease	-0.197093	-1.09515	0.308782	0.53916	1	10/20	26.55%	MAP3K5;TUBA1A;COX7C;TUBB2A;DKK2;ATP5F1E;CYCS;GAPDH;WNT2B;BID
174	prerank	GO_Biological_Process_2023__DNA Damage Response (GO:0006974)	0.236764	1.08958	0.343042	0.608449	1	9/17	35.85%	BLM;CGAS;YAP1;APLF;BCL6;VAV3;CHEK2;NFATC2;LYN
175	prerank	GO_Molecular_Function_2023__Purine Ribonucleoside Triphosphate Binding (GO:0035639)	-0.163334	-1.08816	0.330579	0.541208	1	11/30	21.24%	RHOU;RERG;MAP3K5;HSPA1B;TUBA1A;HSPA8;RHOB;ABCB1;TUBB2A;RAB31;MKNK2
176	prerank	GO_Biological_Process_2023__Cellular Response To Growth Factor Stimulus (GO:0071363)	0.206655	1.08275	0.360374	0.616035	1	17/23	56.10%	SOX9;EGFR;ACVR1C;PDE3A;WNT5A;BMP6;ZFP36L1;SOX5;TGFBR2;PRKD1;BMP7;NOS1;SFRP1;FLT1;CCL5;BMPR1B;TGFBR1
177	prerank	GO_Biological_Process_2023__Hemopoiesis (GO:0030097)	0.209237	1.07553	0.369735	0.624519	1	11/22	35.85%	IFI16;MEIS1;KIT;CSF1R;PTPRC;WNT5A;FGFR2;NOTCH2;TGFBR2;KIRREL3;LYN
178	prerank	KEGG_2021_Human__Herpes simplex virus 1 infection	0.225768	1.07422	0.35634	0.621872	1	7/19	19.59%	HLA-E;ITGB3;ZNF208;SYK;ZNF98;CGAS;CD74
179	prerank	GO_Biological_Process_2023__Positive Regulation Of Epithelial Cell Proliferation (GO:0050679)	0.21904	1.07169	0.38861	0.621204	1	9/21	25.40%	SOX9;ITGB3;EGFR;SOX11;WNT5A;BMP6;FGFR2;NOTCH2;YAP1
180	prerank	GO_Biological_Process_2023__Cellular Response To Transforming Growth Factor Beta Stimulus (GO:0071560)	0.228321	1.0693	0.383333	0.620442	1	8/18	26.66%	SOX9;FOS;PDE3A;WNT5A;ZFP36L1;SOX5;LTBP2;TGFBR2
181	prerank	KEGG_2021_Human__Hippo signaling pathway	0.219701	1.06522	0.377389	0.622872	1	20/20	78.27%	GLI2;LATS2;WNT5A;BMP6;YAP1;TGFBR2;CDH1;FAT4;TCF7L1;BMP7;FGF1;BMPR1B;TGFBR1;WWTR1;TCF7L2;WNT5B;CTNNA3;SAV1;WNT2B;TGFB2
182	prerank	GO_Biological_Process_2023__Cellular Response To Organic Cyclic Compound (GO:0071407)	-0.17772	-1.06119	0.37234	0.580784	1	6/23	10.07%	P2RY6;ADCY2;HSPA1B;CRHBP;IGFBP5;HSPA8
183	prerank	GO_Cellular_Component_2023__Endoplasmic Reticulum Membrane (GO:0005789)	-0.142985	-1.05999	0.37574	0.572766	1	15/40	22.99%	RHBDF2;HLA-B;CYP39A1;RPS27A;HSD11B1;HLA-A;IKBIP;LPCAT2;TMEM258;CALR;PIGC;LSS;HSD17B12;UBA52;SLC35G1
184	prerank	GO_Cellular_Component_2023__Cytoskeleton (GO:0005856)	0.154837	1.05975	0.399123	0.628102	1	29/47	50.36%	IGF2BP2;SOX9;EZR;CR1;RGS22;NPFFR2;TEC;ARHGAP6;DISC1;FYB1;EDA;CLIC4;GFAP;MAP7D3;SELE;CDH1;KLHL4;SHROOM3;EPHA3;NOS1;GABRG3;TRIOBP;NDRG1;GSN;LCP1;FLT1;MYO1E;AXL;WIPF1
185	prerank	GO_Biological_Process_2023__Embryonic Organ Development (GO:0048568)	0.252632	1.05719	0.378289	0.627804	1	7/15	26.66%	GLI3;GLI2;KIT;PBX3;TFEB;FGFR2;TGFBR2
186	prerank	GO_Biological_Process_2023__Regulation Of Cytokine Production (GO:0001817)	0.225547	1.05294	0.39172	0.630768	1	6/18	15.98%	IGF2BP2;LITAF;IFI16;ALOX5;PTPRC;MOG
187	prerank	GO_Biological_Process_2023__Regulation Of Protein Kinase B Signaling (GO:0051896)	0.216274	1.05149	0.386623	0.62855	1	14/19	56.10%	TNFAIP8L3;DRD3;EGFR;PIK3R5;P2RY12;PPARA;THBS1;HPSE;SEMA5A;ANGPT1;GCNT2;AXL;RRAS;TGFBR1
188	prerank	KEGG_2021_Human__Kaposi sarcoma-associated herpesvirus infection	-0.190185	-1.05069	0.379679	0.579955	1	6/20	12.26%	HLA-B;ANGPT2;RPS27A;HLA-A;IKBKE;GABARAP
189	prerank	GO_Biological_Process_2023__Positive Regulation Of DNA-binding Transcription Factor Activity (GO:0051091)	0.192835	1.03902	0.395639	0.646062	1	16/26	45.48%	SMO;RELN;KIT;IRAK3;ROR1;ALK;WNT5A;PRKCH;EDA;PRKD1;ESR1;TRIM6;HSPA1A;CD36;RGCC;PLPP3
190	prerank	GO_Biological_Process_2023__Axonogenesis (GO:0007409)	0.185657	1.03872	0.39909	0.641739	1	16/28	42.15%	KIAA1755;RELN;GLI2;PLEKHG4;S100B;SEMA3E;SLIT2;DCC;WNT5A;FGFR2;NOTCH2;EPHA3;SEMA3A;SEMA5A;BOC;PLEKHG4B
191	prerank	KEGG_2021_Human__MicroRNAs in cancer	0.215649	1.03336	0.397106	0.64662	1	13/19	50.14%	EZR;ITGB3;EGFR;THBS1;NOTCH2;SOX4;DDIT4;TP63;ZEB2;ZFPM2;SHC4;PDGFRB;PLCG2
192	prerank	KEGG_2021_Human__Human T-cell leukemia virus 1 infection	-0.214702	-1.03047	0.397561	0.607623	1	7/16	21.84%	HLA-B;B2M;ADCY2;HLA-A;CALR;ETS1;TGFB2
193	prerank	GO_Molecular_Function_2023__Protein Homodimerization Activity (GO:0042803)	0.143288	1.02663	0.435601	0.654433	1	17/51	23.65%	SLC30A8;CASR;SLC26A5;S100B;KIT;CSF1R;MME;IRAK3;ATF3;SLIT2;GLDC;BLM;CGAS;APOE;THBS1;FGFR2;GLIPR2
194	prerank	GO_Biological_Process_2023__Adenylate Cyclase-Modulating G Protein-Coupled Receptor Signaling Pathway (GO:0007188)	0.230528	1.01623	0.425386	0.667668	1	9/16	36.07%	GHRH;ADRA1D;CALCRL;ADGRF5;P2RY12;ADGRL4;ADRA1B;CHRM2;ADORA2B
195	prerank	GO_Cellular_Component_2023__Endocytic Vesicle Membrane (GO:0030666)	-0.161508	-1.00966	0.432277	0.637485	1	10/26	21.62%	MSR1;HLA-B;B2M;RPS27A;COLEC12;HLA-A;CALR;EGF;ATP6V0B;UBA52
196	prerank	KEGG_2021_Human__Phospholipase D signaling pathway	0.205334	1.00861	0.423381	0.676845	1	15/20	55.67%	DGKK;EGFR;KIT;PIK3R5;SYK;AVPR1A;PDGFD;PDGFC;PLPP3;SHC4;GRM3;PDGFRB;PLCG2;RRAS;PTK2B
197	prerank	GO_Molecular_Function_2023__ATP Binding (GO:0005524)	-0.20111	-1.00285	0.434368	0.641307	1	12/17	46.96%	MAP3K5;HSPA1B;HSPA8;ABCB1;MKNK2;P2RX7;ABCA1;MYO1B;RYR1;TGFBR1;ENPP1;BMPR1B
198	prerank	KEGG_2021_Human__Human papillomavirus infection	0.16809	1.00011	0.447025	0.687503	1	20/33	47.67%	LAMA3;RELN;HLA-E;COL4A5;ITGB3;EGFR;ITGA2;LAMA1;WNT5A;THBS1;NOTCH2;ITGB4;FN1;COL4A2;TCF7L1;ITGA10;ITGB8;CREB5;PDGFRB;LAMA2
199	prerank	GO_Biological_Process_2023__Positive Regulation Of NF-kappaB Transcription Factor Activity (GO:0051092)	0.230609	0.999339	0.456486	0.684002	1	10/16	41.82%	IRAK3;ROR1;ALK;WNT5A;PRKCH;EDA;PRKD1;TRIM6;HSPA1A;CD36
200	prerank	GO_Biological_Process_2023__Sensory Perception Of Mechanical Stimulus (GO:0050954)	0.227021	0.994736	0.4544	0.687273	1	6/16	18.88%	COL11A1;LOXHD1;SLC26A5;ROR1;CDH23;MYO3A
201	prerank	KEGG_2021_Human__Proteoglycans in cancer	0.182797	0.991857	0.453674	0.687296	1	14/26	41.11%	SMO;HPSE2;EZR;ITGB3;EGFR;ITGA2;WNT5A;THBS1;HPSE;FN1;VAV3;ESR1;GPC3;ERBB4
202	prerank	KEGG_2021_Human__Axon guidance	0.187646	0.988095	0.476948	0.688726	1	17/24	54.24%	SMO;SEMA3E;SLIT2;DCC;TRPC3;WNT5A;NRP1;EPHA3;SEMA3A;NFATC2;BMP7;SEMA5A;BOC;PLCG2;RRAS;BMPR1B;SLIT3
203	prerank	GO_Biological_Process_2023__Regulation Of Intracellular Signal Transduction (GO:1902531)	0.155979	0.984753	0.4613	0.689793	1	20/37	42.15%	EZR;EGFR;PLEKHG4;CSF1R;ARHGAP6;RGN;WNT5A;GRAP2;DOCK8;FSHR;ARHGAP31;VAV3;CHEK2;DOCK2;LYN;PREX1;TRIM6;PTPN22;SEZ6L;PLEKHG4B
204	prerank	GO_Biological_Process_2023__Positive Regulation Of Transferase Activity (GO:0051347)	0.195624	0.983328	0.466877	0.687347	1	15/22	53.20%	EGFR;CSF1R;ROR1;ALK;APOE;CD74;FGFR2;ERBB4;PDGFRB;FLT1;GINS3;AXL;MERTK;CHRNA7;ROR2
205	prerank	GO_Biological_Process_2023__Positive Regulation Of Apoptotic Process (GO:0043065)	-0.175577	-0.96985	0.470588	0.694584	1	10/21	27.31%	TNFRSF10B;MAP3K5;PAWR;RHOB;RPS6;BTG1;TGFB2;CTSD;BID;SAV1
206	prerank	GO_Cellular_Component_2023__Intracellular Organelle Lumen (GO:0070013)	0.121511	0.96953	0.48615	0.708227	1	32/65	41.43%	COL8A1;COL11A1;ADAMTSL1;VCAN;COL4A5;CHRDL1;EGFR;ALOX5;CP;PRELP;SERPINH1;GLDC;GPC4;COL25A1;WNT5A;APOE;THBS1;CRISPLD2;COL12A1;GPC5;TSPAN15;FN1;PRLR;COL4A2;SPARCL1;IGFBP7;PDGFD;COL21A1;GPC3;PDGFC;ERBB4;HSPA1A
207	prerank	GO_Biological_Process_2023__Cellular Response To Metal Ion (GO:0071248)	0.198726	0.96129	0.500838	0.718119	1	15/20	56.98%	SYT17;EGFR;FOS;WNT5A;BMP6;CLIC4;CDH1;RYR3;GLRA2;MT2A;ADGRV1;SYT9;PLCG2;CPNE8;RYR1
208	prerank	GO_Biological_Process_2023__Regulation Of GTPase Activity (GO:0043087)	0.179108	0.956612	0.493333	0.721301	1	17/24	54.79%	PLXND1;RGS10;RASGRP1;PRKG1;DOCK8;RASGEF1C;DOCK6;VAV3;EPHA3;PREX1;SFRP1;BCAR3;RGS6;CCL5;ARHGAP15;GMIP;DOCK10
209	prerank	GO_Cellular_Component_2023__Bounding Membrane Of Organelle (GO:0098588)	-0.096838	-0.953705	0.496377	0.715709	1	22/67	23.15%	MSR1;ST6GALNAC2;RHOU;HLA-B;B2M;ST8SIA4;RPS27A;COLEC12;HHIP;HLA-A;STEAP3;RHOB;CALR;ERBB2;RAB31;ATP6V0B;UBA52;GALNT10;B3GAT3;CTSD;CHST15;ZDHHC9
210	prerank	GO_Biological_Process_2023__Regulation Of Phosphatidylinositol 3-Kinase Signaling (GO:0014066)	0.204916	0.950136	0.504039	0.728032	1	13/18	53.20%	SOX9;EGFR;KIT;ROR1;SEMA3E;FSHR;FN1;PDGFD;PDGFC;PDGFRB;FLT1;CCL5;ROR2
211	prerank	GO_Biological_Process_2023__Negative Regulation Of Canonical Wnt Signaling Pathway (GO:0090090)	0.211631	0.944431	0.520325	0.733185	1	7/17	25.51%	SOX9;GLI3;LATS2;CCDC88C;WNT5A;APOE;TLE2
212	prerank	GO_Molecular_Function_2023__Transcription Regulatory Region Nucleic Acid Binding (GO:0001067)	0.210186	0.940127	0.519328	0.736273	1	7/17	25.40%	SOX11;FOS;ATF3;TFEB;SOX5;SOX4;YAP1
213	prerank	GO_Molecular_Function_2023__GTPase Regulator Activity (GO:0030695)	0.141515	0.938198	0.53811	0.734982	1	22/42	42.15%	KIAA1755;PLEKHG4;ARHGAP42;DENND2C;ARHGAP6;P2RY12;RGS10;SLIT2;CCDC88C;ALDH1A1;RASGRP1;DOCK8;RASGEF1C;ARHGAP31;DOCK6;VAV3;DOCK2;RIN3;RGS20;PREX1;DOCK5;PLEKHG4B
214	prerank	GO_Biological_Process_2023__Positive Regulation Of Cellular Biosynthetic Process (GO:0031328)	0.209339	0.937268	0.556634	0.731885	1	11/17	46.36%	HTR2C;NNMT;SMOC2;THBS1;NIBAN1;SOX4;PRR16;ZEB2;CD36;RGCC;PDGFRB
215	prerank	KEGG_2021_Human__Wnt signaling pathway	0.197675	0.933321	0.543408	0.734071	1	11/19	43.79%	DAAM2;ROR1;GPC4;WNT5A;RSPO2;TLE2;NFATC2;TCF7L1;LGR5;VANGL2;SFRP1
216	prerank	GO_Molecular_Function_2023__Adenyl Ribonucleotide Binding (GO:0032559)	-0.173592	-0.929976	0.533835	0.752062	1	13/19	46.96%	MAP3K5;HSPA1B;HSPA8;ABCB1;MKNK2;P2RX7;PDE10A;ABCA1;MYO1B;RYR1;TGFBR1;ENPP1;BMPR1B
217	prerank	KEGG_2021_Human__cAMP signaling pathway	0.208217	0.929178	0.549834	0.736371	1	9/17	35.63%	SOX9;GLI3;FOS;PDE3A;PPARA;CFTR;FSHR;VAV3;CHRM2
218	prerank	GO_Cellular_Component_2023__Intracellular Membrane-Bounded Organelle (GO:0043231)	-0.0518628	-0.925556	0.573333	0.749572	1	73/269	22.61%	TXK;CALB1;EYA2;BDKRB2;RERG;RPS3A;S100A6;CYP39A1;RPL18;HSPA1B;RPS27A;CRHBP;HSD11B1;RPL7A;ETV5;RPL10A;VGF;RPS7;RPL13;PAWR;RPS27;CCDC85B;TUBA1A;RPS25;HSPA8;IKBKE;HES4;MAML3;ZNF521;TIMP3;RPL30;RHOB;RPS18;DNAJB1;BACH1;RPL7;NEDD4;RPL17;RPS13;BEX1;RPL6;RPL10;RPS6;FLI1;HSPB1;SORCS2;CALR;ERBB2;MITF;SERF2;RPS2;ETS1;MAP6D1;SH3RF2;RUNX2;LHX2;BLNK;EEF1G;TUBB2A;SFR1;RPL27;RGS2;CRYAB;BTG1;MKNK2;RGS8;UBA52;CYCS;…
219	prerank	GO_Cellular_Component_2023__Nucleus (GO:0005634)	-0.0547048	-0.923363	0.570552	0.742706	1	64/237	22.22%	TXK;CALB1;EYA2;RERG;RPS3A;S100A6;RPL18;HSPA1B;RPS27A;CRHBP;RPL7A;ETV5;RPL10A;RPS7;RPL13;PAWR;RPS27;CCDC85B;TUBA1A;RPS25;HSPA8;IKBKE;HES4;MAML3;ZNF521;TIMP3;RPL30;RHOB;RPS18;DNAJB1;BACH1;RPL7;NEDD4;RPL17;RPS13;BEX1;RPL6;RPL10;RPS6;FLI1;HSPB1;CALR;ERBB2;MITF;SERF2;RPS2;ETS1;SH3RF2;RUNX2;LHX2;EEF1G;TUBB2A;SFR1;RPL27;RGS2;CRYAB;BTG1;MKNK2;RGS8;UBA52;CYCS;MAFB;GPX4;MUTYH
220	prerank	GO_Biological_Process_2023__Ras Protein Signal Transduction (GO:0007265)	-0.188715	-0.92068	0.533333	0.736702	1	5/16	13.79%	CDH13;RTKN;RASGEF1B;RHOB;RASGRF2
221	prerank	KEGG_2021_Human__Protein digestion and absorption	0.207602	0.916013	0.559934	0.754988	1	5/15	18.12%	COL8A1;COL11A1;COL4A5;MME;COL25A1
222	prerank	GO_Biological_Process_2023__Chemical Synaptic Transmission (GO:0007268)	-0.140493	-0.915391	0.564841	0.736237	1	7/29	12.26%	CORT;SST;PENK;GRID2;CRHBP;CDH8;GABARAP
223	prerank	GO_Biological_Process_2023__Potassium Ion Transport (GO:0006813)	0.206839	0.897874	0.580286	0.781015	1	4/15	11.22%	KCNK13;KCNJ2;SLC24A4;SLC1A3
224	prerank	GO_Biological_Process_2023__Positive Regulation Of Epithelial Cell Migration (GO:0010634)	0.172611	0.893403	0.573718	0.7841	1	16/23	55.67%	SOX9;ITGB3;SMOC2;WNT5A;ENPP2;THBS1;GLIPR2;PRKD1;ANGPT1;DOCK5;PLPP3;PLCG2;FGF1;RRAS;SASH1;PTK2B
225	prerank	GO_Biological_Process_2023__Organelle Organization (GO:0006996)	0.20345	0.892686	0.602544	0.780296	1	8/16	34.65%	CECR2;GEM;TTC29;APOE;PLAAT3;DIAPH3;ATP8B4;PRKD1
226	prerank	GO_Biological_Process_2023__Neuron Differentiation (GO:0030182)	0.182053	0.890775	0.591118	0.778736	1	8/20	27.53%	GLI2;SOX11;PBX3;ALK;WNT5A;ASCL1;SOX4;DDIT4
227	prerank	KEGG_2021_Human__Vascular smooth muscle contraction	0.210286	0.888218	0.596913	0.778259	1	8/15	36.07%	ADRA1D;CALCRL;PRKCH;PRKG1;AVPR1A;ADRA1B;KCNMB1;ADORA2B
228	prerank	GO_Molecular_Function_2023__Protein Kinase Binding (GO:0019901)	0.141662	0.886366	0.59352	0.776372	1	26/35	62.12%	SOX9;PRKG2;EZR;SKAP1;IRAK3;PTPRC;PKN1;AVPR1A;ESR1;CHEK2;TTN;DUSP1;TRIM6;PTPRK;RGCC;TNIP2;PDGFRB;PLCG2;PTN;ROR2;SASH1;CTBP2;NR4A3;TRIM5;TEX14;TCF7L2
229	prerank	GO_Cellular_Component_2023__Golgi Membrane (GO:0000139)	-0.129078	-0.886249	0.610063	0.78171	1	30/33	76.46%	ST6GALNAC2;HLA-B;B2M;ST8SIA4;HLA-A;GALNT10;B3GAT3;CHST15;ZDHHC9;MAN2A1;B3GAT2;ST6GALNAC5;ST6GAL2;ST6GALNAC3;MAN1A1;SLC2A1;CSGALNACT1;HS6ST2;ST6GAL1;HS3ST2;MGAT4C;PDGFC;UST;PDGFD;ST8SIA2;HS3ST3A1;ST8SIA6;RAB39A;NOTCH2;GLIPR2
230	prerank	KEGG_2021_Human__cGMP-PKG signaling pathway	0.20744	0.886249	0.610561	0.771722	1	8/15	35.30%	ADRA1D;PRKG2;PIK3R5;PDE3A;PRKG1;ADRA1B;KCNMB1;NFATC2
231	prerank	KEGG_2021_Human__Lipid and atherosclerosis	-0.158321	-0.885017	0.586387	0.773032	1	5/21	10.13%	TNFRSF10B;MAP3K5;HSPA1B;HSPA8;IKBKE
232	prerank	GO_Molecular_Function_2023__Metal Ion Binding (GO:0046872)	0.127073	0.880316	0.601719	0.776637	1	15/49	21.78%	SYT17;CASR;S100B;GEM;ACVR1C;IRAK3;CDH23;SMOC2;RGN;SLIT2;APOE;ENPP2;CALB2;THBS1;RASGRP1
233	prerank	GO_Cellular_Component_2023__Neuron Projection (GO:0043005)	0.122191	0.877044	0.590778	0.777215	1	32/54	50.47%	SMO;RELN;PNOC;PRSS12;GPR149;HEPACAM;HTR2C;GABRA6;SLC1A3;MME;APOE;CALB2;ALDH1A1;KLHL1;LRP4;EPHA3;SEMA3A;CHRM2;KIRREL3;ALCAM;RIN3;CHRM5;OPRM1;GABRG3;BOC;HRH3;GLRA2;GRM3;PLPPR1;RGS6;HMCN2;CHRNA7
234	prerank	KEGG_2021_Human__Salmonella infection	-0.160104	-0.876716	0.608247	0.778158	1	13/19	49.21%	TNFRSF10B;TUBA1A;RHOB;ARPC1B;TUBB2A;CYCS;GAPDH;PIK3C2G;TCF7L2;ELMO1;TUBA1C;RRAS;ARHGEF26
235	prerank	GO_Biological_Process_2023__Negative Regulation Of Programmed Cell Death (GO:0043069)	0.153318	0.874338	0.613982	0.777013	1	11/30	25.62%	SOX9;IL7;EGFR;WNT5A;CD74;THBS1;HCK;SLC7A11;ASCL1;NOTCH2;BAG3
236	prerank	GO_Biological_Process_2023__Anterograde Trans-Synaptic Signaling (GO:0098916)	0.177613	0.870435	0.601926	0.778778	1	5/20	11.22%	PNOC;HCRTR2;HTR2C;NLGN4Y;SLC1A3
237	prerank	GO_Cellular_Component_2023__Secretory Granule Lumen (GO:0034774)	-0.159103	-0.868928	0.63587	0.782504	1	8/20	22.50%	B2M;HSPA8;TIMP3;FTL;EGF;TUBB2A;TGFB2;CTSD
238	prerank	GO_Biological_Process_2023__Inflammatory Response (GO:0006954)	0.185551	0.861988	0.64031	0.788224	1	7/18	24.52%	CARD18;KIT;CSF1R;FOS;WNT5A;THBS1;CYBA
239	prerank	GO_Biological_Process_2023__Cellular Response To Lipid (GO:0071396)	0.162862	0.859041	0.62844	0.788615	1	16/25	50.14%	SOX9;EGFR;SYK;WNT5A;CFTR;EPHA3;ESR1;LYN;MGST1;HSPA1A;SFRP1;TNIP2;LCP1;RORB;AXL;PLCG2
240	prerank	KEGG_2021_Human__Human cytomegalovirus infection	-0.178746	-0.855824	0.638462	0.796055	1	4/16	9.36%	HLA-B;B2M;ADCY2;HLA-A
241	prerank	GO_Cellular_Component_2023__Actin Cytoskeleton (GO:0015629)	0.139468	0.854707	0.633782	0.791071	1	26/36	61.14%	EZR;RGS22;NPFFR2;ARHGAP6;FERMT3;FYB1;HCK;DIAPH3;CLIC4;CDH1;PSTPIP2;SHROOM3;EPHA3;TRIOBP;SHROOM1;GSN;LCP1;FLT1;MYO1E;AXL;WIPF1;SLC2A1;NOL3;COBL;MYO1B;WDR1
242	prerank	GO_Biological_Process_2023__Negative Regulation Of Protein Metabolic Process (GO:0051248)	0.199812	0.847776	0.66113	0.797737	1	5/15	19.49%	IGF2BP2;ITGB3;EGFR;IRAK3;APOE
243	prerank	GO_Biological_Process_2023__Positive Regulation Of Phosphatidylinositol 3-Kinase Signaling (GO:0014068)	0.18686	0.84555	0.63124	0.796388	1	12/17	53.20%	SOX9;KIT;ROR1;SEMA3E;FSHR;FN1;PDGFD;PDGFC;PDGFRB;FLT1;CCL5;ROR2
244	prerank	GO_Biological_Process_2023__Positive Regulation Of DNA Metabolic Process (GO:0051054)	0.192965	0.841242	0.677419	0.798971	1	4/15	13.03%	EYA4;GLI2;EGFR;SMOC2
245	prerank	GO_Biological_Process_2023__Positive Regulation Of Programmed Cell Death (GO:0043068)	-0.165479	-0.833816	0.664122	0.825853	1	8/17	27.31%	TNFRSF10B;MAP3K5;PAWR;RHOB;RPS6;CTSD;BID;SAV1
246	prerank	GO_Molecular_Function_2023__Guanyl-Nucleotide Exchange Factor Activity (GO:0005085)	0.147276	0.830619	0.673375	0.810834	1	15/28	42.15%	KIAA1755;PLEKHG4;DENND2C;P2RY12;CCDC88C;RASGRP1;DOCK8;RASGEF1C;DOCK6;VAV3;DOCK2;RIN3;PREX1;DOCK5;PLEKHG4B
247	prerank	GO_Biological_Process_2023__Regulation Of Cell Cycle (GO:0051726)	-0.166036	-0.828145	0.651832	0.824967	1	7/17	22.55%	RPS15A;RHOB;BEX1;CALR;HPGD;TGFB2;AFAP1L2
248	prerank	GO_Biological_Process_2023__Positive Regulation Of Canonical Wnt Signaling Pathway (GO:0090263)	0.186426	0.827497	0.657581	0.810867	1	10/17	43.79%	EGFR;DAAM2;FGFR2;SOX4;GPC5;ZEB2;SEMA5A;GPC3;LGR5;SFRP1
249	prerank	GO_Biological_Process_2023__Protein-Containing Complex Assembly (GO:0065003)	-0.132856	-0.823032	0.711864	0.823429	1	25/26	82.05%	TSPAN4;CLDN14;RPL38;PFDN5;MITF;GPX4;P2RX7;SH3PXD2B;CD247;OMA1;NOL3;PTK2B;SLC2A1;WIPF1;HSPA1A;ANGPT1;PRLR;FN1;YAP1;CYBA;TESPA1;STXBP6;CD74;FERMT3;BLM
250	prerank	GO_Cellular_Component_2023__Microtubule Cytoskeleton (GO:0015630)	-0.157973	-0.820676	0.704348	0.817032	1	7/18	22.61%	ANKFN1;CRHBP;CDC42EP4;TUBA1A;MAP6D1;TUBB2A;GAPDH
251	prerank	GO_Biological_Process_2023__Positive Regulation Of GTPase Activity (GO:0043547)	0.164218	0.817646	0.681356	0.821808	1	14/20	54.79%	ARHGAP42;RGS10;RASGRP1;DOCK8;RASGEF1C;DOCK6;PREX1;SFRP1;BCAR3;RGS6;ARHGEF26;CCL5;GMIP;DOCK10
252	prerank	GO_Biological_Process_2023__Metal Ion Transport (GO:0030001)	0.187361	0.809966	0.668842	0.828649	1	11/15	56.98%	CALCRL;KCNJ2;CDH23;TRPC3;KCNMB1;RYR3;KCNS3;CHRNA7;SLC11A1;CCL5;RYR1
253	prerank	GO_Biological_Process_2023__Cellular Response To Salt (GO:1902075)	0.189536	0.802549	0.686515	0.835178	1	11/15	56.98%	SYT17;P2RY12;WNT5A;CLIC4;CDH1;RYR3;ADGRV1;SYT9;PLCG2;CPNE8;RYR1
254	prerank	GO_Biological_Process_2023__Negative Regulation Of Cellular Process (GO:0048523)	-0.09524	-0.800741	0.722034	0.840208	1	37/48	64.26%	SST;RERG;CDH13;HSPA1B;CCDC85B;RHOB;HPGD;ETS1;CRYAB;BTG1;TGFB2;SH2B3;SAV1;TOB2;LMNA;BTG3;CLMN;NR4A1;TOB1;PTK2B;ENPP1;CTBP2;MYO16;P3H2;RGCC;SFRP1;PTPRK;HSPA1A;ERBB4;DUSP1;ANGPT1;ALDH1A2;OPRM1;SEMA5A;BMP7;IGFBP7;LYN
255	prerank	GO_Biological_Process_2023__Negative Regulation Of Protein Phosphorylation (GO:0001933)	0.180341	0.786201	0.722892	0.855085	1	12/16	59.00%	PTPRC;SLIT2;NIBAN1;LYN;CNKSR3;SFRP1;PLPP3;SAMSN1;PRR5L;ENPP1;PPARG;WWTR1
256	prerank	GO_Biological_Process_2023__Regulation Of Autophagy (GO:0010506)	0.184529	0.785887	0.698289	0.850649	1	8/15	41.22%	IFI16;DAPL1;TFEB;GFAP;DEPP1;PRKD1;TRIM6;PTPN22
257	prerank	GO_Biological_Process_2023__Positive Regulation Of Wnt Signaling Pathway (GO:0030177)	0.155165	0.78141	0.720706	0.852388	1	14/22	51.29%	EGFR;DAAM2;DISC1;RSPO2;FGFR2;SOX4;GPC5;ZEB2;SEMA5A;GPC3;LGR5;SFRP1;SULF1;LRRK1
258	prerank	GO_Biological_Process_2023__Negative Regulation Of Nucleic Acid-Templated Transcription (GO:1903507)	0.127472	0.778459	0.728863	0.852043	1	17/33	43.79%	SOX9;IKZF1;IFI16;GLI3;ZNF423;WNT5A;ASCL1;TLE2;DACH1;BCL6;ARID5A;TP63;BMP7;FOXP2;ZFPM2;PTPRK;SFRP1
259	prerank	KEGG_2021_Human__MAPK signaling pathway	-0.117078	-0.777247	0.784153	0.869004	1	11/32	21.84%	ANGPT2;MAP3K5;HSPA1B;HSPA8;RASGRF2;HSPB1;ERBB2;EGF;EFNA1;MKNK2;TGFB2
260	prerank	GO_Biological_Process_2023__Phosphate-Containing Compound Metabolic Process (GO:0006796)	-0.153829	-0.776592	0.758065	0.859405	1	12/16	54.63%	INPP5D;GPX4;PFKFB2;TIGAR;CLN8;INPP4B;PLB1;ENPP1;PLCD1;LCP1;PLPPR1;PLPP3
261	prerank	GO_Biological_Process_2023__Response To Calcium Ion (GO:0051592)	0.160275	0.775841	0.735938	0.851247	1	14/20	56.98%	SYT17;CASR;TRPC3;WNT5A;THBS1;CLIC4;KCNMB1;TTN;RYR3;ADGRV1;SYT9;PLCG2;CPNE8;RYR1
262	prerank	GO_Biological_Process_2023__Regulation Of Epithelial Cell Proliferation (GO:0050678)	0.163731	0.7717	0.767255	0.852382	1	14/18	62.12%	SOX9;EGFR;BMP6;ZFP36L1;FGFR2;YAP1;PRKD1;ANGPT1;SFRP1;TGFBR3;NR4A3;MCC;NR4A1;TCF7L2
263	prerank	GO_Cellular_Component_2023__Cell-Cell Junction (GO:0005911)	-0.105793	-0.770607	0.748428	0.858667	1	8/36	12.64%	CDH13;CDH12;CDC42EP4;CCDC85B;CDH9;CDH8;CDH6;FRMD4B
264	prerank	GO_Biological_Process_2023__Regulation Of Small GTPase Mediated Signal Transduction (GO:0051056)	0.160202	0.767354	0.731023	0.854085	1	13/19	54.73%	RELN;PLEKHG4;ARHGAP6;SLIT2;DOCK8;ARHGAP31;VAV3;DOCK2;PREX1;PLEKHG4B;PLCE1;ARHGAP15;GMIP
265	prerank	GO_Biological_Process_2023__Positive Regulation Of Angiogenesis (GO:0045766)	0.175402	0.763586	0.739336	0.849923	1	11/16	53.69%	SMOC2;WNT5A;THBS1;PRKD1;SEMA5A;ITGB8;FLT1;FGF1;CHRNA7;RRAS;SASH1
266	prerank	GO_Biological_Process_2023__Positive Regulation Of Vasculature Development (GO:1904018)	0.175402	0.763586	0.739336	0.849923	1	11/16	53.69%	SMOC2;WNT5A;THBS1;PRKD1;SEMA5A;ITGB8;FLT1;FGF1;CHRNA7;RRAS;SASH1
267	prerank	GO_Molecular_Function_2023__GTPase Activator Activity (GO:0005096)	0.173792	0.761622	0.75614	0.848048	1	11/16	54.73%	ARHGAP42;ARHGAP6;RGS10;ALDH1A1;ARHGAP31;VAV3;RGS20;PREX1;RGS6;ARHGAP15;GMIP
268	prerank	GO_Cellular_Component_2023__Early Endosome (GO:0005769)	0.17156	0.76157	0.758224	0.843587	1	8/16	36.78%	HLA-E;EGFR;MME;APOE;CFTR;SNX31;EPHA3;RIN3
269	prerank	GO_Biological_Process_2023__Positive Regulation Of I-kappaB kinase/NF-kappaB Signaling (GO:0043123)	0.16746	0.760545	0.771791	0.840476	1	10/17	46.14%	LITAF;S100B;ROR1;CD74;TNFRSF19;ALPK1;PRKD1;PELI2;TRIM6;TNIP2
270	prerank	GO_Molecular_Function_2023__DNA-binding Transcription Factor Binding (GO:0140297)	-0.152402	-0.759542	0.788918	0.864924	1	16/16	84.95%	BEX1;HSPB1;ETS1;EBF4;TCF7L2;LMO3;PPARG;ESRRB;CTBP2;NFIA;ZFPM2;BCL6;YAP1;ASCL1;PPARA;FOS
271	prerank	GO_Biological_Process_2023__Positive Regulation Of Hydrolase Activity (GO:0051345)	-0.151387	-0.756955	0.762125	0.858581	1	16/17	78.33%	PREX2;RASGEF1B;RASGRF2;ERBB2;RGS8;EZH2;DOCK10;CCL5;RGS6;BCAR3;SFRP1;PREX1;DOCK6;RASGEF1C;DOCK8;RASGRP1
272	prerank	GO_Biological_Process_2023__Apoptotic Process (GO:0006915)	-0.156829	-0.756484	0.78961	0.849099	1	15/16	75.81%	TNFRSF10B;PAWR;RHOB;GAPDH;BID;DAP;EGLN3;ELMO1;PTK2B;KREMEN1;TP63;DDIT4;TGFBR2;NOTCH2;TNFRSF19
273	prerank	GO_Biological_Process_2023__Antigen Receptor-Mediated Signaling Pathway (GO:0050851)	0.154823	0.752014	0.769231	0.847699	1	9/19	35.30%	TEC;SKAP1;SYK;PTPRC;MOG;FYB1;THEMIS;VAV3;NFATC2
274	prerank	KEGG_2021_Human__Cell adhesion molecules	0.161367	0.750798	0.78831	0.844838	1	12/18	51.94%	HLA-E;VCAN;NLGN4Y;PTPRC;MAG;SELE;CDH1;ALCAM;ITGB8;SELPLG;CD58;SDC3
275	prerank	GO_Biological_Process_2023__Transmembrane Receptor Protein Serine/Threonine Kinase Signaling Pathway (GO:0007178)	0.166483	0.745058	0.784746	0.848374	1	12/17	56.54%	ACVR1C;FOS;BMP6;LTBP2;TGFBR2;BMP7;PTPRK;GCNT2;TGFBR3;BMPR1B;TGFBR1;PPARG
276	prerank	GO_Biological_Process_2023__Negative Regulation Of Cell Population Proliferation (GO:0008285)	-0.0907461	-0.737736	0.84918	0.865494	1	33/43	64.26%	SST;RERG;B2M;CDH13;HSPA1B;IGFBP5;ETS1;BTG1;TGFB2;SH2B3;SAV1;TOB2;LMNA;BTG3;CLMN;MCC;TOB1;PPARG;PTK2B;CTBP2;MYO16;BMPR1B;TGFBR3;P3H2;RGCC;SFRP1;PTPRK;HSPA1A;ERBB4;ALDH1A2;OPRM1;IGFBP7;LYN
277	prerank	GO_Cellular_Component_2023__trans-Golgi Network (GO:0005802)	-0.149919	-0.73139	0.807198	0.864963	1	14/16	70.66%	POSTN;ATP8B1;RAB31;TJAP1;GPR108;MYO1B;CALN1;TMEM79;PLPP3;LGR5;RGS20;PRKD1;CDH1;ATP8B4
278	prerank	GO_Biological_Process_2023__Collagen Fibril Organization (GO:0030199)	0.164176	0.717284	0.840796	0.879648	1	5/15	21.24%	COL11A1;TLL1;SERPINH1;ADAMTS3;TLL2
279	prerank	GO_Cellular_Component_2023__Axon (GO:0030424)	0.142915	0.716998	0.818898	0.875392	1	16/22	60.37%	PRSS12;HEPACAM;NFIB;MME;ALDH1A1;SEMA3A;KIRREL3;ALCAM;RIN3;OPRM1;BOC;GRM3;HMCN2;CNTN5;CLDN11;COBL
280	prerank	GO_Biological_Process_2023__Negative Regulation Of Multicellular Organismal Process (GO:0051241)	0.146199	0.714596	0.794304	0.87387	1	5/20	15.05%	SOX9;EGFR;NFIB;ACVR1C;ZNF423
281	prerank	GO_Biological_Process_2023__Regulation Of Inflammatory Response (GO:0050727)	0.156773	0.713906	0.80602	0.87022	1	7/16	32.18%	ALOX5;WNT5A;APOE;PPARA;HCK;BCL6;SELE
282	prerank	GO_Biological_Process_2023__Regulation Of Cell Population Proliferation (GO:0042127)	0.0830383	0.709385	0.809717	0.871243	1	54/79	62.62%	GHRH;ADRA1D;SOX9;CR1;IL7;EGFR;MEIS1;S100B;KIT;CSF1R;ZBTB7C;ALK;BMP6;ZFP36L1;THBS1;HCK;FGFR2;SOX4;YAP1;TGFBR2;AVPR1A;ST18;MEIS2;BCL6;FN1;LYN;IGFBP7;PDGFD;OPRM1;ALDH1A2;PDGFC;ERBB4;HSPA1A;PTPRK;ASIC2;GCNT2;SFRP1;RGCC;PDGFRB;P3H2;FGF1;CHRNA7;PTN;MYO16;CTBP2;PTK2B;TGFBR1;NR4A3;WWTR1;TOB1;EZH2;CLMN;TCF7L2;GLP2R
283	prerank	GO_Biological_Process_2023__Regulation Of I-kappaB kinase/NF-kappaB Signaling (GO:0043122)	0.135264	0.6925	0.846635	0.887022	1	11/22	41.05%	LITAF;S100B;ROR1;WNT5A;CD74;TNFRSF19;ALPK1;PRKD1;ESR1;PELI2;TRIM6
284	prerank	GO_Biological_Process_2023__Regulation Of Neuron Projection Development (GO:0010975)	-0.119356	-0.687764	0.851003	0.911444	1	6/23	14.67%	KANK1;MFSD2A;NTNG1;LPAR1;PTPRO;ITM2C
285	prerank	GO_Biological_Process_2023__Protein Modification Process (GO:0036211)	0.0939883	0.676977	0.832586	0.90047	1	32/51	56.10%	PRKG2;LATS2;ACVR1C;IRAK3;SYK;PTPRC;CDK18;THBS1;PRKCH;HCK;PKN1;PRKG1;TGFBR2;MAP3K20;ST8SIA6;FN1;EPHA3;CHEK2;LYN;ST8SIA2;UST;TRIOBP;PTPN22;PTPRK;GCNT2;LRRK1;BMPR1B;GLRX;ERG;PTPRZ1;PTK2B;TGFBR1
286	prerank	KEGG_2021_Human__Chemical carcinogenesis	0.145965	0.672831	0.853462	0.900715	1	10/18	44.88%	RXRG;EGFR;FOS;PPARA;NOTCH2;BCL6;ESR1;MGST1;AR;CREB5
287	prerank	GO_Molecular_Function_2023__Calcium Ion Binding (GO:0005509)	0.106127	0.665349	0.885321	0.904568	1	11/39	21.78%	SYT17;CASR;S100B;CDH23;SMOC2;RGN;SLIT2;ENPP2;CALB2;THBS1;RASGRP1
288	prerank	GO_Biological_Process_2023__Cellular Component Assembly (GO:0022607)	0.124483	0.648853	0.886076	0.917312	1	15/23	55.67%	SOX9;EZR;NLGN4Y;THSD4;WNT5A;CD74;YAP1;SHOC1;SHROOM1;GSN;LCP1;WIPF1;EPS8;SLC2A1;PTK2B
289	prerank	GO_Biological_Process_2023__Vesicle-Mediated Transport (GO:0016192)	0.144693	0.648636	0.881517	0.912979	1	11/17	52.93%	PRSS12;CECR2;RAB39A;RHOJ;PRKD1;CADPS2;RIN3;RASEF;NCALD;MYO1E;CCL5
290	prerank	GO_Molecular_Function_2023__Receptor Ligand Activity (GO:0048018)	-0.10296	-0.635262	0.926901	0.954171	1	25/26	85.28%	SST;SEMA3D;VGF;CCK;EGF;TGFB2;WNT2B;GREM2;WNT5B;METRN;TAFA2;CCL5;PTN;FGF1;IL16;HSPA1A;SEMA5A;BMP7;SEMA3A;TAFA4;TAFA1;EDA;BMP6;WNT5A;SEMA3E
291	prerank	GO_Cellular_Component_2023__Endocytic Vesicle (GO:0030139)	-0.100927	-0.625725	0.929348	0.951197	1	5/26	10.67%	MSR1;ITGB5;RPS27A;COLEC12;LPAR1
292	prerank	KEGG_2021_Human__Gastric cancer	0.12839	0.622979	0.905229	0.933473	1	20/20	87.30%	RXRG;EGFR;WNT5A;FGFR2;TGFBR2;CDH1;RARB;TCF7L1;SHC4;FGF1;TGFBR1;TCF7L2;WNT5B;CTNNA3;RXRA;WNT2B;TGFB2;EGF;ERBB2;ABCB1
293	prerank	GO_Cellular_Component_2023__Vesicle (GO:0031982)	-0.0914523	-0.611215	0.93921	0.951922	1	10/30	22.61%	TSPAN4;HSPA1B;RPS27A;CST3;CD81;MYL6;MYO5B;TUBB2A;UBA52;GAPDH
294	prerank	GO_Biological_Process_2023__Positive Regulation Of Endothelial Cell Migration (GO:0010595)	0.132372	0.607407	0.935795	0.942363	1	12/18	55.67%	ITGB3;SMOC2;WNT5A;THBS1;PRKD1;SEMA5A;ANGPT1;PLPP3;FGF1;RRAS;SASH1;PTK2B
295	prerank	GO_Biological_Process_2023__Supramolecular Fiber Organization (GO:0097435)	0.103594	0.607273	0.92535	0.937881	1	11/31	29.34%	COL11A1;TLL1;SERPINH1;ADAMTS3;THSD4;CCDC88C;TLL2;GFAP;MAP7D3;LTBP2;COL12A1
296	prerank	GO_Cellular_Component_2023__Lysosomal Lumen (GO:0043202)	0.139446	0.603652	0.919275	0.936096	1	6/15	30.76%	VCAN;PRELP;GPC4;CD74;HPSE;GPC5
297	prerank	GO_Biological_Process_2023__Negative Regulation Of Gene Expression (GO:0010629)	0.09621	0.564354	0.939668	0.959814	1	21/31	60.54%	SMO;IGF2BP2;SFMBT2;SOX11;PARP9;APOE;NOTCH2;YAP1;ESR1;TRIM6;PTPN22;HSPA1A;ITGB8;SFRP1;RGCC;IGF2BP3;SLC11A1;PPARG;TOB1;EZH2;ENC1
298	prerank	KEGG_2021_Human__Transcriptional misregulation in cancer	0.0979502	0.459059	0.995122	0.996656	1	17/18	84.40%	RXRG;MEIS1;CSF1R;PBX3;TGFBR2;BCL6;FLT1;ETV1;ERG;PPARG;NR4A3;RUNX1;RXRA;RUNX2;MITF;HPGD;FLI1
299	prerank	GO_Cellular_Component_2023__Vacuolar Lumen (GO:0005775)	0.0966395	0.453246	0.991681	0.992931	1	7/19	31.20%	VCAN;PRELP;GPC4;CD74;HPSE;GPC5;PADI2
300	prerank	GO_Cellular_Component_2023__Polymeric Cytoskeletal Fiber (GO:0099513)	-0.0727152	-0.435001	1	0.998767	1	20/23	77.18%	CRHBP;PAWR;TUBA1A;MAP6D1;TUBB2A;INF2;KIF6;PNN;MID1;MYO1B;COBL;TUBA1C;WIPF1;LCP1;RADIL;NDRG1;PSTPIP2;GFAP;DIAPH3;HCK

## Sheet: L6IT
	Name	Term	ES	NES	NOM p-val	FDR q-val	FWER p-val	Tag %	Gene %	Lead_genes
0	prerank	KEGG_2021_Human__Ribosome	-0.61758	-4.36934	0	0	0	59/60	39.43%	RPL26;RPS27A;RPL18A;FAU;RPL36AL;RPL7A;RPS13;RPL3;RPS15;RPS4X;RPL19;RPS7;RPS18;RPL32;RPL35A;RPL41;RPL29;RPS21;RPL8;RPS27;RPS3A;RPLP1;RPL7;RPL13;RPS25;RPL38;RPL10A;RPL10;RPS12;RPL18;RPL39;RPS23;RPS5;RPL12;RPS15A;RPL35;RPL34;RPL11;RPL21;RPS11;RPL36;RPL17;RPL24;RPL36A;RPS6;RPS16;RPL13A;RPS17;RPS26;RPL23;RPS19;RPL27;RPLP2;RPL23A;RPL27A;RPS2;UBA52;RPS9;RPL30
1	prerank	GO_Biological_Process_2023__Cytoplasmic Translation (GO:0002181)	-0.615829	-4.2685	0	0	0	56/57	39.43%	RPL26;RPS27A;RPL18A;FAU;RPL36AL;RPL7A;RPS13;RPL3;RPS15;RPS4X;RPL19;RPS7;RPS18;RPL32;RPL35A;RPL41;RPL29;RPS21;RPL8;RPS27;RPS3A;RPLP1;RPL7;RPL13;RPS25;RPL38;RPL10A;RPL10;RPL18;RPL39;RPS23;RPS5;RPL12;RPS15A;RPL35;RPL34;RPL11;RPL21;RPS11;RPL36;RPL17;RPL24;RPS6;RPS16;RPL13A;RPS17;RPS26;RPS19;RPL27;RPLP2;RPL23A;RPL27A;RPS2;UBA52;RPS9;RPL30
2	prerank	GO_Biological_Process_2023__Peptide Biosynthetic Process (GO:0043043)	-0.607626	-4.26757	0	0	0	56/58	39.43%	RPL26;RPS27A;RPL18A;FAU;RPL36AL;RPL7A;RPS13;RPL3;RPS15;RPS4X;RPL19;RPS7;RPS18;RPL32;RPL35A;RPL41;RPL29;RPS21;RPL8;RPS27;RPS3A;RPLP1;RPL7;RPL13;RPS25;RPL38;RPL10A;PCSK5;RPL10;RPL18;RPL39;RPS23;RPS5;RPL12;RPS15A;RPL35;RPL34;RPL11;RPL21;RPS11;RPL36;RPL17;RPL24;RPS6;RPS16;RPL13A;RPS17;RPS26;RPS19;RPL27;RPLP2;RPL23A;RPL27A;RPS2;RPS9;RPL30
3	prerank	GO_Biological_Process_2023__Gene Expression (GO:0010467)	-0.593884	-4.21994	0	0	0	58/61	39.43%	NOX4;RPL26;RPS27A;ANGPT2;RPL18A;FAU;RPL36AL;RPL7A;RPS13;RPL3;RPS15;RPS4X;RPL19;RPS7;RPS18;RPL32;RPL35A;RPL41;RPL29;RPS21;RPL8;RPS27;RPS3A;RPLP1;RPL7;RPL13;RPS25;RPL38;RPL10A;RPL10;RPL18;RPL39;RPS23;RPS5;RPL12;RPS15A;RPL35;RPL34;RPL11;RPL21;RPS11;RPL36;RPL17;RPL24;RBPMS;RPS6;RPS16;RPL13A;RPS17;RPS26;RPS19;RPL27;RPLP2;RPL23A;RPL27A;RPS2;RPS9;RPL30
4	prerank	GO_Biological_Process_2023__Translation (GO:0006412)	-0.582375	-4.1614	0	0	0	56/60	39.43%	RPL26;RPS27A;RPL18A;FAU;RPL36AL;RPL7A;RPS13;RPL3;RPS15;RPS4X;RPL19;RPS7;RPS18;RPL32;RPL35A;RPL41;RPL29;RPS21;RPL8;RPS27;RPS3A;RPLP1;RPL7;RPL13;RPS25;RPL38;RPL10A;RPL10;RPL18;RPL39;RPS23;RPS5;RPL12;RPS15A;RPL35;RPL34;RPL11;RPL21;RPS11;RPL36;RPL17;RPL24;RPS6;RPS16;RPL13A;RPS17;RPS26;RPS19;RPL27;RPLP2;RPL23A;RPL27A;RPS2;UBA52;RPS9;RPL30
5	prerank	KEGG_2021_Human__Coronavirus disease	-0.571333	-4.15859	0	0	0	60/64	39.43%	RPL26;RPS27A;RPL18A;FAU;RPL36AL;RPL7A;RPS13;RPL3;RPS15;RPS4X;RPL19;RPS7;RPS18;RPL32;RPL35A;RPL41;RPL29;RPS21;RPL8;RPS27;RPS3A;RPLP1;RPL7;RPL13;RPS25;RPL38;RPL10A;RPL10;RPS12;RPL18;RPL39;RPS23;RPS5;RPL12;RPS15A;RPL35;RPL34;RPL11;RPL21;RPS11;RPL36;RPL17;RPL24;RPL36A;RPS6;RPS16;JUN;RPL13A;RPS17;RPS26;RPL23;RPS19;RPL27;RPLP2;RPL23A;RPL27A;RPS2;UBA52;RPS9;RPL30
6	prerank	GO_Biological_Process_2023__Macromolecule Biosynthetic Process (GO:0009059)	-0.577396	-4.09073	0	0	0	55/59	39.43%	RPL26;RPS27A;RPL18A;FAU;RPL36AL;RPL7A;RPS13;RPL3;RPS15;RPS4X;RPL19;RPS7;RPS18;RPL32;RPL35A;RPL41;RPL29;RPS21;RPL8;RPS27;RPS3A;RPLP1;RPL7;RPL13;RPS25;RPL38;RPL10A;RPL10;RPL18;RPL39;RPS23;RPS5;RPL12;RPS15A;RPL35;RPL34;RPL11;RPL21;RPS11;RPL36;RPL17;RPL24;RPS6;RPS16;RPL13A;RPS17;RPS26;RPS19;RPL27;RPLP2;RPL23A;RPL27A;RPS2;RPS9;RPL30
7	prerank	GO_Cellular_Component_2023__Large Ribosomal Subunit (GO:0015934)	-0.618781	-3.59113	0	0	0	33/33	39.43%	RPL26;RPL18A;RPL36AL;RPL7A;RPL3;RPL19;RPL32;RPL35A;RPL41;RPL29;RPL8;RPLP1;RPL7;RPL13;RPL38;RPL10A;RPL18;RPL39;RPL12;RPL35;RPL34;RPL11;RPL21;RPL36;RPL17;RPL24;RPL13A;RPL27;RPLP2;RPL23A;RPL27A;UBA52;RPL30
8	prerank	GO_Cellular_Component_2023__Cytosolic Large Ribosomal Subunit (GO:0022625)	-0.618781	-3.59113	0	0	0	33/33	39.43%	RPL26;RPL18A;RPL36AL;RPL7A;RPL3;RPL19;RPL32;RPL35A;RPL41;RPL29;RPL8;RPLP1;RPL7;RPL13;RPL38;RPL10A;RPL18;RPL39;RPL12;RPL35;RPL34;RPL11;RPL21;RPL36;RPL17;RPL24;RPL13A;RPL27;RPLP2;RPL23A;RPL27A;UBA52;RPL30
9	prerank	GO_Cellular_Component_2023__Ribosome (GO:0005840)	-0.618781	-3.53647	0	0	0	33/33	39.43%	RPL18A;RPL36AL;RPL7A;RPS13;RPS4X;RPL19;RPS7;RPS18;RPL32;RPL41;RPS21;RPL8;RPS27;RPS25;RPL38;RPL10A;RPL18;RPL39;RPS23;RPS5;RPL11;BTF3;RPS11;RPL36;RPL17;RPL24;RPL13A;RPS17;RPS26;RPS19;RPL27;RPS9;RPL30
10	prerank	GO_Molecular_Function_2023__RNA Binding (GO:0003723)	-0.431533	-3.41552	0	0	0	66/83	40.16%	RPL26;RPS27A;RPL18A;FAU;RPL36AL;DCN;RPL7A;RPS13;RPL3;RPS15;RPS4X;RPL19;RPS7;RPS18;RPL32;RPL35A;RPL41;RPL29;RPS21;RPL8;RPS27;RPS3A;HSPA8;RPL7;RPS19BP1;RPL13;RPS25;RPL38;RPL10A;RPL10;RPL18;RPL39;RPS23;RPS5;RPL12;RPS15A;RPL35;RPL34;RPL11;TRMT9B;BTF3;RPL21;RPS11;RPL36;RPL17;RPL24;RBPMS;RPS6;RPS16;RPP38;JUN;PEBP1;RPL13A;RPS17;RPS26;PRDX1;RPS19;RPL27;RPL23A;CSTB;RPL27A;RPS2;TUBA1B;RPS9;RPL30;HSPE1
11	prerank	GO_Biological_Process_2023__Ribosome Biogenesis (GO:0042254)	-0.615195	-3.01281	0	0	0	22/22	39.37%	RPL26;RPS13;RPS15;RPS4X;RPS7;RPL35A;RPS27;RPS3A;RPL7;RPS19BP1;RPS25;RPS23;RPS5;RPS15A;RPL11;RPS11;RPS6;RPS16;RPS17;RPS19;RPL27;RPS9
12	prerank	GO_Biological_Process_2023__Ribonucleoprotein Complex Biogenesis (GO:0022613)	-0.615195	-2.99002	0	0	0	22/22	39.37%	RPL26;RPS13;RPS15;RPS4X;RPS7;RPL35A;RPS27;RPS3A;RPL7;RPS19BP1;RPS25;RPL38;RPS23;RPS5;RPS15A;RPL11;RPS11;RPS6;RPS16;RPS17;RPS19;RPS9
13	prerank	GO_Cellular_Component_2023__Small Ribosomal Subunit (GO:0015935)	-0.587203	-2.91743	0	0	0	23/24	39.37%	RPS27A;FAU;RPS13;RPS15;RPS4X;RPS7;RPS18;RPS21;RPS27;RPS3A;RPS25;RPS23;RPS5;RPS15A;RPS11;RPS6;RPS16;RPS17;RPS26;RPS19;RPS2;UBA52;RPS9
14	prerank	GO_Cellular_Component_2023__Cytosolic Small Ribosomal Subunit (GO:0022627)	-0.587203	-2.91743	0	0	0	23/24	39.37%	RPS27A;FAU;RPS13;RPS15;RPS4X;RPS7;RPS18;RPS21;RPS27;RPS3A;RPS25;RPS23;RPS5;RPS15A;RPS11;RPS6;RPS16;RPS17;RPS26;RPS19;RPS2;UBA52;RPS9
15	prerank	GO_Cellular_Component_2023__Polysomal Ribosome (GO:0042788)	-0.613062	-2.76493	0	5.12991e-05	0.001	18/18	39.43%	RPL18A;RPL36AL;RPL7A;RPL19;RPL32;RPL41;RPS21;RPL8;RPL38;RPL10A;RPL18;RPL39;RPS23;RPL11;RPL36;RPL24;RPS26;RPL30
16	prerank	KEGG_2021_Human__Pathways of neurodegeneration	-0.447751	-2.72057	0	4.82815e-05	0.001	33/39	43.75%	NOX4;ITPR2;RPS27A;RYR3;BDNF;NDUFB11;GABARAP;SNCAIP;TUBB2A;COX7C;UQCR10;TUBA1A;NDUFB10;BID;COX5B;COX6A1;ATP5F1E;HSPA5;COX4I1;CHRM5;TUBB3;CYCS;GABARAPL2;NDUFS5;ATP5PF;CYC1;ATP5F1D;UBA52;TUBA1B;HIP1;COX6B1;NDUFC2;CHRNA7
17	prerank	GO_Biological_Process_2023__Ribosomal Small Subunit Biogenesis (GO:0042274)	-0.6133	-2.71493	0	4.55992e-05	0.001	17/17	39.37%	RPS13;RPS15;RPS4X;RPS7;RPS27;RPS3A;RPS19BP1;RPS25;RPS23;RPS5;RPS15A;RPS11;RPS6;RPS16;RPS17;RPS19;RPS9
18	prerank	KEGG_2021_Human__Parkinson disease	-0.491855	-2.69216	0	4.31992e-05	0.001	26/29	42.66%	ITPR2;RPS27A;RYR3;NDUFB11;SNCAIP;TUBB2A;COX7C;UQCR10;TUBA1A;DUSP1;NDUFB10;COX5B;COX6A1;ATP5F1E;HSPA5;COX4I1;TUBB3;CYCS;NDUFS5;ATP5PF;CYC1;ATP5F1D;UBA52;TUBA1B;COX6B1;NDUFC2
19	prerank	GO_Cellular_Component_2023__Small-Subunit Processome (GO:0032040)	-0.612923	-2.60144	0	0.000205196	0.004	16/16	39.37%	RPS27A;RPS13;RPS4X;RPS7;RPS27;RPS3A;RPS19BP1;RPS23;RPS5;RPS15A;RPS11;RPS6;RPS16;RPS17;RPS19;RPS9
20	prerank	KEGG_2021_Human__Oxidative phosphorylation	-0.546239	-2.54186	0	0.00031268	0.007	19/19	46.07%	NDUFB11;COX7C;UQCR10;ATP6V0C;NDUFB10;COX5B;COX6A1;ATP6AP1;ATP5F1E;COX4I1;NDUFS5;ATP5ME;ATP5PF;CYC1;ATP5F1D;ATP6V0B;COX6B1;NDUFC2;NDUFA13
21	prerank	KEGG_2021_Human__Alzheimer disease	-0.459486	-2.50383	0	0.000335776	0.007	27/30	46.07%	NOX4;ITPR2;RYR3;NDUFB11;TUBB2A;COX7C;UQCR10;TUBA1A;GAPDH;NDUFB10;BID;COX5B;COX6A1;ATP5F1E;COX4I1;CHRM5;TUBB3;CYCS;NDUFS5;ATP5PF;CYC1;ATP5F1D;TUBA1B;COX6B1;NDUFC2;CHRNA7;NDUFA13
22	prerank	KEGG_2021_Human__Amyotrophic lateral sclerosis	-0.429028	-2.43993	0	0.000535295	0.012	27/31	46.07%	NDUFB11;GABARAP;TUBB2A;COX7C;UQCR10;TUBA1A;NDUFB10;BID;COX5B;COX6A1;ATP5F1E;HSPA5;COX4I1;NRG1;TUBB3;CYCS;GABARAPL2;NDUFS5;ATP5PF;CYC1;ATP5F1D;TUBA1B;COX6B1;NDUFC2;NUP210L;SLC1A2;NDUFA13
23	prerank	GO_Cellular_Component_2023__Cell-Substrate Junction (GO:0030055)	-0.336851	-2.32613	0	0.00111627	0.026	42/59	40.40%	CAV3;RPL7A;RPS13;RPL3;RPS15;RPS4X;RPL19;RPS7;RPS18;ITGBL1;PHLDB2;RPL8;RPS3A;RPLP1;HSPA8;RPL7;RPL38;RPL10A;RPL18;RPS5;ITGA11;RPL12;PGM5;ATP6V0C;RPS11;RPL17;CD81;RPS16;ALCAM;PRAG1;HSPA5;RPL13A;RPS17;DYNLL1;RPS19;RPL27;RPLP2;RPS2;SVIL;RPS9;RPL30;NEDD9
24	prerank	GO_Cellular_Component_2023__Focal Adhesion (GO:0005925)	-0.336851	-2.32613	0	0.00111627	0.026	42/59	40.40%	CAV3;RPL7A;RPS13;RPL3;RPS15;RPS4X;RPL19;RPS7;RPS18;ITGBL1;PHLDB2;RPL8;RPS3A;RPLP1;HSPA8;RPL7;RPL38;RPL10A;RPL18;RPS5;ITGA11;RPL12;PGM5;ATP6V0C;RPS11;RPL17;CD81;RPS16;ALCAM;PRAG1;HSPA5;RPL13A;RPS17;DYNLL1;RPS19;RPL27;RPLP2;RPS2;SVIL;RPS9;RPL30;NEDD9
25	prerank	GO_Cellular_Component_2023__Mitochondrial Membrane (GO:0031966)	-0.423261	-2.3026	0	0.00132588	0.032	24/27	48.57%	RPS27A;NDUFB11;COX7C;UQCR10;NDUFB10;BID;COX5B;COX6A1;ATP5F1E;COX4I1;CYCS;NDUFS5;ATP5ME;ATP5PF;CYC1;ATP5F1D;UBA52;TOMM7;COX6B1;NDUFC2;NAT8L;SLC8B1;NDUFA13;MRPS22
26	prerank	GO_Cellular_Component_2023__Nuclear Lumen (GO:0031981)	-0.346261	-2.21736	0.00161551	0.00258395	0.065	32/44	42.05%	TWIST2;RPL26;RPS27A;RPL7A;RPS13;RPL3;RPL19;RPS7;RPS3A;RPL7;RPS19BP1;RPL13;RPS25;RPL18;RPL35;RPL34;RPL11;RPS11;RPL36;RPL17;RPS6;RPP38;JUN;RPL13A;RPS19;RPL27;RPL23A;CSTB;RPS2;RPS9;ATF3;RGS12
27	prerank	GO_Cellular_Component_2023__Nucleolus (GO:0005730)	-0.349964	-2.19125	0.00164474	0.00299	0.075	31/42	42.05%	TWIST2;RPL26;RPS27A;RPL7A;RPS13;RPL3;RPL19;RPS7;RPS3A;RPL7;RPS19BP1;RPL13;RPS25;RPL18;RPL35;RPL34;RPL11;RPS11;RPL36;RPL17;RPS6;RPP38;RPL13A;RPS19;RPL27;RPL23A;CSTB;RPS2;RPS9;ATF3;RGS12
28	prerank	GO_Cellular_Component_2023__Intracellular Non-Membrane-Bounded Organelle (GO:0043232)	-0.280307	-2.15973	0	0.00370769	0.097	47/72	42.05%	TWIST2;RPL26;RPS27A;EPB41L4A;RPL36AL;RPL7A;RPS13;RPL3;RPS4X;RPL19;RPS7;SHOC1;RPS18;RPS27;RPS3A;RPL7;RPS19BP1;RPL13;RPS25;TUBB2A;RPL18;RPS23;RPS5;RPL35;GAPDH;RPL34;SHROOM3;RPL11;CLTCL1;RPS11;RPL36;RPL17;RPS6;RPP38;RPL13A;RPS17;DYNLL1;RPS19;RPL27;RPL23A;CSTB;RPS2;RPS9;NEDD9;ATF3;HIP1;RGS12
29	prerank	KEGG_2021_Human__Huntington disease	-0.373052	-2.1522	0.00158983	0.00383033	0.103	26/32	46.19%	BDNF;NDUFB11;POLR2I;TUBB2A;COX7C;UQCR10;TUBA1A;CLTCL1;NDUFB10;COX5B;COX6A1;ATP5F1E;COX4I1;TUBB3;CYCS;NDUFS5;ATP5PF;CYC1;ATP5F1D;TUBA1B;HIP1;COX6B1;NDUFC2;SLC1A2;NDUFA13;CREB5
30	prerank	KEGG_2021_Human__Diabetic cardiomyopathy	-0.470517	-2.12511	0	0.00450108	0.125	17/18	49.42%	NDUFB11;COX7C;UQCR10;GAPDH;NDUFB10;COX5B;COX6A1;ATP5F1E;COX4I1;NDUFS5;ATP5PF;CYC1;ATP5F1D;COX6B1;NDUFC2;NDUFA13;TGFB2
31	prerank	KEGG_2021_Human__Non-alcoholic fatty liver disease	-0.49144	-2.1043	0.00168634	0.00492471	0.141	15/16	46.07%	NDUFB11;COX7C;UQCR10;NDUFB10;BID;COX5B;COX6A1;JUN;COX4I1;CYCS;NDUFS5;CYC1;COX6B1;NDUFC2;NDUFA13
32	prerank	KEGG_2021_Human__Prion disease	-0.376103	-2.10376	0.00323102	0.00477548	0.141	26/31	46.19%	CAV3;ITPR2;RYR3;NDUFB11;HSPA8;TUBB2A;COX7C;UQCR10;TUBA1A;NDUFB10;COX5B;COX6A1;ATP5F1E;HSPA5;COX4I1;TUBB3;CYCS;NDUFS5;ATP5PF;CYC1;ATP5F1D;TUBA1B;COX6B1;NDUFC2;NDUFA13;CREB5
33	prerank	KEGG_2021_Human__Thermogenesis	-0.411021	-2.08136	0.00328947	0.00569722	0.178	20/23	46.19%	NDUFB11;COX7C;UQCR10;FGFR1;NDUFB10;COX5B;COX6A1;ATP5F1E;RPS6;COX4I1;NDUFS5;PRKG2;ATP5ME;ATP5PF;CYC1;ATP5F1D;COX6B1;NDUFC2;NDUFA13;CREB5
34	prerank	GO_Cellular_Component_2023__Organelle Inner Membrane (GO:0019866)	-0.39821	-2.00162	0.00637959	0.00932503	0.27	19/22	48.57%	NDUFB11;COX7C;UQCR10;NDUFB10;COX5B;COX6A1;ATP5F1E;COX4I1;CYCS;NDUFS5;ATP5ME;ATP5PF;CYC1;ATP5F1D;COX6B1;NDUFC2;SLC8B1;NDUFA13;MRPS22
35	prerank	GO_Cellular_Component_2023__Mitochondrial Inner Membrane (GO:0005743)	-0.39821	-2.00162	0.00637959	0.00932503	0.27	19/22	48.57%	NDUFB11;COX7C;UQCR10;NDUFB10;COX5B;COX6A1;ATP5F1E;COX4I1;CYCS;NDUFS5;ATP5ME;ATP5PF;CYC1;ATP5F1D;COX6B1;NDUFC2;SLC8B1;NDUFA13;MRPS22
36	prerank	GO_Cellular_Component_2023__Actin Cytoskeleton (GO:0015629)	0.333897	1.90248	0.00753769	0.819919	0.362	15/25	28.88%	NPFFR2;ARHGAP6;ADCY8;PLEKHH2;ARSJ;ANXA1;MYO1E;DENND2A;RGS22;PALLD;WIPF1;PAWR;DIAPH3;CORIN;TEK
37	prerank	GO_Biological_Process_2023__Negative Regulation Of Cellular Process (GO:0048523)	0.280823	1.88334	0.015748	0.466704	0.397	18/38	22.97%	CCN4;SLIT2;HSPA1B;SPOCK3;CDH13;MYO16;HSPA1A;ZBTB7C;P3H2;BCL6;BTG1;ERBB4;ST18;INHBA;CLMN;BRINP3;CLU;BARD1
38	prerank	GO_Cellular_Component_2023__Asymmetric Synapse (GO:0032279)	-0.431559	-1.85846	0.00853242	0.0236031	0.533	13/16	40.46%	INSYN2A;RPS13;RPS18;RPL8;RPS27;RPL7;RPS25;RPL38;RPL12;RPS19;SHISA6;RPL30;INSYN2B
39	prerank	GO_Biological_Process_2023__Regulation Of Gene Expression (GO:0010468)	0.229362	1.84406	0.00815217	0.39487	0.477	25/58	25.78%	EFEMP1;CCN4;UTY;IFI16;HSPA1B;FGF10;PLCG2;HSPA1A;ZNF676;RBM20;BCL6;BTG1;ST18;MITF;TXK;INHBA;CUX2;YAP1;PCBP3;ZNF98;CLU;ESR1;MYOM1;SLC24A3;ZNF536
40	prerank	GO_Molecular_Function_2023__mRNA Binding (GO:0003729)	-0.414849	-1.82488	0.0174216	0.0286411	0.6	13/17	38.51%	RPL26;RPS13;RPS7;RPL41;RPS3A;RPL7;RPS5;RPL35;RPL24;RBPMS;RPL13A;RPS26;RPS2
41	prerank	GO_Biological_Process_2023__Negative Regulation Of Apoptotic Process (GO:0043066)	0.275336	1.76824	0.012987	0.435144	0.591	20/35	31.44%	PRLR;MTRNR2L8;HSPA1B;MTRNR2L12;TOX3;HSPA1A;HSPB1;ANXA1;FOXO1;PTPRZ1;ERBB4;PRKCH;YAP1;CLU;BARD1;PKHD1;SH3RF2;TEK;SEMA3E;HMGN5
42	prerank	KEGG_2021_Human__Axon guidance	0.31958	1.6617	0.0381862	0.56744	0.737	13/21	33.52%	SEMA3C;SLIT2;DCC;PLCG2;SEMA3A;PARD3;NRP1;EPHA6;SEMA6D;SEMA3D;NTNG1;SEMA3E;SRGAP1
43	prerank	GO_Biological_Process_2023__Regulation Of Cell Growth (GO:0001558)	0.342839	1.61874	0.0361446	0.580192	0.799	8/17	18.22%	SLIT2;HSPA1B;HSPA1A;ROS1;BCL6;BTG1;INHBA;YAP1
44	prerank	GO_Cellular_Component_2023__Vesicle (GO:0031982)	0.276943	1.59642	0.0398126	0.552321	0.833	9/25	12.61%	HSPA1B;PLCG2;SLC24A4;HSPA1A;EDIL3;ANXA1;MYO1E;PEG10;RIN3
45	prerank	GO_Biological_Process_2023__Cell-Cell Adhesion Via Plasma-Membrane Adhesion Molecules (GO:0098742)	0.325323	1.5869	0.0606061	0.504002	0.848	18/18	67.82%	CDH13;CDH7;GPC4;PALLD;NTNG1;SDK1;CDHR3;TENM1;KIRREL3;GRID2;LRRC4C;CRB1;TGFB2;CNTN6;ROBO1;PTPRT;ALCAM;FAT4
46	prerank	GO_Molecular_Function_2023__Calcium Ion Binding (GO:0005509)	0.28635	1.49987	0.074813	0.661093	0.928	10/22	22.79%	SYT10;CALB1;SLIT2;HPCAL1;CDH13;ANXA1;CDH7;PLA2G4A;CLU;SYT9
47	prerank	GO_Molecular_Function_2023__Ubiquitin Protein Ligase Binding (GO:0031625)	-0.309222	-1.48919	0.0784983	0.161202	0.99	15/22	39.31%	RPS27A;GABARAP;HSPA8;SNCAIP;TUBB2A;RPL11;ATP6V0C;ELOB;MAP1LC3A;RPL17;JUN;HSPA5;GABARAPL2;UBA52;TUBA1B
48	prerank	GO_Molecular_Function_2023__Ubiquitin-Like Protein Ligase Binding (GO:0044389)	-0.309222	-1.48919	0.0784983	0.161202	0.99	15/22	39.31%	RPS27A;GABARAP;HSPA8;SNCAIP;TUBB2A;RPL11;ATP6V0C;ELOB;MAP1LC3A;RPL17;JUN;HSPA5;GABARAPL2;UBA52;TUBA1B
49	prerank	KEGG_2021_Human__Proteoglycans in cancer	-0.314533	-1.48461	0.0702055	0.160273	0.99	8/19	16.82%	VAV3;CAV3;TWIST1;TWIST2;ITPR2;TIMP3;DCN;FN1
50	prerank	GO_Biological_Process_2023__Negative Regulation Of Cell Population Proliferation (GO:0008285)	0.229859	1.47041	0.0708861	0.676975	0.949	19/32	35.95%	HSPA1B;CDH13;MYO16;HSPA1A;ZBTB7C;P3H2;BTG1;ERBB4;ST18;INHBA;CLMN;B2M;MCC;BTG3;TGFBR3;LMNA;PPARG;TENM1;SLC16A2
51	prerank	GO_Molecular_Function_2023__Guanyl Ribonucleotide Binding (GO:0032561)	-0.326621	-1.46945	0.0840198	0.167675	0.99	12/18	39.31%	PDE10A;PDE5A;TUBB2A;TUBA1A;RHOJ;MPPED2;RERG;RAB11A;RAB3B;TUBB3;RAB39A;TUBA1B
52	prerank	GO_Biological_Process_2023__Cellular Response To Oxygen-Containing Compound (GO:1901701)	0.248452	1.46044	0.0750605	0.641747	0.95	13/27	24.62%	SYT10;SLIT2;PLCG2;LY96;ADCY8;FOXO1;CPNE8;BRINP3;CLU;ESR1;SYT9;ITPKB;PDE3A
53	prerank	GO_Molecular_Function_2023__Metal Ion Binding (GO:0046872)	0.248735	1.43108	0.0866511	0.668283	0.961	11/26	22.79%	SYT10;CALB1;SLIT2;HPCAL1;CDH13;ANXA1;ENOSF1;CDH7;PLA2G4A;CLU;SYT9
54	prerank	GO_Cellular_Component_2023__Postsynaptic Density (GO:0014069)	-0.303988	-1.431	0.102819	0.194488	0.994	14/20	43.81%	INSYN2A;RPS13;RPS18;RPL8;RPS27;RPL7;RPS25;RPL38;RPL12;RPS19;SHISA6;RPL30;INSYN2B;GRIK1
55	prerank	GO_Biological_Process_2023__Regulation Of Nucleic Acid-Templated Transcription (GO:1903506)	0.307456	1.42606	0.112745	0.631099	0.964	14/17	49.48%	EFEMP1;ZNF676;BTG1;MITF;ZNF98;ESR1;ZNF536;HMGN5;BAZ1A;ZFHX3;SOX6;WWTR1;SGF29;BACH1
56	prerank	KEGG_2021_Human__Endocytosis	0.3171	1.42133	0.100985	0.596678	0.964	10/15	34.55%	HSPA1B;HSPA1A;CAV2;PARD3;PLD1;LDLR;WIPF1;PIP5K1B;RAB31;NEDD4
57	prerank	GO_Biological_Process_2023__Positive Regulation Of Cell Migration (GO:0030335)	0.259224	1.41571	0.0933014	0.571691	0.968	7/24	7.86%	CCN4;SEMA3C;FGF10;CDH13;PLCG2;SEMA3A;ITGA6
58	prerank	GO_Biological_Process_2023__Positive Regulation Of DNA-binding Transcription Factor Activity (GO:0051091)	0.314257	1.41286	0.109223	0.542575	0.97	9/15	33.09%	HSPA1B;PLCG2;HSPA1A;ADCY8;PRKCH;CLU;ESR1;PPARG;TRIM5
59	prerank	GO_Cellular_Component_2023__Adherens Junction (GO:0005912)	0.312645	1.40665	0.0909091	0.523785	0.971	6/15	13.04%	CDH13;STXBP6;ANXA1;MYO1E;PARD3;CDH7
60	prerank	GO_Cellular_Component_2023__Axon (GO:0030424)	0.300253	1.40298	0.10514	0.502691	0.973	6/17	12.61%	CALB1;ALDH1A1;SEMA3A;ADCY8;SCN9A;RIN3
61	prerank	GO_Molecular_Function_2023__Cis-Regulatory Region Sequence-Specific DNA Binding (GO:0000987)	0.185489	1.37919	0.108753	0.52234	0.98	17/48	21.88%	MEIS2;UTY;PRRX1;FOXP2;ZNF676;PRDM1;FOXO1;ZBTB7C;MGAM;SMAD9;ST18;MITF;ZFY;ZNF98;DACH1;ZNF208;ESR1
62	prerank	GO_Biological_Process_2023__Positive Regulation Of Nucleic Acid-Templated Transcription (GO:1903508)	0.241186	1.37917	0.1275	0.496223	0.98	23/25	66.42%	FOXO1;MDFIC;ERBB4;SPP1;MITF;INHBA;YAP1;ESR1;RUNX1;TBL1X;HMGN5;PPARG;EGF;ELF1;ZFHX3;SGF29;CREB5;NFIB;MYRFL;CIITA;SOX10;MT3;JUN
63	prerank	GO_Cellular_Component_2023__Secretory Granule Lumen (GO:0034774)	-0.316086	-1.35004	0.15035	0.26502	0.998	9/15	36.62%	TIMP3;FN1;FTL;HSPA8;DOCK2;TUBB2A;TIMP2;NRG1;CSTB
64	prerank	KEGG_2021_Human__MAPK signaling pathway	0.246903	1.32519	0.165888	0.582621	0.99	6/22	6.89%	CACNG4;HSPA1B;FGF10;RASGRF2;HSPA1A;HSPB1
65	prerank	GO_Biological_Process_2023__Positive Regulation Of Multicellular Organismal Process (GO:0051240)	0.225738	1.30115	0.17233	0.612882	0.993	16/25	41.44%	PRLR;IFI16;PRKCH;SPP1;TXK;INHBA;GHR;PTH2R;IL15;DIO2;PPARG;EGF;IL33;PTN;BMPR1B;CD36
66	prerank	GO_Biological_Process_2023__Positive Regulation Of Cellular Process (GO:0048522)	-0.212453	-1.28346	0.188768	0.337525	1	22/39	40.40%	IL7;HES1;TWIST1;FGF1;PDGFD;RPS4X;FN1;GREM1;TSHR;DUOX1;BCL7C;COPS9;RPS15A;FGFR1;PHPT1;RPL17;RPS6;CD81;NRG1;RPS9;GAREM1;NEDD9
67	prerank	GO_Biological_Process_2023__Positive Regulation Of Cell Differentiation (GO:0045597)	0.248499	1.28324	0.16317	0.62643	0.996	8/20	20.29%	CCN4;DPF3;MMD2;BTG1;PRKCH;YAP1;BRINP3;LAMA2
68	prerank	GO_Biological_Process_2023__Regulation Of DNA-templated Transcription (GO:0006355)	0.138894	1.2777	0.178886	0.611486	0.996	26/82	21.88%	EFEMP1;IFI16;FOXP2;TOX3;TOX;ZNF676;PRDM1;FOXO1;ZNF608;ZBTB7C;MGAM;MDFIC;DPF3;BCL6;BTG1;ERBB4;SMAD9;SPP1;MITF;INHBA;YAP1;ZFY;ZNF98;DACH1;CBFB;ESR1
69	prerank	GO_Biological_Process_2023__Protein-Containing Complex Assembly (GO:0065003)	0.237952	1.27488	0.177778	0.593861	0.997	10/22	24.50%	PRLR;HSPA1A;ADCY8;STXBP6;PARD3;MATN1;MITF;YAP1;CLU;WIPF1
70	prerank	GO_Cellular_Component_2023__Lysosome (GO:0005764)	0.226194	1.27192	0.167095	0.577298	0.997	12/24	28.28%	GFAP;CALCRL;GPC5;GPC6;PLD1;PDE1C;SDC2;LDLR;CLU;GPC4;CUBN;HSPG2
71	prerank	GO_Biological_Process_2023__Positive Regulation Of Apoptotic Process (GO:0043065)	0.267857	1.26497	0.18451	0.570085	0.999	17/17	73.49%	SLIT2;ITGA6;FOXO1;BCL6;BTG1;CLU;BARD1;PAWR;TGFB2;DYNLL1;NRG1;JUN;DAPK2;RPS6;BID;TPD52L1;ACVR1C
72	prerank	GO_Molecular_Function_2023__RNA Polymerase II Transcription Regulatory Region Sequence-Specific DNA Binding (GO:0000977)	0.162128	1.25738	0.179625	0.564161	0.999	18/53	21.88%	MEIS2;UTY;PRRX1;FOXP2;ZNF676;PRDM1;FOXO1;ZBTB7C;MGAM;SMAD9;ST18;MITF;CUX2;ZFY;ZNF98;DACH1;ZNF208;ESR1
73	prerank	GO_Biological_Process_2023__Negative Regulation Of Signal Transduction (GO:0009968)	-0.291974	-1.25688	0.202946	0.36318	1	10/16	40.22%	TWIST1;BDNF;HHIP;DCN;SULF2;SULF1;PRKCQ;NRG1;IGFBP5;PTPRT
74	prerank	GO_Molecular_Function_2023__G Protein-Coupled Receptor Activity (GO:0004930)	0.26524	1.24614	0.193853	0.5681	0.999	5/17	6.70%	NPFFR2;LGR5;CALCRL;GLP2R;ADGRF5
75	prerank	GO_Biological_Process_2023__Positive Regulation Of Gene Expression (GO:0010628)	0.175701	1.24011	0.186842	0.562552	0.999	16/40	24.44%	IFI16;HSPA1B;FGF10;PLCG2;HSPA1A;RBM20;PLD1;MITF;TXK;INHBA;CUX2;YAP1;CLU;MYOM1;IL15;SLC24A3
76	prerank	GO_Cellular_Component_2023__Cell-Cell Junction (GO:0005911)	0.251329	1.23739	0.206549	0.549465	0.999	6/18	13.04%	CDH13;STXBP6;ANXA1;MYO1E;PARD3;CDH7
77	prerank	GO_Cellular_Component_2023__Bounding Membrane Of Organelle (GO:0098588)	-0.186862	-1.22618	0.214062	0.39857	1	27/48	42.35%	ITPR2;RPS27A;CHST9;RYR3;HHIP;B3GNT5;LAMP5;PDGFD;UST;ECE2;EVC;WLS;SLC30A8;MGAT4C;MAN1A1;ATP6V0C;ATP6AP1;CD63;HS3ST2;VAMP2;IQGAP2;GABARAPL2;RAB39A;UBA52;PMEPA1;ATP6V0B;MYO1B
78	prerank	KEGG_2021_Human__cAMP signaling pathway	-0.275117	-1.19924	0.240204	0.427903	1	8/17	26.20%	VAV3;CHRM2;PDE10A;BDNF;HHIP;PDE4B;TSHR;PTGER3
79	prerank	GO_Molecular_Function_2023__RNA Polymerase II Cis-Regulatory Region Sequence-Specific DNA Binding (GO:0000978)	0.157612	1.19824	0.205882	0.614939	1	17/51	21.88%	MEIS2;UTY;PRRX1;FOXP2;ZNF676;PRDM1;FOXO1;ZBTB7C;MGAM;SMAD9;ST18;MITF;ZFY;ZNF98;DACH1;ZNF208;ESR1
80	prerank	GO_Biological_Process_2023__Skeletal System Development (GO:0001501)	-0.283207	-1.19732	0.255652	0.421616	1	12/15	52.41%	HHIP;SULF2;EVC;SULF1;RPL13;PCSK5;FGFR1;PRDX1;PLS3;KIAA1217;TGFB2;SOX6
81	prerank	GO_Biological_Process_2023__Positive Regulation Of Cytokine Production (GO:0001819)	0.228428	1.19298	0.237164	0.607047	1	10/20	27.61%	IFI16;HSPA1B;PLCG2;HSPA1A;ANXA1;TXK;CCBE1;IL15;IL16;RUNX1
82	prerank	GO_Cellular_Component_2023__Cytoskeleton (GO:0005856)	0.165862	1.18101	0.236074	0.614658	1	22/41	37.60%	NPFFR2;ARHGAP6;GFAP;HSPB1;ADCY8;ARSJ;MYO1E;DENND2A;RGS22;ANK1;CLU;ITPKB;PALLD;WIPF1;PAWR;CORIN;KANK1;SNTG1;TENM1;FILIP1;TUBA1C;CLIC5
83	prerank	GO_Molecular_Function_2023__Adenyl Ribonucleotide Binding (GO:0032559)	-0.277464	-1.17289	0.259582	0.447	1	11/15	46.07%	PDE10A;ABCB1;HSPA8;PDE4B;MPPED2;DAPK2;PRAG1;HSPA5;ATP5F1D;MYO1B;NDUFA13
84	prerank	GO_Cellular_Component_2023__Collagen-Containing Extracellular Matrix (GO:0062023)	0.158103	1.17235	0.235602	0.614293	1	17/48	21.76%	EFEMP1;COL21A1;FGF10;CDH13;EDIL3;ANXA1;LTBP1;P3H2;FRAS1;COL27A1;MATN1;MATN2;SDC2;COL5A2;LAMA2;CLU;SERPINE2
85	prerank	GO_Biological_Process_2023__Regulation Of Intracellular Signal Transduction (GO:1902531)	0.222187	1.16342	0.250597	0.616073	1	6/23	7.62%	RASGRF2;PREX2;PLCG2;ARHGAP6;HSPB1;ROS1
86	prerank	GO_Biological_Process_2023__Regulation Of Transcription By RNA Polymerase II (GO:0006357)	0.124835	1.15064	0.254601	0.626131	1	24/89	18.46%	MEIS2;IFI16;PRRX1;FOXP2;TOX3;CDH13;TOX;HSPA1A;PRDM1;ITGA6;FOXO1;ZNF608;ZBTB7C;MGAM;DPF3;BCL6;SMAD9;ST18;MITF;TXK;INHBA;CUX2;YAP1;ZFY
87	prerank	GO_Molecular_Function_2023__Receptor Ligand Activity (GO:0048018)	0.194752	1.13575	0.279597	0.641902	1	15/26	37.05%	SEMA3C;FGF10;SEMA3A;HSPA1A;GREM2;TAFA2;INHBA;SEMA6D;IL15;IL16;SEMA3D;SEMA3E;EGF;IL33;PTN
88	prerank	GO_Molecular_Function_2023__GTPase Activator Activity (GO:0005096)	-0.252554	-1.12023	0.298343	0.520426	1	11/17	42.05%	RGS8;VAV3;ARHGAP25;ARHGAP29;RGS20;ARHGAP15;JUN;DYNLL1;IQGAP2;RASGRP3;RGS12
89	prerank	GO_Biological_Process_2023__Negative Regulation Of Transcription By RNA Polymerase II (GO:0000122)	0.158304	1.11577	0.291139	0.666607	1	36/41	69.10%	MEIS2;IFI16;HSPA1A;PRDM1;ZNF608;BCL6;MITF;CUX2;YAP1;DACH1;CBFB;ESR1;ZNF536;RUNX1;TBL1X;DNAJB1;PPARG;IL33;HDAC9;PER1;PRDM6;GLIS3;ZFHX3;CRY1;RARB;BACH1;FRK;PRDM5;BACH2;NR4A3;CIITA;ATF3;SOX10;JUN;RPL17;ETV5
90	prerank	GO_Biological_Process_2023__Axonogenesis (GO:0007409)	0.198918	1.11201	0.331492	0.657753	1	11/25	25.96%	SEMA3C;SLIT2;DCC;SEMA3A;PARD3;EPHA6;ANOS1;SEMA6D;PALLD;SEMA3D;NTNG1
91	prerank	GO_Biological_Process_2023__Negative Regulation Of Programmed Cell Death (GO:0043069)	0.192368	1.10044	0.296296	0.665502	1	7/28	10.05%	PRLR;HSPA1B;SLC7A11;HSPA1A;HSPB1;ANXA1;FOXO1
92	prerank	GO_Molecular_Function_2023__Transition Metal Ion Binding (GO:0046914)	-0.237876	-1.09921	0.328859	0.544449	1	11/19	37.66%	HHIP;PAPPA;RPS27;FTH1;FTL;ENPEP;TIMP2;SLC30A8;MPPED2;NRG1;MT3
93	prerank	GO_Molecular_Function_2023__Purine Ribonucleoside Triphosphate Binding (GO:0035639)	-0.212772	-1.09776	0.335505	0.536267	1	15/25	42.35%	ABCB1;HSPA8;TUBB2A;TUBA1A;RHOJ;RERG;DAPK2;PRAG1;HSPA5;RAB11A;TUBB3;RAB39A;ATP5F1D;TUBA1B;MYO1B
94	prerank	GO_Cellular_Component_2023__Neuron Projection (GO:0043005)	0.158906	1.09562	0.322857	0.660283	1	15/42	23.83%	CALB1;KLHL1;ALDH1A1;SLC1A3;CDH13;SEMA3A;ADCY8;GRIN3A;SCN9A;RIN3;EPHA6;BRINP3;ANK1;HTR2C;PALLD
95	prerank	GO_Biological_Process_2023__Positive Regulation Of MAPK Cascade (GO:0043410)	0.176929	1.09471	0.323155	0.647033	1	27/30	70.51%	FGF10;PLCG2;CAV2;PELI2;BCAR3;ERBB4;C5AR1;GHR;HTR2C;TEK;RIT2;TRIM5;EGF;TENM1;MID1;CD36;TGFB2;CHRNA7;ROBO1;GAREM1;MT3;DOK5;NRG1;CD81;TPD52L1;P2RY6;FGFR1
96	prerank	KEGG_2021_Human__PI3K-Akt signaling pathway	-0.200311	-1.08512	0.346667	0.5464	1	9/29	16.82%	IL7;CHRM2;FGF1;ANGPT2;BDNF;MTCP1;PDGFD;COL4A2;FN1
97	prerank	GO_Biological_Process_2023__Regulation Of Canonical Wnt Signaling Pathway (GO:0060828)	0.236592	1.08439	0.338235	0.654643	1	9/15	35.89%	FGF10;LGR5;GPC5;MCC;TBL1X;KANK1;TLE4;EGF;DKK2
98	prerank	GO_Biological_Process_2023__Axon Guidance (GO:0007411)	0.20331	1.08421	0.320513	0.640492	1	9/21	24.92%	SEMA3C;SLIT2;DCC;SEMA3A;EPHA6;ANOS1;SEMA6D;PALLD;SEMA3D
99	prerank	GO_Cellular_Component_2023__Polymeric Cytoskeletal Fiber (GO:0099513)	0.224754	1.08357	0.322581	0.62776	1	17/17	77.76%	ARHGAP6;GFAP;ANXA1;PALLD;WIPF1;PAWR;DIAPH3;TEK;TUBA1C;MID1;KIF6;PLS3;MYO1B;TUBA1B;TUBB3;TUBA1A;TUBB2A
100	prerank	GO_Molecular_Function_2023__Protein Homodimerization Activity (GO:0042803)	0.164416	1.07161	0.360313	0.637573	1	34/35	80.13%	SLIT2;FOXP2;TOX3;CAV2;HSPB1;ADCY8;ERBB4;GHR;B2M;BARD1;MYOM1;CUBN;TRIM5;TENM1;MID1;CD247;SOX6;TGFB2;SLC8B1;CHRNA7;CPQ;HIP1;NR4A3;ATF3;PTPRT;RBPMS;TRPC6;TPD52L1;FGFR1;SLC30A8;DGKD;HSD11B1;GREM1;S100A6
101	prerank	GO_Biological_Process_2023__Neuron Projection Guidance (GO:0097485)	0.217514	1.07139	0.362694	0.624636	1	8/18	24.92%	SEMA3C;SLIT2;DCC;SEMA3A;EPHA6;SEMA6D;PALLD;SEMA3D
102	prerank	GO_Molecular_Function_2023__DNA-binding Transcription Activator Activity, RNA Polymerase II-specific (GO:0001228)	0.199763	1.06909	0.354916	0.61626	1	21/23	69.10%	MEIS2;PRRX1;FOXO1;MITF;ZFY;ZNF208;ESR1;RUNX1;FOSL2;ELF1;GLIS3;ZNF521;NFIB;NR4A1;PLAGL1;NR4A3;ATF3;SOX10;ETV1;JUN;ETV5
103	prerank	GO_Biological_Process_2023__Regulation Of Apoptotic Process (GO:0042981)	0.15	1.05737	0.378173	0.626913	1	9/44	10.05%	PRLR;SLIT2;HSPA1B;TOX3;HSPA1A;HSPB1;ITGA6;ANXA1;FOXO1
104	prerank	GO_Cellular_Component_2023__Golgi Membrane (GO:0000139)	-0.20433	-1.05065	0.381034	0.59486	1	13/24	39.55%	CHST9;B3GNT5;PDGFD;UST;ECE2;WLS;SLC30A8;MGAT4C;MAN1A1;HS3ST2;GABARAPL2;RAB39A;PMEPA1
105	prerank	GO_Biological_Process_2023__Protein Phosphorylation (GO:0006468)	0.200835	1.05055	0.39899	0.627847	1	21/22	74.77%	EFEMP1;ROS1;ERBB4;PRKCH;TXK;EPHA6;TGFBR3;TEK;EEF2K;BMPR1B;TESK2;ALK;TGFB2;GRK5;PRKG2;PRKCQ;PRAG1;DAPK2;FGFR1;ACVR1C;EPHA3
106	prerank	GO_Biological_Process_2023__Positive Regulation Of Macromolecule Metabolic Process (GO:0010604)	0.163511	1.04237	0.390361	0.632497	1	19/31	41.44%	HSPA1B;FGF10;PLCG2;HSPA1A;MITF;INHBA;CUX2;YAP1;CLU;MYOM1;SLC24A3;HMGN5;PPARG;EGF;ZNF804A;IL33;BMPR1B;DNAJA4;CD36
107	prerank	GO_Cellular_Component_2023__Cytoplasmic Vesicle Membrane (GO:0030659)	-0.196121	-1.02127	0.419032	0.633969	1	16/27	42.35%	ITPR2;RPS27A;LAMP5;ECE2;WLS;SLC30A8;ATP6V0C;ATP6AP1;CD63;VAMP2;RAB11A;IQGAP2;UBA52;PMEPA1;ATP6V0B;MYO1B
108	prerank	GO_Molecular_Function_2023__DNA Binding (GO:0003677)	0.146325	1.01248	0.417582	0.678402	1	6/40	5.18%	MEIS2;UTY;IFI16;FOXP2;TOX3;TOX
109	prerank	GO_Molecular_Function_2023__Cadherin Binding (GO:0045296)	-0.196275	-1.00626	0.449918	0.649457	1	16/26	42.35%	RPL7A;RPL29;PHLDB2;HSPA8;CTNNA3;RPL34;COBLL1;LDHA;RPL24;HSPA5;RPS26;PRDX1;RPL23A;RPS2;PTPRT;MYO1B
110	prerank	KEGG_2021_Human__Neuroactive ligand-receptor interaction	0.168696	0.993727	0.460957	0.702795	1	11/28	25.11%	PRLR;NPFFR2;CALCRL;GLP2R;GRIN3A;PARD3;C5AR1;GHR;HTR2C;PTH2R;HCRTR2
111	prerank	GO_Biological_Process_2023__Positive Regulation Of Signal Transduction (GO:0009967)	-0.187248	-0.992458	0.464345	0.662317	1	12/27	31.38%	IL7;FGF1;BDNF;SULF2;EVC;SULF1;WLS;LY86;ATP6V0C;P2RY6;TPD52L1;CD63
112	prerank	GO_Biological_Process_2023__Extracellular Matrix Organization (GO:0030198)	0.196978	0.990752	0.459906	0.695836	1	7/19	18.59%	ADAMTS2;TLL1;COL27A1;MATN1;ADAMTS17;MATN2;COL5A2
113	prerank	GO_Biological_Process_2023__Nervous System Development (GO:0007399)	-0.166892	-0.987424	0.450915	0.659383	1	20/34	47.23%	HES1;MDGA1;CHRM2;IL1RAPL2;BDNF;B3GNT5;SEMA5A;FN1;SCRG1;ACVR1C;FAT4;NRG1;SOX10;NRGN;PLPPR1;ROBO1;ALDH1A2;GRIK1;CABLES1;CNTN6
114	prerank	KEGG_2021_Human__Regulation of actin cytoskeleton	-0.222384	-0.979857	0.468697	0.661293	1	9/17	35.59%	VAV3;CHRM2;FGF1;PDGFD;FN1;ITGA11;FGFR1;CHRM5;IQGAP2
115	prerank	GO_Biological_Process_2023__Positive Regulation Of Cell Motility (GO:2000147)	-0.211598	-0.97269	0.471186	0.663531	1	6/19	15.60%	TWIST1;TWIST2;FGF1;SEMA5A;PDGFD;PLET1
116	prerank	GO_Biological_Process_2023__Monoatomic Cation Transmembrane Transport (GO:0098655)	0.189286	0.966776	0.483092	0.730978	1	6/21	13.41%	KCNK13;SLC1A3;SLC24A4;TRPM3;SCN9A;CNGB1
117	prerank	GO_Biological_Process_2023__Positive Regulation Of Phosphorylation (GO:0042327)	0.214769	0.964121	0.468182	0.7235	1	5/15	15.97%	FGF10;ROS1;ITGA6;PELI2;ERBB4
118	prerank	GO_Molecular_Function_2023__Sequence-Specific DNA Binding (GO:0043565)	0.154315	0.960438	0.490251	0.719073	1	30/33	73.55%	MEIS2;FOXP2;PRDM1;FOXO1;BCL6;CUX2;ZFY;CBFB;ESR1;PPARG;TENM1;RFX2;ELF1;RARB;PRDM5;BACH2;CREB5;NFIB;NR4A1;MYRFL;ATF3;SOX10;ETV1;CEBPD;JUN;CHCHD2;JUNB;ETV5;ZNF385D;RUNX2
119	prerank	GO_Biological_Process_2023__Phosphorylation (GO:0016310)	0.189273	0.960024	0.529833	0.707469	1	19/19	81.29%	ROS1;PRKCH;TXK;EPHA6;BMPR1B;TESK2;FGGY;ALK;TGFB2;GRK5;PRKG2;PRKCQ;PRAG1;DAPK2;FGFR1;ACVR1C;EPHA3;DGKD;CDK18
120	prerank	KEGG_2021_Human__Focal adhesion	-0.223628	-0.95707	0.477431	0.679756	1	9/16	37.96%	VAV3;CAV3;PDGFD;COL4A2;FN1;ITGA11;JUN;COL4A1;LAMA4
121	prerank	GO_Molecular_Function_2023__Sequence-Specific Double-Stranded DNA Binding (GO:1990837)	0.151217	0.953887	0.505208	0.707409	1	30/33	73.55%	MEIS2;PRDM1;BCL6;ERBB4;CUX2;YAP1;ESR1;RUNX1;TBL1X;PPARG;RFX2;PER1;ELF1;SOX6;RARB;PRDM5;BACH2;CREB5;NFIB;NR4A1;CIITA;ATF3;SOX10;ETV1;CEBPD;JUN;JUNB;ETV5;ZNF385D;RUNX2
122	prerank	GO_Biological_Process_2023__Endocytosis (GO:0006897)	-0.220877	-0.95155	0.508651	0.677721	1	8/16	32.54%	CAV3;CD302;NEURL1B;RNASEK;CLTCL1;RHOJ;P2RY6;LDLRAD3
123	prerank	GO_Biological_Process_2023__Positive Regulation Of Protein Phosphorylation (GO:0001934)	0.167686	0.944485	0.517857	0.712723	1	13/25	35.59%	FGF10;PLCG2;PELI2;BCAR3;MMD2;ERBB4;INHBA;GHR;IL15;TEK;PPARG;EGF;TENM1
124	prerank	GO_Biological_Process_2023__Regulation Of Neuron Projection Development (GO:0010975)	0.192141	0.943839	0.493766	0.70238	1	4/18	7.86%	DCC;TOX;SEMA3A;ITGA6
125	prerank	GO_Biological_Process_2023__Positive Regulation Of Transcription By RNA Polymerase II (GO:0045944)	0.125827	0.941264	0.549296	0.695765	1	14/51	18.46%	MEIS2;IFI16;PRRX1;TOX3;CDH13;ITGA6;FOXO1;SMAD9;ST18;MITF;TXK;INHBA;YAP1;ZFY
126	prerank	GO_Biological_Process_2023__Regulation Of Protein Phosphorylation (GO:0001932)	0.20973	0.941051	0.494172	0.685292	1	5/15	15.97%	SLIT2;FGF10;HSPB1;PELI2;ERBB4
127	prerank	GO_Biological_Process_2023__Positive Regulation Of Intracellular Signal Transduction (GO:1902533)	-0.163939	-0.93781	0.536705	0.689447	1	15/34	32.72%	FGF1;SEMA5A;P2RY12;DCN;RPS15;PDGFD;FN1;WLS;ROR1;GAPDH;FGFR1;BID;RPL17;RBPMS;CD81
128	prerank	GO_Biological_Process_2023__Positive Regulation Of DNA-templated Transcription (GO:0045893)	0.115963	0.937416	0.526912	0.68136	1	16/61	18.46%	MEIS2;IFI16;PRRX1;TOX3;CDH13;ITGA6;FOXO1;MDFIC;ERBB4;ST18;SPP1;MITF;TXK;INHBA;YAP1;ZFY
129	prerank	GO_Cellular_Component_2023__Endosome Membrane (GO:0010008)	-0.204678	-0.91594	0.554806	0.715043	1	11/18	42.35%	RPS27A;LAMP5;WLS;ATP6V0C;ATP6AP1;CD63;RAB11A;UBA52;PMEPA1;ATP6V0B;MYO1B
130	prerank	GO_Molecular_Function_2023__Kinase Binding (GO:0019900)	0.16194	0.912602	0.577428	0.716652	1	10/26	23.03%	PLCG2;CAV2;HSPB1;BCAR3;UTRN;BTG1;GHR;ESR1;BARD1;MYOM1
131	prerank	GO_Biological_Process_2023__Regulation Of Cell Migration (GO:0030334)	0.136365	0.91156	0.561111	0.707783	1	19/38	35.34%	SEMA3C;SLIT2;CDH13;ITGA6;ANXA1;ERBB4;MITF;DOCK10;SEMA6D;DACH1;SERPINE2;SEMA3D;SH3RF2;NTNG1;KANK1;SEMA3E;LMNA;SRGAP1;EGF
132	prerank	GO_Biological_Process_2023__Transmembrane Receptor Protein Tyrosine Kinase Signaling Pathway (GO:0007169)	-0.172011	-0.905802	0.572148	0.720948	1	15/27	41.01%	FGF1;ANGPT2;BDNF;PDGFD;COL4A2;SULF2;SULF1;ROR1;EPHA3;FGFR1;NRG1;DOK5;PTPRT;NEDD9;NR4A3
133	prerank	GO_Molecular_Function_2023__GTPase Regulator Activity (GO:0030695)	0.144919	0.903243	0.565116	0.711551	1	5/30	5.36%	SLIT2;RASGRF2;ALDH1A1;PREX2;ARHGAP6
134	prerank	GO_Biological_Process_2023__Negative Regulation Of Intracellular Signal Transduction (GO:1902532)	-0.193758	-0.901034	0.579861	0.718592	1	4/19	8.29%	ARHGAP25;CAV3;TWIST1;PDE10A
135	prerank	GO_Cellular_Component_2023__Intracellular Organelle Lumen (GO:0070013)	-0.131293	-0.894471	0.602544	0.71867	1	25/49	40.16%	P4HA3;BDNF;DCN;COL12A1;PDGFD;COL4A2;FN1;FTH1;HSPA8;PCSK5;VGF;TIMP2;COL11A1;COL24A1;CD63;ATP5F1E;HSPA5;COL4A1;CSTB;IGFBP5;CST3;ATP5F1D;SPON1;TNFAIP6;HSPE1
136	prerank	GO_Biological_Process_2023__Negative Regulation Of Gene Expression (GO:0010629)	0.197012	0.891865	0.594848	0.720864	1	14/15	72.15%	HSPA1B;HSPA1A;YAP1;ESR1;SLC24A3;PPARG;HDAC9;SLC7A5;TGFB2;ROBO1;IGFBP5;RPS26;RPL13A;GAPDH
137	prerank	GO_Cellular_Component_2023__Secretory Granule Membrane (GO:0030667)	0.180665	0.881491	0.573171	0.728418	1	18/19	75.14%	ATP8B4;MGAM;PLD1;C5AR1;CLU;PHACTR2;RAB31;RAB37;LHFPL2;CD36;ABCC4;NDUFC2;IQGAP2;DYNLL1;VAMP2;CD63;ATP6V0C;SLC30A8
138	prerank	GO_Cellular_Component_2023__Endoplasmic Reticulum Lumen (GO:0005788)	-0.163505	-0.879672	0.602716	0.731415	1	14/27	38.45%	P4HA3;BDNF;COL12A1;PDGFD;COL4A2;FN1;VGF;COL11A1;COL24A1;HSPA5;COL4A1;IGFBP5;CST3;SPON1
139	prerank	GO_Biological_Process_2023__Anterograde Trans-Synaptic Signaling (GO:0098916)	0.189293	0.878113	0.619048	0.723116	1	3/16	4.33%	SYT10;NLGN4Y;SLC1A3
140	prerank	GO_Cellular_Component_2023__Nucleus (GO:0005634)	-0.0868007	-0.876263	0.629932	0.726559	1	89/195	42.05%	NOX4;RGS8;HES1;TWIST1;HES4;TWIST2;NFE2L3;TSHZ2;RPS27A;TIMP3;RPL36AL;CCDC85B;RPL7A;RPS13;RPL3;IER3;RPS15;RPS7;RPS18;RORB;MKX;NDN;POLR2I;BEX1;RPS27;TSBP1;RPS3A;CDK18;FTH1;HSPA8;RPL7;S100A6;RPL13;RPS25;PDE4B;RPL10A;RPL10;TUBB2A;RPL18;DGKD;TUBA1A;DRAP1;COPS9;RUNX2;DUSP1;GAPDH;ZNF385D;TRMT9B;OLFM2;BTF3;LDHA;FGFR1;RERG;ETV5;GPX4;RPL17;MAML3;JUNB;RPS6;CHCHD2;DAPK2;JUN;PRAG1;HSPA5;PEBP1;RPL13A;CEBPD;DYNL…
141	prerank	GO_Biological_Process_2023__Inorganic Cation Transmembrane Transport (GO:0098662)	0.17579	0.875895	0.585308	0.716987	1	5/20	11.40%	KCNK13;SLC1A3;SLC24A4;TRPM3;SCN9A
142	prerank	GO_Biological_Process_2023__Regulation Of MAPK Cascade (GO:0043408)	0.162211	0.87079	0.616307	0.715672	1	12/23	35.34%	FGF10;PLCG2;CAV2;ROS1;PELI2;BCAR3;PKHD1;TGFBR3;TEK;RIT2;TRIM5;EGF
143	prerank	GO_Biological_Process_2023__Regulation Of Angiogenesis (GO:0045765)	-0.194478	-0.864084	0.605903	0.735551	1	5/18	14.50%	TWIST1;FGF1;SEMA5A;DCN;COL4A2
144	prerank	KEGG_2021_Human__Human papillomavirus infection	-0.176309	-0.841258	0.651815	0.761039	1	11/20	40.65%	HES1;HES4;COL4A2;FN1;ITGA11;ATP6V0C;ATP6AP1;MAML3;COL4A1;LAMA4;ATP6V0B
145	prerank	GO_Biological_Process_2023__Cellular Component Assembly (GO:0022607)	0.168014	0.841235	0.670507	0.754766	1	16/18	68.92%	NLGN4Y;PARD3;MATN1;MITF;YAP1;WIPF1;PAWR;CD247;THSD4;EPS8;CCDC40;PLS3;MYO1B;NEDD9;VAMP2;ELOB
146	prerank	GO_Cellular_Component_2023__Endoplasmic Reticulum Membrane (GO:0005789)	0.158059	0.834751	0.691589	0.755431	1	8/22	23.10%	PLOD2;GRIN3A;DHRS3;PLD1;CYP39A1;PLA2G4A;MGST2;PTGDS
147	prerank	GO_Biological_Process_2023__Positive Regulation Of Cell Population Proliferation (GO:0008284)	0.121067	0.834716	0.673973	0.745558	1	6/40	6.40%	CCN4;MEIS2;FGF10;CDH13;TOX;GLP2R
148	prerank	GO_Biological_Process_2023__Negative Regulation Of Cell Differentiation (GO:0045596)	-0.181812	-0.817497	0.692308	0.785863	1	7/18	26.02%	HES1;TWIST1;TWIST2;CCDC85B;RORB;GREM1;BCL7C
149	prerank	GO_Cellular_Component_2023__Dendrite (GO:0030425)	0.146973	0.812708	0.65995	0.770553	1	8/23	22.06%	CALB1;KLHL1;ADCY8;RIN3;EPHA6;BRINP3;CLU;HTR2C
150	prerank	GO_Biological_Process_2023__Protein Modification Process (GO:0036211)	0.128595	0.793576	0.773067	0.789888	1	30/31	83.30%	PLOD2;ROS1;ANXA1;ST8SIA6;PTPRZ1;PRKCH;TXK;EPHA6;ST8SIA4;GLRX;BMPR1B;DUSP16;TESK2;RHBDD1;EGLN3;TGFB2;GRK5;PTPRT;UBA52;PRKG2;PRKCQ;PRAG1;DAPK2;PHPT1;FGFR1;ACVR1C;EPHA3;CDK18;UST;FN1
151	prerank	GO_Biological_Process_2023__Regulation Of ERK1 And ERK2 Cascade (GO:0070372)	0.156404	0.789816	0.716346	0.78541	1	9/20	28.88%	FGF10;ROS1;CNKSR3;ERBB4;C5AR1;HTR2C;PKHD1;TGFBR3;TEK
152	prerank	GO_Biological_Process_2023__Regulation Of Signal Transduction (GO:0009966)	-0.154916	-0.786627	0.69898	0.821251	1	15/24	50.70%	RGS8;CAV3;HHIP;SEMA5A;SULF1;RGS20;CD63;PRAG1;DOK5;IGFBP5;RGS12;CHRNA7;YJEFN3;GRK5;GNG7
153	prerank	GO_Cellular_Component_2023__Intracellular Membrane-Bounded Organelle (GO:0043231)	-0.0755992	-0.785816	0.761394	0.81145	1	100/224	42.05%	NOX4;RGS8;HES1;CAV3;TWIST1;HES4;TWIST2;NFE2L3;TSHZ2;RPS27A;TIMP3;RPL36AL;CCDC85B;RPL7A;RPS13;RPL3;IER3;RPS15;RPS7;RPS18;RORB;MKX;NDN;POLR2I;BEX1;RPS27;TSBP1;RPS3A;CDK18;FTH1;HSPA8;RPL7;S100A6;RPL13;RPS25;HSD11B1;PDE4B;RPL10A;RPL10;TUBB2A;RPL18;VGF;DGKD;TUBA1A;DRAP1;COPS9;RUNX2;DUSP1;GAPDH;ZNF385D;TRMT9B;OLFM2;BTF3;LDHA;FGFR1;RERG;ETV5;GPX4;MAP1LC3A;CD63;RPL17;MAML3;JUNB;RPS6;CHCHD2;DAPK2;JUN;VAMP…
154	prerank	GO_Biological_Process_2023__Central Nervous System Development (GO:0007417)	-0.169091	-0.784737	0.73227	0.802231	1	5/19	16.27%	MDGA1;IL1RAPL2;B3GNT5;VIT;NNAT
155	prerank	GO_Biological_Process_2023__Negative Regulation Of DNA-templated Transcription (GO:0045892)	0.102259	0.782839	0.714286	0.785044	1	15/53	21.88%	MEIS2;IFI16;FOXP2;HSPA1A;PRDM1;FOXO1;ZNF608;MDFIC;BCL6;MITF;CUX2;YAP1;DACH1;CBFB;ESR1
156	prerank	KEGG_2021_Human__Calcium signaling pathway	-0.156979	-0.780232	0.737105	0.798091	1	9/22	29.62%	CHRM2;ITPR2;FGF1;RYR3;PDGFD;TACR1;PTGER3;HTR7;FGFR1
157	prerank	GO_Molecular_Function_2023__Transcription Cis-Regulatory Region Binding (GO:0000976)	-0.161111	-0.769848	0.755853	0.802044	1	21/21	84.16%	NPAS4;TWIST1;TWIST2;DRAP1;ETV5;JUN;SOX10;ATF3;CIITA;PLAGL1;PRDM5;SOX6;PER1;FOSL2;PPARG;TBL1X;RUNX1;DACH1;YAP1;CUX2;ERBB4
158	prerank	GO_Biological_Process_2023__Regulation Of Cell Population Proliferation (GO:0042127)	0.0929939	0.768143	0.768328	0.796085	1	15/59	18.77%	MEIS2;HSPA1B;CDH13;MYO16;HSPA1A;GLP2R;ZBTB7C;P3H2;BCL6;BTG1;ERBB4;ST18;INHBA;YAP1;CLMN
159	prerank	GO_Molecular_Function_2023__Protein Kinase Binding (GO:0019901)	-0.144636	-0.755272	0.760196	0.811726	1	14/28	41.01%	NOX4;SPDYE2;CAMK2N2;BCL2L14;RPS7;TTN;ACTA2;DUSP1;RPS6;PEBP1;RPS19;PRKG2;NEDD9;NR4A3
160	prerank	KEGG_2021_Human__Ras signaling pathway	0.159876	0.744755	0.796651	0.819344	1	9/17	35.34%	FGF10;RASGRF2;PLCG2;PLD1;PLA2G4A;TEK;GNB4;GNG4;EGF
161	prerank	GO_Molecular_Function_2023__Double-Stranded DNA Binding (GO:0003690)	-0.134876	-0.72627	0.801626	0.839376	1	16/27	47.47%	HES1;RORB;RFX4;RUNX2;ZNF385D;ETV5;JUNB;JUN;CEBPD;ETV1;SOX10;ATF3;NR4A1;NFIB;CREB5;BACH2
162	prerank	GO_Cellular_Component_2023__Endocytic Vesicle (GO:0030139)	0.153338	0.724045	0.832168	0.836512	1	4/16	13.28%	CACNG4;MYO1E;RIN3;PLD1
163	prerank	GO_Molecular_Function_2023__Zinc Ion Binding (GO:0008270)	-0.167497	-0.715073	0.816781	0.842298	1	6/16	24.98%	HHIP;PAPPA;RPS27;ENPEP;TIMP2;SLC30A8
164	prerank	GO_Biological_Process_2023__Proteolysis (GO:0006508)	-0.164742	-0.707103	0.804089	0.841205	1	9/16	43.21%	PAPPA;ECE2;PCSK5;ADAMTS19;ENPEP;CPXM2;ADAM12;CPQ;SPCS1
165	prerank	KEGG_2021_Human__Pathways in cancer	-0.108273	-0.674046	0.883797	0.866532	1	18/40	39.00%	IL7;HES1;AR;FGF1;HHIP;COL4A2;FN1;CTNNA3;PTGER3;FGFR1;BID;ELOB;DAPK2;JUN;COL4A1;CYCS;LAMA4;RASGRP3
166	prerank	GO_Biological_Process_2023__Chemical Synaptic Transmission (GO:0007268)	0.117464	0.650174	0.880637	0.909301	1	4/25	8.65%	SYT10;NLGN4Y;SLC1A3;GRIN3A
167	prerank	GO_Biological_Process_2023__Supramolecular Fiber Organization (GO:0097435)	0.118531	0.628863	0.921615	0.917686	1	7/22	22.30%	GFAP;ADAMTS2;MYO1E;TLL1;COL27A1;COL5A2;B2M
168	prerank	GO_Biological_Process_2023__Negative Regulation Of Nucleic Acid-Templated Transcription (GO:1903507)	-0.120418	-0.593647	0.925373	0.929579	1	6/23	19.74%	HES1;TWIST1;TWIST2;CCDC85B;RORB;HSPA8

## Sheet: Astrocyte
	Name	Term	ES	NES	NOM p-val	FDR q-val	FWER p-val	Tag %	Gene %	Lead_genes
0	prerank	GO_Biological_Process_2023__Negative Regulation Of Growth (GO:0045926)	-0.457636	-2.23374	0	0.080885	0.08	12/19	23.34%	WFDC1;MT1H;HSPA1B;HSPA1A;MT1G;MT1X;MT1M;MT1F;MT2A;MT1E;MT3;SLIT2
1	prerank	GO_Biological_Process_2023__Chemical Synaptic Transmission (GO:0007268)	-0.396861	-2.22608	0	0.041668	0.083	18/26	30.11%	GRM3;NPTX2;GRIK3;HTR1E;APOE;NQO1;CBLN2;SHISA6;CHRM2;CDH8;KCNMB4;UNC13C;GABRG3;GRID2;KCND2;HTR2C;NLGN1;SYN3
2	prerank	GO_Biological_Process_2023__Response To Cytokine (GO:0034097)	0.479538	2.22389	0.00192308	0.132421	0.09	15/16	46.93%	SPHK1;CHI3L1;ANXA1;IL1R1;OSMR;SP100;IFITM3;IRAK3;PLSCR1;MX1;DPYSL3;IRAK2;ALDH1A2;RELB;TIMP2
3	prerank	GO_Biological_Process_2023__Inflammatory Response (GO:0006954)	0.465899	2.21596	0	0.0697263	0.096	10/18	16.06%	SERPINA3;CD44;ADM;CCL2;GGT5;CHI3L1;ANXA1;TLR2;CXCL2;CXCL3
4	prerank	GO_Biological_Process_2023__Neuron Differentiation (GO:0030182)	-0.48575	-2.16245	0.00206186	0.0403063	0.117	15/15	51.94%	DDIT4;TENM1;IL1RAPL1;ID2;EPHA5;VEGFA;SOX4;USH2A;RUNX1;TENM2;PBX3;SPOCK1;NR4A2;ALK;TENM3
5	prerank	GO_Cellular_Component_2023__Neuron Projection (GO:0043005)	-0.277315	-2.09901	0.00223714	0.0482042	0.178	26/48	30.05%	DSCAML1;GRM3;GRIK3;DSCAM;CCK;TENM1;HTR1E;APOE;KCNB2;CHRM2;CNTNAP2;IL1RAPL1;NELL1;GABRG3;KCNC2;PLPPR1;UBB;RPH3A;EPHA5;PTPRO;RGS6;SORBS2;HTR2C;ALDH1A1;NLGN1;STMN4
6	prerank	GO_Biological_Process_2023__Positive Regulation Of Cytokine Production (GO:0001819)	0.395277	2.09358	0	0.099609	0.191	12/23	17.94%	C3;HILPDA;SPHK1;CHI3L1;SULF1;ANXA1;IFI16;TLR2;PLCG2;IL1R1;CCBE1;HLA-E
7	prerank	KEGG_2021_Human__Epstein-Barr virus infection	0.427627	1.956	0.00967118	0.179882	0.385	10/16	24.72%	CD44;GADD45B;GADD45A;CDKN1A;TLR2;PLCG2;GADD45G;HLA-E;MAP3K14;BID
8	prerank	GO_Cellular_Component_2023__Postsynaptic Density (GO:0014069)	-0.411643	-1.94514	0.00829876	0.112585	0.411	15/17	47.37%	INSYN2B;GRIK3;RPS27;SHISA6;SYNDIG1;NETO1;GRID2;NETO2;KCND2;NLGN1;GRIA4;GRIK1;DISC1;GRM1;SPOCK1
9	prerank	GO_Biological_Process_2023__Negative Regulation Of Apoptotic Process (GO:0043066)	0.294275	1.93282	0.0116959	0.167812	0.425	12/40	8.28%	SOCS3;MTRNR2L1;CD44;AQP1;CCL2;HGF;MTRNR2L12;SPHK1;MTRNR2L8;ANXA1;HMGA2;ANGPTL4
10	prerank	GO_Molecular_Function_2023__Zinc Ion Binding (GO:0008270)	-0.367577	-1.9305	0.010661	0.101855	0.435	12/22	22.15%	MT1H;MT1G;MT1X;PAPPA;MT1M;MT1F;MT2A;MT1E;RPS27;MT3;HHIP;TRHDE
11	prerank	GO_Biological_Process_2023__Positive Regulation Of Protein Phosphorylation (GO:0001934)	0.307694	1.92748	0.00784314	0.143164	0.433	13/35	13.74%	APLNR;CD44;C3;HGF;SPHK1;CHI3L1;CDKN1A;MUSK;TGFBR2;ANGPT1;PLCG2;NIBAN1;GPNMB
12	prerank	GO_Biological_Process_2023__Cellular Response To Metal Ion (GO:0071248)	-0.400303	-1.90145	0.00422833	0.103295	0.489	10/18	19.07%	FOS;MT1H;MT1G;MT1X;MT1M;JUN;MT1F;MT2A;MT1E;MT3
13	prerank	GO_Biological_Process_2023__Regulation Of Transcription By RNA Polymerase II (GO:0006357)	0.206993	1.86691	0.0111111	0.181807	0.558	37/90	26.79%	HES5;ID3;HGF;ANXA2;DCN;LMO2;JUNB;GADD45A;S100A10;HMGA2;ZFP36;PRRX1;IFI16;ID1;CEBPD;KLF2;ZSCAN31;TLR2;DACH1;FOSL2;EBF1;HES6;ST18;ETV5;HJV;CREB5;SP100;HES4;TOX2;GREM1;NR4A1;NR4A3;TP63;MLIP;AEBP1;ESRRB;ZIC1
14	prerank	GO_Biological_Process_2023__Organic Substance Transport (GO:0071702)	0.395446	1.80411	0.0159681	0.233935	0.671	10/17	22.46%	AQP1;ARRDC4;SLC22A3;ABCA12;TXNIP;LRP2;SLC22A10;ABCA8;ARRDC3;SLCO2B1
15	prerank	KEGG_2021_Human__Transcriptional misregulation in cancer	0.397542	1.80188	0.0217822	0.210676	0.677	10/17	25.91%	GADD45B;LMO2;GADD45A;CDKN1A;HMGA2;TGFBR2;ETV5;GADD45G;NR4A3;PROM1
16	prerank	GO_Biological_Process_2023__Regulation Of Angiogenesis (GO:0045765)	0.330317	1.79014	0.0233918	0.202968	0.693	11/24	18.19%	APLNR;AQP1;SPHK1;CHI3L1;DCN;SULF1;HMGA2;ANGPTL4;GPNMB;THBS2;SP100
17	prerank	GO_Biological_Process_2023__Potassium Ion Transmembrane Transport (GO:0071805)	-0.401967	-1.77064	0.0168067	0.181889	0.697	10/15	29.49%	KCNE4;SLC24A2;KCNH7;KCNK2;KCNQ5;KCNB2;KCNH5;KCNC2;KCND2;KCNT2
18	prerank	GO_Biological_Process_2023__Cellular Response To Growth Factor Stimulus (GO:0071363)	0.344407	1.741	0.0391389	0.239168	0.777	11/21	23.40%	CD44;CCL2;HGF;SPHK1;ANXA1;ZFP36;ADAMTS12;TGFBR2;HJV;LRP2;NR4A1
19	prerank	KEGG_2021_Human__cAMP signaling pathway	-0.380141	-1.73588	0.0215686	0.192091	0.755	9/17	20.45%	FOS;TSHR;JUN;CNGB3;HTR1E;ABCC4;CHRM2;VAV3;HHIP
20	prerank	GO_Cellular_Component_2023__Bounding Membrane Of Organelle (GO:0098588)	0.228107	1.71032	0.0292969	0.254198	0.816	19/51	19.20%	CD44;HS3ST3B1;GBP2;HS3ST3A1;ST6GALNAC2;TLR2;FRMPD3;ST6GAL1;CD9;COLEC12;LDLR;ABCA12;RHOBTB1;FAM20C;MOXD1;HLA-E;F3;IQGAP2;MMD2
21	prerank	GO_Biological_Process_2023__Positive Regulation Of DNA-templated Transcription (GO:0045893)	0.207566	1.69651	0.0152381	0.249518	0.834	35/68	35.51%	HES5;HGF;ANXA2;DCN;LMO2;JUNB;S100A10;HMGA2;PRRX1;IFI16;KLF2;TLR2;FOSL2;ST18;ETV5;HJV;CREB5;SP100;TOX2;GREM1;NR4A1;NR4A3;TP63;MLIP;ASIC2;SPP1;ESRRB;ZIC1;ATOH8;POU2F2;PLSCR1;MAFF;BLM;NOS1;FGF1
22	prerank	GO_Cellular_Component_2023__Endosome Membrane (GO:0010008)	0.343125	1.69364	0.0220884	0.236216	0.84	14/20	39.27%	ANXA8;SPHK1;ANXA2;ANXA1;LDLR;RHOBTB1;HLA-E;F3;IFITM3;OCA2;TMEM163;ATP10B;IRAK2;NDRG1
23	prerank	GO_Molecular_Function_2023__Transition Metal Ion Binding (GO:0046914)	-0.278074	-1.68313	0.0173913	0.229174	0.836	14/31	22.15%	MT1H;MT1G;MT1X;PAPPA;MT1M;MT1F;MT2A;FTH1;FTL;MT1E;RPS27;MT3;HHIP;TRHDE
24	prerank	KEGG_2021_Human__Amyotrophic lateral sclerosis	0.36713	1.67866	0.0181452	0.237343	0.86	11/16	35.32%	TUBB2B;GPX3;TUBB2A;BID;DNAH7;TUBA1A;HSPA5;DNAH14;HAP1;TUBB3;NOS1
25	prerank	GO_Cellular_Component_2023__Cytoplasmic Vesicle Membrane (GO:0030659)	0.299041	1.65939	0.0255906	0.246093	0.887	13/24	28.98%	CD44;TLR2;FRMPD3;CD9;COLEC12;LDLR;RHOBTB1;MOXD1;F3;IQGAP2;OCA2;FABP5;MSR1
26	prerank	GO_Biological_Process_2023__Positive Regulation Of ERK1 And ERK2 Cascade (GO:0070374)	0.366946	1.64958	0.0380762	0.244094	0.896	7/16	13.74%	CD44;CCL2;CHI3L1;MUSK;NPNT;ANGPT1;GPNMB
27	prerank	GO_Molecular_Function_2023__RNA Polymerase II Cis-Regulatory Region Sequence-Specific DNA Binding (GO:0000978)	0.233944	1.64817	0.0415094	0.232486	0.898	23/49	28.29%	HES5;UTY;JUNB;HMGA2;PRRX1;CEBPD;KLF2;ZSCAN31;DACH1;FOSL2;EBF1;HES6;ST18;CREB5;ZNF676;HES4;NR4A1;NR4A3;TP63;ESRRB;ZNF208;ZIC1;ATOH8
28	prerank	GO_Molecular_Function_2023__RNA Polymerase II Transcription Regulatory Region Sequence-Specific DNA Binding (GO:0000977)	0.230114	1.64727	0.0390335	0.22099	0.898	22/49	26.79%	HES5;UTY;JUNB;PRRX1;CEBPD;KLF2;ZSCAN31;DACH1;FOSL2;EBF1;HES6;ST18;ETV5;ZNF676;HES4;NR4A1;NR4A3;TP63;AEBP1;ESRRB;ZNF208;ZIC1
29	prerank	KEGG_2021_Human__Phagosome	0.344989	1.63716	0.0372549	0.220722	0.909	12/18	36.01%	C3;TLR2;COLEC12;THBS2;TUBB2B;HLA-E;TUBB2A;TUBA1A;MSR1;TUBB3;NOS1;ITGA5
30	prerank	GO_Biological_Process_2023__Positive Regulation Of Protein Modification Process (GO:0031401)	0.365339	1.63695	0.046332	0.210379	0.909	7/16	13.74%	C3;HGF;CDKN1A;MUSK;ANGPT1;NIBAN1;GPNMB
31	prerank	KEGG_2021_Human__Proteoglycans in cancer	0.364148	1.62559	0.0374016	0.212268	0.921	7/16	12.74%	CD44;FLNC;HGF;DCN;CDKN1A;TLR2;PLCG2
32	prerank	GO_Biological_Process_2023__Positive Regulation Of Angiogenesis (GO:0045766)	0.356761	1.61912	0.0527307	0.209561	0.93	6/16	8.28%	APLNR;AQP1;SPHK1;CHI3L1;HMGA2;ANGPTL4
33	prerank	GO_Biological_Process_2023__Potassium Ion Transport (GO:0006813)	-0.357356	-1.61155	0.0511727	0.295539	0.912	10/16	27.98%	SLC24A2;KCNH7;KCNK2;KCNMB2;KCNQ5;KCNB2;KCNMB4;KCNH5;KCNC2;KCND2
34	prerank	GO_Biological_Process_2023__Positive Regulation Of Transcription By RNA Polymerase II (GO:0045944)	0.213288	1.60541	0.0417423	0.213232	0.937	28/54	35.51%	HGF;ANXA2;DCN;LMO2;JUNB;S100A10;HMGA2;PRRX1;IFI16;KLF2;TLR2;FOSL2;ST18;ETV5;HJV;TOX2;GREM1;NR4A1;NR4A3;TP63;MLIP;ESRRB;ATOH8;POU2F2;PLSCR1;MAFF;NOS1;FGF1
35	prerank	GO_Molecular_Function_2023__Purine Ribonucleoside Triphosphate Binding (GO:0035639)	0.275856	1.58805	0.0542169	0.222327	0.946	17/28	35.01%	RASL12;GBP2;SPHK1;GBP1;TUBB2B;ABCA12;RHOBTB1;TUBB2A;RERG;RANBP17;IRAK3;TUBA1A;ABCB1;ABCG1;HSPA5;TUBB3;BLM
36	prerank	GO_Cellular_Component_2023__Dendrite (GO:0030425)	-0.269647	-1.58384	0.0509165	0.309991	0.935	15/28	29.92%	GRIK3;DSCAM;HTR1E;APOE;KCNB2;CHRM2;CNTNAP2;IL1RAPL1;ZNF804A;GABRG3;KCNC2;EPHA5;SORBS2;HTR2C;NLGN1
37	prerank	GO_Biological_Process_2023__Modulation Of Chemical Synaptic Transmission (GO:0050804)	-0.337037	-1.58195	0.0446809	0.288031	0.936	14/17	45.04%	GRM3;NPTX2;GRIK3;KCNMB4;GRID2;DYSF;NLGN1;SYN3;CLSTN2;GRIA4;GRM8;GRIK1;LRRC4C;GRM1
38	prerank	GO_Molecular_Function_2023__GTPase Activator Activity (GO:0005096)	-0.349271	-1.56872	0.0539419	0.283798	0.942	9/15	29.36%	RGS16;RGS2;JUN;ARHGAP6;ARHGAP18;VAV3;NELL1;RGS6;ALDH1A1
39	prerank	GO_Cellular_Component_2023__Collagen-Containing Extracellular Matrix (GO:0062023)	0.194246	1.55243	0.0581818	0.25344	0.969	23/64	22.52%	TNC;SERPINA3;ANXA8;ANXA2;LAMA2;DCN;PXDN;SULF1;ANXA1;S100A10;ANGPTL4;NPNT;SMOC1;VCAN;ANGPT1;COL21A1;COL4A1;THBS2;THSD4;COL8A1;MATN2;GREM1;EDIL3
40	prerank	GO_Biological_Process_2023__Negative Regulation Of Programmed Cell Death (GO:0043069)	0.271759	1.52489	0.0736434	0.27539	0.977	9/28	11.10%	SOCS3;CD44;AQP1;HGF;SPHK1;ANXA1;HMGA2;ANGPTL4;ANGPT1
41	prerank	GO_Biological_Process_2023__Cellular Response To Cytokine Stimulus (GO:0071345)	0.280556	1.52074	0.0649606	0.2702	0.977	10/25	17.31%	CCL2;GBP2;CHI3L1;ZFP36;IFI16;ADAMTS12;NPNT;TLR2;GBP1;OSMR
42	prerank	GO_Biological_Process_2023__Nervous System Development (GO:0007399)	-0.22596	-1.51893	0.0506073	0.329967	0.972	21/40	32.43%	DSCAML1;DPYSL5;HES1;DSCAM;PROX1;TENM1;CHRM2;ROBO2;SEMA5A;NELL1;FN1;PLPPR1;SH3GL3;IL1RAPL2;ENC1;SNTG2;NRGN;NLGN1;VEGFA;RBFOX1;SOX4
43	prerank	GO_Biological_Process_2023__Axonogenesis (GO:0007409)	-0.24328	-1.49974	0.069869	0.338246	0.979	16/32	28.42%	LRTM1;DSCAML1;DPYSL5;S100A6;DSCAM;CCK;PRKCQ;HSP90AA1;SLIT2;ROBO2;SEMA5A;NELL1;DCC;NRXN3;EPHA5;PTPRO
44	prerank	GO_Molecular_Function_2023__Cis-Regulatory Region Sequence-Specific DNA Binding (GO:0000987)	0.216904	1.49907	0.0850662	0.287917	0.982	20/46	26.79%	HES5;UTY;JUNB;PRRX1;CEBPD;KLF2;ZSCAN31;DACH1;FOSL2;EBF1;HES6;ST18;ZNF676;HES4;NR4A1;NR4A3;TP63;ESRRB;ZNF208;ZIC1
45	prerank	GO_Biological_Process_2023__Cytokine-Mediated Signaling Pathway (GO:0019221)	0.332756	1.48216	0.0806142	0.299101	0.991	11/16	37.89%	CCL2;IL1R1;CXCL2;ST18;CXCL3;OSMR;IRAK3;GREM2;MX1;IRAK2;PRLR
46	prerank	KEGG_2021_Human__Salmonella infection	0.329735	1.47641	0.072381	0.297013	0.991	7/15	18.76%	FLNC;ANXA2;S100A10;TLR2;TUBB2B;TUBB2A;ELMO1
47	prerank	GO_Molecular_Function_2023__Guanyl Ribonucleotide Binding (GO:0032561)	0.313027	1.45002	0.0943775	0.322008	0.991	8/17	20.51%	RASL12;GBP2;GBP1;TUBB2B;RHOBTB1;TUBB2A;RERG;RANBP17
48	prerank	KEGG_2021_Human__MAPK signaling pathway	-0.25632	-1.44882	0.0870488	0.394669	0.988	10/27	15.75%	HSPA6;FOS;HSPB1;HSPA1B;HSPA1A;DUSP1;JUN;EGF;KIT;ANGPT2
49	prerank	GO_Biological_Process_2023__Positive Regulation Of MAPK Cascade (GO:0043410)	0.263345	1.44151	0.0901961	0.323791	0.994	9/25	15.12%	CD44;CCL2;CHI3L1;MUSK;NPNT;ANGPT1;PLCG2;GPNMB;LPAR1
50	prerank	GO_Molecular_Function_2023__Cadherin Binding (GO:0045296)	-0.251812	-1.43254	0.0940919	0.399932	0.989	17/26	41.47%	HSPA1A;DNAJB1;ARHGAP18;CDH6;PTPRB;BAG3;TRPC4;MYO1B;CDH22;CDH8;CDH9;PTPRO;PTPRT;CDH13;TJP2;SHTN1;MB21D2
51	prerank	GO_Cellular_Component_2023__Endoplasmic Reticulum Membrane (GO:0005789)	0.227387	1.41084	0.0981595	0.355835	0.997	17/33	32.94%	CYP4F3;RPE65;CYP4F12;INSIG1;MSMO1;MOXD1;VRK2;HLA-E;FA2H;OCA2;AGMO;LRAT;HPN;PROS1;ELOVL7;HSPA5;SCD
52	prerank	GO_Biological_Process_2023__Monoatomic Cation Transmembrane Transport (GO:0098655)	-0.271802	-1.40897	0.121399	0.41982	0.993	17/21	52.32%	SLC24A2;KCNH7;KCNK2;CNGB3;KCNQ5;TRPC4;KCNB2;KCNH5;KCNC2;KCND2;P2RX7;SLC39A11;TRPM3;KCNN3;ATP1B3;CLU;SLC4A4
53	prerank	KEGG_2021_Human__Human papillomavirus infection	0.255622	1.40265	0.114341	0.357755	0.998	10/25	20.14%	TNC;HES5;LAMA2;CDKN1A;HES6;COL4A1;THBS2;CREB5;HLA-E;HES4
54	prerank	GO_Biological_Process_2023__Apoptotic Process (GO:0006915)	0.283348	1.40109	0.113027	0.349771	0.998	12/20	33.00%	GADD45A;TLR2;TGFBR2;PAWR;ELMO1;EMP1;IFIT2;TP63;BID;SEMA6A;PLSCR1;MX1
55	prerank	GO_Molecular_Function_2023__Kinase Binding (GO:0019900)	0.274799	1.38467	0.130019	0.362837	0.998	10/21	25.66%	GADD45A;CDKN1A;ZFP36;TRIM22;PLCG2;VRK2;SP100;TRIM5;NR4A3;IRAK3
56	prerank	KEGG_2021_Human__PI3K-Akt signaling pathway	0.212276	1.38344	0.124283	0.355108	0.998	13/39	17.31%	TNC;HGF;LAMA2;LPAR3;CDKN1A;LPAR4;TLR2;ANGPT1;COL4A1;THBS2;LPAR1;CREB5;OSMR
57	prerank	GO_Biological_Process_2023__Positive Regulation Of Intracellular Signal Transduction (GO:1902533)	0.208968	1.37811	0.137787	0.354446	0.998	16/40	24.72%	ALPK1;HGF;SPHK1;CHI3L1;DCN;TRIM22;MUSK;TLR2;ANGPT1;PLCG2;LPAR1;LRP2;ARRDC3;TRIM5;MAP3K14;BID
58	prerank	GO_Cellular_Component_2023__Intracellular Organelle Lumen (GO:0070013)	-0.177541	-1.37336	0.104803	0.459615	0.996	21/54	26.29%	HSPA6;IGFBP5;CP;HSPA1B;HSPA1A;SPARC;VGF;GPC6;FTH1;SERPINH1;CST3;COL4A6;HSPH1;APOE;PTPN6;PRSS23;HSP90AA1;COL23A1;PCSK6;FN1;COL5A3
59	prerank	GO_Biological_Process_2023__Positive Regulation Of Peptidyl-Tyrosine Phosphorylation (GO:0050731)	0.316018	1.36417	0.138258	0.365975	1	7/15	21.77%	HES5;CD44;HGF;ANGPT1;PLCG2;ENPP2;GREM1
60	prerank	KEGG_2021_Human__Pathways in cancer	0.195928	1.36138	0.124764	0.360536	1	13/44	15.12%	HES5;GADD45B;HGF;LAMA2;LPAR3;GADD45A;CDKN1A;LPAR4;TGFBR2;AR;PLCG2;COL4A1;LPAR1
61	prerank	GO_Biological_Process_2023__Proteolysis (GO:0006508)	-0.264988	-1.35785	0.132924	0.467491	0.999	13/21	35.57%	ADAMTS18;PAPPA;ADAMTS9;CPXM2;ADAMTS19;PCSK2;TRHDE;ADAMTS6;PCSK6;ADAMTS2;CNDP1;BACE2;ADAMTS3
62	prerank	KEGG_2021_Human__Lipid and atherosclerosis	-0.269716	-1.35324	0.112705	0.454598	0.999	6/20	9.35%	HSPA6;FOS;HSPA1B;HSPA1A;PLCB4;JUN
63	prerank	GO_Biological_Process_2023__Regulation Of Apoptotic Process (GO:0042981)	0.189859	1.33466	0.139313	0.389619	1	10/46	8.28%	SOCS3;CD44;GADD45B;AQP1;HGF;SPHK1;GADD45A;ANXA1;HMGA2;ANGPTL4
64	prerank	GO_Molecular_Function_2023__RNA Binding (GO:0003723)	-0.209393	-1.3345	0.159184	0.468188	0.999	18/36	31.99%	HSPB1;HSPA1B;HSPA1A;JUN;SERPINH1;RPS27;NQO1;RPL19;FAU;RALYL;HSP90AA1;RPS23;TENT5A;KHDRBS2;SORBS2;RPS27A;RBFOX1;AFF2
65	prerank	GO_Biological_Process_2023__Anterograde Trans-Synaptic Signaling (GO:0098916)	-0.306309	-1.33274	0.155945	0.452221	0.999	10/15	35.45%	GRM3;NPTX2;HTR1E;CHRM2;KCNMB4;UNC13C;KCND2;HTR2C;NLGN1;GAD2
66	prerank	GO_Cellular_Component_2023__Secretory Granule Lumen (GO:0034774)	0.257319	1.31222	0.171598	0.415224	1	5/21	3.45%	SERPINA3;C3;HGF;ANXA2;CHI3L1
67	prerank	GO_Cellular_Component_2023__Actin-Based Cell Projection (GO:0098858)	0.29328	1.30726	0.160681	0.413564	1	10/15	42.79%	USH1C;CD44;ANGPT1;IQGAP2;PROM1;TUBB3;ACTA2;MYO1D;UNC5C;MYO1E
68	prerank	GO_Cellular_Component_2023__Secretory Granule Membrane (GO:0030667)	0.291602	1.30576	0.154717	0.406795	1	7/16	19.01%	CD44;TLR2;FRMPD3;CD9;MOXD1;IQGAP2;ATP8B4
69	prerank	GO_Biological_Process_2023__Regulation Of ERK1 And ERK2 Cascade (GO:0070372)	0.236876	1.30453	0.164773	0.399914	1	8/24	15.62%	CD44;CCL2;CHI3L1;MUSK;NPNT;ANGPT1;GPNMB;GBP1
70	prerank	GO_Biological_Process_2023__Positive Regulation Of Signal Transduction (GO:0009967)	0.253148	1.29886	0.178707	0.400157	1	6/21	9.41%	C3;LAMA2;SULF1;LGR6;KLF2;TLR2
71	prerank	GO_Biological_Process_2023__Negative Regulation Of Transcription By RNA Polymerase II (GO:0000122)	0.193279	1.28356	0.183365	0.415184	1	15/38	25.72%	HES5;ID3;GADD45A;HMGA2;ZFP36;IFI16;ID1;KLF2;DACH1;ETV5;HJV;SP100;NR4A3;MLIP;AEBP1
72	prerank	GO_Biological_Process_2023__Neuron Projection Guidance (GO:0097485)	-0.220668	-1.27528	0.178947	0.539724	0.999	13/27	28.42%	LRTM1;DSCAML1;DPYSL5;DSCAM;PRKCQ;SLIT2;ROBO2;SEMA5A;NELL1;DCC;NRXN3;EPHA5;PTPRO
73	prerank	KEGG_2021_Human__MicroRNAs in cancer	0.28434	1.27024	0.166016	0.427781	1	5/15	12.74%	TNC;CD44;CDKN1A;HMGA2;PLCG2
74	prerank	GO_Biological_Process_2023__Regulation Of Cell Growth (GO:0001558)	-0.239911	-1.26498	0.197125	0.537851	0.999	9/21	23.34%	WFDC1;HSPA1B;HSPA1A;ROS1;MFSD2A;PRKCQ;MT3;SGK1;SLIT2
75	prerank	GO_Cellular_Component_2023__Polymeric Cytoskeletal Fiber (GO:0099513)	0.278107	1.25859	0.200811	0.436944	1	10/16	39.27%	ANXA1;GFAP;TUBB2B;LMOD1;PAWR;TUBB2A;TUBA1A;MX1;TUBB3;NDRG1
76	prerank	GO_Biological_Process_2023__Cell-Cell Adhesion Via Plasma-Membrane Adhesion Molecules (GO:0098742)	-0.213678	-1.24697	0.189845	0.551549	0.999	14/28	32.37%	DSCAML1;CDH6;DSCAM;TENM1;CDH22;IGSF21;CDH8;IL1RAPL1;ROBO2;CDH9;GRID2;NLGN1;PTPRT;CDH13
77	prerank	GO_Biological_Process_2023__Intracellular Monoatomic Cation Homeostasis (GO:0030003)	-0.284872	-1.24469	0.203593	0.536082	0.999	10/15	40.15%	CP;MT2A;FTH1;FTL;SLC24A2;MT3;HTR2C;HMOX1;TRDN;CALCB
78	prerank	GO_Biological_Process_2023__Cellular Component Assembly (GO:0022607)	0.272831	1.23092	0.214145	0.472563	1	9/16	35.19%	HES5;USH1C;NLGN4Y;THSD4;PAWR;SPAG17;SLC2A1;ELN;DPYSL3
79	prerank	GO_Biological_Process_2023__Regulation Of MAPK Cascade (GO:0043408)	-0.278407	-1.21227	0.236626	0.580085	1	10/15	38.39%	DUSP1;CAV3;EGF;KIT;ROS1;PTPN6;FN1;DOK6;P2RX7;EPHA7
80	prerank	GO_Molecular_Function_2023__Double-Stranded DNA Binding (GO:0003690)	0.205909	1.20654	0.25046	0.504851	1	15/29	33.88%	HES5;JUNB;IFI16;CEBPD;KLF2;ZSCAN31;HES6;ETV5;CREB5;NR4A1;ESRRB;ZIC1;POU2F2;RBMS1;MAFF
81	prerank	GO_Cellular_Component_2023__Axon (GO:0030424)	-0.216882	-1.20467	0.23913	0.575319	1	11/23	29.36%	DSCAML1;GRM3;GRIK3;DSCAM;CCK;CNTNAP2;NELL1;KCNC2;EPHA5;PTPRO;ALDH1A1
82	prerank	GO_Biological_Process_2023__Negative Regulation Of Cell Population Proliferation (GO:0008285)	-0.204369	-1.20249	0.228992	0.560423	1	15/30	33.00%	IGFBP5;HSPA1B;HSPA1A;HES1;FTH1;PROX1;TENM1;APOE;PTPN6;NELL1;NUPR1;MTSS1;CDH13;SOX4;HMOX1
83	prerank	GO_Biological_Process_2023__Negative Regulation Of Cellular Process (GO:0048523)	-0.175833	-1.19128	0.231579	0.563642	1	18/40	32.43%	WFDC1;CRYAB;HSPA1B;HSPA1A;DUSP1;FTH1;DSCAM;PROX1;TENM1;MT3;PTPN6;SPOCK3;SLIT2;SEMA5A;NUPR1;GNG4;CDH13;SOX4
84	prerank	KEGG_2021_Human__Ras signaling pathway	-0.262604	-1.17379	0.270789	0.580258	1	11/15	44.10%	EGF;KIT;ANGPT2;RASAL1;GNG2;VEGFA;GNG4;PGF;PDGFD;PIK3R3;RASGRF2
85	prerank	GO_Biological_Process_2023__Axon Guidance (GO:0007411)	-0.19803	-1.16673	0.245798	0.577057	1	14/29	30.80%	LRTM1;DSCAML1;DPYSL5;DSCAM;PRKCQ;SLIT2;ROBO2;SEMA5A;NELL1;DCC;NRXN3;EPHA5;PTPRO;VEGFA
86	prerank	GO_Molecular_Function_2023__GTPase Regulator Activity (GO:0030695)	-0.208987	-1.16458	0.280242	0.564444	1	12/26	29.36%	RGS16;RGS2;JUN;ARHGAP6;EGF;ARHGAP18;VAV3;DOCK10;SLIT2;NELL1;RGS6;ALDH1A1
87	prerank	GO_Biological_Process_2023__Positive Regulation Of Apoptotic Process (GO:0043065)	0.268196	1.16035	0.262425	0.577003	1	7/15	24.72%	GADD45B;GADD45A;PAWR;GADD45G;IFIT2;TP63;BID
88	prerank	GO_Biological_Process_2023__Regulation Of DNA-templated Transcription (GO:0006355)	0.136385	1.15905	0.285164	0.56864	1	28/78	26.79%	HES5;ID3;JUNB;HMGA2;IFI16;ID1;CEBPD;KLF2;TRIM22;ZSCAN31;BNC2;DACH1;FOSL2;EBF1;HES6;ETV5;CREB5;SP100;ZNF676;HES4;TOX2;NR4A1;NR4A3;TP63;ASIC2;SPP1;ESRRB;ZIC1
89	prerank	GO_Biological_Process_2023__Positive Regulation Of Phosphorylation (GO:0042327)	0.219943	1.15583	0.266802	0.563926	1	7/23	13.74%	C3;HGF;CDKN1A;MUSK;ANGPT1;NIBAN1;GPNMB
90	prerank	GO_Biological_Process_2023__Positive Regulation Of Cell Differentiation (GO:0045597)	0.240608	1.15538	0.275335	0.554567	1	11/18	40.15%	HGF;LAMA2;ZFP36;NPNT;TGFBR2;MMD2;TP63;MSR1;GLIPR2;PRKCH;ADIRF
91	prerank	GO_Cellular_Component_2023__Vesicle (GO:0031982)	0.189424	1.15318	0.304609	0.5486	1	10/31	18.13%	ANXA2;ANXA1;ARRDC4;LGR6;SLC24A4;PLCG2;CD9;GBP1;TUBB2A;F3
92	prerank	GO_Biological_Process_2023__Cellular Response To Oxygen-Containing Compound (GO:1901701)	0.203626	1.14731	0.254403	0.549244	1	9/27	17.19%	AQP1;CCL2;GBP2;ZFP36;TLR2;PLCG2;CXCL2;CXCL3;INSIG1
93	prerank	GO_Biological_Process_2023__Regulation Of Signal Transduction (GO:0009966)	-0.209165	-1.14642	0.297917	0.58249	1	12/24	31.81%	IGFBP5;RGS16;RGS2;CAV3;GRK7;LURAP1L;HHIP;SEMA5A;NELL1;RGS6;GNG4;KCTD8
94	prerank	GO_Molecular_Function_2023__Sequence-Specific Double-Stranded DNA Binding (GO:1990837)	0.191287	1.1464	0.3138	0.54208	1	13/31	26.79%	HES5;JUNB;HMGA2;CEBPD;KLF2;ZSCAN31;HES6;ETV5;CREB5;NR4A1;ASIC2;ESRRB;ZIC1
95	prerank	KEGG_2021_Human__ECM-receptor interaction	0.230612	1.13185	0.292683	0.559236	1	6/19	14.99%	TNC;CD44;LAMA2;NPNT;COL4A1;THBS2
96	prerank	KEGG_2021_Human__Kaposi sarcoma-associated herpesvirus infection	0.244312	1.13013	0.303748	0.553738	1	7/18	17.94%	C3;CDKN1A;ZFP36;PLCG2;CXCL2;CXCL3;HLA-E
97	prerank	GO_Biological_Process_2023__Regulation Of Cellular Component Organization (GO:0051128)	-0.243365	-1.12357	0.329741	0.609806	1	7/16	22.08%	WFDC1;CD22;ROS1;PRKCQ;APOE;SGK1;HSP90AA1
98	prerank	GO_Biological_Process_2023__Regulation Of Protein Phosphorylation (GO:0001932)	0.207192	1.12161	0.288641	0.561156	1	7/24	13.74%	C3;HGF;CDKN1A;MUSK;ANGPT1;NIBAN1;GPNMB
99	prerank	GO_Cellular_Component_2023__Cell-Substrate Junction (GO:0030055)	0.210847	1.11353	0.314066	0.557719	1	5/23	5.96%	TNC;CD44;FLNC;ITGBL1;ANXA1
100	prerank	GO_Cellular_Component_2023__Focal Adhesion (GO:0005925)	0.210847	1.11353	0.314066	0.557719	1	5/23	5.96%	TNC;CD44;FLNC;ITGBL1;ANXA1
101	prerank	GO_Molecular_Function_2023__DNA Binding (GO:0003677)	0.174872	1.10788	0.294821	0.559163	1	19/36	39.71%	SERPINA3;SPHK1;UTY;JUNB;HMGA2;IFI16;KLF2;ETV5;TOX2;NR4A1;NR4A3;TP63;ESRRB;POU2F2;RBMS1;MAFF;BLM;PLAGL1;DDB2
102	prerank	GO_Biological_Process_2023__Positive Regulation Of Macromolecule Metabolic Process (GO:0010604)	0.183031	1.09916	0.328685	0.565641	1	8/31	12.74%	TNC;ANXA2;HMGA2;KLF2;MUSK;TLR2;ANGPT1;PLCG2
103	prerank	GO_Biological_Process_2023__Positive Regulation Of NF-kappaB Transcription Factor Activity (GO:0051092)	0.223254	1.09851	0.35225	0.558773	1	14/19	49.75%	SPHK1;TRIM22;TLR2;PLCG2;TRIM5;IRAK3;IRAK2;PRKCH;IL1RAP;CD36;CLU;TFRC;RIPK2;ALK
104	prerank	KEGG_2021_Human__Rap1 signaling pathway	0.22846	1.09593	0.342967	0.554502	1	6/18	15.12%	HGF;LPAR3;ID1;LPAR4;ANGPT1;LPAR1
105	prerank	GO_Biological_Process_2023__Negative Regulation Of DNA-templated Transcription (GO:0045892)	0.156493	1.09085	0.337121	0.55528	1	16/44	25.72%	HES5;ID3;GADD45A;HMGA2;ZFP36;IFI16;ID1;KLF2;DACH1;ETV5;HJV;SP100;NR4A3;TP63;MLIP;AEBP1
106	prerank	GO_Cellular_Component_2023__Basolateral Plasma Membrane (GO:0016323)	0.220985	1.08307	0.340344	0.560991	1	6/19	15.81%	CD44;AQP1;ANXA2;SLC22A3;ABCC3;LDLR
107	prerank	KEGG_2021_Human__Huntington disease	0.234557	1.07702	0.382591	0.563554	1	9/17	34.57%	TUBB2B;CREB5;GPX3;TUBB2A;DNAH7;TUBA1A;DNAH14;HAP1;TUBB3
108	prerank	GO_Biological_Process_2023__Inorganic Cation Transmembrane Transport (GO:0098662)	-0.207641	-1.07381	0.352342	0.690941	1	16/21	52.32%	SLC24A2;KCNH7;KCNK2;KCNQ5;TRPC4;KCNB2;KCNH5;KCNC2;KCND2;P2RX7;SLC39A11;TRPM3;KCNN3;ATP1B3;CLU;SLC4A4
109	prerank	GO_Cellular_Component_2023__Cytoskeleton (GO:0005856)	-0.152903	-1.07108	0.374486	0.679279	1	44/44	85.19%	HSPB1;ARHGAP6;KLHL4;TENM1;SNTG1;TRPC4;MYO1B;GABRG3;GAPDH;MTSS1;SORBS2;CLIC5;CNR1;NEB;SHTN1;DISC1;AFAP1;FRMD3;FRMD5;EDA;TUBA1C;PALLD;PPP1R42;SYNE2;RIPK2;CLU;MYLK;MYO1E;NTN1;MYO1D;NDRG1;NOS1;TUBB3;NAV1;IGF2BP2;RGS22;TUBA1A;SVIL;IQGAP2;TUBB2A;PAWR;TUBB2B;GBP1;GFAP
110	prerank	GO_Cellular_Component_2023__Endocytic Vesicle Membrane (GO:0030666)	0.236888	1.0662	0.338174	0.574005	1	8/16	28.98%	CD9;COLEC12;LDLR;HLA-E;F3;LRP2;ROR2;MSR1
111	prerank	KEGG_2021_Human__Relaxin signaling pathway	-0.239991	-1.06613	0.363445	0.671693	1	8/15	31.74%	FOS;PLCB4;JUN;COL4A6;RXFP1;GNG2;VEGFA;GNG4
112	prerank	GO_Molecular_Function_2023__Endopeptidase Activity (GO:0004175)	-0.233787	-1.06603	0.363273	0.65549	1	10/17	35.57%	ADAMTS18;PAPPA;ADAMTS9;ADAMTS19;PCSK2;ADAMTS6;PCSK6;ADAMTS2;BACE2;ADAMTS3
113	prerank	GO_Biological_Process_2023__Positive Regulation Of Cellular Process (GO:0048522)	0.172961	1.06416	0.353933	0.570268	1	7/31	10.66%	HES5;HILPDA;SPHK1;LAMA2;ZFP36;TLR2;TGFBR2
114	prerank	GO_Cellular_Component_2023__Lysosome (GO:0005764)	0.215869	1.06339	0.368217	0.563876	1	8/19	23.53%	ANXA2;DCN;VCAN;GFAP;LDLR;IFITM3;LRP2;OCA2
115	prerank	GO_Cellular_Component_2023__Golgi Membrane (GO:0000139)	0.186443	1.06314	0.377111	0.556826	1	9/27	19.20%	HS3ST3B1;GBP2;HS3ST3A1;ST6GALNAC2;ST6GAL1;ABCA12;FAM20C;HLA-E;MMD2
116	prerank	KEGG_2021_Human__Axon guidance	-0.198398	-1.04972	0.39596	0.671163	1	21/22	75.09%	DPYSL5;TRPC4;SLIT2;ROBO2;SEMA5A;DCC;SLIT3;EPHA5;UNC5D;EPHA7;NTN4;PIK3R3;LRRC4C;EPHA6;NTN1;UNC5C;SEMA3E;SEMA3C;SEMA6A;NTNG1;NRP1
117	prerank	GO_Biological_Process_2023__Positive Regulation Of Cell Population Proliferation (GO:0008284)	0.167736	1.04436	0.405109	0.580261	1	6/33	6.34%	HES5;AQP1;HILPDA;SPHK1;CDKN1A;HMGA2
118	prerank	GO_Molecular_Function_2023__Ubiquitin-Like Protein Ligase Binding (GO:0044389)	-0.23754	-1.03334	0.396728	0.672315	1	4/15	9.35%	HSPA6;HSPA1B;HSPA1A;JUN
119	prerank	GO_Molecular_Function_2023__Ubiquitin Protein Ligase Binding (GO:0031625)	-0.23754	-1.03334	0.396728	0.672315	1	4/15	9.35%	HSPA6;HSPA1B;HSPA1A;JUN
120	prerank	GO_Molecular_Function_2023__Protein Homodimerization Activity (GO:0042803)	-0.143835	-1.02591	0.4	0.670738	1	19/45	30.80%	HSPB1;CRYAB;ATF3;HSD11B1;DSCAML1;HES1;S100A6;KIT;TENM1;HSPB8;APOE;S100A1;HSP90AA1;SYNDIG1;SLIT2;FOXP2;PTPRO;PTPRT;VEGFA
121	prerank	GO_Biological_Process_2023__Negative Regulation Of Nucleic Acid-Templated Transcription (GO:1903507)	0.205929	1.02164	0.409434	0.612158	1	5/19	10.16%	ID3;HMGA2;IFI16;ID1;DACH1
122	prerank	GO_Biological_Process_2023__Positive Regulation Of Gene Expression (GO:0010628)	0.157565	1.01921	0.41517	0.608216	1	9/37	13.43%	TNC;HILPDA;HMGA2;IFI16;MUSK;TLR2;ANGPT1;PLCG2;NIBAN1
123	prerank	KEGG_2021_Human__Neuroactive ligand-receptor interaction	-0.164123	-1.01702	0.417308	0.672514	1	20/31	45.04%	P2RY14;TSHR;CALCRL;GRM3;GRIK3;CCK;HTR1E;CHRM2;RXFP1;GABRG3;GRID2;HTR2C;CNR1;P2RX7;GRIA4;GRM8;CALCB;GRIK1;GPR156;GRM1
124	prerank	GO_Biological_Process_2023__Regulation Of Gene Expression (GO:0010468)	0.130156	1.01403	0.422481	0.609269	1	13/57	14.68%	TNC;APLNR;UTY;HMGA2;IFI16;TRIM22;MUSK;TLR2;BNC2;ANGPT1;PLCG2;HES6;ST18
125	prerank	KEGG_2021_Human__Phospholipase D signaling pathway	0.225985	0.999054	0.443277	0.62635	1	6/15	21.52%	SPHK1;LPAR3;LPAR4;PLCG2;LPAR1;PIP5K1B
126	prerank	GO_Cellular_Component_2023__Adherens Junction (GO:0005912)	-0.22541	-0.986859	0.444219	0.718387	1	8/15	32.37%	CCDC85A;CDH6;CDH22;IGSF21;CDH8;CDH9;VEGFA;CDH13
127	prerank	GO_Biological_Process_2023__Brain Development (GO:0007420)	-0.204776	-0.964271	0.48932	0.747335	1	10/17	38.39%	DDIT4;DSCAML1;PROX1;MFSD2A;CA10;CNTNAP2;ROBO2;AFF2;SYNJ2;EPHA7
128	prerank	GO_Molecular_Function_2023__G Protein-Coupled Receptor Activity (GO:0004930)	0.200322	0.956584	0.493644	0.692735	1	6/18	17.75%	APLNR;LPAR3;LGR6;RGR;LPAR1;VIPR2
129	prerank	GO_Biological_Process_2023__Positive Regulation Of Cell Migration (GO:0030335)	0.166672	0.952457	0.497099	0.69139	1	26/28	75.47%	HGF;SPHK1;LGR6;PLCG2;GPNMB;ENPP2;ROR2;SEMA6A;SEMA3C;HSPA5;FGF1;SEMA3E;GLIPR2;MYLK;SYNE2;SOD2;PIK3R3;SHTN1;DAAM2;CEMIP;PDGFD;CDH13;VEGFA;FN1;NELL1;SEMA5A
130	prerank	GO_Cellular_Component_2023__Cell-Cell Junction (GO:0005911)	-0.184317	-0.939107	0.521739	0.781789	1	11/21	35.32%	CCDC85A;CDH6;TRPC4;KAZN;CDH22;IGSF21;CDH8;CDH9;VEGFA;CDH13;TJP2
131	prerank	GO_Biological_Process_2023__Negative Regulation Of Gene Expression (GO:0010629)	-0.198971	-0.938642	0.537832	0.767068	1	9/18	30.80%	IGFBP5;HSPA1B;HSPA1A;APOE;SLC7A5;ID2;ENC1;GAPDH;VEGFA
132	prerank	GO_Biological_Process_2023__Extracellular Matrix Organization (GO:0030198)	-0.16297	-0.928763	0.534021	0.770771	1	15/28	37.45%	HPSE2;ADAMTS18;CCDC80;ADAMTS9;SERPINH1;COL4A6;ADAMTS19;COL23A1;ADAMTS6;ADAMTS2;COL5A3;LOXL2;ADAMTS3;COL14A1;COL24A1
133	prerank	GO_Cellular_Component_2023__Early Endosome (GO:0005769)	-0.181123	-0.927883	0.528226	0.757849	1	9/20	28.48%	CD22;SNX31;APOE;MYO1B;CNTNAP2;SYNDIG1;NELL1;PARM1;DYSF
134	prerank	KEGG_2021_Human__Shigellosis	-0.208784	-0.926569	0.538614	0.746032	1	5/15	15.24%	HK2;PLCB4;JUN;UBC;PRKCQ
135	prerank	GO_Cellular_Component_2023__Actin Cytoskeleton (GO:0015629)	0.183295	0.921857	0.549515	0.738095	1	19/21	71.27%	ANXA1;GBP1;LMOD1;PAWR;IQGAP2;SVIL;RGS22;SLC2A1;MYO1D;NTN1;MYO1E;MYLK;PALLD;AFAP1;NEB;CNR1;CLIC5;SORBS2;MTSS1
136	prerank	KEGG_2021_Human__Focal adhesion	0.168378	0.915024	0.541833	0.741432	1	4/25	4.14%	TNC;FLNC;HGF;LAMA2
137	prerank	GO_Biological_Process_2023__Vesicle-Mediated Transport (GO:0016192)	0.190785	0.912637	0.532819	0.736859	1	6/18	19.64%	ANXA8;ANXA2;S100A10;LDLR;RHOBTB1;LRP2
138	prerank	GO_Biological_Process_2023__External Encapsulating Structure Organization (GO:0045229)	-0.171268	-0.905117	0.549683	0.771918	1	10/24	26.29%	HPSE2;ADAMTS18;CCDC80;ADAMTS9;COL4A6;ADAMTS19;COL23A1;ADAMTS6;ADAMTS2;COL5A3
139	prerank	KEGG_2021_Human__Pathogenic Escherichia coli infection	0.200456	0.903514	0.584314	0.744669	1	10/16	42.79%	LPAR4;IL1R1;LPAR1;TUBB2B;TUBB2A;CLDN11;TUBA1A;TUBB3;MYO1D;MYO1E
140	prerank	KEGG_2021_Human__Pathways of neurodegeneration	0.172819	0.892347	0.581532	0.755062	1	11/22	35.32%	TUBB2B;GPX3;TUBB2A;BID;DNAH7;TUBA1A;HSPA5;DNAH14;HAP1;TUBB3;NOS1
141	prerank	GO_Biological_Process_2023__Regulation Of Cell Migration (GO:0030334)	0.136006	0.886368	0.564797	0.757322	1	6/39	6.71%	TNC;HGF;SPHK1;SULF1;ANXA1;LGR6
142	prerank	GO_Cellular_Component_2023__Intracellular Membrane-Bounded Organelle (GO:0043231)	-0.0707791	-0.872007	0.657201	0.818818	1	56/220	22.27%	HSPA6;ADAMTSL3;FOS;HSPB1;HK2;MT1H;CRYAB;HSPA1B;HSPA1A;TSBP1;SPARC;SMAD9;ATF3;DUSP1;HSD11B1;DNAJB1;MT1G;RGS2;MT1X;VGF;GPC6;CAV3;ADAMTS9;MT1M;JUN;TSHZ2;HES1;MT1F;MT2A;FTH1;GINS3;S100A6;ONECUT1;MT1E;PROX1;TENM1;HSPB8;MKX;ZNF536;HSPH1;APOE;RPS27;ABCA6;BAG3;S100A1;BCL11B;SLC7A5;PCSK2;SGK1;MYRFL;RALYL;PTPN6;PRSS23;DOCK10;HSP90AA1;SYNDIG1
143	prerank	GO_Biological_Process_2023__Regulation Of Neuron Projection Development (GO:0010975)	-0.177482	-0.86888	0.603448	0.81028	1	8/18	29.92%	MFSD2A;APOE;MT3;IL1RAPL1;ZNF804A;DCC;PTPRO;NLGN1
144	prerank	GO_Biological_Process_2023__Extracellular Structure Organization (GO:0043062)	-0.159608	-0.856708	0.62851	0.817465	1	10/25	26.29%	HPSE2;ADAMTS18;CCDC80;ADAMTS9;COL4A6;ADAMTS19;COL23A1;ADAMTS6;ADAMTS2;COL5A3
145	prerank	GO_Molecular_Function_2023__DNA-binding Transcription Activator Activity, RNA Polymerase II-specific (GO:0001228)	0.172514	0.851619	0.629278	0.808183	1	11/20	39.52%	PRRX1;FOSL2;ETV5;NR4A1;NR4A3;ESRRB;ZNF208;PLSCR1;MAFF;TFCP2L1;PLAGL1
146	prerank	GO_Biological_Process_2023__Regulation Of Nucleic Acid-Templated Transcription (GO:1903506)	0.191686	0.837749	0.66474	0.823513	1	5/15	18.95%	HMGA2;TRIM22;BNC2;HES6;ZNF676
147	prerank	GO_Molecular_Function_2023__Protein Serine/Threonine Kinase Activity (GO:0004674)	0.184048	0.831765	0.670588	0.824855	1	11/16	48.62%	ALPK1;TGFBR2;FAM20C;VRK2;MAP3K14;IRAK3;IRAK2;PRKCH;STK32B;MYLK;RIPK2
148	prerank	GO_Biological_Process_2023__Plasma Membrane Bounded Cell Projection Assembly (GO:0120031)	-0.185025	-0.828618	0.65	0.85366	1	12/15	58.03%	KIT;CFAP161;NELL1;PTPRO;MTSS1;CDH13;P2RX7;SHTN1;DISC1;RILPL2;MYLK;NTN1
149	prerank	GO_Biological_Process_2023__Positive Regulation Of Cell Motility (GO:2000147)	0.157791	0.811642	0.678846	0.850167	1	19/22	69.32%	HGF;SPHK1;LGR6;GPNMB;ROR2;SEMA3C;HSPA5;FGF1;SEMA3E;NTN1;MYLK;SYNE2;SOD2;PIK3R3;DAAM2;CEMIP;PDGFD;CDH13;VEGFA
150	prerank	GO_Molecular_Function_2023__Sequence-Specific DNA Binding (GO:0043565)	0.131036	0.801795	0.688073	0.85694	1	8/31	16.56%	HES5;JUNB;CEBPD;KLF2;ZSCAN31;HES6;ETV5;CREB5
151	prerank	GO_Molecular_Function_2023__GTPase Activity (GO:0003924)	0.18568	0.791397	0.722555	0.856157	1	5/15	19.07%	RASL12;GBP2;GBP1;RHOBTB1;RERG
152	prerank	GO_Molecular_Function_2023__Ribonucleoside Triphosphate Phosphatase Activity (GO:0017111)	0.18568	0.791397	0.722555	0.856157	1	5/15	19.07%	RASL12;GBP2;GBP1;RHOBTB1;RERG
153	prerank	GO_Cellular_Component_2023__Microtubule Cytoskeleton (GO:0015630)	0.175106	0.786778	0.701887	0.854648	1	15/16	75.22%	TUBB2B;TUBB2A;TUBA1A;NAV1;MX1;TUBB3;NDRG1;PPP1R42;CLTCL1;TUBA1C;DISC1;SHTN1;FGF13;GAPDH;GABRG3
154	prerank	GO_Biological_Process_2023__Negative Regulation Of Signal Transduction (GO:0009968)	0.15265	0.763531	0.775828	0.881114	1	4/21	9.03%	WIF1;DCN;SULF1;ADAMTS12
155	prerank	GO_Cellular_Component_2023__Intracellular Non-Membrane-Bounded Organelle (GO:0043232)	-0.113611	-0.756198	0.766	0.962866	1	12/38	24.91%	HSPB1;G0S2;ATF3;TENM1;SNTG1;RPS27;NWD1;ABCC4;RPL19;PTPN6;RPS23;GABRG3
156	prerank	KEGG_2021_Human__Coronavirus disease	0.165617	0.751612	0.781676	0.889928	1	4/16	12.74%	C3;CCL2;TLR2;PLCG2
157	prerank	GO_Biological_Process_2023__Regulation Of Cell Population Proliferation (GO:0042127)	-0.0992937	-0.745764	0.79918	0.96358	1	27/53	42.10%	HSPA1B;HSPA1A;TSHR;JUN;HES1;FTH1;EGF;KIT;PROX1;TENM1;SGK1;BAMBI;PTPN6;ID2;FN1;NUPR1;VEGFA;PGF;CDH13;SOX4;ACER2;PDGFD;GRK5;P3H2;MYO16;RUNX1;IRS2
158	prerank	GO_Cellular_Component_2023__Nucleus (GO:0005634)	0.0629668	0.737204	0.822394	0.900991	1	20/183	8.03%	SERPINA3;HES5;GADD45B;AQP1;ID3;GBP2;SPHK1;ANXA2;LMO2;JUNB;GADD45A;SPOCD1;CDKN1A;ANXA1;HMGA2;ZFP36;IFI16;ID1;CEBPD;TRIM22
159	prerank	GO_Biological_Process_2023__Positive Regulation Of Nucleic Acid-Templated Transcription (GO:1903508)	0.130983	0.733181	0.779961	0.897407	1	10/26	28.29%	HES5;HMGA2;KLF2;CREB5;SP100;TP63;SPP1;ESRRB;ZIC1;ATOH8
160	prerank	KEGG_2021_Human__Protein digestion and absorption	0.167194	0.727055	0.818898	0.897085	1	15/15	83.44%	COL21A1;COL4A1;COL8A1;COL4A2;ELN;COL25A1;COL11A1;ATP1B3;COL5A2;COL24A1;COL14A1;SLC16A10;COL5A3;COL23A1;COL4A6
161	prerank	GO_Biological_Process_2023__Protein Modification Process (GO:0036211)	-0.121839	-0.722605	0.809322	0.983519	1	14/28	38.39%	GLRX;ROS1;PRKCQ;GRK7;PTPRB;SGK1;PTPN6;FN1;EPHA5;PTPRO;PTPRT;LOXL2;GRK5;EPHA7
162	prerank	GO_Biological_Process_2023__Protein-Containing Complex Assembly (GO:0065003)	0.144861	0.718641	0.810547	0.899675	1	2/19	0.63%	HES5;USH1C
163	prerank	GO_Cellular_Component_2023__Endocytic Vesicle (GO:0030139)	-0.137476	-0.717941	0.800412	0.974455	1	11/22	37.52%	SPARC;RAB39A;HSPH1;APOE;HSP90AA1;UBB;DYSF;MTSS1;RPS27A;GRIA4;CEMIP
164	prerank	GO_Biological_Process_2023__Regulation Of Intracellular Signal Transduction (GO:1902531)	-0.133033	-0.70542	0.839207	0.976469	1	7/23	20.77%	HSPB1;SEZ6L;ARHGAP6;ARHGAP18;ROS1;VAV3;SGK1
165	prerank	GO_Biological_Process_2023__Transmembrane Receptor Protein Tyrosine Kinase Signaling Pathway (GO:0007169)	-0.112352	-0.704901	0.842324	0.961888	1	18/33	42.85%	DDIT4;KIT;ROS1;ANGPT2;COL4A6;NELL1;EPHA5;MTSS1;PTPRT;VEGFA;PGF;SULF2;DOK6;PDGFD;EPHA7;PIK3R3;IRS2;ARHGEF28
166	prerank	KEGG_2021_Human__Calcium signaling pathway	-0.138345	-0.701567	0.849899	0.950974	1	10/20	37.14%	PLCB4;PDE1C;EGF;CHRM2;CD38;HTR2C;VEGFA;PDGFD;TRDN;P2RX7
167	prerank	GO_Molecular_Function_2023__Metal Ion Binding (GO:0046872)	0.107642	0.70021	0.832031	0.914628	1	5/38	5.96%	ANXA8;SPHK1;ANXA2;CABCOCO1;ANXA1
168	prerank	GO_Biological_Process_2023__Transport Across Blood-Brain Barrier (GO:0150104)	0.159064	0.694303	0.828063	0.913361	1	10/15	48.49%	SLC22A3;ABCC3;LRP2;SLCO2B1;FABP5;ABCB1;SLC2A1;CD36;SLC4A4;TFRC
169	prerank	KEGG_2021_Human__Alzheimer disease	-0.158328	-0.692805	0.851351	0.947719	1	15/15	84.38%	PLCB4;APOE;UQCR10;GAPDH;BACE2;PIK3R3;IRS2;DKK2;TUBA1C;NOS1;TUBB3;TUBA1A;BID;TUBB2A;TUBB2B
170	prerank	GO_Biological_Process_2023__Central Nervous System Development (GO:0007417)	-0.113167	-0.690601	0.843444	0.936196	1	13/30	33.81%	DDIT4;DSCAML1;PROX1;MFSD2A;CA10;CNTNAP2;ROBO2;SH3GL3;IL1RAPL2;SNTG2;AFF2;SOX4;SYNJ2
171	prerank	GO_Molecular_Function_2023__Receptor Ligand Activity (GO:0048018)	-0.135078	-0.674357	0.845652	0.941484	1	10/20	38.39%	HSPA1A;VGF;EGF;CCK;SEMA5A;VEGFA;PGF;TAFA4;TAFA1;EPHA7
172	prerank	GO_Biological_Process_2023__Positive Regulation Of DNA-binding Transcription Factor Activity (GO:0051091)	0.119424	0.644887	0.884615	0.961236	1	15/24	49.75%	SPHK1;TRIM22;TLR2;PLCG2;RNF220;TRIM5;IRAK3;IRAK2;PRKCH;IL1RAP;CD36;CLU;TFRC;RIPK2;ALK
173	prerank	GO_Molecular_Function_2023__Calcium Ion Binding (GO:0005509)	0.104009	0.635951	0.895146	0.960934	1	10/33	23.90%	ANXA8;ANXA2;CABCOCO1;ANXA1;MYOF;LRP2;PLSCR2;ENPP2;ALPL;KCNIP1
174	prerank	GO_Molecular_Function_2023__Transcription Cis-Regulatory Region Binding (GO:0000976)	0.13748	0.629807	0.881783	0.958021	1	10/17	44.17%	HMGA2;DACH1;FOSL2;ETV5;AEBP1;ESRRB;POU2F2;PLAGL1;ELL2;ARID5A
175	prerank	GO_Biological_Process_2023__Positive Regulation Of Multicellular Organismal Process (GO:0051240)	0.115957	0.627151	0.919626	0.951603	1	12/24	39.15%	HILPDA;IFI16;TGFBR2;GADD45G;ALPL;SPP1;FABP5;ESRRB;SCD;PRLR;GLIPR2;PRKCH
176	prerank	GO_Cellular_Component_2023__Nucleolus (GO:0005730)	-0.132536	-0.625512	0.898406	0.978151	1	6/17	24.91%	ATF3;NWD1;ABCC4;RPL19;PTPN6;GABRG3
177	prerank	GO_Molecular_Function_2023__Adenyl Ribonucleotide Binding (GO:0032559)	0.139276	0.619554	0.912525	0.949721	1	8/15	38.90%	SPHK1;ABCA12;IRAK3;ABCB1;ABCG1;HSPA5;BLM;PDK4
178	prerank	GO_Biological_Process_2023__Supramolecular Fiber Organization (GO:0097435)	0.11585	0.6129	0.931774	0.947053	1	23/23	88.58%	PXDN;GFAP;THSD4;LMOD1;ELMO1;GREM1;BID;MYO1D;MYO1E;CD36;COL11A1;COL5A2;TRDN;COL14A1;ADAMTS3;FGF13;LOXL2;STMN4;COL5A3;ADAMTS2;MYO1B;CST3;SERPINH1
179	prerank	GO_Biological_Process_2023__Protein Phosphorylation (GO:0006468)	0.112132	0.608035	0.932584	0.942881	1	6/24	17.88%	CCL2;MUSK;TLR2;TGFBR2;FAM20C;VRK2
180	prerank	GO_Biological_Process_2023__Positive Regulation Of Transferase Activity (GO:0051347)	-0.136872	-0.606898	0.926641	0.980728	1	6/15	28.29%	GINS3;ROS1;PRKCQ;APOE;HSP90AA1;PARM1
181	prerank	GO_Biological_Process_2023__Phosphorylation (GO:0016310)	-0.119407	-0.599368	0.938947	0.97306	1	6/20	20.77%	HK2;DGKB;ROS1;PRKCQ;GRK7;SGK1
182	prerank	GO_Molecular_Function_2023__Protein Kinase Binding (GO:0019901)	0.106115	0.595637	0.928144	0.943764	1	18/27	54.14%	CDKN1A;ZFP36;TRIM22;PLCG2;VRK2;TRIM5;NR4A3;IRAK3;ROR2;PDE3B;ACTA2;UNC5C;BANK1;RELB;TFRC;GHR;TEX14;FRMD5
183	prerank	GO_Biological_Process_2023__Protein Transport (GO:0015031)	0.127302	0.585542	0.943249	0.942993	1	5/16	21.39%	ARRDC4;ABCA12;TXNIP;LRP2;ARRDC3
184	prerank	GO_Cellular_Component_2023__Nuclear Lumen (GO:0031981)	-0.11201	-0.582926	0.961464	0.972027	1	7/21	24.91%	ATF3;JUN;NWD1;ABCC4;RPL19;PTPN6;GABRG3
185	prerank	KEGG_2021_Human__HIF-1 signaling pathway	-0.126547	-0.546249	0.969512	0.980122	1	11/15	57.53%	HK2;EGF;ANGPT2;GAPDH;VEGFA;HMOX1;PIK3R3;LTBR;TFRC;PFKFB3;EGLN3
186	prerank	GO_Cellular_Component_2023__Endoplasmic Reticulum Lumen (GO:0005788)	-0.0826173	-0.538414	0.967213	0.970455	1	11/35	26.29%	IGFBP5;CP;VGF;SERPINH1;CST3;COL4A6;APOE;PRSS23;COL23A1;FN1;COL5A3

## Sheet: Sst
	Name	Term	ES	NES	NOM p-val	FDR q-val	FWER p-val	Tag %	Gene %	Lead_genes
0	prerank	KEGG_2021_Human__Ribosome	-0.757465	-4.14363	0	0	0	24/24	25.63%	RPL26;FAU;RPS27A;RPL12;RPL32;RPL10A;RPL39;RPL36A;RPS13;RPL18A;RPS21;RPS12;RPS16;RPL23A;RPL7;RPS5;RPL10;RPL29;RPL6;RPL36;RPL38;RPL35;RPS6;RPS26
1	prerank	GO_Biological_Process_2023__Cytoplasmic Translation (GO:0002181)	-0.756364	-3.96949	0	0	0	22/22	25.63%	RPL26;FAU;RPS27A;RPL12;RPL32;RPL10A;RPL39;RPS13;RPL18A;RPS21;RPS16;RPL23A;RPL7;RPS5;RPL10;RPL29;RPL6;RPL36;RPL38;RPL35;RPS6;RPS26
2	prerank	KEGG_2021_Human__Coronavirus disease	-0.628385	-3.75877	0	0	0	26/30	25.63%	RPL26;FAU;RPS27A;NRP1;RPL12;RPL32;RPL10A;RPL39;RPL36A;RPS13;FOS;RPL18A;RPS21;RPS12;RPS16;RPL23A;RPL7;RPS5;RPL10;RPL29;RPL6;RPL36;RPL38;RPL35;RPS6;RPS26
3	prerank	GO_Biological_Process_2023__Translation (GO:0006412)	-0.684463	-3.7359	0	0	0	22/24	25.63%	RPL26;FAU;RPS27A;RPL12;RPL32;RPL10A;RPL39;RPS13;RPL18A;RPS21;RPS16;RPL23A;RPL7;RPS5;RPL10;RPL29;RPL6;RPL36;RPL38;RPL35;RPS6;RPS26
4	prerank	GO_Biological_Process_2023__Gene Expression (GO:0010467)	-0.652438	-3.71947	0	0	0	23/26	25.63%	RPL26;FAU;RPS27A;ENPP1;RPL12;RPL32;RPL10A;RPL39;RPS13;RPL18A;RPS21;RPS16;RPL23A;RPL7;RPS5;RPL10;RPL29;RPL6;RPL36;RPL38;RPL35;RPS6;RPS26
5	prerank	GO_Biological_Process_2023__Macromolecule Biosynthetic Process (GO:0009059)	-0.653992	-3.66819	0	0	0	22/25	25.63%	RPL26;FAU;RPS27A;RPL12;RPL32;RPL10A;RPL39;RPS13;RPL18A;RPS21;RPS16;RPL23A;RPL7;RPS5;RPL10;RPL29;RPL6;RPL36;RPL38;RPL35;RPS6;RPS26
6	prerank	GO_Biological_Process_2023__Peptide Biosynthetic Process (GO:0043043)	-0.641724	-3.58509	0	0	0	22/25	25.63%	RPL26;FAU;RPS27A;RPL12;RPL32;RPL10A;RPL39;RPS13;RPL18A;RPS21;RPS16;RPL23A;RPL7;RPS5;RPL10;RPL29;RPL6;RPL36;RPL38;RPL35;RPS6;RPS26
7	prerank	GO_Molecular_Function_2023__RNA Binding (GO:0003723)	-0.435218	-3.03785	0	0	0	31/43	30.28%	ANXA2;TENT5A;RPL26;FAU;RPS27A;RPL12;RPL32;RPL10A;RPL39;RPS13;RPL18A;RPS21;RPS16;RPL23A;RPL7;RPS5;RPL10;RPL29;RPL6;RPL36;RPL38;RPL35;HSPA1A;HSPA8;RPS6;RPS26;RBM20;KHDRBS2;NEDD4;MKRN3;RRBP1
8	prerank	KEGG_2021_Human__Neuroactive ligand-receptor interaction	-0.340146	-2.33716	0	0.00538772	0.032	17/38	15.46%	PRLR;TAC1;EDNRA;TAC3;SST;DRD3;OPRM1;HTR2C;NPY;PTGER3;LPAR1;CHRM5;CORT;HCRTR2;ADRA1B;HTR1E;GABRG3
9	prerank	GO_Cellular_Component_2023__Collagen-Containing Extracellular Matrix (GO:0062023)	-0.324476	-2.28426	0	0.00799422	0.052	23/41	26.06%	ANXA2;SPON1;ANGPT1;FRAS1;COL9A1;FREM2;THSD4;VCAN;LAMA4;ADAMTS9;FREM1;COL23A1;ABI3BP;POSTN;COL11A1;COL19A1;COL24A1;EDIL3;COL12A1;TGFB2;SDC2;SRPX;MATN2
10	prerank	GO_Molecular_Function_2023__Transmembrane Receptor Protein Tyrosine Kinase Activity (GO:0004714)	0.5246	2.25472	0	0.0541446	0.055	12/15	29.78%	ROR1;EGFR;ERBB4;ROS1;FGFR2;MERTK;EFEMP1;PDGFRA;ROR2;EPHA5;PDGFRB;EPHA3
11	prerank	GO_Cellular_Component_2023__Intracellular Non-Membrane-Bounded Organelle (GO:0043232)	-0.352381	-2.20909	0	0.0104842	0.073	20/32	31.07%	ANXA2;EPB41L4A;RPL26;RPS27A;MYO10;GABRG3;RPS13;RPL23A;RPL7;RPS5;TUBB2A;RPL36;RPL35;ANKFN1;RPS6;PTPN6;GAPDH;NEDD4;RRBP1;HIP1
12	prerank	GO_Cellular_Component_2023__Nucleolus (GO:0005730)	-0.477247	-2.18594	0	0.0109211	0.081	12/16	29.06%	RPL26;RPS27A;MYO10;GABRG3;RPS13;RPL23A;RPL7;RPL36;RPL35;RPS6;PTPN6;NEDD4
13	prerank	KEGG_2021_Human__Rap1 signaling pathway	-0.428832	-2.12131	0.00205339	0.0170369	0.13	12/18	25.77%	HGF;VEGFC;FGF1;ANGPT1;LPAR1;PRKD1;FLT1;PDGFC;NGF;VAV3;PLCE1;EGF
14	prerank	GO_Cellular_Component_2023__Cell-Substrate Junction (GO:0030055)	-0.310059	-2.10839	0.00442478	0.0163379	0.143	21/40	23.91%	MME;ITGA8;NELL1;PGM5;RPL12;FLT1;ALCAM;FAT1;RPL10A;RPS13;SNTB1;RPS16;SVIL;RPL7;RPS5;RPL6;RPL38;CD81;HSPA1A;HSPA8;ARHGAP22
15	prerank	GO_Cellular_Component_2023__Focal Adhesion (GO:0005925)	-0.310059	-2.10839	0.00442478	0.0163379	0.143	21/40	23.91%	MME;ITGA8;NELL1;PGM5;RPL12;FLT1;ALCAM;FAT1;RPL10A;RPS13;SNTB1;RPS16;SVIL;RPL7;RPS5;RPL6;RPL38;CD81;HSPA1A;HSPA8;ARHGAP22
16	prerank	GO_Cellular_Component_2023__Nuclear Lumen (GO:0031981)	-0.40698	-1.99214	0.00209644	0.0321079	0.263	12/18	29.06%	RPL26;RPS27A;MYO10;GABRG3;RPS13;RPL23A;RPL7;RPL36;RPL35;RPS6;PTPN6;NEDD4
17	prerank	GO_Biological_Process_2023__Positive Regulation Of Transcription By RNA Polymerase II (GO:0045944)	-0.271121	-1.93566	0.0111607	0.0424765	0.34	22/44	27.27%	HGF;BMP6;ANXA2;NR2F2;FGF1;SOX1;ETV1;PRRX1;PRKD1;ETV5;MAML3;SOX4;NR4A3;FOS;EGR1;CD81;NR4A1;TBL1X;BEX1;FOSL2;RARB;JUNB
18	prerank	GO_Biological_Process_2023__Positive Regulation Of Phosphorylation (GO:0042327)	0.336577	1.8849	0.0148148	0.314484	0.45	16/27	28.06%	ROR1;RELN;PECAM1;FAM20A;EGFR;ERBB4;ROS1;NIBAN1;FGFR2;MERTK;PDGFRA;ROR2;PDGFRB;PELI2;DSCAM;C3
19	prerank	GO_Biological_Process_2023__Positive Regulation Of DNA-templated Transcription (GO:0045893)	-0.236367	-1.87126	0.0142857	0.0586097	0.437	28/60	27.27%	HGF;BMP6;ANXA2;NR2F2;FGF1;SOX1;ETV1;PRRX1;PRKD1;ETV5;MAML3;SOX4;NR4A3;FOS;CREB5;MDFIC;EGR1;LBH;CD81;NR4A1;TGFB2;TBL1X;BEX1;FOSL2;MYRFL;EGF;RARB;JUNB
20	prerank	KEGG_2021_Human__PI3K-Akt signaling pathway	-0.311628	-1.87112	0.00431965	0.055525	0.437	16/29	25.77%	PRLR;HGF;VEGFC;FGF1;ANGPT1;ITGA8;COL9A1;LAMA4;LPAR1;FLT1;PDGFC;NGF;CREB5;NR4A1;RPS6;EGF
21	prerank	KEGG_2021_Human__MAPK signaling pathway	-0.321434	-1.85071	0.00824742	0.0596945	0.469	15/27	25.77%	HGF;VEGFC;FGF1;CACNG5;ANGPT1;FLT1;PDGFC;NGF;FOS;DUSP1;NR4A1;TGFB2;HSPA1A;HSPA8;EGF
22	prerank	GO_Biological_Process_2023__Positive Regulation Of Cell Projection Organization (GO:0031346)	0.418578	1.7971	0.0217822	0.355772	0.609	14/15	51.75%	ROR1;RELN;TOX;SLIT2;CUX2;ZNF804A;ROR2;PTN;RIT2;EPHA3;CHODL;LYN;PTK7;APOE
23	prerank	KEGG_2021_Human__cAMP signaling pathway	-0.367627	-1.77997	0.0172786	0.0841234	0.579	11/17	28.92%	EDNRA;SST;NPY;PTGER3;HTR1E;FOS;CREB5;PDE4B;VAV3;PLCE1;FXYD1
24	prerank	KEGG_2021_Human__Human papillomavirus infection	0.371097	1.77781	0.0238095	0.299279	0.643	11/18	26.63%	WNT16;RELN;TCF7L1;EGFR;ITGAV;FOXO1;COL4A1;SPP1;ITGB8;PDGFRB;MAML2
25	prerank	GO_Biological_Process_2023__Positive Regulation Of Transferase Activity (GO:0051347)	0.409368	1.74209	0.0278884	0.293271	0.722	9/15	24.41%	ROR1;EGFR;ERBB4;ROS1;FGFR2;MERTK;PDGFRA;ROR2;PDGFRB
26	prerank	GO_Molecular_Function_2023__Receptor Ligand Activity (GO:0048018)	-0.298652	-1.69481	0.0376569	0.124321	0.728	7/26	3.29%	HGF;TAFA4;VEGFC;BMP6;VGF;FGF1;SST
27	prerank	GO_Biological_Process_2023__Enzyme-Linked Receptor Protein Signaling Pathway (GO:0007167)	0.353513	1.64756	0.0398482	0.395824	0.862	9/18	18.47%	ROR1;EGFR;ERBB4;ROS1;FGFR2;MERTK;PDGFRA;ROR2;PTN
28	prerank	GO_Biological_Process_2023__Transmembrane Receptor Protein Tyrosine Kinase Signaling Pathway (GO:0007169)	-0.243461	-1.63575	0.0357895	0.160226	0.812	14/36	17.75%	PRLR;HGF;VEGFC;FGF1;ANGPT1;NELL1;PRKD1;FLT1;SHC4;PDGFC;PTPRT;NGF;NR4A3;SULF2
29	prerank	KEGG_2021_Human__Ras signaling pathway	-0.336574	-1.61934	0.0504202	0.166492	0.831	8/18	14.53%	HGF;VEGFC;FGF1;ANGPT1;FLT1;SHC4;PDGFC;NGF
30	prerank	GO_Cellular_Component_2023__Secretory Granule Lumen (GO:0034774)	-0.36164	-1.61918	0.039501	0.159884	0.831	9/15	25.77%	HGF;VEGFC;ANXA2;TUBB2A;FTL;TGFB2;HSPA8;PTPN6;EGF
31	prerank	GO_Biological_Process_2023__Central Nervous System Development (GO:0007417)	0.346857	1.6129	0.0416667	0.404972	0.898	13/18	36.36%	RELN;MEIS2;COL4A1;MAL;UGT8;SNTG2;PBX3;C3;POU6F2;CA10;APOD;NFIB;IL1RAPL2
32	prerank	GO_Cellular_Component_2023__Dendrite (GO:0030425)	0.275332	1.60174	0.0425926	0.374376	0.912	11/29	14.10%	PENK;RELN;PRSS12;HTR7;CALB1;KIRREL3;HTR4;CHRM2;GABRG1;ZNF804A;RIN3
33	prerank	KEGG_2021_Human__Calcium signaling pathway	-0.244229	-1.57774	0.0619658	0.188565	0.894	12/34	14.53%	HGF;EDNRA;VEGFC;FGF1;HTR2C;PTGER3;CHRM5;RYR3;ADRA1B;FLT1;PDGFC;NGF
34	prerank	KEGG_2021_Human__Focal adhesion	-0.307599	-1.57466	0.0589569	0.184348	0.898	8/20	12.53%	HGF;VEGFC;ITGA8;COL9A1;LAMA4;FLT1;SHC4;PDGFC
35	prerank	GO_Cellular_Component_2023__Intracellular Organelle Lumen (GO:0070013)	-0.211671	-1.56233	0.0462555	0.18778	0.904	24/47	30.99%	PRLR;VGF;SPON1;COL9A1;ADAMTS5;ADAMTSL1;VCAN;COL23A1;PDGFC;GLDC;NGF;COL11A1;COL19A1;COL24A1;ARSJ;COL12A1;SDC2;HSPA1A;HSPA8;PTPN6;FTH1;PRSS23;PLAUR;HSPH1
36	prerank	GO_Biological_Process_2023__Chemical Synaptic Transmission (GO:0007268)	-0.255626	-1.5536	0.0419426	0.188445	0.909	11/28	16.82%	SLC17A8;SST;PDE7B;HTR2C;PNOC;CHRM5;CORT;HCRTR2;HTR1E;GABRG3;CRHBP
37	prerank	GO_Biological_Process_2023__External Encapsulating Structure Organization (GO:0045229)	-0.277631	-1.55017	0.0487805	0.178993	0.91	11/24	19.61%	COL9A1;ADAMTS5;ADAMTS6;THSD4;ADAMTS17;ADAMTS9;COL23A1;POSTN;COL11A1;COL19A1;COL24A1
38	prerank	GO_Biological_Process_2023__Extracellular Structure Organization (GO:0043062)	-0.277631	-1.55017	0.0487805	0.178993	0.91	11/24	19.61%	COL9A1;ADAMTS5;ADAMTS6;THSD4;ADAMTS17;ADAMTS9;COL23A1;POSTN;COL11A1;COL19A1;COL24A1
39	prerank	GO_Biological_Process_2023__Regulation Of Apoptotic Process (GO:0042981)	-0.23581	-1.54495	0.0672451	0.178437	0.915	21/36	35.36%	PRLR;HGF;NUGGC;ANGPT1;SOX4;ACVR1C;SH3RF2;RPL10;EGR1;GRM4;BEX1;HSPA1A;RPS6;PTPN6;PLAUR;EGLN3;MT3;HIP1;BID;MGMT;ANO6
40	prerank	GO_Biological_Process_2023__Extracellular Matrix Organization (GO:0030198)	-0.25257	-1.5401	0.0745614	0.177159	0.922	13/28	22.55%	COL9A1;ADAMTS5;ADAMTS6;THSD4;ADAMTS17;ADAMTS9;COL23A1;POSTN;COL11A1;COL19A1;COL24A1;COL12A1;TGFB2
41	prerank	KEGG_2021_Human__Pathways of neurodegeneration	-0.327298	-1.53201	0.0721868	0.178386	0.924	11/16	35.22%	CHRM5;RYR3;RPS27A;SNCAIP;TUBA1A;DNAH11;TUBB2A;DKK2;HIP1;BID;CHRNA7
42	prerank	GO_Biological_Process_2023__Anterograde Trans-Synaptic Signaling (GO:0098916)	-0.303126	-1.52863	0.0723982	0.175686	0.93	8/19	13.67%	SST;PDE7B;HTR2C;PNOC;CHRM5;CORT;HCRTR2;HTR1E
43	prerank	GO_Biological_Process_2023__Nervous System Development (GO:0007399)	0.252384	1.51016	0.0605505	0.514332	0.97	17/33	29.21%	ADGRG6;FAT4;RELN;KIRREL3;EGFR;ERBB4;CHRM2;MERTK;MAL;PTN;UGT8;SEMA5A;SNTG2;BOC;DSCAM;SDK2;POU6F2
44	prerank	GO_Cellular_Component_2023__Endoplasmic Reticulum Lumen (GO:0005788)	-0.238578	-1.50774	0.0551724	0.18584	0.943	14/32	23.26%	VGF;SPON1;COL9A1;ADAMTS5;ADAMTSL1;VCAN;COL23A1;PDGFC;COL11A1;COL19A1;COL24A1;ARSJ;COL12A1;SDC2
45	prerank	GO_Biological_Process_2023__Regulation Of Endothelial Cell Migration (GO:0010594)	-0.318391	-1.49841	0.0720339	0.188503	0.947	6/16	12.10%	NR2F2;FGF1;ANGPT1;NELL1;ADAMTS9;PRKD1
46	prerank	GO_Molecular_Function_2023__DNA-binding Transcription Activator Activity, RNA Polymerase II-specific (GO:0001228)	-0.29363	-1.49009	0.0732265	0.190337	0.951	10/20	24.84%	ETV1;PRRX1;ETV5;SOX4;NR4A3;FOS;ZNF521;EGR1;NR4A1;FOSL2
47	prerank	GO_Biological_Process_2023__Intracellular Monoatomic Cation Homeostasis (GO:0030003)	-0.317098	-1.4845	0.0694444	0.189388	0.955	5/16	7.02%	EDNRA;SCARA5;BMP6;DRD3;HTR2C
48	prerank	GO_Molecular_Function_2023__Calcium Ion Binding (GO:0005509)	0.296677	1.4672	0.0830325	0.556947	0.982	8/21	14.32%	SYT9;CALB1;SLIT2;CDH12;SMOC2;CDH6;CRACR2A;PLSCR2
49	prerank	GO_Cellular_Component_2023__Neuron Projection (GO:0043005)	-0.200731	-1.46397	0.0943396	0.201952	0.96	16/48	16.82%	KLHL14;MME;BRINP3;NELL1;OPRM1;HTR2C;GPR149;PNOC;CHRM5;CNTN5;CNTN6;ALCAM;KLHL1;HTR1E;GABRG3;CRHBP
50	prerank	KEGG_2021_Human__ECM-receptor interaction	-0.324439	-1.45575	0.0915179	0.203611	0.965	6/15	11.02%	FRAS1;ITGA8;COL9A1;FREM2;LAMA4;FREM1
51	prerank	GO_Biological_Process_2023__Positive Regulation Of Cell Differentiation (GO:0045597)	-0.243151	-1.43192	0.0837004	0.220356	0.979	10/29	14.89%	HGF;BMP6;MSR1;BRINP3;VWC2;NELL1;TENT5A;PRKD1;NGF;SOX4
52	prerank	GO_Molecular_Function_2023__Endopeptidase Activity (GO:0004175)	0.294364	1.42423	0.104505	0.610492	0.992	8/20	13.89%	ADGRG6;PRSS12;ADAMTS19;ADAMTS12;PCSK5;ADAMTS2;ADAMTS20;ADAM12
53	prerank	GO_Biological_Process_2023__Proteolysis (GO:0006508)	-0.263847	-1.38745	0.120455	0.255736	0.987	7/22	10.09%	HGF;MME;ADAMTS5;PAPPA;ADAMTS6;ADAMTS17;ADAMTS9
54	prerank	GO_Biological_Process_2023__Regulation Of Phosphatidylinositol 3-Kinase Signaling (GO:0014066)	0.304944	1.38086	0.12594	0.667968	0.999	9/16	27.99%	WNT16;ROR1;EGFR;PDGFRA;ROR2;PTPN13;SEMA3E;PDGFRB;PDGFD
55	prerank	KEGG_2021_Human__Proteoglycans in cancer	0.296955	1.36864	0.121043	0.648251	0.999	6/17	10.88%	WNT16;EGFR;ERBB4;ITGAV;HPSE2;ITPR2
56	prerank	GO_Biological_Process_2023__Regulation Of Cell Migration (GO:0030334)	0.215978	1.34157	0.146168	0.670926	0.999	20/35	35.93%	RELN;PECAM1;SLIT2;EGFR;ERBB4;PTPRK;DOCK10;PDGFRA;SEMA3D;ROR2;SEMA6D;SULF1;SEMA3E;SEMA5A;PDGFRB;PDGFD;ENPP2;DACH1;KIF14;SEMA3C
57	prerank	GO_Biological_Process_2023__Positive Regulation Of Protein Modification Process (GO:0031401)	0.295201	1.33176	0.137405	0.651169	0.999	6/17	9.74%	RELN;PECAM1;FAM20A;EGFR;ERBB4;NIBAN1
58	prerank	GO_Biological_Process_2023__Neuron Projection Guidance (GO:0097485)	0.279275	1.32383	0.138577	0.629755	1	11/19	29.78%	RELN;SLIT2;SEMA3A;SEMA3D;SEMA6D;EPHA5;SEMA3E;SEMA5A;BOC;DSCAM;EPHA3
59	prerank	GO_Biological_Process_2023__Inorganic Cation Transmembrane Transport (GO:0098662)	0.253745	1.2864	0.16844	0.64615	1	9/22	19.97%	KCNS3;SLC24A4;TRPM3;MCOLN3;ITGAV;SLC1A3;KCNH8;MCOLN2;ATP1A2
60	prerank	GO_Biological_Process_2023__Monoatomic Cation Transmembrane Transport (GO:0098655)	0.253745	1.2864	0.16844	0.64615	1	9/22	19.97%	KCNS3;SLC24A4;TRPM3;MCOLN3;ITGAV;SLC1A3;KCNH8;MCOLN2;ATP1A2
61	prerank	GO_Biological_Process_2023__Axon Guidance (GO:0007411)	-0.245264	-1.27023	0.196937	0.396524	0.999	8/22	14.24%	ANOS1;LRTM1;NELL1;DCC;CNTN5;CNTN6;ALCAM;PRKCQ
62	prerank	GO_Molecular_Function_2023__Metal Ion Binding (GO:0046872)	0.219848	1.26996	0.173913	0.650672	1	13/31	25.63%	SYT9;CALB1;SLIT2;CDH12;SMOC2;CDH6;EYA2;CRACR2A;PLSCR2;MT1X;CSGALNACT1;SYT10;ENOSF1
63	prerank	GO_Molecular_Function_2023__Cadherin Binding (GO:0045296)	-0.255882	-1.26333	0.169133	0.397323	0.999	10/18	28.85%	ANXA2;PTPRT;RPL23A;RPL29;RPL6;PDLIM5;HSPA1A;HSPA8;RPS26;DNAJB1
64	prerank	KEGG_2021_Human__Pathways in cancer	-0.198323	-1.26053	0.173121	0.391819	0.999	8/33	9.23%	HGF;EDNRA;VEGFC;FGF1;DCC;PTGER3;LAMA4;LPAR1
65	prerank	GO_Biological_Process_2023__Regulation Of MAPK Cascade (GO:0043408)	-0.221799	-1.25303	0.195556	0.39525	0.999	11/24	25.77%	LPAR1;ADRA1B;FLT1;LBH;DUSP1;CD81;GRM4;DOK5;PLCE1;PTPN6;EGF
66	prerank	GO_Biological_Process_2023__Positive Regulation Of Signal Transduction (GO:0009967)	0.236392	1.23475	0.210721	0.699948	1	15/23	41.95%	RELN;SMOC2;ITGAV;CUX2;FGFR2;TPD52L1;SULF1;CTBP2;C3;LY96;ADAMTS3;PTPRC;TP63;CCBE1;DISC1
67	prerank	GO_Biological_Process_2023__Regulation Of Protein Phosphorylation (GO:0001932)	0.236589	1.22945	0.189394	0.678026	1	7/24	9.74%	RELN;PECAM1;FAM20A;SLIT2;EGFR;ERBB4;NIBAN1
68	prerank	KEGG_2021_Human__Axon guidance	0.255935	1.22404	0.22449	0.660321	1	14/20	43.31%	SLIT2;LRRC4C;SEMA3A;SEMA3D;SEMA6D;EPHA5;SEMA3E;SEMA5A;BOC;EPHA3;BMPR1B;SEMA3C;PLCG2;SLIT3
69	prerank	GO_Biological_Process_2023__Cellular Response To Growth Factor Stimulus (GO:0071363)	-0.269121	-1.21818	0.218143	0.439545	0.999	7/15	22.41%	HGF;BMP6;NELL1;PRKD1;FLT1;ACVR1C;NR4A1
70	prerank	GO_Biological_Process_2023__Axonogenesis (GO:0007409)	-0.22938	-1.21124	0.24026	0.440738	0.999	8/23	14.24%	ANOS1;LRTM1;NELL1;DCC;NTNG1;CNTN5;CNTN6;PRKCQ
71	prerank	GO_Biological_Process_2023__Cell-Cell Adhesion Via Plasma-Membrane Adhesion Molecules (GO:0098742)	0.243671	1.20073	0.251418	0.685562	1	7/20	15.68%	FAT4;PECAM1;CDH12;KIRREL3;CDH6;LRRC4C;IGSF21
72	prerank	GO_Biological_Process_2023__Regulation Of Neuron Projection Development (GO:0010975)	0.240275	1.19058	0.241905	0.680608	1	8/21	18.47%	ROR1;RELN;TOX;LRRC4C;ZNF804A;SEMA3A;ROR2;PTN
73	prerank	KEGG_2021_Human__Regulation of actin cytoskeleton	-0.244313	-1.19043	0.246696	0.464608	0.999	6/18	12.53%	FGD3;FGF1;ITGA8;LPAR1;CHRM5;PDGFC
74	prerank	GO_Biological_Process_2023__Positive Regulation Of Protein Phosphorylation (GO:0001934)	-0.192335	-1.18749	0.233624	0.460175	0.999	9/31	14.53%	HGF;VEGFC;BMP6;FGF1;ANGPT1;NELL1;PRKD1;PDGFC;NGF
75	prerank	GO_Biological_Process_2023__Negative Regulation Of Growth (GO:0045926)	0.267281	1.18524	0.244444	0.665726	1	9/17	31.50%	CDKN2A;SLIT2;GJA1;RERG;MT1X;MT1E;MT2A;HSPA1B;SMAD3
76	prerank	GO_Biological_Process_2023__Regulation Of Peptidyl-Tyrosine Phosphorylation (GO:0050730)	-0.265689	-1.17014	0.260417	0.479477	1	4/15	5.30%	HGF;BMP6;ANGPT1;NELL1
77	prerank	GO_Biological_Process_2023__Regulation Of Osteoblast Differentiation (GO:0045667)	-0.262613	-1.1681	0.266247	0.47362	1	5/15	12.10%	HGF;BMP6;NELL1;TENT5A;PRKD1
78	prerank	GO_Molecular_Function_2023__Sequence-Specific DNA Binding (GO:0043565)	-0.196002	-1.16629	0.234763	0.467737	1	13/29	27.27%	NR2F2;POU3F4;ETV1;ETV5;SOX4;FOS;CREB5;EGR1;NR4A1;ZSCAN31;MYRFL;RARB;JUNB
79	prerank	GO_Biological_Process_2023__Regulation Of Transcription By RNA Polymerase II (GO:0006357)	-0.125263	-1.16065	0.238318	0.467787	1	28/80	25.91%	HGF;BMP6;ANXA2;NR2F2;POU3F4;FGF1;SOX1;ETV1;PRRX1;SP110;PRKD1;ETV5;MAML3;SOX4;NR4A3;FOS;BACH1;CREB5;RPL10;EGR1;CD81;NR4A1;TBL1X;ZSCAN31;BEX1;HSPA1A;FOSL2;RARB
80	prerank	GO_Cellular_Component_2023__Nucleus (GO:0005634)	-0.104039	-1.15645	0.243719	0.465752	1	63/153	32.57%	ANXA2;NR2F2;SOX1;ETV1;SP110;RPS27A;ADRA1B;CCDC85B;ETV5;MAML3;FAT1;RPL10A;SOX4;NR4A3;RPS13;FOS;ZNF521;CRHBP;TUBA1A;RPL23A;SVIL;BACH1;RPL7;CREB5;MDFIC;PDE4B;SH3RF2;RPL10;EGR1;TUBB2A;LBH;DUSP1;RPL6;ZNF804B;TCERG1L;NR4A1;TBL1X;BEX1;HSPA1A;HSPA8;RPS6;FOSL2;MYRFL;PTPN6;RARB;THEMIS;GAPDH;NXN;JUNB;RBM20;FTH1;KHDRBS2;DNAJB1;NEDD4;FANCC;PRSS23;EGLN3;HSPH1;HIP1;ESRRG;SLC39A11;MAGEC3;SLC2A14
81	prerank	GO_Biological_Process_2023__Positive Regulation Of Cell Migration (GO:0030335)	0.207109	1.14732	0.28877	0.724562	1	17/28	39.66%	PECAM1;EGFR;DOCK5;PDGFRA;SEMA3A;SEMA3D;ROR2;SEMA6D;SEMA3E;SEMA5A;PDGFRB;PDGFD;ENPP2;SEMA3C;PTPRC;DOCK1;PLCG2
82	prerank	GO_Biological_Process_2023__Negative Regulation Of Cell Differentiation (GO:0045596)	0.248164	1.14344	0.289803	0.707176	1	6/18	13.82%	EGFR;ADAMTS12;ITGAV;MEIS2;EFEMP1;FOXO1
83	prerank	GO_Molecular_Function_2023__Double-Stranded DNA Binding (GO:0003690)	-0.203718	-1.1197	0.320455	0.517359	1	11/24	27.27%	POU3F4;ETV1;ETV5;SOX4;FOS;CREB5;EGR1;NR4A1;ZSCAN31;RARB;JUNB
84	prerank	GO_Cellular_Component_2023__Intracellular Membrane-Bounded Organelle (GO:0043231)	-0.0964101	-1.11781	0.312655	0.51158	1	70/173	32.57%	ANXA2;VGF;NR2F2;PARM1;SOX1;ETV1;SP110;ADAMTS9;RPS27A;ADRA1B;CCDC85B;ETV5;MAML3;FAT1;RPL10A;SOX4;NR4A3;RPS13;FOS;ZNF521;CRHBP;TUBA1A;RPL23A;SVIL;BACH1;RPL7;CREB5;MDFIC;PDE4B;PMEPA1;SH3RF2;RPL10;EGR1;TUBB2A;LBH;DUSP1;RPL6;ZNF804B;TCERG1L;NR4A1;TBL1X;BEX1;HSPA1A;HSPA8;RGS5;RPS6;FOSL2;MYRFL;PTPN6;RARB;THEMIS;GAPDH;NXN;JUNB;RBM20;FTH1;KHDRBS2;DNAJB1;NEDD4;FANCC;PRSS23;CPQ;EGLN3;HSPH1;HIP1;SLC7A5;ESRRG…
85	prerank	GO_Molecular_Function_2023__GTPase Regulator Activity (GO:0030695)	0.194239	1.1113	0.313433	0.758289	1	19/29	46.10%	ARHGAP6;SLIT2;ARHGAP24;DOCK10;DOCK5;RIN3;ARHGAP42;ARHGEF28;ALDH1A1;AKAP13;ARHGAP15;PREX1;RANBP3L;RGS20;DOCK1;RIN2;DOCK8;ARHGAP25;RASGEF1B
86	prerank	GO_Biological_Process_2023__Positive Regulation Of Cell Motility (GO:2000147)	0.227447	1.10375	0.327747	0.748433	1	10/20	27.99%	PECAM1;EGFR;PDGFRA;SEMA3D;ROR2;SEMA6D;SEMA3E;SEMA5A;PDGFRB;PDGFD
87	prerank	GO_Biological_Process_2023__Regulation Of Intracellular Signal Transduction (GO:1902531)	0.204543	1.10197	0.338235	0.727441	1	16/25	44.24%	ARHGAP6;EGFR;ITGAV;ROS1;SEZ6L;HSPB1;PTPN13;ARHGEF28;RIT2;AKAP13;ARHGAP15;PREX1;PKHD1;PLCG2;DOCK8;LYN
88	prerank	GO_Molecular_Function_2023__Adenyl Ribonucleotide Binding (GO:0032559)	-0.244236	-1.09221	0.325482	0.545757	1	7/15	23.84%	ENPP1;MYO3A;ABCB1;PDE4B;MPPED2;HSPA1A;HSPA8
89	prerank	GO_Molecular_Function_2023__Protein Serine/Threonine Kinase Activity (GO:0004674)	-0.219971	-1.08929	0.329718	0.541423	1	7/18	20.19%	STK32B;TTN;PRKD1;PRKCQ;MYO3A;ACVR1C;LRRK1
90	prerank	GO_Biological_Process_2023__Negative Regulation Of Gene Expression (GO:0010629)	-0.237337	-1.08705	0.331183	0.536307	1	15/15	76.59%	MSR1;RPS13;TGFB2;HSPA1A;RPS26;GAPDH;SLC7A5;APOE;ID2;ENC1;BTG2;IGF2BP3;SMAD3;HSPA1B;ITGB8
91	prerank	GO_Biological_Process_2023__Endocytosis (GO:0006897)	-0.238437	-1.0841	0.30735	0.53256	1	3/15	2.58%	SCARA5;TAFA4;MSR1
92	prerank	GO_Biological_Process_2023__Protein Phosphorylation (GO:0006468)	0.178604	1.0737	0.355963	0.768145	1	16/31	36.94%	RELN;FAM20A;EGFR;ERBB4;ROS1;FGFR2;EFEMP1;PDGFRA;STK32A;EPHA5;PDGFRB;PRKCH;EPHA3;BMPR1B;PRAG1;MYO3B
93	prerank	GO_Biological_Process_2023__Negative Regulation Of Apoptotic Process (GO:0043066)	-0.172765	-1.06992	0.363636	0.547551	1	5/31	3.44%	PRLR;HGF;NUGGC;POU3F4;ANGPT1
94	prerank	GO_Cellular_Component_2023__Cell-Cell Junction (GO:0005911)	0.197051	1.063	0.371115	0.767017	1	8/26	15.68%	PECAM1;KIRREL1;CDH12;KIRREL3;GJA1;CDH6;PTPRK;IGSF21
95	prerank	GO_Biological_Process_2023__Positive Regulation Of Cell Population Proliferation (GO:0008284)	0.168287	1.05863	0.391304	0.752607	1	22/36	45.60%	TOX;EGFR;ERBB4;GJA1;ITGAV;FGFR2;MEIS2;PDGFRA;PTN;PDGFRB;PRKCH;ZFPM2;PDGFD;KIF14;PTPRC;MEGF10;PKHD1;HCK;C5AR1;NRG1;LYN;ID2
96	prerank	GO_Biological_Process_2023__Cellular Response To Cytokine Stimulus (GO:0071345)	-0.22009	-1.05148	0.386179	0.570038	1	8/17	26.49%	PRLR;MME;PTPRT;CRHBP;EGR1;DUSP1;PTPN6;GAPDH
97	prerank	GO_Molecular_Function_2023__RNA Polymerase II Transcription Regulatory Region Sequence-Specific DNA Binding (GO:0000977)	0.145887	1.04542	0.383821	0.758155	1	26/52	38.08%	ZNF536;TCF7L1;MKX;ST18;CUX2;EBF1;FOSB;SOX5;MEIS2;FOXO1;HIF3A;GLI3;ZNF423;FOXP2;PBX3;ZNF114;LHX2;POU6F2;RORB;DACH1;SMAD3;SATB2;NFIB;MGAM;ZNF208;TP63
98	prerank	GO_Cellular_Component_2023__Golgi Membrane (GO:0000139)	0.233621	1.04062	0.379061	0.74728	1	8/16	29.56%	GJA1;GOLIM4;MMD2;HS6ST2;CSGALNACT1;B2M;PDGFD;HS3ST2
99	prerank	GO_Molecular_Function_2023__G Protein-Coupled Receptor Activity (GO:0004930)	-0.181706	-1.03979	0.397872	0.58262	1	6/25	9.23%	QRFPR;DRD3;OPRM1;GPR149;NPY;LPAR1
100	prerank	GO_Biological_Process_2023__Regulation Of Cell Growth (GO:0001558)	0.212684	1.0383	0.380435	0.731158	1	5/20	8.95%	CDKN2A;SLIT2;EGFR;GJA1;ROS1
101	prerank	GO_Cellular_Component_2023__Endocytic Vesicle Membrane (GO:0030666)	0.231907	1.02125	0.405204	0.746718	1	4/15	9.02%	SYT9;GPR161;EGFR;CHRM2
102	prerank	GO_Biological_Process_2023__Negative Regulation Of Nucleic Acid-Templated Transcription (GO:1903507)	0.193934	1.01827	0.419753	0.733391	1	14/22	45.81%	CDKN2A;PTPRK;FOXO1;GLI3;ZNF423;CTBP2;FOXP2;ZFPM2;RORB;DACH1;TP63;NRG1;ID2;CRYAB
103	prerank	GO_Molecular_Function_2023__Zinc Ion Binding (GO:0008270)	0.207474	1.01611	0.416968	0.719227	1	12/19	42.81%	CALB1;MT1X;MT1E;MT2A;ZFPM2;DPF3;ENPP2;ADAMTS3;SMAD3;ZNF208;CA2;NRG1
104	prerank	GO_Biological_Process_2023__Negative Regulation Of Programmed Cell Death (GO:0043069)	-0.178435	-0.998909	0.425806	0.649426	1	4/25	3.44%	PRLR;HGF;NUGGC;ANGPT1
105	prerank	GO_Molecular_Function_2023__Protein Homodimerization Activity (GO:0042803)	-0.157002	-0.998525	0.439141	0.640281	1	9/33	15.53%	MME;NR2F2;TRPC6;COL9A1;ENPP1;PDGFC;GLDC;PTPRT;NR4A3
106	prerank	GO_Biological_Process_2023__Positive Regulation Of MAPK Cascade (GO:0043410)	-0.14633	-0.993734	0.430493	0.63948	1	15/40	25.77%	FGF1;ANGPT1;NELL1;OPRM1;HTR2C;LPAR1;ADRA1B;FLT1;PDGFC;CD81;GRM4;TGFB2;DOK5;PLCE1;EGF
107	prerank	GO_Biological_Process_2023__Positive Regulation Of ERK1 And ERK2 Cascade (GO:0070374)	-0.176982	-0.967897	0.472648	0.676707	1	5/24	7.02%	FGF1;ANGPT1;NELL1;OPRM1;HTR2C
108	prerank	GO_Molecular_Function_2023__Sequence-Specific Double-Stranded DNA Binding (GO:1990837)	-0.162012	-0.960382	0.495413	0.679883	1	12/29	27.27%	POU3F4;ETV1;ETV5;SOX4;FOS;CREB5;EGR1;NR4A1;TBL1X;ZSCAN31;RARB;JUNB
109	prerank	GO_Cellular_Component_2023__Cytoplasmic Vesicle Membrane (GO:0030659)	-0.187958	-0.959079	0.468085	0.672448	1	5/20	10.16%	MME;MSR1;MYO5B;OCA2;RPS27A
110	prerank	GO_Biological_Process_2023__Negative Regulation Of Cellular Process (GO:0048523)	-0.1373	-0.958487	0.498896	0.664092	1	15/42	25.20%	HPGD;BRINP3;SST;ANGPT1;OPRM1;ENPP1;ALDH1A2;CCDC85B;NGF;SOX4;DUSP1;NR4A1;TGFB2;HSPA1A;PTPN6
111	prerank	GO_Biological_Process_2023__Cellular Response To Oxygen-Containing Compound (GO:1901701)	-0.156043	-0.955124	0.510345	0.66038	1	10/31	19.47%	NUGGC;BRINP3;RYR3;CPNE4;PRKD1;NR4A3;FOS;CRHBP;PDE4B;EGR1
112	prerank	GO_Molecular_Function_2023__Cis-Regulatory Region Sequence-Specific DNA Binding (GO:0000987)	0.135754	0.951202	0.506993	0.836181	1	24/49	38.08%	ZNF536;TCF7L1;MKX;ST18;EBF1;FOSB;SOX5;MEIS2;FOXO1;HIF3A;GLI3;ZNF423;FOXP2;PBX3;ZNF114;POU6F2;RORB;DACH1;SMAD3;SATB2;NFIB;MGAM;ZNF208;TP63
113	prerank	GO_Cellular_Component_2023__Cytoskeleton (GO:0005856)	-0.155234	-0.950999	0.511062	0.659337	1	14/30	32.64%	KLHL14;EPB41L4A;MYO5B;FLT1;GABRG3;TUBA1A;SVIL;TUBB2A;ARSJ;PDLIM5;GAPDH;HIP1;TPM2;CORIN
114	prerank	GO_Biological_Process_2023__Adenylate Cyclase-Modulating G Protein-Coupled Receptor Signaling Pathway (GO:0007188)	0.212702	0.949373	0.507519	0.819441	1	6/16	20.54%	ADGRG6;GPR161;ADGRL4;CHRM2;GRM8;CALCRL
115	prerank	GO_Biological_Process_2023__Positive Regulation Of Macromolecule Metabolic Process (GO:0010604)	-0.166514	-0.945015	0.511983	0.660873	1	4/26	3.44%	BMP6;ANXA2;FGF1;ANGPT1
116	prerank	GO_Biological_Process_2023__Positive Regulation Of Cytokine Production (GO:0001819)	-0.212012	-0.936444	0.523913	0.667265	1	15/15	79.10%	PRKCQ;SULF2;PDE4B;EGR1;HSPA1A;GAPDH;SLC7A5;RUNX1;IL16;PLCG2;CCBE1;PTPRC;C3;HSPA1B;SULF1
117	prerank	GO_Molecular_Function_2023__RNA Polymerase II Cis-Regulatory Region Sequence-Specific DNA Binding (GO:0000978)	0.127643	0.920236	0.545769	0.858825	1	25/52	38.08%	ZNF536;TCF7L1;MKX;ST18;EBF1;FOSB;SOX5;MEIS2;FOXO1;HIF3A;GLI3;ZNF423;OLIG1;FOXP2;PBX3;ZNF114;POU6F2;RORB;DACH1;SMAD3;SATB2;NFIB;MGAM;ZNF208;TP63
118	prerank	GO_Biological_Process_2023__Regulation Of Canonical Wnt Signaling Pathway (GO:0060828)	0.18492	0.908428	0.546931	0.862449	1	5/20	11.38%	BICC1;EGFR;LYPD6;LGR5;FGFR2
119	prerank	GO_Biological_Process_2023__Positive Regulation Of Gene Expression (GO:0010628)	-0.146333	-0.902306	0.553333	0.718118	1	15/31	33.93%	BMP6;FGF1;ANGPT1;RPL26;TTN;NGF;SOX4;EGR1;HSPA1A;EGF;GAPDH;RBM20;MT3;CD36;DNAJA4
120	prerank	GO_Biological_Process_2023__Regulation Of DNA-templated Transcription (GO:0006355)	0.109377	0.898661	0.591228	0.86188	1	30/78	31.50%	ZNF536;CDKN2A;TOX;TCF7L1;MKX;EGFR;ERBB4;TBL1Y;EBF1;FOSB;PTPRK;SOX5;EFEMP1;FOXO1;HIF3A;SPP1;GLI3;ZNF423;IGSF1;CTBP2;FOXP2;PBX3;ZFPM2;ZNF114;LHX2;POU6F2;DPF3;RORB;DACH1;SMAD3
121	prerank	GO_Cellular_Component_2023__Axon (GO:0030424)	-0.169527	-0.893017	0.579295	0.725125	1	6/23	12.60%	MME;NELL1;OPRM1;CNTN5;CNTN6;ALCAM
122	prerank	GO_Molecular_Function_2023__GTPase Activator Activity (GO:0005096)	0.206351	0.886294	0.58018	0.867137	1	9/15	39.37%	ARHGAP6;ARHGAP24;ARHGAP42;ALDH1A1;ARHGAP15;PREX1;RANBP3L;RGS20;DOCK1
123	prerank	GO_Molecular_Function_2023__Kinase Binding (GO:0019900)	0.157356	0.884076	0.620751	0.852575	1	20/27	58.12%	CDKN2A;EGFR;PTPRK;PTN;HSPB1;PDGFRB;CTBP2;SMAD3;MAPK4;KIF14;PTPRC;MYOM1;PLCG2;GHR;PPP1R15A;FERMT2;CNTLN;PER1;TRIM5;MSN
124	prerank	GO_Molecular_Function_2023__Purine Ribonucleoside Triphosphate Binding (GO:0035639)	-0.173566	-0.878679	0.599548	0.742372	1	20/20	82.96%	ENPP1;ABCB1;TUBA1A;TUBB2A;HSPA1A;HSPA8;RAB39A;GNA14;STK3;TUBA1C;RHOJ;PRAG1;KIF14;BMPR1B;HSPA1B;RIT2;ATP1A2;SYN3;MYO1B;RERG
125	prerank	GO_Biological_Process_2023__Positive Regulation Of Intracellular Signal Transduction (GO:1902533)	-0.115398	-0.866846	0.629371	0.752587	1	17/48	26.49%	HGF;BMP6;FGF1;ANGPT1;LPAR1;ADRA1B;PRKD1;FLT1;PDGFC;CD81;GRM4;TGFB2;DOK5;PLCE1;PTPN6;EGF;GAPDH
126	prerank	GO_Biological_Process_2023__Regulation Of Cell Population Proliferation (GO:0042127)	0.11837	0.857655	0.639316	0.884382	1	14/52	18.90%	MYO16;CDKN2A;EGFR;ERBB4;ST18;ITGAV;FGFR2;PTPRK;MEIS2;KANK2;PDGFRA;RERG;PTN;ZFP36L1
127	prerank	GO_Biological_Process_2023__Negative Regulation Of Cell Population Proliferation (GO:0008285)	0.143837	0.852139	0.63308	0.875275	1	16/32	37.80%	MYO16;CDKN2A;ERBB4;ST18;PTPRK;KANK2;RERG;CTBP2;HSPA1B;B2M;BMPR1B;SMAD3;CLMN;MCC;APOD;BTG2
128	prerank	GO_Cellular_Component_2023__Adherens Junction (GO:0005912)	-0.189534	-0.848251	0.606195	0.774392	1	4/15	13.24%	ANXA2;CCDC85A;PGM5;CCDC85B
129	prerank	GO_Cellular_Component_2023__Early Endosome (GO:0005769)	-0.189559	-0.843761	0.665217	0.772412	1	3/15	5.30%	MME;PARM1;NELL1
130	prerank	GO_Biological_Process_2023__Regulation Of Nucleic Acid-Templated Transcription (GO:1903506)	0.178601	0.836725	0.652495	0.884795	1	9/20	31.50%	ZNF536;TCF7L1;EFEMP1;ZNF423;IGSF1;ZNF114;POU6F2;RORB;SMAD3
131	prerank	GO_Cellular_Component_2023__Lysosome (GO:0005764)	-0.153095	-0.828842	0.658385	0.787548	1	10/22	31.21%	ANXA2;VCAN;OCA2;ENPP1;CRHBP;SDC2;HSPA8;EGF;CPQ;VAMP8
132	prerank	GO_Biological_Process_2023__Regulation Of ERK1 And ERK2 Cascade (GO:0070372)	0.146514	0.826433	0.658759	0.885123	1	16/28	44.24%	ROR1;EGFR;ERBB4;NPNT;ROS1;FGFR2;PDGFRA;ROR2;PDGFRB;PDGFD;BMPER;PTPRC;PKHD1;C5AR1;NRG1;LYN
133	prerank	GO_Biological_Process_2023__Regulation Of Small GTPase Mediated Signal Transduction (GO:0051056)	0.17982	0.82175	0.674721	0.876028	1	4/17	8.80%	RELN;ARHGAP6;SLIT2;ITGAV
134	prerank	GO_Cellular_Component_2023__Bounding Membrane Of Organelle (GO:0098588)	0.127104	0.811994	0.734155	0.876968	1	14/36	29.56%	GPR161;PECAM1;EGFR;GJA1;ITPR2;GOLIM4;MMD2;MYO1B;HS6ST2;CSGALNACT1;B2M;PDGFD;LY96;HS3ST2
135	prerank	GO_Biological_Process_2023__Regulation Of Signal Transduction (GO:0009966)	-0.166513	-0.794264	0.707944	0.83401	1	7/18	24.41%	NELL1;PRKD1;KCTD8;MDFIC;DOK5;RGS5;PLCE1
136	prerank	GO_Biological_Process_2023__Positive Regulation Of Cellular Process (GO:0048522)	0.137963	0.774075	0.744102	0.921129	1	16/28	44.24%	EGFR;ERBB4;ITGAV;FGFR2;MEIS2;PDGFRA;PTN;ZFP36L1;PDGFRB;PDGFD;DPF3;KIF14;PKHD1;HCK;NRG1;LYN
137	prerank	GO_Biological_Process_2023__Regulation Of Angiogenesis (GO:0045765)	-0.158816	-0.770454	0.74026	0.861017	1	4/17	12.24%	VEGFC;FGF1;PRKD1;FLT1
138	prerank	GO_Biological_Process_2023__Positive Regulation Of DNA-binding Transcription Factor Activity (GO:0051091)	0.166588	0.769369	0.739212	0.911571	1	8/18	33.50%	ROR1;RELN;EPHA5;IL1RAP;HSPA1B;PRKCH;SMAD3;EDA
139	prerank	GO_Molecular_Function_2023__Guanyl-Nucleotide Exchange Factor Activity (GO:0005085)	-0.162843	-0.760188	0.792373	0.866091	1	7/17	26.20%	FGD3;PREX2;PLEKHG4B;VAV3;PLCE1;EGF;RASGEF1C
140	prerank	GO_Cellular_Component_2023__Actin Cytoskeleton (GO:0015629)	-0.154792	-0.758244	0.768577	0.859013	1	6/18	22.19%	KLHL14;MYO5B;FLT1;SVIL;ARSJ;PDLIM5
141	prerank	GO_Molecular_Function_2023__DNA Binding (GO:0003677)	0.12642	0.743583	0.766667	0.935561	1	7/32	13.82%	TOX;TCF7L1;EGFR;CUX2;FOSB;MEIS2;FOXO1
142	prerank	GO_Biological_Process_2023__Cellular Response To Metal Ion (GO:0071248)	0.15889	0.741917	0.78245	0.921199	1	7/17	27.13%	SYT9;EGFR;MT1X;MT1E;SYT10;MT2A;B2M
143	prerank	GO_Cellular_Component_2023__Vesicle (GO:0031982)	0.135964	0.727893	0.806883	0.924804	1	7/24	19.97%	PROM1;SLC24A4;EGFR;RIN3;MYO1B;MFGE8;ATP1A2
144	prerank	GO_Biological_Process_2023__Positive Regulation Of Wnt Signaling Pathway (GO:0030177)	0.160475	0.719712	0.806691	0.920112	1	6/17	22.76%	EGFR;LYPD6;LGR5;FGFR2;SULF1;SEMA5A
145	prerank	GO_Biological_Process_2023__Negative Regulation Of Signal Transduction (GO:0009968)	-0.142487	-0.719446	0.810069	0.903356	1	6/20	17.75%	WIF1;ENPP1;PTPRT;PRKCQ;CRHBP;SULF2
146	prerank	GO_Molecular_Function_2023__Transcription Cis-Regulatory Region Binding (GO:0000976)	0.153141	0.715392	0.815331	0.910036	1	9/19	35.86%	ERBB4;CUX2;SOX5;HIF3A;GLI3;LHX2;DACH1;SMAD3;SATB2
147	prerank	GO_Biological_Process_2023__Positive Regulation Of Cellular Biosynthetic Process (GO:0031328)	-0.149779	-0.711835	0.798301	0.903837	1	5/17	19.47%	HGF;HTR2C;RPL26;SOX4;EGR1
148	prerank	KEGG_2021_Human__Phospholipase D signaling pathway	0.154299	0.696067	0.825623	0.918591	1	7/17	27.99%	EGFR;PDGFRA;DGKG;GRM8;PDGFRB;PLD1;PDGFD
149	prerank	GO_Biological_Process_2023__Protein Modification Process (GO:0036211)	0.129549	0.691407	0.858456	0.909296	1	23/23	87.26%	FAM20A;ROS1;PTPRK;PTPN13;EPHA5;PRKCH;EPHA3;BMPR1B;PTPRC;PRAG1;HCK;LYN;TESK2;STK3;EGLN3;PTPN6;TGFB2;PRKG1;LRRK1;ST8SIA6;ACVR1C;PRKCQ;PTPRT
150	prerank	GO_Biological_Process_2023__Cellular Response To Lipid (GO:0071396)	-0.141422	-0.678136	0.888211	0.936736	1	7/18	27.06%	NUGGC;BRINP3;CRHBP;PDE4B;HSPA1A;HSPA8;CXCL13
151	prerank	GO_Molecular_Function_2023__Transition Metal Ion Binding (GO:0046914)	0.126295	0.674357	0.85045	0.914691	1	13/24	42.81%	CALB1;AOX1;MT1X;MT1E;MT2A;ZFPM2;DPF3;ENPP2;ADAMTS3;SMAD3;ZNF208;CA2;NRG1
152	prerank	GO_Biological_Process_2023__Positive Regulation Of Nucleic Acid-Templated Transcription (GO:1903508)	-0.112118	-0.668401	0.873638	0.936754	1	10/29	25.77%	NR2F2;SOX4;FOS;CREB5;MDFIC;EGR1;LBH;TBL1X;MYRFL;EGF
153	prerank	GO_Biological_Process_2023__Negative Regulation Of Cell Growth (GO:0030308)	0.156766	0.667103	0.853974	0.90859	1	3/15	8.52%	CDKN2A;SLIT2;GJA1
154	prerank	GO_Biological_Process_2023__Negative Regulation Of Transcription By RNA Polymerase II (GO:0000122)	-0.106227	-0.666525	0.888889	0.928836	1	11/33	25.91%	BMP6;NR2F2;SOX1;ETV5;SOX4;NR4A3;BACH1;RPL10;TBL1X;HSPA1A;RARB
155	prerank	GO_Biological_Process_2023__Supramolecular Fiber Organization (GO:0097435)	-0.115674	-0.661851	0.877315	0.923851	1	12/27	33.07%	CGNL1;MYO5B;THSD4;PGM5;FAT1;COL11A1;COL12A1;TGFB2;HIP1;TPM2;CD36;BID
156	prerank	GO_Biological_Process_2023__Positive Regulation Of Multicellular Organismal Process (GO:0051240)	-0.129264	-0.65769	0.890909	0.918429	1	9/20	32.86%	PRLR;NELL1;PDGFC;TRPM8;TGFB2;EGF;GAPDH;ESRRG;CD36
157	prerank	GO_Molecular_Function_2023__Protein Kinase Binding (GO:0019901)	0.116985	0.653688	0.860177	0.908544	1	14/28	41.37%	CDKN2A;ITGAV;PTPRK;ROR2;PTN;HSPB1;PDGFRB;CTBP2;SMAD3;MAPK4;KIF14;PTPRC;PLCG2;GHR
158	prerank	GO_Biological_Process_2023__Regulation Of Gene Expression (GO:0010468)	-0.0798988	-0.631607	0.915718	0.933096	1	6/57	5.58%	BMP6;MSR1;FGF1;ANGPT1;NELL1;SOX1
159	prerank	GO_Biological_Process_2023__Negative Regulation Of DNA-templated Transcription (GO:0045892)	-0.0850279	-0.622868	0.921525	0.930884	1	14/47	23.84%	BMP6;NR2F2;SOX1;CCDC85B;ETV5;SOX4;NR4A3;BACH1;MDFIC;RPL10;LBH;TBL1X;HSPA1A;HSPA8
160	prerank	GO_Cellular_Component_2023__Endocytic Vesicle (GO:0030139)	0.127966	0.621122	0.923933	0.926985	1	12/18	53.69%	GPR161;ITGAV;RIN3;GOLIM4;PLD1;RIN2;LYN;MYO1E;CEMIP;APOE;COLEC12;CUBN
161	prerank	GO_Biological_Process_2023__Phosphorylation (GO:0016310)	-0.114713	-0.586016	0.93576	0.948106	1	6/19	22.55%	DGKK;PRKCQ;ACVR1C;LRRK1;PRKG1;TGFB2
162	prerank	GO_Cellular_Component_2023__Endoplasmic Reticulum Membrane (GO:0005789)	0.113887	0.536282	0.962963	0.969354	1	11/19	49.03%	ADGRG6;GJA1;ITPR2;PDGFRA;CYP39A1;PLD1;PTGDS;TRDN;HHAT;AGMO;PPP1R15A

## Sheet: Oligodendrocyte
	Name	Term	ES	NES	NOM p-val	FDR q-val	FWER p-val	Tag %	Gene %	Lead_genes
0	prerank	GO_Molecular_Function_2023__DNA-binding Transcription Activator Activity, RNA Polymerase II-specific (GO:0001228)	0.531633	2.51232	0	0.00734668	0.005	19/20	40.70%	FOS;NFATC1;ELK3;RREB1;ZFY;EGR1;MAFF;ONECUT1;JUN;ETS1;ESRRB;MECOM;RFX4;RUNX1;PLAG1;ATF3;ZNF521;NFIB;MEIS2
1	prerank	KEGG_2021_Human__Prion disease	0.521691	2.19686	0	0.0324478	0.047	11/15	28.29%	HSPA1B;HSPA1A;CAV3;CAV1;CAV2;COX6A1;EGR1;NDUFC2;UQCR10;ATP5F1E;HSPA5
2	prerank	GO_Biological_Process_2023__Negative Regulation Of Apoptotic Process (GO:0043066)	0.383938	2.13512	0	0.0436719	0.09	16/30	23.38%	HSPA1B;HSPA1A;MTRNR2L8;MTRNR2L12;CAV1;CD44;TOX3;CRYAB;NUPR1;BIRC3;HSPB1;VEGFA;MT3;PRKCH;AVEN;TEK
3	prerank	GO_Molecular_Function_2023__Calcium Ion Binding (GO:0005509)	-0.39172	-1.99234	0.00591716	0.21502	0.19	18/23	41.25%	CDH23;TTN;S100A6;PLA2G4C;KCNIP1;THBS4;KCNIP4;SLIT2;CABCOCO1;DYSF;ADGRV1;ENPP1;CDH13;CDHR3;CDH8;DDR2;EFCAB11;AOAH
4	prerank	GO_Molecular_Function_2023__Metal Ion Binding (GO:0046872)	-0.355603	-1.90037	0.00393701	0.196322	0.308	19/26	41.25%	CDH23;TTN;S100A6;PLA2G4C;KCNIP1;THBS4;KCNIP4;SLIT2;CABCOCO1;DYSF;ADGRV1;ENPP1;CDH13;CDHR3;CDH8;CPS1;DDR2;EFCAB11;AOAH
5	prerank	GO_Cellular_Component_2023__Focal Adhesion (GO:0005925)	0.329016	1.87349	0.0104603	0.169219	0.393	15/30	23.56%	HSPA1B;HSPA1A;CAV3;ITGA11;CAV1;ITGB4;CD44;HSPB1;CAV2;RPS13;RPS5;RPL10A;ARHGAP24;PRAG1;ITGB5
6	prerank	GO_Cellular_Component_2023__Cell-Substrate Junction (GO:0030055)	0.329016	1.87349	0.0104603	0.169219	0.393	15/30	23.56%	HSPA1B;HSPA1A;CAV3;ITGA11;CAV1;ITGB4;CD44;HSPB1;CAV2;RPS13;RPS5;RPL10A;ARHGAP24;PRAG1;ITGB5
7	prerank	GO_Biological_Process_2023__Negative Regulation Of Programmed Cell Death (GO:0043069)	0.346022	1.84558	0.00588235	0.165709	0.435	16/26	32.77%	HSPA1B;HSPA1A;CD44;CRYAB;NUPR1;BIRC3;SLC7A11;HSPB1;VEGFA;MT3;AVEN;TEK;MECOM;HSPA5;PTMA;BCL2
8	prerank	KEGG_2021_Human__Focal adhesion	0.37693	1.82356	0.0123457	0.157429	0.463	12/20	24.89%	CAV3;ITGA11;CAV1;ITGB4;BIRC3;CAV2;VEGFA;RELN;SPP1;ITGB5;FN1;JUN
9	prerank	KEGG_2021_Human__Endocytosis	0.401495	1.77227	0.0167364	0.177698	0.54	9/17	20.71%	HSPA1B;HSPA1A;CAV3;CAV1;PARD3;CAV2;RAB11A;GRK7;NEDD4
10	prerank	KEGG_2021_Human__Proteoglycans in cancer	0.407247	1.7434	0.0162272	0.187068	0.595	10/16	27.07%	PLCG2;CAV3;CAV1;CD44;CAV2;VEGFA;FGFR1;ITGB5;FN1;FGF2
11	prerank	GO_Cellular_Component_2023__Neuron Projection (GO:0043005)	-0.330138	-1.70426	0.0236559	0.431078	0.678	20/25	44.46%	GLRA2;CTNNA2;EPHA3;KCNB2;GRIK3;EPHA7;KCNN3;GABRG3;CNTN6;CDH13;HTR4;CHRNA7;CNTNAP2;SCN11A;NLGN1;PLPPR1;TENM3;HOMER1;RNF6;EPHB1
12	prerank	GO_Cellular_Component_2023__Endocytic Vesicle (GO:0030139)	0.393054	1.66437	0.0415842	0.252726	0.712	12/15	40.40%	CAV1;CEMIP;RAB11A;ITGB5;RAB31;MSR1;GRIA4;CD36;HSPH1;GOLIM4;CUBN;HSP90AA1
13	prerank	GO_Molecular_Function_2023__RNA Binding (GO:0003723)	0.271578	1.60784	0.0363636	0.306557	0.8	17/36	28.77%	HSPA1B;HSPA1A;ZFP36;YBX3;HSPB1;DDX4;RPS13;RPS28;RPS5;RPS21;RPL10A;RPL39;BICC1;NEDD4;JUN;COL14A1;SAMD4A
14	prerank	GO_Cellular_Component_2023__Cytoskeleton (GO:0005856)	-0.260656	-1.57955	0.0475248	0.629867	0.855	34/35	70.68%	KANK4;NOS1;NEB;EPHA3;DTNA;CR1;CLIC5;DDX60;GABRG3;KIF18A;SYNE2;FYB1;TUBA1C;ARHGAP6;DISC1;DDR2;EPB41L4A;CENPE;TNIK;FRMD3;CCDC146;EDA;NDC1;KLHL4;EML4;RIPK2;PDLIM5;KANK1;MFHAS1;PPP1R42;MYO5B;CORIN;FILIP1;SAXO1
15	prerank	GO_Biological_Process_2023__Positive Regulation Of DNA-binding Transcription Factor Activity (GO:0051091)	0.346796	1.53283	0.0698603	0.401721	0.878	8/17	22.11%	HSPA1B;HSPA1A;PLCG2;CAV1;VEGFA;ROR1;PRKCH;RELN
16	prerank	GO_Molecular_Function_2023__Cis-Regulatory Region Sequence-Specific DNA Binding (GO:0000987)	0.220553	1.48338	0.0567227	0.471977	0.927	30/49	41.01%	FOS;NFATC1;UTY;ELK3;RREB1;ZFY;EGR1;JUNB;MAFF;ONECUT1;MGAM;SMAD9;ZSCAN31;JUN;ETS1;PRDM5;ESRRB;MECOM;RFX4;TCF7L2;RUNX1;PLAG1;ZNF90;ATF3;ZNF521;RORA;NFIB;ZFHX3;MEIS2;PBX3
17	prerank	GO_Molecular_Function_2023__Transition Metal Ion Binding (GO:0046914)	0.30352	1.46635	0.074364	0.474036	0.941	9/22	17.26%	TYR;GLRA1;FTL;MT2A;AOX1;FTH1;MT1E;EGR1;MT3
18	prerank	KEGG_2021_Human__MAPK signaling pathway	0.266992	1.46554	0.0870445	0.443658	0.942	14/28	27.20%	HSPA1B;HSPA1A;FOS;NFATC1;GADD45G;GADD45B;HSPB1;VEGFA;RASGRF2;FGFR1;TEK;JUN;FGF2;MECOM
19	prerank	GO_Biological_Process_2023__Chemical Synaptic Transmission (GO:0007268)	-0.30409	-1.46302	0.0781563	0.88158	0.953	13/20	34.89%	GLRA2;DTNA;GRID2;GRIK3;SLC1A2;FCHSD2;GRIK1;SHISA6;GABRG3;CDHR3;CDH8;HTR4;CHRNA7
20	prerank	GO_Molecular_Function_2023__Sequence-Specific DNA Binding (GO:0043565)	0.258978	1.46084	0.0660981	0.424347	0.945	20/30	40.70%	FOS;NFATC1;ELK3;ZFY;EGR1;JUNB;MAFF;ONECUT1;MYRFL;ZSCAN31;JUN;PRDM5;ESRRB;RFX4;TCF7L2;BCL2;ATF3;RORA;NFIB;MEIS2
21	prerank	GO_Biological_Process_2023__Negative Regulation Of Gene Expression (GO:0010629)	0.334717	1.45831	0.0967078	0.403563	0.946	9/16	31.86%	HSPA1B;HSPA1A;ZFP36;RPS13;VEGFA;FGF2;MSR1;PTPN22;LGR4
22	prerank	GO_Biological_Process_2023__Regulation Of Apoptotic Process (GO:0042981)	0.237067	1.42798	0.1	0.435359	0.959	16/39	24.89%	HSPA1B;HSPA1A;CD44;GADD45G;TOX3;CRYAB;NUPR1;BIRC3;GADD45B;HSPB1;EGR1;VEGFA;MT3;AVEN;TEK;JUN
23	prerank	GO_Molecular_Function_2023__RNA Polymerase II Cis-Regulatory Region Sequence-Specific DNA Binding (GO:0000978)	0.204904	1.38491	0.0962343	0.49197	0.978	30/50	41.01%	FOS;NFATC1;UTY;ELK3;RREB1;ZFY;EGR1;JUNB;MAFF;ONECUT1;MGAM;SMAD9;ZSCAN31;JUN;ETS1;PRDM5;ESRRB;MECOM;RFX4;TCF7L2;RUNX1;PLAG1;ZNF90;ATF3;ZNF521;RORA;NFIB;ZFHX3;MEIS2;PBX3
24	prerank	GO_Biological_Process_2023__Negative Regulation Of DNA-templated Transcription (GO:0045892)	0.220886	1.38383	0.113503	0.469208	0.978	25/40	40.70%	HSPA1A;ZFP36;CAV1;ELK3;CRYAB;SINHCAF;RREB1;VEGFA;PRDM6;MAFF;MAGEC3;DNAJB1;JUN;PRDM5;MECOM;TCF7L2;RUNX1;ATF3;FRK;EZH2;DAP;NFIB;ZFHX3;CRY1;MEIS2
25	prerank	KEGG_2021_Human__Lipid and atherosclerosis	0.32429	1.38293	0.129817	0.448731	0.978	9/15	33.62%	HSPA1B;HSPA1A;FOS;NFATC1;JUN;HSPA5;LDLR;BCL2;CD36
26	prerank	GO_Biological_Process_2023__Negative Regulation Of Cell Population Proliferation (GO:0008285)	0.286076	1.3712	0.143133	0.450819	0.981	11/21	27.92%	HSPA1B;HSPA1A;COL18A1;OGN;NUPR1;FTH1;APOD;P3H2;TGFBR3;ETS1;NOX4
27	prerank	GO_Biological_Process_2023__Negative Regulation Of Cellular Process (GO:0048523)	0.247188	1.36537	0.130178	0.443197	0.982	14/30	28.83%	HSPA1B;HSPA1A;HPGD;COL18A1;CRYAB;NUPR1;SINHCAF;FTH1;MT3;P3H2;ETS1;TXNIP;NOX4;SEMA5A
28	prerank	GO_Cellular_Component_2023__Nucleus (GO:0005634)	0.14052	1.33818	0.107632	0.473708	0.988	118/155	60.27%	HSPA1B;HSPA1A;FOS;ZFP36;YBX3;NFATC1;USP9Y;PRKX;ELK3;GADD45G;TOX3;CRYAB;NUPR1;MT2A;SINHCAF;BIRC3;DEPDC1B;RREB1;GADD45B;HSPB1;FTH1;ZFY;DDX4;MT1E;EGR1;RPS13;PRDM6;PMP2;RPL10A;JUNB;FMN1;MAFF;ONECUT1;SMAD9;NEDD4;MAGEC3;MYRFL;DNAJB1;PRAG1;FGFR1;JUN;ETS1;GLUL;PRDM5;ESRRB;MECOM;HELLS;NOX4;HSPA5;TCF7L2;PTMA;PTPN22;RUNX1;EYA4;BCL2;MBNL3;MAP3K7CL;HSPH1;ATF3;PTPN13;FRK;HMGN5;ZNF521;CENPP;EZH2;RORA;SEM1;PTGES…
29	prerank	GO_Biological_Process_2023__Positive Regulation Of Macromolecule Metabolic Process (GO:0010604)	0.266011	1.33378	0.127953	0.462988	0.989	13/22	36.46%	HSPA1B;HSPA1A;PLCG2;HFE;EGR1;VEGFA;MT3;FN1;ETS1;FGF2;PTPN22;CD36;HMGN5
30	prerank	GO_Cellular_Component_2023__Intracellular Membrane-Bounded Organelle (GO:0043231)	0.133118	1.3235	0.133733	0.464018	0.992	145/191	60.87%	HSPA1B;HSPA1A;TYR;FOS;ZFP36;PLCG2;YBX3;CAV3;NFATC1;USP9Y;PRKX;ELK3;GADD45G;TOX3;CRYAB;GLRA1;NUPR1;MT2A;SINHCAF;BIRC3;DEPDC1B;RREB1;GADD45B;HSPB1;FTH1;ZFY;DDX4;MT1E;EGR1;RPS13;ABCA9;PRDM6;EIF5A2;PMP2;HK2;RPL10A;JUNB;FMN1;RAB11A;MAFF;ONECUT1;SMAD9;NEDD4;P3H2;MAGEC3;MYRFL;DNAJB1;PRAG1;FGFR1;MCUB;JUN;ETS1;GLUL;PRDM5;ESRRB;MECOM;HELLS;NOX4;HSPA5;TCF7L2;PTMA;PTPN22;RUNX1;EYA4;BCL2;MBNL3;MAP3K7CL;ADAMTS…
31	prerank	KEGG_2021_Human__PI3K-Akt signaling pathway	-0.24251	-1.30797	0.163569	1	0.996	12/29	22.17%	IL7;PDGFD;MTCP1;ANGPT2;KIT;LPAR6;IL6R;LAMA2;GNG12;EGFR;THBS4;PDGFC
32	prerank	GO_Biological_Process_2023__Negative Regulation Of Transcription By RNA Polymerase II (GO:0000122)	0.22617	1.30301	0.169231	0.483883	0.994	20/32	40.70%	HSPA1A;ZFP36;CAV1;SINHCAF;RREB1;VEGFA;PRDM6;MAFF;MAGEC3;DNAJB1;JUN;PRDM5;TCF7L2;RUNX1;ATF3;FRK;EZH2;ZFHX3;CRY1;MEIS2
33	prerank	GO_Molecular_Function_2023__Protein Serine/Threonine Kinase Activity (GO:0004674)	-0.28789	-1.29568	0.176806	1	0.998	16/18	59.36%	TTN;EGFR;TGFBR2;STK33;STK32B;MYO3B;PRKD1;GRK5;PRKCA;TNIK;LATS2;MAP3K1;ERN1;TGFBR1;WNK3;RIPK2
34	prerank	GO_Biological_Process_2023__Regulation Of Angiogenesis (GO:0045765)	0.272436	1.2615	0.168675	0.546235	0.998	10/18	31.31%	HSPB1;VEGFA;PTPRM;HK2;TEK;ETS1;GLUL;FGF2;SEMA5A;RUNX1
35	prerank	GO_Biological_Process_2023__DNA Metabolic Process (GO:0006259)	-0.304401	-1.25502	0.180039	1	0.999	15/15	69.90%	RPA3;BLM;POLE2;DDB2;HELB;ZNF365;MGMT;RFC3;BACH1;FANCC;APLF;PRIM2;RAD51B;PTGES3;TCF7L2
36	prerank	GO_Biological_Process_2023__Regulation Of MAPK Cascade (GO:0043408)	0.260327	1.24565	0.213592	0.559868	0.999	10/20	30.04%	PLCG2;CAV3;CAV1;CAV2;TGFBR3;FGFR1;TEK;FN1;FGF2;BCAR3
37	prerank	GO_Biological_Process_2023__Positive Regulation Of Gene Expression (GO:0010628)	0.232823	1.2144	0.229209	0.608509	0.999	14/25	36.46%	HSPA1B;HSPA1A;PLCG2;HFE;EGR1;VEGFA;MT3;FN1;ETS1;FGF2;SAMD4A;PTPN22;CD36;HMGN5
38	prerank	GO_Cellular_Component_2023__Collagen-Containing Extracellular Matrix (GO:0062023)	-0.217859	-1.20522	0.210634	1	1	17/29	37.31%	COL10A1;PZP;IL7;ANGPT2;LAMA2;AZGP1;FREM2;S100A6;EFEMP1;THBS4;SDC2;SPON1;CDH13;ANGPT1;LTBP1;COL25A1;COL5A2
39	prerank	GO_Biological_Process_2023__Modulation Of Chemical Synaptic Transmission (GO:0050804)	-0.274736	-1.1908	0.241237	1	1	11/16	43.19%	GRID2;GRIK3;GRIK1;SNCAIP;DYSF;GRM8;CHRNA7;CLSTN2;CNTNAP4;NLGN1;HOMER1
40	prerank	GO_Biological_Process_2023__Cell-Cell Adhesion Via Plasma-Membrane Adhesion Molecules (GO:0098742)	-0.24597	-1.15556	0.278	1	1	12/19	42.28%	CDH23;CLDN14;CEACAM1;GRID2;TGFBR2;CNTN6;CDH13;CDHR3;CDH8;SDK1;NLGN1;TENM3
41	prerank	GO_Molecular_Function_2023__Sequence-Specific Double-Stranded DNA Binding (GO:1990837)	0.196437	1.14682	0.279352	0.745412	1	15/32	31.31%	FOS;NFATC1;ELK3;EGR1;JUNB;MAFF;ONECUT1;ZSCAN31;JUN;ETS1;PRDM5;ESRRB;RFX4;TCF7L2;RUNX1
42	prerank	GO_Biological_Process_2023__Positive Regulation Of Intracellular Signal Transduction (GO:1902533)	0.193354	1.14614	0.290631	0.724375	1	17/37	30.22%	PLCG2;CAV1;NUPR1;BIRC3;TNFRSF19;CAV2;VEGFA;ROR1;NEDD4;RELN;FGFR1;TEK;FN1;FGF2;SEMA5A;BCAR3;TCF7L2
43	prerank	GO_Molecular_Function_2023__Purine Ribonucleoside Triphosphate Binding (GO:0035639)	0.2322	1.1388	0.277445	0.720457	1	9/22	28.29%	HSPA1B;HSPA1A;NMUR2;RANBP17;GNA14;RAB11A;PRAG1;RAB31;HSPA5
44	prerank	GO_Biological_Process_2023__Positive Regulation Of Transcription By RNA Polymerase II (GO:0045944)	0.165348	1.13353	0.309091	0.711368	1	30/52	41.25%	FOS;NFATC1;ELK3;TOX3;RREB1;ZFY;EGR1;VEGFA;JUNB;MAFF;ONECUT1;SMAD9;JUN;ETS1;PRDM5;ESRRB;FGF2;RFX4;TCF7L2;PTMA;RUNX1;PLAG1;ATF3;RORA;SEM1;NFIB;ZFHX3;MEIS2;RIPK2;LPIN2
45	prerank	GO_Molecular_Function_2023__Ubiquitin-Like Protein Ligase Binding (GO:0044389)	0.268393	1.13148	0.312883	0.695976	1	10/15	40.40%	HSPA1B;HSPA1A;JUN;TXNIP;HSPA5;PTPN22;BCL2;MFHAS1;FHIT;HSP90AA1
46	prerank	GO_Cellular_Component_2023__Lysosome (GO:0005764)	0.259281	1.13131	0.302469	0.677187	1	4/17	8.24%	OMD;TYR;RNF152;OGN
47	prerank	GO_Biological_Process_2023__Transmembrane Receptor Protein Tyrosine Kinase Signaling Pathway (GO:0007169)	-0.209234	-1.12344	0.305085	1	1	18/28	44.64%	MUSK;PDGFD;ANGPT2;KIT;NEDD9;EPHA3;EGFR;PDGFC;EPHA7;GHR;MPZL1;ANGPT1;PRKD1;ARHGEF28;DDR2;ERBB4;EPHB1;ALK
48	prerank	KEGG_2021_Human__Calcium signaling pathway	0.24328	1.12183	0.342	0.679303	1	9/19	27.07%	CHRM5;PLCG2;TACR1;VEGFA;GNA14;PDE1A;CASQ2;FGFR1;FGF2
49	prerank	GO_Biological_Process_2023__Proteolysis (GO:0006508)	-0.247457	-1.11846	0.333333	1	1	10/18	32.28%	BACE2;CPB2;PRSS48;TRHDE;ADAMTS2;ADAMTS19;ADAMTS17;ADAMTS6;ADGRV1;PCSK5
50	prerank	GO_Biological_Process_2023__Negative Regulation Of Signal Transduction (GO:0009968)	0.268941	1.11004	0.292	0.687882	1	10/15	40.28%	TRABD2B;APOD;NEDD4;FGF2;LGR4;BCL2;MFHAS1;KANK1;EZH2;CRY1
51	prerank	GO_Biological_Process_2023__Cellular Response To Oxygen-Containing Compound (GO:1901701)	0.234518	1.10835	0.320388	0.674042	1	7/20	17.26%	FOS;ZFP36;PLCG2;PDCD1LG2;GLRA1;EGR1;MT3
52	prerank	GO_Biological_Process_2023__Extracellular Matrix Organization (GO:0030198)	0.267026	1.10614	0.326271	0.661293	1	4/15	7.21%	COL18A1;SMOC1;ECM2;ADAMTS18
53	prerank	GO_Biological_Process_2023__Regulation Of Gene Expression (GO:0010468)	0.162833	1.10546	0.306911	0.646418	1	26/52	37.86%	HSPA1B;HSPA1A;PLCG2;YBX3;UTY;HFE;IGSF1;RREB1;EGR1;VEGFA;MT3;ONECUT1;FN1;ETS1;ESRRB;FGF2;MSR1;PTPN22;PLAG1;CD36;MBNL3;ZNF90;JADE3;HMGN5;EZH2;RORA
54	prerank	GO_Molecular_Function_2023__RNA Polymerase II Transcription Regulatory Region Sequence-Specific DNA Binding (GO:0000977)	0.159819	1.10525	0.325203	0.631232	1	30/54	41.01%	FOS;NFATC1;UTY;ELK3;RREB1;ZFY;EGR1;JUNB;MAFF;ONECUT1;MGAM;SMAD9;ZSCAN31;JUN;ETS1;PRDM5;ESRRB;MECOM;RFX4;TCF7L2;RUNX1;PLAG1;ZNF90;ATF3;ZNF521;RORA;NFIB;ZFHX3;MEIS2;PBX3
55	prerank	GO_Biological_Process_2023__DNA Damage Response (GO:0006974)	-0.248648	-1.09725	0.35503	1	1	15/17	59.84%	RPA3;ACER2;BLM;POLE2;DDB2;HELB;SHLD1;MGMT;RFC3;BACH1;FANCC;APLF;RAD51B;CRADD;CRY1
56	prerank	GO_Cellular_Component_2023__Vesicle (GO:0031982)	0.236819	1.08734	0.346304	0.653143	1	4/17	8.24%	HSPA1B;HSPA1A;PLCG2;OGN
57	prerank	KEGG_2021_Human__Rap1 signaling pathway	-0.248097	-1.07936	0.358824	1	1	10/17	36.40%	PDGFD;ANGPT2;KIT;SKAP1;EGFR;PDGFC;FYB1;ANGPT1;PRKD1;PRKCA
58	prerank	KEGG_2021_Human__Human papillomavirus infection	0.240298	1.07381	0.340956	0.665654	1	8/18	24.65%	ITGA11;ITGB4;PARD3;VEGFA;RELN;SPP1;ITGB5;FN1
59	prerank	KEGG_2021_Human__Ras signaling pathway	-0.249557	-1.06821	0.376923	1	1	7/16	22.17%	PDGFD;ANGPT2;KIT;GNG12;EGFR;PLA2G4C;PDGFC
60	prerank	GO_Biological_Process_2023__Positive Regulation Of Cell Migration (GO:0030335)	0.21168	1.06569	0.368421	0.667324	1	10/22	28.83%	PLCG2;PLET1;CAV1;RREB1;VEGFA;CEMIP;RAB11A;FN1;HSPA5;SEMA5A
61	prerank	GO_Molecular_Function_2023__Protein Homodimerization Activity (GO:0042803)	-0.168423	-1.06548	0.3762	1	1	24/43	42.28%	CLEC2A;KIT;HSD11B1;IL6R;MTHFD1L;S100A6;CEACAM1;CEBPB;IMPA2;ABCG2;PDGFC;SLIT2;TPD52L1;CD247;GHR;BLM;ENPP1;MYOM1;GALM;CHRNA7;DDR2;SOX6;ERBB4;TENM3
62	prerank	GO_Cellular_Component_2023__Early Endosome (GO:0005769)	-0.234655	-1.02629	0.401544	1	1	11/16	44.46%	ATP6V0D2;EPHA3;EGFR;PARM1;DYSF;CLTCL1;TMEM163;CNTNAP2;VAMP8;CLCN5;EPHB1
63	prerank	KEGG_2021_Human__Pathways in cancer	-0.170614	-1.00632	0.44685	1	1	12/36	21.56%	IL7;KIT;LPAR6;IL6R;LAMA2;CDKN2A;GNG12;CTNNA2;EGFR;TGFBR2;GLI3;IL13RA1
64	prerank	GO_Cellular_Component_2023__Actin Cytoskeleton (GO:0015629)	-0.229711	-1.0042	0.423892	1	1	9/16	37.73%	PLEKHH2;NEB;EPHA3;CLIC5;LLGL2;FYB1;ARHGAP6;DDR2;PLS1
65	prerank	GO_Biological_Process_2023__Positive Regulation Of Cell Differentiation (GO:0045597)	-0.213548	-1.00168	0.429423	1	1	7/19	21.38%	TENT5A;IL6R;LAMA2;CEACAM1;CEBPB;SOX5;TGFBR2
66	prerank	GO_Biological_Process_2023__Regulation Of Transcription By RNA Polymerase II (GO:0006357)	0.12446	1.00115	0.446429	0.793282	1	45/86	41.25%	HSPA1A;FOS;ZFP36;CAV1;NFATC1;ELK3;TOX3;SINHCAF;RREB1;ZFY;EGR1;VEGFA;PRDM6;JUNB;MAFF;ONECUT1;MGAM;SMAD9;MAGEC3;ZSCAN31;DNAJB1;JUN;ETS1;PRDM5;ESRRB;FGF2;MECOM;RFX4;TCF7L2;PTMA;RUNX1;PLAG1;JADE3;ATF3;FRK;EZH2;RORA;SEM1;NFIB;ZFHX3;CRY1;MEIS2;RIPK2;PBX3;LPIN2
67	prerank	GO_Biological_Process_2023__Regulation Of Phosphatidylinositol 3-Kinase Signaling (GO:0014066)	-0.233142	-0.995248	0.464567	1	1	6/15	22.17%	MUSK;PDGFD;KIT;EGFR;CEACAM1;PDGFC
68	prerank	GO_Molecular_Function_2023__Kinase Binding (GO:0019900)	-0.201456	-0.977513	0.474895	1	1	7/21	17.69%	BCL2L14;ACTA2;TTN;CDKN2A;SKAP1;EGFR;CEACAM1
69	prerank	GO_Biological_Process_2023__Positive Regulation Of DNA-templated Transcription (GO:0045893)	0.129754	0.964759	0.510081	0.85878	1	38/64	45.00%	FOS;NFATC1;ELK3;TOX3;RREB1;ZFY;EGR1;VEGFA;MT3;JUNB;MAFF;ONECUT1;MYRFL;SPP1;JUN;ETS1;PRDM5;ESRRB;FGF2;MECOM;RFX4;TCF7L2;PTMA;RUNX1;PLAG1;ATF3;HMGN5;RORA;SEM1;NFIB;ZFHX3;MEIS2;RIPK2;LPIN2;TGFBR1;BCL9;PCBD2;WWOX
70	prerank	GO_Biological_Process_2023__Positive Regulation Of Nucleic Acid-Templated Transcription (GO:1903508)	0.166259	0.954841	0.477459	0.862291	1	12/31	27.20%	FOS;NFATC1;RREB1;EGR1;MT3;MYRFL;SPP1;JUN;ETS1;ESRRB;FGF2;MECOM
71	prerank	KEGG_2021_Human__Neuroactive ligand-receptor interaction	-0.191076	-0.938246	0.508946	1	1	12/21	37.86%	GLRA2;TSHR;LPAR6;GRID2;GRIK3;GRIK1;GABRG3;GHR;HTR4;GRM8;CHRNA7;GPR156
72	prerank	GO_Biological_Process_2023__Protein Modification Process (GO:0036211)	-0.169136	-0.937106	0.531792	1	1	31/31	83.46%	GLRX;UST;EPHA3;TGFBR2;ST3GAL1;EPHA7;ST8SIA6;PLOD2;GRK5;PRKCA;EPHB1;TNIK;LATS2;MAP3K1;ERN1;SUMF1;FUT10;TGFBR1;YES1;WNK3;METAP1D;PTPN13;JADE3;PTPN22;DAD1;FN1;FGFR1;PRAG1;PRKCH;GRK7;PTPRM
73	prerank	GO_Cellular_Component_2023__Adherens Junction (GO:0005912)	-0.210719	-0.926907	0.527559	1	1	9/17	35.07%	LIMD1;CTNNA2;PDLIM3;CEACAM1;LLGL2;CDH13;CDHR3;CDH8;PLEKHA7
74	prerank	GO_Molecular_Function_2023__DNA Binding (GO:0003677)	0.147136	0.923569	0.544898	0.916936	1	22/41	40.70%	UTY;SHOC1;TOX3;NUPR1;ZFY;EGR1;JUNB;MAFF;MYRFL;JUN;ETS1;PRDM5;ESRRB;MECOM;TCF7L2;BCL2;EZH2;RORA;MMS22L;NFIB;CRY1;MEIS2
75	prerank	GO_Molecular_Function_2023__Cadherin Binding (GO:0045296)	-0.206878	-0.921239	0.542268	1	1	9/18	33.56%	CDH23;PROM1;BAG3;CTNNA2;EGFR;EPCAM;CDH13;CDHR3;CDH8
76	prerank	GO_Cellular_Component_2023__Endoplasmic Reticulum Membrane (GO:0005789)	0.149474	0.915365	0.559838	0.915495	1	34/39	69.59%	MBOAT1;CAV1;HFE;WDR83OS;FMN1;PROS1;CASQ2;MYRFL;LRAT;DAD1;PTGDS;NOX4;HSPA5;MSMO1;BCL2;CYP7B1;TMEM38B;LPIN2;ATP13A4;TMED3;ERN1;MGLL;LPCAT2;B3GLCT;STS;HHAT;CYP39A1;ABCA1;IKBIP;DDR2;ZDHHC20;SLC35G1;AGMO;PLOD2
77	prerank	GO_Biological_Process_2023__Positive Regulation Of Protein Modification Process (GO:0031401)	0.222428	0.913627	0.547368	0.901409	1	7/16	27.07%	TRABD2B;EGR1;VEGFA;MT3;RELN;TEK;FGF2
78	prerank	GO_Molecular_Function_2023__Protein Kinase Binding (GO:0019901)	-0.180111	-0.905493	0.583665	1	1	7/23	17.69%	BCL2L14;ACTA2;TTN;CDKN2A;NEDD9;SKAP1;CEACAM1
79	prerank	GO_Biological_Process_2023__Cellular Response To Growth Factor Stimulus (GO:0071363)	0.205341	0.887843	0.578125	0.940752	1	5/15	20.65%	ZFP36;CD44;HSPB1;VEGFA;SMAD9
80	prerank	GO_Molecular_Function_2023__Double-Stranded DNA Binding (GO:0003690)	0.161136	0.87951	0.642105	0.93959	1	11/28	28.23%	FOS;NFATC1;ELK3;EGR1;JUNB;MAFF;ONECUT1;ZSCAN31;JUN;ESRRB;RFX4
81	prerank	GO_Biological_Process_2023__Protein Phosphorylation (GO:0006468)	-0.153637	-0.874931	0.615385	1	1	31/32	80.80%	MUSK;KIT;EPHA3;EFEMP1;EGFR;TGFBR2;EPHA7;STK33;STK32B;MYO3B;PRKD1;GRK5;PRKCA;DDR2;ERBB4;EPHB1;ALK;TNIK;LATS2;MAP3K1;ERN1;TGFBR1;WNK3;TEK;FGFR1;EEF2K;PRAG1;TGFBR3;RELN;PRKCH;GRK7
82	prerank	KEGG_2021_Human__Alzheimer disease	0.210965	0.874682	0.584867	0.93287	1	7/15	29.62%	CHRM5;COX6A1;NDUFC2;UQCR10;ATP5F1E;NOX4;DKK2
83	prerank	GO_Biological_Process_2023__Positive Regulation Of Cell Population Proliferation (GO:0008284)	-0.152871	-0.872292	0.634241	1	1	20/33	48.09%	IL7;TSHR;PDGFD;IL6R;ZFPM2;S100A6;EGFR;CR1;TGFBR2;PDGFC;EPCAM;CDH13;GRK5;CHRNA7;DDR2;ERBB4;BCL7C;TIPIN;KIF20B;WWTR1
84	prerank	GO_Molecular_Function_2023__ATP Binding (GO:0005524)	0.208754	0.870147	0.617886	0.925148	1	2/15	1.15%	HSPA1B;HSPA1A
85	prerank	GO_Biological_Process_2023__Positive Regulation Of Phosphorylation (GO:0042327)	0.188333	0.861752	0.632	0.925835	1	17/19	67.11%	VEGFA;ROR1;MT3;RELN;FGFR1;TEK;FGF2;LEPR;PTGES3;HSP90AA1;PELI2;TNIK;ALK;ERBB4;DDR2;CHRNA7;ANGPT1
86	prerank	GO_Biological_Process_2023__Positive Regulation Of ERK1 And ERK2 Cascade (GO:0070374)	-0.18587	-0.8573	0.634249	1	1	11/19	40.88%	MUSK;IL26;PDGFD;EGFR;PDGFC;ANGPT1;BMPER;CHRNA7;PRKCA;DDR2;ERBB4
87	prerank	GO_Cellular_Component_2023__Membrane Raft (GO:0045121)	-0.186575	-0.853686	0.62253	1	1	7/18	22.65%	NOS1;SKAP1;EGFR;CR1;ABCG2;TGFBR2;SLC1A2
88	prerank	GO_Cellular_Component_2023__Endoplasmic Reticulum Lumen (GO:0005788)	0.155718	0.851339	0.640316	0.930515	1	11/27	28.29%	P4HA3;COL18A1;COL8A1;CASQ2;P3H2;SPP1;FN1;CST3;COL14A1;MTTP;HSPA5
89	prerank	GO_Biological_Process_2023__Negative Regulation Of Nucleic Acid-Templated Transcription (GO:1903507)	-0.192038	-0.84924	0.649899	1	1	7/16	29.25%	LIMD1;DACH1;CDKN2A;ZFPM2;GLI3;RORB;ATP8B1
90	prerank	GO_Molecular_Function_2023__Adenyl Ribonucleotide Binding (GO:0032559)	0.197003	0.849229	0.648111	0.919074	1	2/16	1.15%	HSPA1B;HSPA1A
91	prerank	GO_Biological_Process_2023__Positive Regulation Of Cytokine Production (GO:0001819)	0.182764	0.834131	0.654472	0.932157	1	12/19	40.82%	HSPA1B;HSPA1A;PLCG2;EGR1;TLR1;PTPN22;RUNX1;EHHADH;RORA;CD226;RIPK2;C5
92	prerank	GO_Cellular_Component_2023__Nuclear Lumen (GO:0031981)	0.158535	0.831251	0.659319	0.922213	1	24/25	78.62%	ITGB4;ZFY;RPS13;NEDD4;JUN;PRDM5;FILIP1;ATF3;CENPP;RORA;ERI1;RPP38;CRADD;CEMIP2;KIF20B;ETV6;ADARB2;CPS1;CDC14A;SYNE2;BLM;GABRG3;STON2;GLI3
93	prerank	GO_Cellular_Component_2023__Intracellular Organelle Lumen (GO:0070013)	0.122962	0.830301	0.682353	0.90864	1	17/50	28.29%	HSPA1B;HSPA1A;OMD;P4HA3;COL18A1;OGN;FTH1;COL8A1;PROS1;P3H2;SPP1;FN1;CST3;ATP5F1E;COL14A1;MTTP;HSPA5
94	prerank	GO_Biological_Process_2023__Nervous System Development (GO:0007399)	-0.14839	-0.81226	0.70793	1	1	19/29	50.39%	TRPC5;ZIC1;DPYSL5;EGFR;RBFOX1;PDGFC;GRIK1;CNTN6;ADGRV1;SDK1;ALDH1A2;SOX6;ERBB4;NLGN1;PLPPR1;EPHB1;MOBP;NHEJ1;FAT4
95	prerank	GO_Cellular_Component_2023__Cytoplasmic Vesicle Membrane (GO:0030659)	0.170851	0.80288	0.737255	0.942528	1	18/18	83.10%	CAV1;CD44;RAB11A;RAB31;MSR1;LDLR;MYO5B;GRIA4;CD36;CLCN5;VAMP8;COLEC12;DYSF;ANTXR2;ITPR2;CR1;EGFR;ATP6V0D2
96	prerank	KEGG_2021_Human__Pathways of neurodegeneration	0.161395	0.7979	0.713115	0.936002	1	12/22	39.61%	CHRM5;COX6A1;NDUFC2;UQCR10;ATP5F1E;NOX4;HSPA5;DKK2;BCL2;GRIA4;SEM1;DNAH12
97	prerank	GO_Biological_Process_2023__Regulation Of ERK1 And ERK2 Cascade (GO:0070372)	-0.153773	-0.791137	0.714579	1	1	13/24	40.88%	MUSK;IL26;PDGFD;EGFR;CEACAM1;PDGFC;EPHA7;ANGPT1;BMPER;CHRNA7;PRKCA;DDR2;ERBB4
98	prerank	GO_Biological_Process_2023__Phosphorylation (GO:0016310)	-0.169834	-0.786994	0.728653	1	1	20/20	83.28%	LIMD1;EPHA3;TGFBR2;EPHA7;GRK5;PRKCA;EPHB1;ALK;TNIK;LATS2;MAP3K1;ERN1;FGGY;TGFBR1;WNK3;FGFR1;PRAG1;PRKCH;GRK7;HK2
99	prerank	GO_Molecular_Function_2023__Transcription Regulatory Region Nucleic Acid Binding (GO:0001067)	0.186745	0.781105	0.729387	0.949654	1	8/15	35.37%	FOS;EGR1;JUN;ETS1;PRDM5;TCF7L2;RUNX1;ATF3
100	prerank	GO_Cellular_Component_2023__Nucleolus (GO:0005730)	0.152714	0.774587	0.731373	0.945801	1	22/23	78.62%	ITGB4;ZFY;RPS13;NEDD4;PRDM5;FILIP1;ATF3;CENPP;RORA;ERI1;RPP38;CRADD;CEMIP2;KIF20B;ETV6;ADARB2;CPS1;CDC14A;BLM;GABRG3;STON2;GLI3
101	prerank	GO_Cellular_Component_2023__Golgi Membrane (GO:0000139)	0.154059	0.765499	0.746479	0.9457	1	8/22	26.41%	GCNT1;SGMS2;CAV1;HFE;PROS1;CHST9;XYLT1;GALNT14
102	prerank	GO_Biological_Process_2023__Protein-Containing Complex Assembly (GO:0065003)	0.176683	0.763127	0.73029	0.935258	1	15/16	74.74%	HSPA1A;HFE;PARD3;CASQ2;FN1;PTGES3;HSP90AA1;FANCC;CENPE;VAMP8;PLEKHA7;ANGPT1;ANO6;BLM;CD247
103	prerank	GO_Biological_Process_2023__Negative Regulation Of Canonical Wnt Signaling Pathway (GO:0090090)	-0.18164	-0.757726	0.743381	1	1	12/16	53.24%	LIMD1;GLI3;SHISA6;KREMEN1;ANKRD6;NKD1;MCC;TMEM131L;LATS2;WWTR1;RBMS3;ZNRF3
104	prerank	GO_Cellular_Component_2023__Secretory Granule Membrane (GO:0030667)	-0.177109	-0.757604	0.781513	1	1	6/16	22.90%	ABCC4;CEACAM1;CYSTM1;CR1;ITPR2;LHFPL2
105	prerank	GO_Biological_Process_2023__Regulation Of Intracellular Signal Transduction (GO:1902531)	0.159326	0.739656	0.793372	0.956887	1	9/19	35.43%	PLCG2;PLEKHG1;HSPB1;VEGFA;RASGRF2;TEK;PTPN22;ARHGAP15;PTPN13
106	prerank	GO_Biological_Process_2023__Protein Autophosphorylation (GO:0046777)	-0.164562	-0.731707	0.781008	1	1	11/18	45.37%	MUSK;KIT;EGFR;STK33;PRKD1;GRK5;DDR2;ERBB4;EPHB1;ALK;TNIK
107	prerank	GO_Cellular_Component_2023__Endosome Membrane (GO:0010008)	0.170538	0.72481	0.819328	0.965131	1	15/15	83.10%	CAV1;HFE;RAB11A;RAB31;LDLR;PACSIN2;ATP13A4;EPHB1;CLCN5;ATP13A5;VAMP8;TMEM163;ANTXR2;EGFR;ATP6V0D2
108	prerank	GO_Biological_Process_2023__Positive Regulation Of Transferase Activity (GO:0051347)	-0.165749	-0.724781	0.783019	1	1	16/16	83.65%	MUSK;EGFR;PARM1;CHRNA7;DDR2;GINS3;ERBB4;PKIB;ALK;RFC3;PRIM2;HSP90AA1;PTGES3;TEK;FGFR1;ROR1
109	prerank	GO_Biological_Process_2023__Positive Regulation Of Cellular Process (GO:0048522)	-0.122391	-0.708062	0.826804	1	1	11/35	25.02%	IL7;TSHR;PDGFD;IL6R;LAMA2;NEDD9;EGFR;CR1;TGFBR2;PDGFC;NCMAP
110	prerank	GO_Biological_Process_2023__Central Nervous System Development (GO:0007417)	0.150467	0.706071	0.821826	0.976567	1	19/20	78.74%	NMUR2;DDIT4;APOD;RELN;NFIB;ZFHX3;MEIS2;PBX3;SPATA5;NHEJ1;SOX6;AFF2;CNTNAP2;HESX1;CNTN6;GRIK1;EPHA7;PDGFC;TGFBR2
111	prerank	GO_Molecular_Function_2023__Endopeptidase Activity (GO:0004175)	-0.166279	-0.700814	0.830645	1	1	7/15	32.28%	BACE2;PRSS48;ADAMTS2;ADAMTS19;ADAMTS17;ADAMTS6;PCSK5
112	prerank	GO_Molecular_Function_2023__Transcription Cis-Regulatory Region Binding (GO:0000976)	-0.131644	-0.690619	0.871227	1	1	8/27	22.29%	SIM2;ETV5;DACH1;HIF3A;CEBPB;SOX5;GLI3;POU2F2
113	prerank	GO_Cellular_Component_2023__Cell-Cell Junction (GO:0005911)	-0.144785	-0.690406	0.833333	1	1	21/21	85.77%	LIMD1;CTNNA2;PDLIM3;CEACAM1;LLGL2;CDH13;CDHR3;CDH8;PDZD2;CRB1;USP53;WNK3;PDLIM5;KIRREL3;KAZN;PARD3B;TEK;CDH4;PTPRM;VEGFA;PARD3
114	prerank	GO_Biological_Process_2023__Regulation Of Neuron Projection Development (GO:0010975)	0.154514	0.683393	0.843874	0.991026	1	6/18	24.11%	MBOAT1;ROR1;MT3;RELN;PRAG1;DCC
115	prerank	GO_Biological_Process_2023__Brain Development (GO:0007420)	-0.157629	-0.679205	0.853333	1	1	13/16	60.57%	ZIC1;CTNNA2;TGFBR2;EPHA7;HESX1;CNTNAP2;AFF2;SOX6;SPATA5;PBX3;MEIS2;ZFHX3;NFIB
116	prerank	GO_Biological_Process_2023__Regulation Of Nucleic Acid-Templated Transcription (GO:1903506)	-0.129151	-0.677061	0.871032	0.995516	1	25/25	87.34%	LIMD1;ESRRG;EFEMP1;CEBPB;RORB;ZNF98;SOX6;ESR2;ZNF676;RNF6;WWTR1;KLRG1;BACH1;TGFBR1;ZFHX3;RORA;EZH2;HMGN5;JADE3;ZNF90;PLAG1;ESRRB;ONECUT1;RREB1;IGSF1
117	prerank	GO_Biological_Process_2023__Regulation Of DNA-templated Transcription (GO:0006355)	0.085453	0.676875	0.897087	0.985119	1	39/80	41.01%	FOS;NFATC1;ELK3;TOX3;CRYAB;IGSF1;RREB1;ZFY;EGR1;MT3;JUNB;MAFF;ONECUT1;MGAM;SMAD9;MYRFL;ZSCAN31;SPP1;JUN;ETS1;PRDM5;ESRRB;FGF2;MECOM;RFX4;TCF7L2;RUNX1;PLAG1;ZNF90;JADE3;ATF3;HMGN5;EZH2;DAP;RORA;NFIB;ZFHX3;CRY1;PBX3
118	prerank	KEGG_2021_Human__Amyotrophic lateral sclerosis	-0.152387	-0.676137	0.863216	0.975329	1	17/17	84.98%	NOS1;DNAH11;SLC1A2;TUBA1C;DNAI2;ERBB4;ERN1;NDC1;DNAH12;SEM1;BCL2;HSPA5;ATP5F1E;UQCR10;NDUFC2;NUP210L;COX6A1
119	prerank	GO_Biological_Process_2023__Positive Regulation Of Cell Motility (GO:2000147)	-0.155387	-0.675975	0.863905	0.955107	1	8/16	36.40%	PDGFD;KIT;NEDD9;EGFR;PDGFC;SYNE2;CDH13;PRKCA
120	prerank	GO_Biological_Process_2023__Positive Regulation Of Multicellular Organismal Process (GO:0051240)	0.124104	0.672899	0.874755	0.976102	1	12/27	34.40%	CAV1;GADD45G;SINHCAF;RREB1;VEGFA;PRKCH;SPP1;ESRRB;FGF2;CD36;EHHADH;LEPR
121	prerank	GO_Biological_Process_2023__Regulation Of Protein Phosphorylation (GO:0001932)	-0.13628	-0.667568	0.863071	0.945091	1	22/22	86.61%	MUSK;TTN;EGFR;EPHA7;SLIT2;ANGPT1;BMPER;CHRNA7;ERBB4;TNIK;WWTR1;PELI2;HSP90AA1;PTPN13;LEPR;FGF2;FN1;TEK;RELN;MT3;VEGFA;HSPB1
122	prerank	GO_Biological_Process_2023__Regulation Of Cell Migration (GO:0030334)	0.118397	0.662227	0.87574	0.975454	1	11/30	28.83%	PLET1;CAV1;PRKX;SINHCAF;VEGFA;CEMIP;TMSB10;RELN;FGF2;HSPA5;SEMA5A
123	prerank	GO_Biological_Process_2023__Negative Regulation Of Wnt Signaling Pathway (GO:0030178)	0.142721	0.656381	0.902584	0.968521	1	18/19	78.62%	CAV1;TRABD2B;BICC1;DKK2;TCF7L2;WWOX;ZNRF3;RBMS3;WWTR1;LATS2;TMEM131L;MCC;NKD1;ANKRD6;KREMEN1;NXN;SHISA6;GLI3
124	prerank	GO_Biological_Process_2023__Positive Regulation Of Signal Transduction (GO:0009967)	-0.128378	-0.643458	0.893617	0.950433	1	23/23	87.40%	IL7;LAMA2;MN1;TPD52L1;CHRNA7;DISC1;PRKCA;NLGN1;RSPO2;HOMER1;TTC23;ERN1;CRADD;TGFBR1;CD226;KANK1;MGAT5;TEK;RELN;MT3;VEGFA;CAV2;DEPDC1B
125	prerank	GO_Cellular_Component_2023__Bounding Membrane Of Organelle (GO:0098588)	0.103928	0.637379	0.895669	0.974595	1	37/39	83.10%	GCNT1;SGMS2;CAV1;HFE;CD44;PROS1;CASQ2;CHST9;XYLT1;GALNT14;RAB31;MSR1;LDLR;GRIA4;CD36;TPTE2;MGAT5;GOLIM4;TMEM38B;ST6GALNAC3;TMED3;CLCN5;F8;VAMP8;GALNT13;ZDHHC20;COLEC12;ACER2;ST8SIA6;ST3GAL1;PDGFC;ANTXR2;ITPR2;CR1;EGFR;UST;ATP6V0D2
126	prerank	GO_Biological_Process_2023__Regulation Of Signal Transduction (GO:0009966)	0.141371	0.637081	0.903808	0.962161	1	17/17	86.01%	CAV3;GRK7;PRAG1;KCTD8;SEMA5A;CD36;RORA;RGS5;MGLL;HOMER1;LURAP1L;CHRNA7;GRK5;PRKD1;LLGL2;VEPH1;ZIC1
127	prerank	GO_Biological_Process_2023__Regulation Of Cell Population Proliferation (GO:0042127)	0.0986724	0.635929	0.906561	0.951097	1	18/46	32.77%	HSPA1B;HSPA1A;COL18A1;NUPR1;SINHCAF;FTH1;VEGFA;JUNB;P3H2;FGFR1;FN1;JUN;ETS1;FGF2;NOX4;TCF7L2;RUNX1;BCL2
128	prerank	GO_Biological_Process_2023__Organelle Organization (GO:0006996)	0.138969	0.592023	0.956175	0.974985	1	10/15	49.06%	CAV1;CAV2;CFAP61;RAB31;TTC29;USP6NL;PACSIN2;PEX7;TMED3;GABPB1
129	prerank	GO_Cellular_Component_2023__Intracellular Non-Membrane-Bounded Organelle (GO:0043232)	-0.088015	-0.590466	0.928421	0.976372	1	49/49	91.52%	KANK4;ABCC4;NOS1;NEDD9;PLA2G4C;CR1;GLI3;STON2;GABRG3;BLM;CDC14A;CLTCL1;CPS1;EPB41L4A;ADARB2;CENPE;ETV6;TNIK;LPCAT2;KIF20B;FRMD3;SHLD1;CCDC146;EDA;CEMIP2;SASS6;CRADD;SPATA5;RPP38;ERI1;RIPK2;RORA;KANK1;CENPP;MFHAS1;ATF3;FILIP1;SAXO1;SYCE2;PRDM5;NEDD4;RPS5;PTPRM;RPS13;ZFY;HSPB1;ITGB4;SHOC1;CAV1
130	prerank	GO_Biological_Process_2023__Regulation Of Canonical Wnt Signaling Pathway (GO:0060828)	-0.119652	-0.582169	0.944223	0.963933	1	20/23	71.29%	LIMD1;EGFR;GLI3;GPC5;LYPD6;SHISA6;KREMEN1;ANKRD6;NKD1;MCC;TMEM131L;LATS2;WWTR1;RBMS3;ZNRF3;KANK1;LGR4;TCF7L2;DKK2;SEMA5A
131	prerank	GO_Biological_Process_2023__Positive Regulation Of Protein Phosphorylation (GO:0001934)	0.0945325	0.545161	0.978044	0.990976	1	9/33	23.38%	PLCG2;CAV1;HFE;CD44;VEGFA;CEMIP;MT3;RELN;TEK
132	prerank	GO_Biological_Process_2023__Positive Regulation Of MAPK Cascade (GO:0043410)	0.0869742	0.489572	0.978516	0.998862	1	14/31	37.61%	PLCG2;CD44;CAV2;VEGFA;ROR1;MT3;FGFR1;TEK;FGF2;BCAR3;PTPN22;CD36;MFHAS1;EZH2
133	prerank	GO_Biological_Process_2023__Negative Regulation Of Cell Differentiation (GO:0045596)	-0.108596	-0.479107	0.98768	0.988961	1	7/16	37.31%	LIMD1;EFEMP1;EGFR;RORB;ADGRV1;ENPP1;COL5A2
134	prerank	GO_Molecular_Function_2023__GTPase Regulator Activity (GO:0030695)	0.0774843	0.382979	1	0.999328	1	6/22	24.89%	PLEKHG1;RASGEF1C;RASGRF2;ARHGAP24;RANBP3L;JUN

## Sheet: L6b
	Name	Term	ES	NES	NOM p-val	FDR q-val	FWER p-val	Tag %	Gene %	Lead_genes
0	prerank	KEGG_2021_Human__Ribosome	-0.532292	-3.56246	0	0	0	41/42	45.87%	FAU;RPL41;RPL7A;RPL36AL;RPS27A;RPS13;RPL18A;RPS4X;RPS18;RPS28;RPS21;RPL29;RPL8;RPS27;RPL10;RPS23;RPL11;RPL10A;RPL39;RPL7;RPS25;RPS15A;RPS12;RPS5;RPL36;RPS16;RPL38;RPL6;RPL12;RPS26;RPL13;RPLP2;RPL35;RPL23A;RPL27A;RPS9;RPS19;RPL36A;RPL23;RPL30;RPS11
1	prerank	GO_Biological_Process_2023__Peptide Biosynthetic Process (GO:0043043)	-0.515875	-3.39172	0	0	0	38/40	45.87%	FAU;RPL41;RPL7A;RPL36AL;RPS27A;RPS13;RPL18A;RPS4X;RPS18;RPS28;RPS21;RPL29;RPL8;RPS27;RPL10;RPS23;RPL11;RPL10A;RPL39;RPL7;RPS25;RPS15A;RPS5;RPL36;RPS16;RPL38;RPL6;RPL12;RPS26;RPL13;RPLP2;RPL35;RPL23A;RPL27A;RPS9;RPS19;RPL30;RPS11
2	prerank	GO_Biological_Process_2023__Cytoplasmic Translation (GO:0002181)	-0.509195	-3.35655	0	0	0	38/40	45.87%	FAU;RPL41;RPL7A;RPL36AL;RPS27A;RPS13;RPL18A;RPS4X;RPS18;RPS28;RPS21;RPL29;RPL8;RPS27;RPL10;RPS23;RPL11;RPL10A;RPL39;RPL7;RPS25;RPS15A;RPS5;RPL36;RPS16;RPL38;RPL6;RPL12;RPS26;RPL13;RPLP2;RPL35;RPL23A;RPL27A;RPS9;RPS19;RPL30;RPS11
3	prerank	GO_Biological_Process_2023__Macromolecule Biosynthetic Process (GO:0009059)	-0.495713	-3.33551	0	0	0	40/43	45.87%	FAU;RPL41;RPL7A;RPL36AL;RPS27A;RPS13;RPL18A;RPS4X;RPS18;RPS28;RPS21;RPL29;RPL8;RPS27;RPL10;RPS23;RPL11;RPL10A;RPL39;RPL7;RPS25;RPS15A;RPS5;RPL36;RPS16;RPL38;EEF1B2;RPL6;RPL12;RPS26;RPL13;TUFM;RPLP2;RPL35;RPL23A;RPL27A;RPS9;RPS19;RPL30;RPS11
4	prerank	GO_Biological_Process_2023__Gene Expression (GO:0010467)	-0.470075	-3.23547	0	0	0	40/44	45.87%	ANGPT2;FAU;RPL41;RPL7A;RPL36AL;RPS27A;RPS13;RPL18A;RPS4X;RPS18;RPS28;RPS21;RPL29;RPL8;RPS27;RBPMS;RPL10;RPS23;RPL11;RPL10A;RPL39;RPL7;RPS25;RPS15A;RPS5;RPL36;RPS16;RPL38;RPL6;RPL12;RPS26;RPL13;RPLP2;RPL35;RPL23A;RPL27A;RPS9;RPS19;RPL30;RPS11
5	prerank	GO_Biological_Process_2023__Translation (GO:0006412)	-0.47843	-3.22251	0	0	0	40/44	45.87%	FAU;RPL41;RPL7A;RPL36AL;RPS27A;RPS13;RPL18A;RPS4X;RPS18;RPS28;RPS21;RPL29;RPL8;RPS27;RPL10;RPS23;RPL11;RPL10A;RPL39;RPL7;RPS25;RPS15A;RPS5;RPL36;RPS16;RPL38;EEF1B2;RPL6;RPL12;RPS26;RPL13;TUFM;RPLP2;RPL35;RPL23A;RPL27A;RPS9;RPS19;RPL30;RPS11
6	prerank	GO_Cellular_Component_2023__Ribosome (GO:0005840)	-0.550058	-3.03786	0	0	0	26/26	45.87%	RPL41;RPL7A;RPL36AL;RPS13;RPL18A;RPS4X;RPS18;RPS28;RPS21;RPL8;RPS27;RPS23;RPL11;RPL10A;RPL39;RPS25;RPS5;RPL36;BTF3;RPL38;RPL6;RPS26;RPS9;RPS19;RPL30;RPS11
7	prerank	KEGG_2021_Human__Coronavirus disease	-0.409519	-2.92925	0	0	0	42/49	45.87%	FAU;RPL41;RPL7A;RPL36AL;RPS27A;RPS13;RPL18A;RPS4X;RPS18;JUN;RPS28;RPS21;RPL29;RPL8;RPS27;RPL10;RPS23;RPL11;RPL10A;RPL39;RPL7;RPS25;RPS15A;RPS12;RPS5;RPL36;RPS16;RPL38;RPL6;RPL12;RPS26;RPL13;RPLP2;RPL35;RPL23A;RPL27A;RPS9;RPS19;RPL36A;RPL23;RPL30;RPS11
8	prerank	GO_Cellular_Component_2023__Polysomal Ribosome (GO:0042788)	-0.568636	-2.55869	0	0.000751072	0.009	15/16	38.36%	RPL41;RPL7A;RPL36AL;RPL18A;RPS28;RPS21;RPL8;RPS23;RPL11;RPL10A;RPL39;RPL36;RPL38;RPL6;RPS26
9	prerank	GO_Cellular_Component_2023__Cytosolic Large Ribosomal Subunit (GO:0022625)	-0.503531	-2.5506	0.00189036	0.000614514	0.009	20/21	45.81%	RPL41;RPL7A;RPL36AL;RPL18A;RPL29;RPL8;RPL11;RPL10A;RPL39;RPL7;RPL36;RPL38;RPL6;RPL12;RPL13;RPLP2;RPL35;RPL23A;RPL27A;RPL30
10	prerank	GO_Cellular_Component_2023__Large Ribosomal Subunit (GO:0015934)	-0.503531	-2.5506	0.00189036	0.000614514	0.009	20/21	45.81%	RPL41;RPL7A;RPL36AL;RPL18A;RPL29;RPL8;RPL11;RPL10A;RPL39;RPL7;RPL36;RPL38;RPL6;RPL12;RPL13;RPLP2;RPL35;RPL23A;RPL27A;RPL30
11	prerank	KEGG_2021_Human__Cell adhesion molecules	0.523627	2.49546	0	0.031299	0.018	12/17	23.57%	VCAN;HLA-B;CLDN1;ITGA6;HLA-C;CADM1;ITGA4;NLGN4Y;HLA-A;NCAM2;PECAM1;SDC2
12	prerank	GO_Cellular_Component_2023__Vesicle (GO:0031982)	0.383798	2.29748	0	0.0609508	0.059	18/28	27.58%	LGR6;HSPA1B;PLCG2;EDIL3;HSPA1A;TUBB2A;TSPAN4;GAPDH;RAB3B;UBB;BMP5;CST3;EGFR;ACTB;APOE;MYO1E;UBA52;VAMP2
13	prerank	KEGG_2021_Human__Phagosome	0.493909	2.27989	0.0021978	0.046674	0.068	11/16	22.65%	HLA-B;THBS1;HLA-C;TUBB2A;HLA-A;ATP6V0C;ACTB;ATP6AP1;ACTG1;TUBA1B;ITGB5
14	prerank	GO_Cellular_Component_2023__Cytoplasmic Vesicle Membrane (GO:0030659)	0.357958	2.23282	0.00443459	0.0473604	0.088	24/32	38.93%	HLA-B;HLA-C;MOXD1;SLC30A8;ANTXR2;CLU;UBB;AP1S2;PECAM1;ATP6V0C;EGFR;ATP6AP1;CD55;FABP5;UBA52;LYN;VAMP2;CACNG4;CTSD;C5AR1;RHOQ;LY96;IRAK2;CD36
15	prerank	KEGG_2021_Human__Human papillomavirus infection	0.364003	2.22988	0	0.0385472	0.09	17/30	24.25%	COL4A2;HLA-B;COL1A1;ITGA6;NOTCH1;THBS1;COL4A1;HLA-C;ITGA4;SPP1;HLA-A;ATP6V0C;EGFR;MAML2;ATP6AP1;ITGB5;PIK3R3
16	prerank	GO_Cellular_Component_2023__Endocytic Vesicle Membrane (GO:0030666)	0.432452	2.20196	0.00218341	0.0351428	0.096	14/20	28.38%	CHRM2;HLA-B;B2M;HLA-C;UBB;HLA-A;ATP6V0C;EGFR;APOE;UBA52;LYN;VAMP2;SYT9;CACNG4
17	prerank	GO_Biological_Process_2023__Positive Regulation Of Cell Migration (GO:0030335)	0.324705	2.19851	0.002331	0.030593	0.097	20/37	25.29%	LGR6;CDH13;COL1A1;CLDN1;ITGA6;NOTCH1;PLCG2;THBS1;SH3RF2;RREB1;SEMA5A;DOCK5;PDGFC;PECAM1;EGFR;GAB1;DOCK1;SEMA6D;PIK3R3;PDGFD
18	prerank	KEGG_2021_Human__Axon guidance	0.426505	2.19005	0.00458716	0.0288281	0.102	15/20	33.66%	PLCG2;DCC;TRPC6;TRPC5;TRPC4;SEMA5A;UNC5D;EPHA6;SEMA6D;PIK3R3;BOC;SLIT2;SEMA6A;BMPR1B;NTNG1
19	prerank	GO_Biological_Process_2023__Positive Regulation Of Cell Motility (GO:2000147)	0.369457	2.18509	0	0.0267232	0.104	15/26	25.29%	LGR6;CDH13;COL1A1;CLDN1;ITGA6;NOTCH1;THBS1;SH3RF2;SEMA5A;PDGFC;PECAM1;EGFR;SEMA6D;PIK3R3;PDGFD
20	prerank	GO_Cellular_Component_2023__Small Ribosomal Subunit (GO:0015935)	-0.456843	-2.14488	0.00191571	0.00757675	0.151	18/19	49.94%	FAU;RPS27A;RPS13;RPS4X;RPS18;RPS28;RPS21;RPS27;RPS23;RPS25;RPS15A;RPS5;RPS16;RPS26;RPS9;RPS19;RPS11;RACK1
21	prerank	GO_Cellular_Component_2023__Cytosolic Small Ribosomal Subunit (GO:0022627)	-0.456843	-2.14488	0.00191571	0.00757675	0.151	18/19	49.94%	FAU;RPS27A;RPS13;RPS4X;RPS18;RPS28;RPS21;RPS27;RPS23;RPS25;RPS15A;RPS5;RPS16;RPS26;RPS9;RPS19;RPS11;RACK1
22	prerank	GO_Biological_Process_2023__Negative Regulation Of Apoptotic Process (GO:0043066)	0.300841	2.11148	0.00255102	0.0382178	0.163	21/41	24.60%	MTRNR2L8;HSPA1B;NOTCH1;HSPB1;MTRNR2L12;THBS1;PRLR;HSPA1A;CFLAR;PRKCH;SH3RF2;ANXA5;CLU;PTPRZ1;BAG3;EGFR;CRYAB;APOE;PRDX2;PIK3R3;YAP1
23	prerank	GO_Cellular_Component_2023__Cell-Cell Junction (GO:0005911)	0.338393	2.09849	0.00239234	0.0386371	0.18	23/32	39.79%	CDH13;CLDN1;NOTCH1;KIRREL1;CADM1;CDH6;TRPC4;PECAM1;GAB1;PDLIM3;ACTG1;KIRREL3;MYO1E;CDH7;CLIC4;VANGL2;FRMD4B;PTPRK;NDRG1;LIMD1;PARD3B;IGSF11;FRMD5
24	prerank	GO_Cellular_Component_2023__Bounding Membrane Of Organelle (GO:0098588)	0.262739	2.08942	0.00228833	0.0385747	0.196	40/59	40.42%	HLA-B;NOTCH1;MMD2;B2M;HLA-C;MGAT4C;GALNT13;MOXD1;SLC30A8;ANTXR2;UBB;HS3ST3B1;HS3ST2;HLA-A;AP1S2;PDGFC;PECAM1;ATP6V0C;EGFR;ATP6AP1;CD55;FABP5;PDGFD;UBA52;CHST8;LYN;VAMP2;CACNG4;CTSD;C5AR1;RAB39A;RHOQ;ST6GALNAC5;LY96;PROS1;DSEL;IRAK2;CD36;HS6ST2;ACER2
25	prerank	GO_Biological_Process_2023__Positive Regulation Of NF-kappaB Transcription Factor Activity (GO:0051092)	0.442479	2.08661	0	0.0364944	0.2	10/17	21.96%	HSPA1B;ROR1;PLCG2;HSPA1A;CFLAR;PRKCH;CLU;TRIM22;TRIM5;IL1RAP
26	prerank	KEGG_2021_Human__Human immunodeficiency virus 1 infection	0.439616	2.06964	0.00227273	0.038359	0.226	12/17	29.42%	HLA-B;GNG12;PLCG2;B2M;HLA-C;FOS;HLA-A;AP1S2;TRIM5;PIK3R3;GNG4;CD247
27	prerank	GO_Cellular_Component_2023__Dendrite (GO:0030425)	0.347419	1.98653	0.00684932	0.0596329	0.339	13/25	22.53%	CHRM2;HTR4;CALB2;KLHL1;DRD4;ZNF804A;HRH3;CLU;LRP4;HSPA8;EPHA6;KIRREL3;APOE
28	prerank	GO_Biological_Process_2023__Positive Regulation Of Multicellular Organismal Process (GO:0051240)	0.318005	1.96983	0.00655022	0.0622892	0.37	16/32	23.11%	IFI16;IL15;COL1A1;SCD;PRLR;PTN;CADM1;SPP1;PRKCH;BCL7C;RREB1;GAPDH;PDGFC;ACTB;APOE;FABP5
29	prerank	GO_Biological_Process_2023__Ribonucleoprotein Complex Biogenesis (GO:0022613)	-0.427051	-1.95904	0.00182482	0.0263833	0.435	15/17	45.87%	RPS13;RPS4X;RPS28;RPS27;RPS23;RPL11;RPL7;RPS25;RPS15A;RPS5;RPS16;RPL38;RPS9;RPS19;RPS11
30	prerank	GO_Biological_Process_2023__Positive Regulation Of Developmental Process (GO:0051094)	0.426793	1.94756	0.00215517	0.0660865	0.405	14/15	51.09%	PTN;PHLDB2;CCN2;BCL7C;RREB1;BMP5;APOE;RELN;BMPR1B;SOX6;ALK;SHLD1;ESRRB;ENPP2
31	prerank	GO_Biological_Process_2023__Regulation Of Cell Migration (GO:0030334)	0.249283	1.92961	0.00251256	0.069828	0.431	28/51	33.66%	SULF1;LGR6;CDH13;COL1A1;CLDN1;ITGA6;NOTCH1;THBS1;PTPRT;IGFBP5;SH3RF2;SEMA5A;MITF;TMSB4X;PDGFC;PECAM1;EGFR;ACTG1;SEMA6D;PIK3R3;PDGFD;SLIT2;RELN;CLIC4;DAAM2;PTPRK;DOCK10;NTNG1
32	prerank	GO_Biological_Process_2023__Negative Regulation Of Cell Population Proliferation (GO:0008285)	0.305508	1.92519	0.004662	0.0688406	0.44	20/32	33.08%	CDH13;CDKN1C;HSPA1B;BTG3;NOTCH1;THBS1;B2M;NRG1;HSPA1A;IGFBP5;ADAMTS1;CLMN;BMP5;ST18;APOE;LYN;BTG1;ALDH1A2;PTPRK;BMPR1B
33	prerank	GO_Cellular_Component_2023__Secretory Granule Membrane (GO:0030667)	0.349846	1.89527	0.0206897	0.0788242	0.494	12/23	23.11%	HLA-B;ATP8B4;HLA-C;MOXD1;SLC30A8;MGAM;CLU;PECAM1;ATP6V0C;CD55;LHFPL2;FABP5
34	prerank	GO_Biological_Process_2023__Negative Regulation Of Gene Expression (GO:0010629)	0.373328	1.88297	0.00877193	0.079385	0.514	12/19	29.53%	HSPA1B;NOTCH1;PATL2;HSPA1A;IGFBP5;SFMBT2;GAPDH;SLC24A3;APOE;YAP1;ID2;IGF2BP3
35	prerank	KEGG_2021_Human__Focal adhesion	0.315439	1.86831	0.00930233	0.0834142	0.544	17/28	29.93%	COL4A2;COL1A1;ITGA6;THBS1;COL4A1;ITGA4;SPP1;PDGFC;EGFR;ACTB;ACTG1;DOCK1;ITGB5;PIK3R3;PDGFD;RELN;LAMA2
36	prerank	GO_Biological_Process_2023__Ribosome Biogenesis (GO:0042254)	-0.419537	-1.86737	0.00919118	0.0433905	0.598	14/16	45.87%	RPS13;RPS4X;RPS28;RPS27;RPS23;RPL11;RPL7;RPS25;RPS15A;RPS5;RPS16;RPS9;RPS19;RPS11
37	prerank	GO_Biological_Process_2023__Cell-Cell Adhesion Via Plasma-Membrane Adhesion Molecules (GO:0098742)	0.395241	1.82313	0.00896861	0.10242	0.62	10/17	25.75%	CDH13;CLDN1;PTPRT;CADM1;CDH6;SDK1;UNC5D;PECAM1;KIRREL3;CDH7
38	prerank	KEGG_2021_Human__Kaposi sarcoma-associated herpesvirus infection	0.370835	1.82108	0.013363	0.099045	0.621	12/19	27.52%	HLA-B;GNG12;PLCG2;HLA-C;FOS;UBC;UBB;HLA-A;PIK3R3;GNG4;UBA52;LYN
39	prerank	GO_Cellular_Component_2023__Neuron Projection (GO:0043005)	0.242491	1.788	0.0180995	0.113665	0.69	23/47	27.92%	CHRM2;HTR4;OPRK1;CALB2;CDH13;KLHL1;DRD4;CADM1;SLC1A3;ANK1;HRH3;LRP4;UBB;HSPA8;GLRA1;EPHA6;KIRREL3;APOE;CNTN5;STMN1;BOC;VAMP2;RELN
40	prerank	GO_Cellular_Component_2023__Collagen-Containing Extracellular Matrix (GO:0062023)	0.233359	1.78209	0.0131234	0.112841	0.699	17/50	15.71%	VCAN;SULF1;COL4A2;CDH13;COL1A1;NPNT;THBS1;COL4A1;NRG1;EDIL3;CCN2;PXDN;ADAMTS1;ABI3BP;ANXA5;FBN2;CLU
41	prerank	GO_Biological_Process_2023__Positive Regulation Of Cell Projection Organization (GO:0031346)	0.402738	1.78073	0.0135747	0.109394	0.7	10/15	27.92%	ITGA6;ROR1;TOX;ZNF804A;PTN;CHODL;APOE;SLIT2;LYN;RELN
42	prerank	KEGG_2021_Human__Proteoglycans in cancer	0.349878	1.76164	0.0193548	0.116607	0.728	12/20	24.89%	COL1A1;PLCG2;THBS1;ANK1;EGFR;GAB1;ACTB;ACTG1;ITGB5;SDC2;PIK3R3;PLCE1
43	prerank	GO_Biological_Process_2023__Positive Regulation Of Wnt Signaling Pathway (GO:0030177)	0.335361	1.75658	0.0191489	0.115369	0.732	12/22	24.54%	SULF1;LGR6;SULF2;COL1A1;RSPO2;RNF220;GPC5;SEMA5A;ATP6V0C;EGFR;DISC1;GPRC5B
44	prerank	KEGG_2021_Human__ECM-receptor interaction	0.345451	1.75591	0.0255814	0.111798	0.735	8/20	11.12%	COL4A2;COL1A1;ITGA6;NPNT;THBS1;COL4A1;ITGA4;SPP1
45	prerank	GO_Biological_Process_2023__Cellular Response To Lipid (GO:0071396)	0.382325	1.75109	0.0110619	0.111061	0.742	12/16	37.79%	HSPA1B;PLCG2;HSPA1A;SPP1;CXCL13;HSPA8;EGFR;INSIG1;LYN;RORB;LY96;RORA
46	prerank	GO_Cellular_Component_2023__Ficolin-1-Rich Granule (GO:0101002)	0.390433	1.74879	0.0243363	0.109444	0.744	11/15	35.03%	HSPA1B;HSPA1A;MGAM;CLU;HSPA8;CST3;ATP6V0C;CD55;HSP90AA1;CTSD;DERA
47	prerank	GO_Molecular_Function_2023__Protein Serine/Threonine Kinase Activity (GO:0004674)	0.381505	1.74592	0.0214133	0.107725	0.747	15/16	54.70%	PRKCH;DAPK2;EGFR;STK33;VRK2;BMPR1B;LRRK1;STK32B;IRAK2;STK3;ALPK1;GRK5;PRKCQ;MYO3B;PRKD2
48	prerank	GO_Biological_Process_2023__Phosphorylation (GO:0016310)	0.348784	1.73975	0.0131868	0.108142	0.757	18/19	58.20%	ERG;PRKCH;DAPK2;CSF2RA;EPHA6;LYN;VRK2;BMPR1B;LRRK1;LIMD1;STK3;FGGY;ALK;PRKG2;GRK5;PRKCQ;PRKD2;ROS1
49	prerank	GO_Molecular_Function_2023__Metal Ion Binding (GO:0046872)	0.241744	1.72893	0.0363196	0.111453	0.772	15/44	15.71%	CALB2;CDH13;KCNIP1;SYT10;THBS1;MT1X;NRG1;SYT17;MYOF;ENPP1;ENOSF1;CDH6;ANXA5;PLSCR2;CLU
50	prerank	GO_Biological_Process_2023__Cellular Response To Metal Ion (GO:0071248)	0.336655	1.70698	0.029661	0.120346	0.798	12/20	28.27%	SYT10;PLCG2;B2M;MT1X;FOS;SYT17;MT2A;CLU;GLRA1;EGFR;SYT9;CLIC4
51	prerank	GO_Cellular_Component_2023__Lysosome (GO:0005764)	0.290441	1.70576	0.0324826	0.11785	0.801	17/28	32.80%	VCAN;RNF152;NRG1;GPC5;ENPP1;CLU;AP1S2;HSPA8;ATP6V0C;SDC2;HSP90AA1;UBA52;LYN;PDE1C;CTSD;CUBN;LRP2
52	prerank	GO_Biological_Process_2023__Regulation Of Gene Expression (GO:0010468)	0.191025	1.69785	0.0223325	0.118477	0.807	53/74	50.69%	ZNF676;IFI16;C1QTNF1;UTY;HSPA1B;NOTCH1;PLCG2;NRG1;ZNF804A;HSPA1A;RREB1;SFMBT2;CHD7;CLU;SLC24A3;TRIM22;MITF;PCBP3;ACTG1;ST18;MOG;APOE;ZNF536;PIK3R3;YAP1;ID2;LYN;MYOM1;IGF2BP3;BTG1;ELAVL2;BACH1;BMPR1B;RORB;DNAJA4;LIMD1;CUX2;RORA;CD36;SOX6;PLAG1;BAZ1A;SLC7A5;CREM;ESR2;ESR1;HMGN5;EGF;SGF29;ESRRB;RACK1;PFDN5;PRKCQ
53	prerank	KEGG_2021_Human__Pathways in cancer	0.241453	1.68828	0.016129	0.121183	0.817	19/42	26.38%	COL4A2;AR;IL15;GNG12;ITGA6;NOTCH1;PLCG2;COL4A1;RXRG;FOS;DCC;PTGER3;MITF;DAPK2;CSF2RA;EGFR;PIK3R3;GNG4;HSP90AA1
54	prerank	GO_Cellular_Component_2023__Endoplasmic Reticulum Membrane (GO:0005789)	0.244955	1.6797	0.0358744	0.123672	0.832	19/39	28.04%	ADGRG6;HLA-B;NOTCH1;DHRS3;SCD;HLA-C;MOXD1;CYP39A1;UBB;HLA-A;TBXAS1;AGMO;HHAT;MYRF;INSIG1;MSMO1;UBA52;VRK2;PTGDS
55	prerank	GO_Biological_Process_2023__Negative Regulation Of Cellular Process (GO:0048523)	0.222928	1.67772	0.0159817	0.121741	0.834	18/46	20.99%	CDH13;HSPA1B;BTG3;NOTCH1;THBS1;NRG1;HSPA1A;CCN2;BCL7C;ENPP1;ADAMTS1;CLMN;SEMA5A;CLU;BMP5;ACTB;ST18;CRYAB
56	prerank	GO_Biological_Process_2023__Positive Regulation Of Cytokine Production (GO:0001819)	0.303099	1.66199	0.027907	0.129001	0.858	10/24	17.37%	SULF1;IFI16;IL15;SULF2;HSPA1B;PLCG2;CADM1;HSPA1A;GAPDH;HLA-A
57	prerank	GO_Biological_Process_2023__Nervous System Development (GO:0007399)	0.235613	1.64614	0.029148	0.135961	0.873	23/43	31.42%	ADGRG6;CHRM2;NRG1;UGT8;PTN;TRPC5;SEMA5A;CHD7;SDK1;PTPRZ1;PDGFC;EGFR;MOG;KIRREL3;BOC;GRIK1;MERTK;CHST8;MAMDC2;RELN;IGF2BP3;SEMA6A;ALDH1A2
58	prerank	GO_Biological_Process_2023__Cellular Response To Cytokine Stimulus (GO:0071345)	0.334285	1.63596	0.0464135	0.139947	0.888	8/17	17.60%	IFI16;NPNT;PTPRT;MT1X;PRLR;MT2A;GAPDH;CSF2RA
59	prerank	GO_Biological_Process_2023__Regulation Of Nucleic Acid-Templated Transcription (GO:1903506)	0.254402	1.63077	0.0315315	0.140132	0.894	28/31	62.90%	ZNF676;NOTCH1;RREB1;CHD7;TRIM22;MITF;ZNF536;BTG1;ELAVL2;BACH1;RORB;LIMD1;RORA;SOX6;PLAG1;BAZ1A;CREM;ESR2;ESR1;HMGN5;SGF29;ESRRB;PFDN5;PRKCQ;CEBPB;BHLHE40;RPL6;ZNF423
60	prerank	GO_Biological_Process_2023__Positive Regulation Of DNA-binding Transcription Factor Activity (GO:0051091)	0.291372	1.62433	0.0379147	0.140774	0.901	19/25	45.41%	HSPA1B;ROR1;PLCG2;HSPA1A;RNF220;CFLAR;PRKCH;CLU;TRIM22;TRIM5;IL1RAP;RELN;IRAK2;CD36;STK3;ESR2;ALK;ESR1;EDA
61	prerank	GO_Biological_Process_2023__External Encapsulating Structure Organization (GO:0045229)	0.309031	1.59294	0.0428894	0.157628	0.935	8/21	13.19%	COL4A2;COL1A1;ADAMTS2;NPNT;COL4A1;ADAMTS6;PXDN;ADAMTS1
62	prerank	GO_Biological_Process_2023__Extracellular Structure Organization (GO:0043062)	0.309031	1.59294	0.0428894	0.157628	0.935	8/21	13.19%	COL4A2;COL1A1;ADAMTS2;NPNT;COL4A1;ADAMTS6;PXDN;ADAMTS1
63	prerank	GO_Molecular_Function_2023__RNA Binding (GO:0003723)	-0.201056	-1.59203	0.046875	0.182933	0.969	45/70	45.87%	TENT5A;FAU;RCAN3;RPL41;RPL7A;RPL36AL;RPS27A;RPS13;RPL18A;RPS4X;RPS18;JUN;RPS28;RPS21;RPL29;RPL8;RPS27;RBPMS;RPL10;RPS23;RPL11;RPL10A;RPL39;RPL7;RPS25;RPS15A;RPS5;RPL36;CSTB;BTF3;RPS16;RPL38;RPL6;RPL12;RPS26;RPL13;TUFM;RPL35;RPP38;RPL23A;RPL27A;RPS9;RPS19;RPL30;RPS11
64	prerank	KEGG_2021_Human__Regulation of actin cytoskeleton	0.28909	1.57973	0.0478261	0.164429	0.941	15/25	30.91%	CHRM2;GNG12;ITGA6;ITGA4;TMSB4X;PDGFC;EGFR;ACTB;ACTG1;DOCK1;ITGB5;PIK3R3;PDGFD;MYH11;DIAPH3
65	prerank	GO_Cellular_Component_2023__Lytic Vacuole Membrane (GO:0098852)	0.344388	1.55288	0.0489362	0.183742	0.956	10/15	32.80%	RNF152;ENPP1;CLU;AP1S2;HSPA8;ATP6V0C;UBA52;LYN;CTSD;LRP2
66	prerank	GO_Biological_Process_2023__Regulation Of Angiogenesis (GO:0045765)	0.288236	1.54972	0.0574713	0.182917	0.956	13/23	30.62%	SULF1;COL4A2;HSPB1;THBS1;NRG1;GLUL;ADAMTS1;SEMA5A;CXCL13;GAB1;SP100;SEMA6A;BTG1
67	prerank	GO_Biological_Process_2023__Inorganic Cation Transmembrane Transport (GO:0098662)	0.279228	1.52835	0.0501089	0.193669	0.964	11/24	20.36%	KCNK13;SLC1A3;TRPC6;SLC30A8;KCNH8;TRPC5;TRPC4;CLU;SLC24A3;ATP6V0C;ATP6AP1
68	prerank	GO_Biological_Process_2023__Monoatomic Cation Transmembrane Transport (GO:0098655)	0.279228	1.52835	0.0501089	0.193669	0.964	11/24	20.36%	KCNK13;SLC1A3;TRPC6;SLC30A8;KCNH8;TRPC5;TRPC4;CLU;SLC24A3;ATP6V0C;ATP6AP1
69	prerank	GO_Molecular_Function_2023__Cadherin Binding (GO:0045296)	0.245127	1.5088	0.0699301	0.20741	0.97	19/33	35.44%	CDH13;ITGA6;ZC3HAV1;PTPRT;HSPA1A;PHLDB2;CDH6;TRPC4;ARHGAP18;BAG3;HSPA8;PRDX1;EGFR;EPCAM;CDH7;DIAPH3;DNAJB1;LIMA1;NDRG1
70	prerank	GO_Biological_Process_2023__Cellular Response To Organic Cyclic Compound (GO:0071407)	0.311983	1.49803	0.0782241	0.213552	0.973	10/17	28.67%	HSPA1B;HSPA1A;IGFBP5;SPP1;CLU;HSPA8;EGFR;ACTB;INSIG1;PDE3A
71	prerank	GO_Molecular_Function_2023__Calcium Ion Binding (GO:0005509)	0.226153	1.48945	0.0809524	0.218387	0.975	12/36	15.71%	CALB2;CDH13;KCNIP1;SYT10;THBS1;SYT17;MYOF;ENPP1;CDH6;ANXA5;PLSCR2;CLU
72	prerank	GO_Cellular_Component_2023__Lysosomal Membrane (GO:0005765)	0.317997	1.48322	0.0810235	0.22077	0.976	10/16	32.80%	RNF152;ENPP1;CLU;AP1S2;HSPA8;ATP6V0C;UBA52;LYN;CTSD;LRP2
73	prerank	GO_Biological_Process_2023__Protein Phosphorylation (GO:0006468)	0.270043	1.48082	0.0736607	0.219718	0.977	21/24	58.20%	ERG;PRKCH;DAPK2;CSF2RA;EGFR;EPHA6;STK33;LYN;VRK2;RELN;BMPR1B;LRRK1;STK32B;STK3;ALK;PRKG2;GRK5;PRKCQ;MYO3B;PRKD2;ROS1
74	prerank	KEGG_2021_Human__Pathways of neurodegeneration	-0.2464	-1.47055	0.092559	0.30515	0.996	23/33	46.27%	TRPC3;BDNF;CHRM5;RPS27A;UQCR10;DKK2;GABARAP;SNCAIP;TUBA1A;NDUFB10;COX5B;GRM1;NDUFS5;TUBB3;GABARAPL2;HSPA5;ATP5F1E;CYCS;COX6B1;ATP5F1D;HIP1;NDUFA3;CHRNA7
75	prerank	GO_Cellular_Component_2023__Golgi Membrane (GO:0000139)	0.228718	1.47042	0.0732265	0.227246	0.979	14/35	21.16%	HLA-B;NOTCH1;MMD2;B2M;HLA-C;MGAT4C;GALNT13;SLC30A8;HS3ST3B1;HS3ST2;HLA-A;AP1S2;PDGFC;CD55
76	prerank	KEGG_2021_Human__PI3K-Akt signaling pathway	0.216276	1.46763	0.0801782	0.226039	0.98	19/38	29.93%	CHRM2;COL4A2;COL1A1;GNG12;ITGA6;THBS1;COL4A1;PRLR;ITGA4;SPP1;PDGFC;EGFR;ITGB5;PIK3R3;PDGFD;GNG4;HSP90AA1;RELN;LAMA2
77	prerank	GO_Biological_Process_2023__Transmembrane Receptor Protein Tyrosine Kinase Signaling Pathway (GO:0007169)	0.231586	1.46431	0.0808511	0.225521	0.98	16/33	27.52%	SULF1;COL4A2;SULF2;ROR1;PTPRT;NRG1;PRLR;PDGFC;EGFR;GAB1;EPHA6;PIK3R3;STMN1;PDGFD;MERTK;LYN
78	prerank	GO_Biological_Process_2023__Protein Ubiquitination (GO:0016567)	0.32464	1.46412	0.108889	0.222096	0.98	9/15	32.17%	RNF152;KLHL13;RNF220;SH3RF2;UBB;TRIM22;TRIM5;UBA52;FBXL7
79	prerank	GO_Biological_Process_2023__Neuron Projection Guidance (GO:0097485)	0.287267	1.45699	0.0825893	0.224689	0.981	11/19	30.39%	LGR6;NOTCH1;DCC;SEMA5A;EPHA6;CNTN5;SEMA6D;BOC;SLIT2;RELN;SEMA6A
80	prerank	GO_Biological_Process_2023__Negative Regulation Of Growth (GO:0045926)	0.317065	1.44453	0.0771028	0.232864	0.983	6/15	12.84%	HSPA1B;MT1X;NRG1;HSPA1A;MT2A;ENPP1
81	prerank	GO_Biological_Process_2023__Negative Regulation Of Cell Growth (GO:0030308)	0.316975	1.43409	0.0942928	0.240204	0.985	6/15	12.84%	HSPA1B;NRG1;DCC;HSPA1A;OSTN;ENPP1
82	prerank	KEGG_2021_Human__Shigellosis	0.294398	1.43045	0.10148	0.239934	0.986	10/18	26.83%	PLCG2;UBC;UBB;EGFR;ACTB;ACTG1;DOCK1;PIK3R3;PLCE1;UBA52
83	prerank	GO_Molecular_Function_2023__Zinc Ion Binding (GO:0008270)	0.290393	1.41203	0.0948081	0.257326	0.989	7/18	12.84%	ADAM33;MT1X;NRG1;ZNF208;SLC30A8;MT2A;ENPP1
84	prerank	GO_Molecular_Function_2023__Transition Metal Ion Binding (GO:0046914)	0.243608	1.40802	0.103529	0.257854	0.989	9/26	12.84%	ADAM33;SCD;MT1X;NRG1;ZNF208;MOXD1;SLC30A8;MT2A;ENPP1
85	prerank	GO_Biological_Process_2023__Regulation Of DNA-templated Transcription (GO:0006355)	0.140462	1.39498	0.0780488	0.269014	0.991	78/97	64.62%	ERG;ZNF676;IFI16;TBL1Y;NPAS4;COL1A1;CDKN1C;MKX;NOTCH1;TOX;NRG1;FOS;LHX2;TSHZ2;ZFY;SPP1;BCL7C;RREB1;MGAM;CHD7;TRIM22;MITF;HSPA8;EGFR;ACTB;CRYAB;APOE;ZNF536;YAP1;MYRF;SP100;ZNF608;ID2;EBF4;PPARA;BTG1;ELAVL2;BACH1;PTPRK;RORB;LIMD1;SP140;RORA;RUNX1;SOX6;PLAG1;BAZ1A;CREM;ESR2;ESR1;ANXA4;PCBD2;CRY1;HMGN5;ELF1;EGF;SGF29;ESRRB;DAP;RUNX2;MYRFL;PFDN5;PRKCQ;CREB3L2;GLIS3;RFX2;CEBPB;NR4A1;POU2F2;BHLHE40;TOX2…
86	prerank	GO_Biological_Process_2023__Cytokine-Mediated Signaling Pathway (GO:0019221)	0.303175	1.38306	0.121535	0.277667	0.993	9/16	27.52%	IL15;PRLR;CSF2RA;CXCL13;TMSB4X;ST18;IL1RAP;YAP1;LYN
87	prerank	GO_Biological_Process_2023__Axonogenesis (GO:0007409)	0.251891	1.3784	0.101149	0.278977	0.993	14/24	33.66%	LGR6;NOTCH1;DCC;ANOS1;SEMA5A;EPHA6;CNTN5;SEMA6D;BOC;HSP90AA1;SLIT2;RELN;SEMA6A;NTNG1
88	prerank	GO_Biological_Process_2023__Axon Guidance (GO:0007411)	0.25851	1.37608	0.117241	0.277276	0.993	12/22	30.39%	LGR6;NOTCH1;DCC;ANOS1;SEMA5A;EPHA6;CNTN5;SEMA6D;BOC;SLIT2;RELN;SEMA6A
89	prerank	GO_Biological_Process_2023__Positive Regulation Of Gene Expression (GO:0010628)	0.186129	1.36326	0.131387	0.288145	0.994	14/45	17.26%	IFI16;C1QTNF1;IL15;HSPA1B;NOTCH1;PLCG2;THBS1;ZNF804A;CADM1;HSPA1A;GAPDH;CLU;SLC24A3;MITF
90	prerank	GO_Biological_Process_2023__Extracellular Matrix Organization (GO:0030198)	0.246964	1.36158	0.11435	0.286299	0.994	8/24	13.19%	COL4A2;COL1A1;ADAMTS2;NPNT;COL4A1;ADAMTS6;PXDN;ADAMTS1
91	prerank	KEGG_2021_Human__Calcium signaling pathway	0.246594	1.35563	0.1125	0.288852	0.994	12/24	27.69%	CHRM2;HTR4;PLCG2;PTGER3;TACR3;PDGFC;EGFR;CYSLTR1;GNAL;PLCE1;PDGFD;PDE1C
92	prerank	GO_Biological_Process_2023__Regulation Of Neuron Projection Development (GO:0010975)	0.280921	1.34821	0.14447	0.293439	0.994	6/18	9.17%	ITGA6;ROR1;TOX;ZNF804A;PTN;DCC
93	prerank	GO_Biological_Process_2023__Cellular Response To Oxygen-Containing Compound (GO:1901701)	0.210549	1.34803	0.123515	0.289907	0.994	21/35	38.30%	SYT10;PLCG2;FOS;SYT17;IGFBP5;CLU;CXCL13;GLRA1;EGFR;ACTB;INSIG1;SLIT2;LYN;SYT9;CLIC4;PDE3A;PTPRK;RORB;LY96;RORA;ADGRV1
94	prerank	GO_Biological_Process_2023__Negative Regulation Of Signal Transduction (GO:0009968)	0.25546	1.33575	0.124731	0.300847	0.994	7/22	12.84%	SULF1;SULF2;THBS1;PTPRT;NRG1;IGFBP5;ENPP1
95	prerank	GO_Biological_Process_2023__Anterograde Trans-Synaptic Signaling (GO:0098916)	0.226395	1.33555	0.135776	0.297268	0.994	10/27	19.55%	CHRM2;HTR4;OPRK1;SYT10;DRD4;SLC1A3;NLGN4Y;HRH3;PLP1;GLRA1
96	prerank	GO_Biological_Process_2023__Protein-Containing Complex Assembly (GO:0065003)	0.235023	1.3319	0.12844	0.298247	0.995	13/25	30.22%	CLDN1;NRG1;PRLR;HSPA1A;TSPAN4;CLU;MITF;IL1RAP;YAP1;HSP90AA1;VAMP2;CD247;MATN1
97	prerank	GO_Cellular_Component_2023__Endosome Membrane (GO:0010008)	0.253897	1.33143	0.129512	0.295175	0.995	14/21	38.76%	HLA-B;B2M;HLA-C;ANTXR2;UBB;HLA-A;ATP6V0C;EGFR;ATP6AP1;UBA52;CTSD;NDRG1;LY96;IRAK2
98	prerank	GO_Molecular_Function_2023__Endopeptidase Activity (GO:0004175)	0.264879	1.32714	0.137472	0.29706	0.995	7/20	13.19%	ADGRG6;USP9Y;ADAMTS2;ADAM33;ADAMTS6;BACE2;ADAMTS1
99	prerank	GO_Biological_Process_2023__Negative Regulation Of Programmed Cell Death (GO:0043069)	0.212006	1.32245	0.1247	0.299038	0.995	13/31	23.97%	HSPA1B;HSPB1;THBS1;PRLR;HSPA1A;CFLAR;SH3RF2;SLC7A11;ANXA5;BAG3;EGFR;CRYAB;PRDX2
100	prerank	KEGG_2021_Human__Pathogenic Escherichia coli infection	0.275141	1.30906	0.164811	0.311265	0.997	8/17	22.76%	CLDN1;FOS;TUBB2A;GAPDH;ACTB;ACTG1;TUBA1B;MYO1E
101	prerank	KEGG_2021_Human__Amyotrophic lateral sclerosis	0.227008	1.30771	0.140909	0.309095	0.997	26/26	77.64%	NRG1;TUBB2A;COX6A1;ACTB;ACTG1;TUBA1B;DNAH11;DNAH17;DNAH12;NUP210L;TUBA1C;NDUFA3;ATP5F1D;COX6B1;CYCS;ATP5F1E;HSPA5;GABARAPL2;TUBB3;NDUFS5;COX5B;NDUFB10;TUBA1A;GABARAP;ERBB4;UQCR10
102	prerank	GO_Biological_Process_2023__Chemical Synaptic Transmission (GO:0007268)	0.197189	1.30021	0.160088	0.314101	0.997	13/35	22.53%	CHRM2;HTR4;OPRK1;SYT10;DRD4;SLC1A3;NLGN4Y;CBLN2;HRH3;PLP1;GLRA1;SYN3;APOE
103	prerank	GO_Molecular_Function_2023__Transcription Regulatory Region Nucleic Acid Binding (GO:0001067)	-0.298371	-1.28871	0.165714	0.602253	1	10/15	41.11%	ETV5;SMAD3;SOX4;TBL1X;JUN;ERBB4;EGR1;PRDM5;POU2F2;CEBPB
104	prerank	GO_Biological_Process_2023__Regulation Of Apoptotic Process (GO:0042981)	0.166973	1.26978	0.173028	0.350273	0.999	17/51	20.99%	ITGA6;HSPA1B;HSPB1;THBS1;NRG1;PRLR;HSPA1A;CFLAR;SH3RF2;ANXA5;CLU;UBB;DAPK2;BAG3;EGFR;ACTB;CRYAB
105	prerank	GO_Biological_Process_2023__Positive Regulation Of MAPK Cascade (GO:0043410)	0.191647	1.26631	0.197647	0.350785	0.999	14/34	25.29%	NOTCH1;ROR1;NPNT;PLCG2;THBS1;NRG1;DRD4;CCN2;PDGFC;EGFR;TRIM5;APOE;PLCE1;PDGFD
106	prerank	GO_Cellular_Component_2023__Organelle Inner Membrane (GO:0019866)	-0.274899	-1.24986	0.212066	0.657211	1	12/17	46.22%	PLA2G4A;SMAD3;UQCR10;NDUFB10;COX5B;NDUFS5;ATP5ME;ATP5F1E;CYCS;COX6B1;ATP5F1D;NDUFA3
107	prerank	GO_Cellular_Component_2023__Intracellular Membrane-Bounded Organelle (GO:0043231)	0.0948682	1.24335	0.153623	0.377884	0.999	113/247	38.76%	ERG;IFI16;TBL1Y;CALB2;CDKN1C;USP9Y;RAB20;HSPA1B;MKX;BTG3;NOTCH1;ZC3HAV1;HSPB1;TOX;KDM5D;PLCG2;MT1X;FOS;ZNF804A;PATL2;LHX2;TSHZ2;MYOF;HSPA1A;RNF220;TUBB2A;ZFY;CCN2;SLC16A10;USP3;CYP39A1;SH3RF2;GLUL;MT2A;OLFM2;RREB1;SFMBT2;GAPDH;NDN;PLSCR2;CHD7;CLU;UBB;MCUB;TRIM22;MITF;DAPK2;AP1S2;BAG3;HSPA8;PCBP3;CCNJL;PRDX1;TMSB4X;GLRA1;PEBP1;EGFR;ACTB;BCL11B;ACTG1;ST18;SORCS2;CRYAB;SVEP1;APOE;FABP5;STK33;ZNF536;…
108	prerank	GO_Molecular_Function_2023__Ubiquitin-Like Protein Ligase Binding (GO:0044389)	0.215206	1.23773	0.206349	0.377435	0.999	14/26	33.26%	HSPA1B;HSPA1A;TUBB2A;CLU;UBB;HSPA8;ATP6V0C;EGFR;ACTG1;TUBA1B;HSP90AA1;UBA52;MAP1LC3B2;FHIT
109	prerank	GO_Molecular_Function_2023__Ubiquitin Protein Ligase Binding (GO:0031625)	0.215206	1.23773	0.206349	0.377435	0.999	14/26	33.26%	HSPA1B;HSPA1A;TUBB2A;CLU;UBB;HSPA8;ATP6V0C;EGFR;ACTG1;TUBA1B;HSP90AA1;UBA52;MAP1LC3B2;FHIT
110	prerank	GO_Biological_Process_2023__Regulation Of Transcription By RNA Polymerase II (GO:0006357)	0.127775	1.23221	0.20936	0.380942	0.999	32/96	25.57%	ERG;IFI16;TBL1Y;CDH13;NPAS4;PRRX1;ITGA6;MKX;NOTCH1;TOX;RXRG;FOS;LHX2;TSHZ2;HSPA1A;ZFY;BCL7C;RREB1;MGAM;NDN;MITF;BMP5;EGFR;ACTB;BCL11B;ST18;ZNF536;YAP1;EPCAM;SP100;ZNF608;ID2
111	prerank	GO_Molecular_Function_2023__Receptor Ligand Activity (GO:0048018)	-0.239852	-1.23008	0.20367	0.67162	1	10/24	22.13%	CCK;IL18;VGF;BMP6;IL7;FGF10;IGF1;BDNF;TAFA1;FGF1
112	prerank	KEGG_2021_Human__Estrogen signaling pathway	0.272288	1.22318	0.221491	0.388395	0.999	8/15	30.05%	HSPA1B;FOS;HSPA1A;HSPA8;EGFR;PIK3R3;HSP90AA1;CTSD
113	prerank	KEGG_2021_Human__Thermogenesis	-0.273167	-1.20863	0.227188	0.68976	1	12/16	48.62%	CNR1;UQCR10;CREB5;NDUFB10;COX5B;NDUFS5;ATP5ME;ATP5F1E;COX6B1;ATP5F1D;NDUFA3;CREB3L2
114	prerank	GO_Cellular_Component_2023__Endoplasmic Reticulum Lumen (GO:0005788)	0.19389	1.20519	0.238771	0.410375	0.999	14/32	27.29%	VCAN;COL4A2;COL1A1;THBS1;B2M;COL4A1;IGFBP5;SPP1;CST3;PDGFC;APOE;SDC2;PDGFD;LTBP1
115	prerank	GO_Biological_Process_2023__Negative Regulation Of Cell Differentiation (GO:0045596)	0.229258	1.20165	0.223744	0.411777	1	17/22	50.34%	NOTCH1;BCL7C;ENPP1;BMP5;EGFR;ACTB;YAP1;ID2;PPARA;RORB;LIMD1;RORA;ADGRV1;FERMT2;ESRRB;COL5A2;USH2A
116	prerank	KEGG_2021_Human__Lipid and atherosclerosis	0.253938	1.19442	0.190476	0.418436	1	8/16	27.52%	HSPA1B;RXRG;FOS;HSPA1A;HSPA8;PIK3R3;HSP90AA1;LYN
117	prerank	GO_Cellular_Component_2023__Mitochondrial Membrane (GO:0031966)	-0.219602	-1.1892	0.239286	0.704716	1	17/25	48.11%	PLA2G4A;RPS27A;UQCR10;IFI27L2;IRGM;NDUFB10;COX5B;NDUFS5;ATP5ME;ATP5F1E;CYCS;COX6B1;TUFM;ATP5F1D;TOMM7;NDUFA3;NAT8L
118	prerank	GO_Cellular_Component_2023__Early Endosome (GO:0005769)	-0.275242	-1.17836	0.26177	0.699372	1	5/15	9.75%	ANXA1;CFTR;EHD4;WLS;RIN3
119	prerank	GO_Biological_Process_2023__Metal Ion Transport (GO:0030001)	0.260302	1.17825	0.257271	0.437558	1	6/15	15.71%	SCN7A;SLC5A8;KCNAB1;TRPC5;TRPC4;CLU
120	prerank	KEGG_2021_Human__Rap1 signaling pathway	0.242151	1.168	0.287305	0.449214	1	9/18	25.29%	THBS1;FYB1;PDGFC;EGFR;ACTB;ACTG1;PIK3R3;PLCE1;PDGFD
121	prerank	GO_Biological_Process_2023__Positive Regulation Of Cell Population Proliferation (GO:0008284)	0.160745	1.1641	0.257683	0.450866	1	19/48	25.57%	IL15;CDH13;NOTCH1;TOX;THBS1;NRG1;PTN;MEGF10;PRKCH;BCL7C;CSF2RA;BMP5;PDGFC;EGFR;ACTB;YAP1;EPCAM;PDGFD;ID2
122	prerank	GO_Biological_Process_2023__Modulation Of Chemical Synaptic Transmission (GO:0050804)	0.235763	1.16048	0.241237	0.452139	1	5/18	10.44%	CACNG5;NPAS4;MYOF;CPLX3;NLGN4Y
123	prerank	GO_Molecular_Function_2023__DNA-binding Transcription Activator Activity, RNA Polymerase II-specific (GO:0001228)	0.206325	1.15105	0.261161	0.462326	1	7/25	12.67%	ERG;NPAS4;PRRX1;FOS;ZNF208;ZFY;RREB1
124	prerank	GO_Molecular_Function_2023__Cis-Regulatory Region Sequence-Specific DNA Binding (GO:0000987)	0.150797	1.14785	0.257541	0.462654	1	47/51	76.26%	ERG;ZNF676;UTY;NPAS4;PRRX1;MKX;FOS;ZNF208;ZFY;RREB1;MGAM;MITF;BCL11B;ST18;ZNF536;EBF4;PPARA;BACH1;RORB;RORA;RUNX1;SOX6;PLAG1;CREM;ESR2;ESR1;ELF1;ESRRB;RUNX2;GLIS3;RFX2;CEBPB;NR4A1;POU2F2;BHLHE40;PBX3;DACH1;ZNF423;ETV1;PRDM5;EGR1;JUNB;MEIS2;JUN;NFATC2;NR4A3;HES4
125	prerank	KEGG_2021_Human__MAPK signaling pathway	0.188313	1.14333	0.27991	0.465279	1	12/29	25.29%	CACNG5;GNG12;HSPA1B;HSPB1;FOS;HSPA1A;HSPA8;PDGFC;EGFR;IL1RAP;STMN1;PDGFD
126	prerank	GO_Biological_Process_2023__Skeletal System Development (GO:0001501)	0.249642	1.14178	0.286938	0.462865	1	6/15	18.69%	SULF1;SULF2;COL1A1;CHD7;BMP5;PRDX1
127	prerank	GO_Cellular_Component_2023__Endocytic Vesicle (GO:0030139)	0.221011	1.13453	0.272321	0.469329	1	12/21	34.52%	RAB20;RIN2;UBB;APOE;ITGB5;MYO1E;HSP90AA1;UBA52;LYN;CACNG4;CUBN;RAB39A
128	prerank	GO_Molecular_Function_2023__RNA Polymerase II Cis-Regulatory Region Sequence-Specific DNA Binding (GO:0000978)	0.143689	1.13437	0.290909	0.465134	1	12/55	12.96%	ERG;ZNF676;UTY;NPAS4;PRRX1;MKX;RXRG;FOS;ZNF208;ZFY;RREB1;MGAM
129	prerank	GO_Molecular_Function_2023__Sequence-Specific Double-Stranded DNA Binding (GO:1990837)	-0.179265	-1.13306	0.2959	0.777481	1	32/37	66.57%	ETV5;RFX4;SMAD3;SOX4;TBL1X;RARB;NFATC2;JUN;ERBB4;MEIS2;JUNB;EGR1;PRDM5;CREB5;ASIC2;ETV1;BHLHE40;POU2F2;NR4A1;CEBPB;RFX2;CREB3L2;RUNX2;ESRRB;ELF1;ESR1;CREM;SOX6;RUNX1;CUX2;RORB;ZNF385D
130	prerank	GO_Cellular_Component_2023__Cytoskeleton (GO:0005856)	0.16436	1.13242	0.304965	0.46382	1	14/39	22.76%	EPB41L4A;HSPB1;PHLDB2;ANK1;TUBB2A;GAPDH;TRPC4;CLU;FYB1;ACTB;ACTG1;TUBA1B;DISC1;MYO1E
131	prerank	GO_Cellular_Component_2023__Intracellular Non-Membrane-Bounded Organelle (GO:0043232)	0.139889	1.13154	0.32243	0.460883	1	56/58	81.71%	IFI16;EPB41L4A;HSPB1;DHRS3;SCD;ANK1;TUBB2A;ZFY;ADARB2;GAPDH;CHD7;CLU;ACTB;ACTG1;MYO1E;GPRC5B;IGF2BP3;MTUS1;SNTG1;RORA;FRMD5;SHLD1;NEDD4;ABCC4;EDA;RPS11;KANK1;SHROOM3;RPS19;HIP1;RPS9;RPL23A;ANKFN1;RPP38;RPL35;RPL13;DYNLL1;ASIC2;CSTB;RPL36;RPS5;RPS25;PRDM5;RPL7;RPL11;RPS23;RPS27;RPS18;RPS4X;RPS13;RPS27A;RPL36AL;SCN5A;RPL7A;SHOC1;SPATA22
132	prerank	GO_Cellular_Component_2023__Intracellular Organelle Lumen (GO:0070013)	0.142876	1.13036	0.258621	0.458498	1	12/57	11.12%	VCAN;COL4A2;COL1A1;HSPA1B;THBS1;B2M;COL4A1;PRLR;HSPA1A;IGFBP5;GPC5;SPP1
133	prerank	GO_Molecular_Function_2023__RNA Polymerase II Transcription Regulatory Region Sequence-Specific DNA Binding (GO:0000977)	0.142432	1.12538	0.298206	0.461698	1	12/55	12.96%	ERG;ZNF676;UTY;NPAS4;PRRX1;MKX;FOS;LHX2;ZNF208;ZFY;RREB1;MGAM
134	prerank	GO_Molecular_Function_2023__G Protein-Coupled Receptor Activity (GO:0004930)	-0.220666	-1.12087	0.31203	0.775757	1	10/22	26.72%	NPFFR2;CALCRL;PTH2R;P2RY14;CNR1;P2RY12;LGR5;HTR1E;TSHR;GRM8
135	prerank	KEGG_2021_Human__Parkinson disease	0.206856	1.11703	0.302772	0.470153	1	23/23	79.59%	TUBB2A;UBC;UBB;COX6A1;TUBA1B;GNAL;UBA52;TUBA1C;NDUFA3;ATP5F1D;COX6B1;CYCS;ATP5F1E;HSPA5;TUBB3;DUSP1;NDUFS5;COX5B;NDUFB10;TUBA1A;SNCAIP;UQCR10;RPS27A
136	prerank	GO_Cellular_Component_2023__Mitochondrial Inner Membrane (GO:0005743)	-0.254243	-1.11137	0.332075	0.768223	1	11/16	46.22%	PLA2G4A;UQCR10;NDUFB10;COX5B;NDUFS5;ATP5ME;ATP5F1E;CYCS;COX6B1;ATP5F1D;NDUFA3
137	prerank	GO_Biological_Process_2023__Endocytosis (GO:0006897)	-0.238246	-1.10824	0.322695	0.746637	1	7/18	22.65%	ANXA1;RHOJ;EHD4;RIN3;CAV3;CD302;RNASEK
138	prerank	GO_Biological_Process_2023__Positive Regulation Of DNA-templated Transcription (GO:0045893)	0.117535	1.10218	0.29976	0.489136	1	28/82	26.66%	ERG;IFI16;CDH13;NPAS4;COL1A1;CDKN1C;PRRX1;ITGA6;NOTCH1;RXRG;FOS;LHX2;ZFY;SPP1;RREB1;MITF;BMP5;EGFR;ACTB;BCL11B;ST18;APOE;YAP1;EPCAM;MYRF;SP100;ID2;EBF4
139	prerank	KEGG_2021_Human__Alzheimer disease	0.200465	1.09933	0.339168	0.489355	1	23/23	80.22%	TUBB2A;BACE2;GAPDH;COX6A1;TUBA1B;APOE;PIK3R3;TUBA1C;CHRNA7;NDUFA3;ATP5F1D;COX6B1;CYCS;ATP5F1E;TUBB3;NDUFS5;COX5B;NDUFB10;TUBA1A;DKK2;UQCR10;CHRM5;MME
140	prerank	GO_Cellular_Component_2023__Focal Adhesion (GO:0005925)	-0.153534	-1.09331	0.339893	0.72886	1	28/54	37.79%	ITGA11;ANXA1;PRAG1;MRC2;ITGA1;CAV3;DDR2;MME;RPL7A;RPS13;RPS4X;RPS18;ITGA8;NELL1;FBLN7;RPL8;RPL10A;RPL7;ALCAM;RPS5;SVIL;ARHGAP24;RPS16;HSPA5;RPL38;DYNLL1;RPL6;RPL12
141	prerank	GO_Cellular_Component_2023__Cell-Substrate Junction (GO:0030055)	-0.153534	-1.09331	0.339893	0.72886	1	28/54	37.79%	ITGA11;ANXA1;PRAG1;MRC2;ITGA1;CAV3;DDR2;MME;RPL7A;RPS13;RPS4X;RPS18;ITGA8;NELL1;FBLN7;RPL8;RPL10A;RPL7;ALCAM;RPS5;SVIL;ARHGAP24;RPS16;HSPA5;RPL38;DYNLL1;RPL6;RPL12
142	prerank	GO_Molecular_Function_2023__Protein Homodimerization Activity (GO:0042803)	0.148113	1.0889	0.315403	0.501637	1	21/44	34.40%	HSPB1;THBS1;PTPRT;B2M;CADM1;TRPC6;SLC30A8;ENPP1;TRIM22;PDGFC;PECAM1;CRYAB;TRIM5;APOE;HSP90AA1;SLIT2;MYOM1;CD247;PADI2;CUBN;CGAS
143	prerank	GO_Molecular_Function_2023__Kinase Binding (GO:0019900)	0.169588	1.08594	0.344828	0.501859	1	16/32	33.72%	HSPB1;PLCG2;PTN;TRIM22;PEBP1;EGFR;ACTB;TRIM5;UTRN;GPRC5B;SP100;VRK2;MYOM1;BTG1;PTPRK;CNTLN
144	prerank	GO_Biological_Process_2023__Positive Regulation Of Cell Differentiation (GO:0045597)	-0.181267	-1.08022	0.333916	0.733181	1	9/34	12.84%	RARRES2;TWIST1;IL18;BMP6;TENT5A;PCP4;IGF1;SMAD3;SOX4
145	prerank	GO_Biological_Process_2023__Sensory Perception Of Sound (GO:0007605)	0.230933	1.07642	0.353201	0.513196	1	4/16	6.77%	COL1A1;ROR1;LHFPL3;PCDH15
146	prerank	GO_Biological_Process_2023__Positive Regulation Of Apoptotic Process (GO:0043065)	0.238911	1.07494	0.333333	0.510809	1	8/15	30.62%	ITGA6;NRG1;CFLAR;CLU;DAPK2;SLIT2;CTSD;BTG1
147	prerank	GO_Cellular_Component_2023__Nuclear Lumen (GO:0031981)	-0.182753	-1.07384	0.388007	0.722364	1	20/32	45.87%	CDC14A;RPL7A;SCN5A;RPS27A;RPS13;JUN;RPL11;RPL7;PRDM5;RPS25;RPL36;CSTB;ASIC2;RPL13;RPL35;RPP38;RPL23A;RPS9;RPS19;RPS11
148	prerank	KEGG_2021_Human__Neuroactive ligand-receptor interaction	-0.164586	-1.06813	0.366843	0.711348	1	8/37	9.52%	NPFFR2;ADRA1A;CALCRL;CCK;PTH2R;P2RY14;CNR1;GRIN3A
149	prerank	KEGG_2021_Human__Huntington disease	0.191194	1.05825	0.353881	0.533396	1	22/24	71.67%	SLC1A3;TUBB2A;COX6A1;TUBA1B;DNAH11;DNAH17;DNAH12;TUBA1C;CREB3L2;NDUFA3;HIP1;ATP5F1D;COX6B1;CYCS;ATP5F1E;TUBB3;NDUFS5;COX5B;NDUFB10;CREB5;POLR2I;TUBA1A
150	prerank	GO_Cellular_Component_2023__Nucleolus (GO:0005730)	-0.184166	-1.05647	0.381982	0.71465	1	19/30	45.87%	CDC14A;RPL7A;SCN5A;RPS27A;RPS13;RPL11;RPL7;PRDM5;RPS25;RPL36;CSTB;ASIC2;RPL13;RPL35;RPP38;RPL23A;RPS9;RPS19;RPS11
151	prerank	GO_Cellular_Component_2023__Secretory Granule Lumen (GO:0034774)	0.186363	1.05133	0.361991	0.540237	1	13/24	35.03%	THBS1;B2M;NRG1;TUBB2A;CLU;HSPA8;TMSB4X;SELENOP;FABP5;HSP90AA1;CTSD;PADI2;DERA
152	prerank	GO_Biological_Process_2023__Positive Regulation Of Nucleic Acid-Templated Transcription (GO:1903508)	0.146798	1.04717	0.371429	0.542846	1	29/42	51.49%	COL1A1;CDKN1C;NOTCH1;FOS;LHX2;SPP1;RREB1;MITF;EGFR;APOE;YAP1;MYRF;SP100;ID2;PPARA;RORB;RORA;RUNX1;ESR2;ESR1;PCBD2;HMGN5;ELF1;EGF;SGF29;ESRRB;RUNX2;MYRFL;CREB3L2
153	prerank	GO_Molecular_Function_2023__DNA Binding (GO:0003677)	0.144623	1.04315	0.381944	0.544745	1	43/45	80.33%	ERG;IFI16;UTY;TOX;TSHZ2;ZFY;CHD7;EGFR;MYRF;PPARA;CGAS;MMS22L;CUX2;RORA;SOX6;BAZ1A;CREM;ESR2;XRCC4;CRY1;ESRRB;MYRFL;RFX2;CEBPB;NR4A1;POU2F2;TOX2;RPL6;ZNF423;CHCHD2;PRDM5;RPL7;RPS27;EGR1;RPA3;JUNB;DRAP1;MEIS2;JUN;NFATC2;NR4A3;RARB;SHOC1
154	prerank	GO_Biological_Process_2023__Organic Substance Transport (GO:0071702)	-0.233404	-1.03606	0.393996	0.735637	1	6/16	19.38%	CALCRL;ABCA12;GRIN3A;TRPC3;RCAN3;PDPN
155	prerank	KEGG_2021_Human__Ras signaling pathway	-0.211551	-1.03407	0.407821	0.718785	1	8/20	22.88%	PLA2G4A;FGF10;SHC4;IGF1;ANGPT2;BDNF;FGF1;ANGPT1
156	prerank	GO_Molecular_Function_2023__Adenyl Ribonucleotide Binding (GO:0032559)	0.224882	1.03207	0.40564	0.55445	1	6/15	20.30%	HSPA1B;HSPA1A;ENPP1;DAPK2;HSPA8;SYN3
157	prerank	GO_Molecular_Function_2023__ATP Binding (GO:0005524)	0.224882	1.03207	0.40564	0.55445	1	6/15	20.30%	HSPA1B;HSPA1A;ENPP1;DAPK2;HSPA8;SYN3
158	prerank	GO_Biological_Process_2023__Cellular Component Assembly (GO:0022607)	0.21102	1.03104	0.393478	0.551652	1	10/18	33.94%	NLGN4Y;TSPAN4;MITF;IL1RAP;YAP1;VAMP2;SPAG17;CD247;MATN1;LIMA1
159	prerank	GO_Biological_Process_2023__Protein Modification Process (GO:0036211)	0.166818	1.02831	0.39821	0.551575	1	22/31	50.69%	ERG;THBS1;PTPRT;PRKCH;DAPK2;CSF2RA;PTPRZ1;EPHA6;UBA52;LYN;VRK2;PTPRK;BMPR1B;LRRK1;PTPN13;STK3;MANBA;DUSP16;EGLN3;PRKG2;GRK5;PRKCQ
160	prerank	GO_Biological_Process_2023__Positive Regulation Of Protein Modification Process (GO:0031401)	-0.221798	-1.02641	0.416058	0.713934	1	10/18	37.56%	RARRES2;NIBAN1;FGF10;FGF1;ANGPT1;ERBB4;EGR1;IRGM;MT3;DYNLL1
161	prerank	GO_Biological_Process_2023__Intracellular Monoatomic Cation Homeostasis (GO:0030003)	0.226247	1.02577	0.392781	0.551315	1	6/15	20.36%	B2M;DRD4;SLC30A8;MT2A;SLC24A3;ATP6AP1
162	prerank	GO_Molecular_Function_2023__Guanyl-Nucleotide Exchange Factor Activity (GO:0005085)	0.224336	1.02479	0.423163	0.548479	1	9/16	32.74%	PREX2;RIN2;DOCK5;DOCK1;DOCK8;PLCE1;RASGEF1B;DOCK11;DOCK10
163	prerank	GO_Biological_Process_2023__Adenylate Cyclase-Modulating G Protein-Coupled Receptor Signaling Pathway (GO:0007188)	0.232105	1.01763	0.411765	0.556189	1	3/15	1.83%	ADGRG6;CHRM2;OPRK1
164	prerank	GO_Biological_Process_2023__Regulation Of Small GTPase Mediated Signal Transduction (GO:0051056)	0.218137	1.01514	0.427313	0.556066	1	8/16	27.92%	PREX2;ARHGAP25;ARHGAP23;ARHGAP18;DOCK8;PLCE1;SLIT2;RELN
165	prerank	GO_Biological_Process_2023__Positive Regulation Of Peptidyl-Tyrosine Phosphorylation (GO:0050731)	-0.234193	-1.00549	0.461255	0.736867	1	7/15	26.55%	IL18;BMP6;FGF10;IGF1;ANGPT1;ERBB4;NELL1
166	prerank	GO_Biological_Process_2023__Regulation Of Protein Kinase B Signaling (GO:0051896)	-0.219882	-1.00543	0.442623	0.717641	1	7/18	22.88%	IL18;IGF1;CHI3L1;PKHD1;P2RY12;RCAN3;ANGPT1
167	prerank	GO_Biological_Process_2023__Positive Regulation Of Macromolecule Metabolic Process (GO:0010604)	0.15735	1.00215	0.449761	0.571885	1	13/34	25.57%	C1QTNF1;HSPA1B;NOTCH1;PLCG2;ZNF804A;HSPA1A;CLU;SLC24A3;MITF;ACTG1;PIK3R3;YAP1;ID2
168	prerank	GO_Biological_Process_2023__Regulation Of Cell Population Proliferation (GO:0042127)	0.118589	0.99817	0.444191	0.574235	1	22/64	25.57%	IL15;CDH13;HSPA1B;BTG3;NOTCH1;THBS1;NRG1;PTN;HSPA1A;BCL7C;ADAMTS1;CLMN;CLU;BMP5;PDGFC;EGFR;ACTB;ST18;YAP1;EPCAM;PDGFD;ID2
169	prerank	GO_Cellular_Component_2023__Nucleus (GO:0005634)	0.079615	0.997373	0.479769	0.57142	1	189/212	79.93%	ERG;IFI16;TBL1Y;CALB2;CDKN1C;USP9Y;HSPA1B;MKX;BTG3;NOTCH1;ZC3HAV1;HSPB1;TOX;KDM5D;MT1X;FOS;ZNF804A;PATL2;LHX2;TSHZ2;HSPA1A;RNF220;TUBB2A;ZFY;USP3;SH3RF2;GLUL;MT2A;OLFM2;RREB1;SFMBT2;GAPDH;NDN;CHD7;CLU;UBB;TRIM22;MITF;DAPK2;BAG3;HSPA8;PCBP3;CCNJL;PRDX1;TMSB4X;PEBP1;EGFR;ACTB;BCL11B;ACTG1;ST18;CRYAB;SVEP1;APOE;FABP5;STK33;ZNF536;YAP1;MYRF;SP100;ZNF608;ID2;NXN;HSP90AA1;UBA52;LYN;VRK2;PPARA;IGF2BP3;B…
170	prerank	GO_Biological_Process_2023__Positive Regulation Of Epithelial Cell Proliferation (GO:0050679)	0.195231	0.99063	0.468354	0.577998	1	8/19	24.60%	CDH13;CLDN1;PTN;RREB1;SEMA5A;BMP5;EGFR;YAP1
171	prerank	GO_Biological_Process_2023__Sensory Perception Of Mechanical Stimulus (GO:0050954)	-0.226388	-0.981827	0.449821	0.744651	1	3/16	1.89%	COL11A1;PIEZO2;CDC14A
172	prerank	GO_Cellular_Component_2023__Asymmetric Synapse (GO:0032279)	-0.197269	-0.974963	0.48474	0.738806	1	14/21	45.81%	SPOCK1;RPS13;INSYN2A;RPS18;INSYN2B;RPL8;RPS27;RPL7;RPS25;RPL38;RPL12;SHISA6;RPS19;RPL30
173	prerank	GO_Biological_Process_2023__Regulation Of Endothelial Cell Migration (GO:0010594)	0.213221	0.971418	0.4869	0.604762	1	7/15	26.78%	THBS1;PTN;GLUL;RIN2;APOE;SP100;SLIT2
174	prerank	GO_Cellular_Component_2023__Postsynaptic Density (GO:0014069)	-0.180074	-0.969454	0.506261	0.730961	1	16/26	45.81%	GRIN3A;SPOCK1;RPS13;INSYN2A;RPS18;INSYN2B;RPL8;RPS27;RPL7;RPS25;GRM1;RPL38;RPL12;SHISA6;RPS19;RPL30
175	prerank	GO_Biological_Process_2023__Regulation Of MAPK Cascade (GO:0043408)	-0.192145	-0.964923	0.465909	0.722248	1	6/21	14.74%	RIT2;FGF10;IGF1;PKHD1;CAV3;FN1
176	prerank	GO_Biological_Process_2023__Regulation Of Cell Growth (GO:0001558)	0.188045	0.964738	0.5	0.610581	1	10/21	30.62%	HSPA1B;NRG1;HSPA1A;ENPP1;EGFR;YAP1;PLCE1;GNG4;SLIT2;BTG1
177	prerank	GO_Biological_Process_2023__Positive Regulation Of Intracellular Signal Transduction (GO:1902533)	0.134578	0.957438	0.489703	0.618132	1	17/43	27.92%	CDH13;ROR1;PLCG2;THBS1;CFLAR;GAPDH;SEMA5A;TRIM22;PDGFC;EGFR;TRIM5;GPRC5B;PLCE1;PDGFD;HSP90AA1;LYN;RELN
178	prerank	GO_Biological_Process_2023__Response To Calcium Ion (GO:0051592)	0.202713	0.950393	0.476087	0.625247	1	4/17	8.14%	SYT10;PLCG2;THBS1;SYT17
179	prerank	GO_Biological_Process_2023__Positive Regulation Of Cellular Process (GO:0048522)	0.133878	0.943108	0.5186	0.632582	1	15/41	25.29%	IL15;NOTCH1;THBS1;NRG1;PTN;CCN2;BCL7C;BMP5;PDGFC;EGFR;ACTB;YAP1;EPCAM;MYRF;PDGFD
180	prerank	KEGG_2021_Human__Salmonella infection	0.191529	0.942161	0.471132	0.629619	1	8/18	26.38%	FOS;TUBB2A;GAPDH;ACTB;ACTG1;TUBA1B;PIK3C2G;HSP90AA1
181	prerank	GO_Biological_Process_2023__Positive Regulation Of Transcription By RNA Polymerase II (GO:0045944)	0.118043	0.940699	0.550117	0.627581	1	9/59	7.63%	ERG;IFI16;CDH13;NPAS4;PRRX1;ITGA6;NOTCH1;RXRG;FOS
182	prerank	GO_Biological_Process_2023__Apoptotic Process (GO:0006915)	0.205639	0.940344	0.516204	0.623714	1	5/15	17.43%	RNF152;CFLAR;GAPDH;TRPC5;DAPK2
183	prerank	GO_Biological_Process_2023__Regulation Of Canonical Wnt Signaling Pathway (GO:0060828)	0.174134	0.937877	0.527523	0.623255	1	14/24	40.54%	LGR6;COL1A1;RNF220;GPC5;SEMA5A;LRP4;EGFR;APOE;GPRC5B;DAAM2;LRRK1;LIMD1;STK3;TMEM131L
184	prerank	KEGG_2021_Human__Prion disease	0.160721	0.932613	0.528217	0.626868	1	24/27	71.67%	HSPA1B;NOTCH1;HSPA1A;TUBB2A;COX6A1;HSPA8;NCAM2;TUBA1B;PIK3R3;TUBA1C;CREB3L2;NDUFA3;ATP5F1D;COX6B1;CYCS;ATP5F1E;HSPA5;TUBB3;NDUFS5;COX5B;NDUFB10;CREB5;EGR1;TUBA1A
185	prerank	GO_Biological_Process_2023__Regulation Of ERK1 And ERK2 Cascade (GO:0070372)	-0.157038	-0.930785	0.530225	0.768557	1	12/31	26.55%	FGF10;IGF1;CHI3L1;PKHD1;FN1;TIMP3;DDR2;CNKSR3;FGF1;ANGPT1;ERBB4;NELL1
186	prerank	GO_Biological_Process_2023__Positive Regulation Of Phosphorylation (GO:0042327)	0.156847	0.919041	0.552995	0.644124	1	11/26	27.92%	ITGA6;ROR1;THBS1;DRD4;PECAM1;EGFR;PIK3R3;HSP90AA1;MERTK;LYN;RELN
187	prerank	GO_Biological_Process_2023__Positive Regulation Of Canonical Wnt Signaling Pathway (GO:0090263)	0.194917	0.917161	0.550607	0.642783	1	7/17	24.54%	LGR6;COL1A1;RNF220;GPC5;SEMA5A;EGFR;GPRC5B
188	prerank	GO_Biological_Process_2023__Protein Stabilization (GO:0050821)	0.195816	0.916056	0.545249	0.639949	1	7/16	26.38%	HSPA1B;HSPA1A;GAPDH;CLU;BAG3;CRYAB;HSP90AA1
189	prerank	GO_Cellular_Component_2023__Polymeric Cytoskeletal Fiber (GO:0099513)	0.183668	0.909926	0.550218	0.645144	1	14/18	54.36%	TUBB2A;ACTG1;TUBA1B;DISC1;DIAPH3;RHOQ;NDRG1;TUBA1C;MID1;PNN;KIF6;WIPF1;PLS3;KIF14
190	prerank	GO_Biological_Process_2023__Regulation Of Cell Differentiation (GO:0045595)	0.205221	0.904417	0.552106	0.649489	1	7/15	29.19%	PHLDB2;MEGF10;CCN2;BCL7C;ID2;RELN;SMOC1
191	prerank	GO_Biological_Process_2023__Positive Regulation Of Protein Phosphorylation (GO:0001934)	-0.146964	-0.901135	0.558824	0.805189	1	14/34	30.62%	RARRES2;NIBAN1;BMP6;FGF10;IGF1;CHI3L1;BDNF;DDR2;FGF1;ANGPT1;ERBB4;NELL1;RBPMS;IRGM
192	prerank	GO_Biological_Process_2023__Vesicle-Mediated Transport (GO:0016192)	-0.190758	-0.900053	0.564103	0.789173	1	5/19	14.11%	EXPH5;RHOJ;EHD4;RIN3;CAV3
193	prerank	GO_Cellular_Component_2023__Adherens Junction (GO:0005912)	0.177544	0.899029	0.578834	0.653654	1	18/20	69.72%	CDH13;NOTCH1;CDH6;PDLIM3;MYO1E;CDH7;FRMD4B;NDRG1;LIMD1;PARD3B;FRMD5;FERMT2;CDH12;SHROOM3;CTNNA2;CDH22;CCDC85A;PLEKHA7
194	prerank	GO_Biological_Process_2023__Regulation Of Osteoblast Differentiation (GO:0045667)	-0.200871	-0.888661	0.577413	0.791824	1	5/16	16.63%	TWIST1;BMP6;TENT5A;IGF1;DDR2
195	prerank	GO_Molecular_Function_2023__Purine Ribonucleoside Triphosphate Binding (GO:0035639)	0.143652	0.884114	0.596737	0.673072	1	10/30	21.50%	HSPA1B;HSPA1A;TUBB2A;RASEF;ENPP1;RANBP17;DAPK2;HSPA8;SYN3;TUBA1B
196	prerank	KEGG_2021_Human__Diabetic cardiomyopathy	0.188727	0.881683	0.594714	0.672378	1	14/16	67.09%	COL1A1;GAPDH;COX6A1;PIK3R3;PPARA;CTSD;CD36;NDUFA3;ATP5F1D;COX6B1;ATP5F1E;NDUFS5;COX5B;NDUFB10
197	prerank	GO_Molecular_Function_2023__Sequence-Specific DNA Binding (GO:0043565)	-0.139504	-0.881027	0.597902	0.788126	1	19/37	41.11%	ETV5;RFX4;SMAD3;SOX4;RARB;NFATC2;JUN;MEIS2;JUNB;EGR1;PRDM5;CREB5;CHCHD2;ETV1;ZNF423;BHLHE40;POU2F2;NR4A1;CEBPB
198	prerank	GO_Biological_Process_2023__Central Nervous System Development (GO:0007417)	0.160544	0.876923	0.606625	0.675487	1	11/25	27.92%	COL4A1;UGT8;CHD7;PTPRZ1;PDGFC;MOG;CNTN5;MYRF;GRIK1;CHST8;RELN
199	prerank	KEGG_2021_Human__cAMP signaling pathway	0.174101	0.8668	0.612245	0.686705	1	9/20	29.30%	CHRM2;HTR4;NPY;FOS;PTGER3;PIK3R3;PLCE1;PDE3A;PPARA
200	prerank	KEGG_2021_Human__Chemical carcinogenesis	0.188441	0.846201	0.653017	0.713759	1	7/16	29.30%	AR;RXRG;FOS;EGFR;PIK3R3;HSP90AA1;PPARA
201	prerank	GO_Biological_Process_2023__Positive Regulation Of Cellular Biosynthetic Process (GO:0031328)	-0.196369	-0.845786	0.638336	0.83366	1	4/15	12.84%	NIBAN1;IGF1;SMAD3;SOX4
202	prerank	GO_Biological_Process_2023__Positive Regulation Of ERK1 And ERK2 Cascade (GO:0070374)	0.150869	0.835242	0.650118	0.725468	1	9/24	25.29%	NOTCH1;ROR1;NPNT;NRG1;CCN2;PDGFC;EGFR;APOE;PDGFD
203	prerank	GO_Molecular_Function_2023__GTPase Binding (GO:0051020)	0.178231	0.82465	0.659529	0.736869	1	7/16	26.38%	RNF152;RIN2;DOCK5;ATP6AP1;DOCK1;PLCE1;HSP90AA1
204	prerank	GO_Molecular_Function_2023__Transcription Cis-Regulatory Region Binding (GO:0000976)	-0.152056	-0.823362	0.660482	0.85481	1	13/25	41.11%	ETV5;TWIST1;SMAD3;SOX4;TBL1X;JUN;ERBB4;DRAP1;EGR1;PRDM5;DACH1;POU2F2;CEBPB
205	prerank	GO_Biological_Process_2023__Negative Regulation Of Nucleic Acid-Templated Transcription (GO:1903507)	0.147227	0.808297	0.688073	0.757168	1	4/23	7.22%	IFI16;CDKN1C;NOTCH1;NRG1
206	prerank	GO_Biological_Process_2023__Proteolysis (GO:0006508)	-0.152471	-0.791772	0.710432	0.890265	1	7/24	19.90%	ST14;CFH;TLL1;PAPPA;PRSS48;TBL1X;MME
207	prerank	GO_Molecular_Function_2023__Protein Kinase Binding (GO:0019901)	0.118336	0.788924	0.733042	0.780766	1	37/37	88.42%	HSPB1;PLCG2;PTN;TRIM22;PEBP1;ACTB;TRIM5;UTRN;GPRC5B;HSP90AA1;VRK2;CD247;PTPRK;CNTLN;FRMD5;DUSP16;ESR1;FERMT2;PRKG2;GRK5;RACK1;KIF14;PRKD2;BANK1;RPS19;DUSP1;CAMK2N2;IL15RA;IRGM;TTN;NR4A3;EMP2;SCN5A;BCL2L14;PSG8;SMAD3;SPDYE2
208	prerank	GO_Biological_Process_2023__Positive Regulation Of Signal Transduction (GO:0009967)	0.137861	0.785397	0.744828	0.780704	1	4/25	6.65%	SULF1;LGR6;SULF2;RSPO2
209	prerank	GO_Molecular_Function_2023__GTP Binding (GO:0005525)	-0.179905	-0.770984	0.736185	0.905822	1	3/15	7.91%	RHOJ;RERG;RIT2
210	prerank	GO_Biological_Process_2023__Protein Localization (GO:0008104)	-0.164649	-0.769539	0.761384	0.890825	1	6/18	22.99%	WLS;ATP8B1;FGF10;CAV3;ANGPT1;EMP2
211	prerank	GO_Cellular_Component_2023__Membrane Raft (GO:0045121)	-0.170744	-0.761011	0.74778	0.886617	1	6/16	22.99%	RIT2;CAV3;PDPN;MME;ANGPT1;EMP2
212	prerank	GO_Biological_Process_2023__Regulation Of Intracellular Signal Transduction (GO:1902531)	0.126424	0.753303	0.803922	0.820406	1	11/28	27.87%	HSPB1;PLCG2;PREX2;ARHGAP23;ARHGAP18;DAPK2;TMSB4X;EGFR;DOCK8;LYN;VRK2
213	prerank	GO_Biological_Process_2023__Regulation Of Protein Phosphorylation (GO:0001932)	-0.140212	-0.751434	0.798599	0.884155	1	9/25	26.38%	RARRES2;NIBAN1;FGF10;IGF1;FN1;FGF1;ANGPT1;TTN;ERBB4
214	prerank	GO_Molecular_Function_2023__Endopeptidase Inhibitor Activity (GO:0004866)	-0.175052	-0.745221	0.771993	0.876419	1	6/15	26.89%	SPOCK1;TIMP3;PZP;RARRES1;PCSK1N;SPOCK3
215	prerank	GO_Molecular_Function_2023__Small GTPase Binding (GO:0031267)	0.15953	0.711617	0.816068	0.869569	1	6/15	24.89%	RNF152;RIN2;DOCK5;ATP6AP1;DOCK1;PLCE1
216	prerank	GO_Cellular_Component_2023__Actin Cytoskeleton (GO:0015629)	-0.141185	-0.710704	0.819149	0.905966	1	4/22	9.12%	ANXA1;NPFFR2;CNR1;KLHL14
217	prerank	GO_Biological_Process_2023__Supramolecular Fiber Organization (GO:0097435)	0.12987	0.695533	0.853012	0.883817	1	8/23	24.31%	COL1A1;ADAMTS2;B2M;ARHGAP25;PXDN;CST3;MYO1E;STMN1
218	prerank	GO_Molecular_Function_2023__GTPase Activator Activity (GO:0005096)	-0.151394	-0.67915	0.858951	0.928402	1	9/16	42.66%	ARHGAP31;ARHGAP29;JUN;NELL1;ARHGAP15;IQGAP2;ARHGAP24;DYNLL1;RGS20
219	prerank	GO_Biological_Process_2023__Regulation Of Cellular Component Organization (GO:0051128)	0.139066	0.678964	0.836689	0.897758	1	16/18	72.82%	CDH13;NRG1;HSPA8;APOE;PLCE1;HSP90AA1;CD36;NEDD4;PRKCQ;KIF14;HIP1;ROS1;PAPPA2;PRDM5;IRGM;SNCAIP
220	prerank	GO_Molecular_Function_2023__GTPase Regulator Activity (GO:0030695)	-0.112534	-0.673028	0.853357	0.919512	1	15/32	38.65%	RIN3;ARHGAP31;ARHGAP29;P2RY12;PLEKHG4B;PLEKHG1;DOCK2;JUN;NELL1;ARHGAP15;IQGAP2;ARHGAP24;EEF1B2;DYNLL1;GPSM2
221	prerank	GO_Molecular_Function_2023__Guanyl Ribonucleotide Binding (GO:0032561)	-0.146992	-0.656165	0.900369	0.922332	1	3/17	7.91%	RHOJ;RERG;RIT2
222	prerank	GO_Cellular_Component_2023__Microtubule Cytoskeleton (GO:0015630)	0.141911	0.65416	0.898925	0.918641	1	9/16	39.22%	TUBB2A;GAPDH;TUBA1B;DISC1;CLIC4;MTUS1;NDRG1;TUBA1C;MID1
223	prerank	GO_Molecular_Function_2023__DNA-binding Transcription Factor Binding (GO:0140297)	0.136004	0.647546	0.894366	0.919523	1	3/17	7.63%	PRRX1;HSPB1;FOS
224	prerank	GO_Biological_Process_2023__Negative Regulation Of Intracellular Signal Transduction (GO:1902532)	0.127194	0.644031	0.893305	0.917884	1	12/20	44.15%	THBS1;ARHGAP25;TMSB4X;PEBP1;SLIT2;LYN;PDE3A;PPARA;LIMD1;RORA;DUSP16;ESR1
225	prerank	GO_Molecular_Function_2023__Double-Stranded DNA Binding (GO:0003690)	-0.107795	-0.639527	0.900722	0.924076	1	26/32	66.57%	ETV5;RFX4;SOX4;RARB;NFATC2;JUN;MEIS2;JUNB;EGR1;CREB5;ETV1;BHLHE40;POU2F2;NR4A1;CEBPB;RFX2;RUNX2;ESRRB;ELF1;CRY1;ESR1;CREM;CUX2;RORB;CGAS;ZNF385D
226	prerank	GO_Biological_Process_2023__Regulation Of Signal Transduction (GO:0009966)	0.109794	0.635497	0.896476	0.920762	1	9/26	26.03%	SULF1;IGFBP5;SEMA5A;CLU;CD55;TRIM5;PLCE1;SP100;GNG4
227	prerank	GO_Biological_Process_2023__Negative Regulation Of Transcription By RNA Polymerase II (GO:0000122)	0.0852005	0.579808	0.949881	0.95769	1	16/40	32.86%	IFI16;NOTCH1;HSPA1A;RREB1;NDN;MITF;BAG3;ZNF536;YAP1;SP100;ZNF608;ID2;PPARA;PRDM6;BACH1;DNAJB1
228	prerank	GO_Biological_Process_2023__Negative Regulation Of DNA-templated Transcription (GO:0045892)	0.0687381	0.52735	0.980815	0.978409	1	24/53	38.65%	IFI16;CDKN1C;NOTCH1;NRG1;HSPA1A;RREB1;NDN;MITF;HSPA8;CRYAB;ZNF536;YAP1;SP100;ZNF608;ID2;PPARA;PRDM6;BACH1;PTPRK;DNAJB1;RORB;LIMD1;CUX2;RUNX1
229	prerank	GO_Biological_Process_2023__Cellular Response To Growth Factor Stimulus (GO:0071363)	-0.113222	-0.502312	0.990991	0.99803	1	3/16	12.27%	ANXA1;BMP6;SMAD3
230	prerank	GO_Biological_Process_2023__Organelle Assembly (GO:0070925)	-0.114633	-0.498662	0.988658	0.983124	1	2/16	5.79%	CDC14A;EHD4

## Sheet: L6ITCar3
	Name	Term	ES	NES	NOM p-val	FDR q-val	FWER p-val	Tag %	Gene %	Lead_genes
0	prerank	KEGG_2021_Human__Ribosome	-0.606208	-4.56875	0	0	0	58/63	34.85%	RPS27A;RPL26;RPS21;RPL19;RPS12;RPL7A;RPS13;RPS4X;RPLP1;RPS23;FAU;RPS27;RPL36AL;RPL12;RPL36A;RPS18;RPL11;RPL41;RPL32;RPS15;RPL23;RPS7;RPL8;RPS25;RPL39;RPL3;RPL10A;RPL7;RPL24;RPL30;RPL34;RPL38;RPS15A;RPL36;RPL35A;RPS24;RPL23A;RPL6;RPL27A;RPL10;RPL17;RPL35;RPLP2;RPS28;RPS14;RPS16;RPL13A;RPL21;RPL14;RPS5;RPS3A;RPS6;RPS8;RPS17;RPS19;RPL28;RPL13;RPS9
1	prerank	GO_Biological_Process_2023__Cytoplasmic Translation (GO:0002181)	-0.590315	-4.40265	0	0	0	55/61	34.85%	RPS27A;RPL26;RPS21;RPL19;RPL7A;RPS13;RPS4X;RPLP1;RPS23;FAU;RPS27;RPL36AL;RPL12;RPS18;RPL11;RPL41;RPL32;RPS15;RPS7;RPL8;RPS25;RPL39;RPL3;RPL10A;RPL7;RPL24;RPL30;RPL34;RPL38;RPS15A;RPL36;RPL35A;RPS24;RPL23A;RPL6;RPL27A;RPL10;RPL17;RPL35;RPLP2;RPS28;RPS14;RPS16;RPL13A;RPL21;RPL14;RPS5;RPS3A;RPS6;RPS8;RPS17;RPS19;RPL28;RPL13;RPS9
2	prerank	GO_Biological_Process_2023__Gene Expression (GO:0010467)	-0.561426	-4.35866	0	0	0	57/66	34.85%	RPS27A;RPL26;RPS21;RPL19;RPL7A;RPS13;RPS4X;RPLP1;RPS23;FAU;RPS27;RPL36AL;RPL12;RPS18;RPL11;RPL41;RPL32;ANGPT2;RPS15;RPS7;RPL8;RPS25;RPL39;RPL3;RPL10A;RPL7;RPL24;RPL30;RPL34;RPL38;RPS15A;RPL36;RPL35A;RPS24;RPL23A;RPL6;RPL27A;RPL10;RPL17;RPL35;RPLP2;RPS28;RPS14;RPS16;RPL13A;RPL21;RPL14;RPS5;RPS3A;RPS6;RPS8;RPS17;RBPMS;RPS19;RPL28;RPL13;RPS9
3	prerank	KEGG_2021_Human__Coronavirus disease	-0.558112	-4.29532	0	0	0	60/69	34.85%	IFIH1;RPS27A;RPL26;RPS21;RPL19;RPS12;RPL7A;RPS13;RPS4X;RPLP1;RPS23;FAU;RPS27;RPL36AL;RPL12;RPL36A;RPS18;RPL11;RPL41;RPL32;RPS15;RPL23;RPS7;RPL8;FOS;RPS25;RPL39;RPL3;RPL10A;RPL7;RPL24;RPL30;RPL34;RPL38;RPS15A;RPL36;RPL35A;RPS24;RPL23A;RPL6;RPL27A;RPL10;RPL17;RPL35;RPLP2;RPS28;RPS14;RPS16;RPL13A;RPL21;RPL14;RPS5;RPS3A;RPS6;RPS8;RPS17;RPS19;RPL28;RPL13;RPS9
4	prerank	GO_Biological_Process_2023__Translation (GO:0006412)	-0.549463	-4.21933	0	0	0	56/66	34.85%	RPS27A;RPL26;RPS21;RPL19;RPL7A;RPS13;RPS4X;RPLP1;RPS23;FAU;RPS27;RPL36AL;RPL12;RPS18;RPL11;RPL41;RPL32;RPS15;RPS7;RPL8;RPS25;RPL39;RPL3;RPL10A;RPL7;RPL24;RPL30;RPL34;RPL38;RPS15A;RPL36;RPL35A;RPS24;RPL23A;RPL6;RPL27A;RPL10;RPL17;RPL35;RPLP2;RPS28;RPS14;RPS16;RPL13A;RPL21;RPL14;RPS5;RPS3A;RPS6;RPS8;EEF1B2;RPS17;RPS19;RPL28;RPL13;RPS9
5	prerank	GO_Biological_Process_2023__Peptide Biosynthetic Process (GO:0043043)	-0.554673	-4.19845	0	0	0	55/64	34.85%	RPS27A;RPL26;RPS21;RPL19;RPL7A;RPS13;RPS4X;RPLP1;RPS23;FAU;RPS27;RPL36AL;RPL12;RPS18;RPL11;RPL41;RPL32;RPS15;RPS7;RPL8;RPS25;RPL39;RPL3;RPL10A;RPL7;RPL24;RPL30;RPL34;RPL38;RPS15A;RPL36;RPL35A;RPS24;RPL23A;RPL6;RPL27A;RPL10;RPL17;RPL35;RPLP2;RPS28;RPS14;RPS16;RPL13A;RPL21;RPL14;RPS5;RPS3A;RPS6;RPS8;RPS17;RPS19;RPL28;RPL13;RPS9
6	prerank	GO_Biological_Process_2023__Macromolecule Biosynthetic Process (GO:0009059)	-0.543554	-4.16414	0	0	0	56/66	34.85%	RPS27A;RPL26;RPS21;RPL19;RPL7A;RPS13;RPS4X;RPLP1;RPS23;FAU;RPS27;RPL36AL;RPL12;RPS18;RPL11;RPL41;RPL32;RPS15;RPS7;RPL8;RPS25;RPL39;RPL3;RPL10A;RPL7;RPL24;RPL30;RPL34;RPL38;RPS15A;RPL36;RPL35A;RPS24;RPL23A;RPL6;RPL27A;RPL10;RPL17;RPL35;RPLP2;RPS28;RPS14;RPS16;RPL13A;RPL21;RPL14;RPS5;RPS3A;RPS6;RPS8;EEF1B2;RPS17;RPS19;RPL28;RPL13;RPS9
7	prerank	GO_Cellular_Component_2023__Cytosolic Large Ribosomal Subunit (GO:0022625)	-0.628201	-3.71594	0	0	0	29/33	28.04%	RPL26;RPL19;RPL7A;RPLP1;RPL36AL;RPL12;RPL11;RPL41;RPL32;RPL8;RPL39;RPL3;RPL10A;RPL7;RPL24;RPL30;RPL34;RPL38;RPL36;RPL35A;RPL23A;RPL6;RPL27A;RPL17;RPL35;RPLP2;RPL13A;RPL21;RPL14
8	prerank	GO_Cellular_Component_2023__Large Ribosomal Subunit (GO:0015934)	-0.628201	-3.71594	0	0	0	29/33	28.04%	RPL26;RPL19;RPL7A;RPLP1;RPL36AL;RPL12;RPL11;RPL41;RPL32;RPL8;RPL39;RPL3;RPL10A;RPL7;RPL24;RPL30;RPL34;RPL38;RPL36;RPL35A;RPL23A;RPL6;RPL27A;RPL17;RPL35;RPLP2;RPL13A;RPL21;RPL14
9	prerank	GO_Biological_Process_2023__Ribonucleoprotein Complex Biogenesis (GO:0022613)	-0.634107	-3.43694	0	0	0	25/26	34.85%	RPL26;RPS13;RPS4X;RPS23;RPS27;RPL11;RPS15;RPS7;RPS25;RPL7;RPL38;RPS15A;RPL35A;RPS24;RPS28;RPS14;RPS16;RPL14;RPS5;RPS3A;RPS6;RPS8;RPS17;RPS19;RPS9
10	prerank	GO_Cellular_Component_2023__Ribosome (GO:0005840)	-0.578113	-3.39765	0	0	0	29/32	34.85%	RPS21;RPL19;RPL7A;RPS13;RPS4X;RPS23;RPS27;RPL36AL;RPS18;RPL11;RPL41;RPL32;RPS7;RPL8;RPS25;RPL39;RPL10A;RPL24;RPL30;RPL38;RPL36;RPL6;RPL17;RPS28;RPL13A;RPS5;RPS17;RPS19;RPS9
11	prerank	GO_Biological_Process_2023__Ribosome Biogenesis (GO:0042254)	-0.632555	-3.36005	0	0	0	24/25	34.85%	RPL26;RPS13;RPS4X;RPS23;RPS27;RPL11;RPS15;RPS7;RPS25;RPL7;RPS15A;RPL35A;RPS24;RPS28;RPS14;RPS16;RPL14;RPS5;RPS3A;RPS6;RPS8;RPS17;RPS19;RPS9
12	prerank	GO_Cellular_Component_2023__Polysomal Ribosome (GO:0042788)	-0.692476	-3.19775	0	0	0	17/18	26.63%	RPS21;RPL19;RPL7A;RPS23;RPL36AL;RPL11;RPL41;RPL32;RPL8;RPL39;RPL10A;RPL24;RPL30;RPL38;RPL36;RPL6;RPS28
13	prerank	GO_Molecular_Function_2023__RNA Binding (GO:0003723)	-0.36539	-3.1503	0	0	0	61/90	36.87%	IFIH1;RPS27A;RPL26;RPS21;RPL19;RPL7A;RPS13;RPS4X;RPS23;FAU;RPS27;RPL36AL;RPL12;TRMT9B;RPS18;RPL11;RPL41;RPL32;RPS15;RPS7;RPL8;RPS25;RPL39;RPL3;RPL10A;RPL7;RPL24;RPL30;RPL34;RPL38;RPS15A;RPL36;RPL35A;RPS24;RPL23A;RPL6;RPL27A;RPL10;RPL17;RPL35;TPT1;RPS28;RPS14;RPS16;RPL13A;RPL21;RPL14;RPS5;RPS3A;RPS6;RPS8;RPS17;RBPMS;RPS19;RPL28;RPL13;SGCG;RPS9;RPP38;RPL37A;ZFP36L2
14	prerank	GO_Biological_Process_2023__Ribosomal Small Subunit Biogenesis (GO:0042274)	-0.622823	-2.98203	0	0	0	19/20	34.85%	RPS13;RPS4X;RPS23;RPS27;RPS15;RPS7;RPS25;RPS15A;RPS24;RPS28;RPS14;RPS16;RPS5;RPS3A;RPS6;RPS8;RPS17;RPS19;RPS9
15	prerank	GO_Cellular_Component_2023__Small-Subunit Processome (GO:0032040)	-0.620533	-2.91044	0	0	0	18/19	34.85%	RPS27A;RPS13;RPS4X;RPS23;RPS27;RPS7;RPS15A;RPS24;RPS28;RPS14;RPS16;RPS5;RPS3A;RPS6;RPS8;RPS17;RPS19;RPS9
16	prerank	GO_Cellular_Component_2023__Small Ribosomal Subunit (GO:0015935)	-0.533021	-2.89537	0	0	0	23/27	34.85%	RPS27A;RPS21;RPS13;RPS4X;RPS23;FAU;RPS27;RPS18;RPS15;RPS7;RPS25;RPS15A;RPS24;RPS28;RPS14;RPS16;RPS5;RPS3A;RPS6;RPS8;RPS17;RPS19;RPS9
17	prerank	GO_Cellular_Component_2023__Cytosolic Small Ribosomal Subunit (GO:0022627)	-0.533021	-2.89537	0	0	0	23/27	34.85%	RPS27A;RPS21;RPS13;RPS4X;RPS23;FAU;RPS27;RPS18;RPS15;RPS7;RPS25;RPS15A;RPS24;RPS28;RPS14;RPS16;RPS5;RPS3A;RPS6;RPS8;RPS17;RPS19;RPS9
18	prerank	GO_Cellular_Component_2023__Focal Adhesion (GO:0005925)	-0.398584	-2.89257	0	0	0	41/56	36.56%	SPRY4;TNC;ITGA11;SNTB1;B2M;RPL19;RPL7A;RPS13;RPS4X;RPLP1;RPL12;CAV3;RPS18;RPS15;RPS7;RPL8;ITGBL1;RPL3;RPL10A;RPL7;RPL30;PRAG1;RPL38;RPL6;RPL17;RPLP2;RPS14;RPS16;RPL13A;RPS5;RPS3A;RPS8;RPS17;MRC2;RPS19;TLE2;RPS9;DYNLL1;LIMD1;NEDD9;RPL37A
19	prerank	GO_Biological_Process_2023__ncRNA Processing (GO:0034470)	-0.631594	-2.78128	0	0	0	15/16	32.94%	RPL26;RPS27;RPL11;RPS15;RPS7;RPS25;RPL7;RPL35A;RPS24;RPS28;RPS16;RPL14;RPS6;RPS17;RPS19
20	prerank	GO_Biological_Process_2023__rRNA Metabolic Process (GO:0016072)	-0.631594	-2.78128	0	0	0	15/16	32.94%	RPL26;RPS27;RPL11;RPS15;RPS7;RPS25;RPL7;RPL35A;RPS24;RPS28;RPS16;RPL14;RPS6;RPS17;RPS19
21	prerank	GO_Cellular_Component_2023__Cell-Substrate Junction (GO:0030055)	-0.36894	-2.71385	0	4.7962e-05	0.001	41/58	36.56%	SPRY4;TNC;ITGA11;SNTB1;B2M;RPL19;RPL7A;RPS13;RPS4X;RPLP1;RPL12;CAV3;RPS18;RPS15;RPS7;RPL8;ITGBL1;RPL3;RPL10A;RPL7;RPL30;PRAG1;RPL38;RPL6;RPL17;RPLP2;RPS14;RPS16;RPL13A;RPS5;RPS3A;RPS8;RPS17;MRC2;RPS19;TLE2;RPS9;DYNLL1;LIMD1;NEDD9;RPL37A
22	prerank	GO_Biological_Process_2023__rRNA Processing (GO:0006364)	-0.589753	-2.70793	0.00177936	4.58767e-05	0.001	16/18	32.94%	RPL26;RPS27;RPL11;RPS15;RPS7;RPS25;RPL7;RPL35A;RPS24;RPS28;RPS14;RPS16;RPL14;RPS6;RPS17;RPS19
23	prerank	GO_Cellular_Component_2023__Postsynaptic Density (GO:0014069)	-0.458214	-2.4903	0	0.000395686	0.008	20/27	32.94%	INSYN2B;GRIK4;RPS13;RPS27;RPL12;GRIK3;RPS18;GRIN3A;RPL8;RPS25;RPL7;RPL30;PDLIM5;RPL38;GRID2;RPS14;SHISA6;RPL14;CACNG4;RPS19
24	prerank	GO_Cellular_Component_2023__Nucleolus (GO:0005730)	-0.333288	-2.12996	0	0.00762964	0.137	25/40	34.91%	TCIM;RPS27A;RPL26;RPL19;RPL7A;RPS13;RPL11;CDC14A;RPS7;RPS25;RPL3;RPL7;RPL34;RPL36;RPL23A;RPL17;RPL35;RPS14;RPL13A;RPS3A;RPS6;RPS19;RPL13;RPS9;RPP38
25	prerank	GO_Cellular_Component_2023__Nuclear Lumen (GO:0031981)	-0.333288	-2.12996	0	0.00762964	0.137	25/40	34.91%	TCIM;RPS27A;RPL26;RPL19;RPL7A;RPS13;RPL11;CDC14A;RPS7;RPS25;RPL3;RPL7;RPL34;RPL36;RPL23A;RPL17;RPL35;RPS14;RPL13A;RPS3A;RPS6;RPS19;RPL13;RPS9;RPP38
26	prerank	GO_Cellular_Component_2023__Asymmetric Synapse (GO:0032279)	-0.40058	-2.04401	0.00701754	0.0133654	0.223	14/22	28.04%	INSYN2B;RPS13;RPS27;RPL12;RPS18;RPL8;RPS25;RPL7;RPL30;PDLIM5;RPL38;RPS14;SHISA6;RPL14
27	prerank	GO_Molecular_Function_2023__mRNA Binding (GO:0003729)	-0.403425	-1.88158	0.0108696	0.0365162	0.483	12/18	32.33%	RPL26;RPS13;RPL41;RPS7;RPL7;RPL24;RPL35;RPS14;RPL13A;RPS5;RPS3A;RBPMS
28	prerank	GO_Cellular_Component_2023__Lysosome (GO:0005764)	0.381578	1.87724	0.0177778	0.78928	0.443	14/20	35.15%	CALCRL;IRGM;GPC4;ENPEP;HSPA8;PDE1C;CLU;GPC5;ATP11C;GPC6;SDC2;LDLR;GNLY;OCA2
29	prerank	GO_Biological_Process_2023__Positive Regulation Of Apoptotic Process (GO:0043065)	0.402273	1.82851	0.0110375	0.521688	0.525	9/16	20.06%	FOXO1;TNFAIP8;ITGA6;ACVR1C;SLIT2;NUPR1;CLU;BTG1;BARD1
30	prerank	GO_Cellular_Component_2023__Intracellular Non-Membrane-Bounded Organelle (GO:0043232)	-0.239144	-1.82096	0.0102389	0.0535222	0.604	36/66	36.20%	TCIM;RPS27A;RPL26;RPL19;RPL7A;RPS13;RPS4X;RPS23;RPS27;RPL36AL;RPS18;RPL11;CDC14A;RPS7;RPS25;RPL3;RPL7;SHOC1;RPL34;RPL36;RPL23A;RPL17;RPL35;RPS14;RPL13A;RPS5;RPS3A;RPS6;RPS17;RPS19;RPL13;RPS9;RPP38;DYNLL1;ITPKB;NEDD9
31	prerank	GO_Biological_Process_2023__Transmembrane Receptor Protein Tyrosine Kinase Signaling Pathway (GO:0007169)	-0.293053	-1.80421	0.0163339	0.057436	0.63	24/35	42.45%	VEGFC;NGF;HGF;SULF2;NR4A3;ANGPT2;SULF1;EPHA3;SHC4;FGF1;BDNF;PRLR;FGFR1;FGF2;DOK6;GRB14;PRKD1;NEDD9;EPHA5;PTPRT;ROR1;UBASH3B;ALK;ERBB4
32	prerank	GO_Biological_Process_2023__Negative Regulation Of Signal Transduction (GO:0009968)	-0.361129	-1.7241	0.0283019	0.0859788	0.765	14/20	40.43%	TCIM;SPRY4;SULF2;SULF1;BDNF;FGF2;GRB14;IRAK3;PRKCQ;SEMA6A;HHIP;PTPRT;UBASH3B;NEDD4
33	prerank	GO_Biological_Process_2023__Negative Regulation Of Apoptotic Process (GO:0043066)	0.27104	1.70142	0.0214133	0.689689	0.751	17/35	24.79%	MTRNR2L8;MTRNR2L12;HSPA1B;FOXO1;ANXA1;TNFAIP8;HSPA1A;CRYAB;SH3RF2;HSPB1;NUPR1;CLU;PRKCH;ANGPT1;BARD1;FSTL1;MT3
34	prerank	GO_Biological_Process_2023__Central Nervous System Development (GO:0007417)	-0.347905	-1.6965	0.0307971	0.0954263	0.817	10/20	23.56%	ROBO2;IL1RAPL2;NFIB;SOX4;CHST8;NNAT;LOXL3;B3GNT5;MDGA1;SNTG2
35	prerank	GO_Biological_Process_2023__Cellular Response To Organic Cyclic Compound (GO:0071407)	0.36101	1.68679	0.031185	0.553566	0.775	8/16	16.50%	P2RY12;ADCY8;HSPA1B;HSPA1A;PDE3A;SPP1;HSPA8;CLU
36	prerank	GO_Molecular_Function_2023__Double-Stranded DNA Binding (GO:0003690)	-0.297803	-1.59372	0.0516605	0.158243	0.927	15/25	36.38%	CUX2;NFIB;KLF12;SOX4;ETV5;FOS;ETV1;RUNX2;RFX4;CREB5;NR4A1;ELK3;BHLHE40;JUNB;EGR1
37	prerank	GO_Biological_Process_2023__Positive Regulation Of Cellular Process (GO:0048522)	-0.248712	-1.59027	0.0391823	0.156599	0.93	28/41	46.69%	VEGFC;IL7R;SOX4;RPS4X;TSHR;FGF1;HPN;RPS15A;BMP6;FN1;FGFR1;RPL17;FGF2;RPS6;DUOX1;DPF3;BCL7C;RPS9;NEDD9;PHPT1;NTN1;CD81;TGFB2;ERBB4;TGFBR1;GRK5;ASIC2;EGF
38	prerank	GO_Biological_Process_2023__Negative Regulation Of Programmed Cell Death (GO:0043069)	0.252538	1.54427	0.0579399	0.878446	0.926	15/31	26.69%	SLC7A11;HSPA1B;FOXO1;ANXA1;TNFAIP8;HSPA1A;CRYAB;SH3RF2;HSPB1;NUPR1;ANGPT1;BARD1;FSTL1;MT3;GPX4
39	prerank	GO_Biological_Process_2023__Positive Regulation Of Cytokine Production (GO:0001819)	0.319998	1.52119	0.0635965	0.81472	0.941	7/17	12.52%	PLCG2;TXK;HSPA1B;ANXA1;CCBE1;HSPA1A;PIK3CG
40	prerank	GO_Molecular_Function_2023__Kinase Binding (GO:0019900)	0.268807	1.51926	0.0480549	0.706575	0.941	14/25	30.43%	PLCG2;TTN;IRGM;HSPB1;CDKN1A;KAT2B;EEF1A1;BTG1;BARD1;GHR;PTN;TRIM5;BCAR3;MYOM1
41	prerank	KEGG_2021_Human__PI3K-Akt signaling pathway	-0.240005	-1.49796	0.0742115	0.235241	0.977	20/38	33.74%	VEGFC;TNC;ITGA11;NGF;HGF;IL7R;GNG12;MTCP1;ANGPT2;FGF1;BDNF;FN1;PRLR;FGFR1;FGF2;PIK3AP1;RPS6;FGF10;CREB5;NR4A1
42	prerank	GO_Biological_Process_2023__Negative Regulation Of Cellular Process (GO:0048523)	0.22344	1.48605	0.0724299	0.716215	0.958	17/38	24.79%	INHBA;HSPA1B;ST18;DCSTAMP;MYOCD;HSPA1A;CRYAB;SLIT2;CDKN1A;NUPR1;CLU;KAT2B;ANGPT1;BTG1;BARD1;ZBTB7C;MT3
43	prerank	GO_Biological_Process_2023__Skeletal System Development (GO:0001501)	-0.311182	-1.4784	0.0838207	0.251275	0.987	14/19	43.19%	TLL1;COL13A1;SULF2;SULF1;BMP6;FGFR1;CDH11;HHIP;RPL13;KIAA1217;CREB3L2;EVC;TGFB2;TGFBR1
44	prerank	GO_Molecular_Function_2023__Receptor Ligand Activity (GO:0048018)	-0.288211	-1.47336	0.0789946	0.250558	0.989	14/24	33.07%	VEGFC;NGF;HGF;SEMA3A;IL18;SEMA5A;FGF1;BDNF;BMP6;FGF2;VGF;FGF10;SEMA6A;CCK
45	prerank	GO_Biological_Process_2023__Positive Regulation Of Signal Transduction (GO:0009967)	-0.281595	-1.47183	0.0789474	0.245742	0.989	11/25	22.70%	CUX2;IL7R;SULF2;MN1;LOXL3;SULF1;ADAMTS3;FGF1;P2RY6;BDNF;BMP6
46	prerank	KEGG_2021_Human__Ras signaling pathway	-0.307337	-1.46927	0.0869565	0.241416	0.99	10/20	24.91%	VEGFC;NGF;HGF;GNG12;ANGPT2;SHC4;FGF1;BDNF;FGFR1;FGF2
47	prerank	GO_Molecular_Function_2023__Ubiquitin-Like Protein Ligase Binding (GO:0044389)	0.319963	1.4667	0.0790598	0.623978	0.966	7/16	16.50%	HSPA6;HSPA1B;FOXO1;HSPA1A;HSPA8;CDKN1A;CLU
48	prerank	GO_Molecular_Function_2023__Ubiquitin Protein Ligase Binding (GO:0031625)	0.319963	1.4667	0.0790598	0.623978	0.966	7/16	16.50%	HSPA6;HSPA1B;FOXO1;HSPA1A;HSPA8;CDKN1A;CLU
49	prerank	GO_Cellular_Component_2023__Vesicle (GO:0031982)	0.325514	1.43851	0.082774	0.64569	0.979	6/15	13.01%	PLCG2;ABCA1;HSPA1B;ANXA1;HSPA1A;MYO1E
50	prerank	GO_Molecular_Function_2023__Sequence-Specific Double-Stranded DNA Binding (GO:1990837)	-0.241969	-1.43658	0.116071	0.27086	0.994	27/31	63.25%	CUX2;NFIB;KLF12;SOX4;ETV5;FOS;ETV1;RUNX2;RFX4;CREB5;NR4A1;ELK3;BHLHE40;JUNB;EGR1;CREB3L2;ERBB4;ZNF385D;RARB;ASIC2;PRDM5;SOX6;TCF7L2;ELF1;ESR1;RUNX1;FOSB
51	prerank	GO_Molecular_Function_2023__Cis-Regulatory Region Sequence-Specific DNA Binding (GO:0000987)	0.179897	1.38067	0.114679	0.75523	0.989	21/53	26.63%	NR2F2;UTY;PRRX1;TEAD4;NFIA;ZFHX4;FOXO1;ZNF516;ST18;MEIS2;POU6F2;EBF4;MITF;ZFY;MGAM;ZNF536;ZNF208;ZBTB7C;RORB;CEBPD;ZNF98
52	prerank	GO_Cellular_Component_2023__Golgi Membrane (GO:0000139)	-0.254567	-1.3593	0.133212	0.364237	0.998	8/26	12.33%	ST8SIA2;ST8SIA6;MGAT4C;B2M;ST3GAL1;CHST9;MAN1A1;CHST8
53	prerank	GO_Biological_Process_2023__Anterograde Trans-Synaptic Signaling (GO:0098916)	0.275714	1.35299	0.133929	0.781189	0.99	5/20	4.42%	HTR2C;SLC1A3;CHRNA6;NLGN4Y;CHRNB3
54	prerank	GO_Cellular_Component_2023__Bounding Membrane Of Organelle (GO:0098588)	-0.196312	-1.33456	0.152249	0.392043	0.999	27/47	42.33%	ST8SIA2;MYO1B;ST8SIA6;MGAT4C;RPS27A;B2M;ST3GAL1;FRMPD3;CHST9;MAN1A1;CHST8;B3GNT5;SLC30A8;CFTR;CACNG4;ST6GAL1;HHIP;RYR3;ITPR2;SGCG;GOLIM4;PMEPA1;RAB39A;CD63;EVC;HS6ST2;UST
55	prerank	GO_Biological_Process_2023__Regulation Of Apoptotic Process (GO:0042981)	0.188996	1.32244	0.128205	0.819729	0.993	14/43	17.36%	HSPA1B;FOXO1;ANXA1;TNFAIP8;HSPA1A;CRYAB;SH3RF2;HSPB1;ITGA6;ACVR1C;SLIT2;NUPR1;CLU;ANGPT1
56	prerank	GO_Molecular_Function_2023__RNA Polymerase II Cis-Regulatory Region Sequence-Specific DNA Binding (GO:0000978)	0.164398	1.28323	0.179545	0.889056	0.999	21/55	26.63%	NR2F2;UTY;PRRX1;TEAD4;NFIA;ZFHX4;FOXO1;ZNF516;ST18;MEIS2;POU6F2;EBF4;MITF;ZFY;MGAM;ZNF536;ZNF208;ZBTB7C;RORB;CEBPD;ZNF98
57	prerank	GO_Biological_Process_2023__Neuron Projection Guidance (GO:0097485)	-0.288684	-1.27676	0.179159	0.475216	1	11/16	41.96%	ROBO2;SEMA3A;SEMA5A;EPHA3;BDNF;ROBO3;PRKCQ;SEMA6A;EPHA5;SCN1B;CNTN5
58	prerank	GO_Biological_Process_2023__Positive Regulation Of DNA-binding Transcription Factor Activity (GO:0051091)	0.265288	1.26266	0.192982	0.902483	0.999	7/18	17.06%	PLCG2;ADCY8;HSPA1B;MYOCD;HSPA1A;CLU;PRKCH
59	prerank	KEGG_2021_Human__Neuroactive ligand-receptor interaction	-0.199737	-1.25839	0.197898	0.49619	1	15/37	23.50%	NPFFR2;GRIK4;GABRG1;GABRE;OPRM1;GRIK3;HCRTR2;GRIN3A;TSHR;P2RY14;CYSLTR1;P2RY6;GRID2;PRLR;TACR1
60	prerank	GO_Biological_Process_2023__Chemical Synaptic Transmission (GO:0007268)	0.208338	1.24545	0.177528	0.907157	0.999	7/31	7.18%	HTR2C;SLC17A8;SLC1A3;CHRNA6;NLGN4Y;CHRNB3;CDH8
61	prerank	KEGG_2021_Human__Estrogen signaling pathway	0.281321	1.24226	0.198718	0.866119	0.999	6/15	16.93%	HSPA6;ADCY8;HSPA1B;HSPA1A;HSPA8;GRM1
62	prerank	GO_Biological_Process_2023__Axon Guidance (GO:0007411)	-0.255127	-1.24202	0.219469	0.514967	1	13/20	41.96%	ROBO2;SEMA3A;NFIB;SEMA5A;EPHA3;BDNF;ROBO3;PRKCQ;SEMA6A;EPHA5;NTN1;SCN1B;CNTN5
63	prerank	KEGG_2021_Human__Human papillomavirus infection	0.256223	1.24092	0.221219	0.824599	0.999	7/19	14.29%	FOXO1;LAMA3;SPP1;LAMA4;ITGA6;LAMA2;CDKN1A
64	prerank	GO_Biological_Process_2023__Nervous System Development (GO:0007399)	-0.201922	-1.24088	0.210526	0.505492	1	21/35	44.11%	ST8SIA2;ROBO2;IL1RAPL2;SOX4;CHST8;SEMA5A;B3GNT5;MDGA1;BDNF;FN1;SNTG2;FGF2;GFRA1;SDK2;SEMA6A;ROBO1;GRIK1;ERBB4;NINJ1;TGFBR1;PLPPR1
65	prerank	GO_Biological_Process_2023__Negative Regulation Of Cell Population Proliferation (GO:0008285)	0.199347	1.22925	0.204545	0.817761	0.999	12/30	22.70%	INHBA;HSPA1B;ST18;MYOCD;HSPA1A;ACVR1C;CDKN1A;NUPR1;KAT2B;BTG1;TGFBR3;ZBTB7C
66	prerank	GO_Molecular_Function_2023__Transcription Cis-Regulatory Region Binding (GO:0000976)	-0.274209	-1.22098	0.219739	0.531353	1	15/16	65.34%	CUX2;SOX4;ETV5;FOS;DRAP1;ELK3;EGR1;CREB3L2;ERBB4;ETV6;PRDM5;SOX6;TCF7L2;RUNX1;FOSL2
67	prerank	GO_Biological_Process_2023__Regulation Of Cell Differentiation (GO:0045595)	-0.265964	-1.21678	0.239332	0.527691	1	17/17	73.74%	NGF;EPHA3;RUNX2;BDNF;FGFR1;MEGF10;DPF3;BCL7C;ALK;TGFBR1;APLF;ZFHX3;TIAM1;RUNX1;HOPX;ID2;CEBPD
68	prerank	GO_Biological_Process_2023__Positive Regulation Of Multicellular Organismal Process (GO:0051240)	0.212109	1.20964	0.204793	0.836748	0.999	11/26	25.34%	INHBA;TXK;ZNF516;DCSTAMP;SPP1;PIK3CG;PRKCH;PDGFC;PTH2R;GHR;PTN
69	prerank	GO_Molecular_Function_2023__RNA Polymerase II Transcription Regulatory Region Sequence-Specific DNA Binding (GO:0000977)	0.153801	1.20852	0.224537	0.802479	0.999	21/56	26.63%	NR2F2;UTY;PRRX1;TEAD4;NFIA;ZFHX4;FOXO1;ZNF516;ST18;MEIS2;POU6F2;EBF4;MITF;ZFY;MGAM;ZNF536;ZNF208;ZBTB7C;RORB;CEBPD;ZNF98
70	prerank	GO_Biological_Process_2023__Positive Regulation Of Epithelial Cell Proliferation (GO:0050679)	-0.267799	-1.20458	0.232236	0.539081	1	9/17	33.74%	VEGFC;SEMA5A;NR4A3;HPN;BMP6;FGF2;PRKD1;FGF10;NR4A1
71	prerank	KEGG_2021_Human__Rap1 signaling pathway	-0.259267	-1.20006	0.234201	0.535516	1	10/19	31.66%	VEGFC;NGF;HGF;ANGPT2;PRKD3;FGF1;FGFR1;FGF2;PRKD1;FGF10
72	prerank	GO_Molecular_Function_2023__Adenyl Ribonucleotide Binding (GO:0032559)	0.25598	1.19997	0.245614	0.791424	0.999	6/17	13.62%	ABCA1;HSPA1B;ABCB1;MPPED2;HSPA1A;HSPA8
73	prerank	GO_Biological_Process_2023__Protein-Containing Complex Assembly (GO:0065003)	0.236559	1.19303	0.236726	0.778343	0.999	8/19	21.47%	ADCY8;IRGM;HSPA1A;MITF;TESPA1;CLU;ANGPT1;TTC12
74	prerank	KEGG_2021_Human__Pathways in cancer	0.173917	1.19021	0.235955	0.754618	0.999	11/39	14.29%	PLCG2;ADCY8;FOXO1;LAMA3;RASGRP3;PTGER3;LAMA4;ITGA6;LAMA2;MITF;CDKN1A
75	prerank	KEGG_2021_Human__Proteoglycans in cancer	-0.257557	-1.1902	0.246073	0.541692	1	12/18	42.45%	HGF;CAV3;FN1;FGFR1;FGF2;RPS6;ITPR2;HPSE2;VAV3;CD63;TGFB2;ERBB4
76	prerank	GO_Molecular_Function_2023__DNA-binding Transcription Factor Binding (GO:0140297)	0.253288	1.18421	0.260593	0.740558	1	6/16	17.30%	PRRX1;NFIA;MYOCD;EBF4;HSPB1;KAT2B
77	prerank	GO_Biological_Process_2023__Positive Regulation Of Cell Population Proliferation (GO:0008284)	-0.178751	-1.17553	0.282095	0.55812	1	28/46	46.69%	VEGFC;CCN4;IL7R;IL18;SOX4;RPS4X;NR4A3;TSHR;FGF1;RPS15A;BMP6;FN1;FGFR1;MEGF10;RPL17;FGF2;RPS6;FGF10;BCL7C;RPS9;ZFPM2;CD81;TGFB2;ERBB4;TGFBR1;GRK5;ASIC2;EGF
78	prerank	GO_Biological_Process_2023__Regulation Of ERK1 And ERK2 Cascade (GO:0070372)	0.228103	1.17526	0.23991	0.735055	1	11/21	31.23%	HTR2C;NPNT;FSHR;ANGPT1;CNKSR3;PDGFC;TGFBR3;MT3;ROR2;PDGFD;C5AR1
79	prerank	GO_Molecular_Function_2023__Endopeptidase Activity (GO:0004175)	0.248168	1.16619	0.253796	0.732071	1	5/16	9.94%	USP9Y;ADAMTS17;ADAMTS2;ADAM12;PCSK5
80	prerank	GO_Biological_Process_2023__Regulation Of Protein Phosphorylation (GO:0001932)	0.23645	1.16256	0.262366	0.715269	1	7/18	17.36%	TTN;PELI2;IRGM;HSPB1;SLIT2;CDKN1A;ANGPT1
81	prerank	GO_Biological_Process_2023__Positive Regulation Of Intracellular Signal Transduction (GO:1902533)	-0.176124	-1.16096	0.282456	0.574347	1	27/42	47.55%	TCIM;HGF;IL18;SEMA5A;RPS15;FGF1;BMP6;FN1;FGFR1;RPL17;FGF2;DOK6;ADRA1B;PIK3AP1;PRKD1;FGF10;RBPMS;ROR1;CD81;NEDD4;RPS20;TGFB2;HIP1;TGFBR1;MAP3K14;EGF;RACK1
82	prerank	GO_Biological_Process_2023__Inorganic Cation Transmembrane Transport (GO:0098662)	-0.223605	-1.14431	0.302505	0.583946	1	16/22	49.39%	TRPC3;KCNK2;SLC6A20;HPN;SCN9A;SLC30A8;KCNK13;RNASEK;RYR3;KCNB2;TRPC6;SCN1B;KCNN3;ATP6V0B;ASIC2;TRPM3
83	prerank	GO_Biological_Process_2023__Monoatomic Cation Transmembrane Transport (GO:0098655)	-0.223605	-1.14431	0.302505	0.583946	1	16/22	49.39%	TRPC3;KCNK2;SLC6A20;HPN;SCN9A;SLC30A8;KCNK13;RNASEK;RYR3;KCNB2;TRPC6;SCN1B;KCNN3;ATP6V0B;ASIC2;TRPM3
84	prerank	GO_Biological_Process_2023__Positive Regulation Of ERK1 And ERK2 Cascade (GO:0070374)	0.238377	1.13483	0.292473	0.76176	1	9/17	31.23%	HTR2C;NPNT;FSHR;ANGPT1;PDGFC;MT3;ROR2;PDGFD;C5AR1
85	prerank	GO_Biological_Process_2023__Regulation Of Nucleic Acid-Templated Transcription (GO:1903506)	0.216924	1.13336	0.288288	0.74007	1	9/21	26.63%	NFIA;ZNF516;POU6F2;MITF;KAT2B;ZNF536;BTG1;RORB;ZNF98
86	prerank	GO_Biological_Process_2023__Axonogenesis (GO:0007409)	-0.23788	-1.13163	0.301471	0.596808	1	12/19	41.96%	ROBO2;SEMA3A;SEMA5A;EPHA3;BDNF;ROBO3;PRKCQ;SEMA6A;CCK;EPHA5;SCN1B;CNTN5
87	prerank	GO_Biological_Process_2023__Positive Regulation Of MAPK Cascade (GO:0043410)	0.176552	1.12883	0.309795	0.728984	1	34/35	79.33%	HTR2C;NPNT;PLCG2;PELI2;PIK3CG;FSHR;ANGPT1;PDGFC;MT3;GHR;ROR2;PDGFD;TRIM5;BCAR3;C5AR1;FLT1;TGFA;TENM1;CD36;MID1;EGF;TGFBR1;ERBB4;TGFB2;CD81;ROR1;ROBO1;FGF10;ADRA1B;DOK6;FGF2;FGFR1;P2RY6;FGF1
88	prerank	GO_Biological_Process_2023__Proteolysis (GO:0006508)	0.226778	1.12463	0.310658	0.715327	1	6/18	12.88%	ADAMTS17;ADAMTS2;CPM;ADAM12;PCSK5;ENPEP
89	prerank	KEGG_2021_Human__Thermogenesis	-0.237522	-1.11065	0.318996	0.626212	1	10/18	33.01%	PRKG2;COX7C;NDUFB10;FGFR1;ATP5F1E;NDUFS5;RPS6;DPF3;UQCR10;CREB5
90	prerank	GO_Biological_Process_2023__Regulation Of Cell Growth (GO:0001558)	0.228928	1.10782	0.316143	0.732202	1	8/18	24.79%	INHBA;HSPA1B;DCSTAMP;HSPA1A;SLIT2;CDKN1A;BTG1;MT3
91	prerank	GO_Biological_Process_2023__Positive Regulation Of Cell Differentiation (GO:0045597)	-0.202412	-1.10487	0.31453	0.626749	1	12/26	32.27%	CCN4;NGF;HGF;RIN2;IL18;SOX4;RUNX2;BMP6;FGFR1;PCP4;PRKD1;DPF3
92	prerank	KEGG_2021_Human__Focal adhesion	-0.218773	-1.08318	0.361314	0.6603	1	8/21	22.88%	VEGFC;TNC;ITGA11;HGF;CAV3;MYLK;SHC4;FN1
93	prerank	GO_Biological_Process_2023__Regulation Of Cell Migration (GO:0030334)	-0.174759	-1.07489	0.360771	0.665667	1	24/38	47.55%	TNC;HGF;AMOTL1;CLIC4;SEMA5A;PLET1;MYLK;SULF1;IGSF10;FGF1;SERPINE2;FGF2;TMSB10;CDH11;ROBO1;DYNLL1;NEDD9;PTPRT;ERBB4;TGFBR1;EGF;CEMIP;SPATA13;RACK1
94	prerank	GO_Molecular_Function_2023__Sequence-Specific DNA Binding (GO:0043565)	-0.175103	-1.07475	0.364286	0.654997	1	17/35	36.38%	CUX2;FOXP2;NFIB;KLF12;SOX4;ETV5;FOS;ETV1;RUNX2;RFX4;CREB5;NR4A1;ELK3;BHLHE40;JUNB;CHCHD2;EGR1
95	prerank	GO_Molecular_Function_2023__Transition Metal Ion Binding (GO:0046914)	-0.233779	-1.05067	0.378026	0.691302	1	10/17	37.12%	IFIH1;RPS27;LOXL3;ADAMTS3;FTH1;SLC30A8;HHIP;DPF3;EGR1;ZFPM2
[truncated: 93 more rows]

## Sheet: Pvalb
	Name	Term	ES	NES	NOM p-val	FDR q-val	FWER p-val	Tag %	Gene %	Lead_genes
[truncated: 159 more rows]

[truncated: 14 more sheets: L4IT, L56NP, Sncg, Lamp5Lhx6, Lamp5, Microglia-PVM, OPC, Vip, L6CT, Pax6, L5IT, Endothelial, VLMC, L23IT]
