# Supplementary material for: Transcriptional Patterns in Stages of Alzheimer's Disease Are Cell-Type–Specific and Partially Converge with the Effects of Alcohol Use Disorder in Humans
Source: eNeuro. 2024 Oct 9;11(10):ENEURO.0118-24.2024. doi: 10.1523/ENEURO.0118-24.2024 (PMC11485264; doi:10.1523/ENEURO.0118-24.2024)
Supplement: Table 6-3 — GSEA pathways in advanced AD. Download Table 6-3, XLS file. [file eneuro-11-ENEURO.0118-24.2024-s015.xls]

## Sheet: L5ET
	Name	Term	ES	NES	NOM p-val	FDR q-val	FWER p-val	Tag %	Gene %	Lead_genes
0	prerank	GO_Biological_Process_2023__Peptide Biosynthetic Process (GO:0043043)	-0.498301	-3.6466	0	0	0	48/52	44.56%	RPL26;FAU;RPS27A;RPS4X;RPL18A;RPS18;RPL7A;MRPL51;RPL29;RPL39;RPS7;RPL32;RPL7;RPS15;RPS27;RPL3;RPL19;RPS25;RPS13;RPS21;RPL10;RPL10A;RPL8;RPLP1;RPL35A;RPL38;RPL18;RPS26;RPL24;RPS3A;RPL35;RPS17;RPS16;PCSK5;RPS14;RPS5;RPS11;RPL17;RPL34;RPLP2;RPSA;RPL36;RPL21;RPL11;RPS9;RPL30;RPS2;RPS24
1	prerank	KEGG_2021_Human__Ribosome	-0.485411	-3.62239	0	0	0	49/54	44.56%	RPL26;FAU;RPS27A;RPL22L1;RPS4X;RPL18A;RPS18;RPL7A;RPL29;RPL39;RPS7;RPL32;RPL7;RPS15;RPS27;RPL3;RPL19;RPS25;RPS13;RPS21;RPL10;RPS12;RPL10A;RPL8;RPLP1;RPL35A;RPL38;RPL18;RPS26;RPL24;RPS3A;RPL35;RPS17;RPS16;RPS14;RPS5;RPS11;RPL36A;RPL17;RPL34;RPLP2;RPSA;RPL36;RPL21;RPL11;RPS9;RPL30;RPS2;RPS24
2	prerank	GO_Biological_Process_2023__Gene Expression (GO:0010467)	-0.469676	-3.54959	0	0	0	50/56	44.56%	NOX4;ANGPT2;RBPMS;RPL26;FAU;RPS27A;RPS4X;RPL18A;RPS18;RPL7A;MRPL51;RPL29;RPL39;RPS7;RPL32;RPL7;RPS15;RPS27;RPL3;RPL19;RPS25;RPS13;RPS21;RPL10;RPL10A;RPL8;RPLP1;RPL35A;RPL38;RPL18;RPS26;RPL24;RPS3A;RPL35;RPS17;RPS16;RPS14;RPS5;RPS11;RPL17;RPL34;RPLP2;RPSA;RPL36;RPL21;RPL11;RPS9;RPL30;RPS2;RPS24
3	prerank	GO_Biological_Process_2023__Cytoplasmic Translation (GO:0002181)	-0.483393	-3.50078	0	0	0	47/52	44.56%	RPL26;FAU;RPS27A;RPL22L1;RPS4X;RPL18A;RPS18;RPL7A;RPL29;RPL39;RPS7;RPL32;RPL7;RPS15;RPS27;RPL3;RPL19;RPS25;RPS13;RPS21;RPL10;RPL10A;RPL8;RPLP1;RPL35A;RPL38;RPL18;RPS26;RPL24;RPS3A;RPL35;RPS17;RPS16;RPS14;RPS5;RPS11;RPL17;RPL34;RPLP2;RPSA;RPL36;RPL21;RPL11;RPS9;RPL30;RPS2;RPS24
4	prerank	GO_Biological_Process_2023__Translation (GO:0006412)	-0.456773	-3.41253	0	0	0	49/56	44.56%	RPL26;FAU;RPS27A;RPL22L1;RPS4X;RPL18A;RPS18;RPL7A;MRPL51;RPL29;RPL39;RPS7;RPL32;RPL7;RPS15;RPS27;RPL3;RPL19;RPS25;RPS13;RPS21;RPL10;RPL10A;RPL8;RPLP1;RPL35A;RPL38;RPL18;RPS26;RPL24;GADD45GIP1;RPS3A;RPL35;RPS17;RPS16;RPS14;RPS5;RPS11;RPL17;RPL34;RPLP2;RPSA;RPL36;RPL21;RPL11;RPS9;RPL30;RPS2;RPS24
5	prerank	GO_Biological_Process_2023__Macromolecule Biosynthetic Process (GO:0009059)	-0.444714	-3.28492	0	0	0	48/55	44.56%	RPL26;FAU;RPS27A;RPS4X;RPL18A;RPS18;RPL7A;MRPL51;RPL29;RPL39;RPS7;RPL32;RPL7;RPS15;RPS27;RPL3;RPL19;RPS25;RPS13;RPS21;RPL10;RPL10A;RPL8;RPLP1;RPL35A;RPL38;RPL18;RPS26;RPL24;RPS3A;RPL35;RPS17;RPS16;GCNT1;RPS14;RPS5;RPS11;RPL17;RPL34;RPLP2;RPSA;RPL36;RPL21;RPL11;RPS9;RPL30;RPS2;RPS24
6	prerank	KEGG_2021_Human__Coronavirus disease	-0.415009	-3.18484	0	0	0	49/58	44.56%	RPL26;FAU;RPS27A;RPL22L1;RPS4X;RPL18A;RPS18;RPL7A;RPL29;RPL39;RPS7;RPL32;RPL7;RPS15;RPS27;RPL3;RPL19;RPS25;RPS13;RPS21;RPL10;RPS12;RPL10A;RPL8;RPLP1;RPL35A;RPL38;RPL18;RPS26;RPL24;RPS3A;RPL35;RPS17;RPS16;RPS14;RPS5;RPS11;RPL36A;RPL17;RPL34;RPLP2;RPSA;RPL36;RPL21;RPL11;RPS9;RPL30;RPS2;RPS24
7	prerank	KEGG_2021_Human__Human papillomavirus infection	0.470527	2.83039	0	0	0	21/30	26.88%	ITGA4;SPP1;ITGB5;RELN;PARD3;ITGA8;ITGA6;FOXO1;MAML3;EGFR;HLA-A;MAML2;ITGB8;COL4A2;HLA-C;HLA-B;COL4A5;LAMA1;COL4A1;HDAC1;LAMA2
8	prerank	GO_Cellular_Component_2023__Large Ribosomal Subunit (GO:0015934)	-0.505819	-2.82276	0	0	0	24/26	43.55%	RPL26;RPL18A;RPL7A;RPL29;RPL39;RPL32;RPL7;RPL3;RPL19;RPL10A;RPL8;RPLP1;RPL35A;RPL38;RPL18;RPL24;RPL35;RPL17;RPL34;RPLP2;RPL36;RPL21;RPL11;RPL30
9	prerank	GO_Cellular_Component_2023__Cytosolic Large Ribosomal Subunit (GO:0022625)	-0.505819	-2.82276	0	0	0	24/26	43.55%	RPL26;RPL18A;RPL7A;RPL29;RPL39;RPL32;RPL7;RPL3;RPL19;RPL10A;RPL8;RPLP1;RPL35A;RPL38;RPL18;RPL24;RPL35;RPL17;RPL34;RPLP2;RPL36;RPL21;RPL11;RPL30
10	prerank	GO_Cellular_Component_2023__Ribosome (GO:0005840)	-0.503638	-2.81481	0	0	0	26/28	43.55%	RPS4X;RPL18A;RPS18;RPL7A;RPL39;RPS7;RPL32;RPS27;RPL19;RPS25;RPS13;RPS21;RPL10A;RPL8;RPL38;RPL18;RPS26;RPL24;RPS17;RPS5;RPS11;RPL17;RPL36;RPL11;RPS9;RPL30
11	prerank	KEGG_2021_Human__Focal adhesion	0.434942	2.6517	0	0.000875757	0.001	21/31	28.61%	ITGA4;SPP1;ITGB5;RELN;MET;ITGA8;ITGA6;MYLPF;VAV3;VAV2;DOCK1;CAV2;EGFR;ITGB8;COL4A2;COL4A5;LAMA1;COL4A1;PDGFD;LAMA2;ACTB
12	prerank	GO_Biological_Process_2023__Regulation Of Intracellular Signal Transduction (GO:1902531)	0.426397	2.56205	0	0.00233535	0.004	21/32	28.91%	ARHGEF40;HSPB1;VAV3;VRK2;VAV2;ROS1;DOCK2;PLCG2;CSF1R;EGFR;PREX2;PKHD1;ARHGAP6;ARHGAP18;SPATA13;DOCK8;PLEKHG1;ARHGAP15;SGK1;RAPGEF3;TMSB4X
13	prerank	KEGG_2021_Human__Regulation of actin cytoskeleton	0.42046	2.49614	0	0.00437879	0.01	24/30	40.26%	ITGA4;LPAR1;ITGB5;ITGA8;ITGA6;MYLPF;VAV3;VAV2;DOCK1;FGFR2;EGFR;ITGB8;SPATA13;MSN;FGF10;PDGFD;IQGAP2;ACTB;TMSB4X;FGF2;MYLK;MYH14;PXN;FGFR1
14	prerank	KEGG_2021_Human__ECM-receptor interaction	0.53729	2.49187	0	0.00350303	0.01	14/18	26.88%	ITGA4;SPP1;ITGB5;RELN;ITGA8;ITGA6;NPNT;ITGB8;COL4A2;COL4A5;CD44;LAMA1;COL4A1;LAMA2
15	prerank	GO_Biological_Process_2023__Regulation Of Small GTPase Mediated Signal Transduction (GO:0051056)	0.511317	2.45575	0	0.00408687	0.013	12/18	21.39%	ARHGEF40;RELN;VAV3;VAV2;DOCK2;PREX2;ARHGAP6;ARHGAP18;SPATA13;DOCK8;PLEKHG1;ARHGAP15
16	prerank	KEGG_2021_Human__Cell adhesion molecules	0.510515	2.37213	0	0.00750649	0.028	10/17	14.40%	ITGA4;VCAN;ITGA8;ITGA6;CD22;HLA-A;NLGN4Y;ITGB8;HLA-C;HLA-B
17	prerank	GO_Biological_Process_2023__Positive Regulation Of Kinase Activity (GO:0033674)	0.507091	2.33217	0	0.0100712	0.041	15/17	40.80%	RELN;MET;ROS1;FGFR2;CSF1R;EGFR;CARTPT;ROR1;DDR2;ERBB4;AXL;FLT3;MMD2;FGFR1;ERBB3
18	prerank	GO_Molecular_Function_2023__Guanyl-Nucleotide Exchange Factor Activity (GO:0005085)	0.477903	2.32426	0	0.00973063	0.043	12/19	19.77%	ARHGEF40;VAV3;VAV2;DOCK2;DOCK1;DOCK11;PREX2;SPATA13;DOCK8;DOCK5;DOCK10;PLEKHG1
19	prerank	GO_Cellular_Component_2023__Cytoskeleton (GO:0005856)	0.306662	2.27616	0	0.0141873	0.067	43/54	50.54%	GFAP;CLIC4;FYB1;NDRG1;HSPB1;KLHL4;SHROOM4;MYO1B;ARHGAP6;CDC42EP4;MSN;DISC1;PDLIM5;ANK1;DDR2;ALDOC;IQGAP2;TUBB4A;ADD3;ACTB;ITPKB;AXL;ANLN;MYO1E;GAPDH;NOS1;MYLK;CDH1;AHNAK;DENND2A;KANK4;CLU;PPP1R42;TRIOBP;ARL2;TUBA1B;EPB41L4A;WIPF1;TUBA1C;EDA;MYO9B;FRMD3;SDCBP
20	prerank	GO_Cellular_Component_2023__Polysomal Ribosome (GO:0042788)	-0.504311	-2.25414	0	0.002458	0.068	15/16	43.55%	RPL18A;RPL7A;RPL39;RPL32;RPL19;RPS21;RPL10A;RPL8;RPL38;RPL18;RPS26;RPL24;RPL36;RPL11;RPL30
21	prerank	GO_Biological_Process_2023__Regulation Of Osteoblast Differentiation (GO:0045667)	0.500428	2.25317	0.00207039	0.016719	0.085	12/15	32.08%	BMPR1B;SMOC1;NPNT;FGFR2;FBN2;RANBP3L;GREM1;RUNX2;TWIST1;DDR2;TP63;RORB
22	prerank	KEGG_2021_Human__Proteoglycans in cancer	0.386312	2.22257	0	0.0208722	0.113	22/28	42.23%	ITGB5;MET;HPSE2;VAV3;VAV2;PLCG2;CAV2;EGFR;GAB1;MSN;CD44;TWIST1;ANK1;ITPR2;ACTB;ERBB4;FGF2;HSPG2;PXN;FGFR1;ERBB3;PLCE1
23	prerank	GO_Biological_Process_2023__Regulation Of Cell Migration (GO:0030334)	0.307409	2.22036	0	0.0196709	0.114	29/48	34.89%	PTPRT;SULF1;SEMA3C;CLIC4;RELN;ITGA6;SEMA5A;CSF1R;EGFR;SH3RF2;DAAM2;SPATA13;TWIST1;DOCK10;ENPP2;PTPRK;SGK1;PRR5L;PDGFD;HDAC1;TMSB4X;ERBB4;FERMT3;SASH1;DPYSL3;FGF2;MYLK;SEMA3E;CDH1
24	prerank	GO_Cellular_Component_2023__Small Ribosomal Subunit (GO:0015935)	-0.412718	-2.17733	0	0.00400804	0.133	21/25	44.56%	FAU;RPS27A;RPS4X;RPS18;RPS7;RPS15;RPS27;RPS25;RPS13;RPS21;RPS26;RPS3A;RPS17;RPS16;RPS14;RPS5;RPS11;RPSA;RPS9;RPS2;RPS24
25	prerank	GO_Cellular_Component_2023__Cytosolic Small Ribosomal Subunit (GO:0022627)	-0.412718	-2.17733	0	0.00400804	0.133	21/25	44.56%	FAU;RPS27A;RPS4X;RPS18;RPS7;RPS15;RPS27;RPS25;RPS13;RPS21;RPS26;RPS3A;RPS17;RPS16;RPS14;RPS5;RPS11;RPSA;RPS9;RPS2;RPS24
26	prerank	GO_Biological_Process_2023__Ribonucleoprotein Complex Biogenesis (GO:0022613)	-0.421445	-2.15982	0	0.00424481	0.15	19/22	44.56%	RPL26;RPS4X;RPS7;RPL7;RPS15;RPS27;RPS25;RPS13;RPL35A;RPL38;RPS3A;RPS17;RPS16;RPS14;RPS5;RPS11;RPL11;RPS9;RPS24
27	prerank	GO_Biological_Process_2023__Regulation Of Kinase Activity (GO:0043549)	0.466931	2.14121	0.00400802	0.032403	0.179	14/16	42.23%	MET;ROS1;FGFR2;CSF1R;EGFR;ROR1;DDR2;CDKN1C;ERBB4;AXL;FLT3;FGFR1;ERBB3;PLCE1
28	prerank	GO_Biological_Process_2023__Regulation Of Autophagy (GO:0010506)	0.463687	2.12918	0.00429185	0.0323446	0.19	16/18	43.85%	GFAP;MET;HSPB1;NUPR1;FOXO1;DAPL1;NEDD4;DDIT3;TRIM22;BOK;GAPDH;PTPN22;ATP6V0C;EEF1A1;TFEB;SVIP
29	prerank	KEGG_2021_Human__Arrhythmogenic right ventricular cardiomyopathy	0.463508	2.12788	0.0102881	0.030761	0.193	11/16	28.61%	ITGA4;ITGB5;ITGA8;ITGA6;PKP2;ITGB8;SGCG;CACNG4;LAMA1;LAMA2;ACTB
30	prerank	GO_Biological_Process_2023__Extracellular Matrix Organization (GO:0030198)	0.391862	2.11842	0.00573614	0.0303939	0.202	14/23	25.33%	HPSE2;ADAMTS12;TLL1;SMOC1;NPNT;COL4A2;GREM1;COL4A5;MATN1;COL10A1;MMP26;DDR2;COL4A1;ADAMTS17
31	prerank	GO_Biological_Process_2023__Positive Regulation Of Cell Migration (GO:0030335)	0.34989	2.11659	0.00402414	0.0288027	0.202	20/30	34.83%	SEMA3C;ITGA6;DOCK1;PLCG2;SEMA5A;CSF1R;EGFR;SH3RF2;DAAM2;GAB1;DOCK5;TWIST1;ENPP2;FGF10;DDR2;PDGFD;FERMT3;MYLK;SEMA3E;SEMA3A
32	prerank	GO_Biological_Process_2023__Cellular Response To Cytokine Stimulus (GO:0071345)	0.458923	2.11632	0.00215983	0.0272867	0.202	13/17	34.05%	CRHBP;PTPRT;ADAMTS12;NPNT;CSF1R;MT1X;MT2A;DOCK8;GBP4;AXL;DPYSL3;GAPDH;FLT3
33	prerank	GO_Biological_Process_2023__Regulation Of MAPK Cascade (GO:0043408)	0.358634	2.09658	0	0.030126	0.227	18/28	34.05%	LPAR1;GPR37;VRK2;ROS1;PLCG2;CAV2;FGFR2;CSF1R;EGFR;PKHD1;GREM1;CARTPT;FGF10;TGFBR3;DOK5;FGF2;PEBP1;FLT3
34	prerank	GO_Cellular_Component_2023__Nucleus (GO:0005634)	0.173358	2.07638	0.0021692	0.0321945	0.247	192/208	75.75%	TOX3;CDKN2A;CRHBP;ZFY;CUX2;ZHX2;NDRG1;HSPB1;EYA2;PATL2;VRK2;NUPR1;FOXO1;LHX2;ZFHX4;MAML3;MAF;PKP2;FGFR2;ST18;CDK18;EGFR;PARP4;KDM5D;SH3RF2;CHD7;MT1X;BAG3;USP9Y;MT2A;APOE;MYRF;RUNX2;NEDD4;MSN;EYA1;ZNF608;TWIST1;DOCK10;ZC3HAV1;OLFM2;FGF10;UBB;GLI2;GBP4;SGK1;GLUL;BLM;RPS6KA2;TAFA2;CDKN1C;CEBPD;HDAC1;DDIT3;TRIM22;TUBB4A;CSRP1;ACTB;TMSB4X;ITPKB;CRYAB;TSHZ2;ERBB4;BOK;HSPA1A;TP63;PRR11;RBM47;BNC2;ERG;RO…
35	prerank	GO_Biological_Process_2023__Negative Regulation Of Apoptotic Process (GO:0043066)	0.277481	2.06247	0.00420168	0.0340749	0.267	19/48	19.30%	MTRNR2L1;TOX3;MTRNR2L6;MTRNR2L10;MTRNR2L12;MTRNR2L8;HSPB1;TNFAIP8;NUPR1;FOXO1;EGFR;ANXA5;PKHD1;SH3RF2;GREM1;BAG3;APOE;CD44;PDK4
36	prerank	GO_Molecular_Function_2023__GTPase Regulator Activity (GO:0030695)	0.319112	2.05985	0.002079	0.0333549	0.27	19/36	26.58%	ARHGEF40;VAV3;VAV2;DOCK2;DOCK1;DOCK11;PREX2;RANBP3L;ARHGAP6;ARHGAP18;SPATA13;DOCK8;DOCK5;DOCK10;PLEKHG1;ARHGAP15;ARHGAP24;RAPGEF3;IQGAP2
37	prerank	GO_Cellular_Component_2023__Actin Cytoskeleton (GO:0015629)	0.34613	2.05773	0.00191571	0.032622	0.276	21/30	38.77%	CLIC4;FYB1;SHROOM4;MYO1B;ARHGAP6;CDC42EP4;PDLIM5;DDR2;RAPGEF3;IQGAP2;ACTB;AXL;ANLN;MYO1E;FERMT3;MYLK;CDH1;AHNAK;DENND2A;EEF1A1;TRIOBP
38	prerank	GO_Biological_Process_2023__Ribosomal Small Subunit Biogenesis (GO:0042274)	-0.440966	-2.00355	0.0018797	0.0113973	0.352	15/17	44.56%	RPS4X;RPS7;RPS15;RPS27;RPS25;RPS13;RPS3A;RPS17;RPS16;RPS14;RPS5;RPS11;RPSA;RPS9;RPS24
39	prerank	GO_Molecular_Function_2023__Protein Homodimerization Activity (GO:0042803)	0.277602	2.003	0.0131579	0.0446286	0.378	24/47	30.47%	TOX3;S100Z;PTPRT;PADI2;ZHX2;HSPB1;B2M;CAV2;FGFR2;CSF1R;SLC30A8;GREM1;TPD52L1;APOE;GBP4;SLC11A1;DDR2;BLM;DDIT3;TRIM22;TRPC6;CRYAB;ERBB4;BOK
40	prerank	GO_Biological_Process_2023__Ribosome Biogenesis (GO:0042254)	-0.390074	-1.98811	0.00385356	0.0118467	0.382	18/22	44.56%	RPL26;RPS4X;RPS7;RPL7;RPS15;RPS27;RPS25;RPS13;RPL35A;RPS3A;RPS17;RPS16;RPS14;RPS5;RPS11;RPL11;RPS9;RPS24
41	prerank	GO_Cellular_Component_2023__Intracellular Membrane-Bounded Organelle (GO:0043231)	0.158324	1.95986	0.00220751	0.0549706	0.441	221/243	75.75%	TOX3;CDKN2A;CRHBP;ZFY;CUX2;ZHX2;PLCH1;NDRG1;HSPB1;EYA2;PATL2;CYP39A1;VRK2;NUPR1;FOXO1;LHX2;ZFHX4;SHROOM4;MAML3;MAF;PKP2;PLCG2;FGFR2;ST18;CDK18;CSF1R;EGFR;PARP4;KDM5D;SH3RF2;PLIN5;CHD7;GOLIM4;MT1X;BAG3;USP9Y;MT2A;GPRC5B;APOE;MYRF;SLC16A10;RUNX2;NEDD4;MSN;ABCA8;EYA1;ZNF608;TWIST1;DOCK10;ZC3HAV1;OLFM2;FGF10;UBB;GLI2;GBP4;PTPRK;SGK1;GLUL;BLM;RPS6KA2;TAFA2;CDKN1C;CEBPD;HDAC1;DDIT3;TRIM22;TUBB4A;ABCA1;…
42	prerank	GO_Cellular_Component_2023__Endoplasmic Reticulum Lumen (GO:0005788)	0.342972	1.95238	0.00840336	0.0555944	0.457	16/28	26.40%	LIPC;SPP1;VCAN;B2M;COL4A2;C3;COL4A5;APOE;MFGE8;SELENOM;COL10A1;SGCG;MTTP;CST3;COL4A1;PDGFD
43	prerank	GO_Biological_Process_2023__Cellular Response To Metal Ion (GO:0071248)	0.427556	1.95129	0.00617284	0.0539216	0.458	13/16	39.25%	SYT10;CRHBP;CLIC4;B2M;PLCG2;EGFR;MT1X;MT2A;ITPKB;CDH1;SYT9;CLU;GLRA2
44	prerank	GO_Biological_Process_2023__Regulation Of GTPase Activity (GO:0043087)	0.393181	1.94164	0.00606061	0.0555049	0.479	17/19	49.76%	ITGA6;VAV3;VAV2;CAV2;DOCK11;PREX2;DOCK8;DOCK10;ARHGAP15;RAPGEF3;PRKG1;RGS9;RGS6;ARL2;PLXNB1;RASGEF1B;RACK1
45	prerank	GO_Biological_Process_2023__Extracellular Structure Organization (GO:0043062)	0.412781	1.92884	0.00795229	0.0558225	0.496	11/17	25.33%	HPSE2;ADAMTS12;SMOC1;NPNT;COL4A2;COL4A5;MATN1;COL10A1;MMP26;COL4A1;ADAMTS17
46	prerank	GO_Biological_Process_2023__External Encapsulating Structure Organization (GO:0045229)	0.412781	1.92884	0.00795229	0.0558225	0.496	11/17	25.33%	HPSE2;ADAMTS12;SMOC1;NPNT;COL4A2;COL4A5;MATN1;COL10A1;MMP26;COL4A1;ADAMTS17
47	prerank	GO_Biological_Process_2023__Cell-Matrix Adhesion (GO:0007160)	0.432562	1.91304	0.00610998	0.0599894	0.532	9/15	23.12%	ITGA4;ITGB5;ITGA8;ADAMTS12;ITGA6;NPNT;ITGB8;CD44;PTPRK
48	prerank	GO_Biological_Process_2023__Regulation Of Phosphatidylinositol 3-Kinase Signaling (GO:0014066)	0.384569	1.86565	0.0147059	0.0761113	0.622	16/18	50.42%	EGFR;NEDD4;TWIST1;ROR1;DDR2;RAPGEF3;PDGFD;FGF2;FLT3;SEMA3E;FGFR1;ERBB3;TEK;PLXNB1;PDGFB;MYDGF
49	prerank	KEGG_2021_Human__Hypertrophic cardiomyopathy	0.403671	1.8636	0.0117417	0.0726128	0.628	10/16	28.61%	ITGA4;ITGB5;ITGA8;ITGA6;ITGB8;SGCG;CACNG4;LAMA1;LAMA2;ACTB
50	prerank	KEGG_2021_Human__Dilated cardiomyopathy	0.403671	1.8636	0.0117417	0.0726128	0.628	10/16	28.61%	ITGA4;ITGB5;ITGA8;ITGA6;ITGB8;SGCG;CACNG4;LAMA1;LAMA2;ACTB
51	prerank	KEGG_2021_Human__Transcriptional misregulation in cancer	0.404144	1.85313	0.0178926	0.0742447	0.643	12/17	34.05%	MET;NUPR1;FOXO1;MAF;CSF1R;PBX3;RUNX2;EYA1;HDAC1;DDIT3;ERG;FLT3
52	prerank	GO_Cellular_Component_2023__Small-Subunit Processome (GO:0032040)	-0.424986	-1.81956	0.0100402	0.0308982	0.705	13/15	44.56%	RPS27A;RPS4X;RPS7;RPS27;RPS13;RPS3A;RPS17;RPS16;RPS14;RPS5;RPS11;RPS9;RPS24
53	prerank	GO_Biological_Process_2023__Negative Regulation Of Cell Population Proliferation (GO:0008285)	0.276423	1.76775	0.0206612	0.11489	0.773	18/34	30.65%	CDKN2A;ALDH1A2;BMPR1B;NUPR1;B2M;ST18;APOD;GREM1;APOE;ADGRG1;TGFBR3;PTPRK;RPS6KA2;CDKN1C;CLMN;ERBB4;IGFBP7;HSPA1A
54	prerank	GO_Cellular_Component_2023__Microtubule Cytoskeleton (GO:0015630)	0.350164	1.76307	0.0219561	0.114355	0.779	16/20	47.31%	CRHBP;CLIC4;NDRG1;KLHL4;TPPP3;CDC42EP4;DISC1;TUBB4A;KIF13A;GAPDH;KANK4;PPP1R42;ARL2;TUBA1B;TUBA1C;KIF6
55	prerank	GO_Cellular_Component_2023__Vesicle (GO:0031982)	0.297089	1.76206	0.0179641	0.111917	0.781	18/29	36.14%	PLCG2;EGFR;MYO1B;APOE;MSN;MFGE8;GRIA4;UBB;DDR2;CST3;PEG10;ABCA1;ACTB;MYO1E;HSPA1A;GAPDH;NOS1;AHNAK
56	prerank	GO_Biological_Process_2023__Regulation Of Cell Cycle (GO:0051726)	0.379709	1.74574	0.030303	0.11884	0.808	15/16	55.91%	CDKN2A;NUPR1;FGFR2;PTPRK;RPS6KA2;ACTB;PRR11;HSP90AB1;JUND;RHOB;NEK6;RACK1;SDCBP;HIPK2;TGFB2
57	prerank	GO_Molecular_Function_2023__RNA Binding (GO:0003723)	0.192171	1.7365	0.0147368	0.121538	0.817	92/93	80.59%	CDKN2A;HSPB1;PATL2;ZCCHC24;HLA-A;ADARB2;CDC42EP4;TRIM56;NEDD4;MSN;AFF2;ZC3HAV1;SGCG;PEG10;RPS23;DDIT3;CSRP1;TMSB4X;HSPA1A;RBM47;PRDX1;PEBP1;AHNAK;HSP90AB1;QKI;EEF1A1;MSI1;EIF1;RPS19;EEF2;TUBA1B;HSP90AA1;TPT1;RPL28;DDX39A;DEK;RACK1;PIN4;LSM7;RPS24;RPS2;RPL30;RPS9;RPL11;RPL21;RPL36;RPSA;RPL34;RPL17;RPS11;RPS5;CSTB;RPS14;HSPE1;RPP38;RPS16;RPS17;RPL35;RPS3A;RPL24;RPS26;RPL18;RPL38;RPL35A;RPL8;RPL10A;…
58	prerank	KEGG_2021_Human__PI3K-Akt signaling pathway	0.253624	1.732	0.0400844	0.120813	0.821	20/42	26.88%	ITGA4;SPP1;LPAR1;ITGB5;RELN;MET;ITGA8;ITGA6;FGFR2;CSF1R;EGFR;ITGB8;COL4A2;COL4A5;FGF10;SGK1;LAMA1;COL4A1;PDGFD;LAMA2
59	prerank	GO_Biological_Process_2023__Positive Regulation Of Transcription By RNA Polymerase II (GO:0045944)	0.235772	1.72432	0.0271399	0.122239	0.828	24/46	33.45%	TOX3;HJV;ZFY;BMPR1B;MET;ITGA6;FOXO1;MAML3;FGFR2;ST18;EGFR;GREM1;RUNX2;TWIST1;GLI2;SLC11A1;HDAC1;DDIT3;TP63;ERG;RORB;FGF2;NOS1;MACC1
60	prerank	GO_Biological_Process_2023__Positive Regulation Of Transferase Activity (GO:0051347)	0.327905	1.72056	0.021692	0.121969	0.836	16/23	40.80%	MET;ROS1;FGFR2;CSF1R;EGFR;GREM1;APOE;ROR1;DDR2;ERBB4;AXL;FLT3;HSP90AB1;SERINC5;FGFR1;ERBB3
61	prerank	GO_Biological_Process_2023__Regulation Of ERK1 And ERK2 Cascade (GO:0070372)	0.295628	1.71342	0.0313725	0.123423	0.847	15/27	29.63%	HTR2C;ROS1;NPNT;FGFR2;CSF1R;EGFR;PKHD1;APOE;CD44;ROR1;FGF10;TGFBR3;DDR2;PDGFD;ERBB4
62	prerank	GO_Biological_Process_2023__Positive Regulation Of Hydrolase Activity (GO:0051345)	0.382508	1.70979	0.0263158	0.122492	0.85	14/15	54.54%	ITGA6;CAV2;DOCK11;PREX2;PLIN5;DOCK8;DOCK10;RAPGEF3;RGS9;RGS6;PLXNB1;RASGEF1B;RACK1;NDUFA13
63	prerank	GO_Biological_Process_2023__Negative Regulation Of Nucleic Acid-Templated Transcription (GO:1903507)	0.332644	1.70897	0.0288066	0.120594	0.853	13/21	33.69%	CDKN2A;ZHX2;FOXO1;RUNX2;TWIST1;PTPRK;CDKN1C;HDAC1;DDIT3;CRYAB;TP63;RORB;FOXP2
64	prerank	GO_Cellular_Component_2023__Intracellular Non-Membrane-Bounded Organelle (GO:0043232)	0.193297	1.68521	0.0298211	0.133188	0.877	76/77	79.93%	ZFY;HSPB1;PLIN5;CHD7;GPRC5B;ADARB2;NEDD4;MSN;GLI2;ANK1;PLIN2;BLM;ALDOC;RPS23;ADD3;ACTB;ITPKB;MYO1E;FERMT3;GAPDH;DHRS3;NOS1;CLDN11;KANK4;EEF1A1;CLU;RPS19;ARL2;SCD;EPB41L4A;SH3PXD2B;DEK;EDA;FRMD3;SDCBP;ABCC4;PIN4;BCL6;RPS2;ACTG1;RPS9;RPL11;KANK1;RPL36;RPL34;RPL17;RPS11;RPS5;CSTB;RPS14;LDB3;DYNLL1;RHOG;NWD1;RPP38;RPS17;RPL35;RPS3A;ANKFN1;RPL18;HINT1;TUBB2A;RPS13;TXK;RPS25;RPL19;RPL3;RPS27;RPL7;RPS7;…
65	prerank	GO_Biological_Process_2023__rRNA Processing (GO:0006364)	-0.385848	-1.6748	0.0216963	0.0628853	0.881	13/15	47.97%	RPL26;RPS7;RPL7;RPS15;RPS27;RPS25;RPL35A;RPS17;RPS16;RPS14;RPL11;RPS24;PIN4
66	prerank	GO_Biological_Process_2023__Transmembrane Receptor Protein Tyrosine Kinase Signaling Pathway (GO:0007169)	0.262165	1.67087	0.0422535	0.139621	0.893	21/37	34.05%	PTPRT;SULF1;MET;VAV2;ROS1;FOXO1;CAV2;FGFR2;CSF1R;EGFR;COL4A2;GAB1;PDK4;ROR1;DDR2;PDGFD;ERBB4;AXL;DOK5;FGF2;FLT3
67	prerank	GO_Cellular_Component_2023__Endosome Membrane (GO:0010008)	0.286767	1.66867	0.04329	0.13865	0.896	22/29	47.37%	NDRG1;B2M;EGFR;HLA-A;MYO1B;HLA-C;PSENEN;HLA-B;ATP13A5;ATP10B;UBB;SLC11A1;KIF13A;BOK;ANTXR2;FLT3;ATP6V0C;UBA52;CTSD;SLC9A9;RHOB;SLC31A2
68	prerank	GO_Biological_Process_2023__Positive Regulation Of Intracellular Signal Transduction (GO:1902533)	0.208249	1.66048	0.0273349	0.14122	0.903	43/60	50.42%	LPAR1;RELN;GPR37;NUPR1;PLCG2;CAV2;FGFR2;SEMA5A;TNFRSF19;EGFR;GPRC5B;TRIM56;NEDD4;CARTPT;ROR1;FGF10;DDR2;PDGFD;DDIT3;TRIM22;AXL;BOK;DOK5;SASH1;IQCJ-SCHIP1;GAPDH;FGF2;FLT3;SEMA3E;TNFRSF10B;HSP90AB1;FGFR1;ERBB3;PLCE1;HSP90AA1;MAP3K14;TEK;PLXNB1;GRM4;NEK6;PDGFB;RACK1;MYDGF
69	prerank	GO_Biological_Process_2023__Positive Regulation Of Wnt Signaling Pathway (GO:0030177)	0.320905	1.65786	0.0405117	0.140155	0.903	11/20	28.55%	SULF1;GPC5;FGFR2;SEMA5A;EGFR;DAAM2;GPRC5B;DISC1;FGF10;RSPO2;RSPO3
70	prerank	GO_Cellular_Component_2023__Polymeric Cytoskeletal Fiber (GO:0099513)	0.320771	1.65116	0.0342052	0.141972	0.906	8/22	12.78%	CRHBP;GFAP;NDRG1;TPPP3;SHROOM4;PKP2;MYO1B;ARHGAP6
71	prerank	GO_Cellular_Component_2023__Early Endosome (GO:0005769)	0.363232	1.64953	0.0401606	0.140932	0.907	8/16	16.79%	B2M;EGFR;CD22;HLA-A;MYO1B;HLA-C;HLA-B;APOE
72	prerank	GO_Biological_Process_2023__Enzyme-Linked Receptor Protein Signaling Pathway (GO:0007167)	0.32826	1.64654	0.0361702	0.139994	0.91	15/21	40.80%	PTPRT;MET;ROS1;FGFR2;CSF1R;EGFR;ROR1;PTN;DDR2;ERBB4;AXL;DOK5;FLT3;FGFR1;ERBB3
73	prerank	GO_Biological_Process_2023__Regulation Of Angiogenesis (GO:0045765)	0.29844	1.62404	0.0483871	0.154634	0.929	21/24	56.33%	SULF1;HSPB1;ANXA3;SEMA5A;ITGB8;COL4A2;GAB1;TWIST1;GLUL;RAPGEF3;SASH1;FGF2;HSPG2;SEMA3E;THBS4;RHOB;TEK;MYDGF;HIPK2;TGFB2;RUNX1
74	prerank	GO_Cellular_Component_2023__Cell-Cell Junction (GO:0005911)	0.241921	1.6168	0.0463158	0.157298	0.933	22/40	36.14%	CLIC4;PARD3;NDRG1;CDH7;SHROOM4;PKP2;PARD3B;OPALIN;GAB1;CDC42EP4;MSN;PDLIM5;HEPACAM;CCDC85A;PTPRK;MYO1E;CDH9;FRMD4B;PDZD2;CDH1;CLDN11;AHNAK
75	prerank	GO_Biological_Process_2023__Positive Regulation Of Phosphorylation (GO:0042327)	0.26957	1.61427	0.0386266	0.156761	0.938	24/31	50.54%	RELN;MET;ITGA6;ROS1;FGFR2;CSF1R;EGFR;C3;ROR1;FGF10;FAXDC2;DDR2;ERBB4;AXL;FGF2;FLT3;CDK2AP1;FGFR1;ERBB3;HSP90AA1;TEK;RACK1;MYDGF;SDCBP
76	prerank	GO_Molecular_Function_2023__Kinase Binding (GO:0019900)	0.261171	1.6029	0.0604752	0.162149	0.94	22/33	42.41%	CDKN2A;CAMK2N2;HSPB1;VRK2;PLCG2;CAV2;EGFR;GPRC5B;MSN;PTN;UTRN;PTPRK;TRIM22;ACTB;SASH1;PEBP1;PRAM1;PTPN22;HSP90AB1;EEF1A1;RPS19;EEF2
77	prerank	GO_Biological_Process_2023__Supramolecular Fiber Organization (GO:0097435)	0.348577	1.5993	0.0377358	0.162657	0.941	9/17	24.61%	GFAP;TLL1;TPPP3;B2M;SHROOM4;MYO1B;GREM1;DDR2;CST3
78	prerank	GO_Biological_Process_2023__Positive Regulation Of MAPK Cascade (GO:0043410)	0.235424	1.59703	0.0492813	0.161828	0.943	21/40	34.05%	HTR2C;LPAR1;GPR37;NPNT;PLCG2;CAV2;FGFR2;CSF1R;EGFR;TPD52L1;APOE;CD44;CARTPT;ROR1;FGF10;DDR2;PDGFD;ERBB4;DOK5;FGF2;FLT3
79	prerank	GO_Biological_Process_2023__Central Nervous System Development (GO:0007417)	0.271555	1.58926	0.0532544	0.164868	0.948	19/29	39.49%	RELN;MAL;SHROOM4;APOD;CHD7;PBX3;C3;UGT8;MYRF;AFF2;MOG;ADGRG1;COL4A1;IL1RAPL2;HSPG2;SPOCK1;GRIN2D;MSI1;SNTG2
80	prerank	GO_Biological_Process_2023__Regulation Of Apoptotic Process (GO:0042981)	0.204064	1.58898	0.0526316	0.162446	0.949	39/56	50.42%	TOX3;HSPB1;ITGA6;TNFAIP8;NUPR1;FOXO1;EGFR;ANXA5;PKHD1;SH3RF2;GREM1;BAG3;CD44;UBB;SGK1;RPS6KA2;HDAC1;ACTB;CRYAB;ERBB4;AXL;BOK;HSPA1A;FLT3;TNFRSF10B;CLU;ERBB3;CTSD;HSP90AA1;HPN;PTMA;TPT1;PRR5;RHOB;IL6ST;TEK;GRM4;RACK1;MYDGF
81	prerank	GO_Biological_Process_2023__Positive Regulation Of DNA-templated Transcription (GO:0045893)	0.183299	1.57378	0.0495868	0.171758	0.955	32/69	33.45%	TOX3;HJV;ZFY;SPP1;BMPR1B;MET;ITGA6;FOXO1;LHX2;MAML3;FGFR2;ST18;EGFR;GREM1;APOE;MYRF;RUNX2;TWIST1;GLI2;SLC11A1;BLM;CDKN1C;HDAC1;DDIT3;ACTB;ERBB4;TP63;ERG;RORB;FGF2;NOS1;MACC1
82	prerank	GO_Biological_Process_2023__Positive Regulation Of Phosphatidylinositol 3-Kinase Signaling (GO:0014068)	0.35882	1.57221	0.0480167	0.170139	0.955	14/15	55.91%	NEDD4;ROR1;DDR2;PDGFD;FGF2;FLT3;SEMA3E;FGFR1;ERBB3;TEK;PLXNB1;PDGFB;MYDGF;TGFB2
83	prerank	GO_Biological_Process_2023__Regulation Of Canonical Wnt Signaling Pathway (GO:0060828)	0.298864	1.56985	0.0563674	0.169578	0.956	11/22	26.70%	GPC5;FGFR2;SEMA5A;EGFR;GREM1;DAAM2;GPRC5B;APOE;FGF10;HDAC1;DDIT3
84	prerank	KEGG_2021_Human__Rap1 signaling pathway	0.276938	1.56962	0.0503018	0.167257	0.956	16/27	34.89%	LPAR1;FYB1;PARD3;MET;VAV3;VAV2;FGFR2;CSF1R;EGFR;FGF10;APBB1IP;RAPGEF3;PDGFD;ACTB;FGF2;CDH1
85	prerank	GO_Molecular_Function_2023__Protein Tyrosine Kinase Activity (GO:0004713)	0.339814	1.56059	0.0555556	0.172189	0.963	12/17	40.80%	MET;ROS1;FGFR2;CSF1R;EGFR;ROR1;DDR2;ERBB4;AXL;FLT3;FGFR1;ERBB3
86	prerank	KEGG_2021_Human__Pathogenic Escherichia coli infection	0.357422	1.55564	0.0595483	0.173375	0.964	12/15	45.64%	LPAR1;MYO1B;TUBB4A;ACTB;MYO1E;GAPDH;CLDN11;TNFRSF10B;MYH14;TUBA1B;WIPF1;TUBA1C
87	prerank	GO_Cellular_Component_2023__Endocytic Vesicle Membrane (GO:0030666)	0.293107	1.55175	0.06	0.1738	0.964	11/22	23.06%	ANXA3;B2M;EGFR;HLA-A;HLA-C;HLA-B;APOE;GRIA4;CACNG4;UBB;SLC11A1
88	prerank	GO_Biological_Process_2023__Chemical Synaptic Transmission (GO:0007268)	0.251808	1.53227	0.0720165	0.186179	0.977	29/31	68.40%	SYT10;CRHBP;SLC1A3;HTR2C;GABRG1;HCRTR2;NLGN4Y;APOE;GRIA4;RPS6KA2;SLC6A1;CBLN2;KCNMB1;PLP1;GRIN2D;GLRA2;PDE7B;CORT;CNP;GRM4;SDCBP;GABRA6;SLC1A2;GAD1;SNCG;CHRNA7;GABARAP;CHRM5;GAD2
89	prerank	KEGG_2021_Human__Calcium signaling pathway	0.262031	1.51638	0.0545073	0.197799	0.982	19/28	42.23%	HTR2C;MET;PLCG2;FGFR2;EGFR;PHKA1;CYSLTR2;FGF10;PDGFD;ITPR2;ITPKB;ERBB4;FGF2;NOS1;MYLK;GRIN2D;FGFR1;ERBB3;PLCE1
90	prerank	GO_Cellular_Component_2023__Adherens Junction (GO:0005912)	0.282275	1.50847	0.0821355	0.201736	0.985	14/24	34.89%	PARD3;NDRG1;CDH7;SHROOM4;PKP2;PARD3B;CDC42EP4;MSN;PDLIM5;CCDC85A;MYO1E;CDH9;FRMD4B;CDH1
91	prerank	GO_Cellular_Component_2023__Cytoplasmic Vesicle Membrane (GO:0030659)	0.237478	1.49641	0.0649087	0.210608	0.986	22/33	43.85%	EGFR;MYO1B;SLC30A8;HLA-C;PSENEN;HLA-B;CD44;GRIA4;SGCG;CACNG4;UBB;IQGAP2;ITPR2;KIF13A;ECE2;ANTXR2;FLT3;ATP6V0C;CLU;UBA52;CTSD;SVIP
92	prerank	GO_Biological_Process_2023__Negative Regulation Of Cell Migration (GO:0030336)	0.331322	1.48405	0.0817121	0.2195	0.987	17/17	67.20%	PTPRT;SULF1;CLIC4;ADGRG1;PTPRK;HDAC1;DPYSL3;FGF2;CDH1;ATP1B2;SRGAP1;RHOB;MCC;KANK1;DYNLL1;ROBO1;DACH1
93	prerank	KEGG_2021_Human__Shigellosis	0.298782	1.47532	0.0854871	0.224447	0.987	14/20	42.23%	MYLPF;FOXO1;DOCK1;PLCG2;EGFR;C3;CD44;UBB;ITPR2;ACTB;UBC;PXN;UBA52;PLCE1
94	prerank	GO_Biological_Process_2023__Negative Regulation Of Programmed Cell Death (GO:0043069)	0.219601	1.47514	0.0773931	0.221714	0.987	27/39	48.21%	MET;HSPB1;TNFAIP8;NUPR1;FOXO1;EGFR;ANXA5;PKHD1;SH3RF2;GREM1;BAG3;CD44;HDAC1;CRYAB;ERBB4;AXL;HSPA1A;SLC7A11;GPX4;ERBB3;HPN;PTMA;TPT1;KANK2;PRR5;IL6ST;TEK
95	prerank	KEGG_2021_Human__Amyotrophic lateral sclerosis	0.274545	1.46803	0.103659	0.225766	0.988	24/24	72.94%	DDIT3;HAP1;TUBB4A;ACTB;ERBB4;COX6A1;NOS1;GRIN2D;NDUFB7;TUBA1B;TUBA1C;NDUFA13;ATP5F1D;ACTG1;SLC1A2;TUBB2B;ATP5F1E;GABARAP;GABARAPL2;BCL2;NDUFB10;TUBB2A;COX7C;UQCR10
96	prerank	GO_Cellular_Component_2023__Actin-Based Cell Projection (GO:0098858)	0.326893	1.46475	0.0838446	0.225901	0.988	9/15	30.23%	CLIC4;MYO1B;SPATA13;MSN;CD44;UTRN;RAPGEF3;IQGAP2;MYO1E
97	prerank	GO_Molecular_Function_2023__mRNA Binding (GO:0003729)	-0.325609	-1.46442	0.0891473	0.162747	0.989	11/16	38.23%	RBPMS;RPL26;RPS7;RPL7;RPS13;RPS26;RPL24;RPS3A;RPL35;RPS14;RPS5
98	prerank	GO_Biological_Process_2023__Intracellular Monoatomic Cation Homeostasis (GO:0030003)	0.295083	1.4621	0.0763052	0.225945	0.988	8/20	16.01%	HJV;HTR2C;B2M;PKHD1;SLC30A8;SLC24A3;ATP13A5;MT2A
99	prerank	GO_Molecular_Function_2023__Metal Ion Binding (GO:0046872)	0.228704	1.45529	0.0876494	0.230097	0.99	19/34	38.23%	SYT10;S100Z;EYA2;ANXA3;CDH7;ENOSF1;NCALD;ANXA5;MT1X;APOE;ENPP2;DDR2;TUBB4A;CDH9;SPOCK1;CDH1;MYOF;SYT9;CLU
100	prerank	GO_Biological_Process_2023__Regulation Of Epithelial Cell Proliferation (GO:0050678)	0.322609	1.45466	0.0931174	0.227953	0.99	8/15	24.97%	NUPR1;B2M;FGFR2;EGFR;PKHD1;FGF10;TGFBR3;CDKN1C
101	prerank	GO_Cellular_Component_2023__Cell-Substrate Junction (GO:0030055)	0.18021	1.45229	0.0684647	0.227444	0.99	61/64	77.36%	ITGA4;ITGB5;ITGA8;HSPB1;ITGA6;B2M;SHROOM4;CAV2;EGFR;ANXA5;ITGB8;MSN;CD44;DDR2;ARHGAP24;CSRP1;ACTB;HSPA1A;FERMT3;HSPG2;TNS3;AHNAK;ATP6V0C;TRIOBP;PXN;RPS19;ARL2;RHOB;RPS2;ACTG1;RPL30;RPS9;RPLP2;RPL17;RPS11;RPS5;RPS14;DYNLL1;RHOG;RPS16;RPS17;RPS3A;RPL18;RPL38;RPLP1;RPL8;RPL10A;RPS13;ITGBL1;RPL19;MRC2;RPL3;RPS15;RPL7;RPS7;RPL7A;RPS18;TNS1;RPS4X;CDH13;HSPA8
102	prerank	GO_Cellular_Component_2023__Tertiary Granule (GO:0070820)	0.311094	1.45012	0.0949612	0.226967	0.992	16/17	62.54%	ATP8B4;B2M;SLC11A1;CST3;ALDOC;TMEM63A;TIMP2;PLD1;ATP6V0C;CLU;CTSD;SVIP;ARL8A;CYSTM1;CSTB;DYNLL1
103	prerank	GO_Cellular_Component_2023__Focal Adhesion (GO:0005925)	0.179264	1.44582	0.0855397	0.227965	0.992	60/63	77.36%	ITGA4;ITGB5;ITGA8;HSPB1;ITGA6;B2M;SHROOM4;CAV2;EGFR;ANXA5;ITGB8;MSN;CD44;DDR2;ARHGAP24;CSRP1;ACTB;HSPA1A;HSPG2;TNS3;AHNAK;ATP6V0C;TRIOBP;PXN;RPS19;ARL2;RHOB;RPS2;ACTG1;RPL30;RPS9;RPLP2;RPL17;RPS11;RPS5;RPS14;DYNLL1;RHOG;RPS16;RPS17;RPS3A;RPL18;RPL38;RPLP1;RPL8;RPL10A;RPS13;ITGBL1;RPL19;MRC2;RPL3;RPS15;RPL7;RPS7;RPL7A;RPS18;TNS1;RPS4X;CDH13;HSPA8
104	prerank	GO_Molecular_Function_2023__GTPase Binding (GO:0051020)	0.328514	1.44352	0.0865979	0.227208	0.992	11/15	44.50%	NDRG1;DOCK2;DOCK1;CDC42EP4;DOCK5;PLEKHG1;IQGAP2;RILPL2;TRIOBP;PLCE1;HSP90AA1
105	prerank	GO_Biological_Process_2023__Regulation Of Transcription By RNA Polymerase II (GO:0006357)	0.153965	1.44064	0.083871	0.227596	0.993	63/92	52.99%	TOX3;HJV;ZFY;CUX2;BMPR1B;HIF3A;MET;ZHX2;ITGA6;FOXO1;LHX2;ZFHX4;MAML3;MAF;FGFR2;ST18;EGFR;GREM1;PBX3;RUNX2;ZNF608;TWIST1;GLI2;SLC11A1;CEBPD;HDAC1;DDIT3;ACTB;TSHZ2;HSPA1A;TP63;ERG;RORB;FGF2;NOS1;MACC1;FOXP2;SAMD1;CDK2AP1;ZNF536;ZBTB3;JUND;TFEB;ZNF358;ZBTB7C;PRDM6;PTMA;KANK2;RFX2;DEK;ZBTB20;FSTL3;ZNF274;SOX6;MYDGF;SDCBP;ESR2;LCORL;HIPK2;TBL1X;BCL6;ZNF627;TENM2
106	prerank	KEGG_2021_Human__Huntington disease	0.274213	1.4378	0.082218	0.227816	0.993	22/22	72.94%	SLC1A3;GRIA4;HDAC1;HAP1;TUBB4A;COX6A1;NDUFB7;TUBA1B;TUBA1C;NDUFA13;ATP5F1D;SLC1A2;TUBB2B;ATP5F1E;CREB5;NDUFB10;REST;POLR2L;POLR2I;TUBB2A;COX7C;UQCR10
107	prerank	GO_Biological_Process_2023__Nervous System Development (GO:0007399)	0.208999	1.42689	0.0877551	0.2361	0.997	26/43	40.86%	ADGRG6;ALDH1A2;LPAR1;RELN;FAT4;MET;MAL;SEMA5A;EGFR;CHD7;UGT8;MOG;PTN;ST8SIA4;ERBB4;AXL;IL1RAPL2;SDK2;FGF2;SPOCK1;CDH1;MSI1;SNTG2;MOBP;ERBB3;ZNF358
108	prerank	GO_Biological_Process_2023__Positive Regulation Of ERK1 And ERK2 Cascade (GO:0070374)	0.267923	1.4227	0.0936864	0.237291	0.999	13/23	33.15%	HTR2C;NPNT;FGFR2;CSF1R;EGFR;APOE;CD44;ROR1;FGF10;DDR2;PDGFD;ERBB4;FGF2
109	prerank	GO_Cellular_Component_2023__Endoplasmic Reticulum Membrane (GO:0005789)	0.207031	1.41239	0.105042	0.24629	0.999	26/40	44.74%	ADGRG6;CYP39A1;VRK2;HLA-A;FA2H;HLA-C;HLA-B;MYRF;RHBDF2;PTGDS;UBB;DDR2;AGMO;ABCA1;ITPR2;BOK;TMEM147;DHRS3;PLD1;GRIN2D;WDR83OS;PLOD1;UBA52;SCD;SVIP;HPN
110	prerank	GO_Biological_Process_2023__Regulation Of DNA-templated Transcription (GO:0006355)	0.154255	1.41194	0.0836735	0.244184	0.999	42/90	36.32%	TOX3;CDKN2A;ZFY;SPP1;HIF3A;ZHX2;FOXO1;LHX2;ZFHX4;MAF;CDK18;EGFR;CHD7;PBX3;APOE;MYRF;RUNX2;ZNF608;TWIST1;ZNF98;GLI2;PTPRK;BLM;CDKN1C;CEBPD;HDAC1;DDIT3;TRIM22;ACTB;CRYAB;TSHZ2;ERBB4;TP63;BNC2;ERG;RORB;FGF2;NOS1;FOXP2;CDH1;CDK2AP1;ZNF536
111	prerank	GO_Biological_Process_2023__Negative Regulation Of Gene Expression (GO:0010629)	0.265133	1.41063	0.104331	0.242669	0.999	22/22	73.84%	PATL2;ITGB8;SLC24A3;APOE;SLC11A1;HDAC1;HSPA1A;GAPDH;FGF2;PTPN22;PDGFB;RACK1;TGFB2;PIWIL2;SFMBT2;ROBO1;RPS26;TGFB1;REST;PTRH2;RPS13;ID2
112	prerank	GO_Molecular_Function_2023__GTPase Activity (GO:0003924)	-0.30779	-1.40351	0.117988	0.189494	0.996	15/16	62.31%	GNA14;GEM;GNAL;RHOG;RGS20;RAB33A;RAB31;ARL8A;RHOB;TUBA1B;EEF2;ARL2;RGS6;RGS9;EEF1A1
113	prerank	GO_Molecular_Function_2023__Ribonucleoside Triphosphate Phosphatase Activity (GO:0017111)	-0.30779	-1.40351	0.117988	0.189494	0.996	15/16	62.31%	GNA14;GEM;GNAL;RHOG;RGS20;RAB33A;RAB31;ARL8A;RHOB;TUBA1B;EEF2;ARL2;RGS6;RGS9;EEF1A1
114	prerank	GO_Biological_Process_2023__Cellular Response To Oxygen-Containing Compound (GO:1901701)	0.235864	1.40027	0.122807	0.250131	0.999	19/31	39.96%	SYT10;CRHBP;CLIC4;FOXO1;PLCG2;EGFR;PDK4;PTPRK;RAPGEF3;ACTB;ITPKB;AXL;RORB;CDH1;SYT9;CLU;GLRA2;PXN;SLC26A3
115	prerank	GO_Biological_Process_2023__Skeletal System Development (GO:0001501)	0.299481	1.39998	0.107287	0.247756	0.999	8/17	22.82%	SULF1;TLL1;FGFR2;ITGB8;CHD7;CD44;COL10A1;GLI2
116	prerank	GO_Biological_Process_2023__Protein Phosphorylation (GO:0006468)	0.221222	1.39457	0.125265	0.251342	0.999	28/35	57.29%	BMPR1B;RELN;VRK2;ROS1;FGFR2;CDK18;CSF1R;EGFR;PDK4;TGFBR3;SGK1;DDR2;ERBB4;ERG;FLT3;PRKG1;TESK2;FGFR1;STK32A;STK33;PRDX4;TEK;NEK6;PDGFB;HIPK2;EPHA6;TGFB2;ALK
117	prerank	GO_Biological_Process_2023__Negative Regulation Of Signal Transduction (GO:0009968)	0.282222	1.39431	0.111969	0.249022	0.999	8/20	18.94%	CRHBP;PTPRT;SULF1;ADAMTS12;APOD;PLIN5;NEDD4;TWIST1
118	prerank	GO_Biological_Process_2023__Cellular Response To Growth Factor Stimulus (GO:0071363)	0.291843	1.37878	0.130346	0.263424	1	7/17	18.58%	HJV;BMPR1B;HSPB1;ADAMTS12;EGFR;RUNX2;CD44
119	prerank	GO_Biological_Process_2023__Positive Regulation Of Canonical Wnt Signaling Pathway (GO:0090263)	0.312478	1.37802	0.121277	0.261789	1	7/15	21.45%	GPC5;FGFR2;SEMA5A;EGFR;DAAM2;GPRC5B;FGF10
120	prerank	GO_Biological_Process_2023__Positive Regulation Of Angiogenesis (GO:0045766)	0.302853	1.37652	0.135458	0.258513	1	14/16	56.33%	HSPB1;ANXA3;SEMA5A;ITGB8;GAB1;TWIST1;RAPGEF3;SASH1;FGF2;RHOB;TEK;MYDGF;HIPK2;RUNX1
121	prerank	GO_Biological_Process_2023__Positive Regulation Of Vasculature Development (GO:1904018)	0.302853	1.37652	0.135458	0.258513	1	14/16	56.33%	HSPB1;ANXA3;SEMA5A;ITGB8;GAB1;TWIST1;RAPGEF3;SASH1;FGF2;RHOB;TEK;MYDGF;HIPK2;RUNX1
122	prerank	KEGG_2021_Human__Pathways in cancer	0.190144	1.37259	0.116525	0.259808	1	25/45	40.38%	CDKN2A;LPAR1;MET;ITGA6;FOXO1;PLCG2;FGFR2;CSF1R;EGFR;COL4A2;COL4A5;FGF10;GLI2;LAMA1;COL4A1;HDAC1;LAMA2;IL15;FGF2;FLT3;CDH1;PLD1;HSP90AB1;FGFR1;DCC
123	prerank	GO_Biological_Process_2023__Negative Regulation Of DNA-templated Transcription (GO:0045892)	0.186943	1.36662	0.128755	0.263424	1	46/49	74.49%	CDKN2A;HJV;CUX2;ZHX2;FOXO1;MAF;FGFR2;RUNX2;ZNF608;TWIST1;GLI2;PTPRK;CDKN1C;HDAC1;DDIT3;CRYAB;HSPA1A;TP63;RORB;FOXP2;SAMD1;ZNF536;JUND;PRDM6;KANK2;ZBTB20;PDGFB;ZNF274;SDCBP;ESR2;TBL1X;BCL6;TENM2;NDUFA13;GLIS3;RUNX1;RPL17;RPS14;DACH1;TGFB1;REST;DRAP1;RPL10;NR4A3;ID2;BACH1
124	prerank	GO_Biological_Process_2023__Positive Regulation Of Developmental Process (GO:0051094)	0.291958	1.36504	0.131313	0.262592	1	14/16	57.35%	BMPR1B;RELN;APOE;ENPP2;PTN;RAPGEF3;HDAC1;HSP90AB1;FGFR1;PDGFB;SOX6;FIS1;ALK;TMEM79
125	prerank	GO_Cellular_Component_2023__Nucleolus (GO:0005730)	-0.206712	-1.36227	0.123984	0.213321	1	29/41	48.75%	TCIM;RPL26;RPS27A;RPL7A;RPS7;RPL7;RPL3;RPL19;RPS25;TXK;RPS13;POLR2L;RPL18;RPS3A;RPL35;RPP38;NWD1;RPS14;CSTB;RPS11;RPL17;RPL34;RPL36;RPL11;RPS9;RPS2;BCL6;PIN4;ABCC4
126	prerank	GO_Biological_Process_2023__Cellular Response To Lipid (GO:0071396)	0.30608	1.35896	0.116183	0.266013	1	9/15	32.08%	CRHBP;SPP1;PLCG2;EGFR;MSN;PDK4;AXL;HSPA1A;RORB
127	prerank	KEGG_2021_Human__Axon guidance	0.262211	1.35326	0.154786	0.27013	1	7/22	10.87%	SEMA3C;BMPR1B;PARD3;MET;PLCG2;SEMA5A;UNC5D
128	prerank	GO_Biological_Process_2023__Positive Regulation Of Cell Motility (GO:2000147)	0.257749	1.33737	0.139059	0.285284	1	12/21	34.65%	SEMA3C;ITGA6;SEMA5A;CSF1R;EGFR;SH3RF2;DAAM2;TWIST1;PDGFD;FERMT3;MYLK;SEMA3E
129	prerank	GO_Molecular_Function_2023__Ubiquitin-Like Protein Ligase Binding (GO:0044389)	0.22904	1.33336	0.156942	0.28434	1	28/28	77.48%	TXNIP;GPR37;FOXO1;EGFR;UBB;PRR5L;HSPA1A;PTPN22;HSP90AB1;ATP6V0C;CLU;TRIOBP;UBA52;ERBB3;TUBA1B;HSP90AA1;NEK6;MID1;ACTG1;RPL11;RPL17;GABARAP;GABARAPL2;ELOB;BCL2;TUBB2A;HSPA8;RPS27A
130	prerank	GO_Molecular_Function_2023__Ubiquitin Protein Ligase Binding (GO:0031625)	0.22904	1.33336	0.156942	0.28434	1	28/28	77.48%	TXNIP;GPR37;FOXO1;EGFR;UBB;PRR5L;HSPA1A;PTPN22;HSP90AB1;ATP6V0C;CLU;TRIOBP;UBA52;ERBB3;TUBA1B;HSP90AA1;NEK6;MID1;ACTG1;RPL11;RPL17;GABARAP;GABARAPL2;ELOB;BCL2;TUBB2A;HSPA8;RPS27A
131	prerank	GO_Biological_Process_2023__Generation Of Neurons (GO:0048699)	0.308017	1.3331	0.14611	0.282089	1	15/15	69.47%	RELN;MET;LHX2;RUNX2;DISC1;SPOCK1;SEMA3A;FGFR1;DCC;TGFB2;RUNX1;TUBB2B;ANOS1;CCK;ITM2C
132	prerank	GO_Molecular_Function_2023__Calcium Ion Binding (GO:0005509)	0.235721	1.3316	0.135827	0.28111	1	18/27	45.76%	SYT10;S100Z;ANXA3;CDH7;NCALD;ANXA5;ENPP2;DDR2;TUBB4A;CDH9;SPOCK1;CDH1;MYOF;SYT9;CLU;TPT1;CDH18;THBS4
133	prerank	GO_Molecular_Function_2023__GTPase Activator Activity (GO:0005096)	0.27063	1.32017	0.133874	0.290845	1	9/19	26.58%	VAV3;DOCK1;PREX2;RANBP3L;ARHGAP6;ARHGAP18;ARHGAP15;ARHGAP24;IQGAP2
134	prerank	GO_Biological_Process_2023__Positive Regulation Of Protein Phosphorylation (GO:0001934)	0.206439	1.31657	0.161554	0.292084	1	26/36	50.54%	RELN;PLCG2;CSF1R;EGFR;C3;CD44;ENPP2;CARTPT;FGF10;FAXDC2;DDR2;PDGFD;ERBB4;IL15;FGF2;NOS1;MMD2;CDK2AP1;HSP90AB1;HSP90AA1;THBS4;TEK;PDGFB;RACK1;MYDGF;SDCBP
135	prerank	GO_Cellular_Component_2023__Secretory Granule Membrane (GO:0030667)	0.240241	1.31371	0.156	0.292672	1	22/25	62.60%	ATP8B4;SLC30A8;HLA-C;HLA-B;CD44;SGCG;SLC11A1;IQGAP2;ITPR2;TMEM63A;PLD1;ATP6V0C;CLU;SVIP;LHFPL2;ARL8A;ABCC4;CYSTM1;RAB31;VAMP2;DYNLL1;RHOG
136	prerank	GO_Biological_Process_2023__Regulation Of Neuron Projection Development (GO:0010975)	0.266808	1.31126	0.170254	0.292686	1	13/20	40.38%	LPAR1;RELN;ITGA6;APOE;ROR1;PTN;PDLIM5;DDR2;DPYSL3;SPOCK1;SEMA3A;ATP1B2;DCC
137	prerank	KEGG_2021_Human__Phagosome	0.281835	1.30482	0.17551	0.297184	1	17/17	72.10%	ITGB5;HLA-A;HLA-C;HLA-B;C3;TUBB4A;ACTB;NOS1;ATP6V0C;TUBA1B;TUBA1C;THBS4;ACTG1;TUBB2B;ATP6AP1;TUBB2A;MRC2
138	prerank	GO_Biological_Process_2023__Positive Regulation Of Cell Differentiation (GO:0045597)	0.220373	1.30438	0.179012	0.295257	1	27/28	73.84%	BMPR1B;NPNT;FBN2;RANBP3L;GPRC5B;RUNX2;TWIST1;PTN;LAMA1;DDR2;LAMA2;ACTB;TP63;MMD2;HSP90AB1;FGFR1;IL6ST;SOX6;SDCBP;TGFB2;PCP4;PRKCH;TGFB1;REST;RIN2;VWC2;ID2
139	prerank	GO_Cellular_Component_2023__Endocytic Vesicle (GO:0030139)	0.300313	1.30313	0.173913	0.294269	1	11/15	44.50%	LPAR1;ITGB5;GOLIM4;APOE;GRIA4;CACNG4;UBB;MYO1E;PLD1;UBA52;HSP90AA1
140	prerank	GO_Biological_Process_2023__Positive Regulation Of Nucleic Acid-Templated Transcription (GO:1903508)	0.195541	1.30305	0.173116	0.291855	1	34/38	68.64%	SPP1;FOXO1;LHX2;EGFR;APOE;MYRF;RUNX2;GLI2;BLM;CDKN1C;HDAC1;DDIT3;ERBB4;TP63;RORB;FGF2;NOS1;CDH1;TFEB;PDGFB;SEC14L2;ESR2;HIPK2;TBL1X;POU3F1;RUNX1;MYRFL;NPAS3;MT3;RHOG;SKAP1;CREB5;TGFB1;REST
141	prerank	GO_Cellular_Component_2023__Nuclear Lumen (GO:0031981)	-0.198308	-1.29576	0.168337	0.262433	1	28/40	48.75%	TCIM;RPL26;RPS27A;RPL7A;RPS7;RPL7;RPL3;RPL19;RPS25;TXK;RPS13;RPL18;RPS3A;RPL35;RPP38;NWD1;RPS14;CSTB;RPS11;RPL17;RPL34;RPL36;RPL11;RPS9;RPS2;BCL6;PIN4;ABCC4
142	prerank	GO_Cellular_Component_2023__Intracellular Organelle Lumen (GO:0070013)	0.159674	1.28805	0.158228	0.305858	1	26/62	30.65%	LIPC;SPP1;VCAN;GPC5;B2M;EGFR;COL4A2;GOLIM4;C3;COL4A5;APOE;RHBDF2;MFGE8;PDK4;SELENOM;COL10A1;SGCG;MTTP;CST3;ALDOC;COL4A1;PDGFD;ERBB4;TIMP2;IGFBP7;HSPA1A
143	prerank	GO_Cellular_Component_2023__Postsynaptic Density (GO:0014069)	0.250454	1.28746	0.151639	0.303909	1	21/21	75.27%	INSYN2B;SHISA8;GRIA4;DISC1;CACNG4;PDLIM5;ADD3;NOS1;SPOCK1;GRIN2D;RPS19;RPL30;RPS14;RPL38;RPL8;RPS13;RPS25;RPS27;RPL7;GRIK1;RPS18
144	prerank	GO_Biological_Process_2023__Axonogenesis (GO:0007409)	0.258212	1.28427	0.175781	0.304778	1	6/20	10.57%	SEMA3C;ARHGEF40;RELN;PARD3;FGFR2;SEMA5A
145	prerank	GO_Molecular_Function_2023__Purine Ribonucleoside Triphosphate Binding (GO:0035639)	0.208764	1.27941	0.1643	0.308067	1	31/31	79.51%	BMPR1B;RASEF;MYO1B;PDK4;GBP4;BLM;TUBB4A;ABCA1;HSPA1A;HSP90AB1;EEF1A1;ARL2;TUBA1B;HSP90AA1;TUBA1C;RHOB;NEK6;MYO9B;ARL8A;NDUFA13;ATP5F1D;RAB31;RAB33A;RHOG;TUBB2B;TUBB2A;GEM;GNA14;HSPA8;PRAG1;ABCB1
146	prerank	GO_Cellular_Component_2023__Mitochondrial Membrane (GO:0031966)	0.228623	1.27341	0.176471	0.31208	1	25/25	77.48%	VRK2;SLC25A18;UBB;COX6A1;SLC25A21;BOK;NDUFB7;CLU;UBA52;SLC25A20;EFHD1;COQ5;SLC8B1;NDUFA13;ATP5F1D;FIS1;ATP5ME;ATP5F1E;GADD45GIP1;BCL2;NDUFB10;COX7C;UQCR10;MRPL51;RPS27A
147	prerank	GO_Biological_Process_2023__Positive Regulation Of DNA-binding Transcription Factor Activity (GO:0051091)	0.267018	1.26815	0.181628	0.315777	1	17/18	67.38%	RELN;ANXA3;PLCG2;ROR1;DDR2;DDIT3;TRIM22;HSPA1A;CLU;RNF220;EDA;ESR2;HIPK2;ALK;PRKCH;TRIM5;IL1RAP
148	prerank	GO_Cellular_Component_2023__Mitochondrial Inner Membrane (GO:0005743)	0.256193	1.26175	0.187764	0.318389	1	19/19	74.67%	SLC25A18;COX6A1;SLC25A21;BOK;NDUFB7;CLU;SLC25A20;EFHD1;COQ5;SLC8B1;NDUFA13;ATP5F1D;ATP5ME;ATP5F1E;GADD45GIP1;NDUFB10;COX7C;UQCR10;MRPL51
149	prerank	GO_Cellular_Component_2023__Organelle Inner Membrane (GO:0019866)	0.256193	1.26175	0.187764	0.318389	1	19/19	74.67%	SLC25A18;COX6A1;SLC25A21;BOK;NDUFB7;CLU;SLC25A20;EFHD1;COQ5;SLC8B1;NDUFA13;ATP5F1D;ATP5ME;ATP5F1E;GADD45GIP1;NDUFB10;COX7C;UQCR10;MRPL51
150	prerank	GO_Biological_Process_2023__Regulation Of Cell Motility (GO:2000145)	0.255829	1.25882	0.197452	0.319255	1	15/20	48.75%	SPOCK3;CSF1R;ARHGAP18;SPATA13;TWIST1;DOCK10;ENPP2;SGK1;TMSB4X;ERBB4;FGF2;CORT;RHOB;PLXNB1;LMNA
151	prerank	GO_Biological_Process_2023__Negative Regulation Of Transcription By RNA Polymerase II (GO:0000122)	0.190856	1.25252	0.199115	0.324519	1	35/37	74.49%	HJV;CUX2;ZHX2;MAF;FGFR2;BAG3;ZNF608;TWIST1;GLI2;HDAC1;DDIT3;HSPA1A;SAMD1;ZNF536;JUND;PRDM6;KANK2;ZBTB20;ZNF274;SDCBP;ESR2;TBL1X;BCL6;TENM2;GLIS3;RUNX1;RPL17;RPS14;DACH1;REST;DRAP1;RPL10;NR4A3;ID2;BACH1
152	prerank	GO_Biological_Process_2023__Positive Regulation Of GTPase Activity (GO:0043547)	0.268848	1.24964	0.193966	0.325229	1	8/17	25.99%	ITGA6;CAV2;DOCK11;PREX2;DOCK8;DOCK10;ARHGAP24;RAPGEF3
153	prerank	GO_Biological_Process_2023__Proteolysis (GO:0006508)	0.239842	1.24478	0.190476	0.328335	1	7/22	14.10%	FOLH1;TRHDE;ADAMTS12;TLL1;CPXM2;PSENEN;CPM
154	prerank	GO_Biological_Process_2023__Positive Regulation Of Peptidyl-Tyrosine Phosphorylation (GO:0050731)	0.24412	1.2282	0.212121	0.345101	1	15/20	49.16%	RELN;PLCG2;CSF1R;GREM1;GPRC5B;CD44;ENPP2;FGF10;ERBB4;IL15;FLT3;ERBB3;THBS4;IL6ST;PDGFB
155	prerank	GO_Biological_Process_2023__Protein Localization (GO:0008104)	0.272624	1.22498	0.218295	0.346826	1	8/15	29.15%	PARD3;MAL;PARD3B;EGFR;FGF10;PTPRK;ACTB;KIF13A
156	prerank	GO_Cellular_Component_2023__Lysosomal Membrane (GO:0005765)	-0.247881	-1.22426	0.206287	0.326616	1	18/20	64.64%	MGST1;CFTR;EGF;HSPA8;LRP2;CD63;ENPEP;TMEM79;ARL8A;SLC31A2;CTSD;UBA52;TFEB;CLU;EEF1A1;ATP6V0C;AHNAK;PLD1
157	prerank	KEGG_2021_Human__Thermogenesis	0.273221	1.22402	0.209544	0.34544	1	16/16	72.94%	RPS6KA2;ACTB;COX6A1;NDUFB7;PRKG1;FGFR1;SLC25A20;NDUFA13;ATP5F1D;ACTG1;ATP5ME;ATP5F1E;CREB5;NDUFB10;COX7C;UQCR10
158	prerank	GO_Biological_Process_2023__Negative Regulation Of Macromolecule Metabolic Process (GO:0010605)	0.264174	1.22215	0.225207	0.344776	1	16/16	73.84%	ITGB8;SLC24A3;APOE;HDAC1;FGF2;PTPN22;HSP90AB1;PDGFB;RACK1;TGFB2;SFMBT2;ROBO1;TGFB1;REST;PTRH2;ID2
159	prerank	GO_Cellular_Component_2023__Ficolin-1-Rich Granule (GO:0101002)	0.24012	1.22019	0.200389	0.344649	1	14/20	45.40%	SLC11A1;CST3;ALDOC;TIMP2;HSPA1A;HSP90AB1;ATP6V0C;EEF1A1;CLU;EEF2;CTSD;DERA;HSP90AA1;PRDX4
160	prerank	GO_Biological_Process_2023__Anterograde Trans-Synaptic Signaling (GO:0098916)	0.225374	1.21725	0.222904	0.346097	1	21/23	68.40%	SYT10;SLC1A3;HTR2C;HCRTR2;NLGN4Y;RPS6KA2;SLC6A1;KCNMB1;PLP1;GLRA2;PDE7B;CORT;CNP;GRM4;SDCBP;SLC1A2;GAD1;SNCG;GABARAP;CHRM5;GAD2
161	prerank	KEGG_2021_Human__Alzheimer disease	0.221404	1.2149	0.226496	0.3468	1	24/25	72.94%	PSENEN;APOE;DDIT3;TUBB4A;ITPR2;COX6A1;GAPDH;NOS1;GRIN2D;NDUFB7;DKK2;TUBA1B;TUBA1C;BACE2;NDUFA13;ATP5F1D;TUBB2B;ATP5F1E;CHRNA7;CHRM5;NDUFB10;TUBB2A;COX7C;UQCR10
162	prerank	GO_Molecular_Function_2023__Actin Binding (GO:0003779)	0.270645	1.20995	0.23221	0.350719	1	15/15	73.18%	NCALD;MSN;PDLIM5;UTRN;IQGAP2;TMSB4X;ANLN;FXYD5;PPP1R42;MYO9B;EPS8;LDB3;PDLIM3;TMSB10;PAWR
163	prerank	GO_Cellular_Component_2023__Collagen-Containing Extracellular Matrix (GO:0062023)	0.170603	1.20533	0.232365	0.353831	1	20/45	30.41%	SULF1;VCAN;SMOC1;NPNT;FGFR2;FBN2;ANXA5;COL4A2;GREM1;COL4A5;APOE;MFGE8;MATN1;COL10A1;FGF10;LAMA1;COL4A1;LAMA2;TIMP2;IGFBP7
164	prerank	GO_Cellular_Component_2023__Neuron Projection (GO:0043005)	0.172984	1.19984	0.244259	0.358365	1	43/44	79.81%	CRHBP;SLC1A3;HTR2C;RELN;GABRG1;APOD;APOE;HEPACAM;UBB;SCN9A;ANK1;SLC6A1;SEMA3A;CLDN11;MPST;GLRA2;RGS9;RGS6;RPL28;PLPPR1;CNTN5;RACK1;TENM2;GABRA6;EPHA6;TGFB2;SCN11A;VAMP2;STMN1;KIRREL3;CCK;CHRNA7;OPRM1;ROBO1;KCNN3;CHRM5;LRP2;RPH3A;KCNC2;CDH13;EPHA3;HSPA8;CHRM2
165	prerank	GO_Cellular_Component_2023__Asymmetric Synapse (GO:0032279)	0.25	1.19978	0.216495	0.35594	1	18/18	75.27%	INSYN2B;SHISA8;NLGN4Y;DISC1;PDLIM5;ADD3;NOS1;SPOCK1;RPS19;RPL30;RPS14;RPL38;RPL8;RPS13;RPS25;RPS27;RPL7;RPS18
166	prerank	GO_Biological_Process_2023__Intracellular Calcium Ion Homeostasis (GO:0006874)	0.256442	1.19017	0.223108	0.365197	1	6/16	15.95%	HTR2C;HCRTR2;CAV2;PKHD1;SLC24A3;ATP13A5
167	prerank	GO_Biological_Process_2023__Regulation Of Cell Growth (GO:0001558)	0.23533	1.17954	0.253465	0.375809	1	21/21	76.76%	CDKN2A;ROS1;EGFR;SGK1;HSPA1A;SPOCK1;PLCE1;HPN;PRR5;RACK1;SDCBP;ESR2;BCL6;PAPPA2;NDUFA13;TGFB2;MT3;BCL2;TGFB1;GNG4;PRKCQ
168	prerank	KEGG_2021_Human__Parkinson disease	0.22807	1.1763	0.247012	0.376865	1	21/21	77.48%	GPR37;UBB;DDIT3;TUBB4A;ITPR2;COX6A1;UBC;NDUFB7;UBA52;TUBA1B;TUBA1C;NDUFA13;ATP5F1D;TUBB2B;ATP5F1E;NDUFB10;TUBB2A;COX7C;GNAL;UQCR10;RPS27A
169	prerank	GO_Molecular_Function_2023__Cadherin Binding (GO:0045296)	0.181826	1.16645	0.257928	0.386629	1	19/36	37.40%	PTPRT;NDRG1;ITGA6;CDH7;PKP2;EGFR;MYO1B;ARHGAP18;BAG3;ZC3HAV1;PDLIM5;ANLN;HSPA1A;CDH9;PRDX1;CDH1;FXYD5;AHNAK;HSP90AB1
170	prerank	GO_Molecular_Function_2023__Transcription Cis-Regulatory Region Binding (GO:0000976)	0.237469	1.16604	0.254818	0.384535	1	18/19	70.01%	CUX2;HIF3A;LHX2;TWIST1;HDAC1;DDIT3;ERBB4;JUND;TFEB;ZBTB20;SOX6;TBL1X;ZNF627;RUNX1;NPAS3;DACH1;REST;DRAP1
171	prerank	KEGG_2021_Human__MAPK signaling pathway	0.196599	1.16333	0.266667	0.385404	1	17/29	40.80%	MET;HSPB1;FGFR2;CSF1R;EGFR;FGF10;CACNG4;RPS6KA2;PDGFD;DDIT3;ERBB4;HSPA1A;FGF2;FLT3;JUND;FGFR1;ERBB3
172	prerank	GO_Molecular_Function_2023__DNA Binding (GO:0003677)	0.1899	1.16262	0.257545	0.38377	1	16/34	33.69%	TOX3;ZFY;CUX2;NUPR1;FOXO1;EGFR;PARP4;CHD7;MYRF;GLI2;BLM;DDIT3;TSHZ2;TP63;ERG;FOXP2
173	prerank	GO_Biological_Process_2023__Ras Protein Signal Transduction (GO:0007265)	0.25157	1.15899	0.272727	0.385824	1	15/16	68.04%	CDKN2A;ARHGAP6;ADGRG1;RAPGEF3;DOK5;FGF2;PLD1;PLCE1;RHOB;RASGEF1B;MYO9B;EPS8;ARHGAP29;RHOG;GPSM2
174	prerank	KEGG_2021_Human__Salmonella infection	0.23029	1.15804	0.258065	0.384614	1	19/20	71.09%	MYLPF;TUBB4A;ACTB;GAPDH;AHNAK;TNFRSF10B;HSP90AB1;TUBA1B;HSP90AA1;TUBA1C;RHOB;ARL8A;ACTG1;DYNLL1;RHOG;TUBB2B;TCF7L1;BCL2;TUBB2A
175	prerank	GO_Biological_Process_2023__Protein-Containing Complex Assembly (GO:0065003)	0.212993	1.15094	0.27704	0.391613	1	20/22	68.34%	PARD3;MATN1;BLM;ANLN;BOK;HSPA1A;FERMT3;HSP90AB1;CLU;GPX4;PXN;HSP90AA1;WIPF1;SH3PXD2B;CD247;VAMP2;ELOB;IL1RAP;TGFB1;RPL38
176	prerank	GO_Cellular_Component_2023__Ficolin-1-Rich Granule Lumen (GO:1904813)	0.256262	1.14912	0.268	0.391309	1	11/15	45.40%	CST3;ALDOC;TIMP2;HSPA1A;HSP90AB1;EEF1A1;EEF2;CTSD;DERA;HSP90AA1;PRDX4
177	prerank	GO_Biological_Process_2023__Regulation Of Cell Differentiation (GO:0045595)	0.251783	1.14238	0.298569	0.398265	1	10/16	40.26%	RELN;SMOC1;FGFR2;GREM1;RUNX2;CEBPD;HDAC1;MEGF10;HSP90AB1;FGFR1
178	prerank	GO_Cellular_Component_2023__trans-Golgi Network (GO:0005802)	0.255763	1.13528	0.308163	0.404927	1	14/15	66.73%	ATP8B4;MYO1B;CALN1;KIF13A;BOK;CDH1;BACE2;RAB31;TMEM79;VAMP2;RGS20;GCNT1;PCSK5;LGR5
179	prerank	GO_Biological_Process_2023__Positive Regulation Of Apoptotic Process (GO:0043065)	0.219234	1.13289	0.320792	0.405453	1	21/22	73.18%	ITGA6;TNFAIP8;NUPR1;FOXO1;TPD52L1;RPS6KA2;DDIT3;BOK;TP63;TNFRSF10B;CLU;CTSD;RHOB;RACK1;BCL6;TGFB2;DYNLL1;BCL2;REST;PTRH2;PAWR
180	prerank	KEGG_2021_Human__Prion disease	-0.213014	-1.13004	0.308943	0.430648	1	21/22	73.42%	CAV3;HSPA8;UQCR10;COX7C;TUBB2A;NDUFB10;CREB5;ATP5F1E;TUBB2B;NCAM2;ATP5F1D;NDUFA13;TUBA1C;TUBA1B;NDUFB7;GRIN2D;HSPA1A;COX6A1;ITPR2;TUBB4A;DDIT3
181	prerank	GO_Biological_Process_2023__Phosphorylation (GO:0016310)	0.211993	1.12061	0.3	0.419304	1	23/23	79.09%	BMPR1B;VRK2;ROS1;CDK18;PDK4;SGK1;ERG;PRKG1;TESK2;FGFR1;PRR5;NEK6;PDGFB;HIPK2;EPHA6;TGFB2;ALK;PRKCH;TGFB1;TXK;PRKCQ;EPHA3;PRAG1
182	prerank	GO_Cellular_Component_2023__Lytic Vacuole Membrane (GO:0098852)	-0.233878	-1.11704	0.300971	0.431612	1	16/18	64.64%	CFTR;EGF;HSPA8;LRP2;CD63;ENPEP;TMEM79;ARL8A;SLC31A2;CTSD;UBA52;TFEB;CLU;ATP6V0C;AHNAK;PLD1
183	prerank	GO_Biological_Process_2023__Positive Regulation Of Cytokine Production (GO:0001819)	0.209957	1.11659	0.301961	0.422181	1	12/22	36.98%	SULF1;PLCG2;CSF1R;HLA-A;C3;TWIST1;SLC11A1;DDIT3;HSPA1A;IL15;GAPDH;PTPN22
184	prerank	GO_Biological_Process_2023__Regulation Of Protein Phosphorylation (GO:0001932)	0.212711	1.11012	0.331224	0.428449	1	16/22	50.42%	RELN;HSPB1;CSF1R;EGFR;C3;FGF10;FAXDC2;PRR5L;ERBB4;FGF2;CDK2AP1;PLCE1;HSP90AA1;TEK;RACK1;MYDGF
185	prerank	GO_Biological_Process_2023__Regulation Of Neuron Apoptotic Process (GO:0043523)	0.248267	1.10954	0.337374	0.426329	1	14/15	67.68%	TOX3;NUPR1;APOE;UBB;DDIT3;SEMA3E;CLU;ERBB3;IL6ST;GRM4;EGLN3;TGFB2;MT3;BCL2
186	prerank	GO_Biological_Process_2023__Cellular Response To Organic Cyclic Compound (GO:0071407)	0.224573	1.10615	0.326087	0.428359	1	11/18	39.96%	CRHBP;SPP1;EGFR;MSN;BLM;RAPGEF3;ACTB;HSPA1A;CDH1;CLU;SLC26A3
187	prerank	GO_Biological_Process_2023__Positive Regulation Of Signal Transduction (GO:0009967)	0.178067	1.10248	0.331263	0.430483	1	15/32	31.96%	SULF1;CUX2;RELN;CAV2;FGFR2;TPD52L1;C3;DISC1;LAMA1;RSPO2;LAMA2;RSPO3;AXL;TP63;SASH1
188	prerank	GO_Molecular_Function_2023__Sequence-Specific DNA Binding (GO:0043565)	0.194781	1.09883	0.330677	0.433183	1	24/27	67.68%	ZFY;CUX2;FOXO1;MAF;MYRF;RUNX2;GLI2;CEBPD;ERG;RORB;FOXP2;JUND;TFEB;RFX2;ZBTB20;ZNF274;BCL6;POU3F1;MYRFL;ZNF385D;CHCHD2;CREB5;TCF7L1;BCL2
189	prerank	GO_Molecular_Function_2023__Tubulin Binding (GO:0015631)	0.250541	1.09297	0.318548	0.43838	1	14/15	65.95%	NDRG1;TPPP3;NCALD;KIF13A;GAPDH;TOGARAM2;PPP1R42;KIF6;ARL8A;MID1;NDE1;STMN1;GABARAP;GABARAPL2
190	prerank	GO_Cellular_Component_2023__Membrane Raft (GO:0045121)	0.224332	1.07979	0.353293	0.454534	1	5/18	11.53%	SULF1;MAL;PLCG2;CAV2;EGFR
191	prerank	GO_Biological_Process_2023__Negative Regulation Of Cellular Process (GO:0048523)	0.152958	1.05996	0.344689	0.480506	1	41/43	79.45%	TXNIP;CDKN2A;ALDH1A2;NUPR1;SPOCK3;ST18;SEMA5A;ADGRG1;PTPRK;BLM;RPS6KA2;CLMN;ACTB;CRYAB;ERBB4;IGFBP7;HSPA1A;BTG3;CLU;ERBB3;ZBTB7C;KANK2;RHOB;PLXNB1;LMNA;RACK1;ESR2;BCL6;NDUFA13;TGFB2;PIWIL2;MT3;DYNLL1;OPRM1;TGFB1;REST;JAM2;GNG4;CDH13;FTH1;IFIT3
192	prerank	GO_Molecular_Function_2023__GTP Binding (GO:0005525)	0.231001	1.04905	0.389121	0.49377	1	16/16	77.12%	RASEF;GBP4;TUBB4A;EEF1A1;ARL2;TUBA1B;TUBA1C;RHOB;ARL8A;RAB31;RAB33A;RHOG;TUBB2B;TUBB2A;GEM;GNA14
193	prerank	GO_Biological_Process_2023__Positive Regulation Of Multicellular Organismal Process (GO:0051240)	0.179721	1.03329	0.41129	0.51335	1	18/26	50.54%	SPP1;BMPR1B;APOE;TWIST1;PTN;SLC11A1;GATM;HDAC1;ACTB;IL15;GAPDH;FGF2;RPS19;PTH2R;SCD;PDGFB;SOX6;SDCBP
194	prerank	GO_Biological_Process_2023__Metal Ion Transport (GO:0030001)	-0.229054	-1.01333	0.436735	0.568456	1	15/15	77.36%	CALCRL;TRPC5;TRPC3;SCN7A;SLC4A4;LRP2;CHRNA7;SCN11A;TPT1;KCNMB2;CLU;KCNMB1;SGK1;SLC11A1;SCN9A
195	prerank	GO_Molecular_Function_2023__Endopeptidase Activity (GO:0004175)	0.214334	1.0114	0.422562	0.542627	1	12/18	46.12%	ADGRG6;ADAMTS12;TLL1;USP9Y;ADAMTSL2;MMP26;ADAMTS17;ECE2;ADAMTS6;CTSD;HPN;BACE2
196	prerank	GO_Biological_Process_2023__Positive Regulation Of Protein Modification Process (GO:0031401)	0.201119	1.00733	0.446939	0.545339	1	18/20	67.92%	RELN;CSF1R;EGFR;C3;FGF10;FAXDC2;ERBB4;FGF2;CDK2AP1;SVIP;HSP90AA1;TEK;RACK1;MYDGF;MT3;DYNLL1;CHRNA7;TGFB1
197	prerank	KEGG_2021_Human__Pathways of neurodegeneration	-0.162616	-1.00588	0.433333	0.559178	1	31/32	79.99%	NOX4;TRPC3;RPS27A;UQCR10;COX7C;TUBB2A;NDUFB10;BCL2;CHRM5;GABARAPL2;GABARAP;CHRNA7;ATP5F1E;TUBB2B;ATP5F1D;NDUFA13;TUBA1C;TUBA1B;DKK2;UBA52;NDUFB7;GRIN2D;NOS1;UBC;COX6A1;ITPR2;TUBB4A;HAP1;DDIT3;UBB;GRIA4
198	prerank	GO_Molecular_Function_2023__Receptor Ligand Activity (GO:0048018)	-0.185942	-1.00437	0.407767	0.542314	1	7/25	14.40%	VGF;IL7;BMP6;FGF1;CLEC11A;EGF;SEMA6D
199	prerank	GO_Cellular_Component_2023__Secretory Granule Lumen (GO:0034774)	0.176605	1.00308	0.461378	0.548808	1	18/29	45.40%	PADI2;B2M;DOCK2;C3;SGCG;ALDOC;SELENOP;TMSB4X;TIMP2;FERMT3;HSP90AB1;EEF1A1;CLU;EEF2;CTSD;DERA;HSP90AA1;PRDX4
200	prerank	GO_Cellular_Component_2023__Bounding Membrane Of Organelle (GO:0098588)	0.127506	1.00018	0.467611	0.549721	1	32/57	43.85%	B2M;EGFR;HLA-A;MYO1B;SLC30A8;HLA-C;PSENEN;HLA-B;GOLIM4;CD44;GRIA4;SGCG;CACNG4;UBB;PDGFD;IQGAP2;ITPR2;ST8SIA4;KIF13A;BOK;ECE2;ANTXR2;FLT3;TPTE2;MMD2;GALNT13;ATP6V0C;WSCD1;UBA52;RNF125;CTSD;SVIP
201	prerank	GO_Biological_Process_2023__Cellular Component Assembly (GO:0022607)	0.210622	0.99985	0.429412	0.547161	1	17/17	79.15%	PARD3;PKP2;MYO1B;NLGN4Y;MATN1;DPYSL3;THSD4;WIPF1;CD247;EPS8;VAMP2;SPAG17;ELOB;IL1RAP;TGFB1;PAWR;SHOC1
202	prerank	GO_Biological_Process_2023__Protein Ubiquitination (GO:0016567)	0.220566	0.991829	0.450505	0.556076	1	11/15	49.76%	SH3RF2;TRIM56;NEDD4;UBB;TRIM22;SASH1;FBXL7;UBA52;RNF125;RNF220;RACK1
203	prerank	GO_Biological_Process_2023__Regulation Of Nucleic Acid-Templated Transcription (GO:1903506)	-0.198061	-0.989829	0.445122	0.545023	1	10/21	32.62%	ONECUT1;POU6F2;RREB1;NFIA;NFATC2;PRKCQ;BACH1;HINT1;REST;TCF7L1
204	prerank	GO_Molecular_Function_2023__Zinc Ion Binding (GO:0008270)	0.199319	0.984207	0.466934	0.563948	1	19/20	74.55%	TRHDE;SLC30A8;MT1X;MT2A;ENPP2;GLI2;BLM;CSRP1;TIMP2;RNF125;PAPPA2;CA2;ZNF208;MT3;ENPEP;PAPPA;POLR2L;RPS27;RPH3A
205	prerank	GO_Molecular_Function_2023__ATP Binding (GO:0005524)	0.225306	0.983336	0.451417	0.562137	1	12/15	55.14%	BMPR1B;MYO1B;PDK4;BLM;ABCA1;HSPA1A;HSP90AB1;HSP90AA1;NEK6;MYO9B;NDUFA13;ATP5F1D
206	prerank	GO_Molecular_Function_2023__RNA Polymerase II Transcription Regulatory Region Sequence-Specific DNA Binding (GO:0000977)	0.136611	0.979619	0.488273	0.56472	1	25/48	41.34%	ZFY;CUX2;HIF3A;FOXO1;LHX2;ZFHX4;MAF;ST18;PBX3;RUNX2;TWIST1;ZNF98;GLI2;CEBPD;HDAC1;DDIT3;TP63;ERG;RORB;FOXP2;ZNF536;JUND;TFEB;ZNF358;ZBTB7C
207	prerank	GO_Biological_Process_2023__Cell-Cell Adhesion Via Plasma-Membrane Adhesion Molecules (GO:0098742)	0.198307	0.976535	0.473002	0.565867	1	20/20	80.41%	PTPRT;FAT4;CDH7;UNC5D;CDH9;SDK2;CDH1;CLDN11;CD6;CDH18;TENM2;CRB1;TGFB2;KIRREL3;CDH4;SDK1;ROBO1;LRRC4C;CDH13;CDH12
208	prerank	GO_Biological_Process_2023__Circulatory System Development (GO:0072359)	0.200839	0.973993	0.466135	0.566541	1	17/19	67.92%	PKP2;PDLIM5;GLI2;ERBB4;HSPG2;NXN;ERBB3;PLCE1;SH3PXD2B;TEK;PDGFB;TGFB2;HEG1;LDB3;PCSK5;PDLIM3;TGFB1
209	prerank	GO_Biological_Process_2023__Positive Regulation Of Cellular Process (GO:0048522)	0.133829	0.969604	0.472527	0.569456	1	20/45	34.05%	PARD3;NUPR1;FGFR2;CSF1R;EGFR;PKHD1;GREM1;MYRF;TWIST1;ADGRG1;PTN;LAMA1;PDGFD;HDAC1;LAMA2;ACTB;ERBB4;IL15;FGF2;FLT3
210	prerank	GO_Biological_Process_2023__Heart Development (GO:0007507)	0.182919	0.955904	0.488048	0.58786	1	23/23	81.96%	PKP2;CHD7;SGCG;PDLIM5;TGFBR3;GLI2;ERBB4;ERBB3;PLCE1;SH3PXD2B;SGCD;TEK;PDGFB;TGFB2;HEG1;LDB3;DYNLL1;PCSK5;PDLIM3;TGFB1;ID2;SGCZ;UTY
211	prerank	GO_Molecular_Function_2023__Sequence-Specific Double-Stranded DNA Binding (GO:1990837)	0.172941	0.946277	0.513627	0.599181	1	23/26	68.64%	CUX2;MAF;RUNX2;GLI2;CEBPD;DDIT3;ERBB4;ERG;RORB;JUND;TFEB;RFX2;ZBTB20;ZNF274;SOX6;TBL1X;BCL6;POU3F1;RUNX1;ZNF385D;CREB5;TCF7L1;REST
212	prerank	GO_Molecular_Function_2023__Protein Kinase Binding (GO:0019901)	0.138951	0.935082	0.506329	0.613308	1	13/40	23.12%	CDKN2A;CAMK2N2;HSPB1;VRK2;PKP2;PLCG2;CAV2;GPRC5B;MSN;PTN;PDLIM5;UTRN;PTPRK
213	prerank	GO_Biological_Process_2023__Axon Guidance (GO:0007411)	0.203739	0.917502	0.545455	0.637361	1	4/16	10.57%	SEMA3C;ARHGEF40;RELN;SEMA5A
214	prerank	GO_Biological_Process_2023__Neuron Differentiation (GO:0030182)	0.201533	0.911396	0.537374	0.643289	1	8/16	34.35%	MET;LHX2;PBX3;RUNX2;GLI2;ERBB4;RORB;SPOCK1
215	prerank	KEGG_2021_Human__cAMP signaling pathway	-0.187699	-0.904258	0.563462	0.658461	1	7/18	24.91%	PDE10A;NPY;CFTR;TSHR;HHIP;CHRM2;PDE3A
216	prerank	GO_Biological_Process_2023__Positive Regulation Of Epithelial Cell Migration (GO:0010634)	0.192916	0.899682	0.538618	0.658033	1	6/16	21.45%	ANXA3;DOCK1;PLCG2;DOCK5;ENPP2;FGF10
217	prerank	KEGG_2021_Human__Ras signaling pathway	0.167898	0.896946	0.584746	0.658953	1	14/24	42.23%	MET;PLCG2;FGFR2;CSF1R;EGFR;GAB1;PLAAT3;FGF10;PDGFD;FGF2;FLT3;PLD1;FGFR1;PLCE1
218	prerank	KEGG_2021_Human__MicroRNAs in cancer	0.20533	0.882871	0.607884	0.67723	1	4/15	11.53%	CDKN2A;MET;PLCG2;EGFR
219	prerank	GO_Cellular_Component_2023__Dendrite (GO:0030425)	0.173605	0.880588	0.606426	0.67728	1	5/22	11.71%	CRHBP;HTR2C;RELN;GABRG1;APOD
220	prerank	GO_Biological_Process_2023__Positive Regulation Of Endothelial Cell Migration (GO:0010595)	0.193609	0.876836	0.60396	0.679366	1	4/16	10.57%	MET;HSPB1;ANXA3;SEMA5A
221	prerank	GO_Molecular_Function_2023__Guanyl Ribonucleotide Binding (GO:0032561)	-0.185899	-0.876312	0.612326	0.679348	1	15/18	62.31%	PDE10A;PDE5A;GNA14;GEM;TUBB2A;TUBB2B;RHOG;RAB33A;RAB31;ARL8A;RHOB;TUBA1C;TUBA1B;ARL2;EEF1A1
222	prerank	GO_Biological_Process_2023__Positive Regulation Of Programmed Cell Death (GO:0043068)	0.195901	0.860628	0.585657	0.700743	1	15/15	80.59%	ITGA6;TNFAIP8;FOXO1;RPS6KA2;BOK;TNFRSF10B;CLU;CTSD;RHOB;RACK1;BCL6;BCL2;REST;PAWR;LGALS1
223	prerank	KEGG_2021_Human__Hippo signaling pathway	0.18599	0.852719	0.630832	0.709692	1	3/16	4.78%	BMPR1B;FAT4;PARD3
224	prerank	GO_Biological_Process_2023__Regulation Of Signal Transduction (GO:0009966)	0.15697	0.851369	0.654008	0.708311	1	24/24	84.53%	SULF1;SH3TC2;FGFR2;SEMA5A;IGFBP7;KCTD8;DOK5;CLU;PXN;RGS9;RGS6;ERBB3;PLCE1;GNG7;INPP5D;RGS20;CHRNA7;TRIM5;TCF7L1;CD63;GNG4;PRAG1;CAV3;HHIP
225	prerank	GO_Cellular_Component_2023__Basolateral Plasma Membrane (GO:0016323)	0.182824	0.846672	0.625731	0.711855	1	16/17	74.91%	EGFR;SLC16A10;CD44;SLC14A1;MTTP;ANK1;ERBB4;ABCC3;ERBB3;TEK;PDGFB;ABCC4;PTH1R;SLC4A4;KCNC2;KCNQ1
226	prerank	KEGG_2021_Human__Gastric cancer	-0.182861	-0.843673	0.653992	0.708161	1	8/16	32.62%	SHC4;FGF1;EGF;ABCB1;CTNNA3;TGFB1;BCL2;TCF7L1
227	prerank	GO_Biological_Process_2023__Positive Regulation Of Epithelial Cell Proliferation (GO:0050679)	0.179334	0.841547	0.668103	0.716423	1	6/17	21.45%	FGFR2;SEMA5A;EGFR;PKHD1;PTN;FGF10
228	prerank	GO_Molecular_Function_2023__RNA Polymerase II Cis-Regulatory Region Sequence-Specific DNA Binding (GO:0000978)	0.117417	0.810275	0.706612	0.760229	1	23/45	41.34%	ZFY;HIF3A;FOXO1;ZFHX4;MAF;ST18;PBX3;RUNX2;TWIST1;ZNF98;GLI2;CEBPD;HDAC1;DDIT3;TP63;ERG;RORB;FOXP2;ZNF536;JUND;TFEB;ZNF358;ZBTB7C
229	prerank	KEGG_2021_Human__Neuroactive ligand-receptor interaction	-0.136217	-0.809653	0.719588	0.736629	1	16/30	41.04%	RXFP2;CALCRL;P2RY14;NPY;DRD3;TSHR;CHRM2;HRH1;GRIK1;CHRM5;NMU;OPRM1;CHRNA7;CCK;RXFP1;PTH1R
230	prerank	GO_Molecular_Function_2023__Cis-Regulatory Region Sequence-Specific DNA Binding (GO:0000987)	0.117095	0.80037	0.714286	0.770746	1	22/43	41.34%	ZFY;HIF3A;FOXO1;ZFHX4;MAF;ST18;PBX3;RUNX2;ZNF98;GLI2;CEBPD;HDAC1;DDIT3;TP63;ERG;RORB;FOXP2;ZNF536;JUND;TFEB;ZNF358;ZBTB7C
231	prerank	GO_Molecular_Function_2023__Double-Stranded DNA Binding (GO:0003690)	0.155558	0.793547	0.725159	0.777168	1	18/21	67.50%	CUX2;MAF;EGFR;RUNX2;GLI2;CEBPD;ERG;RORB;JUND;TFEB;RFX2;ZBTB20;ZNF274;BCL6;POU3F1;ZNF385D;CREB5;TCF7L1
232	prerank	GO_Biological_Process_2023__Antigen Receptor-Mediated Signaling Pathway (GO:0050851)	0.17431	0.789129	0.723849	0.779705	1	4/16	11.95%	FYB1;VAV3;PLCG2;HLA-A
233	prerank	KEGG_2021_Human__Kaposi sarcoma-associated herpesvirus infection	0.152594	0.772217	0.764706	0.800521	1	9/20	33.15%	PLCG2;HLA-A;HLA-C;HLA-B;C3;UBB;ITPR2;UBC;FGF2
234	prerank	GO_Molecular_Function_2023__G Protein-Coupled Receptor Activity (GO:0004930)	0.158407	0.757372	0.773176	0.817007	1	7/19	24.49%	ADGRG6;LPAR1;GPR37;CYSLTR2;ADGRG1;ADGRE2;ADGRL4
235	prerank	GO_Molecular_Function_2023__Protein Serine/Threonine Kinase Activity (GO:0004674)	0.157432	0.734887	0.797571	0.842825	1	12/17	51.79%	BMPR1B;VRK2;EGFR;SGK1;RPS6KA2;MYLK;TESK2;STK32A;STK33;MAP3K14;NEK6;HIPK2
236	prerank	GO_Biological_Process_2023__Regulation Of Cell Population Proliferation (GO:0042127)	0.0870345	0.726403	0.824053	0.849942	1	26/65	34.53%	CDKN2A;ALDH1A2;NUPR1;FGFR2;ST18;CSF1R;EGFR;PKHD1;GREM1;ADGRG1;PTN;PTPRK;SGK1;RPS6KA2;CLMN;PDGFD;HDAC1;ACTB;ERBB4;IGFBP7;BOK;HSPA1A;IL15;FGF2;FLT3;BTG3
237	prerank	GO_Molecular_Function_2023__Transition Metal Ion Binding (GO:0046914)	0.125067	0.703729	0.856	0.874297	1	25/27	78.32%	TRHDE;SLC30A8;MT1X;MT2A;ENPP2;GLI2;BLM;AGMO;CSRP1;TIMP2;NOS1;RNF125;SCD;DOHH;PAPPA2;CA2;ZNF208;MT3;ENPEP;PAPPA;POLR2L;FTL;RPS27;RPH3A;FTH1
238	prerank	GO_Biological_Process_2023__Positive Regulation Of Cell Population Proliferation (GO:0008284)	-0.104779	-0.697314	0.848263	0.86199	1	42/42	89.84%	IL7;BMP6;FGF1;CLEC11A;EGF;TSHR;CDH13;RPS4X;ID2;NR4A3;COPS9;ROMO1;TGFB1;BCL2;CHRNA7;PRKCH;RHOG;RPL17;RPS9;TGFB2;SDCBP;PDGFB;IL6ST;ERBB3;FGFR1;MEGF10;FLT3;FGF2;IL15;ERBB4;ACTB;HDAC1;PDGFD;DDR2;TGFBR3;FGF10;PTN;GREM1;PKHD1;EGFR;CSF1R;FGFR2
239	prerank	GO_Biological_Process_2023__Protein Modification Process (GO:0036211)	0.106625	0.695148	0.831014	0.880191	1	36/38	82.02%	PTPRT;BMPR1B;VRK2;ROS1;CDK18;PARP4;PDK4;PTPRK;SGK1;ST8SIA4;ERG;PTPN22;TRIOBP;PRKG1;TESK2;FGFR1;UBA52;MACROD1;NEK6;PDGFB;HIPK2;EGLN3;EPHA6;TGFB2;GLRX;GAD1;PRKCH;TGFB1;PHPT1;TXK;ST8SIA6;PRKCQ;EPHA3;PRAG1;B3GNT5;PTPRZ1
240	prerank	GO_Biological_Process_2023__Monoatomic Cation Transmembrane Transport (GO:0098655)	0.120859	0.681226	0.848361	0.891912	1	13/26	38.29%	SLC1A3;KCNK13;KCNH8;SLC30A8;SLC24A3;SCN9A;SLC11A1;SLC6A1;TRPC6;GRIN2D;ATP6V0C;CLU;ASIC4
241	prerank	GO_Cellular_Component_2023__Lysosome (GO:0005764)	0.109233	0.666362	0.855397	0.904247	1	4/32	5.38%	CRHBP;GFAP;VCAN;GPC5
242	prerank	GO_Molecular_Function_2023__Adenyl Ribonucleotide Binding (GO:0032559)	0.134111	0.648404	0.877264	0.917987	1	17/18	79.51%	BMPR1B;MYO1B;PDK4;BLM;ABCA1;HSPA1A;HSP90AB1;HSP90AA1;NEK6;MYO9B;NDUFA13;ATP5F1D;PDE4B;HSPA8;MYO3A;PRAG1;ABCB1
243	prerank	GO_Cellular_Component_2023__Golgi Membrane (GO:0000139)	0.11453	0.639699	0.917485	0.921933	1	14/26	42.05%	B2M;HLA-A;SLC30A8;HLA-C;HLA-B;GOLIM4;PDGFD;ST8SIA4;ECE2;TPTE2;MMD2;GALNT13;WSCD1;RNF125
244	prerank	GO_Biological_Process_2023__Regulation Of Protein Kinase B Signaling (GO:0051896)	0.134835	0.636175	0.896266	0.920721	1	12/18	50.42%	SEMA5A;EGFR;PKHD1;DDIT3;AXL;FGF2;HSP90AB1;FGFR1;HSP90AA1;TEK;RACK1;MYDGF
245	prerank	GO_Biological_Process_2023__Apoptotic Process (GO:0006915)	0.140057	0.612595	0.931864	0.93696	1	8/15	40.80%	MAL;FOXO1;TNFRSF19;BOK;TP63;GAPDH;TNFRSF10B;ERBB3
246	prerank	GO_Biological_Process_2023__Inorganic Cation Transmembrane Transport (GO:0098662)	0.103131	0.575618	0.93865	0.959945	1	12/25	38.29%	SLC1A3;KCNK13;KCNH8;SLC30A8;SLC24A3;SCN9A;SLC11A1;SLC6A1;TRPC6;ATP6V0C;CLU;ASIC4
247	prerank	GO_Biological_Process_2023__Positive Regulation Of Gene Expression (GO:0010628)	0.0806326	0.553679	0.970711	0.96816	1	18/41	38.23%	CUX2;BMPR1B;PADI2;PLCG2;ITGB8;SLC24A3;MSN;TWIST1;FGF10;SLC11A1;HDAC1;HSPA1A;IL15;GAPDH;FGF2;PLD1;PTPN22;CLU
248	prerank	GO_Biological_Process_2023__Positive Regulation Of Macromolecule Metabolic Process (GO:0010604)	0.0857529	0.535957	0.981053	0.972483	1	28/33	73.84%	CUX2;BMPR1B;PLCG2;ITGB8;SLC24A3;MSN;TWIST1;FGF10;SLC11A1;HDAC1;HSPA1A;FGF2;PTPN22;CLU;HPN;PDGFB;POU3F1;ACTG1;RPL11;RPL17;MT3;NWD1;CHRNA7;ZNF804A;ROBO1;TGFB1;RPS7;ID2
249	prerank	GO_Biological_Process_2023__Regulation Of Gene Expression (GO:0010468)	-0.0644289	-0.51608	0.979167	0.97926	1	66/68	90.08%	BTNL9;BMP6;ONECUT1;POU6F2;FGF1;RREB1;ANGPT1;EGF;NFIA;TTN;UTY;NFATC2;PRKCQ;BACH1;ID2;RPS7;TXK;PTRH2;HINT1;REST;TGFB1;TCF7L1;ROBO1;ZNF804A;SFMBT2;NWD1;MT3;RPL17;RPL11;ACTG1;TGFB2;POU3F1;BCL6;ESR2;RACK1;SOX6;ZNF274;PDGFB;ZBTB20;HPN;TFEB;CLU;PTPN22;ZNF536;AHNAK;CDH1;FGF2;RORB;BNC2;HSPA1A;TRIM22;DDIT3;HDAC1;SLC11A1;FGF10;ZNF98;MOG;AFF2;TWIST1;MSN;APOE;SLC24A3;CHD7;ITGB8;ST18;PLCG2

## Sheet: Chandelier
	Name	Term	ES	NES	NOM p-val	FDR q-val	FWER p-val	Tag %	Gene %	Lead_genes
0	prerank	GO_Biological_Process_2023__Cytoplasmic Translation (GO:0002181)	-0.601432	-3.01839	0	0	0	18/19	36.35%	RPL18A;FAU;RPS15;RPS7;RPS27A;RPS13;RPL26;RPLP1;RPL18;RPL41;RPS18;RPS28;RPS3A;RPS27;RPL13;RPL35;RPL6;RPL34
1	prerank	KEGG_2021_Human__Ribosome	-0.601432	-3.01839	0	0	0	18/19	36.35%	RPL18A;FAU;RPS15;RPS7;RPS27A;RPS13;RPL26;RPLP1;RPL18;RPL41;RPS18;RPS28;RPS3A;RPS27;RPL13;RPL35;RPL6;RPL34
2	prerank	GO_Biological_Process_2023__Translation (GO:0006412)	-0.569812	-2.87906	0	0	0	18/20	36.35%	RPL18A;FAU;RPS15;RPS7;RPS27A;RPS13;RPL26;RPLP1;RPL18;RPL41;RPS18;RPS28;RPS3A;RPS27;RPL13;RPL35;RPL6;RPL34
3	prerank	GO_Biological_Process_2023__Gene Expression (GO:0010467)	-0.532376	-2.84023	0	0	0	19/22	36.35%	RPL18A;FAU;RPS15;RPS7;RPS27A;RPS13;RPL26;RPLP1;RPL18;RPL41;ANGPT2;RPS18;RPS28;RPS3A;RPS27;RPL13;RPL35;RPL6;RPL34
4	prerank	GO_Biological_Process_2023__Peptide Biosynthetic Process (GO:0043043)	-0.52205	-2.71094	0	0.000367776	0.003	18/21	36.35%	RPL18A;FAU;RPS15;RPS7;RPS27A;RPS13;RPL26;RPLP1;RPL18;RPL41;RPS18;RPS28;RPS3A;RPS27;RPL13;RPL35;RPL6;RPL34
5	prerank	GO_Biological_Process_2023__Macromolecule Biosynthetic Process (GO:0009059)	-0.522313	-2.67887	0	0.00030648	0.003	18/21	36.35%	RPL18A;FAU;RPS15;RPS7;RPS27A;RPS13;RPL26;RPLP1;RPL18;RPL41;RPS18;RPS28;RPS3A;RPS27;RPL13;RPL35;RPL6;RPL34
6	prerank	GO_Biological_Process_2023__Monoatomic Cation Transmembrane Transport (GO:0098655)	0.449212	2.2386	0.0021097	0.051413	0.056	17/21	40.44%	SCARA5;SLC30A8;KCNB2;KCNK13;KCNH8;TRPC5;LRRC38;ATP1A2;KCNN3;TRPC6;SLC1A3;HPN;SLC24A4;KCNH5;TRPM3;RYR3;ASIC2
7	prerank	GO_Biological_Process_2023__Inorganic Cation Transmembrane Transport (GO:0098662)	0.449212	2.2386	0.0021097	0.051413	0.056	17/21	40.44%	SCARA5;SLC30A8;KCNB2;KCNK13;KCNH8;TRPC5;LRRC38;ATP1A2;KCNN3;TRPC6;SLC1A3;HPN;SLC24A4;KCNH5;TRPM3;RYR3;ASIC2
8	prerank	GO_Molecular_Function_2023__RNA Binding (GO:0003723)	-0.308329	-2.14265	0	0.0121716	0.103	27/42	36.79%	RBM20;ZFP36L1;NEDD4;RPL18A;SAMSN1;FAU;ZFP36L2;RPS15;RPS7;RPS27A;HSPA8;RPS13;RPL26;RPL18;RPL41;SRP14;RPS18;RPS28;HMGN5;COL14A1;RPS3A;RPS27;RPL13;RPL35;RPL6;RPL34;ACAA2
9	prerank	KEGG_2021_Human__Coronavirus disease	-0.382673	-2.12776	0.0041841	0.0116462	0.11	18/24	36.35%	RPL18A;FAU;RPS15;RPS7;RPS27A;RPS13;RPL26;RPLP1;RPL18;RPL41;RPS18;RPS28;RPS3A;RPS27;RPL13;RPL35;RPL6;RPL34
10	prerank	GO_Cellular_Component_2023__Membrane Raft (GO:0045121)	0.469149	2.12248	0.00422833	0.0671796	0.106	13/16	38.47%	SULF1;EGFR;GJA1;LRP4;CD4;LCP2;ANGPT1;RIT2;CD36;CARD11;CTSD;SKAP1;PLCG2
11	prerank	GO_Biological_Process_2023__Proteolysis (GO:0006508)	-0.420725	-2.00419	0.00626305	0.0232244	0.22	9/18	13.65%	CPM;ADAMTS12;ADAMTS9;ADAMTS3;MMP26;ADAMTS6;PAPPA;TLL1;ENPEP
12	prerank	GO_Biological_Process_2023__Negative Regulation Of Cellular Process (GO:0048523)	0.318238	1.8886	0.0131579	0.231016	0.363	16/29	28.39%	ADGRG1;THBS1;GJA1;ITGA1;TXNIP;BLM;PLXND1;BRINP3;ANGPT1;PROX1;ST18;NRG1;SOX4;IGFBP7;NGF;DSCAM
13	prerank	GO_Biological_Process_2023__Extracellular Matrix Organization (GO:0030198)	-0.39762	-1.86725	0.00604839	0.0468914	0.403	8/17	11.46%	IBSP;COL19A1;ADAMTS12;ADAMTS9;ADAMTS3;MMP26;ADAMTS6;TLL1
14	prerank	GO_Biological_Process_2023__Negative Regulation Of Cell Population Proliferation (GO:0008285)	0.357738	1.84804	0.0169811	0.243492	0.449	16/22	40.07%	ADGRG1;THBS1;ITGA1;PROX1;ST18;ACVR1C;HPN;NRG1;APOE;SOX4;BMPR1B;IGFBP7;NGF;CDH13;NELL1;RERG
15	prerank	GO_Biological_Process_2023__Transmembrane Receptor Protein Tyrosine Kinase Signaling Pathway (GO:0007169)	0.315453	1.82605	0.0115163	0.2349	0.498	21/30	41.46%	SULF1;KIT;EGFR;FOXO1;CD4;LCP2;ANGPT1;PDGFD;ROR2;FLT1;CLNK;NRG1;NGF;EPHA3;HCK;PTPRT;NELL1;MERTK;GAB1;ROR1;MVP
16	prerank	GO_Biological_Process_2023__Positive Regulation Of MAPK Cascade (GO:0043410)	0.29315	1.80451	0.0116054	0.228176	0.531	24/34	42.55%	KIT;EGFR;THBS1;FSHR;CD4;ANGPT1;PDGFD;PLCE1;ROR2;FLT1;NRG1;APOE;RIT2;C5AR1;ADRA1B;CD36;HTR2C;TRIM5;ROBO1;NELL1;PLCG2;ROR1;GRM4;WWC1
17	prerank	GO_Biological_Process_2023__Protein Phosphorylation (GO:0006468)	0.343388	1.80192	0.0203666	0.202567	0.533	15/23	34.82%	KIT;EGFR;PRKG2;EFEMP1;ACVR1C;JAK3;FLT1;PRKG1;BMPR1B;RELN;VRK2;EPHA3;PRKCH;HCK;TESK2
18	prerank	GO_Molecular_Function_2023__Protein Homodimerization Activity (GO:0042803)	0.305997	1.77923	0.0207547	0.206109	0.57	23/30	48.47%	KIT;SLC30A8;THBS1;S100B;BLM;CD4;PADI2;HSPB1;TRPC6;FOXP2;APOE;S100A6;TPM2;TRIM5;PTPRT;HIP1;MAP3K5;ZHX2;CHRNA7;CD247;MYOM1;TENM3;PRTFDC1
19	prerank	GO_Biological_Process_2023__Positive Regulation Of Signal Transduction (GO:0009967)	-0.31026	-1.66531	0.0368217	0.127774	0.749	13/23	28.25%	ADAMTS3;FGF1;IL7;NETO1;IGF1;TPD52L1;TGFB1;DEPDC1B;LAMA2;DISC1;RSPO2;ATP6V0C;RSPO3
20	prerank	GO_Biological_Process_2023__Positive Regulation Of ERK1 And ERK2 Cascade (GO:0070374)	0.341177	1.60742	0.0480962	0.442837	0.841	13/18	39.71%	EGFR;FSHR;CD4;ANGPT1;PDGFD;ROR2;NRG1;APOE;C5AR1;CD36;HTR2C;NELL1;ROR1
21	prerank	GO_Biological_Process_2023__Regulation Of ERK1 And ERK2 Cascade (GO:0070372)	0.313513	1.56079	0.0685714	0.506028	0.886	14/20	39.93%	EGFR;FSHR;CD4;ANGPT1;PDGFD;ROR2;NRG1;APOE;C5AR1;CD36;HTR2C;NELL1;ROR1;CNKSR3
22	prerank	GO_Biological_Process_2023__Negative Regulation Of Apoptotic Process (GO:0043066)	0.269048	1.55687	0.0393701	0.470943	0.889	8/30	5.69%	MTRNR2L1;MTRNR2L12;EGFR;MTRNR2L8;FOXO1;TNFAIP8;THBS1;PRR5
23	prerank	GO_Biological_Process_2023__Cellular Response To Growth Factor Stimulus (GO:0071363)	-0.335864	-1.54374	0.0694737	0.209888	0.897	9/16	25.84%	IBSP;ADAMTS12;ZFP36L1;PDE3A;BMP7;ZFP36L2;SEMA6A;TGFB1;LRP2
24	prerank	KEGG_2021_Human__ECM-receptor interaction	0.315748	1.53864	0.0705882	0.471207	0.909	11/18	31.53%	ITGA6;THBS1;ITGA1;LAMA3;ITGB5;SPP1;RELN;SV2B;CD36;FRAS1;ITGB8
25	prerank	GO_Biological_Process_2023__Positive Regulation Of Cell Projection Organization (GO:0031346)	0.329261	1.5078	0.0833333	0.50277	0.932	12/17	40.58%	CUX2;ITGA6;PLXND1;DPYSL3;ROR2;APOE;RIT2;RELN;EPHA3;ROBO1;ROR1;CARMIL1
26	prerank	GO_Cellular_Component_2023__Adherens Junction (GO:0005912)	0.341697	1.49736	0.0690979	0.49393	0.94	15/15	66.20%	HMCN1;IGSF21;SHROOM4;LDB3;FRMD4B;MSN;PARD3B;CDH13;CDH8;PTPRM;CDH4;CDH7;CTNNA3;CDHR3;PLPP3
27	prerank	KEGG_2021_Human__Rap1 signaling pathway	0.314201	1.48136	0.082243	0.498535	0.948	9/18	21.24%	KIT;EGFR;THBS1;LCP2;ANGPT1;APBB1IP;PDGFD;PLCE1;FLT1
28	prerank	KEGG_2021_Human__Human papillomavirus infection	0.27114	1.47709	0.0896686	0.477112	0.952	9/25	13.87%	EGFR;FOXO1;ITGA6;THBS1;ITGA1;LAMA3;ITGB5;ISG15;TCF7L1
29	prerank	GO_Molecular_Function_2023__Receptor Ligand Activity (GO:0048018)	-0.261725	-1.46752	0.0932203	0.271494	0.948	11/25	22.85%	VGF;CRH;SEMA5A;FGF1;IL7;BMP7;IGF1;SEMA3C;SEMA6A;TGFB1;PTN
30	prerank	GO_Biological_Process_2023__Anterograde Trans-Synaptic Signaling (GO:0098916)	0.332102	1.45501	0.0884774	0.493717	0.965	11/15	40.51%	NLGN4Y;GAD2;SLC1A3;GRIK4;RIT2;UNC13C;PLP1;HTR2C;GRM7;ASIC2;GRM4
31	prerank	KEGG_2021_Human__PI3K-Akt signaling pathway	0.236385	1.40794	0.121905	0.567744	0.979	15/31	27.66%	KIT;EGFR;ITGA6;THBS1;ITGA1;LAMA3;ITGB5;ANGPT1;PDGFD;JAK3;FLT1;SPP1;GNG2;RELN;NGF
32	prerank	GO_Cellular_Component_2023__Neuron Projection (GO:0043005)	0.213465	1.40673	0.1	0.542167	0.979	22/39	37.30%	KCNB2;LRP4;KLHL1;SEMA3A;BRINP3;KCNN3;GRIK3;SLC1A3;KIRREL3;APOE;RIT2;RELN;PLPPR1;DSCAM;EPHA3;HTR2C;UBB;CDH13;RPH3A;ROBO1;GRM7;NELL1
33	prerank	GO_Cellular_Component_2023__Cytoplasmic Vesicle Membrane (GO:0030659)	0.318627	1.39026	0.11284	0.55402	0.981	11/15	44.09%	EGFR;SLC30A8;GJA1;COLEC12;MOXD1;C5AR1;CD36;UBB;CTSD;WNT5B;KIF13A
34	prerank	GO_Biological_Process_2023__Regulation Of Angiogenesis (GO:0045765)	0.249056	1.37356	0.122605	0.565356	0.987	18/26	46.06%	SULF1;THBS1;RHOJ;SP100;PLXND1;ISM1;HSPB1;CXCL13;FLT1;NRG1;SEMA3E;ITGB8;GRN;GAB1;PTPRM;CEMIP2;CHRNA7;PPARG
35	prerank	GO_Biological_Process_2023__Regulation Of Intracellular Signal Transduction (GO:1902531)	0.256259	1.36376	0.125257	0.559612	0.989	15/23	42.85%	EGFR;FSHR;RCAN3;ARHGAP31;ARHGAP22;HSPB1;DOCK2;RIT2;VRK2;ARHGAP4;ARHGAP28;PLCG2;ARHGAP15;WWC1;ARHGAP19
36	prerank	GO_Biological_Process_2023__Regulation Of Apoptotic Process (GO:0042981)	0.215479	1.34562	0.143646	0.578396	0.994	20/34	41.09%	EGFR;FOXO1;ITGA6;TNFAIP8;THBS1;PRR5;ANGPT1;HSPB1;BID;ACVR1C;JAK3;HPN;NRG1;SOX4;HCK;UBB;CTSD;HIP1;GRM4;MAP3K5
37	prerank	GO_Biological_Process_2023__Chemical Synaptic Transmission (GO:0007268)	0.247837	1.34236	0.154599	0.562006	0.995	15/24	40.51%	NLGN4Y;GRIK3;GAD2;SLC1A3;CBLN2;APOE;GRIK4;RIT2;UNC13C;PLP1;HTR2C;CDH8;GRM7;ASIC2;GRM4
38	prerank	GO_Biological_Process_2023__Positive Regulation Of Phosphorylation (GO:0042327)	0.270505	1.33562	0.138632	0.553045	0.995	12/19	39.71%	EGFR;ITGA6;THBS1;CD4;ANGPT1;ROR2;FLT1;RELN;DSCAM;NELL1;MERTK;ROR1
39	prerank	GO_Biological_Process_2023__Positive Regulation Of Wnt Signaling Pathway (GO:0030177)	-0.300145	-1.32985	0.175403	0.439623	0.989	9/15	28.25%	LGR5;SEMA5A;TGFB1;GPC5;DEPDC1B;DISC1;RSPO2;ATP6V0C;RSPO3
40	prerank	GO_Molecular_Function_2023__DNA Binding (GO:0003677)	0.203344	1.32112	0.152941	0.561455	0.995	14/35	26.13%	EGFR;CUX2;FOXO1;PRDM16;MYRF;BLM;ZFY;TCF7L1;PROX1;MMS22L;TSHZ2;FOXP2;MECOM;MEIS2
41	prerank	GO_Cellular_Component_2023__Cell-Cell Junction (GO:0005911)	0.254311	1.31532	0.16888	0.554134	0.996	13/22	38.39%	HMCN1;GJA1;IGSF21;SHROOM4;KIRREL3;HPN;LDB3;FRMD4B;MSN;PARD3B;CDH13;CDH8;GAB1
42	prerank	GO_Biological_Process_2023__Regulation Of Cell Migration (GO:0030334)	0.200518	1.29774	0.169231	0.572847	0.996	20/37	36.35%	SULF1;KIT;EGFR;ITGA6;THBS1;PLXND1;DPYSL3;PDGFD;DAAM2;DACH1;ROR2;FLT1;SEMA3E;RELN;CDH13;ARHGAP4;SEMA6D;PTPRT;ROBO1;GRN
43	prerank	GO_Cellular_Component_2023__Dendrite (GO:0030425)	0.25668	1.29284	0.178	0.563669	0.996	11/20	30.66%	KCNB2;LRP4;KLHL1;BRINP3;GRIK3;KIRREL3;APOE;RELN;DSCAM;EPHA3;HTR2C
44	prerank	GO_Cellular_Component_2023__Microtubule Cytoskeleton (GO:0015630)	-0.291162	-1.29012	0.176	0.478149	0.994	13/15	56.06%	NEDD9;TUBB2A;TUBA1A;ANKFN1;CLIC4;DISC1;TUBB2B;GAPDH;KIF20B;KIF6;TUBA1C;PPP1R42;KIF13A
45	prerank	GO_Cellular_Component_2023__Nuclear Lumen (GO:0031981)	-0.211433	-1.27941	0.166994	0.466309	0.995	17/30	37.37%	PRDM1;TXK;NEDD4;TCIM;ISG20;RPS7;RPS27A;RPS13;RPL26;RPL18;RPS3A;MLIP;RPL13;RPL35;RPL34;CHD7;KIF20B
46	prerank	GO_Biological_Process_2023__Phosphorylation (GO:0016310)	0.257734	1.26033	0.194726	0.615231	0.997	11/19	34.82%	PRKG2;PRR5;ACVR1C;JAK3;PRKG1;BMPR1B;VRK2;EPHA3;PRKCH;HCK;TESK2
47	prerank	GO_Cellular_Component_2023__Collagen-Containing Extracellular Matrix (GO:0062023)	0.179411	1.24904	0.1875	0.619227	0.997	18/43	27.01%	SULF1;HMCN1;EGFL7;EFEMP1;THBS1;PXDN;LAMA3;COL20A1;ANGPT1;VCAN;ELN;COL16A1;TIMP2;NRG1;APOE;IGFBP7;SPON1;S100A6
48	prerank	GO_Biological_Process_2023__Negative Regulation Of Nucleic Acid-Templated Transcription (GO:1903507)	0.235024	1.24191	0.209581	0.615377	0.997	10/22	26.06%	FOXO1;PRDM16;DACH1;PROX1;PBXIP1;FOXP2;NRG1;RORB;MECOM;ID2
49	prerank	GO_Biological_Process_2023__Positive Regulation Of Nucleic Acid-Templated Transcription (GO:1903508)	0.20545	1.23946	0.223529	0.601713	0.997	13/31	26.06%	EGFR;FOXO1;PRDM16;MYRF;BLM;CD4;SP100;SPP1;APOE;RORB;SOX4;MECOM;ID2
50	prerank	GO_Molecular_Function_2023__Ubiquitin-Like Protein Ligase Binding (GO:0044389)	0.279474	1.23809	0.210227	0.571179	0.998	5/15	11.17%	EGFR;FOXO1;SNCAIP;TXNIP;ISG15
51	prerank	GO_Molecular_Function_2023__Ubiquitin Protein Ligase Binding (GO:0031625)	0.279474	1.23809	0.210227	0.571179	0.998	5/15	11.17%	EGFR;FOXO1;SNCAIP;TXNIP;ISG15
52	prerank	KEGG_2021_Human__Focal adhesion	0.245427	1.23343	0.219316	0.563931	0.998	6/21	7.96%	EGFR;ITGA6;THBS1;ITGA1;LAMA3;ITGB5
53	prerank	GO_Biological_Process_2023__Cell-Cell Adhesion Via Plasma-Membrane Adhesion Molecules (GO:0098742)	0.242705	1.2235	0.223485	0.568646	1	16/21	50.95%	HMCN1;GPC4;IGSF21;FAT4;KIRREL3;DSCAM;CDH13;PTPRT;CDH8;ROBO1;PTPRM;CDH4;TENM3;ROBO2;UNC5D;CDH7
54	prerank	GO_Biological_Process_2023__Regulation Of Nucleic Acid-Templated Transcription (GO:1903506)	0.272526	1.2185	0.229209	0.563135	1	16/16	73.07%	EFEMP1;TCF7L1;RORB;SOX4;ZNF98;POU6F2;NFIA;WWC1;ESRRG;PRKCQ;WWTR1;ESR2;CHD7;ESR1;RPL6;HMGN5
55	prerank	GO_Cellular_Component_2023__Cytoskeleton (GO:0005856)	0.201466	1.21547	0.224172	0.554917	1	30/31	76.79%	GFAP;SHROOM4;SAXO1;CENPE;HSPB1;KLHL4;FLT1;LDB3;EPHA3;TPM2;MSN;CLIC5;HIP1;MVP;PPP1R42;TUBA1C;MYO1D;FRMD3;WIPF1;ARHGAP6;CALD1;MYO1C;ITPKB;GAPDH;ACTG1;TUBB2B;DISC1;CLIC4;TUBA1A;RGS22
56	prerank	GO_Biological_Process_2023__Regulation Of Cell Population Proliferation (GO:0042127)	0.175706	1.19958	0.235294	0.57004	1	17/42	27.66%	KIT;EGFR;ADGRG1;THBS1;S100B;ITGA1;PDGFD;PROX1;ST18;IL15;ELN;NRG1;SOX4;IGFBP7;ID2;MEIS2;NGF
57	prerank	GO_Biological_Process_2023__Positive Regulation Of Cell Migration (GO:0030335)	0.197179	1.17029	0.277247	0.615617	1	18/30	40.58%	KIT;EGFR;ITGA6;THBS1;SEMA3A;PDGFD;DAAM2;ROR2;FLT1;SEMA3E;DOCK5;CDH13;SEMA6D;GRN;NELL1;GAB1;PLCG2;CARMIL1
58	prerank	GO_Cellular_Component_2023__Nucleolus (GO:0005730)	-0.196856	-1.16652	0.246	0.652586	1	16/29	37.37%	PRDM1;TXK;NEDD4;TCIM;ISG20;RPS7;RPS27A;RPS13;RPL26;RPL18;RPS3A;RPL13;RPL35;RPL34;CHD7;KIF20B
59	prerank	GO_Biological_Process_2023__Modulation Of Chemical Synaptic Transmission (GO:0050804)	0.258707	1.14958	0.280632	0.643547	1	14/15	65.99%	SNCAIP;ATP1A2;NLGN4Y;GRIK3;GRIK4;RELN;GRM7;GRM4;CHRNA7;GRIK1;CLSTN2;GRID2;GRM3;GRM8
60	prerank	GO_Cellular_Component_2023__Nucleus (GO:0005634)	-0.0992636	-1.12493	0.284836	0.705687	1	112/155	60.73%	RBM20;LEF1;SVEP1;RGS8;EYA1;ETV5;ZNF844;ZFP36L1;NEDD9;CREB5;PRDM1;TXK;NEDD4;TCIM;MAK;SAMSN1;ZFP36L2;KDM5D;GPC6;MT1X;PRAG1;EYA2;SP140;TUBB2A;ISG20;RPS15;AKR1C3;TGFB1;RPS7;GINS3;DEPDC1B;RPS27A;HSPA8;RPS13;RGS22;CALB1;RPL18;TUBA1A;BCL2;SRP14;RPS18;HMGN5;ETV1;CEBPD;TUBB2B;RARB;RPS3A;MLIP;RPS27;ACTG1;RPL13;PIWIL2;GPX4;PDE4B;RPL6;ESR1;GAPDH;ZNF804B;ITPKB;SLC2A14;FTH1;MGMT;MAGEC3;CHD7;KIF20B;CYREN;MAML3;…
61	prerank	GO_Molecular_Function_2023__Transition Metal Ion Binding (GO:0046914)	0.204882	1.11398	0.302469	0.703984	1	10/25	23.36%	SLC30A8;S100B;MT1E;BLM;CD4;MT2A;ZNF208;MOXD1;TIMP2;NRG1
62	prerank	GO_Cellular_Component_2023__Bounding Membrane Of Organelle (GO:0098588)	0.17588	1.10772	0.331407	0.701441	1	21/35	44.09%	EGFR;SLC30A8;GJA1;COLEC12;HS3ST2;PDGFD;MOXD1;ABCA13;C5AR1;MAN1A1;CD36;UBB;CHST9;CSGALNACT1;CTSD;ST6GALNAC5;MMD2;RYR3;PROS1;WNT5B;KIF13A
63	prerank	GO_Molecular_Function_2023__Zinc Ion Binding (GO:0008270)	0.21382	1.09993	0.341615	0.702227	1	9/22	23.36%	SLC30A8;S100B;MT1E;BLM;CD4;MT2A;ZNF208;TIMP2;NRG1
64	prerank	GO_Biological_Process_2023__Positive Regulation Of Intracellular Signal Transduction (GO:1902533)	0.156819	1.09849	0.330677	0.690261	1	26/46	42.55%	KIT;EGFR;THBS1;GJA1;S100B;FSHR;CD4;ANGPT1;PDGFD;BID;PLCE1;ROR2;FLT1;RIT2;ADRA1B;SEMA3E;RELN;CARD11;CDH13;TRIM5;PLCG2;ROR1;HIP1;GRM4;ADGRV1;WWC1
65	prerank	GO_Cellular_Component_2023__Intracellular Non-Membrane-Bounded Organelle (GO:0043232)	-0.140776	-1.08094	0.356713	0.769974	1	26/53	37.37%	NEDD9;PRDM1;TXK;NEDD4;LPCAT2;TCIM;CLDN11;TUBB2A;ISG20;RPS7;RPS27A;RPS13;RPL26;RPL18;RPS18;ANKFN1;RPS3A;RPS27;ACTG1;RPL13;RPL35;GAPDH;ITPKB;RPL34;CHD7;KIF20B
66	prerank	GO_Biological_Process_2023__Central Nervous System Development (GO:0007417)	0.205926	1.07939	0.364662	0.716126	1	11/23	30.22%	ADGRG1;S100B;MYRF;SHROOM4;BRINP3;PROX1;CA10;SOX4;MEIS2;RELN;POU6F2
67	prerank	GO_Biological_Process_2023__Negative Regulation Of Cell Differentiation (GO:0045596)	0.224966	1.07723	0.360996	0.706631	1	8/18	26.13%	EGFR;FOXO1;EFEMP1;HPN;RORB;SOX4;ID2;MEIS2
68	prerank	GO_Biological_Process_2023__Negative Regulation Of Programmed Cell Death (GO:0043069)	0.21007	1.07246	0.346667	0.701218	1	5/22	5.69%	EGFR;FOXO1;TNFAIP8;THBS1;PRR5
69	prerank	GO_Biological_Process_2023__Regulation Of Endothelial Cell Migration (GO:0010594)	0.242344	1.06231	0.335217	0.707873	1	9/15	37.30%	THBS1;RHOJ;SP100;ANGPT1;PROX1;APOE;RIN2;GRN;NELL1
70	prerank	GO_Biological_Process_2023__Positive Regulation Of Cell Population Proliferation (GO:0008284)	0.17036	1.05748	0.362573	0.704727	1	20/35	41.82%	EGFR;THBS1;GJA1;S100B;PDGFD;PROX1;IL15;NRG1;C5AR1;SOX4;ID2;MEIS2;S100A6;PRKCH;HCK;CDH13;GRN;ASIC2;ZFPM2;MEIS1
71	prerank	KEGG_2021_Human__Neuroactive ligand-receptor interaction	-0.187751	-1.05306	0.400871	0.795591	1	4/25	2.55%	ADRA1A;CRH;LPAR1;P2RY14
72	prerank	KEGG_2021_Human__MAPK signaling pathway	0.226363	1.04851	0.391714	0.710262	1	8/17	27.66%	KIT;EGFR;ANGPT1;HSPB1;PDGFD;FLT1;MECOM;NGF
73	prerank	GO_Cellular_Component_2023__Intracellular Membrane-Bounded Organelle (GO:0043231)	-0.0885733	-1.0481	0.376016	0.768973	1	129/179	61.68%	VGF;RBM20;LEF1;SVEP1;CYP39A1;RGS8;EYA1;ETV5;ZNF844;ADAMTS9;ZFP36L1;NEDD9;CREB5;PRDM1;RGS5;TXK;NEDD4;TCIM;MAK;SAMSN1;ZFP36L2;KDM5D;GPC6;MT1X;PRAG1;EYA2;SP140;TUBB2A;ISG20;SAMD9;RPS15;AKR1C3;TGFB1;RPS7;GINS3;DEPDC1B;RPS27A;HSPA8;RPS13;RGS22;CALB1;RPL18;TUBA1A;BCL2;SRP14;RPS18;HMGN5;SLCO5A1;ETV1;CEBPD;TUBB2B;RARB;RPS3A;MLIP;RPS27;ACTG1;RPL13;PIWIL2;GPX4;PDE4B;RPL6;PLCH1;ESR1;GAPDH;ZNF804B;ITPKB;SLC2…
74	prerank	GO_Biological_Process_2023__Regulation Of Gene Expression (GO:0010468)	0.136378	1.04049	0.401559	0.712977	1	23/53	32.77%	CUX2;EFEMP1;GJA1;PARP14;TCF7L1;ANGPT1;PROX1;ST18;HPN;NRG1;APOE;RORB;SOX4;BMPR1B;ID2;NGF;ZNF98;CD36;POU6F2;NWD1;ITGB8;MSN;PCBP3
75	prerank	GO_Biological_Process_2023__Positive Regulation Of Cell Motility (GO:2000147)	-0.196609	-1.03926	0.403766	0.75277	1	7/23	13.21%	LEF1;SEMA5A;NEDD9;FGF1;IGF1;SEMA3C;CEMIP
76	prerank	KEGG_2021_Human__Pathways in cancer	-0.153736	-1.03285	0.412262	0.732887	1	13/38	22.48%	LEF1;LPAR1;FGF1;IL7;COL4A4;DCC;IGF1;EDNRA;HHIP;LAMC3;TGFB1;AR;LAMA2
77	prerank	GO_Biological_Process_2023__Regulation Of MAPK Cascade (GO:0043408)	0.210342	1.03115	0.405714	0.718884	1	13/20	45.84%	KIT;EGFR;CD4;PLCE1;FLT1;RIT2;ADRA1B;VRK2;TRIM5;PLCG2;GRM4;WWC1;CHRNA7
78	prerank	GO_Biological_Process_2023__Regulation Of Neuron Projection Development (GO:0010975)	0.230888	1.03094	0.416335	0.706586	1	8/16	29.27%	ITGA6;SEMA3A;DPYSL3;ROR2;APOE;RIT2;RELN;EPHA3
79	prerank	GO_Cellular_Component_2023__Cell-Substrate Junction (GO:0030055)	0.162404	1.02892	0.427165	0.698351	1	10/36	15.62%	EGFR;ITGA6;HMCN1;GJA1;ITGA1;ITGB5;SHROOM4;TNS3;ARHGAP22;HSPB1
80	prerank	GO_Cellular_Component_2023__Endoplasmic Reticulum Membrane (GO:0005789)	0.181753	1.02701	0.390688	0.689927	1	22/27	61.97%	GJA1;FA2H;DHRS3;MYRF;CD4;MOXD1;B3GLCT;LTC4S;HPN;MR1;VRK2;UBB;PTGDS;RYR3;PROS1;HHAT;STS;OCA2;TMTC2;EPHX1;CYP7B1;MYRFL
81	prerank	GO_Biological_Process_2023__Regulation Of Signal Transduction (GO:0009966)	-0.193838	-1.02083	0.402464	0.728094	1	8/22	20.36%	RGS8;SEMA5A;RGS5;MFNG;HHIP;RGS16;PRAG1;AKR1C3
82	prerank	GO_Biological_Process_2023__Cellular Response To Oxygen-Containing Compound (GO:1901701)	0.199197	1.01893	0.39726	0.695057	1	13/21	43.36%	EGFR;FOXO1;BRINP3;SLC26A3;CXCL13;RORB;GNG2;EPHA3;PLCG2;RYR3;CPNE4;ADGRV1;WNT5B
83	prerank	GO_Biological_Process_2023__Cellular Response To Cytokine Stimulus (GO:0071345)	-0.205876	-1.01741	0.42348	0.705835	1	6/18	16.42%	LEF1;ADAMTS12;ZFP36L1;IL7;ZFP36L2;MT1X
84	prerank	GO_Cellular_Component_2023__Focal Adhesion (GO:0005925)	-0.157359	-1.01368	0.439425	0.685643	1	19/35	37.01%	NEDD9;ARHGAP24;PRAG1;HSPG2;RPS15;RPS7;HSPA8;RPS13;RPLP1;RPL18;ADGRE5;RPS18;ATP6V0C;B2M;RPS3A;ACTG1;RPL6;CD81;BCAR3
85	prerank	GO_Cellular_Component_2023__Endoplasmic Reticulum Lumen (GO:0005788)	0.190269	1.00168	0.442718	0.718068	1	10/24	25.91%	CHRDL1;THBS1;COL20A1;PDGFD;VCAN;COL16A1;SPP1;APOE;IGFBP7;SPON1
86	prerank	GO_Molecular_Function_2023__Transcription Cis-Regulatory Region Binding (GO:0000976)	0.214553	0.999637	0.446266	0.71005	1	14/17	56.35%	CUX2;PRDM16;HIF3A;DACH1;PROX1;SOX4;SATB2;GLI3;PPARG;ZBTB20;BRCA1;POU2F2;RUNX1;TCF7L2
87	prerank	GO_Cellular_Component_2023__Lysosome (GO:0005764)	-0.197281	-0.991079	0.45629	0.702429	1	14/21	45.40%	ENPEP;GPC6;PDE1C;HSPG2;GPC5;HSPA8;LRP2;ATP6V0C;DRAM1;ATP11C;RNF152;SDC2;OCA2;STS
88	prerank	GO_Biological_Process_2023__Positive Regulation Of Gene Expression (GO:0010628)	-0.146481	-0.985755	0.469112	0.687281	1	8/37	11.02%	RBM20;LEF1;NIBAN1;TTN;FGF1;TXK;BMP7;IGF1
89	prerank	GO_Cellular_Component_2023__Secretory Granule Lumen (GO:0034774)	-0.176282	-0.964598	0.484787	0.703445	1	10/23	28.32%	TTR;IGF1;PYGL;CRACR2A;TUBB2A;TGFB1;HSPA8;FTL;SRP14;B2M
90	prerank	GO_Biological_Process_2023__Regulation Of Protein Phosphorylation (GO:0001932)	-0.192376	-0.96184	0.488978	0.685269	1	5/19	11.02%	NIBAN1;TTN;FGF1;BMP7;IGF1
91	prerank	KEGG_2021_Human__Axon guidance	0.189375	0.956147	0.488518	0.783423	1	11/20	38.47%	TRPC5;SEMA3A;TRPC6;SLIT3;NRP1;BMPR1B;SEMA3E;EPHA3;SEMA6D;ROBO1;PLCG2
92	prerank	GO_Molecular_Function_2023__G Protein-Coupled Receptor Activity (GO:0004930)	-0.213172	-0.955219	0.506173	0.675264	1	9/15	39.49%	LPAR1;P2RY14;LGR5;GPR37;GPR39;ADGRE5;GPR156;GRM8;GRM3
93	prerank	KEGG_2021_Human__Calcium signaling pathway	0.195677	0.954205	0.51341	0.774883	1	11/19	39.34%	EGFR;GNA14;CYSLTR2;PDGFD;PLCE1;FLT1;ADRA1B;NGF;HTR2C;PLCG2;RYR3
94	prerank	GO_Molecular_Function_2023__Sequence-Specific DNA Binding (GO:0043565)	0.162895	0.950886	0.51992	0.768817	1	11/29	26.13%	CUX2;FOXO1;PRDM16;MYRF;ZFY;TCF7L1;PROX1;FOXP2;RORB;SOX4;MEIS2
95	prerank	GO_Biological_Process_2023__Regulation Of Canonical Wnt Signaling Pathway (GO:0060828)	0.20155	0.936063	0.519427	0.786097	1	7/17	25.26%	EGFR;LRP4;BICC1;DAAM2;DKK2;APOE;SOX4
96	prerank	GO_Biological_Process_2023__Negative Regulation Of DNA-templated Transcription (GO:0045892)	0.143114	0.933504	0.521472	0.779255	1	14/39	26.13%	CUX2;FOXO1;PRDM16;SP100;DACH1;PROX1;PBXIP1;FOXP2;NRG1;RORB;SOX4;MECOM;ID2;MEIS2
97	prerank	GO_Molecular_Function_2023__Cis-Regulatory Region Sequence-Specific DNA Binding (GO:0000987)	0.138007	0.928653	0.541582	0.776996	1	37/42	72.70%	FOXO1;PRDM16;HIF3A;ZFY;TCF7L1;DACH1;ZNF208;PROX1;ST18;FOXP2;RORB;SOX4;MECOM;MEIS2;ZNF98;POU6F2;DACH2;SATB2;GLI3;NFIA;MEIS1;TP63;PPARG;ZNF710;POU2F2;RUNX1;KLF7;ESR2;TCF7L2;GLIS3;ELF1;PBX3;ESR1;PRRX1;RARB;CEBPD;ETV1
98	prerank	GO_Biological_Process_2023__Supramolecular Fiber Organization (GO:0097435)	0.192682	0.923126	0.529058	0.775509	1	9/19	31.02%	GFAP;ARHGAP25;PXDN;SHROOM4;ADAMTS2;BID;CD36;NCKAP5;TPM2
99	prerank	GO_Molecular_Function_2023__Metal Ion Binding (GO:0046872)	0.158436	0.914592	0.547619	0.779252	1	20/29	51.46%	THBS1;S100B;RCAN3;ACVR1C;NRG1;APOE;S100A6;CDH13;CSGALNACT1;RPH3A;CDH8;ENOSF1;CABCOCO1;MAP3K5;ADGRV1;CEMIP2;CDH4;PRTFDC1;CDH7;EFCAB11
100	prerank	GO_Molecular_Function_2023__Purine Ribonucleoside Triphosphate Binding (GO:0035639)	0.194181	0.90864	0.538314	0.779245	1	7/17	25.40%	GNA14;BLM;RHOJ;ATP1A2;RAB37;RIT2;BMPR1B
101	prerank	GO_Molecular_Function_2023__Cadherin Binding (GO:0045296)	0.194639	0.90473	0.584762	0.775646	1	15/17	67.45%	EGFR;ITGA6;CDH13;PTPRT;CDH8;PTPRM;EHD4;CEMIP2;CDH4;CDH7;CTNNA3;CALD1;RPL34;CDHR3;RPL6
102	prerank	KEGG_2021_Human__Pathways of neurodegeneration	0.180133	0.901229	0.566929	0.771537	1	21/21	82.26%	SNCAIP;BID;DKK2;DNAH12;DNAH14;UBB;RYR3;HIP1;MAP3K5;WNT5B;TUBA1C;CHRNA7;DNAH6;NDUFB7;TUBB2B;BCL2;TUBA1A;COX7C;RPS27A;TUBB2A;GPR37
103	prerank	GO_Biological_Process_2023__Nervous System Development (GO:0007399)	0.13946	0.886858	0.568047	0.787093	1	21/38	42.26%	EGFR;S100B;TRPC5;FAT4;PLXND1;BRINP3;PROX1;ACVR1C;KIRREL3;NRG1;SOX4;RELN;PLPPR1;DSCAM;POU6F2;ROBO1;NELL1;MERTK;NRGN;ASIC2;ADGRV1
104	prerank	GO_Molecular_Function_2023__RNA Polymerase II Transcription Regulatory Region Sequence-Specific DNA Binding (GO:0000977)	0.124264	0.877396	0.597303	0.793761	1	20/45	35.91%	CUX2;FOXO1;PRDM16;HIF3A;ZFY;TCF7L1;DACH1;ZNF208;PROX1;ST18;FOXP2;RORB;SOX4;MECOM;MEIS2;ZNF98;POU6F2;DACH2;SATB2;GLI3
105	prerank	GO_Biological_Process_2023__Neuron Projection Guidance (GO:0097485)	-0.18862	-0.868553	0.601961	0.806387	1	15/16	74.31%	SEMA5A;DCC;CNTN6;SEMA3C;SEMA6A;TNR;KLF7;PRKCQ;ROBO2;NELL1;SEMA6D;EPHA3;DSCAM;RELN;SEMA3E
106	prerank	GO_Cellular_Component_2023__Postsynaptic Density (GO:0014069)	-0.193637	-0.864563	0.613682	0.788953	1	7/15	29.85%	HOMER3;CACNG5;NETO1;RPS13;RPS18;DISC1;RPS27
107	prerank	GO_Biological_Process_2023__Positive Regulation Of Cellular Process (GO:0048522)	0.138062	0.857251	0.624031	0.819409	1	13/35	26.13%	EGFR;ADGRG1;THBS1;PRR5;S100B;MYRF;PDGFD;PROX1;IL15;HPN;NRG1;SOX4;MEIS2
108	prerank	GO_Cellular_Component_2023__Golgi Membrane (GO:0000139)	0.180929	0.848865	0.645756	0.823077	1	10/17	42.12%	SLC30A8;GJA1;HS3ST2;PDGFD;MAN1A1;CHST9;CSGALNACT1;ST6GALNAC5;MMD2;PROS1
109	prerank	GO_Biological_Process_2023__Negative Regulation Of Transcription By RNA Polymerase II (GO:0000122)	0.148372	0.833982	0.654832	0.838579	1	24/27	71.09%	CUX2;PRDM16;SP100;DACH1;PROX1;SOX4;ID2;MEIS2;GLI3;PRDM6;ZFPM2;ZHX2;WWC1;PPARG;ZBTB20;RUNX1;KLF7;ESR2;TCF7L2;GLIS3;MAGEC3;ESR1;MLIP;RARB
110	prerank	GO_Biological_Process_2023__Positive Regulation Of DNA-templated Transcription (GO:0045893)	0.103025	0.812303	0.694656	0.865795	1	53/62	73.07%	EGFR;FOXO1;ITGA6;PRDM16;MYRF;BLM;CD4;SP100;ZFY;PROX1;ST18;SPP1;APOE;RORB;SOX4;BMPR1B;MECOM;ID2;MEIS2;CDH13;SATB2;GLI3;SKAP1;ASIC2;ZFPM2;NFIA;MAP3K5;MEIS1;FSTL3;TP63;PPARG;WWOX;ESRRG;BRCA1;POU2F2;TOX3;RUNX1;WWTR1;KLF7;ESR2;TCF7L2;GLIS3;ELF1;MYRFL;MAML3;CD81;ESR1;FGF2;PRRX1;MLIP;RARB;ETV1;HMGN5
111	prerank	GO_Molecular_Function_2023__GTPase Activator Activity (GO:0005096)	-0.173461	-0.807723	0.698795	0.863354	1	5/17	16.57%	RGS8;RGS5;VAV3;ARHGAP24;RGS16
112	prerank	GO_Biological_Process_2023__Protein Modification Process (GO:0036211)	0.145757	0.802958	0.698444	0.870663	1	12/25	35.69%	PRKG2;THBS1;ACVR1C;JAK3;PRKG1;BMPR1B;VRK2;EPHA3;PRKCH;HCK;TESK2;PTPRT
113	prerank	GO_Molecular_Function_2023__RNA Polymerase II Cis-Regulatory Region Sequence-Specific DNA Binding (GO:0000978)	0.116196	0.800644	0.682	0.86331	1	38/44	72.70%	FOXO1;PRDM16;HIF3A;ZFY;TCF7L1;DACH1;ZNF208;PROX1;ST18;FOXP2;RORB;SOX4;MECOM;MEIS2;ZNF98;POU6F2;DACH2;SATB2;GLI3;NFIA;MEIS1;TP63;PPARG;ESRRG;ZNF710;POU2F2;RUNX1;KLF7;ESR2;TCF7L2;GLIS3;ELF1;PBX3;ESR1;PRRX1;RARB;CEBPD;ETV1
114	prerank	GO_Biological_Process_2023__Regulation Of DNA-templated Transcription (GO:0006355)	0.0922555	0.791985	0.735887	0.867089	1	23/74	26.06%	EGFR;FOXO1;PRDM16;EFEMP1;MYRF;HIF3A;BLM;CD4;SP100;ZFY;TCF7L1;DACH1;PROX1;TSHZ2;PBXIP1;FOXP2;SPP1;NRG1;APOE;RORB;SOX4;MECOM;ID2
115	prerank	GO_Biological_Process_2023__Positive Regulation Of Cell Differentiation (GO:0045597)	-0.146854	-0.75826	0.761628	0.918774	1	19/21	74.89%	LEF1;ZFP36L1;BMP7;IGF1;TGFB1;LAMA2;PTN;WWTR1;PPARG;TP63;MMD2;NELL1;PRKCH;CD36;NGF;RIN2;ID2;BMPR1B;SOX4
116	prerank	GO_Cellular_Component_2023__Intracellular Organelle Lumen (GO:0070013)	0.103854	0.750746	0.760377	0.920234	1	18/49	29.64%	EGFR;CHRDL1;THBS1;ACSS1;COL20A1;GPC4;PDGFD;VCAN;COL16A1;TIMP2;PCSK5;SPP1;APOE;IGFBP7;SPON1;CRISPLD2;NGF;AMPD3
117	prerank	GO_Molecular_Function_2023__Double-Stranded DNA Binding (GO:0003690)	-0.14253	-0.744372	0.78719	0.913616	1	4/23	7.59%	LEF1;ETV5;CREB5;PRDM1
118	prerank	GO_Biological_Process_2023__Negative Regulation Of Signal Transduction (GO:0009968)	0.147621	0.738736	0.794059	0.927697	1	3/20	5.18%	SULF1;EGFL7;THBS1
119	prerank	GO_Biological_Process_2023__Positive Regulation Of Protein Phosphorylation (GO:0001934)	0.132563	0.732636	0.808061	0.92514	1	16/26	47.96%	EGFR;CD4;LCP2;ANGPT1;CENPE;PDGFD;IL15;RELN;NGF;NELL1;PLCG2;MMD2;MAP3K5;CHRNA7;PPARG;CCND3
120	prerank	GO_Molecular_Function_2023__GTPase Regulator Activity (GO:0030695)	-0.133269	-0.72046	0.828629	0.922223	1	6/23	16.57%	RGS8;RGS5;VAV3;RIN3;ARHGAP24;RGS16
121	prerank	GO_Cellular_Component_2023__Actin Cytoskeleton (GO:0015629)	0.160481	0.711306	0.816406	0.94537	1	15/16	76.79%	SHROOM4;PSTPIP2;FLT1;EPHA3;TPM2;HCK;CLIC5;MYO1D;WIPF1;ARHGAP6;CALD1;MYO1C;ACTG1;CLIC4;RGS22
122	prerank	GO_Biological_Process_2023__Negative Regulation Of Intracellular Signal Transduction (GO:1902532)	-0.160887	-0.706133	0.84739	0.916326	1	8/15	38.25%	PDE3A;BMP7;BCL2;DGKG;PDE10A;ESR1;PDE3B;MYO1C
123	prerank	GO_Molecular_Function_2023__Sequence-Specific Double-Stranded DNA Binding (GO:1990837)	-0.122601	-0.697434	0.826613	0.904241	1	4/26	7.59%	LEF1;ETV5;CREB5;PRDM1
124	prerank	GO_Cellular_Component_2023__Axon (GO:0030424)	-0.15203	-0.694197	0.841897	0.885773	1	9/16	41.39%	RIN3;CNTN6;CLDN11;SEMA6A;CALB1;LRP2;CCK;GRM3;SCN11A
125	prerank	KEGG_2021_Human__Hippo signaling pathway	-0.152476	-0.678804	0.834071	0.881272	1	12/16	57.59%	LEF1;FGF1;BMP7;TGFB1;DCHS2;ACTG1;TCF7L2;WWTR1;CTNNA3;CCND3;WNT5B;WWC1
126	prerank	GO_Biological_Process_2023__Axonogenesis (GO:0007409)	0.128335	0.666377	0.866803	0.994303	1	10/21	37.30%	S100B;ANOS1;SEMA3A;SEMA3E;S100A6;RELN;DSCAM;EPHA3;SEMA6D;NELL1
127	prerank	GO_Biological_Process_2023__Positive Regulation Of Transcription By RNA Polymerase II (GO:0045944)	0.0927114	0.660795	0.881132	0.989619	1	39/46	72.70%	EGFR;FOXO1;ITGA6;ZFY;PROX1;ST18;RORB;SOX4;BMPR1B;MEIS2;CDH13;SATB2;GLI3;SKAP1;ZFPM2;NFIA;MEIS1;FSTL3;TP63;PPARG;WWOX;ESRRG;BRCA1;POU2F2;TOX3;RUNX1;WWTR1;KLF7;TCF7L2;GLIS3;ELF1;MAML3;CD81;ESR1;FGF2;PRRX1;MLIP;RARB;ETV1
128	prerank	GO_Biological_Process_2023__Regulation Of Transcription By RNA Polymerase II (GO:0006357)	0.0779163	0.652628	0.88	0.987192	1	59/71	72.70%	EGFR;CUX2;FOXO1;ITGA6;PRDM16;HIF3A;SP100;ZFY;TCF7L1;DACH1;PROX1;ST18;TSHZ2;FOXP2;RORB;SOX4;BMPR1B;MECOM;ID2;MEIS2;POU6F2;CDH13;SATB2;GLI3;SKAP1;PRDM6;ZFPM2;NFIA;MEIS1;ZHX2;WWC1;FSTL3;TP63;PPARG;WWOX;ZBTB20;ESRRG;ZNF710;BRCA1;POU2F2;TOX3;RUNX1;WWTR1;KLF7;ESR2;TCF7L2;GLIS3;ELF1;PBX3;MAML3;CD81;MAGEC3;ESR1;FGF2;PRRX1;MLIP;RARB;CEBPD;ETV1
129	prerank	KEGG_2021_Human__Proteoglycans in cancer	0.138155	0.651685	0.901544	0.977162	1	3/17	7.96%	EGFR;THBS1;ITGB5
130	prerank	GO_Biological_Process_2023__Positive Regulation Of Cytokine Production (GO:0001819)	0.135552	0.640383	0.888224	0.97834	1	15/18	67.59%	SULF1;CD4;ISG15;IL15;CCBE1;CARD11;PLCG2;BRCA1;POU2F2;PRKCQ;RUNX1;IL16;IL17RA;GAPDH;PDE4B
131	prerank	GO_Biological_Process_2023__Positive Regulation Of Macromolecule Metabolic Process (GO:0010604)	0.111437	0.637661	0.904192	0.970225	1	13/27	38.47%	CUX2;GJA1;ANGPT1;HPN;BMPR1B;ID2;NGF;CD36;NWD1;ITGB8;MSN;ROBO1;PLCG2
132	prerank	GO_Biological_Process_2023__Axon Guidance (GO:0007411)	0.126512	0.632079	0.894632	0.964746	1	9/19	37.30%	ANOS1;SEMA3A;PLXND1;SEMA3E;RELN;DSCAM;EPHA3;SEMA6D;NELL1
133	prerank	GO_Cellular_Component_2023__Polymeric Cytoskeletal Fiber (GO:0099513)	0.133204	0.631728	0.913556	0.954652	1	17/18	80.44%	GFAP;SHROOM4;CENPE;PSTPIP2;TPM2;HCK;KIF13A;TUBA1C;WIPF1;ARHGAP6;KIF6;KIF20B;ACTG1;TUBB2B;DISC1;TUBA1A;TUBB2A
134	prerank	GO_Molecular_Function_2023__DNA-binding Transcription Activator Activity, RNA Polymerase II-specific (GO:0001228)	0.127052	0.62627	0.910156	0.948916	1	7/20	26.13%	FOXO1;PRDM16;ZFY;ZNF208;SOX4;MECOM;MEIS2
135	prerank	GO_Molecular_Function_2023__Kinase Binding (GO:0019900)	0.116348	0.624262	0.91984	0.94063	1	13/22	47.96%	EGFR;CD4;SP100;HSPB1;VRK2;MSN;TRIM5;SKAP1;PLCG2;MVP;WWC1;MYOM1;CCND3
136	prerank	GO_Molecular_Function_2023__Calcium Ion Binding (GO:0005509)	0.117456	0.578731	0.932563	0.966707	1	13/20	51.46%	THBS1;S100B;RCAN3;S100A6;CDH13;RPH3A;CDH8;CABCOCO1;ADGRV1;CEMIP2;CDH4;CDH7;EFCAB11
137	prerank	GO_Biological_Process_2023__Positive Regulation Of Multicellular Organismal Process (GO:0051240)	-0.112175	-0.575024	0.947162	0.952029	1	2/21	1.68%	LEF1;CRH
138	prerank	GO_Cellular_Component_2023__Vesicle (GO:0031982)	0.0962257	0.479753	0.992141	1	1	11/20	45.99%	EGFR;ATP1A2;ABCA13;APOE;SLC24A4;UBB;MSN;EPS8;PLCG2;TUBA1C;MYO1D
139	prerank	GO_Molecular_Function_2023__Protein Kinase Binding (GO:0019901)	0.0916874	0.468685	0.997976	0.992361	1	12/21	47.96%	PRKG2;CD4;HSPB1;ROR2;VRK2;MSN;TRIM5;SKAP1;PLCG2;MVP;CD247;CCND3

## Sheet: SstChodl
	Name	Term	ES	NES	NOM p-val	FDR q-val	FWER p-val	Tag %	Gene %	Lead_genes
0	prerank	KEGG_2021_Human__Ribosome	-0.701537	-5.77717	0	0	0	51/52	29.92%	RPL36AL;RPL18A;RPS3A;FAU;RPL7;RPL26;RPS13;RPS15;RPS27;RPL7A;RPS27A;RPS16;RPLP1;RPL10;RPL8;RPS18;RPS5;RPL12;RPL10A;RPLP0;RPS28;RPS25;RPL39;RPS4X;RPL11;RPL35A;RPL18;RPL13;RPS17;RPL19;RPL27;RPL24;RPS7;RPL29;RPS6;RPS14;RPS23;RPL6;RPS12;RPL41;RPL23;RPL34;RPL28;RPS9;RPL36;RPLP2;RPS26;RPS15A;UBA52;RPL23A;RPS2
1	prerank	GO_Biological_Process_2023__Cytoplasmic Translation (GO:0002181)	-0.700034	-5.68306	0	0	0	49/50	29.92%	RPL36AL;RPL18A;RPS3A;FAU;RPL7;RPL26;RPS13;RPS15;RPS27;RPL7A;RPS27A;RPS16;RPLP1;RPL10;RPL8;RPS18;RPS5;RPL12;RPL10A;RPLP0;RPS28;RPS25;RPL39;RPS4X;RPL11;RPL35A;RPL18;RPL13;RPS17;RPL19;RPL27;RPL24;RPS7;RPL29;RPS6;RPS14;RPS23;RPL6;RPL41;RPL34;RPL28;RPS9;RPL36;RPLP2;RPS26;RPS15A;UBA52;RPL23A;RPS2
2	prerank	GO_Biological_Process_2023__Translation (GO:0006412)	-0.678816	-5.65689	0	0	0	50/52	30.28%	RPL36AL;RPL18A;RPS3A;FAU;RPL7;RPL26;RPS13;RPS15;RPS27;RPL7A;RPS27A;RPS16;RPLP1;RPL10;RPL8;RPS18;RPS5;RPL12;RPL10A;RPLP0;RPS28;RPS25;RPL39;RPS4X;RPL11;RPL35A;RPL18;RPL13;RPS17;RPL19;RPL27;RPL24;RPS7;RPL29;RPS6;RPS14;RPS23;RPL6;RPL41;RPL34;RPL28;RPS9;RPL36;RPLP2;RPS26;RPS15A;UBA52;RPL23A;RPS2;EEF2
3	prerank	GO_Biological_Process_2023__Peptide Biosynthetic Process (GO:0043043)	-0.680554	-5.53675	0	0	0	48/50	29.92%	RPL36AL;RPL18A;RPS3A;FAU;RPL7;RPL26;RPS13;RPS15;RPS27;RPL7A;RPS27A;RPS16;RPLP1;RPL10;RPL8;RPS18;RPS5;RPL12;RPL10A;RPLP0;RPS28;RPS25;RPL39;RPS4X;RPL11;RPL35A;RPL18;RPL13;RPS17;RPL19;RPL27;RPL24;RPS7;RPL29;RPS6;RPS14;RPS23;RPL6;RPL41;RPL34;RPL28;RPS9;RPL36;RPLP2;RPS26;RPS15A;RPL23A;RPS2
4	prerank	GO_Biological_Process_2023__Macromolecule Biosynthetic Process (GO:0009059)	-0.635638	-5.30253	0	0	0	49/53	30.28%	RPL36AL;RPL18A;RPS3A;FAU;RPL7;RPL26;RPS13;RPS15;RPS27;RPL7A;RPS27A;RPS16;RPLP1;RPL10;RPL8;RPS18;RPS5;RPL12;RPL10A;RPLP0;RPS28;RPS25;RPL39;RPS4X;RPL11;RPL35A;RPL18;RPL13;RPS17;RPL19;RPL27;RPL24;RPS7;RPL29;RPS6;RPS14;RPS23;RPL6;RPL41;RPL34;RPL28;RPS9;RPL36;RPLP2;RPS26;RPS15A;RPL23A;RPS2;EEF2
5	prerank	GO_Biological_Process_2023__Gene Expression (GO:0010467)	-0.599868	-5.15421	0	0	0	50/57	29.92%	RPL36AL;RPL18A;RPS3A;FAU;RPL7;RPL26;RPS13;RPS15;RPS27;RPL7A;RPS27A;RPS16;RPLP1;RPL10;RPL8;RPS18;RPS5;RPL12;RPL10A;RPLP0;RPS28;RPS25;RPL39;RPS4X;RPL11;NLRP3;RPL35A;RPL18;RPL13;RPS17;RPL19;RPL27;RPL24;RPS7;RBPMS;RPL29;RPS6;RPS14;RPS23;RPL6;RPL41;RPL34;RPL28;RPS9;RPL36;RPLP2;RPS26;RPS15A;RPL23A;RPS2
6	prerank	KEGG_2021_Human__Coronavirus disease	-0.515062	-4.78092	0	0	0	53/66	29.92%	RPL36AL;FOS;RPL18A;RPS3A;FAU;RPL7;RPL26;RPS13;RPS15;RPS27;RPL7A;RPS27A;RPS16;RPLP1;RPL10;RPL8;RPS18;RPS5;RPL12;RPL10A;RPLP0;RPS28;RPS25;RPL39;RPS4X;RPL11;NLRP3;RPL35A;RPL18;RPL13;RPS17;RPL19;RPL27;RPL24;RPS7;RPL29;RPS6;RPS14;RPS23;RPL6;RPS12;RPL41;RPL23;RPL34;RPL28;RPS9;RPL36;RPLP2;RPS26;RPS15A;UBA52;RPL23A;RPS2
7	prerank	GO_Cellular_Component_2023__Ribosome (GO:0005840)	-0.700876	-4.3481	0	0	0	26/27	27.34%	RPL36AL;RPL18A;RPS13;RPS27;RPL7A;RPL8;RPS18;RPS5;RPL10A;RPS28;RPS25;RPL39;RPS4X;RPL11;RPL18;RPS17;RPL19;RPL27;RPL24;RPS7;RPS23;RPL6;RPL41;RPS9;RPL36;RPS26
8	prerank	GO_Cellular_Component_2023__Cytosolic Large Ribosomal Subunit (GO:0022625)	-0.678689	-4.22232	0	0	0	27/28	29.65%	RPL36AL;RPL18A;RPL7;RPL26;RPL7A;RPLP1;RPL8;RPL12;RPL10A;RPLP0;RPL39;RPL11;RPL35A;RPL18;RPL13;RPL19;RPL27;RPL24;RPL29;RPL6;RPL41;RPL34;RPL28;RPL36;RPLP2;UBA52;RPL23A
9	prerank	GO_Cellular_Component_2023__Large Ribosomal Subunit (GO:0015934)	-0.678689	-4.22232	0	0	0	27/28	29.65%	RPL36AL;RPL18A;RPL7;RPL26;RPL7A;RPLP1;RPL8;RPL12;RPL10A;RPLP0;RPL39;RPL11;RPL35A;RPL18;RPL13;RPL19;RPL27;RPL24;RPL29;RPL6;RPL41;RPL34;RPL28;RPL36;RPLP2;UBA52;RPL23A
10	prerank	GO_Cellular_Component_2023__Small Ribosomal Subunit (GO:0015935)	-0.709574	-3.95661	0	0	0	22/22	29.92%	RPS3A;FAU;RPS13;RPS15;RPS27;RPS27A;RPS16;RPS18;RPS5;RPS28;RPS25;RPS4X;RPS17;RPS7;RPS6;RPS14;RPS23;RPS9;RPS26;RPS15A;UBA52;RPS2
11	prerank	GO_Cellular_Component_2023__Cytosolic Small Ribosomal Subunit (GO:0022627)	-0.709574	-3.95661	0	0	0	22/22	29.92%	RPS3A;FAU;RPS13;RPS15;RPS27;RPS27A;RPS16;RPS18;RPS5;RPS28;RPS25;RPS4X;RPS17;RPS7;RPS6;RPS14;RPS23;RPS9;RPS26;RPS15A;UBA52;RPS2
12	prerank	GO_Molecular_Function_2023__RNA Binding (GO:0003723)	-0.362136	-3.91894	0	0	0	67/96	34.28%	RBM20;RPL36AL;RPL18A;RPS3A;FAU;RPL7;RPL26;RPS13;RPS15;RPS27;RPL7A;RPS27A;RPS16;HLA-A;RPL10;RPS19BP1;RPL8;RPS18;RPS5;SAMSN1;RPL12;RPL10A;RPLP0;RPS28;RPS25;RPL39;RPS4X;RPL11;RPL35A;RPL18;RPL13;RPS17;RPL19;RPL27;RPL24;HSPA1A;RPS7;RBPMS;SRP14;RPL29;RPS6;SLFN11;RPS14;RPS23;RPL6;ZC3H12D;RPL41;RPL34;RPL28;RPS9;RPL36;LSM2;HSPA8;RPS26;RPS15A;PEBP1;HSPE1;RPL23A;RPS2;CALR;EEF2;HSP90AA1;TUBA1B;BRCA1;PIN4;TFR…
13	prerank	GO_Biological_Process_2023__Ribosome Biogenesis (GO:0042254)	-0.659904	-3.68131	0	0	0	22/24	28.02%	RPS3A;RPL7;RPL26;RPS13;RPS15;RPS27;RPS16;RPS19BP1;RPS5;RPS28;RPS25;RPS4X;RPL11;RPL35A;RPS17;RPL27;RPS7;RPS6;RPS14;RPS23;RPS9;RPS15A
14	prerank	GO_Biological_Process_2023__Ribonucleoprotein Complex Biogenesis (GO:0022613)	-0.64475	-3.5064	0	0	0	21/23	28.02%	RPS3A;RPL7;RPL26;RPS13;RPS15;RPS27;RPS16;RPS19BP1;RPS5;RPS28;RPS25;RPS4X;RPL11;RPL35A;RPS17;RPS7;RPS6;RPS14;RPS23;RPS9;RPS15A
15	prerank	GO_Cellular_Component_2023__Polysomal Ribosome (GO:0042788)	-0.675471	-3.36614	0	0	0	16/17	27.34%	RPL36AL;RPL18A;RPL7A;RPL8;RPL10A;RPS28;RPL39;RPL11;RPL18;RPL19;RPL24;RPS23;RPL6;RPL41;RPL36;RPS26
16	prerank	GO_Biological_Process_2023__rRNA Processing (GO:0006364)	-0.690816	-3.29497	0	0	0	14/16	21.24%	RPL7;RPL26;RPS15;RPS27;RPS16;RPS28;RPS25;RPL11;RPL35A;RPS17;RPL27;RPS7;RPS6;RPS14
17	prerank	GO_Biological_Process_2023__Ribosomal Small Subunit Biogenesis (GO:0042274)	-0.674154	-3.27688	0	0	0	17/18	28.02%	RPS3A;RPS13;RPS15;RPS27;RPS16;RPS19BP1;RPS5;RPS28;RPS25;RPS4X;RPS17;RPS7;RPS6;RPS14;RPS23;RPS9;RPS15A
18	prerank	GO_Cellular_Component_2023__Small-Subunit Processome (GO:0032040)	-0.670602	-3.23747	0	0	0	16/17	28.02%	RPS3A;RPS13;RPS27;RPS27A;RPS16;RPS19BP1;RPS5;RPS28;RPS4X;RPS17;RPS7;RPS6;RPS14;RPS23;RPS9;RPS15A
19	prerank	GO_Biological_Process_2023__ncRNA Processing (GO:0034470)	-0.685887	-3.17067	0	0	0	13/15	21.03%	RPL7;RPL26;RPS15;RPS27;RPS16;RPS28;RPS25;RPL11;RPL35A;RPS17;RPL27;RPS7;RPS6
20	prerank	GO_Biological_Process_2023__rRNA Metabolic Process (GO:0016072)	-0.622275	-2.9425	0	3.97946e-05	0.001	13/16	21.03%	RPL7;RPL26;RPS15;RPS27;RPS16;RPS28;RPS25;RPL11;RPL35A;RPS17;RPL27;RPS7;RPS6
21	prerank	GO_Cellular_Component_2023__Intracellular Non-Membrane-Bounded Organelle (GO:0043232)	-0.239911	-2.48463	0	0.0010636	0.021	49/83	35.28%	TXK;CDC14A;BLM;PRDM1;RPL36AL;ZEB2;ANKFN1;RPS3A;RPL7;RPL26;PARVG;RPS13;RPS27;SHOC1;RPL7A;RPS27A;RIPOR2;RPS19BP1;RPS18;RPS5;RPS25;RPS4X;RPL11;RPL18;RPL13;RPS17;RPL19;RPL27;RPS7;TUBB2A;RPS6;RPS14;RPS23;RPL34;RPS9;HINT1;RPL36;GAPDH;PHLDA1;RPL23A;RPS2;DYNLL1;ACTB;BRCA1;SHLD1;PIN4;SDCBP;CENPP;ABCC4
22	prerank	GO_Cellular_Component_2023__Nucleolus (GO:0005730)	-0.284323	-2.2771	0.00254453	0.00465078	0.09	27/48	29.92%	TXK;CDC14A;BLM;PRDM1;ZEB2;RPS3A;RPL7;RPL26;RPS13;RPL7A;RPS27A;RPS19BP1;RPS25;RPL11;RPL18;RPL13;RPL19;RPL27;RPS7;RPS6;RPS14;RPL34;RPS9;RPL36;PHLDA1;RPL23A;RPS2
23	prerank	GO_Cellular_Component_2023__Focal Adhesion (GO:0005925)	-0.241961	-2.26022	0	0.00481356	0.1	40/72	31.49%	MME;ITGB5;CDH13;TLE2;PDGFRB;PTPRC;RPS3A;RPL7;PARVG;RPS13;RPS15;RPL7A;RPS16;RPLP1;RPL8;RPS18;RPS5;RPL12;RPL10A;RPLP0;RPS4X;RPL18;RPS17;RPL19;RPL27;HSPA1A;RPS7;RPS14;RPL6;CD81;PLAUR;RPS9;RPLP2;HSPA8;PXN;RPS2;DYNLL1;CALR;ACTB;ARHGAP22
24	prerank	GO_Cellular_Component_2023__Cell-Substrate Junction (GO:0030055)	-0.241961	-2.26022	0	0.00481356	0.1	40/72	31.49%	MME;ITGB5;CDH13;TLE2;PDGFRB;PTPRC;RPS3A;RPL7;PARVG;RPS13;RPS15;RPL7A;RPS16;RPLP1;RPL8;RPS18;RPS5;RPL12;RPL10A;RPLP0;RPS4X;RPL18;RPS17;RPL19;RPL27;HSPA1A;RPS7;RPS14;RPL6;CD81;PLAUR;RPS9;RPLP2;HSPA8;PXN;RPS2;DYNLL1;CALR;ACTB;ARHGAP22
25	prerank	GO_Biological_Process_2023__Regulation Of ERK1 And ERK2 Cascade (GO:0070372)	0.354064	2.25957	0.00162866	0.149285	0.11	25/38	35.23%	CHI3L1;ADRA1D;FGFR3;ROS1;EZR;CD74;LGALS9;HTR2C;CNKSR3;ROR1;APOE;FSHR;ANGPT1;RASGRP1;C5AR1;SYK;NOTCH2;OPRM1;PDGFD;FGFR2;PDGFC;PTPN22;GLIPR2;LYN;EGFR
26	prerank	GO_Biological_Process_2023__Positive Regulation Of ERK1 And ERK2 Cascade (GO:0070374)	0.390024	2.18091	0	0.133688	0.182	20/29	35.23%	CHI3L1;ADRA1D;FGFR3;CD74;LGALS9;HTR2C;ROR1;APOE;FSHR;ANGPT1;RASGRP1;C5AR1;NOTCH2;OPRM1;PDGFD;FGFR2;PDGFC;PTPN22;GLIPR2;EGFR
27	prerank	GO_Cellular_Component_2023__Asymmetric Synapse (GO:0032279)	-0.473415	-2.16164	0.0022779	0.00896757	0.182	11/15	26.03%	INSYN2B;RPL7;RPS13;RPS27;RPL8;RPS18;RPL12;RPLP0;RPS25;RPS14;GRM7
28	prerank	GO_Cellular_Component_2023__Nuclear Lumen (GO:0031981)	-0.262079	-2.13373	0.00779221	0.010214	0.209	27/50	29.92%	TXK;CDC14A;BLM;PRDM1;ZEB2;RPS3A;RPL7;RPL26;RPS13;RPL7A;RPS27A;RPS19BP1;RPS25;RPL11;RPL18;RPL13;RPL19;RPL27;RPS7;RPS6;RPS14;RPL34;RPS9;RPL36;PHLDA1;RPL23A;RPS2
29	prerank	GO_Biological_Process_2023__Central Nervous System Development (GO:0007417)	0.344088	2.097	0.00682594	0.16711	0.302	22/33	36.44%	CX3CR1;SOX9;SMO;MEIS1;CHD7;NFIB;LSR;S100B;TGFBR2;AIM2;C3;SOX4;PBX3;UGT8;APOD;MEIS2;PDGFC;ASIC2;MOG;POU6F2;SNTG2;PTPRZ1
30	prerank	GO_Biological_Process_2023__Response To Lipopolysaccharide (GO:0032496)	0.45665	1.99368	0.00705467	0.26292	0.505	11/15	32.49%	CX3CR1;LGALS9;CXCL13;CASP7;WNT5A;CPS1;SLC11A1;IRAK3;AXL;TRIM6;PTPN22
31	prerank	GO_Molecular_Function_2023__mRNA Binding (GO:0003729)	-0.33189	-1.93881	0.0171149	0.0313383	0.525	15/24	30.23%	RBM20;RPS3A;RPL7;RPL26;RPS13;RPS5;RPL24;RPS7;RBPMS;RPS14;ZC3H12D;RPL41;RPS26;RPS2;CALR
32	prerank	KEGG_2021_Human__Parkinson disease	-0.393759	-1.93483	0	0.031151	0.538	12/17	31.70%	MAP3K5;RPS27A;TUBA1A;TUBB2A;ATP5F1E;BAX;COX4I1;COX7C;MAOA;COX6A1;UBA52;TUBA1B
33	prerank	KEGG_2021_Human__Cytokine-cytokine receptor interaction	0.378751	1.91914	0.00706714	0.346475	0.677	16/22	39.01%	CX3CR1;ACVR1C;CXCL13;BMP6;CXCL14;TGFBR2;CD40;EDA;TNFRSF10B;IL6R;TNFRSF19;IL1RAP;PRLR;IL4R;BMPR1B;IL16
34	prerank	GO_Biological_Process_2023__Nervous System Development (GO:0007399)	0.262417	1.82334	0.0161031	0.513584	0.848	28/45	39.43%	ACVR1C;IGF2BP2;ASCL1;SMO;GFRA1;CHD7;S100B;PMP22;FAT4;SOX4;NOTCH2;AXL;SDK1;CHRM2;UGT8;MERTK;KIRREL3;PDGFC;ASIC2;MOG;ERBB3;POU6F2;EGFR;SNTG2;PTPRZ1;CABLES1;ERBB4;CDH1
35	prerank	GO_Biological_Process_2023__Cellular Response To Hormone Stimulus (GO:0032870)	0.365703	1.82309	0.0223752	0.441011	0.848	11/21	22.19%	QRFPR;HCRTR2;SOX9;NPFFR1;SLIT2;AVPR1A;ZFP36L1;NPFFR2;SFRP1;HSPA1B;ARID5A
36	prerank	KEGG_2021_Human__Wnt signaling pathway	0.371484	1.7983	0.0169779	0.445069	0.885	14/20	37.33%	WIF1;ROR1;RSPO2;RSPO3;GPC4;SFRP1;DAAM2;WNT5A;TBL1X;TCF7L1;JUN;LGR5;CTBP2;PLCB2
37	prerank	GO_Molecular_Function_2023__Protein Tyrosine Kinase Activity (GO:0004713)	0.384779	1.76979	0.0150754	0.464689	0.914	14/18	39.17%	FGFR3;ROS1;ROR1;HCK;ALK;SYK;AXL;FGFR2;MERTK;ERBB3;LYN;EGFR;YES1;ERBB4
38	prerank	KEGG_2021_Human__Cell adhesion molecules	0.379134	1.75713	0.00746269	0.448969	0.926	13/17	39.43%	NTNG2;CD22;HLA-C;CD40;VCAN;HLA-B;ITGB8;NLGN4Y;ITGA8;NTNG1;ICOSLG;ALCAM;CDH1
39	prerank	GO_Biological_Process_2023__Skeletal System Development (GO:0001501)	0.344896	1.75171	0.0190972	0.420914	0.931	13/21	31.39%	CHI3L1;FGFR3;SOX9;BMP6;CHD7;TLL1;GJA1;WNT5A;SOX5;AKAP13;ITGB8;FGFR2;PTHLH
40	prerank	KEGG_2021_Human__Prion disease	-0.340844	-1.74519	0.016092	0.0813681	0.844	12/18	31.70%	CREB5;TUBA1A;HSPA1A;RYR1;TUBB2A;ATP5F1E;BAX;COX4I1;COX7C;HSPA8;COX6A1;TUBA1B
41	prerank	GO_Biological_Process_2023__Circulatory System Development (GO:0072359)	0.404654	1.72483	0.0176056	0.449247	0.947	12/15	43.17%	SOX9;GJA1;TGFBR2;SOX4;ID2;AKAP13;ZFPM2;PKP2;ERBB3;ERBB4;PLCE1;UTY
42	prerank	GO_Biological_Process_2023__Negative Regulation Of Macromolecule Metabolic Process (GO:0010605)	0.354061	1.70809	0.028021	0.453768	0.959	12/19	32.49%	SFMBT2;LGALS9;SMO;APOE;SFRP1;ID2;PARP10;NOTCH2;ITGB8;TRIM6;PPARG;PTPN22
43	prerank	KEGG_2021_Human__Herpes simplex virus 1 infection	0.351402	1.70589	0.0362976	0.427165	0.96	10/19	24.13%	CD74;HLA-C;B2M;ZNF600;SYK;ZNF208;CGAS;C3;SP100;HLA-B
44	prerank	GO_Biological_Process_2023__Response To Lipid (GO:0033993)	0.339251	1.70043	0.0319865	0.410422	0.963	17/21	50.26%	RXRG;SOX9;ASCL1;GPX3;LGALS9;SYK;CPS1;SLC11A1;IRAK3;TRIM6;PPARG;PTPN22;SPP1;CD36;CTSH;PLCG2;ESR1
45	prerank	GO_Biological_Process_2023__Negative Regulation Of Cell Differentiation (GO:0045596)	0.296917	1.69737	0.0283806	0.390828	0.963	20/30	41.54%	ZFP36L2;SOX9;ASCL1;MEIS1;GREM1;SFRP1;SOX4;WNT5A;PPARA;ID2;RANBP3L;PPARG;MEIS2;RORB;PTHLH;PKP2;EGFR;USH2A;ENPP1;ADGRV1
46	prerank	GO_Biological_Process_2023__Cellular Response To Cytokine Stimulus (GO:0071345)	0.28832	1.68637	0.0363636	0.388875	0.967	20/32	37.70%	CHI3L1;ZFP36L2;SOX9;LGALS9;DOCK8;HCK;ZFP36L1;CD40;AIM2;SFRP1;WNT5A;IRAK3;IL6R;AXL;TRIM6;EGR1;MT2A;PRLR;AQP4;IL4R
47	prerank	GO_Biological_Process_2023__Cellular Response To Growth Factor Stimulus (GO:0071363)	0.322644	1.66885	0.0377358	0.403849	0.976	11/23	20.29%	PLK5;ZFP36L2;ACVR1C;SOX9;BMP6;PDE3A;ZFP36L1;TGFBR2;SFRP1;WNT5A;SOX5
48	prerank	GO_Biological_Process_2023__Transmembrane Receptor Protein Tyrosine Kinase Signaling Pathway (GO:0007169)	0.261777	1.66828	0.0305958	0.383649	0.976	22/36	39.17%	FGFR3;ROS1;PDK4;ROR1;ANGPT1;HCK;ALK;SYK;VAV1;AXL;PDGFD;COL4A2;FGFR2;MERTK;PDGFC;PRLR;ERBB3;LYN;EGFR;YES1;NR4A3;ERBB4
49	prerank	KEGG_2021_Human__Regulation of actin cytoskeleton	0.278836	1.66382	0.0334507	0.373268	0.976	18/31	35.23%	FGFR3;EZR;DIAPH3;ITGA7;VAV3;VAV1;MYLPF;FGD3;PDGFD;CHRM2;ITGB8;FGFR2;CHRM5;ITGA10;PDGFC;ITGA8;ITGA2;EGFR
50	prerank	GO_Biological_Process_2023__Positive Regulation Of MAPK Cascade (GO:0043410)	0.24972	1.65731	0.0229885	0.365944	0.976	26/44	39.38%	CHI3L1;ADRA1D;FGFR3;CD74;LGALS9;HTR2C;ROR1;APOE;FSHR;ANGPT1;ADRA1B;RASGRP1;C5AR1;CD40;NOTCH2;OPRM1;PDGFD;FGFR2;PDGFC;PTPN22;GLIPR2;TPD52L1;EGFR;TRIM5;ERBB4;PLCE1
51	prerank	GO_Cellular_Component_2023__Mitochondrial Membrane (GO:0031966)	-0.298504	-1.65701	0.037037	0.120582	0.934	19/22	54.73%	RPS27A;IFI27L2;SLC8B1;RAB32;ATP5ME;ATP5F1E;BAX;COX4I1;COX7C;MAOA;COX6A1;UBA52;NAT8L;TIGAR;SLC25A20;SLC25A21;SLC25A19;CPT1A;IKBKE
52	prerank	GO_Biological_Process_2023__Positive Regulation Of NF-kappaB Transcription Factor Activity (GO:0051092)	0.316061	1.63725	0.037037	0.388556	0.983	13/24	27.50%	CX3CR1;LGALS9;ROR1;TRIM22;ALK;CD40;AIM2;WNT5A;EDA;HSPA1B;IRAK3;IL1RAP;TRIM6
53	prerank	GO_Molecular_Function_2023__Metallopeptidase Activity (GO:0008237)	-0.350755	-1.63615	0.035545	0.129218	0.947	6/15	8.83%	MME;ADAMTS19;ADAMTS9;ADAMTS12;ADAMTS16;ADAMTS18
54	prerank	GO_Biological_Process_2023__Positive Regulation Of Programmed Cell Death (GO:0043068)	0.318557	1.63152	0.0440141	0.382125	0.983	13/21	34.49%	ACVR1C;DAPK2;SLIT2;RASSF2;SYK;STK17B;SFRP1;SOX4;TNFRSF10B;BCL6;PAWR;JUN;MAP3K20
55	prerank	GO_Biological_Process_2023__Heart Development (GO:0007507)	0.332644	1.62	0.0477002	0.388438	0.985	16/21	46.58%	SOX9;CHD7;GPC3;GJA1;TGFBR2;SOX4;ID2;AKAP13;ZFPM2;PKP2;ERBB3;SGCD;ERBB4;PLCE1;UTY;TGFBR3
56	prerank	GO_Cellular_Component_2023__Collagen-Containing Extracellular Matrix (GO:0062023)	0.214313	1.60755	0.0508744	0.395493	0.987	20/56	19.40%	COL8A1;COL11A1;FBLN2;SMOC2;LAMA3;F13A1;SERPINH1;POSTN;LGALS9;COL4A5;VWA1;MFGE8;APOE;GREM1;SMOC1;ANGPT1;THSD4;EDIL3;SFRP1;WNT5A
57	prerank	GO_Biological_Process_2023__Protein Autophosphorylation (GO:0046777)	0.345511	1.60517	0.0453752	0.384438	0.987	13/18	39.17%	FGFR3;STK33;DAPK2;HCK;ALK;MYO3A;STK17B;CHEK2;FGFR2;MAP3K20;LYN;EGFR;ERBB4
58	prerank	GO_Biological_Process_2023__Enzyme-Linked Receptor Protein Signaling Pathway (GO:0007167)	0.323884	1.5925	0.0450751	0.392976	0.99	14/20	39.17%	FGFR3;ROS1;ROR1;HCK;ALK;SYK;AXL;FGFR2;MERTK;ERBB3;LYN;EGFR;YES1;ERBB4
59	prerank	GO_Biological_Process_2023__Positive Regulation Of Transferase Activity (GO:0051347)	0.329535	1.59073	0.0489865	0.382005	0.99	13/19	39.17%	FGFR3;ROS1;CD74;ROR1;APOE;GREM1;ALK;AXL;FGFR2;MERTK;ERBB3;EGFR;ERBB4
60	prerank	GO_Biological_Process_2023__Positive Regulation Of I-kappaB kinase/NF-kappaB Signaling (GO:0043123)	0.319052	1.58516	0.0539629	0.37859	0.99	11/21	27.50%	CD74;LGALS9;ROR1;TRIM22;S100B;GJA1;CD40;TNFRSF10B;TNFRSF19;AKAP13;TRIM6
61	prerank	KEGG_2021_Human__Thermogenesis	-0.317253	-1.55189	0.07109	0.182788	0.981	11/17	31.28%	MAP3K5;ADCY2;CREB5;ATP5ME;ATP5F1E;RPS6;COX4I1;COX7C;COX6A1;CNR1;ACTB
62	prerank	GO_Biological_Process_2023__Negative Regulation Of Gene Expression (GO:0010629)	0.25019	1.54429	0.0584307	0.443844	0.995	16/33	29.23%	ZFP36L2;SFMBT2;IGF2BP2;LGALS9;SMO;APOE;SFRP1;HSPA1B;SLC11A1;ID2;PARP10;NOTCH2;PIWIL2;ITGB8;TRIM6;PPARG
63	prerank	GO_Biological_Process_2023__Positive Regulation Of DNA-binding Transcription Factor Activity (GO:0051091)	0.261499	1.53439	0.0555556	0.449112	0.995	25/31	55.63%	CX3CR1;LGALS9;SMO;ROR1;TRIM22;ALK;CD40;AIM2;WNT5A;EDA;HSPA1B;IRAK3;IL1RAP;TRIM6;PPARG;PLPP3;TRIM5;CD36;IKBKE;PRKCH;PLCG2;ESR1;CAPN3;RELA;RNF220
64	prerank	GO_Biological_Process_2023__Neuron Differentiation (GO:0030182)	0.341868	1.52284	0.0688468	0.457289	0.997	11/16	39.17%	ASCL1;MYO7A;LHX2;ALK;SOX4;WNT5A;ID2;PBX3;RORB;USH2A;ERBB4
65	prerank	GO_Biological_Process_2023__Positive Regulation Of Nucleic Acid-Templated Transcription (GO:1903508)	0.214734	1.50279	0.0691928	0.484551	0.998	27/47	40.59%	ZNF423;SOX9;CD74;APOE;NFIB;LHX2;PRDM16;SKAP1;SFRP1;SOX4;WNT5A;PPARA;ID2;TP63;SP100;GLI3;CHEK2;EGR1;TBL1X;PPARG;RORB;JUN;EGFR;FLI1;ERBB4;CDH1;SPP1
66	prerank	GO_Biological_Process_2023__Positive Regulation Of DNA-templated Transcription (GO:0045893)	0.154079	1.50236	0.0630499	0.471348	0.998	53/104	40.59%	RXRG;FHOD1;ZNF423;SOX9;CD74;ASCL1;MEIS1;BMP6;APOE;PRRX1;GREM1;GALR1;NLRC5;NFIB;LHX2;ZFY;PRDM16;CD40;SKAP1;SFRP1;SOX4;WNT5A;PPARA;SLC11A1;ID2;TP63;SP100;GLI3;CHEK2;TOX3;MAML3;NFIA;EGR1;FGFR2;TBL1X;PPARG;MEIS2;RORB;HJV;MAFF;ZFPM2;ASIC2;JUN;EGFR;FLI1;CTBP2;PLAG1;BMPR1B;NR4A3;ERBB4;CDH1;RGMA;SPP1
67	prerank	GO_Biological_Process_2023__Regulation Of Intracellular Signal Transduction (GO:1902531)	0.203984	1.4884	0.085443	0.487834	0.998	25/49	35.23%	ROS1;PLEKHG1;EZR;DOCK8;RGN;DAPK2;RASSF2;PLEKHG4;FSHR;ARHGAP6;SEZ6L;WNT5A;VAV3;VAV1;CHEK2;AKAP13;FGD3;DOCK2;TRIM6;PREX1;PLEKHG4B;PTPN22;ARHGAP31;LYN;EGFR
68	prerank	GO_Biological_Process_2023__Positive Regulation Of Phosphorylation (GO:0042327)	0.257289	1.48147	0.0880399	0.488951	0.999	16/29	35.23%	FGFR3;ROS1;SOX9;CD74;ROR1;ANGPT1;RASGRP1;ALK;CD40;C3;AXL;FGFR2;MERTK;ERBB3;LYN;EGFR
69	prerank	GO_Biological_Process_2023__Inflammatory Response (GO:0006954)	0.310714	1.47481	0.0831919	0.489647	0.999	9/19	21.08%	CHI3L1;CARD18;PARP4;LGALS9;CXCL13;C5AR1;CD40;WNT5A;SLC11A1
70	prerank	GO_Biological_Process_2023__Proteolysis (GO:0006508)	-0.24292	-1.47224	0.0931373	0.254639	0.995	8/25	11.36%	MME;ADAMTS19;FOLH1;ADAMTS9;ADAMTS12;ADAMTS16;ADAMTS18;CTSC
71	prerank	GO_Molecular_Function_2023__GTPase Binding (GO:0051020)	0.276988	1.45914	0.07743	0.51077	1	12/24	28.29%	RHOH;PLEKHG1;EXPH5;DOCK5;LCP1;PKN1;AKAP13;FGD3;TRIOBP;DOCK2;RADIL;CDC42EP4
72	prerank	GO_Biological_Process_2023__Regulation Of Osteoblast Differentiation (GO:0045667)	0.319734	1.45299	0.0980736	0.510099	1	10/17	30.23%	SOX9;BMP6;GREM1;SMOC1;TP63;IL6R;RANBP3L;FGFR2;PPARG;RORB
73	prerank	KEGG_2021_Human__Amyotrophic lateral sclerosis	-0.270641	-1.44988	0.0925	0.272339	0.998	14/20	38.85%	MAP3K5;TUBA1A;TUBB2A;ATP5F1E;BAX;COX4I1;COX7C;DNAH17;COX6A1;GABARAPL2;ACTB;TUBA1B;SLC1A2;TUBB4A
74	prerank	GO_Biological_Process_2023__Sensory Perception Of Sound (GO:0007605)	0.268839	1.43074	0.101351	0.547424	1	9/23	17.19%	COL11A1;KCNE1;LOXHD1;ROR1;MYO7A;SLC26A5;CDH23;MYO3A;CEMIP
75	prerank	GO_Biological_Process_2023__Cellular Response To Oxygen-Containing Compound (GO:1901701)	0.192691	1.42717	0.108553	0.541925	1	40/57	54.31%	CX3CR1;KCNE1;EZR;SOX9;CXCL13;SYT17;SYT6;PDK4;P2RY12;SLIT2;PDE3A;ZFP36L1;CASP7;SFRP1;WNT5A;LCP1;CLIC4;AXL;EGR1;RORB;KCNQ1;JUN;LYN;EGFR;GLRA2;SLC26A3;NR4A3;CDH1;ADGRV1;AQP1;CPNE8;PTK7;RYR3;PLCG2;ESR1;PTPRK;SYT9;CAPN3;RELA;EPHA3
76	prerank	GO_Biological_Process_2023__Regulation Of Protein Kinase Activity (GO:0045859)	-0.305096	-1.42678	0.099768	0.292653	1	7/15	19.30%	RELN;MAP3K5;TTN;PTPRC;CAMK2N2;DBNDD2;LCP2
77	prerank	GO_Biological_Process_2023__Positive Regulation Of Transcription By RNA Polymerase II (GO:0045944)	0.166234	1.41867	0.0842434	0.547988	1	39/76	39.70%	RXRG;FHOD1;SOX9;ASCL1;MEIS1;BMP6;PRRX1;GREM1;GALR1;NLRC5;NFIB;ZFY;CD40;SKAP1;SOX4;WNT5A;PPARA;SLC11A1;TP63;GLI3;TOX3;MAML3;NFIA;EGR1;FGFR2;TBL1X;PPARG;MEIS2;RORB;HJV;MAFF;ZFPM2;JUN;EGFR;CTBP2;PLAG1;BMPR1B;NR4A3;RGMA
78	prerank	GO_Molecular_Function_2023__Sequence-Specific DNA Binding (GO:0043565)	0.205657	1.41133	0.128713	0.552214	1	22/42	36.33%	RXRG;ZNF423;SOX9;ASCL1;CEBPD;NFIB;ZFY;PRDM16;SOX4;PPARA;ARID5A;GLI3;BCL6;EGR1;PPARG;MEIS2;TCF7L1;RORB;MAFF;FOXP2;JUN;FLI1
79	prerank	KEGG_2021_Human__Neuroactive ligand-receptor interaction	-0.17543	-1.39431	0.095	0.326347	1	11/47	8.89%	DRD3;TAC3;PTGFR;TAC1;CORT;PENK;SST;GRID2;LPAR6;LPAR1;PTGER3
80	prerank	GO_Biological_Process_2023__Supramolecular Fiber Organization (GO:0097435)	0.240279	1.38237	0.151618	0.607799	1	10/28	16.30%	COL11A1;SERPINH1;MYO7A;GREM1;ARHGAP25;GFAP;TLL2;TLL1;THSD4;B2M
81	prerank	GO_Biological_Process_2023__Positive Regulation Of Wnt Signaling Pathway (GO:0030177)	0.270032	1.38219	0.129508	0.594812	1	15/22	44.22%	RSPO2;RSPO3;GPC3;DISC1;SFRP1;SOX4;DAAM2;LYPD6;GPC5;FGFR2;TBL1X;EGFR;LGR5;LRRK1;PTK7
82	prerank	GO_Biological_Process_2023__Adenylate Cyclase-Activating G Protein-Coupled Receptor Signaling Pathway (GO:0007189)	-0.295757	-1.38159	0.126147	0.336298	1	6/15	12.57%	DRD3;PTGFR;ADGRG2;ADCY2;PTGER3;ADGRD1
83	prerank	GO_Molecular_Function_2023__Cadherin Binding (GO:0045296)	-0.183615	-1.37473	0.142857	0.336954	1	26/42	41.64%	STXBP6;MYO1B;CDH9;CDH13;CDH12;RPL7A;CDH8;CDH6;PTPRO;RPL24;HSPA1A;RPL29;RPL6;RPL34;HSPA8;RPS26;RPL23A;RPS2;EEF2;CTNNA3;P2RX4;CDH18;TJP2;LIMA1;PRDX1;EPCAM
84	prerank	KEGG_2021_Human__Calcium signaling pathway	0.228759	1.37234	0.11859	0.605446	1	23/32	50.63%	ADRA1D;FGFR3;HTR2C;AVPR1A;ADRA1B;PDGFD;CHRM2;FGFR2;ADORA2B;CHRM5;PDGFC;ERBB3;EGFR;PHKA1;PLCB2;TACR1;ERBB4;PLCE1;GNA14;RYR3;CHRNA7;PLCG2;PLCD1
85	prerank	GO_Biological_Process_2023__Phosphorylation (GO:0016310)	0.214216	1.37168	0.117057	0.594176	1	15/37	23.82%	ROS1;ACVR1C;DGKK;PDK4;DAPK2;PRKG1;HCK;ALK;SYK;STK17B;TGFBR2;CDK18;PKN1;IRAK3;CHEK2
86	prerank	GO_Biological_Process_2023__External Encapsulating Structure Organization (GO:0045229)	-0.244285	-1.37075	0.129108	0.334024	1	8/23	12.72%	HPSE2;ADAMTS19;COL9A3;ADAMTS9;ADAMTS12;ADAMTS16;ADAMTS18;ECM2
87	prerank	GO_Biological_Process_2023__Phospholipase C-activating G Protein-Coupled Receptor Signaling Pathway (GO:0007200)	0.300958	1.36924	0.138544	0.587229	1	12/17	40.75%	CX3CR1;ADRA1D;HTR2C;P2RY12;ADRA1B;C5AR1;ANO1;OPRM1;CHRM2;TACR1;PLCE1;GNA14
88	prerank	GO_Molecular_Function_2023__RNA Polymerase II Cis-Regulatory Region Sequence-Specific DNA Binding (GO:0000978)	0.158554	1.36043	0.122542	0.59457	1	37/75	38.70%	RXRG;ZNF423;SOX9;ASCL1;CEBPD;MEIS1;PRRX1;NLRC5;NFIB;ZFY;ZFHX4;ZNF600;PRDM16;HIF3A;ZNF208;SOX4;SOX5;PPARA;TP63;GLI3;EBF1;PBX3;ZBTB7C;DACH1;NFIA;EGR1;PPARG;MEIS2;TCF7L1;RORB;MAFF;FOXP2;JUN;POU6F2;ZBTB8A;PLAG1;NR4A3
89	prerank	GO_Molecular_Function_2023__Guanyl-Nucleotide Exchange Factor Activity (GO:0005085)	0.249449	1.35896	0.127148	0.585731	1	16/26	39.59%	PLEKHG1;DOCK8;P2RY12;PLEKHG4;RASGRP1;DOCK5;VAV3;VAV1;AKAP13;FGD3;DOCK2;PREX1;PLEKHG4B;RASGEF1C;PLCE1;SWAP70
90	prerank	GO_Biological_Process_2023__Regulation Of MAP Kinase Activity (GO:0043405)	0.304227	1.3582	0.118584	0.576081	1	10/16	35.23%	APOE;RASGRP1;CD40;IRAK3;PDGFD;PPARG;PDGFC;TPD52L1;LYN;EGFR
91	prerank	GO_Biological_Process_2023__Extracellular Matrix Organization (GO:0030198)	0.227547	1.35543	0.139693	0.571194	1	11/32	15.93%	COL8A1;COL11A1;SMOC2;SERPINH1;POSTN;COL4A5;GREM1;SMOC1;TLL2;TLL1;THSD4
92	prerank	GO_Biological_Process_2023__Regulation Of Angiogenesis (GO:0045765)	0.239963	1.35515	0.12305	0.561195	1	20/28	51.31%	CHI3L1;SMOC2;ALOX5;CXCL13;RHOJ;CD40;SFRP1;WNT5A;SEMA3E;SP100;ITGB8;COL4A2;PPARG;ANGPTL4;HSPB1;AQP1;GAB1;CTSH;CHRNA7;SASH1
93	prerank	GO_Biological_Process_2023__Regulation Of I-kappaB kinase/NF-kappaB Signaling (GO:0043122)	0.228256	1.3517	0.144951	0.55823	1	13/30	27.50%	RHOH;CD74;LGALS9;ROR1;TRIM22;S100B;GJA1;CD40;WNT5A;TNFRSF10B;TNFRSF19;AKAP13;TRIM6
94	prerank	KEGG_2021_Human__Chemokine signaling pathway	0.304308	1.35041	0.134354	0.550673	1	10/16	37.33%	CX3CR1;CXCL13;CXCL14;HCK;VAV3;VAV1;DOCK2;PREX1;LYN;PLCB2
95	prerank	KEGG_2021_Human__Rap1 signaling pathway	0.253526	1.34551	0.142617	0.550587	1	15/24	39.43%	FGFR3;ANGPT1;SKAP1;VAV3;VAV1;PDGFD;FGFR2;ADORA2B;APBB1IP;PDGFC;FYB1;EGFR;PLCB2;PLCE1;CDH1
96	prerank	GO_Molecular_Function_2023__DNA-binding Transcription Factor Binding (GO:0140297)	0.258808	1.34454	0.137153	0.542824	1	15/23	42.22%	ASCL1;PRRX1;PRDM16;PPARA;ID2;PARP10;BCL6;NFIA;PPARG;ZFPM2;JUN;ZBTB8A;CTBP2;HSPB1;LMO3
97	prerank	GO_Biological_Process_2023__Cell-Matrix Adhesion (GO:0007160)	-0.287677	-1.33987	0.145882	0.369802	1	6/16	12.72%	ADAMTS9;ADAMTS12;ITGB5;HPSE;PARVG;ECM2
98	prerank	GO_Biological_Process_2023__Regulation Of Cell Differentiation (GO:0045595)	0.288834	1.33811	0.154122	0.546545	1	10/18	31.39%	ALOX5;CEBPD;GREM1;SMOC1;ZFP36L1;ALK;ID2;PHLDB2;FGFR2;PTHLH
99	prerank	GO_Biological_Process_2023__Extracellular Structure Organization (GO:0043062)	-0.232566	-1.33036	0.152778	0.374587	1	8/24	12.72%	HPSE2;ADAMTS19;COL9A3;ADAMTS9;ADAMTS12;ADAMTS16;ADAMTS18;ECM2
100	prerank	GO_Molecular_Function_2023__Cis-Regulatory Region Sequence-Specific DNA Binding (GO:0000987)	0.158616	1.32972	0.141966	0.556674	1	36/73	38.70%	ZNF423;SOX9;ASCL1;CEBPD;MEIS1;PRRX1;NLRC5;NFIB;ZFY;ZFHX4;ZNF600;PRDM16;HIF3A;ZNF208;SOX4;SOX5;PPARA;TP63;GLI3;EBF1;PBX3;ZBTB7C;DACH1;NFIA;EGR1;PPARG;MEIS2;TCF7L1;RORB;MAFF;FOXP2;JUN;POU6F2;ZBTB8A;PLAG1;NR4A3
101	prerank	GO_Molecular_Function_2023__Endopeptidase Activity (GO:0004175)	-0.236801	-1.32852	0.129902	0.368577	1	7/22	11.36%	MME;ADAMTS19;ADAMTS9;ADAMTS12;ADAMTS16;ADAMTS18;CTSC
102	prerank	GO_Biological_Process_2023__Regulation Of Cellular Component Organization (GO:0051128)	0.30488	1.32301	0.1777	0.562752	1	7/15	22.29%	CD22;ROS1;APOE;GFAP;WNT5A;FAM107A;IRAK3
103	prerank	GO_Biological_Process_2023__Cellular Response To Lipid (GO:0071396)	0.23149	1.32162	0.155779	0.556083	1	22/29	54.31%	CX3CR1;SOX9;CXCL13;PDK4;CASP7;SYK;SFRP1;WNT5A;HSPA1B;LCP1;AXL;RORB;ATP1A2;LYN;EGFR;SPP1;AQP1;PTK7;PLCG2;ESR1;RELA;EPHA3
104	prerank	KEGG_2021_Human__Arrhythmogenic right ventricular cardiomyopathy	0.304947	1.31666	0.166966	0.557392	1	10/15	39.85%	GJA1;ITGA7;ITGB8;TCF7L1;ITGA10;ITGA8;ITGA2;PKP2;SGCD;LAMA2
105	prerank	GO_Biological_Process_2023__Negative Regulation Of Apoptotic Process (GO:0043066)	0.169896	1.3162	0.161339	0.5495	1	39/57	54.89%	MTRNR2L1;CX3CR1;MTRNR2L8;SOX9;CD74;ASCL1;MTRNR2L12;PDK4;APOE;GREM1;ANGPT1;HCK;SFRP1;WNT5A;HSPA1B;SEMA3E;NOTCH2;AXL;RNF144B;TOX3;MERTK;ANGPTL4;PRLR;ERBB3;EGFR;PTPRZ1;ERBB4;POU3F4;HSPB1;AQP1;CRYAB;PRKCH;CTSH;PRR5;CAPN3;IFIT3;RELA;NOL3;GRN
106	prerank	KEGG_2021_Human__Pathways of neurodegeneration	-0.211736	-1.31499	0.147757	0.379383	1	16/29	31.70%	MAP3K5;RPS27A;TUBA1A;RYR1;TUBB2A;ATP5F1E;BAX;COX4I1;COX7C;DKK2;DNAH17;COX6A1;UBA52;GABARAPL2;WNT2B;TUBA1B
107	prerank	GO_Molecular_Function_2023__Double-Stranded DNA Binding (GO:0003690)	0.207157	1.31457	0.169435	0.544726	1	19/36	36.33%	RXRG;SOX9;ASCL1;CEBPD;NFIB;CGAS;AIM2;SOX4;GLI3;BCL6;EGR1;PPARG;MEIS2;TCF7L1;RORB;MAFF;JUN;EGFR;FLI1
108	prerank	GO_Molecular_Function_2023__G Protein-Coupled Receptor Activity (GO:0004930)	0.230526	1.31317	0.162671	0.539139	1	15/30	31.44%	CASR;CX3CR1;QRFPR;GPR156;P2RY12;NPFFR1;GALR1;C5AR1;NPFFR2;ADGRL4;ADGRF5;OPRM1;ADORA2B;RORB;PTH2R
109	prerank	GO_Cellular_Component_2023__Cytoplasmic Vesicle Membrane (GO:0030659)	0.223262	1.31278	0.150327	0.531781	1	13/31	24.13%	CD74;HLA-C;SMO;LAMP5;MOXD1;STEAP3;OCA2;C5AR1;GJA1;COLEC12;WNT5A;CD9;HLA-B
110	prerank	GO_Cellular_Component_2023__Actin Cytoskeleton (GO:0015629)	0.202613	1.30876	0.170382	0.531858	1	37/41	70.14%	NEURL1B;EZR;RGS22;DIAPH3;MYO7A;HCK;ARHGAP6;NPFFR2;LCP1;PSTPIP2;FAM107A;CLIC4;AXL;AKAP13;TRIOBP;CDC42EP4;PAWR;FYB1;SHROOM3;CDH1;SWAP70;MYO1E;WIPF1;TPM2;NEB;GSN;EPHA3;NOL3;CORIN;CLIC5;LIMA1;PALLD;ANKRD23;ACTB;CNR1;INF2;DYNLL1
111	prerank	GO_Biological_Process_2023__Positive Regulation Of Cytokine Production (GO:0001819)	0.215298	1.30757	0.178451	0.526544	1	16/35	28.02%	CHI3L1;CD74;LGALS9;CCBE1;RASGRP1;SYK;CGAS;CD40;C3;WNT5A;HSPA1B;LCP1;SLC11A1;IL6R;TRIM6;EGR1
112	prerank	GO_Biological_Process_2023__Regulation Of Transcription By RNA Polymerase II (GO:0006357)	0.126402	1.30715	0.156069	0.519704	1	66/133	42.22%	RXRG;FHOD1;EZR;SOX9;ASCL1;CEBPD;MEIS1;BMP6;PRRX1;GREM1;GALR1;NLRC5;NFIB;LHX2;ZFY;ZFHX4;PRDM16;HIF3A;CD40;SKAP1;SOX4;WNT5A;SOX5;PPARA;SLC11A1;ID2;PKN1;ARID5A;TP63;SP100;GLI3;EBF1;PBX3;ZBTB7C;DACH1;TOX3;MAML3;BCL6;NFIA;EGR1;FGFR2;TBL1X;PPARG;MEIS2;TCF7L1;RORB;HJV;MAFF;ZFPM2;FOXP2;JUN;POU6F2;EGFR;DNAJB1;ZBTB8A;FLI1;CTBP2;PLAG1;BMPR1B;NR4A3;TSHZ2;RGMA;SP140;POU3F4;PPP1R13L;LMO3
113	prerank	GO_Biological_Process_2023__Positive Regulation Of Multicellular Organismal Process (GO:0051240)	0.200832	1.3041	0.178333	0.517786	1	24/42	42.69%	GHRH;ADRA1D;SOX9;SMO;APOE;AVPR1A;PRDM16;SYK;GJA1;TGFBR2;WNT5A;SOX5;LCP1;SLC11A1;PPARG;PTH2R;PDGFC;PRLR;GLIPR2;IL4R;BMPR1B;HILPDA;SPP1;CD36
114	prerank	GO_Biological_Process_2023__Sensory Perception Of Mechanical Stimulus (GO:0050954)	0.236296	1.30396	0.166945	0.510744	1	9/25	17.19%	COL11A1;KCNE1;LOXHD1;ROR1;MYO7A;SLC26A5;CDH23;MYO3A;CEMIP
115	prerank	GO_Biological_Process_2023__Regulation Of Small GTPase Mediated Signal Transduction (GO:0051056)	0.228381	1.28937	0.18871	0.532725	1	18/27	46.32%	PLEKHG1;DOCK8;SLIT2;PLEKHG4;ARHGAP25;ARHGAP6;VAV3;VAV1;AKAP13;FGD3;DOCK2;PREX1;PLEKHG4B;ARHGAP31;PLCE1;SWAP70;GMIP;ARHGAP15
116	prerank	GO_Biological_Process_2023__Regulation Of Tumor Necrosis Factor Production (GO:0032680)	0.291186	1.28716	0.207483	0.529609	1	7/15	22.29%	CX3CR1;LGALS9;RASGRP1;SYK;WNT5A;LCP1;IRAK3
117	prerank	GO_Molecular_Function_2023__RNA Polymerase II Transcription Regulatory Region Sequence-Specific DNA Binding (GO:0000977)	0.15049	1.28562	0.162791	0.525433	1	37/76	38.70%	ZNF423;SOX9;ASCL1;CEBPD;MEIS1;PRRX1;NLRC5;NFIB;LHX2;ZFY;ZFHX4;ZNF600;PRDM16;HIF3A;ZNF208;SOX4;SOX5;PPARA;TP63;GLI3;EBF1;PBX3;ZBTB7C;DACH1;NFIA;EGR1;PPARG;MEIS2;TCF7L1;RORB;MAFF;FOXP2;JUN;POU6F2;ZBTB8A;PLAG1;NR4A3
118	prerank	GO_Biological_Process_2023__Positive Regulation Of Apoptotic Process (GO:0043065)	0.222599	1.27486	0.187285	0.539728	1	14/27	34.49%	ACVR1C;DAPK2;SLIT2;RASSF2;STK17B;SFRP1;SOX4;TNFRSF10B;TP63;BCL6;PAWR;JUN;TPD52L1;MAP3K20
119	prerank	KEGG_2021_Human__Focal adhesion	0.222369	1.27078	0.192982	0.540498	1	17/28	40.59%	LAMA3;COL4A5;ITGA7;VAV3;VAV1;MYLPF;PDGFD;ITGB8;COL4A2;ITGA10;PDGFC;ITGA8;ITGA2;JUN;EGFR;LAMA2;SPP1
120	prerank	GO_Biological_Process_2023__Potassium Ion Transport (GO:0006813)	0.291022	1.26437	0.188948	0.546587	1	5/15	9.57%	KCNJ2;KCNK13;KCNE1;KCNH8;SLC1A3
121	prerank	GO_Biological_Process_2023__Cellular Component Assembly (GO:0022607)	0.227993	1.26349	0.191525	0.541807	1	14/27	33.23%	EZR;SOX9;CD74;SPAG17;THSD4;CD40;WNT5A;LCP1;FAM107A;IL1RAP;NLGN4Y;SYCE2;PAWR;PKP2
122	prerank	GO_Molecular_Function_2023__Transcription Cis-Regulatory Region Binding (GO:0000976)	0.213158	1.25699	0.192833	0.547288	1	17/31	39.17%	SOX9;ASCL1;LHX2;PRDM16;HIF3A;SOX4;SOX5;ARID5A;GLI3;DACH1;EGR1;TBL1X;PPARG;JUN;ZBTB8A;FLI1;ERBB4
123	prerank	GO_Molecular_Function_2023__Small GTPase Binding (GO:0031267)	0.252363	1.25188	0.186528	0.550293	1	10/21	28.29%	RHOH;PLEKHG1;EXPH5;DOCK5;PKN1;AKAP13;FGD3;TRIOBP;DOCK2;CDC42EP4
124	prerank	GO_Biological_Process_2023__Protein Phosphorylation (GO:0006468)	0.176714	1.24003	0.212662	0.566633	1	29/47	46.58%	FGFR3;ROS1;ACVR1C;STK33;PDK4;DAPK2;PRKG1;HCK;ALK;MYO3A;SYK;STK17B;TGFBR2;CDK18;PKN1;IRAK3;CHEK2;MAP3K6;FGFR2;MAP3K20;LYN;EGFR;BMPR1B;GMFG;ERBB4;LRRK1;IKBKE;PRKCH;TGFBR3
125	prerank	GO_Biological_Process_2023__Adenylate Cyclase-Modulating G Protein-Coupled Receptor Signaling Pathway (GO:0007188)	-0.225319	-1.23762	0.193384	0.499128	1	7/21	12.57%	PTGFR;CORT;ADGRG2;ADCY2;LPAR1;PTGER3;ADGRD1
126	prerank	GO_Cellular_Component_2023__Cytoskeleton (GO:0005856)	0.160909	1.23101	0.216849	0.578037	1	32/61	42.06%	NEURL1B;FHOD1;IGF2BP2;EZR;SOX9;RGS22;MYO7A;DISC1;GFAP;ARHGAP6;NPFFR2;EDA;LCP1;FAM107A;PHLDB2;CLIC4;AXL;AKAP13;TRIOBP;MID1IP1;CDC42EP4;PAWR;FYB1;NDRG1;SHROOM3;CDH1;SWAP70;KLHL4;MYO1E;GABRG3;RASSF1;HSPB1
127	prerank	GO_Biological_Process_2023__Regulation Of Signal Transduction (GO:0009966)	-0.219266	-1.22907	0.19802	0.504446	1	23/23	78.39%	SLC24A4;SEMA5A;PRKD1;RGS20;HHIP;IGFBP6;IGFBP5;RGS8;KCTD8;PXN;TULP3;DLL1;CHRNA7;RGS6;CD36;PLCE1;TRIM5;ERBB3;TCF7L1;INPP5D;FGFR2;SP100;SH3TC2
128	prerank	GO_Biological_Process_2023__Regulation Of Protein Kinase B Signaling (GO:0051896)	-0.240521	-1.22816	0.228029	0.495047	1	6/19	10.83%	DRD3;PKHD1;HPSE;SEMA5A;LRP2;EGF
129	prerank	GO_Biological_Process_2023__Regulation Of Gene Expression (GO:0010468)	0.129568	1.22628	0.216995	0.581287	1	42/98	35.28%	SFMBT2;RHOH;IGF2BP2;EZR;ZNF423;SOX9;CD74;ASCL1;LGALS9;SMO;BMP6;APOE;CHD7;TRIM22;ANGPT1;ZFP36L1;GJA1;SFRP1;SOX4;WNT5A;HSPA1B;SLC11A1;ID2;PARP10;NOTCH2;CHEK2;BNC2;ITGB8;TRIM6;BCL6;NFIA;EGR1;NWD1;PPARG;TCF7L1;RORB;PTHLH;PTPN22;MOG;POU6F2;LYN;ICOSLG
130	prerank	GO_Biological_Process_2023__Hemopoiesis (GO:0030097)	0.270807	1.22595	0.214286	0.575017	1	9/16	35.02%	ZFP36L2;MEIS1;TGFBR2;SFRP1;WNT5A;NOTCH2;FGFR2;KIRREL3;LYN
131	prerank	GO_Biological_Process_2023__Negative Regulation Of Multicellular Organismal Process (GO:0051241)	0.273264	1.22114	0.214159	0.577768	1	7/17	21.08%	ACVR1C;ZNF423;SOX9;NFIB;GJA1;SFRP1;SLC11A1
132	prerank	GO_Molecular_Function_2023__Kinase Binding (GO:0019900)	-0.167147	-1.21905	0.224691	0.501865	1	39/41	77.81%	PDGFRB;TTN;PTPRC;CAMK2N2;RPS7;RPS6;BLNK;PTN;BTG1;PEBP1;EEF2;ACTB;TFRC;FERMT2;GHR;WWC1;GPRC5B;RCC2;TEX14;PER1;MYOM1;TCF7L2;RELA;GSN;PTPRK;SASH1;ESR1;PLCG2;BCAR3;HSPB1;TRIM5;NR4A3;CTBP2;EGFR;PTPN22;TRIM6;CHEK2;SP100;IRAK3
133	prerank	GO_Biological_Process_2023__Positive Regulation Of Signal Transduction (GO:0009967)	0.203451	1.21863	0.226131	0.5764	1	13/32	24.76%	GHRH;SMOC2;CD74;BMP6;RSPO2;RSPO3;CCBE1;DISC1;C3;SFRP1;TP63;AXL;LIMS2
134	prerank	GO_Biological_Process_2023__Positive Regulation Of Peptidyl-Tyrosine Phosphorylation (GO:0050731)	0.260937	1.21663	0.220486	0.573949	1	11/18	39.17%	FGFR3;CD74;BMP6;GREM1;ANGPT1;CD40;IL6R;ERBB3;LYN;ENPP2;ERBB4
135	prerank	GO_Cellular_Component_2023__Basolateral Plasma Membrane (GO:0016323)	0.244512	1.2097	0.24	0.580618	1	13/21	42.74%	EZR;SLC26A5;C5AR1;PLPP3;KCNQ1;ERBB3;EGFR;AQP4;SLCO1C1;ERBB4;ENPP1;AQP1;SLC14A1
136	prerank	GO_Molecular_Function_2023__Sequence-Specific Double-Stranded DNA Binding (GO:1990837)	0.171257	1.2071	0.221325	0.579352	1	22/45	36.33%	RXRG;SOX9;ASCL1;CEBPD;NFIB;PRDM16;SOX4;SOX5;ARID5A;GLI3;BCL6;EGR1;TBL1X;PPARG;MEIS2;TCF7L1;RORB;MAFF;ASIC2;JUN;ZBTB8A;FLI1
137	prerank	GO_Biological_Process_2023__Regulation Of Cell Cycle (GO:0051726)	-0.238677	-1.20623	0.218137	0.514766	1	11/18	33.60%	NR4A1;PTPRC;BMP7;HPGD;TGFB2;PIM3;RPS15A;CALR;ACTB;BRCA1;SDCBP
138	prerank	GO_Biological_Process_2023__Potassium Ion Transmembrane Transport (GO:0071805)	0.261498	1.19812	0.227273	0.589811	1	5/16	9.57%	KCNJ2;KCNK13;KCNE1;KCNH8;SLC1A3
139	prerank	GO_Biological_Process_2023__Ras Protein Signal Transduction (GO:0007265)	-0.242603	-1.19782	0.227571	0.520483	1	7/16	22.34%	RASGEF1B;EPS8;CDH13;ARHGAP29;RASGRF2;NTN1;TAX1BP3
140	prerank	GO_Biological_Process_2023__Cellular Response To Transforming Growth Factor Beta Stimulus (GO:0071560)	0.244413	1.19701	0.256732	0.585448	1	8/20	20.29%	ZFP36L2;SOX9;PDE3A;ZFP36L1;TGFBR2;SFRP1;WNT5A;SOX5
141	prerank	KEGG_2021_Human__Phospholipase D signaling pathway	-0.232485	-1.19655	0.242206	0.512801	1	6/19	10.83%	PTGFR;LPAR6;ADCY2;PDGFRB;LPAR1;EGF
142	prerank	KEGG_2021_Human__PI3K-Akt signaling pathway	0.17393	1.19582	0.27787	0.581518	1	24/43	40.59%	LAMA3;FGFR3;COL4A5;ANGPT1;SYK;ITGA7;PKN1;IL6R;PDGFD;CHRM2;ITGB8;COL4A2;FGFR2;ITGA10;PDGFC;ITGA8;ITGA2;PRLR;ERBB3;EGFR;IL4R;ERBB4;LAMA2;SPP1
143	prerank	GO_Biological_Process_2023__Regulation Of Cold-Induced Thermogenesis (GO:0120161)	0.27186	1.19375	0.261618	0.578883	1	15/15	73.03%	ZNF423;PRDM16;SYK;GJA1;PTH2R;PDGFC;PRLR;IL4R;CD36;LAMA4;DIO2;LGR4;ESRRG;STAT6;TSHR
144	prerank	GO_Biological_Process_2023__Regulation Of Epithelial Cell Proliferation (GO:0050678)	0.260534	1.19303	0.242806	0.573862	1	7/17	18.72%	SOX9;BMP6;ANGPT1;ZFP36L1;C5AR1;B2M;SFRP1
145	prerank	GO_Biological_Process_2023__Cytokine-Mediated Signaling Pathway (GO:0019221)	0.249062	1.18713	0.254733	0.578939	1	11/19	37.70%	CXCL13;HCK;SYK;AIM2;IRAK3;IL6R;IL1RAP;EGR1;PRLR;LYN;IL4R
146	prerank	GO_Cellular_Component_2023__Endoplasmic Reticulum Lumen (GO:0005788)	-0.164586	-1.17519	0.2494	0.542602	1	10/39	11.41%	VGF;ADAMTSL1;COL9A3;PENK;COL25A1;SPARCL1;SELENOM;CST3;CTSC;COL27A1
147	prerank	GO_Molecular_Function_2023__DNA-binding Transcription Activator Activity, RNA Polymerase II-specific (GO:0001228)	0.192809	1.17391	0.270451	0.59888	1	17/32	38.70%	SOX9;MEIS1;PRRX1;NFIB;ZFY;ZNF600;PRDM16;ZNF208;SOX4;PPARA;NFIA;EGR1;MEIS2;MAFF;JUN;PLAG1;NR4A3
148	prerank	GO_Biological_Process_2023__Cellular Response To Metal Ion (GO:0071248)	0.216548	1.17329	0.277487	0.593935	1	18/25	53.05%	SYT17;SYT6;BMP6;B2M;WNT5A;CLIC4;MT2A;JUN;EGFR;GLRA2;CDH1;ADGRV1;AQP1;CPNE8;RYR3;PLCG2;SYT9;CAPN3
149	prerank	KEGG_2021_Human__Transcriptional misregulation in cancer	0.252652	1.17082	0.279359	0.59241	1	10/17	38.70%	RXRG;MEIS1;TGFBR2;CD40;ID2;PBX3;BCL6;PPARG;FLI1;NR4A3
150	prerank	GO_Biological_Process_2023__Positive Regulation Of Kinase Activity (GO:0033674)	0.237613	1.16643	0.27242	0.595103	1	12/20	39.17%	FGFR3;ROS1;CD74;ROR1;RASSF2;ALK;AXL;FGFR2;MERTK;ERBB3;EGFR;ERBB4
151	prerank	GO_Cellular_Component_2023__Endocytic Vesicle Membrane (GO:0030666)	0.214949	1.1614	0.277873	0.599256	1	11/25	26.60%	CD74;HLA-C;SMO;APOE;B2M;COLEC12;WNT5A;SLC11A1;CD9;HLA-B;CHRM2
152	prerank	GO_Biological_Process_2023__Protein Modification Process (GO:0036211)	0.160639	1.16033	0.274959	0.595319	1	26/52	38.64%	ROS1;F13A1;PARP4;ACVR1C;PDK4;DAPK2;PRKG1;ST8SIA6;HCK;SYK;STK17B;TGFBR2;CDK18;PKN1;ST6GALNAC2;IRAK3;CHEK2;TRIOBP;MAP3K6;PTPN22;MAP3K20;LYN;YES1;PTPRZ1;BMPR1B;GMFG
153	prerank	GO_Biological_Process_2023__Integrin-Mediated Signaling Pathway (GO:0007229)	0.26179	1.15897	0.296296	0.59205	1	9/16	32.97%	HCK;SYK;ITGA7;ITGB8;ITGA10;PLPP3;FYB1;ITGA8;ITGA2
154	prerank	GO_Molecular_Function_2023__Ribonucleoside Triphosphate Phosphatase Activity (GO:0017111)	-0.235577	-1.15829	0.266055	0.553922	1	7/17	19.98%	RGS10;RERG;RGS19;RHOU;RGS20;RAB32;RGS8
155	prerank	GO_Molecular_Function_2023__GTPase Activity (GO:0003924)	-0.235577	-1.15829	0.266055	0.553922	1	7/17	19.98%	RGS10;RERG;RGS19;RHOU;RGS20;RAB32;RGS8
156	prerank	KEGG_2021_Human__Pathogenic Escherichia coli infection	-0.20434	-1.15717	0.279236	0.545993	1	18/22	58.78%	MYO1B;LPAR1;FOS;NLRP3;TUBA1A;TUBB2A;BAX;GAPDH;ACTB;TUBA1B;ARHGEF1;TUBB4A;MYH14;RELA;TUBA1C;CLDN11;WIPF1;MYO1E
157	prerank	GO_Biological_Process_2023__Positive Regulation Of Intracellular Signal Transduction (GO:1902533)	0.141829	1.15221	0.303318	0.599162	1	27/71	29.23%	CHI3L1;CX3CR1;ADRA1D;FGFR3;SOX9;CD74;LGALS9;BMP6;P2RY12;ROR1;FSHR;TRIM22;ANGPT1;ADRA1B;S100B;GJA1;CD40;WNT5A;TNFRSF10B;SEMA3E;TNFRSF19;AXL;AKAP13;PDGFD;TRIM6;FGFR2;PPARG
158	prerank	KEGG_2021_Human__Huntington disease	-0.208799	-1.14643	0.268473	0.556449	1	12/22	31.70%	MAP3K5;REST;CREB5;TUBA1A;TUBB2A;ATP5F1E;BAX;COX4I1;COX7C;DNAH17;COX6A1;TUBA1B
159	prerank	GO_Biological_Process_2023__Positive Regulation Of Protein Metabolic Process (GO:0051247)	0.264715	1.14334	0.296564	0.610583	1	7/15	26.13%	EZR;APOE;GPC3;RASGRP1;SOX4;WNT5A;PIWIL2
160	prerank	GO_Biological_Process_2023__Brain Development (GO:0007420)	0.264004	1.14259	0.274823	0.606094	1	8/15	30.02%	CX3CR1;MEIS1;NFIB;TGFBR2;AIM2;PBX3;APOD;MEIS2
161	prerank	GO_Biological_Process_2023__Positive Regulation Of Epithelial Cell Proliferation (GO:0050679)	-0.212268	-1.12913	0.294537	0.579953	1	6/20	10.83%	PKHD1;CDH13;NR4A1;SEMA5A;PRKD1;EGF
162	prerank	GO_Molecular_Function_2023__Protein Homodimerization Activity (GO:0042803)	0.143316	1.12888	0.323577	0.626641	1	34/60	46.37%	CASR;SYT6;APOE;SLIT2;GREM1;SLC26A5;TRIM22;S100B;B2M;CGAS;ANO1;LCP1;SLC11A1;IRAK3;IL6R;GLDC;CHEK2;TOX3;TRIM6;FGFR2;S100Z;PDGFC;FOXP2;GLIPR2;TPD52L1;PADI2;NR4A3;TRIM5;ERBB4;ENPP1;HSPB1;TPM2;CRYAB;CD247
163	prerank	GO_Biological_Process_2023__Intracellular Monoatomic Cation Homeostasis (GO:0030003)	0.209734	1.11759	0.331046	0.643368	1	9/24	21.08%	CASR;KCNJ2;HTR2C;BMP6;RGN;SLC39A12;B2M;CD40;SLC11A1
164	prerank	GO_Biological_Process_2023__Apoptotic Process (GO:0006915)	0.214061	1.11644	0.320354	0.639453	1	9/23	23.34%	ADRA1D;DAPK2;PMP22;CASP7;TGFBR2;TNFRSF10B;TP63;NOTCH2;TNFRSF19
165	prerank	GO_Molecular_Function_2023__Receptor Ligand Activity (GO:0048018)	-0.174412	-1.11614	0.300236	0.595053	1	12/29	25.55%	VGF;IL7;NPPC;SST;SEMA5A;EGF;BMP7;HSPA1A;CCK;TGFB2;PTN;TAFA2
166	prerank	GO_Biological_Process_2023__Regulation Of Inflammatory Response (GO:0050727)	0.233491	1.11306	0.337391	0.640036	1	9/19	29.23%	ALOX5;APOE;HCK;AIM2;WNT5A;PPARA;LCP1;BCL6;PPARG
167	prerank	GO_Biological_Process_2023__Positive Regulation Of Developmental Process (GO:0051094)	0.224842	1.10797	0.337907	0.644325	1	12/20	42.01%	SOX9;APOE;ALK;GJA1;WNT5A;SOX5;LCP1;PHLDB2;PPARG;ENPP2;BMPR1B;PPP1R13L
168	prerank	GO_Cellular_Component_2023__trans-Golgi Network (GO:0005802)	-0.20281	-1.10553	0.311224	0.605378	1	19/21	68.19%	MME;MYO1B;PRKD1;RGS20;TMEM79;ATP8B1;RAB32;VAMP2;CORO7;TJAP1;GRN;ST3GAL1;CALN1;RAB31;CDH1;ATP2C2;ATP8B4;LGR5;PLPP3
169	prerank	GO_Cellular_Component_2023__Neuron Projection (GO:0043005)	-0.134701	-1.10526	0.310433	0.595762	1	22/52	28.71%	CALB1;MME;RELN;PENK;CDH13;ADCY2;LRP2;PTPRO;CRHBP;RGS8;SSNA1;RPS6;CCK;EPHA6;RPL28;CNTN5;TGFB2;GRM7;PRLHR;WFS1;HSPA8;VAMP2
170	prerank	GO_Biological_Process_2023__Regulation Of Apoptotic Process (GO:0042981)	0.130947	1.10345	0.332822	0.647302	1	31/72	35.23%	PLK5;ACVR1C;SOX9;CD74;ASCL1;DAPK2;SLIT2;GREM1;RASSF2;ANGPT1;HCK;ALK;STK17B;SFRP1;SOX4;WNT5A;TNFRSF10B;HSPA1B;NOTCH2;AXL;RNF144B;TOX3;BCL6;EGR1;ANGPTL4;PAWR;PRLR;JUN;MAP3K20;ERBB3;EGFR
171	prerank	GO_Biological_Process_2023__Protein Transport (GO:0015031)	0.246642	1.10088	0.350734	0.646337	1	5/16	11.99%	NEURL1B;CD74;APOE;TXNIP;STEAP3
172	prerank	GO_Biological_Process_2023__Positive Regulation Of Cell Population Proliferation (GO:0008284)	0.138007	1.09664	0.334375	0.649067	1	32/66	39.17%	GHRH;ADRA1D;FGFR3;SOX9;CD74;MEIS1;BMP6;GREM1;AVPR1A;HCK;S100B;C5AR1;GJA1;TGFBR2;SFRP1;SOX4;WNT5A;ID2;IL6R;PDGFD;FGFR2;MEIS2;PTHLH;ZFPM2;PDGFC;ASIC2;ERBB3;LYN;EGFR;NR4A3;HILPDA;ERBB4
173	prerank	KEGG_2021_Human__Alzheimer disease	-0.195707	-1.09563	0.3257	0.605051	1	12/23	31.70%	MME;MAP3K5;TUBA1A;TUBB2A;ATP5F1E;COX4I1;COX7C;DKK2;GAPDH;COX6A1;WNT2B;TUBA1B
174	prerank	GO_Cellular_Component_2023__Dendrite (GO:0030425)	-0.165286	-1.09124	0.326969	0.603299	1	14/32	27.23%	CALB1;MME;RELN;PENK;ADCY2;LRP2;CRHBP;RGS8;RPS6;EPHA6;RPL28;GRM7;WFS1;HSPA8
175	prerank	GO_Biological_Process_2023__Regulation Of DNA-templated Transcription (GO:0006355)	0.106449	1.09046	0.341679	0.655325	1	62/130	42.01%	ZFP36L2;RHOH;ZNF423;SOX9;CD74;ASCL1;CEBPD;APOE;CHD7;NFIB;TRIM22;LHX2;ZFY;ZFHX4;PRDM16;HIF3A;SKAP1;SFRP1;SOX4;WNT5A;CDK18;SOX5;PPARA;ID2;PKN1;ARID5A;TP63;SP100;GLI3;CHEK2;EBF1;PBX3;BNC2;ZBTB7C;DACH1;TOX3;BCL6;NFIA;EGR1;TBL1X;PPARG;TCF7L1;RORB;MAFF;ZFPM2;FOXP2;ASIC2;JUN;POU6F2;EGFR;ZBTB8A;FLI1;CTBP2;PLAG1;NR4A3;ERBB4;CDH1;TSHZ2;SP140;SPP1;POU3F4;PPP1R13L
176	prerank	KEGG_2021_Human__Axon guidance	0.213451	1.08673	0.343363	0.656582	1	17/21	60.30%	NTNG2;SMO;SLIT2;SEMA3D;DCC;WNT5A;SEMA3E;NTNG1;BMPR1B;SLIT3;RGMA;SEMA3A;SEMA3C;PLCG2;EPHA3;LIMK2;TRPC6
177	prerank	GO_Biological_Process_2023__Cellular Response To Organonitrogen Compound (GO:0071417)	0.201278	1.0867	0.354671	0.650979	1	15/25	45.58%	KCNE1;EZR;SOX9;P2RY12;SLIT2;PDE3A;ZFP36L1;SFRP1;EGR1;KCNQ1;GLRA2;SLC26A3;CDH1;AQP1;RYR3
178	prerank	GO_Cellular_Component_2023__Axon (GO:0030424)	-0.206117	-1.0861	0.337808	0.603831	1	9/20	26.03%	CALB1;MME;LRP2;PTPRO;SSNA1;CCK;CNTN5;TGFB2;GRM7
179	prerank	GO_Biological_Process_2023__Regulation Of Endothelial Cell Migration (GO:0010594)	0.234875	1.08256	0.352014	0.653452	1	7/17	22.77%	SMOC2;APOE;SLIT2;ANGPT1;RHOJ;WNT5A;SP100
180	prerank	GO_Cellular_Component_2023__Adherens Junction (GO:0005912)	-0.184672	-1.07435	0.346734	0.616659	1	22/24	71.82%	STXBP6;CDH9;CDH13;CDH12;CDH8;CDH6;CTNNA3;SDCBP;CDH18;FERMT2;DLL1;CCDC85C;CDHR3;MYO1E;CDH1;FRMD4B;SHROOM3;NDRG1;PARD3B;PKP2;PLPP3;CDC42EP4
181	prerank	GO_Biological_Process_2023__Negative Regulation Of Protein Phosphorylation (GO:0001933)	0.229512	1.05343	0.390203	0.705931	1	10/16	42.06%	CNKSR3;SLIT2;GREM1;RASSF2;SFRP1;PPARG;PLPP3;LYN;ENPP1;HSPB1
182	prerank	GO_Biological_Process_2023__Positive Regulation Of Cell Differentiation (GO:0045597)	0.160746	1.04435	0.40566	0.718423	1	14/40	22.92%	SOX9;ASCL1;BMP6;ZFP36L1;GJA1;TGFBR2;SFRP1;SOX4;SOX5;LCP1;ID2;TP63;IL6R;RANBP3L
183	prerank	GO_Cellular_Component_2023__Mitochondrial Matrix (GO:0005759)	0.233746	1.03726	0.407473	0.727207	1	15/16	70.50%	ACSS1;PDK4;CPS1;GLDC;ACSS3;ERBB4;BLOC1S1;ALDH4A1;SUCLG2;GCDH;MLYCD;NAT8L;MMAB;BTD;HSPE1
184	prerank	GO_Cellular_Component_2023__Early Endosome (GO:0005769)	0.206989	1.0293	0.414309	0.73765	1	5/19	9.99%	CD22;NEURL1B;HLA-C;APOE;LAMP5
185	prerank	KEGG_2021_Human__MAPK signaling pathway	0.175951	1.02654	0.421569	0.737649	1	15/30	35.23%	FGFR3;ANGPT1;RASGRP1;TGFBR2;HSPA1B;IL1RAP;PDGFD;MAP3K6;FGFR2;PDGFC;MAP3K8;JUN;MAP3K20;ERBB3;EGFR
186	prerank	GO_Biological_Process_2023__Positive Regulation Of Canonical Wnt Signaling Pathway (GO:0090263)	0.216425	1.02241	0.42132	0.740111	1	12/19	44.22%	GPC3;SFRP1;SOX4;DAAM2;LYPD6;GPC5;FGFR2;TBL1X;EGFR;LGR5;LRRK1;PTK7
187	prerank	GO_Biological_Process_2023__Regulation Of Macromolecule Metabolic Process (GO:0060255)	0.232448	1.01838	0.413194	0.742417	1	5/15	14.56%	IGF2BP2;ASCL1;APOE;CHD7;ZFP36L1
188	prerank	GO_Molecular_Function_2023__GTPase Regulator Activity (GO:0030695)	0.144664	1.01191	0.444444	0.749882	1	23/46	39.59%	RHOH;PLEKHG1;DOCK8;P2RY12;SLIT2;PLEKHG4;ARHGAP25;RASGRP1;ARHGAP6;DOCK5;VAV3;VAV1;RANBP3L;AKAP13;FGD3;DOCK2;PREX1;PLEKHG4B;ARHGAP31;JUN;RASGEF1C;PLCE1;SWAP70
189	prerank	GO_Cellular_Component_2023__Secretory Granule Membrane (GO:0030667)	0.195314	1.01157	0.409917	0.744514	1	9/22	26.50%	HLA-C;SYTL4;MOXD1;CD53;C5AR1;SLC11A1;CD9;HLA-B;RAB37
190	prerank	KEGG_2021_Human__Yersinia infection	-0.205836	-1.00912	0.438073	0.742091	1	17/17	79.65%	FOS;NLRP3;LCP2;ELMO1;PXN;ACTB;DOCK1;ARHGEF1;IRF3;RELA;WIPF1;SKAP2;JUN;FYB1;VAV1;PKN1;VAV3
191	prerank	GO_Cellular_Component_2023__Cell-Cell Junction (GO:0005911)	0.14803	0.999273	0.444984	0.763153	1	23/41	45.48%	EZR;KIRREL1;CD53;LSR;IGSF21;GJA1;CLIC4;LIMS2;CDC42EP4;PLPP3;KIRREL3;PKP2;PARD3B;NDRG1;SHROOM3;FRMD4B;FGFRL1;CDH1;MYO1E;HEPACAM;PTK7;GAB1;CLDN11
192	prerank	GO_Biological_Process_2023__Negative Regulation Of Cell Migration (GO:0030336)	0.224822	0.994663	0.451613	0.766347	1	7/16	27.08%	CD74;SLIT2;GJA1;SFRP1;PHLDB2;CLIC4;DACH1
193	prerank	GO_Biological_Process_2023__Negative Regulation Of Nucleic Acid-Templated Transcription (GO:1903507)	0.15181	0.988244	0.446078	0.773222	1	18/39	36.38%	ZNF423;SOX9;ASCL1;PRDM16;SFRP1;WNT5A;ID2;ARID5A;TP63;GLI3;DACH1;BCL6;PPARG;RORB;ZFPM2;FOXP2;JUN;CTBP2
194	prerank	GO_Biological_Process_2023__Cellular Response To Organic Cyclic Compound (GO:0071407)	0.166901	0.987696	0.479592	0.76838	1	17/31	42.27%	KCNE1;EZR;P2RY12;PDE3A;ZFP36L1;CASP7;SFRP1;HSPA1B;EGR1;KCNQ1;ATP1A2;EGFR;SLC26A3;NR4A3;CDH1;SPP1;AQP1
195	prerank	GO_Biological_Process_2023__Axon Guidance (GO:0007411)	0.18544	0.984052	0.470693	0.769292	1	9/24	22.71%	SMO;SLIT2;SEMA3D;NFIB;DCC;PLEKHG4;WNT5A;SEMA3E;NOTCH2
196	prerank	KEGG_2021_Human__ECM-receptor interaction	0.210034	0.981364	0.4625	0.768368	1	11/17	42.69%	LAMA3;COL4A5;ITGA7;ITGB8;COL4A2;ITGA10;ITGA8;ITGA2;LAMA2;SPP1;CD36
197	prerank	KEGG_2021_Human__Pathways in cancer	0.12785	0.978646	0.479798	0.768044	1	28/58	39.85%	RXRG;LAMA3;FGFR3;COL4A5;SMO;DAPK2;DCC;RASGRP1;ALK;CASP7;TGFBR2;WNT5A;NOTCH2;IL6R;GLI3;AR;COL4A2;FGFR2;PPARG;TCF7L1;ITGA2;JUN;EGFR;CTBP2;PLCB2;IL4R;CDH1;LAMA2
198	prerank	KEGG_2021_Human__Shigellosis	-0.178099	-0.977834	0.465438	0.800247	1	18/21	65.93%	PRKCQ;RPS27A;NLRP3;BAX;ELMO1;UBA52;GABARAPL2;PXN;ACTB;DOCK1;IRF3;RELA;PLCD1;PLCG2;PLCE1;PLCB2;EGFR;JUN
199	prerank	GO_Molecular_Function_2023__Transcription Regulatory Region Nucleic Acid Binding (GO:0001067)	0.200726	0.97764	0.477032	0.764183	1	11/20	39.17%	PRDM16;SOX4;SOX5;ARID5A;EGR1;TBL1X;PPARG;JUN;ZBTB8A;FLI1;ERBB4
200	prerank	GO_Biological_Process_2023__Regulation Of Cytokine Production (GO:0001817)	0.206054	0.975465	0.463918	0.762888	1	10/18	38.75%	IGF2BP2;LGALS9;ALOX5;SLC11A1;HLA-B;BCL6;MOG;LYN;ICOSLG;HILPDA
201	prerank	GO_Biological_Process_2023__Positive Regulation Of Cellular Process (GO:0048522)	0.125379	0.97177	0.498457	0.764118	1	28/59	39.85%	GHRH;ADRA1D;FGFR3;NCMAP;SOX9;MEIS1;BMP6;GREM1;AVPR1A;HCK;ZFP36L1;S100B;TGFBR2;SFRP1;SOX4;IL6R;PDGFD;FGFR2;MEIS2;PTHLH;PDGFC;ASIC2;ERBB3;LYN;EGFR;HILPDA;ERBB4;LAMA2
202	prerank	GO_Biological_Process_2023__Negative Regulation Of Wnt Signaling Pathway (GO:0030178)	0.206428	0.967724	0.475862	0.766567	1	7/18	23.45%	WIF1;SOX9;APOE;GREM1;SFRP1;WNT5A;GLI3
203	prerank	GO_Cellular_Component_2023__Endoplasmic Reticulum Membrane (GO:0005789)	-0.12682	-0.964313	0.489796	0.818712	1	25/42	42.90%	PIGA;CFTR;RPS27A;HLA-A;YIF1A;AGMO;TTYH1;RYR1;BAX;PLAUR;PLOD1;WFS1;UBA52;PAFAH2;CALR;PROS1;B3GLCT;TMED3;PNPLA6;MAGT1;EPHX1;MGST2;DHRS3;GRAMD1C;PCYT1B
204	prerank	KEGG_2021_Human__NOD-like receptor signaling pathway	0.222475	0.957802	0.491135	0.779765	1	14/15	71.24%	CASR;CARD18;TXNIP;AIM2;PKN1;JUN;PLCB2;IKBKE;RELA;IRF3;NAMPT;P2RX7;HSP90AA1;GABARAPL2
205	prerank	GO_Biological_Process_2023__Positive Regulation Of Cell Projection Organization (GO:0031346)	0.219173	0.956884	0.493955	0.776031	1	4/15	10.04%	PLK5;ROR1;APOE;SLIT2
206	prerank	GO_Biological_Process_2023__Positive Regulation Of Angiogenesis (GO:0045766)	0.192638	0.95687	0.492119	0.77052	1	16/20	61.62%	CHI3L1;SMOC2;CD40;WNT5A;ITGB8;ANGPTL4;HSPB1;AQP1;GAB1;CTSH;CHRNA7;SASH1;GRN;DLL1;RUNX1;RHOB
207	prerank	GO_Molecular_Function_2023__DNA Binding (GO:0003677)	0.128768	0.952997	0.511041	0.772451	1	26/54	39.54%	PARP4;ZNF423;SOX9;MEIS1;CHD7;NFIB;ZFY;PRDM16;CGAS;AIM2;PPARA;ARID5A;TP63;TOX3;BCL6;EGR1;PPARG;MEIS2;TCF7L1;MAFF;FOXP2;JUN;EGFR;FLI1;NR4A3;TSHZ2
208	prerank	GO_Biological_Process_2023__Negative Regulation Of DNA-binding Transcription Factor Activity (GO:0043433)	0.219581	0.931816	0.524476	0.808074	1	7/15	28.81%	NLRC5;AIM2;ID2;PARP10;IRAK3;SP100;NWD1
209	prerank	GO_Molecular_Function_2023__Metal Ion Binding (GO:0046872)	0.128504	0.929755	0.551834	0.806631	1	16/52	22.29%	CASR;SMOC2;ACVR1C;POSTN;SYT17;SYT6;APOE;RGN;SLIT2;CDH23;RASGRP1;S100B;CPS1;NCALD;LCP1;IRAK3
210	prerank	GO_Molecular_Function_2023__Protein Serine/Threonine Kinase Activity (GO:0004674)	0.157456	0.929169	0.540098	0.802143	1	18/30	46.42%	ACVR1C;STK33;DAPK2;MYO3A;SYK;STK17B;TGFBR2;PKN1;IRAK3;CHEK2;MAP3K6;MAP3K8;MAP3K20;EGFR;BMPR1B;LRRK1;IKBKE;PRKCH
211	prerank	GO_Cellular_Component_2023__Intracellular Organelle Lumen (GO:0070013)	0.108697	0.924409	0.54213	0.805685	1	21/76	21.45%	COL8A1;COL11A1;ACSS1;SERPINH1;CRISPLD2;ALOX5;COL4A5;PDK4;VWA1;MFGE8;APOE;GPC4;GPC3;RHBDF2;B2M;C3;WNT5A;HSPA1B;CPS1;PYGL;VCAN
212	prerank	GO_Cellular_Component_2023__Microtubule (GO:0005874)	-0.18812	-0.920356	0.548165	0.905848	1	12/16	51.31%	EFHC2;CRHBP;TUBA1A;TUBB2A;TUBA1B;ZNF804A;TUBD1;TUBB4A;MID1;KIF6;TUBA1C;CENPE
213	prerank	GO_Biological_Process_2023__Protein Stabilization (GO:0050821)	-0.188304	-0.920095	0.541371	0.893289	1	9/17	30.76%	RPL11;HSPA1A;RPS7;ATP1B2;WFS1;GAPDH;MT3;CALR;HSP90AA1
214	prerank	GO_Biological_Process_2023__Vesicle-Mediated Transport (GO:0016192)	0.189243	0.918553	0.538462	0.811582	1	11/20	41.32%	SYTL4;EXPH5;CECR2;RHOJ;RASEF;NCALD;PRSS12;RAB39A;CADPS2;BLOC1S1;MYO1E
215	prerank	GO_Molecular_Function_2023__Ubiquitin Protein Ligase Binding (GO:0031625)	-0.140791	-0.917878	0.545673	0.873447	1	29/30	82.02%	RPS27A;RPL11;HSPA1A;TUBB2A;UBXN1;WFS1;HSPA8;UBA52;GABARAPL2;CALR;HSP90AA1;TUBA1B;BRCA1;ARRB2;MID1;DIO2;PATZ1;PER1;RELA;IKBKE;PRDX6;EGFR;ERBB3;JUN;PTPN22;TRIOBP;CHEK2;HSPA1B;CD40
216	prerank	GO_Molecular_Function_2023__Ubiquitin-Like Protein Ligase Binding (GO:0044389)	-0.140791	-0.917878	0.545673	0.873447	1	29/30	82.02%	RPS27A;RPL11;HSPA1A;TUBB2A;UBXN1;WFS1;HSPA8;UBA52;GABARAPL2;CALR;HSP90AA1;TUBA1B;BRCA1;ARRB2;MID1;DIO2;PATZ1;PER1;RELA;IKBKE;PRDX6;EGFR;ERBB3;JUN;PTPN22;TRIOBP;CHEK2;HSPA1B;CD40
217	prerank	GO_Biological_Process_2023__Intracellular Calcium Ion Homeostasis (GO:0006874)	0.196419	0.916891	0.568345	0.809327	1	6/18	18.09%	CASR;HCRTR2;HTR2C;RGN;CDH23;CD40
218	prerank	KEGG_2021_Human__Hippo signaling pathway	0.196652	0.914187	0.561433	0.809151	1	17/18	74.87%	BMP6;RASSF2;TGFBR2;FAT4;WNT5A;ID2;TCF7L1;BMPR1B;CDH1;RASSF1;WWTR1;TCF7L2;WWC1;ACTB;CTNNA3;WNT2B;TGFB2
219	prerank	GO_Biological_Process_2023__Regulation Of Canonical Wnt Signaling Pathway (GO:0060828)	0.151985	0.911898	0.53457	0.807817	1	19/33	45.69%	SOX9;APOE;GREM1;GPC3;SFRP1;SOX4;DAAM2;WNT5A;GLI3;LYPD6;GPC5;FGFR2;TBL1X;EGFR;LGR5;LRP4;LRRK1;PTK7;BICC1
220	prerank	GO_Biological_Process_2023__Anterograde Trans-Synaptic Signaling (GO:0098916)	-0.16268	-0.898715	0.614849	0.903692	1	4/22	5.31%	CORT;PENK;SST;NPTX2
221	prerank	GO_Biological_Process_2023__Cellular Response To Salt (GO:1902075)	0.187567	0.89727	0.570916	0.82986	1	13/19	53.05%	SYT17;SYT6;P2RY12;WNT5A;CLIC4;EGR1;CDH1;ADGRV1;CPNE8;RYR3;PLCG2;SYT9;CAPN3
222	prerank	GO_Molecular_Function_2023__Ubiquitin-Protein Transferase Activity (GO:0004842)	0.206698	0.894809	0.568592	0.829286	1	4/15	12.20%	NEURL1B;MKRN3;LONRF3;TRIM22
223	prerank	GO_Biological_Process_2023__Antigen Receptor-Mediated Signaling Pathway (GO:0050851)	0.192368	0.891943	0.580247	0.828946	1	9/17	35.28%	THEMIS;SYK;SKAP1;VAV3;INPP5D;PTPN22;FYB1;MOG;ICOSLG
224	prerank	GO_Biological_Process_2023__Positive Regulation Of Vasculature Development (GO:1904018)	0.184011	0.890035	0.584973	0.827081	1	15/19	61.62%	CHI3L1;SMOC2;CD40;WNT5A;ITGB8;ANGPTL4;HSPB1;AQP1;GAB1;CTSH;CHRNA7;SASH1;GRN;RUNX1;RHOB
225	prerank	GO_Cellular_Component_2023__Secretory Granule Lumen (GO:0034774)	-0.125304	-0.889021	0.60101	0.913406	1	17/35	33.60%	TTR;HPSE;FRK;EGF;CTSC;TIMP3;SRP14;FTL;TUBB2A;GLA;TGFB2;HSPA8;EEF2;HSP90AA1;PROS1;CTSD;SDCBP
226	prerank	GO_Molecular_Function_2023__Tubulin Binding (GO:0015631)	-0.171523	-0.88737	0.578824	0.904779	1	14/19	51.47%	TOGARAM2;SSNA1;TPGS1;GAPDH;GABARAPL2;BRCA1;MID1;KIF6;RCC2;TTLL9;NEDD1;DCDC1;CENPE;AGBL1
227	prerank	GO_Biological_Process_2023__Regulation Of MAPK Cascade (GO:0043408)	0.152647	0.886576	0.59	0.827722	1	8/29	17.03%	ADRA1D;FGFR3;ROS1;CD74;GREM1;ADRA1B;RASGRP1;SYK
228	prerank	KEGG_2021_Human__Apoptosis	-0.187513	-0.884274	0.574163	0.900147	1	11/16	46.58%	MAP3K5;FOS;CTSC;TUBA1A;BAX;ACTB;TUBA1B;CTSD;LMNA;RELA;TUBA1C
229	prerank	GO_Biological_Process_2023__Negative Regulation Of Growth (GO:0045926)	0.197984	0.879911	0.601786	0.835176	1	7/15	32.02%	FGFR3;SLIT2;GJA1;SFRP1;HSPA1B;BCL6;MT2A
230	prerank	GO_Cellular_Component_2023__Cilium (GO:0005929)	-0.192742	-0.870066	0.600484	0.918146	1	10/15	42.38%	PKHD1;HHIP;TOGARAM2;MAK;PRLHR;DNAH17;DYNLL1;TULP3;TTLL9;TTC23
231	prerank	GO_Biological_Process_2023__Negative Regulation Of Transcription By RNA Polymerase II (GO:0000122)	0.116084	0.867032	0.619414	0.853075	1	24/55	36.38%	EZR;SOX9;ASCL1;BMP6;PRDM16;SOX4;PPARA;ID2;ARID5A;SP100;GLI3;DACH1;BCL6;FGFR2;TBL1X;PPARG;MEIS2;HJV;MAFF;ZFPM2;JUN;DNAJB1;ZBTB8A;CTBP2
232	prerank	GO_Biological_Process_2023__Chemical Synaptic Transmission (GO:0007268)	-0.130029	-0.860315	0.665049	0.926289	1	5/32	5.31%	CORT;PENK;SST;GRID2;NPTX2
233	prerank	KEGG_2021_Human__Human T-cell leukemia virus 1 infection	0.190635	0.859502	0.624561	0.861393	1	7/16	28.02%	HLA-C;B2M;TGFBR2;CD40;CHEK2;HLA-B;EGR1
234	prerank	GO_Biological_Process_2023__Positive Regulation Of Macromolecule Metabolic Process (GO:0010604)	0.12113	0.853675	0.64065	0.867448	1	16/45	29.23%	EZR;SOX9;CD74;LGALS9;SMO;BMP6;ANGPT1;GJA1;WNT5A;HSPA1B;SLC11A1;ID2;ITGB8;EGR1;NWD1;PPARG
235	prerank	GO_Biological_Process_2023__Organic Substance Transport (GO:0071702)	0.184826	0.85196	0.635879	0.86516	1	13/17	58.83%	TXNIP;CDH23;SLCO2B1;ABCA8;SLCO1A2;AQP4;AQP1;PLTP;RYR3;CHRNA7;CUBN;CLN8;DISP1
236	prerank	GO_Biological_Process_2023__Negative Regulation Of Cell Population Proliferation (GO:0008285)	0.122356	0.849406	0.625219	0.864425	1	21/43	40.64%	ADRA1D;ACVR1C;SOX9;APOE;GREM1;B2M;SFRP1;SOX4;WNT5A;HSPA1B;PARP10;OPRM1;ZBTB7C;APOD;PPARG;PTHLH;LYN;CTBP2;BMPR1B;ERBB4;P3H2
237	prerank	KEGG_2021_Human__Phagosome	-0.172733	-0.848862	0.65	0.93777	1	9/17	33.65%	MSR1;ITGB5;HLA-A;TUBA1A;TUBB2A;CALR;ACTB;TUBA1B;TFRC
238	prerank	GO_Biological_Process_2023__Negative Regulation Of Canonical Wnt Signaling Pathway (GO:0090090)	0.189081	0.845677	0.640708	0.865768	1	6/16	23.45%	SOX9;APOE;GREM1;SFRP1;WNT5A;GLI3
239	prerank	GO_Biological_Process_2023__Axonogenesis (GO:0007409)	0.149443	0.845344	0.641248	0.86109	1	12/27	33.49%	NTNG2;SLIT2;SEMA3D;DCC;PLEKHG4;S100B;WNT5A;SEMA3E;NOTCH2;FGFR2;PLEKHG4B;NTNG1
240	prerank	GO_Biological_Process_2023__Negative Regulation Of DNA-templated Transcription (GO:0045892)	0.101138	0.840457	0.65	0.864563	1	31/74	36.38%	EZR;ZNF423;SOX9;ASCL1;BMP6;NFIB;PRDM16;SFRP1;SOX4;WNT5A;PPARA;ID2;ARID5A;TP63;SP100;GLI3;DACH1;BCL6;FGFR2;TBL1X;PPARG;MEIS2;RORB;HJV;MAFF;ZFPM2;FOXP2;JUN;DNAJB1;ZBTB8A;CTBP2
241	prerank	GO_Biological_Process_2023__Positive Regulation Of Cell Motility (GO:2000147)	-0.155555	-0.836424	0.695962	0.951203	1	5/21	10.83%	VSIR;CDH13;PDGFRB;SEMA5A;EGF
242	prerank	KEGG_2021_Human__Ras signaling pathway	0.175125	0.829647	0.662609	0.878319	1	13/19	53.58%	FGFR3;ANGPT1;RASGRP1;PLAAT3;PDGFD;FGFR2;PDGFC;EGFR;PLCE1;RASSF1;GAB1;PLCG2;RELA
243	prerank	GO_Biological_Process_2023__Positive Regulation Of Protein Phosphorylation (GO:0001934)	0.119304	0.825652	0.655897	0.880153	1	12/47	18.35%	CHI3L1;CX3CR1;SOX9;CD74;BMP6;RASSF2;ANGPT1;RASGRP1;CEMIP;TGFBR2;CD40;C3
244	prerank	GO_Biological_Process_2023__Protein Homooligomerization (GO:0051260)	-0.177422	-0.824262	0.678899	0.964269	1	10/15	45.58%	BLM;ALDH1A2;NLRP3;PXDN;RYR1;ASIC1;SLC1A2;PEG10;EHD1;NOL3
245	prerank	KEGG_2021_Human__cAMP signaling pathway	-0.146133	-0.823117	0.709677	0.954737	1	8/23	21.40%	SST;ADCY2;PTGER3;FOS;CFTR;HHIP;CREB5;ATP1B2
246	prerank	GO_Biological_Process_2023__Positive Regulation Of Protein Modification Process (GO:0031401)	0.170456	0.823117	0.682226	0.879052	1	6/20	18.35%	SOX9;CD74;ANGPT1;RASGRP1;CD40;C3
247	prerank	GO_Biological_Process_2023__DNA Damage Response (GO:0006974)	-0.149703	-0.821768	0.695035	0.945662	1	12/22	35.86%	BLM;RPA3;APLF;BACH1;BAX;SLFN11;CRY1;BRCA1;SHLD1;TIGAR;MCM9;RAD51B
248	prerank	GO_Molecular_Function_2023__Purine Ribonucleoside Triphosphate Binding (GO:0035639)	-0.110229	-0.819958	0.675355	0.937782	1	12/40	20.61%	BLM;RERG;MAP3K5;MYO1B;RHOU;NLRP3;TUBA1A;HSPA1A;RAB32;RYR1;ABCB1;TUBB2A
249	prerank	GO_Biological_Process_2023__Generation Of Neurons (GO:0048699)	0.183979	0.818767	0.696751	0.881293	1	5/15	19.40%	ASCL1;DCC;DISC1;LHX2;WNT5A
250	prerank	GO_Molecular_Function_2023__Zinc Ion Binding (GO:0008270)	0.149818	0.814531	0.681895	0.883322	1	14/26	41.80%	PAPPA;RGN;RASGRP1;S100B;ZNF208;ADAM33;CA2;EGR1;PPARG;MT2A;ZFPM2;ENPP2;ENPP1;RASSF1
251	prerank	KEGG_2021_Human__Protein digestion and absorption	-0.173727	-0.812507	0.658427	0.941611	1	3/16	4.26%	MME;COL9A3;COL25A1
252	prerank	KEGG_2021_Human__Human papillomavirus infection	0.133486	0.812366	0.684119	0.881984	1	17/33	40.59%	LAMA3;HLA-C;COL4A5;ITGA7;WNT5A;NOTCH2;HLA-B;ITGB8;MAML3;COL4A2;TCF7L1;ITGA10;ITGA8;ITGA2;EGFR;LAMA2;SPP1
253	prerank	KEGG_2021_Human__Gap junction	-0.163847	-0.809561	0.703963	0.936275	1	6/17	20.61%	ADCY2;PDGFRB;LPAR1;EGF;TUBA1A;TUBB2A
254	prerank	GO_Cellular_Component_2023__Microtubule Cytoskeleton (GO:0015630)	-0.137117	-0.805251	0.726218	0.933308	1	22/24	76.24%	ANKFN1;EFHC2;CRHBP;TUBA1A;TUBB2A;GAPDH;TUBA1B;TUBD1;TUBB4A;TBCB;MID1;KIF6;TUBA1C;CENPE;RASSF1;GABRG3;KLHL4;NDRG1;CDC42EP4;RADIL;MID1IP1;CLIC4
255	prerank	GO_Cellular_Component_2023__Ficolin-1-Rich Granule (GO:0101002)	-0.161393	-0.788925	0.740826	0.95303	1	9/17	32.07%	CST3;HSPA1A;SRP14;HSPA8;DYNLL1;EEF2;HSP90AA1;SLC2A3;CTSD
256	prerank	GO_Cellular_Component_2023__Vesicle (GO:0031982)	-0.117489	-0.787287	0.742105	0.945172	1	16/33	33.65%	SLC24A4;MYO1B;EPS8;CST3;RPS27A;HSPA1A;TUBB2A;CD81;MYL6;GAPDH;VAMP2;UBA52;ANXA4;ACTB;SDCBP;TFRC
257	prerank	KEGG_2021_Human__Chemical carcinogenesis	-0.143511	-0.786257	0.738208	0.936458	1	20/21	79.50%	ADCY2;FOS;EGF;CREB5;HSP90AA1;ARRB2;EPHX1;DLL1;MGST2;PAQR8;RELA;ESR1;CHRNA7;IKBKE;EGFR;JUN;AR;BCL6;NOTCH2;PPARA
258	prerank	GO_Cellular_Component_2023__Golgi Membrane (GO:0000139)	0.126151	0.782285	0.716828	0.927486	1	17/36	39.75%	CD74;HLA-C;ST8SIA6;B2M;GJA1;SLC35D2;ST6GALNAC2;NOTCH2;HLA-B;PDGFD;HS3ST2;RAB39A;PDGFC;GLIPR2;MGAT4C;ATP2C2;CSGALNACT1
259	prerank	GO_Biological_Process_2023__Response To Calcium Ion (GO:0051592)	0.178781	0.781957	0.719141	0.922583	1	11/16	53.05%	CASR;SYT17;SYT6;WNT5A;CLIC4;ADGRV1;CPNE8;RYR3;PLCG2;SYT9;CAPN3
260	prerank	GO_Biological_Process_2023__Regulation Of Protein Phosphorylation (GO:0001932)	0.145444	0.779886	0.734134	0.920348	1	13/25	42.06%	SOX9;CD74;SLIT2;ANGPT1;RASGRP1;CD40;C3;PLPP3;LYN;EGFR;ERBB4;PLCE1;HSPB1
261	prerank	GO_Cellular_Component_2023__Vacuolar Lumen (GO:0005775)	-0.134483	-0.777802	0.746377	0.940808	1	12/25	33.60%	TTR;OMD;HPSE;FRK;CTSC;FTL;TUBB2A;GLA;HSPA8;HSP90AA1;CTSD;SDCBP
262	prerank	GO_Biological_Process_2023__Negative Regulation Of Intracellular Signal Transduction (GO:1902532)	-0.118346	-0.774194	0.777523	0.936383	1	20/30	50.42%	DRD3;SLC24A4;PKHD1;BMP7;NLRP3;PLAUR;TLE1;PEBP1;DEPTOR;P2RX7;ARRB2;PDE10A;WWC1;SH3BP4;PER1;NOL3;RELA;DDIT4;ESR1;DUSP1
263	prerank	GO_Molecular_Function_2023__Microtubule Binding (GO:0008017)	-0.169418	-0.773022	0.760465	0.928185	1	11/15	51.31%	TOGARAM2;SSNA1;TPGS1;GAPDH;GABARAPL2;TBCB;MID1;KIF6;RCC2;DCDC1;CENPE
264	prerank	GO_Biological_Process_2023__Regulation Of Cell Migration (GO:0030334)	-0.0994169	-0.772695	0.759804	0.918654	1	8/44	10.83%	RELN;VSIR;CORT;SST;CDH13;PDGFRB;SEMA5A;EGF
265	prerank	GO_Cellular_Component_2023__Polymeric Cytoskeletal Fiber (GO:0099513)	0.134288	0.771621	0.727575	0.928687	1	12/29	33.75%	EZR;DIAPH3;DISC1;GFAP;HCK;ARHGAP6;LCP1;PSTPIP2;RADIL;PAWR;PKP2;NDRG1
266	prerank	GO_Biological_Process_2023__Positive Regulation Of Neuron Projection Development (GO:0010976)	0.171553	0.77045	0.724196	0.925449	1	5/16	19.40%	PLK5;ROR1;APOE;ALK;WNT5A
267	prerank	GO_Biological_Process_2023__Endocytosis (GO:0006897)	0.171205	0.768514	0.759358	0.923363	1	12/16	56.47%	NEURL1B;APOE;RHOJ;SLC11A1;AXL;MERTK;LDLRAD3;MYO1E;CD36;CUBN;EHD1;ARHGAP27
268	prerank	GO_Biological_Process_2023__Positive Regulation Of Cell Migration (GO:0030335)	0.13261	0.765305	0.766436	0.9232	1	18/30	49.37%	SOX9;SMO;SEMA3D;CEMIP;DOCK5;DAAM2;SEMA3E;FAM107A;PDGFD;PDGFC;GLIPR2;EGFR;ENPP2;SEMA3A;GAB1;CTSH;SEMA3C;PLCG2
269	prerank	GO_Biological_Process_2023__Neuron Projection Guidance (GO:0097485)	0.156783	0.764397	0.745975	0.919362	1	7/20	22.71%	SLIT2;SEMA3D;DCC;PLEKHG4;WNT5A;SEMA3E;NOTCH2
270	prerank	GO_Biological_Process_2023__Transport Across Blood-Brain Barrier (GO:0150104)	0.177808	0.764353	0.744147	0.914254	1	4/15	14.98%	SLC7A2;SLC1A3;AVPR1A;SLCO2B1
271	prerank	GO_Biological_Process_2023__Regulation Of Programmed Cell Death (GO:0043067)	0.160828	0.762036	0.770578	0.912744	1	18/18	84.07%	PLK5;SOX9;DAPK2;ALK;TNFRSF10B;TOX3;MAP3K20;CRYAB;IRF3;ANP32A;TIGAR;ACTB;HSP90AA1;CALR;WFS1;SGK1;BAX;REST
272	prerank	GO_Molecular_Function_2023__Calcium Ion Binding (GO:0005509)	0.114942	0.757584	0.758842	0.914444	1	9/40	15.14%	CASR;SMOC2;SYT17;SYT6;RGN;SLIT2;CDH23;RASGRP1;S100B
273	prerank	KEGG_2021_Human__Lipid and atherosclerosis	0.145457	0.756829	0.756806	0.910598	1	13/23	45.37%	RXRG;CASP7;CD40;TNFRSF10B;HSPA1B;VAV3;VAV1;PPARG;JUN;LYN;PLCB2;CD36;IKBKE
274	prerank	KEGG_2021_Human__Viral carcinogenesis	0.171825	0.752445	0.760417	0.911918	1	7/15	35.02%	HLA-C;SYK;C3;SP100;HLA-B;JUN;LYN
275	prerank	GO_Biological_Process_2023__Positive Regulation Of Hydrolase Activity (GO:0051345)	-0.142193	-0.751599	0.79845	0.942549	1	6/19	19.98%	RGS10;PREX2;RASGEF1B;DOCK10;RASGRF2;RGS8
276	prerank	GO_Biological_Process_2023__Negative Regulation Of Cellular Process (GO:0048523)	-0.0907561	-0.750439	0.809045	0.934536	1	14/54	19.09%	BLM;SST;RERG;CDH13;NR4A1;SEMA5A;ALDH1A2;ST18;RIPOR2;REST;IGFBP6;BMP7;HPGD;HSPA1A
277	prerank	GO_Biological_Process_2023__Monoatomic Cation Transmembrane Transport (GO:0098655)	0.129035	0.750219	0.800341	0.910478	1	4/28	5.10%	KCNJ2;KCNK13;KCNE1;KCNH8
278	prerank	KEGG_2021_Human__Epstein-Barr virus infection	0.160153	0.740174	0.781362	0.920485	1	12/17	56.36%	HLA-C;B2M;SYK;CD40;HLA-B;JUN;LYN;IKBKE;CD247;PLCG2;RELA;IRF3
279	prerank	GO_Cellular_Component_2023__Endocytic Vesicle (GO:0030139)	0.138948	0.739989	0.782986	0.915762	1	8/25	22.13%	CD74;SMO;APOE;AVPR1A;CEMIP;COLEC12;WNT5A;CD9
280	prerank	KEGG_2021_Human__Endocytosis	0.161292	0.730911	0.803509	0.923663	1	9/16	46.79%	FGFR3;HLA-C;TGFBR2;HSPA1B;HLA-B;FGFR2;EGFR;WIPF1;RAB31
281	prerank	GO_Cellular_Component_2023__Lytic Vacuole (GO:0000323)	-0.144264	-0.728283	0.7875	0.958464	1	9/18	33.23%	HPSE;LRP2;CTSC;ITM2C;GLA;CPQ;HSPA8;CTSD;PIP4K2A
282	prerank	GO_Biological_Process_2023__Positive Regulation Of Gene Expression (GO:0010628)	0.096065	0.722915	0.791332	0.929483	1	18/53	29.23%	EZR;SOX9;CD74;LGALS9;SMO;BMP6;ANGPT1;GJA1;SOX4;WNT5A;HSPA1B;SLC11A1;ID2;PIWIL2;ITGB8;EGR1;NWD1;PPARG
283	prerank	GO_Molecular_Function_2023__GTPase Activator Activity (GO:0005096)	-0.129187	-0.722277	0.824121	0.957198	1	21/21	87.28%	RGS10;PREX2;ARHGAP29;RGS20;RGS8;DYNLL1;ARHGAP22;DOCK1;EVI5L;ADAP2;ARHGAP27;RGS6;ARHGAP15;GMIP;JUN;ARHGAP31;PREX1;RANBP3L;VAV3;ARHGAP6;ARHGAP25
284	prerank	GO_Biological_Process_2023__Inorganic Cation Transmembrane Transport (GO:0098662)	0.123053	0.721141	0.821124	0.927027	1	4/29	5.10%	KCNJ2;KCNK13;KCNE1;KCNH8
285	prerank	GO_Cellular_Component_2023__Nucleus (GO:0005634)	-0.0452355	-0.703814	0.858736	0.973397	1	145/266	47.21%	CALB1;EYA4;TXK;RGS10;BLM;EYA2;RERG;PRDM1;RBM20;RPL36AL;HPSE;ZEB2;TLE2;PDGFRB;ETV5;NR4A1;FRK;FOS;CFTR;RPS3A;RPL7;TOX2;RPS13;RPS15;RPS27;APLF;RPL7A;RPS27A;ST18;RPL10;RPS18;SAMSN1;RPL10A;RPLP0;RPS25;REST;DOCK10;TIMP3;NLRP3;CRHBP;RPL18;RPL13;CREB5;BACH1;RPL27;TUBA1A;COPS9;HSPA1A;RPS7;SRP14;RGS8;BHLHE41;TUBB2A;RPS6;HES4;BAX;SLFN11;RPL6;ZC3H12D;UBXN1;MITF;TSHZ3;RPS9;MAK;TESK2;MED11;BTG1;TAFA2;TLE1;SGK1…
286	prerank	GO_Cellular_Component_2023__Endosome Membrane (GO:0010008)	0.134939	0.69756	0.833625	0.954448	1	10/23	35.23%	HLA-C;LAMP5;STEAP3;OCA2;B2M;SLC11A1;HLA-B;ATP10B;NDRG1;EGFR
287	prerank	GO_Biological_Process_2023__Plasma Membrane Bounded Cell Projection Assembly (GO:0120031)	0.157857	0.69725	0.814617	0.949806	1	4/15	15.72%	EZR;P2RY12;DISC1;PMP22
288	prerank	GO_Biological_Process_2023__Positive Regulation Of GTPase Activity (GO:0043547)	-0.115497	-0.693894	0.86612	0.976809	1	8/25	22.34%	RGS10;PREX2;RASGEF1B;ARHGAP29;DOCK10;RASGRF2;RGS8;TAX1BP3
289	prerank	KEGG_2021_Human__Salmonella infection	-0.115331	-0.692186	0.86165	0.969038	1	17/27	46.58%	FOS;PTPRC;NLRP3;TUBA1A;TUBB2A;BAX;GAPDH;ELMO1;DYNLL1;HSP90AA1;ACTB;TUBA1B;RHOB;TUBB4A;TCF7L2;RELA;TUBA1C
290	prerank	GO_Biological_Process_2023__Negative Regulation Of Signal Transduction (GO:0009968)	-0.114193	-0.689048	0.840796	0.963482	1	14/27	36.96%	PRKCQ;ADAMTS12;PTPRC;HHIP;CRHBP;IGFBP5;TAX1BP3;EGFL7;TLE1;CRY1;CALR;PIP4K2A;LGR4;TULP3
291	prerank	GO_Biological_Process_2023__Negative Regulation Of Programmed Cell Death (GO:0043069)	0.100524	0.688291	0.873397	0.956382	1	27/44	54.52%	SOX9;CD74;ASCL1;GREM1;ANGPT1;HCK;SFRP1;SLC7A11;WNT5A;HSPA1B;NOTCH2;AXL;RNF144B;ANGPTL4;PRLR;ERBB3;EGFR;ERBB4;HSPB1;AQP1;CRYAB;CTSH;PRR5;CAPN3;IFIT3;RELA;NOL3
292	prerank	GO_Biological_Process_2023__Regulation Of Nucleic Acid-Templated Transcription (GO:1903506)	0.119915	0.687216	0.83677	0.952671	1	28/29	84.07%	RHOH;ZNF423;CHD7;TRIM22;SOX4;CHEK2;BNC2;NFIA;TCF7L1;RORB;POU6F2;PLAG1;ESR1;WWTR1;RELA;ZNF274;PATZ1;WWC1;TULP3;FOXN2;CALR;ESRRG;HINT1;BTG1;MITF;RPL6;BACH1;REST
293	prerank	GO_Biological_Process_2023__Regulation Of Neuron Projection Development (GO:0010975)	0.126151	0.684676	0.854895	0.950783	1	5/25	11.93%	NTNG2;PLK5;ROR1;APOE;DCC
294	prerank	GO_Biological_Process_2023__Cell-Cell Adhesion Via Plasma-Membrane Adhesion Molecules (GO:0098742)	0.132428	0.680512	0.838879	0.950763	1	14/23	49.11%	GPC4;CDH23;IGSF21;TGFBR2;FAT4;SDK1;KIRREL3;NTNG1;ALCAM;FGFRL1;CDH1;PTK7;CLDN11;CDHR3
295	prerank	GO_Molecular_Function_2023__ATP Binding (GO:0005524)	-0.120545	-0.676707	0.873239	0.969152	1	7/23	19.82%	BLM;MAP3K5;MYO1B;NLRP3;HSPA1A;RYR1;ABCB1
296	prerank	GO_Biological_Process_2023__Positive Regulation Of Epithelial Cell Migration (GO:0010634)	0.139613	0.676554	0.85159	0.950892	1	17/19	74.87%	SMOC2;SOX9;ANGPT1;DOCK5;WNT5A;PLPP3;GLIPR2;ENPP2;CTSH;PLCG2;SASH1;GRN;RHOB;DOCK1;CALR;RIN2;TGFB2
297	prerank	GO_Biological_Process_2023__Regulation Of GTPase Activity (GO:0043087)	0.120736	0.668537	0.853181	0.955499	1	21/27	63.99%	DOCK8;PRKG1;RASGRP1;CD40;SFRP1;VAV3;VAV1;FGD3;PREX1;RASGEF1C;GMIP;BCAR3;ARHGAP15;RGS6;EPHA3;ARHGAP27;ADAP2;SH3BP4;RCC2;EVI5L;FERMT2
298	prerank	KEGG_2021_Human__Gastric cancer	0.147511	0.664176	0.86121	0.955846	1	9/16	45.11%	RXRG;TGFBR2;WNT5A;FGFR2;TCF7L1;EGFR;CDH1;RARB;GAB1
299	prerank	GO_Molecular_Function_2023__RNA Polymerase II-specific DNA-binding Transcription Factor Binding (GO:0061629)	-0.132109	-0.653617	0.892421	0.986939	1	15/16	79.50%	FOS;REST;BHLHE41;CRY1;ANXA4;DLL1;TCF7L2;RELA;HSPB1;ZBTB8A;JUN;ZFPM2;PPARG;ID2;PPARA
300	prerank	GO_Molecular_Function_2023__Guanyl Ribonucleotide Binding (GO:0032561)	-0.125392	-0.652361	0.883295	0.978904	1	11/20	38.85%	RERG;PDE5A;RHOU;TUBA1A;RAB32;TUBB2A;TUBA1B;TUBD1;PDE10A;RHOB;TUBB4A
301	prerank	GO_Cellular_Component_2023__Lysosome (GO:0005764)	0.0983908	0.651984	0.863262	0.964207	1	14/41	28.76%	KCNE1;CD74;MYO7A;GPC4;OCA2;GPC3;GFAP;HCK;PLAAT3;SLC11A1;VCAN;GNLY;ATP10B;GPC5
302	prerank	GO_Molecular_Function_2023__Transition Metal Ion Binding (GO:0046914)	0.108	0.646569	0.866889	0.964949	1	13/33	32.07%	PAPPA;ALOX5;RGN;MOXD1;RASGRP1;S100B;ZNF208;ADAM33;CA2;EGR1;PPARG;MT2A;ZFPM2
303	prerank	GO_Cellular_Component_2023__Intracellular Membrane-Bounded Organelle (GO:0043231)	-0.0396936	-0.629098	0.937008	0.992431	1	173/302	50.42%	CALB1;VGF;EYA4;TXK;RGS10;BLM;EYA2;RERG;ADAMTS9;PRDM1;RBM20;RPL36AL;HPSE;ZEB2;TLE2;PDGFRB;ETV5;NR4A1;FRK;FOS;CFTR;RPS3A;CTSC;RPL7;TOX2;RPS13;RPS15;RPS27;APLF;RPL7A;RPS27A;ST18;RPL10;RPS18;SAMSN1;YIF1A;RPL10A;RPLP0;RPS25;REST;DOCK10;TIMP3;NLRP3;CRHBP;RPL18;RPL13;CREB5;BACH1;RPL27;TUBA1A;COPS9;HSPA1A;RPS7;SRP14;RGS8;BHLHE41;TUBB2A;RPS6;HES4;BAX;SLFN11;RPL6;ZC3H12D;ADAMTSL3;UBXN1;TAX1BP3;BLNK;MITF;TS…
304	prerank	GO_Biological_Process_2023__Neuron Projection Morphogenesis (GO:0048812)	0.13954	0.628344	0.9	0.978896	1	4/16	15.14%	NTNG2;DCC;SLC39A12;S100B
305	prerank	KEGG_2021_Human__MicroRNAs in cancer	0.133056	0.616658	0.903553	0.984984	1	8/18	35.23%	FGFR3;EZR;SOX4;TP63;NOTCH2;ZFPM2;ERBB3;EGFR
306	prerank	GO_Molecular_Function_2023__Adenyl Ribonucleotide Binding (GO:0032559)	0.112167	0.612256	0.934974	0.984244	1	12/25	40.48%	PDK4;DAPK2;MYO3A;STK17B;HSPA1B;PYGL;IRAK3;MAP3K6;ATP1A2;MAP3K20;BMPR1B;ENPP1
307	prerank	GO_Biological_Process_2023__Protein Localization (GO:0008104)	0.120425	0.607568	0.943563	0.983715	1	6/22	19.45%	CD74;MYO7A;ANGPT1;GJA1;WNT5A;ANO1
308	prerank	GO_Molecular_Function_2023__Protein Kinase Binding (GO:0019901)	0.0883193	0.599008	0.924623	0.986336	1	39/43	80.86%	EZR;SOX9;TRIM22;AVPR1A;SKAP1;PKN1;IRAK3;CHEK2;TRIM6;KCNQ1;PKP2;CTBP2;NR4A3;TRIM5;HSPB1;CD247;PLCG2;DUSP1;ESR1;SASH1;PTPRK;RELA;TCF7L2;TEX14;RCC2;GPRC5B;GHR;TJP2;FERMT2;TFRC;ACTB;HSP90AA1;EEF2;PEBP1;HINT1;PTN;BLNK;RPS6;RPS7
309	prerank	GO_Biological_Process_2023__Transmembrane Receptor Protein Serine/Threonine Kinase Signaling Pathway (GO:0007178)	-0.11258	-0.591192	0.944444	1	1	17/20	71.19%	LTBP2;ITGB5;FOS;BMP7;HPGD;TGFB2;PXN;FERMT2;ARRB2;PTPRK;TGFBR3;RGMA;BMPR1B;JUN;HJV;PPARG;USP9Y
310	prerank	GO_Biological_Process_2023__Receptor-Mediated Endocytosis (GO:0006898)	-0.125645	-0.582335	0.965517	1	1	11/15	57.41%	MSR1;LRP2;RNASEK;CD81;TFRC;ARRB2;DLL1;ARHGAP27;CUBN;RAB31;CD36
311	prerank	GO_Cellular_Component_2023__Membrane Raft (GO:0045121)	0.104667	0.571595	0.943396	1	1	14/25	49.37%	SERPINH1;EZR;ANGPT1;GJA1;TGFBR2;SKAP1;PLPP3;KCNQ1;LYN;EGFR;LRP4;CD36;CHRNA7;PLCG2
312	prerank	KEGG_2021_Human__Human cytomegalovirus infection	0.120039	0.564099	0.960573	1	1	6/18	25.13%	HLA-C;B2M;CGAS;IL6R;HLA-B;AKAP13
313	prerank	GO_Biological_Process_2023__Positive Regulation Of Protein Kinase Activity (GO:0045860)	-0.114058	-0.558464	0.980349	1	1	17/17	88.75%	RELN;MAP3K5;PTPRC;LCP2;TGFB2;HSP90AA1;PDGFB;GPRC5B;MMD2;STOX1;CENPE;ERBB3;EGR1;IL6R;SLC11A1;TGFBR2;RASSF2
314	prerank	GO_Biological_Process_2023__Positive Regulation Of Cellular Biosynthetic Process (GO:0031328)	0.121273	0.557649	0.93825	1	1	6/17	28.02%	SMOC2;HTR2C;SOX4;PIWIL2;MID1IP1;EGR1
315	prerank	GO_Molecular_Function_2023__DNA-binding Transcription Repressor Activity, RNA Polymerase II-specific (GO:0001227)	0.112418	0.538764	0.965035	1	1	8/18	36.28%	ASCL1;PRDM16;PPARA;DACH1;BCL6;FOXP2;JUN;ZBTB8A
316	prerank	GO_Biological_Process_2023__Regulation Of Cell Growth (GO:0001558)	0.102703	0.538359	0.966273	1	1	10/22	40.48%	ROS1;SLIT2;GJA1;SFRP1;HSPA1B;FAM107A;BCL6;EGFR;PLCE1;ENPP1
317	prerank	KEGG_2021_Human__Kaposi sarcoma-associated herpesvirus infection	0.103979	0.533081	0.958621	1	1	9/22	35.02%	HLA-C;HCK;SYK;C3;HLA-B;PREX1;TCF7L1;JUN;LYN
318	prerank	GO_Biological_Process_2023__Protein-Containing Complex Assembly (GO:0065003)	0.0974322	0.532898	0.979203	0.996244	1	21/25	73.08%	SOX9;CD74;ANGPT1;CD40;AIM2;IL1RAP;MID1IP1;PRLR;RPL38;WIPF1;TESPA1;CD247;CENPE;CAPN3;NOL3;FERMT2;P2RX7;HSP90AA1;PXN;VAMP2;CHCHD7
319	prerank	GO_Biological_Process_2023__Regulation Of Cell Population Proliferation (GO:0042127)	0.0597388	0.52807	0.966981	0.993905	1	35/86	39.17%	GHRH;ADRA1D;FGFR3;SOX9;MEIS1;BMP6;GREM1;AVPR1A;HCK;ZFP36L1;ALK;S100B;TGFBR2;SFRP1;SOX4;HSPA1B;ID2;IL6R;OPRM1;PDGFD;ZBTB7C;BCL6;FGFR2;MEIS2;PTHLH;PDGFC;ASIC2;JUN;ERBB3;LYN;EGFR;CTBP2;NR4A3;HILPDA;ERBB4
320	prerank	GO_Biological_Process_2023__Organelle Organization (GO:0006996)	0.103775	0.517149	0.981481	0.993773	1	4/21	12.57%	TTC29;APOE;DIAPH3;CECR2
321	prerank	GO_Molecular_Function_2023__GTP Binding (GO:0005525)	-0.106397	-0.516907	0.984018	1	1	9/17	38.85%	RERG;RHOU;TUBA1A;RAB32;TUBB2A;TUBA1B;TUBD1;RHOB;TUBB4A
322	prerank	GO_Biological_Process_2023__Protein Ubiquitination (GO:0016567)	-0.105276	-0.513993	0.981735	1	1	15/17	75.24%	SPSB4;RPS27A;RNF166;UBA52;BRCA1;ARRB2;SH3RF3;RNF220;RNF125;SASH1;SPSB1;TRIM5;FBXL7;TRIM6;RNF144B
323	prerank	GO_Biological_Process_2023__Metal Ion Transport (GO:0030001)	-0.111754	-0.513299	0.983683	1	1	11/15	57.83%	KCNS3;LRP2;RYR1;SGK1;KCNMB4;ASIC1;MAGT1;KCNK6;CHRNA7;RYR3;AQP1
324	prerank	GO_Cellular_Component_2023__Bounding Membrane Of Organelle (GO:0098588)	0.0606936	0.492007	0.986384	0.998026	1	26/70	35.23%	CD74;HLA-C;SMO;LAMP5;MOXD1;STEAP3;OCA2;ST8SIA6;C5AR1;B2M;GJA1;COLEC12;WNT5A;SLC35D2;ST6GALNAC2;CD9;NOTCH2;HLA-B;PDGFD;HS3ST2;RAB39A;PLPP3;PDGFC;GLIPR2;LYN;EGFR
325	prerank	GO_Cellular_Component_2023__Lytic Vacuole Membrane (GO:0098852)	-0.096446	-0.485139	0.989796	1	1	10/17	45.22%	LRP2;EGF;CFTR;TMEM79;HSPA8;UBA52;CTSD;P2RX4;LRRC8A;GRN
326	prerank	GO_Biological_Process_2023__Positive Regulation Of Endothelial Cell Migration (GO:0010595)	0.104091	0.469713	0.99481	0.999255	1	4/16	19.40%	SMOC2;ANGPT1;CD40;WNT5A
327	prerank	GO_Cellular_Component_2023__Lysosomal Membrane (GO:0005765)	0.0955921	0.466265	0.993367	0.995506	1	19/19	90.54%	CD74;MYO7A;OCA2;RAB37;ATP10B;LYN;BLOC1S1;ENPP1;GRN;LRRC8A;MAGT1;P2RX4;CTSD;UBA52;HSPA8;TMEM79;CFTR;EGF;LRP2
328	prerank	KEGG_2021_Human__Proteoglycans in cancer	-0.0785742	-0.455221	0.995146	0.996583	1	10/25	31.28%	HPSE2;ITGB5;HPSE;TIMP3;RPS6;PLAUR;TGFB2;PXN;WNT2B;ACTB
329	prerank	KEGG_2021_Human__Human immunodeficiency virus 1 infection	0.0964554	0.433363	0.998246	0.99615	1	11/16	60.25%	HLA-C;B2M;CGAS;HLA-B;JUN;TRIM5;CD247;PLCG2;RELA;IRF3;LIMK2

## Sheet: L6IT
	Name	Term	ES	NES	NOM p-val	FDR q-val	FWER p-val	Tag %	Gene %	Lead_genes
0	prerank	KEGG_2021_Human__Ribosome	-0.5959	-4.24322	0	0	0	60/60	42.99%	RPL26;RPL36AL;FAU;RPS27A;RPS4X;RPS7;RPL7A;RPS18;RPL3;RPL18A;RPS15;RPS12;RPL41;RPS27;RPL10A;RPS21;RPL32;RPL19;RPL8;RPL29;RPS3A;RPLP1;RPL18;RPS25;RPS13;RPS23;RPL7;RPL35A;RPL12;RPL10;RPS14;RPL35;RPL11;RPL39;RPL34;RPL17;RPL24;RPL38;RPL36A;RPL13;RPL21;RPS15A;RPL36;RPS16;RPS6;RPS26;RPS5;RPS11;RPS19;RPL13A;RPSA;RPL23;RPL30;RPLP2;RPS2;RPL27;RPL23A;UBA52;RPL27A;RPS9
1	prerank	GO_Biological_Process_2023__Peptide Biosynthetic Process (GO:0043043)	-0.594595	-4.17634	0	0	0	57/57	42.99%	RPL26;RPL36AL;FAU;RPS27A;RPS4X;RPS7;RPL7A;RPS18;PCSK5;RPL3;RPL18A;RPS15;RPL41;RPS27;RPL10A;RPS21;RPL32;RPL19;RPL8;RPL29;RPS3A;RPLP1;RPL18;RPS25;RPS13;RPS23;RPL7;RPL35A;RPL12;RPL10;RPS14;RPL35;RPL11;RPL39;RPL34;RPL17;RPL24;RPL38;RPL13;RPL21;RPS15A;RPL36;RPS16;RPS6;RPS26;RPS5;RPS11;RPS19;RPL13A;RPSA;RPL30;RPLP2;RPS2;RPL27;RPL23A;RPL27A;RPS9
2	prerank	GO_Biological_Process_2023__Translation (GO:0006412)	-0.594595	-4.17449	0	0	0	57/57	42.99%	RPL26;RPL36AL;FAU;RPS27A;RPS4X;RPS7;RPL7A;RPS18;RPL3;RPL18A;RPS15;RPL41;RPS27;RPL10A;RPS21;RPL32;RPL19;RPL8;RPL29;RPS3A;RPLP1;RPL18;RPS25;RPS13;RPS23;RPL7;RPL35A;RPL12;RPL10;RPS14;RPL35;RPL11;RPL39;RPL34;RPL17;RPL24;RPL38;RPL13;RPL21;RPS15A;RPL36;RPS16;RPS6;RPS26;RPS5;RPS11;RPS19;RPL13A;RPSA;RPL30;RPLP2;RPS2;RPL27;RPL23A;UBA52;RPL27A;RPS9
3	prerank	GO_Biological_Process_2023__Cytoplasmic Translation (GO:0002181)	-0.594595	-4.17449	0	0	0	57/57	42.99%	RPL26;RPL36AL;FAU;RPS27A;RPS4X;RPS7;RPL7A;RPS18;RPL3;RPL18A;RPS15;RPL41;RPS27;RPL10A;RPS21;RPL32;RPL19;RPL8;RPL29;RPS3A;RPLP1;RPL18;RPS25;RPS13;RPS23;RPL7;RPL35A;RPL12;RPL10;RPS14;RPL35;RPL11;RPL39;RPL34;RPL17;RPL24;RPL38;RPL13;RPL21;RPS15A;RPL36;RPS16;RPS6;RPS26;RPS5;RPS11;RPS19;RPL13A;RPSA;RPL30;RPLP2;RPS2;RPL27;RPL23A;UBA52;RPL27A;RPS9
4	prerank	GO_Biological_Process_2023__Gene Expression (GO:0010467)	-0.579351	-4.13626	0	0	0	59/60	42.99%	NOX4;RPL26;ANGPT2;RPL36AL;FAU;RPS27A;RPS4X;RPS7;RPL7A;RPS18;RPL3;RPL18A;RPS15;RPL41;RPS27;RPL10A;RPS21;RPL32;RPL19;RPL8;RPL29;RPS3A;RPLP1;RPL18;RPS25;RPS13;RPS23;RPL7;RPL35A;RPL12;RPL10;RPS14;RPL35;RPL11;RPL39;RPL34;RPL17;RPL24;RPL38;RPL13;RBPMS;RPL21;RPS15A;RPL36;RPS16;RPS6;RPS26;RPS5;RPS11;RPS19;RPL13A;RPSA;RPL30;RPLP2;RPS2;RPL27;RPL23A;RPL27A;RPS9
5	prerank	GO_Biological_Process_2023__Macromolecule Biosynthetic Process (GO:0009059)	-0.57956	-4.0903	0	0	0	57/58	42.99%	RPL26;RPL36AL;FAU;RPS27A;RPS4X;RPS7;RPL7A;RPS18;RPL3;RPL18A;RPS15;RPL41;RPS27;RPL10A;RPS21;RPL32;RPL19;RPL8;RPL29;RPS3A;RPLP1;RPL18;RPS25;RPS13;RPS23;RPL7;RPL35A;RPL12;RPL10;RPS14;RPL35;RPL11;RPL39;RPL34;RPL17;RPL24;RPL38;RPL13;RPL21;RPS15A;RPL36;RPS16;RPS6;RPS26;RPS5;RPS11;INHBA;RPS19;RPL13A;RPSA;RPL30;RPLP2;RPS2;RPL27;RPL23A;RPL27A;RPS9
6	prerank	KEGG_2021_Human__Coronavirus disease	-0.548637	-4.0092	0	0	0	61/64	42.99%	RPL26;RPL36AL;FAU;RPS27A;RPS4X;RPS7;RPL7A;RPS18;RPL3;RPL18A;RPS15;RPS12;RPL41;RPS27;RPL10A;RPS21;RPL32;RPL19;RPL8;RPL29;RPS3A;RPLP1;RPL18;RPS25;RPS13;RPS23;RPL7;RPL35A;RPL12;RPL10;RPS14;RPL35;RPL11;RPL39;RPL34;RPL17;RPL24;RPL38;RPL36A;RPL13;RPL21;RPS15A;RPL36;RPS16;RPS6;RPS26;RPS5;RPS11;RPS19;RPL13A;RPSA;RPL23;JUN;RPL30;RPLP2;RPS2;RPL27;RPL23A;UBA52;RPL27A;RPS9
7	prerank	GO_Cellular_Component_2023__Cytosolic Large Ribosomal Subunit (GO:0022625)	-0.592247	-3.39021	0	0	0	33/33	42.22%	RPL26;RPL36AL;RPL7A;RPL3;RPL18A;RPL41;RPL10A;RPL32;RPL19;RPL8;RPL29;RPLP1;RPL18;RPL7;RPL35A;RPL12;RPL35;RPL11;RPL39;RPL34;RPL17;RPL24;RPL38;RPL13;RPL21;RPL36;RPL13A;RPL30;RPLP2;RPL27;RPL23A;UBA52;RPL27A
8	prerank	GO_Cellular_Component_2023__Large Ribosomal Subunit (GO:0015934)	-0.592247	-3.39021	0	0	0	33/33	42.22%	RPL26;RPL36AL;RPL7A;RPL3;RPL18A;RPL41;RPL10A;RPL32;RPL19;RPL8;RPL29;RPLP1;RPL18;RPL7;RPL35A;RPL12;RPL35;RPL11;RPL39;RPL34;RPL17;RPL24;RPL38;RPL13;RPL21;RPL36;RPL13A;RPL30;RPLP2;RPL27;RPL23A;UBA52;RPL27A
9	prerank	GO_Molecular_Function_2023__RNA Binding (GO:0003723)	-0.435706	-3.3867	0	0	0	63/75	43.48%	RPL26;RPL36AL;FAU;RPS27A;RPS4X;RPS7;RPL7A;RPS18;RPL3;RPL18A;RPS15;RPL41;RPS27;RPL10A;RPS21;RPL32;RPL19;RPL8;RPL29;RPS3A;RPL18;RPS25;RPS13;RPS23;RPL7;RPL35A;RPL12;RPL10;RPS14;RPL35;RPL11;TRMT9B;RPL39;RPL34;RPL17;HSPA8;RPL24;SRP14;RPL38;HSPA1A;RPL13;RBPMS;RPL21;RPS15A;RPL36;RPS16;RPS6;RPS26;RPS5;RPS11;RPS19;PEBP1;RPL13A;RPSA;JUN;RPL30;TMSB4X;RPS2;RPL27;RPL23A;RPL27A;RPS9;TUBA1B
10	prerank	GO_Cellular_Component_2023__Ribosome (GO:0005840)	-0.583513	-3.30506	0	0	0	31/31	42.99%	RPL36AL;RPS4X;RPS7;RPL7A;RPS18;RPL18A;RPL41;RPS27;RPL10A;RPS21;RPL32;RPL19;RPL8;RPL18;RPS25;RPS13;RPS23;RPL11;RPL39;RPL17;RPL24;RPL38;RPL36;RPS26;RPS5;RPS11;RPS19;RPL13A;RPL30;RPL27;RPS9
11	prerank	GO_Cellular_Component_2023__Cytosolic Small Ribosomal Subunit (GO:0022627)	-0.580599	-2.93303	0	0	0	24/24	42.99%	FAU;RPS27A;RPS4X;RPS7;RPS18;RPS15;RPS27;RPS21;RPS3A;RPS25;RPS13;RPS23;RPS14;RPS15A;RPS16;RPS6;RPS26;RPS5;RPS11;RPS19;RPSA;RPS2;UBA52;RPS9
12	prerank	GO_Cellular_Component_2023__Small Ribosomal Subunit (GO:0015935)	-0.580599	-2.93303	0	0	0	24/24	42.99%	FAU;RPS27A;RPS4X;RPS7;RPS18;RPS15;RPS27;RPS21;RPS3A;RPS25;RPS13;RPS23;RPS14;RPS15A;RPS16;RPS6;RPS26;RPS5;RPS11;RPS19;RPSA;RPS2;UBA52;RPS9
13	prerank	GO_Cellular_Component_2023__Polysomal Ribosome (GO:0042788)	-0.632102	-2.80799	0	0	0	18/18	37.66%	RPL36AL;RPL7A;RPL18A;RPL41;RPL10A;RPS21;RPL32;RPL19;RPL8;RPL18;RPS23;RPL11;RPL39;RPL24;RPL38;RPL36;RPS26;RPL30
14	prerank	GO_Biological_Process_2023__Ribonucleoprotein Complex Biogenesis (GO:0022613)	-0.569637	-2.77903	0	0	0	20/22	35.69%	RPL26;RPS4X;RPS7;RPS15;RPS27;RPS3A;RPS25;RPS13;RPS23;RPL7;RPL35A;RPS14;RPL11;RPL38;RPS15A;RPS16;RPS6;RPS5;RPS11;RPS19
15	prerank	GO_Biological_Process_2023__Ribosome Biogenesis (GO:0042254)	-0.53383	-2.61146	0	0	0	21/22	42.99%	RPL26;RPS4X;RPS7;RPS15;RPS27;RPS3A;RPS25;RPS13;RPS23;RPL7;RPL35A;RPS14;RPL11;RPS15A;RPS16;RPS6;RPS5;RPS11;RPS19;RPL27;RPS9
16	prerank	GO_Biological_Process_2023__Ribosomal Small Subunit Biogenesis (GO:0042274)	-0.591077	-2.60039	0	0	0	16/17	36.68%	RPS4X;RPS7;RPS15;RPS27;RPS3A;RPS25;RPS13;RPS23;RPS14;RPS15A;RPS16;RPS6;RPS5;RPS11;RPS19;RPSA
17	prerank	GO_Biological_Process_2023__Negative Regulation Of Apoptotic Process (GO:0043066)	0.418193	2.52586	0	0.0113141	0.007	20/29	28.68%	MTRNR2L1;PRLR;MTRNR2L12;HSPA1B;MTRNR2L8;HSPB1;FOXO1;TOX3;TNFAIP8;PTPRZ1;TEK;CRYAB;SEMA3E;ERBB4;APOE;CLU;PRKCH;YAP1;SERPINB9;BARD1
18	prerank	GO_Cellular_Component_2023__Small-Subunit Processome (GO:0032040)	-0.593866	-2.48605	0	0.000133933	0.004	14/15	35.69%	RPS27A;RPS4X;RPS7;RPS27;RPS3A;RPS13;RPS23;RPS14;RPS15A;RPS16;RPS6;RPS5;RPS11;RPS19
19	prerank	GO_Cellular_Component_2023__Nuclear Lumen (GO:0031981)	-0.398597	-2.35242	0	0.000444094	0.013	29/36	42.99%	RPL26;TWIST2;RPS27A;RPS7;RPL7A;PRDM1;RPL3;RPL19;RPS3A;RPL18;RPS25;RPS13;RPL7;RPS14;RPL35;RPL11;RPL34;RPL17;RPL13;RPL36;RPS6;RPS11;RPS19;RPL13A;JUN;RPS2;RPL27;RPL23A;RPS9
20	prerank	GO_Cellular_Component_2023__Intracellular Non-Membrane-Bounded Organelle (GO:0043232)	-0.317041	-2.33925	0	0.000452024	0.014	44/65	41.30%	RPL26;TWIST2;EPB41L4A;RPL36AL;RPS27A;RPS4X;RPS7;SHOC1;RPL7A;RPS18;PRDM1;RPL3;RPS27;RPL19;RPS3A;RPL18;RPS25;RPS13;RPS23;RPL7;RPS14;TUBB2A;RPL35;RPL11;SHROOM3;RPL34;RPL17;PTPRM;RPL13;RPL36;GAPDH;RPS6;RPS5;RPS11;RPS19;RPL13A;ACTB;DYNLL1;SPATA22;ANKFN1;RPS2;RPL27;NEDD9;RPL23A
21	prerank	GO_Cellular_Component_2023__Nucleolus (GO:0005730)	-0.393518	-2.30103	0	0.000573999	0.019	28/35	42.99%	RPL26;TWIST2;RPS27A;RPS7;RPL7A;PRDM1;RPL3;RPL19;RPS3A;RPL18;RPS25;RPS13;RPL7;RPS14;RPL35;RPL11;RPL34;RPL17;RPL13;RPL36;RPS6;RPS11;RPS19;RPL13A;RPS2;RPL27;RPL23A;RPS9
22	prerank	GO_Cellular_Component_2023__Cell-Substrate Junction (GO:0030055)	-0.335811	-2.2973	0	0.00055029	0.02	39/54	40.95%	CAV3;RPS4X;RPS7;RPL7A;RPS18;RPL3;PHLDB2;RPS15;RPL10A;RPL19;RPL8;RPS3A;RPLP1;RPL18;RPS13;RPL7;RPL12;RPS14;RPL17;HSPA8;RPL38;HSPA1A;ITGA11;RPS16;RPS5;ANXA1;RPS11;ATP6V0C;RPS19;RPL13A;RPL30;ACTB;DYNLL1;RPLP2;CD81;RPS2;SVIL;RPL27;NEDD9
23	prerank	GO_Cellular_Component_2023__Focal Adhesion (GO:0005925)	-0.335811	-2.2973	0	0.00055029	0.02	39/54	40.95%	CAV3;RPS4X;RPS7;RPL7A;RPS18;RPL3;PHLDB2;RPS15;RPL10A;RPL19;RPL8;RPS3A;RPLP1;RPL18;RPS13;RPL7;RPL12;RPS14;RPL17;HSPA8;RPL38;HSPA1A;ITGA11;RPS16;RPS5;ANXA1;RPS11;ATP6V0C;RPS19;RPL13A;RPL30;ACTB;DYNLL1;RPLP2;CD81;RPS2;SVIL;RPL27;NEDD9
24	prerank	GO_Molecular_Function_2023__Protein Homodimerization Activity (GO:0042803)	0.303279	2.0133	0.00271739	0.219009	0.198	26/38	38.78%	SLIT2;FOXP2;HSPB1;CAV2;ADCY8;TOX3;DGKD;TPD52L1;B2M;FGFR2;CUBN;CRYAB;ERBB4;GHR;MYOM1;APOE;PTPRT;BARD1;IRAK2;TRIM5;CHRNA7;TGFB2;CD247;TENM1;MID1;GALM
25	prerank	KEGG_2021_Human__Human papillomavirus infection	0.378714	1.93094	0.00536193	0.242984	0.294	11/19	22.51%	COL4A2;ITGA6;FOXO1;SPP1;HLA-B;PARD3;COL4A1;MAML3;MAML2;ITGB5;LAMA2
26	prerank	GO_Molecular_Function_2023__mRNA Binding (GO:0003729)	-0.433421	-1.9082	0.00169492	0.0179303	0.412	14/17	40.18%	RPL26;RPS7;RPL41;RPS3A;RPS13;RPL7;RPS14;RPL35;RPL24;RBPMS;RPS26;RPS5;RPL13A;RPS2
27	prerank	GO_Cellular_Component_2023__Intracellular Organelle Lumen (GO:0070013)	0.250463	1.88989	0.00872093	0.220221	0.342	23/50	23.63%	PRLR;COL21A1;PDGFD;DCN;HSPA1B;COL4A2;SPARC;ARSJ;SPP1;P3H2;TIMP2;B2M;COL4A1;VCAN;COL27A1;LTBP1;ADAMTSL1;GPC5;COL8A1;ERBB4;APOE;GPC4;HSPG2
28	prerank	KEGG_2021_Human__Alzheimer disease	-0.385512	-1.87124	0.00675676	0.0217454	0.488	17/22	43.48%	NOX4;ITPR2;LPL;RYR3;NDUFB11;COX7C;TUBB2A;UQCR10;ATP5F1E;COX5B;GAPDH;COX6A1;TUBA1A;COX4I1;CHRM5;ATP5F1D;TUBA1B
29	prerank	GO_Cellular_Component_2023__Asymmetric Synapse (GO:0032279)	-0.418193	-1.86941	0.00672269	0.0211872	0.49	14/17	42.08%	INSYN2A;RPS18;RPS27;RPL8;RPS25;RPS13;RPL7;RPL12;RPS14;RPL38;SHISA6;RPS19;RPL30;INSYN2B
30	prerank	GO_Biological_Process_2023__Positive Regulation Of Cell Migration (GO:0030335)	0.344553	1.86497	0.0100251	0.205594	0.39	8/22	7.36%	CCN4;SEMA3C;FGF10;PDGFD;ITGA6;CDH13;PLCG2;SEMA3A
31	prerank	KEGG_2021_Human__Amyotrophic lateral sclerosis	-0.381141	-1.86237	0.0115512	0.0214963	0.502	19/22	49.93%	NDUFB11;COX7C;TUBB2A;GABARAP;UQCR10;ATP5F1E;COX5B;COX6A1;TUBA1A;NRG1;COX4I1;ACTB;GABARAPL2;ATP5F1D;TUBA1B;NUP210L;SLC1A2;NDUFA13;DNAH17
32	prerank	GO_Biological_Process_2023__Protein Phosphorylation (GO:0006468)	0.342792	1.81859	0.0184211	0.22305	0.459	11/21	24.26%	EFEMP1;CDK18;ACVR1C;ROS1;PKN1;FGFR2;TEK;EPHA6;TGFBR3;ERBB4;PRKCH
33	prerank	KEGG_2021_Human__Pathways of neurodegeneration	-0.34514	-1.80677	0.0120275	0.0296829	0.6	20/27	44.11%	NOX4;ITPR2;RPS27A;RYR3;NDUFB11;COX7C;TUBB2A;GABARAP;UQCR10;ATP5F1E;COX5B;COX6A1;TUBA1A;COX4I1;CHRM5;GABARAPL2;UBA52;ATP5F1D;TUBA1B;HIP1
34	prerank	GO_Cellular_Component_2023__Postsynaptic Density (GO:0014069)	-0.390212	-1.80428	0.0120482	0.0290127	0.605	16/19	45.51%	INSYN2A;RPS18;RPS27;RPL8;RPS25;GRIN3A;RPS13;RPL7;RPL12;RPS14;RPL38;SHISA6;RPS19;RPL30;INSYN2B;GRIK1
35	prerank	GO_Biological_Process_2023__Regulation Of ERK1 And ERK2 Cascade (GO:0070372)	0.347036	1.78623	0.00950119	0.226051	0.506	11/20	22.79%	FGF10;PDGFD;CNKSR3;ROR1;ROS1;FGFR2;TEK;C5AR1;TGFBR3;ERBB4;APOE
36	prerank	KEGG_2021_Human__Prion disease	-0.374481	-1.78499	0.0229885	0.0316819	0.641	19/22	49.37%	ITPR2;CAV3;RYR3;GRIN3A;NDUFB11;COX7C;TUBB2A;HSPA8;UQCR10;HSPA1A;ATP5F1E;COX5B;COX6A1;TUBA1A;COX4I1;ATP5F1D;TUBA1B;NDUFA13;CREB5
37	prerank	GO_Biological_Process_2023__Positive Regulation Of MAPK Cascade (GO:0043410)	0.295553	1.76101	0.0234375	0.228303	0.549	20/30	38.36%	FGF10;PDGFD;PLCG2;CAV2;ROR1;PELI2;TPD52L1;BCAR3;FGFR2;TEK;C5AR1;ERBB4;GHR;APOE;RIT2;TRIM5;CHRNA7;TGFB2;TENM1;MID1
38	prerank	GO_Cellular_Component_2023__Endoplasmic Reticulum Lumen (GO:0005788)	0.295608	1.75321	0.0164835	0.212095	0.562	12/28	16.13%	COL21A1;PDGFD;COL4A2;ARSJ;SPP1;P3H2;B2M;COL4A1;VCAN;COL27A1;LTBP1;ADAMTSL1
39	prerank	GO_Biological_Process_2023__Axonogenesis (GO:0007409)	0.322575	1.73959	0.0127551	0.208665	0.589	13/23	23.91%	SEMA3C;SLIT2;SEMA3A;PARD3;FGFR2;SEMA6D;ANOS1;EPHA6;SEMA3E;SEMA3D;NTNG1;CNTN5;PALLD
40	prerank	GO_Biological_Process_2023__Regulation Of Canonical Wnt Signaling Pathway (GO:0060828)	0.362006	1.72679	0.022113	0.202185	0.609	11/17	29.66%	FGF10;LGR5;CCDC88C;GPRC5B;FGFR2;GPC5;TBL1X;APOE;MCC;KANK1;DKK2
41	prerank	KEGG_2021_Human__PI3K-Akt signaling pathway	0.290963	1.72544	0.0181818	0.186818	0.611	14/28	22.51%	PRLR;FGF10;PDGFD;COL4A2;ITGA6;SPP1;PKN1;COL4A1;FGFR2;TEK;ERBB4;GHR;ITGB5;LAMA2
42	prerank	KEGG_2021_Human__Parkinson disease	-0.378787	-1.72303	0.0245499	0.043997	0.754	15/19	43.48%	ITPR2;RPS27A;RYR3;NDUFB11;COX7C;TUBB2A;UQCR10;ATP5F1E;COX5B;COX6A1;TUBA1A;COX4I1;UBA52;ATP5F1D;TUBA1B
43	prerank	KEGG_2021_Human__Axon guidance	0.334597	1.71928	0.0208333	0.177047	0.623	11/21	21.04%	SEMA3C;SLIT2;PLCG2;SEMA3A;NRP1;PARD3;SEMA6D;EPHA6;SEMA3E;SEMA3D;NTNG1
44	prerank	GO_Biological_Process_2023__Positive Regulation Of Apoptotic Process (GO:0043065)	0.339489	1.71237	0.0127226	0.170982	0.635	18/18	66.48%	SLIT2;ITGA6;FOXO1;ACVR1C;TNFAIP8;TPD52L1;BCL6;CLU;BARD1;TGFB2;STK3;BTG1;DYNLL1;JUN;CTSD;NRG1;PAWR;RPS6
45	prerank	GO_Molecular_Function_2023__Calcium Ion Binding (GO:0005509)	0.357943	1.71018	0.019656	0.160984	0.636	6/17	6.59%	CALB1;SYT10;SPARC;SLIT2;HPCAL1;CDH13
46	prerank	GO_Biological_Process_2023__Positive Regulation Of Phosphorylation (GO:0042327)	0.373013	1.67911	0.0258824	0.176884	0.687	8/15	21.67%	FGF10;ITGA6;ROR1;ROS1;PELI2;FGFR2;TEK;ERBB4
47	prerank	GO_Biological_Process_2023__Positive Regulation Of DNA-binding Transcription Factor Activity (GO:0051091)	0.356795	1.67552	0.0247525	0.170092	0.695	14/17	44.81%	HSPA1B;PLCG2;ADCY8;ROR1;CLU;PRKCH;IRAK2;ESR1;TRIM5;PPARG;EDA;STK3;CD36;ALK
48	prerank	GO_Biological_Process_2023__Axon Guidance (GO:0007411)	0.332377	1.65894	0.0242131	0.175908	0.732	11/19	23.91%	SEMA3C;SLIT2;SEMA3A;ALCAM;SEMA6D;ANOS1;EPHA6;SEMA3E;SEMA3D;CNTN5;PALLD
49	prerank	GO_Cellular_Component_2023__Mitochondrial Membrane (GO:0031966)	-0.371807	-1.63666	0.0357724	0.0683875	0.878	14/18	44.67%	RPS27A;NDUFB11;COX7C;IFI27L2;UQCR10;ATP5F1E;COX5B;COX6A1;COX4I1;ATP5ME;PLA2G4A;UBA52;ATP5F1D;NAT8L
50	prerank	GO_Biological_Process_2023__Regulation Of Transcription By RNA Polymerase II (GO:0006357)	0.187807	1.63159	0.0327869	0.189873	0.768	25/71	20.83%	PRRX1;MEIS2;MAF;DCN;TOX;FOXP2;ITGA6;CDH13;FOXO1;ST18;HIF3A;ZNF608;TOX3;ZFY;ZBTB7C;PKN1;DPF3;CUX2;BCL6;FGFR2;SMAD9;MITF;MAML3;TBL1X;ZNF536
51	prerank	GO_Cellular_Component_2023__Collagen-Containing Extracellular Matrix (GO:0062023)	0.207699	1.61968	0.0402477	0.192663	0.788	22/52	24.33%	EFEMP1;COL21A1;FGF10;DCN;COL4A2;SPARC;EDIL3;CDH13;P3H2;TIMP2;MATN2;COL4A1;VCAN;COL27A1;FGFR2;LTBP1;COL8A1;LAMA2;APOE;HSPG2;CLU;ABI3BP
52	prerank	GO_Biological_Process_2023__Negative Regulation Of Cell Population Proliferation (GO:0008285)	0.25478	1.59258	0.0409357	0.211736	0.822	20/31	37.80%	HSPA1B;MYO16;CDH13;ST18;ZBTB7C;ACVR1C;P3H2;B2M;TGFBR3;ERBB4;APOE;CLMN;MCC;LMNA;BMPR1B;SLC16A2;PPARG;TGFB2;TENM1;PTPRK
53	prerank	GO_Biological_Process_2023__Negative Regulation Of Cellular Process (GO:0048523)	0.238066	1.57272	0.0419162	0.221948	0.851	16/35	25.53%	CCN4;SPOCK3;HSPA1B;MYO16;SLIT2;CDH13;ST18;ZBTB7C;P3H2;BCL6;CRYAB;BRINP3;ERBB4;CLMN;CLU;LMNA
54	prerank	KEGG_2021_Human__Calcium signaling pathway	0.294862	1.54949	0.0480769	0.236542	0.873	11/21	23.42%	FGF10;PDGFD;PLCG2;CYSLTR2;ADCY8;GNAL;PDE1C;FGFR2;ADRA1A;ERBB4;ITPKB
55	prerank	GO_Biological_Process_2023__Neuron Projection Guidance (GO:0097485)	0.341425	1.53333	0.0317073	0.243119	0.889	9/15	23.91%	SEMA3C;SLIT2;SEMA3A;SEMA6D;EPHA6;SEMA3E;SEMA3D;CNTN5;PALLD
56	prerank	GO_Molecular_Function_2023__Metal Ion Binding (GO:0046872)	0.283586	1.53178	0.0485934	0.23514	0.889	7/22	9.89%	CALB1;SYT10;SPARC;SLIT2;HPCAL1;CDH13;ACVR1C
57	prerank	GO_Biological_Process_2023__Positive Regulation Of ERK1 And ERK2 Cascade (GO:0070374)	0.345887	1.51798	0.0674419	0.240891	0.894	8/15	22.79%	FGF10;PDGFD;ROR1;FGFR2;TEK;C5AR1;ERBB4;APOE
58	prerank	GO_Cellular_Component_2023__Lysosome (GO:0005764)	0.265914	1.50683	0.0695876	0.244361	0.905	13/25	26.09%	GFAP;DCN;CALCRL;PLD1;PDE1C;VCAN;GPC5;CUBN;GPC4;HSPG2;CLU;LDLR;SDC2
59	prerank	GO_Biological_Process_2023__Positive Regulation Of Wnt Signaling Pathway (GO:0030177)	0.32382	1.50459	0.0665083	0.238231	0.908	11/16	34.08%	FGF10;LGR5;GPRC5B;FGFR2;GPC5;TBL1X;DISC1;KANK1;RSPO3;DKK2;RSPO2
60	prerank	GO_Biological_Process_2023__Transmembrane Receptor Protein Tyrosine Kinase Signaling Pathway (GO:0007169)	0.241102	1.48935	0.0721649	0.247517	0.922	14/30	24.47%	PRLR;PDGFD;COL4A2;CAV2;FOXO1;ROR1;ROS1;BCAR3;FGFR2;TEK;EPHA6;ERBB4;GHR;PTPRT
61	prerank	GO_Biological_Process_2023__Regulation Of MAPK Cascade (GO:0043408)	0.27864	1.48269	0.0676329	0.247025	0.926	10/22	21.18%	FGF10;PLCG2;CAV2;SLA;ROS1;PELI2;BCAR3;FGFR2;TEK;TGFBR3
62	prerank	KEGG_2021_Human__MAPK signaling pathway	0.288845	1.47383	0.078534	0.248963	0.932	6/20	6.24%	FGF10;PDGFD;CACNG4;HSPA1B;RASGRF2;HSPB1
63	prerank	GO_Biological_Process_2023__Positive Regulation Of Protein Phosphorylation (GO:0001934)	0.266171	1.45363	0.0725	0.266387	0.953	15/23	39.13%	FGF10;PDGFD;PLCG2;PELI2;BCAR3;MMD2;TEK;ERBB4;GHR;PPARG;CHRNA7;TGFB2;ENPP2;TENM1;FAXDC2
64	prerank	KEGG_2021_Human__cAMP signaling pathway	-0.346662	-1.45254	0.106087	0.162583	0.99	8/15	24.54%	VAV3;PDE10A;CHRM2;HHIP;CFTR;PDE4B;GRIN3A;TSHR
65	prerank	KEGG_2021_Human__Huntington disease	-0.309431	-1.42957	0.103789	0.174659	0.99	16/20	49.93%	NDUFB11;COX7C;TUBB2A;UQCR10;ATP5F1E;COX5B;COX6A1;TUBA1A;COX4I1;ATP5F1D;TUBA1B;HIP1;SLC1A2;NDUFA13;CREB5;DNAH17
66	prerank	GO_Molecular_Function_2023__Guanyl Ribonucleotide Binding (GO:0032561)	-0.333857	-1.42891	0.090312	0.170082	0.99	12/16	45.58%	PDE10A;PDE5A;TUBB2A;MPPED2;RHOJ;RAB3B;RERG;RAB11A;TUBA1A;RAB39A;TUBA1B;RAB37
67	prerank	KEGG_2021_Human__Thermogenesis	-0.33201	-1.4241	0.112769	0.169141	0.99	14/17	49.37%	NDUFB11;COX7C;FGFR1;UQCR10;ATP5F1E;COX5B;COX6A1;RPS6;COX4I1;ATP5ME;ACTB;ATP5F1D;NDUFA13;CREB5
68	prerank	GO_Biological_Process_2023__Regulation Of Gene Expression (GO:0010468)	0.190745	1.41146	0.08	0.309791	0.971	18/46	23.98%	CCN4;EFEMP1;FGF10;HSPA1B;PLCG2;ST18;ZNF676;CUX2;BCL6;PCBP3;RBM20;MITF;SLC24A3;ZNF536;MYOM1;APOE;UTY;CLU
69	prerank	GO_Biological_Process_2023__Positive Regulation Of Intracellular Signal Transduction (GO:1902533)	0.217082	1.40774	0.107232	0.305671	0.972	13/35	19.42%	FGF10;PDGFD;DCN;CDH13;PLCG2;CAV2;ROR1;PELI2;GPRC5B;BCAR3;FGFR2;TEK;SEMA3E
70	prerank	GO_Biological_Process_2023__Regulation Of Neuron Projection Development (GO:0010975)	0.318469	1.40715	0.107417	0.297861	0.973	11/15	38.64%	TOX;ITGA6;SEMA3A;ROR1;NTNG1;APOE;KANK1;RIT2;NTNG2;ZNF804A;PTN
71	prerank	GO_Cellular_Component_2023__Neuron Projection (GO:0043005)	0.194926	1.40502	0.0826667	0.292192	0.974	18/41	27.14%	KLHL1;CALB1;ALDH1A1;SLC1A3;CDH13;ADCY8;SEMA3A;SCN9A;ALCAM;HRH3;EPHA6;GRM3;BRINP3;CNTN5;APOE;PALLD;ANK1;RIT2
72	prerank	GO_Biological_Process_2023__Regulation Of DNA-templated Transcription (GO:0006355)	0.165046	1.40369	0.111111	0.28578	0.975	24/67	23.21%	EFEMP1;MAF;TOX;FOXP2;CDK18;FOXO1;SPP1;HIF3A;ZNF608;TOX3;ZFY;ZBTB7C;PKN1;ZNF676;DPF3;BCL6;SMAD9;MITF;CRYAB;TBL1X;ZNF536;ERBB4;APOE;CBFB
73	prerank	GO_Cellular_Component_2023__Endoplasmic Reticulum Membrane (GO:0005789)	-0.316631	-1.40059	0.116861	0.181217	0.993	8/18	20.69%	NOX4;ITPR2;PLOD2;RPS27A;CFTR;RYR3;HSD11B1;GRIN3A
74	prerank	GO_Molecular_Function_2023__G Protein-Coupled Receptor Activity (GO:0004930)	0.292309	1.35512	0.122931	0.339721	0.985	8/16	20.48%	NPFFR2;CYSLTR2;LGR5;CALCRL;ADGRF5;ADGRL4;C5AR1;GRM3
75	prerank	GO_Biological_Process_2023__Positive Regulation Of Cellular Process (GO:0048522)	-0.232816	-1.34633	0.157556	0.217987	0.999	21/34	42.99%	IL7;TWIST1;FGF1;RPS4X;FN1;CLEC11A;GLP2R;DUOX1;GREM1;TSHR;FGFR1;RPL17;COPS9;RPS15A;RPS6;NRG1;ACTB;CD81;GAREM1;NEDD9;RPS9
76	prerank	GO_Biological_Process_2023__Phosphorylation (GO:0016310)	0.274012	1.34307	0.127273	0.347546	0.988	14/18	47.05%	CDK18;DGKD;ACVR1C;ROS1;PKN1;EPHA6;PRKCH;BMPR1B;TGFB2;STK3;TESK2;ALK;FGGY;GRK5
77	prerank	KEGG_2021_Human__Focal adhesion	0.288303	1.34174	0.141439	0.340434	0.988	10/16	32.05%	PDGFD;COL4A2;ITGA6;CAV2;SPP1;COL4A1;ITGB5;LAMA2;PIP5K1B;ITGA8
78	prerank	GO_Biological_Process_2023__Regulation Of Apoptotic Process (GO:0042981)	0.201961	1.33375	0.142857	0.344075	0.991	12/36	18.09%	PRLR;HSPA1B;SLIT2;ITGA6;HSPB1;FOXO1;TOX3;ACVR1C;TNFAIP8;BCL6;TEK;CRYAB
79	prerank	GO_Biological_Process_2023__Positive Regulation Of Transcription By RNA Polymerase II (GO:0045944)	0.191816	1.31353	0.136126	0.365554	0.995	14/40	20.62%	PRRX1;MEIS2;DCN;ITGA6;CDH13;FOXO1;ST18;TOX3;ZFY;FGFR2;SMAD9;MITF;MAML3;TBL1X
80	prerank	GO_Molecular_Function_2023__Cis-Regulatory Region Sequence-Specific DNA Binding (GO:0000987)	0.194703	1.31048	0.162437	0.361713	0.995	10/40	11.15%	PRRX1;MEIS2;MAF;FOXP2;FOXO1;ST18;HIF3A;ZFY;ZBTB7C;ZNF676
81	prerank	KEGG_2021_Human__Endocytosis	0.282512	1.26973	0.17734	0.412341	0.996	6/15	15.64%	HSPA1B;CAV2;PLD1;HLA-B;PARD3;FGFR2
82	prerank	GO_Biological_Process_2023__Regulation Of Angiogenesis (GO:0045765)	0.241475	1.23984	0.21883	0.451164	0.998	13/21	35.55%	DCN;COL4A2;SPARC;HSPB1;GLUL;TEK;SEMA3E;CXCL13;HSPG2;RUNX1;PPARG;CHRNA7;TGFB2
83	prerank	GO_Molecular_Function_2023__RNA Polymerase II Cis-Regulatory Region Sequence-Specific DNA Binding (GO:0000978)	0.179377	1.22442	0.221354	0.467322	0.998	10/42	11.15%	PRRX1;MEIS2;MAF;FOXP2;FOXO1;ST18;HIF3A;ZFY;ZBTB7C;ZNF676
84	prerank	GO_Biological_Process_2023__Positive Regulation Of Signal Transduction (GO:0009967)	0.215837	1.22398	0.220903	0.45817	0.998	15/25	35.55%	CAV2;LY96;TPD52L1;CUX2;FGFR2;CCBE1;TEK;LAMA2;DISC1;KANK1;YAP1;RSPO3;RSPO2;CHRNA7;TGFB2
85	prerank	GO_Biological_Process_2023__Positive Regulation Of DNA-templated Transcription (GO:0045893)	0.163122	1.2099	0.18883	0.471455	0.998	10/47	9.61%	PRRX1;MEIS2;DCN;ITGA6;CDH13;FOXO1;ST18;SPP1;TOX3;ZFY
86	prerank	GO_Biological_Process_2023__Positive Regulation Of Cell Motility (GO:2000147)	0.268716	1.20953	0.22113	0.462328	0.998	7/15	20.55%	SEMA3C;PDGFD;ITGA6;CDH13;SEMA6D;SEMA3E;SEMA3D
87	prerank	GO_Biological_Process_2023__Regulation Of Protein Phosphorylation (GO:0001932)	0.260891	1.20923	0.238876	0.453373	0.998	7/16	21.67%	FGF10;SLIT2;HSPB1;CCDC88C;PELI2;TEK;ERBB4
88	prerank	GO_Biological_Process_2023__Regulation Of Intracellular Signal Transduction (GO:1902531)	0.233392	1.20811	0.215736	0.446543	0.998	6/20	10.17%	RASGRF2;HSPB1;PREX2;PLCG2;SLA;ROS1
89	prerank	GO_Biological_Process_2023__Monoatomic Cation Transmembrane Transport (GO:0098655)	0.247714	1.19987	0.241218	0.450793	0.998	7/18	18.30%	KCNK13;KCNK2;SLC1A3;SLC24A4;SCN9A;CNGB1;SLC24A3
90	prerank	GO_Biological_Process_2023__Cellular Response To Lipid (GO:0071396)	0.259354	1.18827	0.230024	0.46211	0.998	5/16	8.35%	HSPA1B;PLCG2;ADCY8;LY96;SPP1
91	prerank	GO_Biological_Process_2023__Regulation Of Cellular Component Organization (GO:0051128)	0.26048	1.18588	0.257212	0.457384	0.998	5/15	13.46%	GFAP;CDH13;STON2;ROS1;SNCAIP
92	prerank	GO_Biological_Process_2023__Inorganic Cation Transmembrane Transport (GO:0098662)	0.247429	1.1648	0.269504	0.483216	0.998	5/17	9.68%	KCNK13;KCNK2;SLC1A3;SLC24A4;SCN9A
93	prerank	GO_Molecular_Function_2023__Cadherin Binding (GO:0045296)	-0.240047	-1.16127	0.284526	0.419216	1	14/22	41.30%	RPL7A;PHLDB2;RPL29;CDH7;CTNNA3;RPL34;HSPA8;PTPRM;RPL24;HSPA1A;RPS26;ANXA1;RPS2;RPL23A
94	prerank	GO_Cellular_Component_2023__Actin Cytoskeleton (GO:0015629)	0.203395	1.14811	0.275184	0.50267	0.999	9/25	18.51%	NPFFR2;ADCY8;ARSJ;DENND2A;PLEKHH2;RGS22;SHROOM4;TEK;MYO1E
95	prerank	GO_Biological_Process_2023__Central Nervous System Development (GO:0007417)	0.248814	1.14584	0.26506	0.497679	0.999	8/16	26.51%	MEIS2;SHROOM4;PTPRZ1;COL4A1;BRINP3;CNTN5;HSPG2;SNTG2
96	prerank	KEGG_2021_Human__Proteoglycans in cancer	-0.243122	-1.14445	0.302676	0.431427	1	7/21	15.08%	VAV3;ITPR2;TWIST1;TWIST2;CAV3;FN1;TIMP3
97	prerank	GO_Molecular_Function_2023__DNA-binding Transcription Activator Activity, RNA Polymerase II-specific (GO:0001228)	0.227492	1.14369	0.276888	0.492276	0.999	17/19	64.87%	PRRX1;MEIS2;FOXO1;ZFY;MITF;ZNF208;RUNX1;ESR1;ELF1;ZNF521;GLIS3;NFIB;PLAGL1;ESRRB;JUN;NR4A3;ETV5
98	prerank	GO_Molecular_Function_2023__Ubiquitin Protein Ligase Binding (GO:0031625)	-0.242444	-1.14188	0.308333	0.414226	1	14/20	47.27%	RPS27A;TUBB2A;RPL11;GABARAP;RPL17;HSPA8;HSPA1A;ELOB;ATP6V0C;JUN;GABARAPL2;UBA52;TUBA1B;HSP90AA1
99	prerank	GO_Molecular_Function_2023__Ubiquitin-Like Protein Ligase Binding (GO:0044389)	-0.242444	-1.14188	0.308333	0.414226	1	14/20	47.27%	RPS27A;TUBB2A;RPL11;GABARAP;RPL17;HSPA8;HSPA1A;ELOB;ATP6V0C;JUN;GABARAPL2;UBA52;TUBA1B;HSP90AA1
100	prerank	GO_Biological_Process_2023__Positive Regulation Of Cell Differentiation (GO:0045597)	0.217384	1.13707	0.300733	0.494342	0.999	12/20	38.64%	CCN4;GPRC5B;DPF3;MMD2;BRINP3;LAMA2;PRKCH;YAP1;BMPR1B;PPARG;TGFB2;PTN
101	prerank	GO_Biological_Process_2023__Regulation Of Cell Migration (GO:0030334)	0.167699	1.12684	0.290411	0.502535	0.999	15/37	25.95%	SEMA3C;PDGFD;SLIT2;ITGA6;CDH13;SEMA6D;MITF;DOCK10;SEMA3E;SEMA3D;NTNG1;ERBB4;PTPRT;LMNA;KANK1
102	prerank	GO_Molecular_Function_2023__RNA Polymerase II Transcription Regulatory Region Sequence-Specific DNA Binding (GO:0000977)	0.162433	1.12534	0.310345	0.496682	1	11/45	13.04%	PRRX1;MEIS2;MAF;FOXP2;FOXO1;ST18;HIF3A;ZFY;ZBTB7C;ZNF676;CUX2
103	prerank	GO_Biological_Process_2023__Positive Regulation Of Nucleic Acid-Templated Transcription (GO:1903508)	0.220489	1.12444	0.30303	0.490287	1	18/20	65.29%	FOXO1;SPP1;MITF;TBL1X;ERBB4;APOE;YAP1;RUNX1;ESR1;PPARG;ELF1;ZFHX3;NFIB;CREB5;ESRRB;JUN;MT3;INHBA
104	prerank	KEGG_2021_Human__Pathways in cancer	0.175502	1.10896	0.309045	0.50852	1	10/32	17.60%	FGF10;COL4A2;ITGA6;PLCG2;ADCY8;FOXO1;PLD1;COL4A1;FGFR2;MITF
105	prerank	GO_Cellular_Component_2023__Secretory Granule Membrane (GO:0030667)	0.224056	1.10754	0.315068	0.503099	1	18/19	70.90%	SPARC;PLD1;HLA-B;ATP8B4;C5AR1;CLU;PHACTR2;MGAM;LHFPL2;CD36;CYSTM1;SLC30A8;RAB37;DYNLL1;VAMP2;ATP6V0C;CD63;IQGAP2
106	prerank	GO_Molecular_Function_2023__DNA Binding (GO:0003677)	0.192194	1.10553	0.305419	0.498493	1	8/27	14.31%	MEIS2;TOX;FOXP2;FOXO1;TOX3;ZFY;CUX2;BCL6
107	prerank	GO_Cellular_Component_2023__Cytoskeleton (GO:0005856)	0.15679	1.06985	0.371968	0.551061	1	15/38	25.95%	GFAP;HSPB1;NPFFR2;ADCY8;ARSJ;DENND2A;RGS22;SHROOM4;MYO1E;DISC1;ITPKB;PALLD;CLU;ANK1;KANK1
108	prerank	GO_Biological_Process_2023__Negative Regulation Of Transcription By RNA Polymerase II (GO:0000122)	0.175545	1.06601	0.37469	0.549856	1	15/31	33.03%	MEIS2;MAF;ZNF608;CUX2;BCL6;FGFR2;MITF;TBL1X;ZNF536;CBFB;YAP1;RUNX1;DNAJB1;ESR1;PPARG
109	prerank	GO_Biological_Process_2023__Protein-Containing Complex Assembly (GO:0065003)	0.21351	1.06594	0.356436	0.541913	1	18/19	72.58%	PRLR;ADCY8;PARD3;STXBP6;MITF;CLU;YAP1;CD247;HSP90AA1;WIPF1;HIP1;VAMP2;MATN1;NRG1;GPX4;ELOB;HSPA1A;RPL38
110	prerank	GO_Cellular_Component_2023__Cell-Cell Junction (GO:0005911)	0.213778	1.06531	0.332487	0.53516	1	18/18	78.89%	CDH13;SHROOM4;PARD3;STXBP6;TEK;MYO1E;PDZD2;CLIC4;PARD3B;PTPRK;CRB1;ANXA1;PTPRM;SHROOM3;CTNNA3;PDLIM3;CDH7;CCDC85B
111	prerank	GO_Biological_Process_2023__Cellular Component Assembly (GO:0022607)	0.236534	1.05369	0.380383	0.546241	1	14/15	67.81%	PARD3;MITF;NLGN4Y;YAP1;CD247;THSD4;EPS8;PLS3;WIPF1;NEDD9;VAMP2;MATN1;PAWR;ELOB
112	prerank	GO_Biological_Process_2023__Cell-Cell Adhesion Via Plasma-Membrane Adhesion Molecules (GO:0098742)	0.233625	1.0536	0.357477	0.538638	1	10/15	41.80%	CDH13;ALCAM;NTNG1;GPC4;PALLD;PTPRT;SDK1;TGFB2;TENM1;TENM2
113	prerank	GO_Biological_Process_2023__Positive Regulation Of Transferase Activity (GO:0051347)	0.224113	1.05331	0.372922	0.531606	1	16/16	77.84%	ROR1;ROS1;FGFR2;TEK;ERBB4;APOE;PARM1;CHRNA7;ALK;HSP90AA1;RFC3;PKIB;RPS2;FGFR1;PRKCQ;GREM1
114	prerank	GO_Biological_Process_2023__Negative Regulation Of Programmed Cell Death (GO:0043069)	0.198694	1.05064	0.355844	0.529527	1	10/21	28.68%	PRLR;HSPA1B;HSPB1;FOXO1;TNFAIP8;TEK;CRYAB;ERBB4;SERPINB9;BARD1
115	prerank	GO_Biological_Process_2023__Regulation Of Cell Growth (GO:0001558)	0.213627	1.02778	0.410319	0.560355	1	17/17	78.89%	HSPA1B;SLIT2;ROS1;BCL6;YAP1;GNG4;TGFB2;PAPPA2;NDUFA13;BTG1;MT3;INHBA;NRG1;RERG;HSPA1A;PRKCQ;CCDC85B
116	prerank	GO_Molecular_Function_2023__Receptor Ligand Activity (GO:0048018)	0.178442	1.00515	0.429752	0.591825	1	9/24	21.39%	SEMA3C;FGF10;SEMA3A;TAFA2;GREM2;SEMA6D;SEMA3E;SEMA3D;CXCL13
117	prerank	GO_Biological_Process_2023__Regulation Of Cell Population Proliferation (GO:0042127)	-0.146828	-1.00071	0.463303	0.614753	1	29/54	42.99%	NOX4;IL7;FGF1;RPS4X;FN1;FTH1;CLEC11A;GLP2R;GREM1;TSHR;FGFR1;RPL17;HSPA1A;COPS9;RPS15A;RERG;RPS6;NRG1;INHBA;NR4A3;JUNB;JUN;ACTB;DYNLL1;ALDH1A2;CD81;GAREM1;BTG1;RPS9
118	prerank	GO_Cellular_Component_2023__Nucleus (GO:0005634)	-0.10465	-0.996784	0.464689	0.607507	1	79/162	42.99%	NOX4;TSHZ2;HES4;TWIST1;TWIST2;RPL36AL;RPS27A;RORB;RPS7;CFTR;RPL7A;RPS18;PRDM1;TIMP3;RPL3;MKX;FTH1;RPS15;PDE4B;RPS27;MDFIC;RPL10A;RPS3A;RPL18;RPS25;RPS13;GPC6;CCDC85B;RPL7;S100A6;RPL10;TSBP1;TUBB2A;KRT10;TRMT9B;FGFR1;ETV1;OLFM2;RPL17;HSPA8;SRP14;HSPA1A;RPL13;COPS9;ZNF385D;RERG;CHCHD2;GAPDH;TUBA1A;RPS6;GPX4;ANXA1;PAWR;ETV5;SH3RF2;PEBP1;NR4A3;USP9Y;RPL13A;RPSA;JUNB;JUN;RPL30;CEBPD;PLA2G4A;ACTB;DYNLL…
119	prerank	GO_Cellular_Component_2023__Dendrite (GO:0030425)	0.18076	0.996692	0.436869	0.597245	1	9/23	23.98%	KLHL1;CALB1;LAMP5;ADCY8;HRH3;EPHA6;BRINP3;APOE;CLU
120	prerank	GO_Cellular_Component_2023__Endosome Membrane (GO:0010008)	-0.231345	-0.991668	0.449753	0.602404	1	11/17	41.80%	RPS27A;CFTR;WLS;CD63;ANTXR2;RAB11A;ANXA1;ATP6V0C;CTSD;ATP6AP1;UBA52
121	prerank	GO_Cellular_Component_2023__Secretory Granule Lumen (GO:0034774)	-0.234016	-0.9878	0.468376	0.595191	1	10/17	39.06%	FN1;TIMP3;FTL;DOCK2;TUBB2A;HSPA8;SRP14;NRG1;CTSD;TMSB4X
122	prerank	GO_Cellular_Component_2023__Endocytic Vesicle (GO:0030139)	0.211898	0.985068	0.465995	0.609955	1	7/17	22.79%	CACNG4;SPARC;PLD1;CUBN;MYO1E;ITGB5;APOE
123	prerank	KEGG_2021_Human__Neuroactive ligand-receptor interaction	0.16667	0.980819	0.455422	0.610175	1	10/27	21.81%	PRLR;NPFFR2;CYSLTR2;CALCRL;PARD3;HRH3;C5AR1;ADRA1A;GRM3;GHR
124	prerank	GO_Cellular_Component_2023__Vesicle (GO:0031982)	-0.197042	-0.95989	0.509646	0.625563	1	14/23	41.80%	RPS27A;COL12A1;TUBB2A;HSPA1A;RAB3B;GAPDH;RAB11A;RIN3;CST3;ANXA1;VAMP2;ACTB;CD81;UBA52
125	prerank	GO_Molecular_Function_2023__Purine Ribonucleoside Triphosphate Binding (GO:0035639)	-0.198203	-0.948442	0.536349	0.629557	1	14/21	49.30%	ABCB1;TUBB2A;HSPA8;RHOJ;HSPA1A;RERG;RAB11A;TUBA1A;RAB39A;ATP5F1D;TUBA1B;RAB37;HSP90AA1;NDUFA13
126	prerank	GO_Molecular_Function_2023__GTPase Regulator Activity (GO:0030695)	0.166669	0.946946	0.511111	0.661518	1	6/26	9.75%	ALDH1A1;SLIT2;RASGRF2;PREX2;CCDC88C;DENND2A
127	prerank	GO_Biological_Process_2023__Cellular Response To Oxygen-Containing Compound (GO:1901701)	0.156399	0.940428	0.526178	0.6643	1	6/30	7.50%	SYT10;SLIT2;PLCG2;ADCY8;LY96;FOXO1
128	prerank	GO_Cellular_Component_2023__Intracellular Membrane-Bounded Organelle (GO:0043231)	0.0784307	0.939628	0.588015	0.657296	1	180/189	87.24%	FGF10;MAF;CALB1;HSPA1B;TOX;SPARC;MT2A;FOXP2;CDK18;HSPB1;PLCG2;FOXO1;ST18;ZNF608;TOX3;DGKD;ZFY;P3H2;GPRC5B;PKN1;GLUL;TAFA2;RGS22;PLD1;SHROOM4;USP3;CUX2;DAB1;BCL6;CCNJL;FGFR2;PCBP3;RBM20;CYP39A1;SMAD9;ABCA12;MITF;CRYAB;TCERG1L;DOCK10;MAML3;ZC3HAV1;TBL1X;ZNF536;MACROD1;ERBB4;APOE;GPC4;NXN;ITPKB;PALLD;CLU;MCC;PARM1;LMNA;DIAPH3;YAP1;RIT2;RUNX1;SERPINB9;PDZD2;BARD1;IRAK2;DNAJB1;TUBA1C;ESR1;PPARG;NEDD4;…
129	prerank	GO_Cellular_Component_2023__Bounding Membrane Of Organelle (GO:0098588)	-0.155902	-0.939563	0.5	0.630374	1	22/40	41.80%	UST;CHST9;ITPR2;RPS27A;HHIP;CFTR;RYR3;WLS;HS3ST2;IQGAP2;CD63;ANTXR2;ATP6V0C;RAB39A;CTSD;VAMP2;MAN1A1;PLA2G4A;MGAT4C;ATP6AP1;GABARAPL2;UBA52
130	prerank	GO_Molecular_Function_2023__Sequence-Specific DNA Binding (GO:0043565)	0.162571	0.936937	0.514354	0.653873	1	7/27	14.31%	MEIS2;MAF;FOXP2;FOXO1;ZFY;CUX2;BCL6
131	prerank	GO_Biological_Process_2023__Negative Regulation Of Gene Expression (GO:0010629)	0.209072	0.927832	0.529551	0.661516	1	15/15	79.31%	HSPA1B;SLC24A3;APOE;YAP1;ESR1;PPARG;TGFB2;HDAC9;ROBO1;IGFBP5;RPL13A;RPS26;GAPDH;HSPA1A;RPS13
132	prerank	GO_Biological_Process_2023__Negative Regulation Of Intracellular Signal Transduction (GO:1902532)	-0.206404	-0.910854	0.548986	0.66063	1	4/18	9.26%	PDE10A;ARHGAP25;TWIST1;CAV3
133	prerank	GO_Biological_Process_2023__Positive Regulation Of Cell Population Proliferation (GO:0008284)	0.133476	0.899978	0.563003	0.699186	1	6/38	6.59%	CCN4;FGF10;MEIS2;PDGFD;TOX;CDH13
134	prerank	GO_Molecular_Function_2023__Zinc Ion Binding (GO:0008270)	0.190466	0.873059	0.621315	0.737604	1	4/15	11.78%	CALB1;MT2A;TIMP2;DPF3
135	prerank	GO_Biological_Process_2023__Negative Regulation Of Cell Migration (GO:0030336)	0.194254	0.872232	0.60688	0.730287	1	14/15	72.51%	SLIT2;MITF;PTPRT;MCC;KANK1;CLIC4;PTPRK;SRGAP1;ROBO1;NEDD9;IGFBP5;DYNLL1;DACH1;SULF1
136	prerank	GO_Biological_Process_2023__Negative Regulation Of Signal Transduction (GO:0009968)	-0.19198	-0.83483	0.663778	0.763088	1	9/16	41.02%	TWIST1;HHIP;SULF2;PRKCQ;SULF1;NRG1;UBASH3B;IGFBP5;EGFL7
137	prerank	KEGG_2021_Human__Regulation of actin cytoskeleton	0.156032	0.820265	0.683168	0.808337	1	11/21	33.87%	FGF10;PDGFD;ITGA6;FGFR2;MYH14;ITGB5;DIAPH3;PIP5K1B;ITGA8;MYH11;SPATA13
138	prerank	GO_Cellular_Component_2023__Golgi Membrane (GO:0000139)	0.166027	0.817677	0.670702	0.803927	1	6/19	17.11%	PDGFD;ECE2;HLA-B;B2M;MMD2;ABCA12
139	prerank	GO_Biological_Process_2023__Negative Regulation Of Nucleic Acid-Templated Transcription (GO:1903507)	-0.184764	-0.816241	0.666667	0.777145	1	9/18	37.17%	TWIST1;TWIST2;RORB;MDFIC;CCDC85B;HSPA8;DACH1;NRG1;JUN
140	prerank	GO_Biological_Process_2023__Positive Regulation Of Gene Expression (GO:0010628)	-0.147165	-0.815691	0.689369	0.763335	1	14/31	35.13%	RPL26;TWIST1;FGF1;RPS4X;RPS7;FN1;PLA2R1;RPL11;RPL17;HSPA1A;TTN;GAPDH;INHBA;MT3
141	prerank	GO_Molecular_Function_2023__Kinase Binding (GO:0019900)	0.137431	0.801986	0.724599	0.820246	1	16/28	40.81%	HSPB1;PLCG2;CAV2;DGKD;GPRC5B;BCAR3;UTRN;GHR;MYOM1;BARD1;ESR1;TRIM5;CNTLN;PTPRK;PTN;TCF7L2
142	prerank	GO_Biological_Process_2023__Negative Regulation Of Cell Differentiation (GO:0045596)	-0.176183	-0.744525	0.795222	0.849091	1	10/15	47.69%	TWIST1;TWIST2;RORB;CCDC85B;GREM1;ACTB;COL5A2;USH2A;ESRRB;HDAC9
143	prerank	GO_Biological_Process_2023__Protein Modification Process (GO:0036211)	0.12066	0.736077	0.813699	0.912026	1	10/29	24.47%	CDK18;ACVR1C;ROS1;PKN1;PTPRZ1;EPHA6;MACROD1;ST8SIA4;PRKCH;PTPRT
144	prerank	GO_Biological_Process_2023__Negative Regulation Of DNA-templated Transcription (GO:0045892)	0.104567	0.735247	0.814815	0.903122	1	18/43	33.03%	MEIS2;MAF;FOXP2;FOXO1;ZNF608;CUX2;BCL6;FGFR2;MITF;CRYAB;TBL1X;ZNF536;CBFB;YAP1;RUNX1;DNAJB1;ESR1;PPARG
145	prerank	GO_Cellular_Component_2023__Cytoplasmic Vesicle Membrane (GO:0030659)	0.130912	0.724237	0.799472	0.9091	1	9/25	24.82%	LAMP5;CACNG4;ECE2;LY96;HLA-B;CNGB1;C5AR1;CLU;LDLR
146	prerank	GO_Biological_Process_2023__Regulation Of Signal Transduction (GO:0009966)	-0.146995	-0.714197	0.817292	0.873004	1	19/22	70.69%	SEMA5A;CAV3;HHIP;MDFIC;RGS20;SULF1;CD63;DOK5;UBASH3B;IGFBP5;RGS12;GRK5;GNG7;CD36;GNG4;CHRNA7;TRIM5;KCTD8;IRAK2
147	prerank	GO_Biological_Process_2023__Extracellular Matrix Organization (GO:0030198)	0.145613	0.7053	0.849057	0.924699	1	5/18	15.15%	COL4A2;ADAMTS17;MATN2;COL4A1;COL27A1
148	prerank	GO_Biological_Process_2023__Anterograde Trans-Synaptic Signaling (GO:0098916)	-0.154015	-0.699629	0.831346	0.874441	1	4/18	11.92%	NPTX2;CHRM2;PDE7B;SNCG
149	prerank	GO_Biological_Process_2023__Nervous System Development (GO:0007399)	-0.132798	-0.697517	0.814216	0.861489	1	25/27	78.82%	IL1RAPL2;SEMA5A;MDGA1;CHRM2;FN1;FAT4;NRG1;INHBA;ALDH1A2;ROBO1;PLPPR1;NRGN;GRIK1;NBL1;CHST8;PTN;TENM1;CABLES1;GFRA1;NINJ2;SDK1;SNTG2;ST8SIA4;ERBB4;BRINP3
150	prerank	GO_Biological_Process_2023__Positive Regulation Of Multicellular Organismal Process (GO:0051240)	0.138275	0.696413	0.825871	0.925883	1	17/20	67.74%	PRLR;SPP1;GHR;APOE;PRKCH;BMPR1B;PPARG;TGFB2;DIO2;PTN;CD36;ESRRB;PTH2R;ACTB;RPS19;INHBA;GAPDH
151	prerank	GO_Cellular_Component_2023__Polymeric Cytoskeletal Fiber (GO:0099513)	0.142857	0.695999	0.832918	0.916801	1	19/19	85.90%	GFAP;SHROOM4;TEK;DISC1;PALLD;DIAPH3;TUBA1C;MID1;KIF6;PLS3;WIPF1;TUBA1B;PAWR;ANXA1;TUBA1A;KRT10;TUBB2A;GAS2L3;ARHGAP6
152	prerank	GO_Molecular_Function_2023__Sequence-Specific Double-Stranded DNA Binding (GO:1990837)	0.122056	0.681096	0.86988	0.924727	1	25/25	88.01%	MEIS2;MAF;CUX2;BCL6;TBL1X;ERBB4;YAP1;RUNX1;ESR1;PPARG;RFX2;ELF1;TCF7L2;NFIB;CREB5;ESRRB;CEBPD;JUN;JUNB;ETV5;ZNF385D;ETV1;PRDM1;RFX4;RORB
153	prerank	GO_Molecular_Function_2023__Transition Metal Ion Binding (GO:0046914)	0.132196	0.663964	0.902778	0.93409	1	19/19	86.96%	CALB1;MT2A;TIMP2;DPF3;ZNF208;TRHDE;AGMO;PPARG;ENPP2;PAPPA2;SLC30A8;MT3;NRG1;MPPED2;FTL;RPS27;ENPEP;FTH1;HHIP
154	prerank	GO_Biological_Process_2023__Positive Regulation Of Macromolecule Metabolic Process (GO:0010604)	0.112578	0.6548	0.895262	0.933745	1	12/26	34.43%	FGF10;HSPA1B;PLCG2;CUX2;MITF;SLC24A3;MYOM1;CLU;YAP1;BMPR1B;PPARG;CHRNA7
155	prerank	GO_Biological_Process_2023__Chemical Synaptic Transmission (GO:0007268)	-0.12495	-0.652042	0.894215	0.89559	1	5/26	11.92%	NPTX2;CHRM2;PDE7B;GABRG1;SNCG
156	prerank	GO_Biological_Process_2023__Cellular Response To Organic Cyclic Compound (GO:0071407)	-0.155725	-0.648112	0.883162	0.884496	1	8/15	39.97%	P2RY12;CFTR;RYR3;HSPA8;HSPA1A;NR4A3;ACTB;IGFBP5
157	prerank	GO_Molecular_Function_2023__Protein Kinase Binding (GO:0019901)	0.101117	0.619067	0.912807	0.95659	1	26/31	68.79%	HSPB1;PLCG2;CAV2;GPRC5B;PKN1;UTRN;GHR;ESR1;TRIM5;CNTLN;CD247;PTPRK;PTN;TCF7L2;GRK5;DUSP16;BANK1;HDAC9;HSP90AA1;NEDD9;ACTB;NR4A3;PEBP1;RPS19;RPS6;TTN
158	prerank	GO_Molecular_Function_2023__Double-Stranded DNA Binding (GO:0003690)	0.121622	0.613157	0.948403	0.951485	1	20/20	88.01%	MEIS2;MAF;CUX2;BCL6;ESR1;PPARG;RFX2;ELF1;NFIB;CREB5;ESRRB;CEBPD;JUN;JUNB;ETV5;ZNF385D;ETV1;PRDM1;RFX4;RORB
159	prerank	GO_Biological_Process_2023__Supramolecular Fiber Organization (GO:0097435)	0.112731	0.605824	0.940341	0.947713	1	6/22	18.51%	GFAP;CCDC88C;SHROOM4;B2M;COL27A1;MYO1E
160	prerank	GO_Molecular_Function_2023__Transcription Cis-Regulatory Region Binding (GO:0000976)	0.129529	0.587575	0.947137	0.950624	1	6/15	27.35%	HIF3A;CUX2;TBL1X;ERBB4;YAP1;RUNX1

## Sheet: Astrocyte
	Name	Term	ES	NES	NOM p-val	FDR q-val	FWER p-val	Tag %	Gene %	Lead_genes
0	prerank	GO_Biological_Process_2023__Cellular Response To Metal Ion (GO:0071248)	-0.552371	-2.47657	0	0.00803751	0.01	12/16	22.83%	MT1H;AQP1;FOS;MT1G;MT2A;MT1M;MT1F;JUN;MT1E;MT1X;MT3;F3
1	prerank	GO_Cellular_Component_2023__Collagen-Containing Extracellular Matrix (GO:0062023)	0.268016	2.22436	0	0.12043	0.078	36/64	34.31%	TNC;SERPINA3;ANXA2;ANXA1;DCN;S100A10;SULF1;LAMA2;SMOC1;PXDN;COL8A1;ANGPT1;VCAN;THSD4;ICAM1;ANXA8;NPNT;ADAMTS1;ANGPTL4;COL21A1;COL4A1;MATN2;FGL1;COL23A1;EDIL3;ITIH5;PCSK6;COL24A1;AEBP1;CDH13;ELN;COL4A2;LTBP2;P3H2;EGFL7;TNR
2	prerank	GO_Molecular_Function_2023__Zinc Ion Binding (GO:0008270)	-0.402726	-2.15596	0.00198807	0.0569324	0.126	20/25	42.26%	MT1H;MT1G;MT2A;PAPPA;RPS27;MT1M;MT1F;RNF125;MT1E;EGR1;MT1X;S100B;MT3;ENPP2;TRHDE;ADAMTS3;PAPPA2;TIMP2;SLC30A8;GCH1
3	prerank	GO_Biological_Process_2023__Extracellular Structure Organization (GO:0043062)	0.397417	2.11708	0	0.0921473	0.155	12/21	21.43%	SMOC1;PXDN;COL8A1;THSD4;NPNT;ADAMTS18;ADAMTS1;HPSE2;ADAMTS12;COL4A1;MATN2;COL23A1
4	prerank	GO_Biological_Process_2023__External Encapsulating Structure Organization (GO:0045229)	0.397417	2.11708	0	0.0921473	0.155	12/21	21.43%	SMOC1;PXDN;COL8A1;THSD4;NPNT;ADAMTS18;ADAMTS1;HPSE2;ADAMTS12;COL4A1;MATN2;COL23A1
5	prerank	GO_Biological_Process_2023__Intracellular Monoatomic Cation Homeostasis (GO:0030003)	-0.491856	-2.11637	0	0.0488948	0.159	14/15	44.73%	CP;FTH1;MT2A;FTL;MT3;SLC24A4;F3;SLC8A1;HMOX1;TRDN;CALCB;SLC30A8;PTH1R;TFRC
6	prerank	GO_Molecular_Function_2023__Transition Metal Ion Binding (GO:0046914)	-0.356688	-2.09661	0.00397614	0.0410248	0.176	17/31	24.83%	MT1H;FTH1;MT1G;MT2A;PAPPA;RPS27;MT1M;MT1F;FTL;RNF125;MT1E;EGR1;MT1X;S100B;MT3;MOXD1;ENPP2
7	prerank	GO_Biological_Process_2023__Negative Regulation Of Growth (GO:0045926)	-0.422013	-2.09207	0.00189753	0.0338915	0.181	13/20	31.84%	HSPA1A;HSPA1B;MT1H;MT1G;MT2A;MT1M;MT1F;MT1E;MT1X;MT3;SLIT2;GNG4;RERG
8	prerank	GO_Biological_Process_2023__Positive Regulation Of Phosphorylation (GO:0042327)	0.366278	2.05395	0.00205339	0.103324	0.212	23/25	55.41%	C3;CDKN1A;ANGPT1;HGF;SLCO3A1;EGF;DSCAM;GPNMB;ROR2;NIBAN1;NELL1;MOB3B;FLT3;FGF1;ALK;MOB3A;RASGRP1;FLT1;PECAM1;PIK3R3;TGFB1;AKR1B1;TFRC
9	prerank	KEGG_2021_Human__Proteoglycans in cancer	0.36737	1.93795	0.00220264	0.181193	0.399	12/22	25.03%	CD44;DCN;CDKN1A;WNT7B;FZD9;HGF;PLCG2;HPSE2;PLCE1;VAV3;ESR1;ITGA5
10	prerank	KEGG_2021_Human__Prion disease	-0.44414	-1.93448	0.0172745	0.0821612	0.422	10/15	27.24%	HSPA1A;HSPA1B;CAV3;UQCR10;EGR1;TUBB2A;TUBB2B;GRIN3A;CYBA;TUBA1A
11	prerank	GO_Biological_Process_2023__Positive Regulation Of Cell Differentiation (GO:0045597)	0.314794	1.81846	0.014553	0.294005	0.594	11/27	17.49%	LTF;LAMA2;WNT7B;CD34;HGF;NPNT;ZFP36;PDPN;TGFBR2;MMD2;CCN4
12	prerank	KEGG_2021_Human__Coronavirus disease	-0.406675	-1.81071	0.00952381	0.144388	0.648	9/15	20.36%	FOS;RPS27;RPL19;JUN;RPS15;RPS25;RPS27A;RPL32;RPS28
13	prerank	GO_Biological_Process_2023__Extracellular Matrix Organization (GO:0030198)	0.300348	1.74222	0.0224719	0.392375	0.738	12/26	21.43%	SMOC1;PXDN;COL8A1;THSD4;NPNT;ADAMTS18;ADAMTS1;HPSE2;ADAMTS12;COL4A1;MATN2;COL23A1
14	prerank	GO_Biological_Process_2023__Positive Regulation Of Signal Transduction (GO:0009967)	0.359424	1.7361	0.0272537	0.352908	0.746	6/18	6.28%	LGR6;C3;SULF1;KLF2;LAMA2;CCBE1
15	prerank	GO_Biological_Process_2023__Negative Regulation Of Apoptotic Process (GO:0043066)	0.256574	1.69561	0.0262582	0.383035	0.803	10/37	7.68%	SOCS3;LTF;MTRNR2L12;CCL2;CD44;MTRNR2L1;ANXA1;FZD9;ANGPT1;HGF
16	prerank	KEGG_2021_Human__Lipid and atherosclerosis	-0.380784	-1.65856	0.045098	0.280057	0.857	11/16	33.64%	HSPA1A;HSPA1B;FOS;CXCL2;PLCB4;LDLR;JUN;CYBA;HSP90AA1;BID;HSPA5
17	prerank	GO_Cellular_Component_2023__Postsynaptic Density (GO:0014069)	-0.360888	-1.62629	0.0421456	0.292923	0.899	12/16	41.32%	INSYN2B;RPS27;SHISA6;RPS25;FABP5;GRIN3A;GRIK3;GRID2;SLC8A1;GRIA4;GRIK1;DISC1
18	prerank	KEGG_2021_Human__Human T-cell leukemia virus 1 infection	0.340999	1.62622	0.0293501	0.488152	0.877	11/18	31.31%	CDKN1A;ICAM1;FOSL1;CREB5;ZFP36;IL1R1;TGFBR2;NRP1;MAP3K14;HLA-E;MSX1
19	prerank	GO_Biological_Process_2023__Positive Regulation Of ERK1 And ERK2 Cascade (GO:0070374)	0.342479	1.58616	0.0550098	0.534968	0.912	6/16	9.88%	CCL2;CD44;RAMP3;ANGPT1;ICAM1;NPNT
20	prerank	GO_Biological_Process_2023__Positive Regulation Of Protein Phosphorylation (GO:0001934)	0.235011	1.57292	0.0498915	0.522092	0.919	13/37	18.76%	APLNR;CD44;C3;RAMP3;CDKN1A;ANGPT1;HGF;PLCG2;SLCO3A1;EGF;TGFBR2;MMD2;GPNMB
21	prerank	GO_Biological_Process_2023__Regulation Of Transcription By RNA Polymerase II (GO:0006357)	0.166656	1.53319	0.0632054	0.573306	0.943	22/87	14.29%	ANXA2;HES5;DCN;S100A10;KLF2;TSHZ2;IFI16;OLIG1;PRRX1;LMO2;HGF;CEBPD;DACH1;FOSL1;ZFY;ST18;FOSL2;CREB5;EBF1;ZFP36;TBX2;TOX2
22	prerank	GO_Biological_Process_2023__Proteolysis (GO:0006508)	0.305606	1.52573	0.0585683	0.550538	0.948	11/20	27.50%	GGT5;HGF;ADAM33;ADAMTS18;ADAMTS1;ADAMTS12;HPN;CPXM2;CNDP1;PCSK6;AEBP1
23	prerank	GO_Biological_Process_2023__Positive Regulation Of DNA-templated Transcription (GO:0045893)	0.188159	1.52291	0.0549451	0.52013	0.95	17/63	14.55%	ANXA2;HES5;DCN;S100A10;KLF2;IFI16;OLIG1;PRRX1;LMO2;HGF;FOSL1;ZFY;ST18;FOSL2;CREB5;TOX2;EGF
24	prerank	GO_Biological_Process_2023__Positive Regulation Of MAPK Cascade (GO:0043410)	0.25131	1.48948	0.0835118	0.56118	0.965	12/29	22.10%	CCL2;CD44;RAMP3;ANGPT1;PLCG2;ICAM1;NPNT;EGF;PLCE1;LPAR1;GPNMB;ROR2
25	prerank	KEGG_2021_Human__Human papillomavirus infection	0.258761	1.48842	0.0726872	0.530746	0.965	15/27	34.31%	TNC;HES5;LAMA2;CDKN1A;WNT7B;FZD9;CREB5;EGF;COL4A1;SPP1;ITGA5;HLA-E;FZD8;COL4A2;TNR
26	prerank	GO_Molecular_Function_2023__RNA Binding (GO:0003723)	-0.253712	-1.48504	0.0763359	0.50422	0.985	17/31	33.38%	HSPA1A;HSPA1B;HSPB1;RPS27;RPL19;JUN;RPS15;RPS25;SERPINH1;RPS27A;RPL32;RPS28;HSP90AA1;NQO1;TENT5A;VIM;RBFOX1
27	prerank	GO_Biological_Process_2023__Negative Regulation Of Signal Transduction (GO:0009968)	0.304926	1.48011	0.0905172	0.519735	0.966	5/19	3.27%	LTF;WIF1;DCN;IGFBP5;SULF1
28	prerank	KEGG_2021_Human__Rap1 signaling pathway	0.314263	1.45307	0.0720339	0.552596	0.98	8/17	19.23%	LPAR3;LPAR4;ANGPT1;HGF;EGF;PLCE1;LPAR1;VAV3
29	prerank	GO_Cellular_Component_2023__Cell-Cell Junction (GO:0005911)	0.287663	1.44555	0.0920502	0.542072	0.981	12/21	33.11%	ANXA2;ANXA1;HPN;CDH8;CLDN11;SHROOM4;FRMD4B;ITGA5;CDH7;IGSF21;CDH13;TJP2
30	prerank	GO_Cellular_Component_2023__Axon (GO:0030424)	-0.288759	-1.43586	0.11811	0.570054	0.994	13/21	36.52%	DSCAML1;CCK;GRM3;EPHA5;ALDH1A1;SCN11A;GRIK3;KCNC2;SLC8A1;VIM;CNTN6;SEMA6A;FGF13
31	prerank	GO_Molecular_Function_2023__Double-Stranded DNA Binding (GO:0003690)	0.237026	1.39392	0.0997783	0.640339	0.994	17/30	34.71%	HES5;KLF2;IFI16;CEBPD;FOSL1;CREB5;TBX2;RBMS1;ETV5;ONECUT1;ESR1;NR4A1;ZIC1;TFCP2L1;MSX1;ZNF385D;MAFF
32	prerank	GO_Molecular_Function_2023__Protein Heterodimerization Activity (GO:0046982)	-0.321215	-1.39345	0.113806	0.624526	0.996	11/15	41.99%	GADD45A;ATF3;TENM1;TUBB2B;ADRA1B;KCNB2;CYBA;CD247;TENM2;EPAS1;TENM3
33	prerank	KEGG_2021_Human__Wnt signaling pathway	0.311591	1.37193	0.109244	0.67039	0.995	7/15	22.10%	WIF1;LGR6;WNT7B;FZD9;FOSL1;CCN4;ROR2
34	prerank	GO_Biological_Process_2023__Positive Regulation Of Peptidyl-Tyrosine Phosphorylation (GO:0050731)	0.297589	1.36804	0.129787	0.651179	0.995	5/16	8.81%	CD44;HES5;ANGPT1;HGF;PLCG2
35	prerank	GO_Biological_Process_2023__Regulation Of I-kappaB kinase/NF-kappaB Signaling (GO:0043122)	0.297142	1.35886	0.129594	0.647426	0.997	11/17	38.45%	LTF;ALPK1;TRIM22;PLCG2;TNFRSF19;LPAR1;ESR1;MAP3K14;BIRC3;TRIM5;NOD1
36	prerank	GO_Biological_Process_2023__Positive Regulation Of Macromolecule Metabolic Process (GO:0010604)	0.239549	1.35245	0.123913	0.637349	0.997	7/27	8.81%	TNC;ANXA2;KLF2;RAMP3;CD34;ANGPT1;PLCG2
37	prerank	GO_Cellular_Component_2023__Actin Cytoskeleton (GO:0015629)	0.277041	1.33628	0.141393	0.653891	0.999	14/19	45.59%	ANXA1;ARHGAP6;PAWR;IQGAP2;GBP1;SHROOM4;RGS22;MTSS1;AFAP1;DENND2A;MYO1D;NTN1;FLT1;MYO1E
38	prerank	GO_Cellular_Component_2023__Lysosome (GO:0005764)	0.267645	1.33358	0.131291	0.636566	0.999	6/20	9.15%	ANXA2;DCN;RAMP3;CD34;VCAN;GFAP
39	prerank	KEGG_2021_Human__Osteoclast differentiation	0.300868	1.33069	0.140461	0.621163	0.999	6/15	16.02%	SOCS3;PLCG2;FOSL1;FOSL2;IL1R1;TGFBR2
40	prerank	GO_Cellular_Component_2023__Endocytic Vesicle (GO:0030139)	-0.264509	-1.32532	0.145349	0.75094	0.999	13/22	35.98%	SPARC;SPHK1;APOE;RPS27A;F3;RAB39A;HSPH1;UBB;HSP90AA1;RAB11A;WNT5B;GRIA4;CEMIP
41	prerank	GO_Biological_Process_2023__Positive Regulation Of Transcription By RNA Polymerase II (GO:0045944)	0.178949	1.32305	0.141876	0.617771	0.999	12/51	11.62%	ANXA2;DCN;S100A10;KLF2;IFI16;OLIG1;PRRX1;LMO2;HGF;ZFY;ST18;FOSL2
42	prerank	GO_Biological_Process_2023__Regulation Of Apoptotic Process (GO:0042981)	-0.186568	-1.31725	0.162544	0.718448	0.999	21/48	28.37%	HSPA1A;HSPA1B;HSPB1;AQP1;SPHK1;GADD45B;CRYAB;GADD45A;JUN;IL7;EGR1;MT3;ACTN2;SGK1;BAG3;PLK5;HMGA2;SLIT2;UBB;GRID2;HSP90AA1
43	prerank	GO_Biological_Process_2023__Positive Regulation Of Protein Modification Process (GO:0031401)	0.271634	1.31688	0.166008	0.611092	0.999	15/18	55.41%	C3;CDKN1A;ANGPT1;HGF;SLCO3A1;GPNMB;NIBAN1;MOB3B;FGF1;MOB3A;RASGRP1;PECAM1;PIK3R3;TGFB1;TFRC
44	prerank	GO_Biological_Process_2023__Regulation Of Gene Expression (GO:0010468)	0.174767	1.31049	0.142539	0.60555	0.999	21/54	27.57%	TNC;APLNR;LTF;RAMP3;IFI16;CD34;TRIM22;ANGPT1;PLCG2;ST18;BNC2;EGF;CCN4;HPN;ZNF536;ZNF804A;ATOH8;ONECUT1;ESR1;SLC38A2;NELL1
45	prerank	GO_Biological_Process_2023__Regulation Of ERK1 And ERK2 Cascade (GO:0070372)	0.24938	1.30682	0.165605	0.595393	0.999	9/22	22.10%	CCL2;CD44;RAMP3;ANGPT1;ICAM1;NPNT;GPNMB;GBP1;ROR2
46	prerank	KEGG_2021_Human__ECM-receptor interaction	0.290001	1.30175	0.165254	0.589917	0.999	9/15	34.31%	TNC;CD44;LAMA2;NPNT;COL4A1;SPP1;ITGA5;COL4A2;TNR
47	prerank	KEGG_2021_Human__Hepatocellular carcinoma	0.285614	1.29618	0.187633	0.584883	0.999	5/16	8.81%	CDKN1A;WNT7B;FZD9;HGF;PLCG2
48	prerank	KEGG_2021_Human__Gastric cancer	0.280089	1.29444	0.182796	0.571339	0.999	10/17	35.78%	CDKN1A;WNT7B;FZD9;HGF;EGF;TGFBR2;GADD45G;ABCB1;FZD8;FGF1
49	prerank	GO_Biological_Process_2023__Cellular Response To Cytokine Stimulus (GO:0071345)	0.24921	1.28789	0.167715	0.568318	0.999	7/22	12.08%	CCL2;IFI16;GBP2;DUSP1;NPNT;ADAMTS12;ZFP36
50	prerank	KEGG_2021_Human__MAPK signaling pathway	-0.2272	-1.27854	0.167608	0.776914	1	9/28	16.49%	HSPA1A;HSPA1B;HSPB1;FOS;GADD45B;GADD45A;KIT;JUN;ANGPT2
51	prerank	GO_Biological_Process_2023__Inflammatory Response (GO:0006954)	0.249384	1.2772	0.18595	0.574928	0.999	5/22	4.27%	SERPINA3;CCL2;CD44;ANXA1;GGT5
52	prerank	KEGG_2021_Human__Focal adhesion	0.234579	1.27689	0.179381	0.560735	0.999	12/22	34.31%	TNC;LAMA2;HGF;PIP5K1B;EGF;COL4A1;VAV3;SPP1;ITGA5;BIRC3;COL4A2;TNR
53	prerank	GO_Cellular_Component_2023__Secretory Granule Membrane (GO:0030667)	-0.281866	-1.26285	0.198905	0.771685	1	8/16	25.97%	SPARC;P2RX1;FRMPD3;SLC2A3;MOXD1;FABP5;CYBA;MGAM
54	prerank	GO_Biological_Process_2023__Negative Regulation Of Cell Growth (GO:0030308)	-0.291997	-1.25212	0.206349	0.757023	1	12/15	48.53%	HSPA1A;HSPA1B;MT3;SLIT2;GNG4;RERG;FGF13;ESR2;BRCA1;TGFB2;SERTAD2;TGFB1
55	prerank	KEGG_2021_Human__PI3K-Akt signaling pathway	0.186386	1.24351	0.193059	0.615485	1	19/37	35.78%	TNC;LAMA2;CDKN1A;LPAR3;LPAR4;ANGPT1;HGF;CREB5;EGF;COL4A1;LPAR1;SPP1;ITGA5;NR4A1;COL4A2;CHRM2;TNR;FLT3;FGF1
56	prerank	GO_Biological_Process_2023__Regulation Of Cell Migration (GO:0030334)	0.182986	1.2398	0.189247	0.607727	1	20/40	36.92%	TNC;LGR6;ANXA1;IGFBP5;SULF1;HGF;DACH1;EGF;PDPN;GPNMB;SEMA3C;DOCK10;ROR2;SYNE2;PTPRT;CDH13;SEMA3E;TNR;FGF1;NTNG1
57	prerank	KEGG_2021_Human__MicroRNAs in cancer	0.273971	1.23154	0.187764	0.609427	1	4/15	8.81%	TNC;CD44;CDKN1A;PLCG2
58	prerank	KEGG_2021_Human__Alzheimer disease	-0.265778	-1.23078	0.247191	0.774317	1	11/17	39.92%	PLCB4;APOE;UQCR10;TUBB2A;TUBB2B;TUBA1A;BID;BACE2;WNT5B;GAPDH;TUBB4A
59	prerank	GO_Molecular_Function_2023__Ubiquitin-Like Protein Ligase Binding (GO:0044389)	-0.273161	-1.22639	0.207171	0.707569	1	12/16	46.80%	HSPA1A;HSPA1B;JUN;TUBB2A;RPS27A;UBB;HSP90AA1;HSPA5;ASB4;CLU;BRCA1;PRR5L
60	prerank	GO_Molecular_Function_2023__Ubiquitin Protein Ligase Binding (GO:0031625)	-0.273161	-1.22639	0.207171	0.707569	1	12/16	46.80%	HSPA1A;HSPA1B;JUN;TUBB2A;RPS27A;UBB;HSP90AA1;HSPA5;ASB4;CLU;BRCA1;PRR5L
61	prerank	GO_Biological_Process_2023__Positive Regulation Of Vasculature Development (GO:1904018)	-0.267909	-1.22312	0.193916	0.682199	1	5/16	11.01%	HSPB1;AQP1;SPHK1;CHI3L1;HK2
62	prerank	KEGG_2021_Human__AGE-RAGE signaling pathway in diabetic complications	0.267737	1.22108	0.215447	0.617823	1	6/16	16.02%	CCL2;PLCG2;ICAM1;COL4A1;PLCE1;TGFBR2
63	prerank	GO_Biological_Process_2023__Positive Regulation Of Cell Motility (GO:2000147)	0.22065	1.2133	0.21978	0.619687	1	23/25	68.16%	LGR6;HGF;CAVIN1;EGF;PDPN;GPNMB;SEMA3C;ROR2;SYNE2;CDH13;SEMA3E;FGF1;NTN1;FLT1;PECAM1;PIK3R3;SOD2;TGFB1;PDGFD;CEMIP;WNT5B;HSPA5;SEMA5A
64	prerank	GO_Biological_Process_2023__Cellular Response To Lipid (GO:0071396)	0.256145	1.20307	0.235043	0.62809	1	6/18	12.08%	CCL2;RAMP3;WNT7B;GBP2;PLCG2;ZFP36
65	prerank	GO_Cellular_Component_2023__Nucleus (GO:0005634)	-0.110252	-1.19776	0.234266	0.709554	1	59/178	27.30%	ID3;HSPA1A;HSPA1B;MT1H;HSPB1;AQP1;FOS;RGS2;SPHK1;SMAD9;GADD45B;CRYAB;TSBP1;FTH1;GADD45A;MT1G;ID1;IGFN1;MT2A;GPC6;JUNB;ATF3;DNAJB1;RPS27;HES1;MT1M;PRSS23;MT1F;MAK;JUN;MT1E;APOE;EGR1;TUBB2A;PGAM2;TENM1;RPS15;MKX;RPS25;MT1X;RPS27A;S100B;TUBB2B;COPS9;ADRA1B;S100A6;SGK1;BAG3;GINS3;FABP5;SVIL;HMGA2;HES6;HSPB8;HES4;HSPH1;UBB;TUBA1A;EYA4
66	prerank	GO_Biological_Process_2023__Cellular Response To Growth Factor Stimulus (GO:0071363)	0.232867	1.19075	0.233405	0.64199	1	7/21	16.02%	CCL2;CD44;ANXA1;HGF;ADAMTS12;ZFP36;TGFBR2
67	prerank	GO_Molecular_Function_2023__GTPase Regulator Activity (GO:0030695)	0.202088	1.18768	0.23614	0.634638	1	18/29	42.32%	PLEKHG4B;ARHGAP6;EGF;IQGAP2;PLCE1;ELMO1;VAV3;DOCK10;RASGEF1B;NELL1;DOCK11;ARHGAP15;RGS6;ARHGAP24;ARHGAP22;TBC1D4;DENND2A;RASGRP1
68	prerank	GO_Biological_Process_2023__Cellular Response To Oxygen-Containing Compound (GO:1901701)	0.201107	1.16735	0.271579	0.666005	1	8/29	12.08%	CCL2;IGFBP5;RAMP3;WNT7B;SLC13A5;GBP2;PLCG2;ZFP36
69	prerank	GO_Biological_Process_2023__Regulation Of Cell Growth (GO:0001558)	-0.234868	-1.16382	0.263969	0.759108	1	16/21	48.53%	HSPA1A;HSPA1B;SPHK1;MT3;SGK1;SLIT2;PRKCQ;GNG4;RERG;PAPPA2;ESR2;TFRC;BRCA1;TGFB2;SERTAD2;TGFB1
70	prerank	GO_Biological_Process_2023__Regulation Of Intracellular Signal Transduction (GO:1902531)	0.234927	1.16371	0.272541	0.660969	1	11/19	36.25%	PLEKHG4B;ARHGAP6;PLCG2;PIP5K1B;VRK2;VAV3;GBP1;ARHGAP15;MOB3B;FGF1;ARHGAP22
71	prerank	GO_Biological_Process_2023__Positive Regulation Of Angiogenesis (GO:0045766)	-0.247229	-1.16197	0.268519	0.731916	1	5/17	11.01%	HSPB1;AQP1;SPHK1;CHI3L1;HK2
72	prerank	GO_Biological_Process_2023__Positive Regulation Of Cytokine Production (GO:0001819)	0.194917	1.16101	0.278132	0.653205	1	7/30	8.81%	ANXA1;C3;SULF1;IFI16;CCBE1;HILPDA;PLCG2
73	prerank	KEGG_2021_Human__Kaposi sarcoma-associated herpesvirus infection	-0.257257	-1.15607	0.283525	0.716303	1	9/16	30.57%	FOS;CXCL2;JUN;ANGPT2;RPS27A;UBC;UBB;GNG4;BID
74	prerank	GO_Biological_Process_2023__Negative Regulation Of Programmed Cell Death (GO:0043069)	0.196329	1.15449	0.273885	0.65295	1	9/27	17.76%	SOCS3;LTF;CD44;ANXA1;ANGPT1;HGF;ANGPTL4;PDPN;HPN
75	prerank	GO_Biological_Process_2023__Negative Regulation Of Nucleic Acid-Templated Transcription (GO:1903507)	-0.259249	-1.15256	0.258065	0.697177	1	7/16	24.03%	ID3;CRYAB;ID1;HES1;JUN;ATP8B1;HMGA2
76	prerank	GO_Molecular_Function_2023__Sequence-Specific DNA Binding (GO:0043565)	0.19412	1.15185	0.273138	0.645997	1	17/31	36.65%	HES5;KLF2;CEBPD;FOSL1;ZFY;CREB5;TBX2;ETV5;ONECUT1;ESR1;NR4A1;ZIC1;TFCP2L1;MSX1;ZNF385D;MAFF;FOXP2
77	prerank	GO_Biological_Process_2023__Negative Regulation Of Gene Expression (GO:0010629)	0.242477	1.14935	0.28821	0.639285	1	8/18	24.57%	APLNR;IGFBP5;CD34;ZFP36;BTG2;GPNMB;ATOH8;ESR1
78	prerank	GO_Biological_Process_2023__Transmembrane Receptor Protein Tyrosine Kinase Signaling Pathway (GO:0007169)	0.188339	1.12513	0.318872	0.678091	1	20/29	48.93%	SULF1;ANGPT1;HGF;CLNK;UBASH3B;ROR2;PTPRT;NELL1;COL4A2;FLT3;FGF1;EPHA7;ALK;MTSS1;PDK4;NAMPT;FLT1;GHR;PIK3R3;EPHA6
79	prerank	GO_Molecular_Function_2023__RNA Polymerase II Cis-Regulatory Region Sequence-Specific DNA Binding (GO:0000978)	0.14617	1.12282	0.30989	0.670678	1	13/56	13.28%	HES5;KLF2;OLIG1;PRRX1;CEBPD;DACH1;FOSL1;ZFY;ST18;FOSL2;CREB5;EBF1;TBX2
80	prerank	GO_Cellular_Component_2023__Intracellular Membrane-Bounded Organelle (GO:0043231)	-0.0982473	-1.11576	0.306087	0.758279	1	56/208	22.03%	ID3;SPARC;HSPA1A;HSPA1B;MT1H;HSPB1;AQP1;FOS;RGS2;SPHK1;SMAD9;GADD45B;CRYAB;TSBP1;FTH1;HSD11B1;GADD45A;MT1G;ADAMTS9;ID1;IGFN1;HK2;MT2A;GPC6;JUNB;ATF3;DNAJB1;RPS27;HES1;MT1M;PRSS23;MT1F;RNF125;SLC7A5;MAK;JUN;MT1E;APOE;CAV3;EGR1;TUBB2A;PGAM2;TENM1;RPS15;MKX;RPS25;MT1X;RPS27A;S100B;TUBB2B;COPS9;ADRA1B;S100A6;SGK1;BAG3;GINS3
81	prerank	GO_Molecular_Function_2023__Cadherin Binding (GO:0045296)	0.226968	1.09452	0.323108	0.719396	1	10/18	33.11%	ANXA2;ANXA1;PFKP;CDH8;COBLL1;CDH7;PTPRT;CDH23;CDH13;TJP2
82	prerank	KEGG_2021_Human__Amyotrophic lateral sclerosis	-0.250027	-1.09141	0.364504	0.789302	1	10/15	43.19%	UQCR10;TUBB2A;TUBB2B;NUP210L;TUBA1A;BID;HSPA5;DNAH11;TUBB4A;DNAH12
83	prerank	KEGG_2021_Human__Phospholipase D signaling pathway	0.237437	1.09096	0.317797	0.71542	1	6/16	17.69%	LPAR3;LPAR4;PLCG2;PIP5K1B;EGF;LPAR1
84	prerank	GO_Biological_Process_2023__Positive Regulation Of Wnt Signaling Pathway (GO:0030177)	0.249066	1.08747	0.298354	0.710816	1	14/15	68.16%	LGR6;SULF1;FZD9;EGF;RNF220;GPC3;TGFB1;DKK2;DISC1;SOX4;RSPO2;WNT5B;SULF2;SEMA5A
85	prerank	GO_Cellular_Component_2023__Secretory Granule Lumen (GO:0034774)	0.215392	1.08541	0.34632	0.702525	1	5/22	7.68%	SERPINA3;LTF;ANXA2;C3;HGF
86	prerank	KEGG_2021_Human__Pathways in cancer	0.148083	1.08354	0.337748	0.694746	1	14/50	17.69%	HES5;LAMA2;CDKN1A;WNT7B;LPAR3;FZD9;LPAR4;HGF;PLCG2;AR;EGF;COL4A1;TGFBR2;LPAR1
87	prerank	KEGG_2021_Human__Shigellosis	0.227436	1.07865	0.367647	0.693705	1	6/17	16.56%	CD44;C3;PLCG2;IL1R1;PLCE1;ELMO1
88	prerank	GO_Cellular_Component_2023__Intracellular Non-Membrane-Bounded Organelle (GO:0043232)	-0.174224	-1.07797	0.356299	0.794535	1	11/35	20.49%	G0S2;HSPB1;SHOC1;ATF3;RPS27;RPL19;TUBB2A;TENM1;RPS25;RPS27A;ACTN2
89	prerank	GO_Biological_Process_2023__Axonogenesis (GO:0007409)	-0.188774	-1.07002	0.359699	0.786068	1	14/27	34.18%	LRTM1;DSCAML1;CCK;S100B;EPHA5;S100A6;ROBO2;SLIT2;HSP90AA1;PRKCQ;NRXN3;SEMA5A;CNTN6;SEMA6A
90	prerank	GO_Biological_Process_2023__Positive Regulation Of Gene Expression (GO:0010628)	0.167468	1.06985	0.385106	0.701043	1	7/35	8.81%	TNC;RAMP3;IFI16;CD34;HILPDA;ANGPT1;PLCG2
91	prerank	GO_Molecular_Function_2023__G Protein-Coupled Receptor Activity (GO:0004930)	0.237051	1.05788	0.390756	0.715628	1	4/16	7.81%	APLNR;LGR6;LPAR3;RGR
92	prerank	GO_Biological_Process_2023__Positive Regulation Of Cell Migration (GO:0030335)	0.172973	1.05639	0.366594	0.707244	1	27/31	68.16%	LGR6;HGF;PLCG2;EGF;PDPN;CCN4;GPNMB;SEMA3C;ROR2;SYNE2;NELL1;CDH13;SEMA3E;FGF1;FLT1;PECAM1;PIK3R3;SOD2;TGFB1;TGFB2;PDGFD;CEMIP;WNT5B;SEMA6A;HSPA5;FN1;SEMA5A
93	prerank	KEGG_2021_Human__Axon guidance	0.209066	1.03641	0.406953	0.737506	1	20/20	79.37%	PLCG2;DPYSL5;SEMA3C;NRP1;DCC;SEMA3E;EPHA7;NTNG1;SLIT3;NTN1;PIK3R3;EPHA6;LRRC4C;UNC5D;WNT5B;SEMA6A;SEMA5A;SLIT2;ROBO2;EPHA5
94	prerank	GO_Biological_Process_2023__Positive Regulation Of Intracellular Signal Transduction (GO:1902533)	0.142276	1.03628	0.395918	0.726455	1	11/46	15.22%	LTF;ALPK1;DCN;RAMP3;TRIM22;ANGPT1;HGF;PLCG2;TNFRSF19;EGF;PLCE1
95	prerank	GO_Biological_Process_2023__Phosphorylation (GO:0016310)	-0.200659	-1.02667	0.418216	0.863492	1	19/22	63.28%	SPHK1;HK2;MAK;DGKB;GRK7;EPHA5;SGK1;PRKCQ;GRK5;PRAG1;ACVR1C;TGFB2;TGFB1;PRKG1;EPHA6;PRKCH;PDK4;ALK;EPHA7
96	prerank	GO_Cellular_Component_2023__Vesicle (GO:0031982)	-0.179927	-1.02629	0.397233	0.837303	1	14/27	35.51%	HSPA1A;HSPA1B;APOE;TUBB2A;RPS27A;CST3;SLC24A4;PROM1;F3;UBB;RAB11A;COL12A1;GRIA4;GAPDH
97	prerank	KEGG_2021_Human__Pathways of neurodegeneration	-0.185036	-1.02618	0.394834	0.812194	1	13/26	34.98%	PLCB4;UQCR10;TUBB2A;RPS27A;TUBB2B;UBC;UBB;TUBA1A;BID;HSPA5;WNT5B;DNAH11;GRIA4
98	prerank	GO_Biological_Process_2023__Regulation Of MAPK Cascade (GO:0043408)	0.214033	1.02353	0.402516	0.742238	1	6/17	17.69%	DUSP1;PLCG2;EGF;VRK2;PLCE1;LPAR1
99	prerank	KEGG_2021_Human__Ras signaling pathway	0.234635	1.01639	0.411017	0.74797	1	5/15	15.22%	ANGPT1;HGF;PLCG2;EGF;PLCE1
100	prerank	GO_Molecular_Function_2023__Endopeptidase Activity (GO:0004175)	0.216269	1.01472	0.43133	0.740371	1	5/17	11.48%	HGF;ADAM33;ADAMTS18;ADAMTS1;ADAMTS12
101	prerank	GO_Molecular_Function_2023__Sequence-Specific Double-Stranded DNA Binding (GO:1990837)	0.165903	1.00623	0.423246	0.747908	1	16/33	34.71%	HES5;KLF2;CEBPD;FOSL1;CREB5;TBX2;ETV5;ONECUT1;ASIC2;ESR1;NR4A1;ZIC1;TFCP2L1;MSX1;ZNF385D;MAFF
102	prerank	GO_Cellular_Component_2023__Mitochondrial Membrane (GO:0031966)	-0.221785	-0.995166	0.446237	0.859442	1	8/16	30.57%	HK2;SLC22A3;UQCR10;RPS27A;FLVCR2;ALPL;UBB;BID
103	prerank	GO_Cellular_Component_2023__Endoplasmic Reticulum Lumen (GO:0005788)	0.155295	0.992046	0.468468	0.767977	1	6/33	8.01%	TNC;C3;IGFBP5;WNT7B;COL8A1;VCAN
104	prerank	GO_Biological_Process_2023__Negative Regulation Of Cell Population Proliferation (GO:0008285)	0.156104	0.990996	0.439914	0.759126	1	14/34	29.77%	IGFBP5;CDKN1A;ADAMTS1;ST18;PDPN;BTG2;HPN;GPNMB;NUPR1;APOD;NELL1;ALDH1A2;CDH13;KANK2
105	prerank	KEGG_2021_Human__Neuroactive ligand-receptor interaction	-0.172924	-0.989136	0.468045	0.848876	1	12/29	28.17%	ADM;TSHR;P2RY14;CALCRL;P2RX1;CCK;TACR1;GRM3;ADRA1B;GRIN3A;GRIK3;GRID2
106	prerank	KEGG_2021_Human__Huntington disease	-0.220683	-0.98814	0.466539	0.827491	1	15/17	64.95%	PLCB4;UQCR10;TUBB2A;TUBB2B;TUBA1A;DNAH11;GRIA4;TUBB4A;DNAH12;SOD2;CLTCL1;HIP1;DNAH6;TUBB6;DNAH14
107	prerank	GO_Molecular_Function_2023__RNA Polymerase II Transcription Regulatory Region Sequence-Specific DNA Binding (GO:0000977)	0.128007	0.977885	0.479452	0.775611	1	22/55	31.31%	HES5;KLF2;PRRX1;CEBPD;DACH1;FOSL1;ZFY;ST18;FOSL2;EBF1;TBX2;ZNF536;ETV5;ONECUT1;ESR1;AEBP1;NR4A1;ZIC1;TFCP2L1;ZNF208;ZNF98;MSX1
108	prerank	GO_Cellular_Component_2023__Cell-Substrate Junction (GO:0030055)	0.162347	0.964497	0.504237	0.782888	1	4/28	2.47%	TNC;CD44;ANXA1;ITGBL1
109	prerank	GO_Cellular_Component_2023__Focal Adhesion (GO:0005925)	0.162347	0.964497	0.504237	0.782888	1	4/28	2.47%	TNC;CD44;ANXA1;ITGBL1
110	prerank	GO_Cellular_Component_2023__Endosome Membrane (GO:0010008)	0.205509	0.964279	0.467347	0.772796	1	10/17	38.99%	ANXA2;ANXA1;ANXA8;RHOBTB1;SYNDIG1;IRAK2;HLA-E;FLT3;MRC1;TMEM163
111	prerank	GO_Biological_Process_2023__Monoatomic Cation Transmembrane Transport (GO:0098655)	0.207968	0.963407	0.490722	0.764267	1	17/17	79.44%	KCNK2;HPN;KCNQ5;SLC24A2;ASIC2;KCND2;SLC39A11;TRPM3;CLU;SLC30A8;SLC4A4;SLC8A1;KCNC2;KCNB2;KCNH8;SLC24A4;KCNH7
112	prerank	GO_Biological_Process_2023__Chemical Synaptic Transmission (GO:0007268)	0.188351	0.960369	0.493124	0.759957	1	10/20	32.31%	LPAR3;NLGN4Y;GABRE;CDH8;CBLN2;KCNMB4;ASIC2;KCND2;PLP1;CHRM2
113	prerank	GO_Biological_Process_2023__Supramolecular Fiber Organization (GO:0097435)	0.188896	0.95428	0.493852	0.762408	1	21/21	81.38%	PXDN;THSD4;GFAP;ELMO1;SHROOM4;TNFAIP6;LTBP2;MYO1D;MYO1E;HIP1;TGFB2;COL5A2;TRDN;FGF13;ADAMTS3;VIM;BID;COL12A1;CST3;LMOD1;SERPINH1
114	prerank	KEGG_2021_Human__Breast cancer	-0.198923	-0.951101	0.511407	0.886606	1	6/19	16.09%	FOS;GADD45B;GADD45A;KIT;HES1;JUN
115	prerank	GO_Biological_Process_2023__Regulation Of Angiogenesis (GO:0045765)	-0.164245	-0.939137	0.506261	0.889661	1	6/27	11.01%	SPARC;HSPB1;AQP1;SPHK1;CHI3L1;HK2
116	prerank	GO_Biological_Process_2023__Regulation Of Protein Phosphorylation (GO:0001932)	0.172546	0.93873	0.52183	0.782796	1	18/24	55.41%	C3;CDKN1A;ANGPT1;HGF;SLCO3A1;PLCE1;GPNMB;NIBAN1;MOB3B;FGF1;EPHA7;MOB3A;RASGRP1;PECAM1;PIK3R3;TGFB1;PRR5L;TFRC
117	prerank	GO_Molecular_Function_2023__Protein Homodimerization Activity (GO:0042803)	-0.128551	-0.934279	0.551724	0.877394	1	30/51	46.46%	HSPB1;CRYAB;HSD11B1;GADD45A;DSCAML1;KIT;ATF3;HES1;APOE;TENM1;S100B;S100A6;HSPB8;SLIT2;HSP90AA1;NR4A3;MASP1;CEBPB;CD247;HMOX1;TENM2;SLC30A8;PTH1R;TENM3;GCH1;RIPK2;CADM1;TFRC;TGFB2;MGLL
118	prerank	GO_Cellular_Component_2023__Neuron Projection (GO:0043005)	-0.146533	-0.933619	0.507722	0.857117	1	37/38	82.71%	DSCAML1;CCK;APOE;TENM1;GRM3;EPHA5;ALDH1A1;KCNB2;GRIN3A;SCN11A;UBB;GRIK3;KCNC2;SLC8A1;VIM;CNTN6;SEMA6A;FGF13;TENM2;TENM3;CADM1;TGFB2;RIN3;EPHA6;DNER;MYO1D;EPHA7;RGS6;CHRM2;CDH13;CNTN5;NELL1;APOD;CNTNAP2;CLDN11;IL1RAPL1;DSCAM
119	prerank	GO_Molecular_Function_2023__Cis-Regulatory Region Sequence-Specific DNA Binding (GO:0000987)	0.123773	0.927019	0.549234	0.79607	1	11/52	13.28%	HES5;KLF2;PRRX1;CEBPD;DACH1;FOSL1;ZFY;ST18;FOSL2;EBF1;TBX2
120	prerank	KEGG_2021_Human__Epstein-Barr virus infection	0.200382	0.925199	0.545267	0.789976	1	4/16	9.35%	CD44;CDKN1A;PLCG2;ICAM1
121	prerank	GO_Cellular_Component_2023__Intracellular Organelle Lumen (GO:0070013)	0.120956	0.923599	0.545662	0.783246	1	8/52	8.01%	TNC;LTF;DCN;C3;IGFBP5;WNT7B;COL8A1;VCAN
122	prerank	GO_Biological_Process_2023__Vesicle-Mediated Transport (GO:0016192)	0.191726	0.923008	0.540206	0.77503	1	12/17	50.27%	ANXA2;S100A10;ANXA8;RHOBTB1;EXPH5;NCALD;TBC1D4;C2CD6;MYO1E;HIP1;DNER;RIN3
123	prerank	GO_Cellular_Component_2023__Cytoskeleton (GO:0005856)	0.140735	0.922555	0.551587	0.766716	1	37/38	82.58%	ARHGAP6;GFAP;PAWR;IQGAP2;GBP1;KLHL4;SHROOM4;SYNE2;RGS22;TUBB6;NAV1;MTSS1;AFAP1;DENND2A;MYO1D;NTN1;FLT1;PPP1R42;MYO1E;HIP1;EDA;FRMD3;FRMD5;CLU;RIPK2;DISC1;TUBB4A;NEB;GAPDH;VIM;TUBA1A;CLIC5;SVIL;ACTN2;TUBB2B;TENM1;TUBB2A
124	prerank	GO_Biological_Process_2023__Positive Regulation Of Cell Population Proliferation (GO:0008284)	0.141679	0.921957	0.544086	0.759096	1	10/37	17.49%	LTF;HES5;CDKN1A;FZD9;HILPDA;FOSL1;TBX2;EGF;TGFBR2;CCN4
125	prerank	GO_Biological_Process_2023__Protein Phosphorylation (GO:0006468)	-0.164299	-0.910072	0.577413	0.886021	1	22/26	65.02%	KIT;STK32A;MAK;GRK7;EPHA5;SGK1;PRKCQ;PTPN6;GRK5;PRAG1;EFEMP1;ACVR1C;TGFB2;TGFB1;PRKG1;EPHA6;FLT1;PRKCH;PDK4;ALK;EPHA7;FLT3
126	prerank	GO_Cellular_Component_2023__Endoplasmic Reticulum Membrane (GO:0005789)	0.150173	0.908866	0.545842	0.77433	1	31/32	81.31%	CYP4F3;CYP4F12;FZD9;CYP39A1;FA2H;VRK2;LRAT;HPN;HLA-E;AGMO;FMN1;PON3;MUC1;INSIG1;IKBIP;STS;PIGM;MGLL;PLOD2;PTGDS;TRDN;HMOX1;HSPA5;PROS1;MSMO1;UBB;CYBA;GRIN3A;FLVCR2;MOXD1;RPS27A
127	prerank	GO_Biological_Process_2023__Cell-Cell Adhesion Via Plasma-Membrane Adhesion Molecules (GO:0098742)	0.157976	0.908241	0.550633	0.766767	1	22/28	60.75%	ICAM1;TGFBR2;DSCAM;IL1RAPL1;CDH8;CLDN11;CDH7;PTPRT;IGSF21;CDH23;CDH13;NTNG1;SDK2;SDK1;PECAM1;GPC4;TGFB2;CADM1;LRRC4C;TENM3;UNC5D;TENM2
128	prerank	GO_Cellular_Component_2023__Polymeric Cytoskeletal Fiber (GO:0099513)	0.203814	0.90511	0.575099	0.763667	1	4/15	10.88%	ANXA1;ARHGAP6;GFAP;PAWR
129	prerank	GO_Biological_Process_2023__Neuron Development (GO:0048666)	-0.204039	-0.898865	0.567251	0.888496	1	11/15	50.93%	APOE;TENM1;EPHA5;ROBO2;RAB11A;TENM2;RUNX1;TENM3;TGFB2;PBX3;UGCG
130	prerank	GO_Molecular_Function_2023__Protein Kinase Binding (GO:0019901)	0.152447	0.896212	0.584551	0.771017	1	26/29	71.76%	CDKN1A;TRIM22;DUSP1;PLCG2;ZFP36;VRK2;ROR2;ESR1;PRAM1;TJP2;TRIM5;BANK1;RELB;SASH1;GHR;ACTA2;TFRC;FRMD5;GCH1;WDR45;GRK5;PTPN6;CD247;PFKFB2;NR4A3;HSP90AA1
131	prerank	GO_Molecular_Function_2023__Transcription Cis-Regulatory Region Binding (GO:0000976)	-0.190469	-0.895131	0.572761	0.875372	1	12/18	46.06%	FOS;ATF3;JUN;EGR1;HMGA2;CEBPB;SOX4;PLAGL1;RUNX1;EPAS1;AKR1B1;BRCA1
132	prerank	GO_Biological_Process_2023__Positive Regulation Of Cellular Process (GO:0048522)	0.141293	0.894377	0.590234	0.765811	1	9/33	17.76%	HES5;LAMA2;HILPDA;FOSL1;ZFP36;CAVIN1;EGF;TGFBR2;HPN
133	prerank	GO_Cellular_Component_2023__Bounding Membrane Of Organelle (GO:0098588)	0.120994	0.88681	0.604966	0.771291	1	12/48	17.22%	CD44;HS3ST3B1;HS3ST3A1;WNT7B;GBP2;ST6GALNAC2;COLEC12;ST6GAL1;IQGAP2;ABCA12;MMD2;RHOBTB1
134	prerank	GO_Biological_Process_2023__Regulation Of DNA-templated Transcription (GO:0006355)	0.102173	0.877924	0.590604	0.779077	1	16/77	14.55%	HES5;KLF2;TSHZ2;IFI16;TRIM22;CEBPD;DACH1;FOSL1;ZFY;BNC2;FOSL2;CREB5;EBF1;TBX2;TOX2;EGF
135	prerank	GO_Biological_Process_2023__Negative Regulation Of Transcription By RNA Polymerase II (GO:0000122)	-0.143483	-0.876851	0.577061	0.891509	1	20/32	46.40%	ID3;HSPA1A;GADD45A;ID1;ATF3;DNAJB1;HES1;JUN;BAG3;HMGA2;NR4A3;ID2;CEBPB;SOX4;TENM2;RUNX1;ESR2;PRDM6;AKR1B1;GLIS3
136	prerank	GO_Biological_Process_2023__Cellular Response To Organic Cyclic Compound (GO:0071407)	-0.177533	-0.874854	0.627599	0.875151	1	3/19	3.67%	HSPA1A;HSPA1B;AQP1
137	prerank	GO_Cellular_Component_2023__Golgi Membrane (GO:0000139)	0.158119	0.853282	0.615711	0.814434	1	7/25	17.09%	HS3ST3B1;HS3ST3A1;GBP2;ST6GALNAC2;ST6GAL1;ABCA12;MMD2
138	prerank	GO_Biological_Process_2023__Neuron Differentiation (GO:0030182)	-0.186284	-0.847494	0.672348	0.90853	1	13/18	50.93%	DDIT4;TENM1;EPHA5;ID2;WNT5B;IER2;SOX4;TENM2;RUNX1;TENM3;TGFB2;PBX3;UGCG
139	prerank	GO_Cellular_Component_2023__Dendrite (GO:0030425)	0.167231	0.837175	0.695297	0.834508	1	21/21	83.51%	GABRE;DSCAM;IL1RAPL1;ZNF804A;CNTNAP2;APOD;CHRM2;EPHA7;MYO1D;DNER;EPHA6;RIN3;CLU;TENM2;FGF13;SLC8A1;KCNC2;GRIK3;KCNB2;EPHA5;APOE
140	prerank	GO_Biological_Process_2023__Positive Regulation Of NF-kappaB Transcription Factor Activity (GO:0051092)	0.173035	0.831966	0.657948	0.835102	1	4/19	9.48%	LTF;TRIM22;PLCG2;SLCO3A1
141	prerank	GO_Biological_Process_2023__Regulation Of Neuron Projection Development (GO:0010975)	0.192521	0.828414	0.690574	0.832148	1	12/15	58.14%	LPAR1;IL1RAPL1;ZNF804A;ROR2;DCC;ITM2C;TNR;NTNG1;ZNF365;LRRC4C;PRAG1;TENM3
142	prerank	GO_Biological_Process_2023__Negative Regulation Of DNA-templated Transcription (GO:0045892)	-0.124693	-0.824763	0.678766	0.93208	1	9/39	16.09%	ID3;HSPA1A;CRYAB;GADD45A;ID1;ATF3;DNAJB1;HES1;JUN
143	prerank	GO_Cellular_Component_2023__Basolateral Plasma Membrane (GO:0016323)	0.163502	0.824523	0.678959	0.830736	1	6/19	19.16%	CD44;ANXA2;ABCC3;PDPN;SLC14A1;SLC26A5
144	prerank	KEGG_2021_Human__NOD-like receptor signaling pathway	0.180686	0.796824	0.7251	0.868259	1	3/15	6.41%	CCL2;IFI16;GBP2
145	prerank	GO_Biological_Process_2023__Protein-Containing Complex Assembly (GO:0065003)	0.172563	0.790668	0.707627	0.868778	1	3/16	7.61%	USH1C;HES5;ANGPT1
146	prerank	KEGG_2021_Human__Phagosome	-0.174936	-0.788846	0.750476	0.977771	1	7/17	27.24%	ITGA2;THBS2;TUBB2A;TUBB2B;MRC2;CYBA;TUBA1A
147	prerank	GO_Biological_Process_2023__Central Nervous System Development (GO:0007417)	0.1389	0.780462	0.739837	0.876197	1	12/25	36.85%	HES5;C3;COL4A1;TGFBR2;SHROOM4;CNTNAP2;APOD;ASIC2;CNTN5;ZIC1;SNTG2;EPHA7
148	prerank	GO_Biological_Process_2023__Negative Regulation Of Cellular Process (GO:0048523)	0.111858	0.778153	0.725843	0.871465	1	18/45	33.04%	CDKN1A;DUSP1;ANGPT1;ADAMTS1;ST18;PDPN;BTG2;DSCAM;CCN4;GPNMB;TXNIP;NUPR1;ALDH1A2;NR4A1;CDH13;KANK2;MSX1;P3H2
149	prerank	GO_Biological_Process_2023__Protein Ubiquitination (GO:0016567)	0.170958	0.7736	0.721414	0.870099	1	3/16	7.08%	ARRDC4;SPSB4;TRIM22
150	prerank	GO_Molecular_Function_2023__DNA-binding Transcription Activator Activity, RNA Polymerase II-specific (GO:0001228)	0.151276	0.772104	0.730022	0.863924	1	10/21	34.71%	PRRX1;ZFY;FOSL2;ETV5;ONECUT1;ESR1;NR4A1;TFCP2L1;ZNF208;MAFF
151	prerank	GO_Biological_Process_2023__Nervous System Development (GO:0007399)	0.117499	0.761916	0.792208	0.87125	1	36/38	82.18%	HES5;FZD9;DPYSL5;GFRA1;DSCAM;LPAR1;ASIC2;NELL1;ALDH1A2;ZIC1;CHRM2;SNTG2;CABLES1;NAV1;SDK2;SDK1;NPAS2;DNER;ZNF358;TGFB1;ACVR1C;GRIK1;POU6F2;SOX4;FGF13;SEMA6A;CNTN6;RBFOX1;FN1;SEMA5A;NRGN;SH3GL3;ROBO2;MOBP;S100B;TENM1
152	prerank	GO_Molecular_Function_2023__Protein Serine/Threonine Kinase Activity (GO:0004674)	0.171728	0.758501	0.770961	0.868087	1	6/15	25.97%	ALPK1;VRK2;TGFBR2;MYO3A;MAP3K14;IRAK2
153	prerank	GO_Molecular_Function_2023__GTPase Activator Activity (GO:0005096)	0.167988	0.751671	0.779116	0.869477	1	9/16	37.45%	ARHGAP6;IQGAP2;VAV3;NELL1;ARHGAP15;RGS6;ARHGAP24;ARHGAP22;TBC1D4
154	prerank	GO_Biological_Process_2023__Apoptotic Process (GO:0006915)	-0.1657	-0.751348	0.760618	1	1	9/17	38.18%	BCL2L14;GADD45A;HK2;DDIT4;RNF152;BID;SEMA6A;GAPDH;PLAGL1
155	prerank	GO_Biological_Process_2023__Protein Modification Process (GO:0036211)	0.126022	0.747946	0.786469	0.866404	1	30/30	87.65%	CCL2;ANXA1;ST6GALNAC2;VRK2;TGFBR2;EGLN3;PTPRT;EPHA7;PTPRE;PDK4;PRKCH;EPHA6;UGCG;UST;PRKG1;TGFB1;TGFB2;ACVR1C;PLOD2;PRAG1;WDR45;GRK5;PTPN6;FN1;PRKCQ;SGK1;EPHA5;GRK7;MAK;GLRX
156	prerank	GO_Biological_Process_2023__Neuron Projection Guidance (GO:0097485)	0.142328	0.747468	0.781513	0.858914	1	11/22	36.85%	LGR6;PLEKHG4B;DPYSL5;DSCAM;SEMA3C;NELL1;CNTN5;DCC;SEMA3E;TNR;EPHA7
157	prerank	GO_Cellular_Component_2023__Cytoplasmic Vesicle Membrane (GO:0030659)	-0.134034	-0.728401	0.808349	1	1	12/26	34.98%	P2RX1;FRMPD3;SLC2A3;LDLR;RPS27A;MOXD1;F3;FABP5;UBB;RAB11A;WNT5B;GRIA4
158	prerank	GO_Molecular_Function_2023__Calcium Ion Binding (GO:0005509)	0.120756	0.725383	0.790419	0.881053	1	12/31	29.64%	ANXA2;ANXA1;CABCOCO1;ANXA8;MYOF;CDH8;KCNIP4;ITGA5;TNFAIP6;CDH7;CDH23;CDH13
159	prerank	GO_Biological_Process_2023__Inorganic Cation Transmembrane Transport (GO:0098662)	-0.151351	-0.719115	0.819767	1	1	18/18	85.11%	AQP1;KCNH7;SLC24A4;KCNH8;KCNB2;KCNC2;SLC8A1;SLC4A4;SLC30A8;CLU;TRPM3;SLC39A11;KCND2;ASIC2;SLC24A2;KCNQ5;HPN;KCNK2
160	prerank	GO_Molecular_Function_2023__DNA Binding (GO:0003677)	0.113037	0.71058	0.844098	0.893111	1	4/34	4.07%	SERPINA3;KLF2;TSHZ2;IFI16
161	prerank	GO_Molecular_Function_2023__Purine Ribonucleoside Triphosphate Binding (GO:0035639)	-0.124708	-0.708131	0.841085	1	1	12/28	33.64%	HSPA1A;HSPA1B;SPHK1;RRAD;TUBB2A;TUBB2B;RAB39A;TUBA1A;HSP90AA1;RAB11A;RERG;HSPA5
162	prerank	GO_Molecular_Function_2023__Kinase Binding (GO:0019900)	-0.140173	-0.707818	0.824561	1	1	4/22	8.95%	HSPB1;BCL2L14;GADD45A;TTN
163	prerank	GO_Biological_Process_2023__Generation Of Neurons (GO:0048699)	0.143612	0.707273	0.833333	0.889467	1	15/18	65.89%	WNT7B;IL1RAPL1;NELL1;DCC;FZD8;ITM2C;NAV1;DNER;TGFB2;DISC1;RUNX1;TAFA1;IER2;FGF13;WNT5B
164	prerank	GO_Cellular_Component_2023__Nuclear Lumen (GO:0031981)	-0.161397	-0.706456	0.810445	0.995212	1	6/16	24.03%	ATF3;RPL19;JUN;RPS25;RPS27A;HMGA2
165	prerank	GO_Cellular_Component_2023__Endocytic Vesicle Membrane (GO:0030666)	-0.1588	-0.705809	0.80863	0.978116	1	8/16	34.98%	LDLR;APOE;RPS27A;F3;CYBA;UBB;WNT5B;GRIA4
166	prerank	GO_Molecular_Function_2023__Guanyl Ribonucleotide Binding (GO:0032561)	-0.142889	-0.701487	0.841365	0.966977	1	11/19	42.26%	RRAD;TUBB2A;TUBB2B;PDE5A;RAB39A;TUBA1A;RAB11A;RERG;PDE10A;TUBB4A;GCH1
167	prerank	KEGG_2021_Human__Salmonella infection	-0.158845	-0.693512	0.827935	0.959695	1	9/15	42.86%	FOS;JUN;TUBB2A;TUBB2B;TUBA1A;HSP90AA1;GAPDH;TUBB4A;RIPK2
168	prerank	GO_Cellular_Component_2023__Early Endosome (GO:0005769)	0.153021	0.693424	0.827731	0.897996	1	11/16	50.40%	LTF;ANXA1;SYNDIG1;CNTNAP2;HLA-E;NELL1;DYSF;TMEM163;DNER;RIN3;CLTCL1
169	prerank	GO_Biological_Process_2023__Cytokine-Mediated Signaling Pathway (GO:0019221)	-0.153455	-0.678048	0.844402	0.961718	1	5/16	19.56%	CXCL2;KIT;IL7;EGR1;MT3
170	prerank	GO_Biological_Process_2023__Axon Guidance (GO:0007411)	0.1242	0.658633	0.901468	0.929543	1	11/23	36.85%	LGR6;PLEKHG4B;DPYSL5;DSCAM;SEMA3C;NELL1;CNTN5;DCC;SEMA3E;TNR;EPHA7
171	prerank	KEGG_2021_Human__Calcium signaling pathway	-0.1344	-0.656734	0.880819	0.970472	1	6/20	21.09%	SPHK1;PLCB4;P2RX1;TACR1;PDE1C;ADRA1B
172	prerank	GO_Molecular_Function_2023__Metal Ion Binding (GO:0046872)	-0.103606	-0.654606	0.894737	0.956564	1	15/36	34.11%	SPARC;SPHK1;TTN;APOE;KCNIP1;MT1X;S100B;S100A6;ALPL;ENPP2;SLIT2;CDH9;SLC8A1;HSPA5;MASP1
173	prerank	GO_Biological_Process_2023__Positive Regulation Of DNA-binding Transcription Factor Activity (GO:0051091)	-0.123497	-0.650731	0.875252	0.945363	1	3/24	4.87%	HSPA1A;HSPA1B;SPHK1
174	prerank	KEGG_2021_Human__Pathogenic Escherichia coli infection	-0.14777	-0.644358	0.896414	0.936629	1	8/15	39.92%	FOS;JUN;TUBB2A;TUBB2B;TUBA1A;GAPDH;PTPN6;TUBB4A
175	prerank	GO_Biological_Process_2023__Regulation Of Cell Cycle (GO:0051726)	-0.144291	-0.633894	0.89881	0.931756	1	4/16	16.09%	GADD45B;GADD45A;JUNB;JUN
176	prerank	GO_Biological_Process_2023__Positive Regulation Of Nucleic Acid-Templated Transcription (GO:1903508)	0.109632	0.610035	0.915948	0.967847	1	25/26	84.05%	HES5;KLF2;CREB5;EGF;ATOH8;SPP1;ESR1;ZIC1;BLM;KLF6;NPAS2;TGFB1;BRCA1;AKR1B1;ESR2;RUNX1;SOX4;CEBPB;ID2;HMGA2;BAMBI;MT3;EGR1;APOE;JUN
177	prerank	GO_Molecular_Function_2023__GTP Binding (GO:0005525)	0.133634	0.60624	0.923232	0.962548	1	5/17	20.09%	RASL12;GBP2;RANBP17;RHOBTB1;GBP1
178	prerank	GO_Molecular_Function_2023__Receptor Ligand Activity (GO:0048018)	0.120659	0.596339	0.947484	0.961836	1	16/19	68.16%	WNT7B;HGF;EGF;GPNMB;SEMA3C;SEMA3E;FGF1;EPHA7;TAFA2;TGFB1;TGFB2;EDA;TAFA1;WNT5B;SEMA6A;SEMA5A
179	prerank	KEGG_2021_Human__Transcriptional misregulation in cancer	0.107231	0.523522	0.965665	0.994285	1	7/19	28.84%	CDKN1A;LMO2;TGFBR2;NUPR1;ETV5;GADD45G;BIRC3
180	prerank	GO_Biological_Process_2023__Positive Regulation Of Apoptotic Process (GO:0043065)	-0.1182	-0.519138	0.990494	0.992915	1	9/15	46.26%	GADD45B;GADD45A;JUN;SLIT2;BID;SOX4;CLU;ACVR1C;TGFB2
181	prerank	GO_Biological_Process_2023__Positive Regulation Of Multicellular Organismal Process (GO:0051240)	0.0916371	0.48678	0.991342	0.99719	1	8/24	27.57%	IFI16;HILPDA;EGF;PDPN;TGFBR2;SPP1;GADD45G;NELL1
182	prerank	GO_Biological_Process_2023__Regulation Of Cell Population Proliferation (GO:0042127)	-0.0623378	-0.466562	0.994536	0.992024	1	32/56	49.60%	HSPA1A;HSPA1B;TSHR;FTH1;KIT;JUNB;HES1;JUN;IL7;TENM1;S100B;COPS9;SGK1;BAMBI;NR4A3;RERG;FN1;ID2;PTPN6;SOX4;PDGFD;GRK5;MYO16;RUNX1;CLU;IGFBP7;TFRC;AKR1B1;TGFB2;PLPP1;TGFB1;SOD2
183	prerank	GO_Biological_Process_2023__Regulation Of Signal Transduction (GO:0009966)	0.0875069	0.448826	0.996008	0.995687	1	2/22	3.27%	IGFBP5;SULF1

## Sheet: Sst
	Name	Term	ES	NES	NOM p-val	FDR q-val	FWER p-val	Tag %	Gene %	Lead_genes
0	prerank	KEGG_2021_Human__Ribosome	-0.767677	-3.65944	0	0	0	18/18	24.37%	RPS27A;RPL26;FAU;RPL18A;RPS18;RPS12;RPS21;RPL8;RPS13;RPL10;RPL32;RPL12;RPL39;RPL13;RPL35;RPL10A;RPL38;RPL23A
1	prerank	GO_Biological_Process_2023__Cytoplasmic Translation (GO:0002181)	-0.767081	-3.53122	0	0	0	17/17	24.37%	RPS27A;RPL26;FAU;RPL18A;RPS18;RPS21;RPL8;RPS13;RPL10;RPL32;RPL12;RPL39;RPL13;RPL35;RPL10A;RPL38;RPL23A
2	prerank	GO_Biological_Process_2023__Peptide Biosynthetic Process (GO:0043043)	-0.716172	-3.51124	0	0	0	18/19	24.37%	PCSK5;RPS27A;RPL26;FAU;RPL18A;RPS18;RPS21;RPL8;RPS13;RPL10;RPL32;RPL12;RPL39;RPL13;RPL35;RPL10A;RPL38;RPL23A
3	prerank	GO_Biological_Process_2023__Translation (GO:0006412)	-0.712271	-3.41184	0	0	0	17/18	24.37%	RPS27A;RPL26;FAU;RPL18A;RPS18;RPS21;RPL8;RPS13;RPL10;RPL32;RPL12;RPL39;RPL13;RPL35;RPL10A;RPL38;RPL23A
4	prerank	GO_Biological_Process_2023__Gene Expression (GO:0010467)	-0.669483	-3.38933	0	0	0	18/20	24.37%	ENPP1;RPS27A;RPL26;FAU;RPL18A;RPS18;RPS21;RPL8;RPS13;RPL10;RPL32;RPL12;RPL39;RPL13;RPL35;RPL10A;RPL38;RPL23A
5	prerank	GO_Biological_Process_2023__Macromolecule Biosynthetic Process (GO:0009059)	-0.671691	-3.31219	0	0	0	17/19	24.37%	RPS27A;RPL26;FAU;RPL18A;RPS18;RPS21;RPL8;RPS13;RPL10;RPL32;RPL12;RPL39;RPL13;RPL35;RPL10A;RPL38;RPL23A
6	prerank	KEGG_2021_Human__Coronavirus disease	-0.603574	-3.27527	0	0	0	20/24	24.37%	NRP1;RPS27A;RPL26;FAU;RPL18A;RPS18;RPS12;RPS21;RPL8;RPS13;RPL10;RPL32;RPL12;RPL39;FOS;RPL13;RPL35;RPL10A;RPL38;RPL23A
7	prerank	KEGG_2021_Human__Neuroactive ligand-receptor interaction	-0.364992	-2.42306	0.00229885	0.00291165	0.018	18/36	18.85%	PENK;TAC3;TAC1;SST;EDNRA;ADRA1A;OPRM1;CHRM5;LPAR1;HTR2C;ADRA1B;PTGER3;HCRTR2;NPY;CORT;GRM8;GRM4;DRD3
8	prerank	GO_Biological_Process_2023__Negative Regulation Of Apoptotic Process (GO:0043066)	0.361383	2.11398	0.00180505	0.150724	0.133	16/31	20.84%	MTRNR2L1;PRLR;HGF;ANGPT1;MTRNR2L12;EGFR;ERBB4;HSPB1;CD74;MERTK;MTRNR2L8;GREM1;HSPA1B;NGF;MAG;LRP2
9	prerank	KEGG_2021_Human__Focal adhesion	-0.391713	-2.07731	0.00220264	0.0261538	0.151	10/21	11.26%	RELN;VEGFC;ITGB5;FLT1;COL9A1;COL4A1;SHC4;LAMA4;ITGAV;ITGA9
10	prerank	GO_Molecular_Function_2023__RNA Binding (GO:0003723)	-0.324489	-2.06489	0.00215983	0.0258677	0.161	20/35	26.13%	TENT5A;RPS27A;RPL26;FAU;RPL18A;RPS18;RPS21;RPL8;RPS13;RPL10;RPL32;RPL12;RPL39;RPL13;RPL35;RPL10A;RPL38;RPL23A;MKRN3;HSPA8
11	prerank	GO_Biological_Process_2023__Anterograde Trans-Synaptic Signaling (GO:0098916)	-0.391581	-1.9474	0.0106838	0.0501529	0.286	10/19	18.08%	PENK;SST;PDE7B;CHRM5;PNOC;HTR2C;NLGN4Y;HCRTR2;CORT;GRM4
12	prerank	KEGG_2021_Human__Human papillomavirus infection	-0.357679	-1.92086	0.0115473	0.0551682	0.328	12/22	21.30%	RELN;NOTCH2;ITGB5;COL9A1;COL4A1;LAMA4;ITGAV;ITGA9;FOXO1;CDK6;CREB5;EGF
13	prerank	GO_Cellular_Component_2023__Endoplasmic Reticulum Lumen (GO:0005788)	-0.299293	-1.89294	0.00660793	0.0595062	0.37	19/32	30.88%	PENK;VGF;ADAMTS5;COL9A1;COL4A1;COL23A1;ADAMTSL1;COL19A1;ARSJ;B2M;COL25A1;SDC2;LTBP1;COL11A1;COL24A1;COL12A1;CST3;PRSS23;COL5A2
14	prerank	GO_Biological_Process_2023__Positive Regulation Of Transferase Activity (GO:0051347)	0.433727	1.89189	0.00714286	0.301042	0.4	9/15	19.31%	EGFR;PARM1;ERBB4;ROS1;FGFR2;CD74;MERTK;GREM1;ROR2
15	prerank	GO_Cellular_Component_2023__Dendrite (GO:0030425)	-0.329929	-1.86206	0.0131291	0.0648883	0.412	10/26	10.19%	PENK;RELN;MME;CALB1;OPRM1;KIRREL3;CHRM5;PNOC;HTR2C;ZNF804A
16	prerank	GO_Biological_Process_2023__Regulation Of Cell Migration (GO:0030334)	0.323223	1.84232	0.00361664	0.267683	0.471	17/30	26.74%	HGF;DAAM2;EGFR;SLIT2;PECAM1;PTPRK;ERBB4;SEMA3D;DOCK10;SULF1;CD74;SEMA5A;ROR2;PDGFC;PDGFD;NTNG1;DACH1
17	prerank	GO_Molecular_Function_2023__Endopeptidase Activity (GO:0004175)	-0.373664	-1.83952	0.0174672	0.0696345	0.444	10/18	19.16%	ADGRG6;MME;ADAMTS5;PCSK5;PAPPA;ADAMTS6;ADAMTS17;PCSK6;USP9Y;ADAM12
18	prerank	GO_Biological_Process_2023__Transmembrane Receptor Protein Tyrosine Kinase Signaling Pathway (GO:0007169)	0.307589	1.7803	0.0164835	0.282404	0.583	17/31	25.82%	PRLR;HGF;ANGPT1;EGFR;ERBB4;PRKD1;ROS1;FGFR2;SULF1;MERTK;EPHA6;ROR2;NGF;PDGFC;SULF2;PDGFD;EPHA3
19	prerank	KEGG_2021_Human__ECM-receptor interaction	-0.370532	-1.78001	0.027957	0.0892652	0.538	9/18	16.55%	RELN;FRAS1;ITGB5;COL9A1;COL4A1;LAMA4;ITGAV;ITGA9;FREM1
20	prerank	KEGG_2021_Human__Pathways in cancer	-0.266158	-1.77959	0.0204545	0.0840864	0.538	16/37	21.30%	EDNRA;VEGFC;ETS1;NOTCH2;LPAR1;FGF1;COL4A1;LAMA4;DCC;ITGAV;FOXO1;PTGER3;CDK6;ALK;FOS;EGF
21	prerank	GO_Cellular_Component_2023__Focal Adhesion (GO:0005925)	-0.273267	-1.771	0.0156951	0.0791712	0.555	16/33	23.22%	MME;ITGB5;NELL1;FLT1;ITGAV;FAT1;PGM5;RPS18;RPL8;RPS13;RPL12;B2M;RPL10A;RPL38;SVIL;ARHGAP22
22	prerank	GO_Cellular_Component_2023__Cell-Substrate Junction (GO:0030055)	-0.273267	-1.771	0.0156951	0.0791712	0.555	16/33	23.22%	MME;ITGB5;NELL1;FLT1;ITGAV;FAT1;PGM5;RPS18;RPL8;RPS13;RPL12;B2M;RPL10A;RPL38;SVIL;ARHGAP22
23	prerank	GO_Molecular_Function_2023__Sequence-Specific Double-Stranded DNA Binding (GO:1990837)	-0.30597	-1.72485	0.0343348	0.0956862	0.627	12/24	23.91%	ETV5;ETS1;CUX2;ETV1;SOX5;SOX4;ZNF385D;FOS;NR4A1;CREB5;TBL1X;EGR1
24	prerank	KEGG_2021_Human__PI3K-Akt signaling pathway	-0.268072	-1.70807	0.0282609	0.10047	0.654	15/32	21.30%	RELN;VEGFC;ITGB5;LPAR1;FLT1;FGF1;COL9A1;COL4A1;LAMA4;ITGAV;ITGA9;CDK6;NR4A1;CREB5;EGF
25	prerank	GO_Biological_Process_2023__Extracellular Structure Organization (GO:0043062)	-0.308594	-1.66388	0.0392157	0.112788	0.725	12/23	23.14%	ADAMTS5;SMOC2;THSD4;ADAMTS6;COL9A1;COL4A1;COL23A1;ADAMTS17;COL19A1;POSTN;COL11A1;COL24A1
26	prerank	GO_Biological_Process_2023__External Encapsulating Structure Organization (GO:0045229)	-0.308594	-1.66388	0.0392157	0.112788	0.725	12/23	23.14%	ADAMTS5;SMOC2;THSD4;ADAMTS6;COL9A1;COL4A1;COL23A1;ADAMTS17;COL19A1;POSTN;COL11A1;COL24A1
27	prerank	GO_Biological_Process_2023__Regulation Of Protein Phosphorylation (GO:0001932)	0.332899	1.64739	0.037037	0.465946	0.795	10/21	17.55%	HGF;ANGPT1;EGFR;SLIT2;NIBAN1;PECAM1;ERBB4;HSPB1;CD74;PELI2
28	prerank	GO_Molecular_Function_2023__Protein Serine/Threonine Kinase Activity (GO:0004674)	-0.345429	-1.63811	0.0369515	0.123413	0.772	8/16	19.00%	FAM20A;STK32B;PRKCQ;TTN;CDK6;STK32A;MYO3A;LRRK1
29	prerank	GO_Biological_Process_2023__Positive Regulation Of Cytokine Production (GO:0001819)	0.362022	1.61669	0.0412758	0.45055	0.838	13/17	41.61%	SULF1;CD74;HSPA1B;IL12RB2;SULF2;C3;IFI16;PTPRC;CCBE1;CARD11;HSPA1A;PLCG2;IL6R
30	prerank	GO_Biological_Process_2023__Extracellular Matrix Organization (GO:0030198)	-0.270622	-1.58652	0.0483516	0.152313	0.842	15/28	27.43%	ADAMTS5;SMOC2;THSD4;ADAMTS6;COL9A1;COL4A1;COL23A1;ADAMTS17;COL19A1;POSTN;COL11A1;COL24A1;COL12A1;TGFB2;MATN2
31	prerank	KEGG_2021_Human__Regulation of actin cytoskeleton	-0.316046	-1.58264	0.0619469	0.149143	0.845	7/18	11.26%	FGD3;CHRM5;ITGB5;LPAR1;FGF1;ITGAV;ITGA9
32	prerank	GO_Biological_Process_2023__Central Nervous System Development (GO:0007417)	0.31866	1.57759	0.044316	0.466757	0.877	15/20	42.45%	BRINP3;CNTN5;MEIS2;PDGFC;MAL;PBX3;C3;CA10;CHD7;POU6F2;S100B;APOD;SNTG2;NFIB;IL1RAPL2
33	prerank	GO_Biological_Process_2023__Positive Regulation Of Phosphorylation (GO:0042327)	0.288208	1.57535	0.056338	0.412565	0.882	12/26	19.31%	HGF;ANGPT1;EGFR;NIBAN1;PECAM1;ERBB4;ROS1;FGFR2;CD74;MERTK;PELI2;ROR2
34	prerank	GO_Biological_Process_2023__Chemical Synaptic Transmission (GO:0007268)	-0.284828	-1.5655	0.0453564	0.153926	0.858	9/24	13.95%	PENK;SST;PDE7B;CHRM5;PNOC;HTR2C;NLGN4Y;HCRTR2;CORT
35	prerank	GO_Biological_Process_2023__Proteolysis (GO:0006508)	-0.32266	-1.5594	0.0521921	0.152194	0.859	9/17	21.84%	MME;ADAMTS5;PCSK5;PAPPA;ADAMTS6;ADAMTS17;PCSK6;ADAM12;TBL1X
36	prerank	GO_Cellular_Component_2023__Neuron Projection (GO:0043005)	-0.213998	-1.55602	0.0464037	0.149144	0.863	11/45	8.05%	PENK;KLHL14;RELN;MME;CALB1;OPRM1;KIRREL3;CHRM5;NELL1;PNOC;HTR2C
37	prerank	KEGG_2021_Human__Cell adhesion molecules	0.363148	1.54553	0.05	0.420927	0.908	10/15	32.26%	ITGA8;PECAM1;NCAM2;VCAN;LRRC4C;ALCAM;MAG;NTNG1;ITGB8;PTPRC
38	prerank	GO_Molecular_Function_2023__Calcium Ion Binding (GO:0005509)	-0.320526	-1.54203	0.0501044	0.153694	0.875	8/17	19.92%	CALB1;SYT9;SMOC2;CDH12;ENPP1;TTN;MCTP2;AOAH
39	prerank	GO_Molecular_Function_2023__DNA-binding Transcription Activator Activity, RNA Polymerase II-specific (GO:0001228)	-0.302538	-1.51335	0.04375	0.168391	0.904	9/18	23.91%	ETV5;ETS1;ETV1;FOXO1;PRRX1;SOX4;FOS;NR4A1;EGR1
40	prerank	GO_Cellular_Component_2023__Lysosome (GO:0005764)	0.315172	1.50809	0.059501	0.446093	0.936	14/19	43.75%	GFAP;OCA2;VCAN;MCOLN2;CD74;CALCRL;LRP2;GPC4;HCK;GPC3;PLD1;LYN;NRG1;GPC5
41	prerank	GO_Cellular_Component_2023__Intracellular Organelle Lumen (GO:0070013)	-0.205111	-1.50398	0.0604752	0.169757	0.913	22/46	28.89%	PENK;VGF;ADAMTS5;PCSK5;COL9A1;COL4A1;COL23A1;ADAMTSL1;COL19A1;ARSJ;GLDC;PCSK6;B2M;COL25A1;SDC2;LTBP1;COL11A1;COL24A1;COL12A1;HSPA8;CST3;PRSS23
42	prerank	GO_Biological_Process_2023__Neuron Projection Guidance (GO:0097485)	-0.290877	-1.50077	0.0678337	0.167028	0.915	9/20	18.54%	RELN;NOTCH2;NELL1;LRTM1;DCC;CNTN6;PRKCQ;PLEKHG4B;SEMA6D
43	prerank	KEGG_2021_Human__MAPK signaling pathway	0.288522	1.49055	0.0693431	0.441268	0.947	11/22	24.29%	HGF;ANGPT1;CACNG5;EGFR;ERBB4;HSPB1;FGFR2;HSPA1B;NGF;PDGFC;PDGFD
44	prerank	GO_Biological_Process_2023__Negative Regulation Of Nucleic Acid-Templated Transcription (GO:1903507)	0.321315	1.49014	0.0812854	0.405238	0.948	13/17	45.06%	CDKN2A;PTPRK;GLI3;ZNF423;CTBP2;DACH1;IFI16;TP63;ZFPM2;FOXP2;RORB;NRG1;CRYAB
45	prerank	GO_Biological_Process_2023__Positive Regulation Of Protein Modification Process (GO:0031401)	0.3248	1.48356	0.0860215	0.385536	0.95	8/17	17.55%	HGF;ANGPT1;EGFR;NIBAN1;PECAM1;ERBB4;CD74;PELI2
46	prerank	GO_Molecular_Function_2023__Sequence-Specific DNA Binding (GO:0043565)	-0.259771	-1.47191	0.0793991	0.184363	0.934	14/25	32.26%	NR2F2;ETV5;CUX2;ETV1;FOXO1;SOX4;ZNF385D;FOS;NR4A1;CREB5;EGR1;MYRFL;ESRRB;ESRRG
47	prerank	GO_Cellular_Component_2023__Endocytic Vesicle (GO:0030139)	-0.326964	-1.46814	0.0673684	0.181932	0.934	12/15	47.59%	MSR1;ITGB5;LPAR1;ITGAV;RPS27A;RIN2;CEMIP;CD36;RAB39A;COLEC12;APOE;CUBN
48	prerank	GO_Biological_Process_2023__Negative Regulation Of Programmed Cell Death (GO:0043069)	0.282838	1.46329	0.0904255	0.38798	0.959	11/23	23.68%	PRLR;HGF;ANGPT1;EGFR;ERBB4;HSPB1;CD74;GREM1;HSPA1B;LRP2;SLC7A11
49	prerank	GO_Biological_Process_2023__Cellular Response To Growth Factor Stimulus (GO:0071363)	0.333032	1.46206	0.0926916	0.364762	0.959	8/15	22.45%	HGF;EGFR;ADAMTS12;ZFP36L1;HSPB1;PRKD1;LRP2;ACVR1C
50	prerank	GO_Biological_Process_2023__Positive Regulation Of Intracellular Signal Transduction (GO:1902533)	0.213739	1.45219	0.0827586	0.356854	0.961	25/41	40.92%	HGF;ANGPT1;EGFR;GJA1;PRKD1;FGFR2;CD74;PELI2;SEMA5A;ROR2;LRP2;PDGFC;PDGFD;RIT2;AKAP13;GPR37;PLCE1;PTPRC;SEMA3E;S100B;CARD11;IQCJ-SCHIP1;LYN;PLCG2;FGF10
51	prerank	GO_Biological_Process_2023__Positive Regulation Of Cell Population Proliferation (GO:0008284)	0.2424	1.45171	0.0789474	0.336578	0.961	21/32	42.38%	TOX;EGFR;GJA1;ERBB4;FGFR2;CD74;GREM1;IL12RB2;MEIS2;PDGFC;PDGFD;ZFPM2;PTN;PTPRC;HCK;S100B;LYN;NRG1;FGF10;IL6R;MEGF10
52	prerank	GO_Biological_Process_2023__Positive Regulation Of Protein Phosphorylation (GO:0001934)	0.24975	1.44027	0.0859649	0.335166	0.966	20/30	41.76%	HGF;ANGPT1;EGFR;NIBAN1;PECAM1;ERBB4;PRKD1;CD74;PELI2;NGF;PDGFC;MMD2;PDGFD;C3;PTPRC;LYN;PLCG2;FGF10;IL6R;RASSF2
53	prerank	GO_Biological_Process_2023__Regulation Of DNA-templated Transcription (GO:0006355)	0.180022	1.43727	0.0940959	0.32145	0.968	31/66	32.95%	ZNF536;TOX;CDKN2A;EGFR;TCF7L1;SP110;PTPRK;TBL1Y;ERBB4;ZFHX4;CD74;EFEMP1;SPP1;ZFY;HIF3A;EBF1;IGSF1;PBX3;GLI3;ZNF423;CTBP2;DACH1;IFI16;DPF3;TP63;ZFPM2;LHX2;CHD7;POU6F2;TSHZ2;FOXP2
54	prerank	GO_Molecular_Function_2023__G Protein-Coupled Receptor Activity (GO:0004930)	-0.265951	-1.43052	0.0920502	0.210729	0.953	9/22	18.85%	QRFPR;ADGRG6;OPRM1;LPAR1;LGR5;NPY;GRM8;GRM4;DRD3
55	prerank	KEGG_2021_Human__Axon guidance	0.291978	1.40869	0.109848	0.345408	0.979	14/20	41.38%	SLIT2;TRPC6;LRRC4C;SEMA3D;SEMA3A;SEMA5A;EPHA6;BOC;NTNG1;EPHA3;SEMA3E;SEMA3C;PLCG2;BMPR1B
56	prerank	GO_Biological_Process_2023__Positive Regulation Of Cellular Process (GO:0048522)	0.258303	1.39912	0.117117	0.341694	0.979	17/25	41.61%	EGFR;ZFP36L1;ERBB4;FGFR2;GREM1;IL12RB2;MEIS2;PDGFC;PDGFD;DPF3;PTN;HCK;S100B;LAMA2;LYN;NRG1;IL6R
57	prerank	GO_Biological_Process_2023__Nervous System Development (GO:0007399)	0.219984	1.37617	0.126538	0.359055	0.985	20/34	36.02%	FAT4;BRINP3;EGFR;CHRM2;ERBB4;MERTK;SEMA5A;PDGFC;MAL;ACVR1C;BOC;IGF2BP3;PTN;CHD7;POU6F2;GFRA1;S100B;DSCAM;SDK2;SNTG2
58	prerank	GO_Biological_Process_2023__Positive Regulation Of Cell Motility (GO:2000147)	0.297241	1.35834	0.136937	0.368635	0.989	9/18	24.29%	HGF;DAAM2;EGFR;PECAM1;SEMA3D;SEMA5A;ROR2;PDGFC;PDGFD
59	prerank	GO_Biological_Process_2023__Positive Regulation Of Signal Transduction (GO:0009967)	-0.244059	-1.34892	0.125813	0.286709	0.979	7/23	10.80%	RELN;SMOC2;BMP6;CUX2;NELL1;FGF1;ITGAV
60	prerank	GO_Biological_Process_2023__Enzyme-Linked Receptor Protein Signaling Pathway (GO:0007167)	0.300594	1.3228	0.175725	0.405981	0.996	11/16	38.24%	EGFR;ERBB4;ROS1;FGFR2;MERTK;ROR2;NGF;CLNK;PTN;HCK;LYN
61	prerank	GO_Biological_Process_2023__Positive Regulation Of Cell Migration (GO:0030335)	0.250116	1.31932	0.16094	0.394863	0.996	16/25	40.92%	HGF;DAAM2;EGFR;PECAM1;SEMA3D;DOCK5;SEMA3A;SEMA5A;ROR2;PDGFC;PDGFD;PTPRC;SEMA3E;SEMA3C;PLCG2;FGF10
62	prerank	KEGG_2021_Human__cAMP signaling pathway	-0.27808	-1.30845	0.131183	0.325428	0.991	8/17	22.61%	SST;EDNRA;PTGER3;NPY;PDE4B;FOS;CREB5;PDE10A
63	prerank	GO_Cellular_Component_2023__Cytoplasmic Vesicle Membrane (GO:0030659)	-0.272516	-1.30225	0.14442	0.324754	0.992	7/17	17.09%	MSR1;MYO5B;MME;RPS27A;MRC1;MYO1B;PMEPA1
64	prerank	GO_Biological_Process_2023__Regulation Of Angiogenesis (GO:0045765)	-0.281452	-1.30221	0.187629	0.316665	0.992	5/16	8.43%	VEGFC;ETS1;SMOC2;FLT1;FGF1
65	prerank	GO_Biological_Process_2023__Axonogenesis (GO:0007409)	0.239009	1.29997	0.17103	0.409316	0.997	15/25	35.40%	SLIT2;ANOS1;FGFR2;SEMA3D;CNTN5;SEMA3A;SEMA5A;EPHA6;BOC;NTNG1;EPHA3;SEMA3E;S100B;SEMA3C;DSCAM
66	prerank	GO_Biological_Process_2023__Protein Phosphorylation (GO:0006468)	-0.223717	-1.29088	0.16055	0.32162	0.994	10/26	19.00%	RELN;FAM20A;FLT1;STK32B;PRKCQ;CDK6;ALK;STK32A;MYO3A;LRRK1
67	prerank	GO_Cellular_Component_2023__Nucleus (GO:0005634)	-0.120638	-1.28329	0.138767	0.323303	0.996	41/123	25.06%	NR2F2;MKX;ETV5;CALB1;ETS1;NOTCH2;CUX2;EYA4;ETV1;ADRA1B;ZNF804A;RERG;SVEP1;FAT1;FOXO1;RPS27A;SOX5;RPS18;CDK6;USP9Y;PDE4B;SOX4;RPS13;BACH1;ZNF385D;RPL10;FOS;NR4A1;RPL13;CREB5;TCERG1L;RPL10A;TBL1X;ZNF804B;SVIL;TUBB2A;SH3RF2;EGR1;THEMIS;RPL23A;MCC
68	prerank	GO_Cellular_Component_2023__Actin Cytoskeleton (GO:0015629)	-0.285733	-1.24997	0.213508	0.357752	0.997	7/15	22.45%	KLHL14;MYO5B;FLT1;ARSJ;MYO1B;SVIL;PDLIM5
69	prerank	GO_Molecular_Function_2023__Double-Stranded DNA Binding (GO:0003690)	-0.237524	-1.24912	0.198704	0.350652	0.997	9/20	23.91%	ETV5;CUX2;ETV1;SOX4;ZNF385D;FOS;NR4A1;CREB5;EGR1
70	prerank	GO_Biological_Process_2023__Axon Guidance (GO:0007411)	-0.229669	-1.24689	0.195991	0.345939	0.997	9/23	18.54%	RELN;NOTCH2;NELL1;LRTM1;DCC;CNTN6;PRKCQ;PLEKHG4B;SEMA6D
71	prerank	GO_Biological_Process_2023__Positive Regulation Of MAPK Cascade (GO:0043410)	-0.191895	-1.2439	0.186404	0.342016	0.997	9/36	9.96%	ROR1;OPRM1;NOTCH2;NELL1;LPAR1;FLT1;HTR2C;FGF1;ADRA1B
72	prerank	GO_Cellular_Component_2023__Golgi Membrane (GO:0000139)	0.259044	1.24246	0.202578	0.482273	1	9/19	24.29%	GJA1;B3GAT2;CD74;CSGALNACT1;HS6ST2;PDGFC;MMD2;ST8SIA6;PDGFD
73	prerank	GO_Biological_Process_2023__Intracellular Monoatomic Cation Homeostasis (GO:0030003)	-0.279883	-1.23933	0.211712	0.34113	0.997	7/15	24.14%	SCARA5;EDNRA;BMP6;HTR2C;DRD3;B2M;FTL
74	prerank	GO_Molecular_Function_2023__Metal Ion Binding (GO:0046872)	-0.217245	-1.23249	0.222222	0.343218	0.998	9/24	19.92%	CALB1;SYT9;SMOC2;CDH12;ENPP1;TTN;MCTP2;POSTN;AOAH
75	prerank	GO_Biological_Process_2023__Positive Regulation Of ERK1 And ERK2 Cascade (GO:0070374)	-0.228637	-1.21274	0.25	0.362409	1	6/22	8.43%	ROR1;OPRM1;NOTCH2;NELL1;HTR2C;FGF1
76	prerank	GO_Biological_Process_2023__Negative Regulation Of Cellular Process (GO:0048523)	0.189729	1.20116	0.236462	0.537141	1	13/36	20.69%	ANGPT1;MYO16;BRINP3;CDKN2A;SLIT2;PTPRK;GJA1;ERBB4;TXNIP;ST18;SEMA5A;HSPA1B;NGF
77	prerank	GO_Cellular_Component_2023__Collagen-Containing Extracellular Matrix (GO:0062023)	-0.16866	-1.19897	0.237581	0.37404	1	18/45	24.52%	FRAS1;SMOC2;THSD4;COL9A1;COL4A1;LAMA4;COL23A1;COL19A1;FREM1;POSTN;PCSK6;COL25A1;SDC2;LTBP1;COL11A1;COL24A1;COL12A1;TGFB2
78	prerank	GO_Molecular_Function_2023__Zinc Ion Binding (GO:0008270)	-0.263566	-1.19063	0.254386	0.377836	1	15/15	74.02%	MME;CALB1;PAPPA;ENPP1;EGR1;TMEM163;MT3;ADAMTS3;NRG1;S100B;ZFPM2;DPF3;ZNF208;MT2A;MT1E
79	prerank	KEGG_2021_Human__Calcium signaling pathway	-0.186334	-1.1868	0.257403	0.375592	1	9/32	12.87%	EDNRA;VEGFC;ADRA1A;CHRM5;FLT1;HTR2C;FGF1;ADRA1B;PTGER3
80	prerank	GO_Cellular_Component_2023__Intracellular Membrane-Bounded Organelle (GO:0043231)	-0.107496	-1.18039	0.233333	0.375953	1	46/138	26.13%	VGF;NR2F2;MKX;ETV5;CALB1;ETS1;NOTCH2;CUX2;EYA4;ETV1;ADRA1B;ZNF804A;RERG;SVEP1;FAT1;MCUB;FOXO1;RPS27A;SOX5;RPS18;CDK6;PMEPA1;USP9Y;PDE4B;SOX4;RPS13;BACH1;ZNF385D;RPL10;FOS;NR4A1;RPL13;CREB5;TCERG1L;RPL10A;TBL1X;ZNF804B;SVIL;TUBB2A;SH3RF2;EGR1;THEMIS;RPL23A;MCC;RGS5;HSPA8
81	prerank	GO_Biological_Process_2023__Monoatomic Cation Transmembrane Transport (GO:0098655)	0.232179	1.17964	0.233397	0.539985	1	7/22	12.64%	TRPM3;SLC24A4;KCNS3;TRPC6;RYR3;SLC1A3;MCOLN2
82	prerank	GO_Biological_Process_2023__Inorganic Cation Transmembrane Transport (GO:0098662)	0.232179	1.17964	0.233397	0.539985	1	7/22	12.64%	TRPM3;SLC24A4;KCNS3;TRPC6;RYR3;SLC1A3;MCOLN2
83	prerank	GO_Biological_Process_2023__Regulation Of Apoptotic Process (GO:0042981)	0.197081	1.1781	0.245704	0.525127	1	12/32	22.45%	PRLR;HGF;ANGPT1;EGFR;SLIT2;ERBB4;HSPB1;CD74;GREM1;HSPA1B;LRP2;ACVR1C
84	prerank	GO_Molecular_Function_2023__Transcription Cis-Regulatory Region Binding (GO:0000976)	-0.230163	-1.17071	0.259179	0.381796	1	8/19	23.91%	ETV5;ETS1;CUX2;SOX5;SOX4;FOS;TBL1X;EGR1
85	prerank	KEGG_2021_Human__Rap1 signaling pathway	0.250145	1.16183	0.263538	0.536421	1	8/17	24.29%	HGF;ANGPT1;EGFR;PRKD1;FGFR2;NGF;PDGFC;PDGFD
86	prerank	GO_Molecular_Function_2023__Transition Metal Ion Binding (GO:0046914)	-0.230949	-1.15976	0.268657	0.389231	1	19/19	77.32%	MME;CALB1;PAPPA;ENPP1;AOX1;EGR1;FTL;TMEM163;MT3;ADAMTS3;NRG1;AGMO;S100B;ZFPM2;DPF3;ZNF208;MT2A;MT1E;MPPED2
87	prerank	GO_Biological_Process_2023__Regulation Of Osteoblast Differentiation (GO:0045667)	0.254785	1.1571	0.282847	0.528441	1	12/17	44.83%	FBN2;HGF;NPNT;PRKD1;FGFR2;GREM1;SMOC1;TP63;RORB;BMPR1B;IL6R;RANBP3L
88	prerank	GO_Cellular_Component_2023__Bounding Membrane Of Organelle (GO:0098588)	0.186971	1.15633	0.301989	0.514138	1	14/35	24.29%	EGFR;PECAM1;RYR3;GJA1;B3GAT2;OCA2;ITPR2;CD74;CSGALNACT1;HS6ST2;PDGFC;MMD2;ST8SIA6;PDGFD
89	prerank	KEGG_2021_Human__Ras signaling pathway	0.244958	1.14949	0.289855	0.51114	1	12/18	40.92%	HGF;ANGPT1;EGFR;HTR7;FGFR2;NGF;PDGFC;PDGFD;PLCE1;PLD1;PLCG2;FGF10
90	prerank	GO_Biological_Process_2023__Adenylate Cyclase-Modulating G Protein-Coupled Receptor Signaling Pathway (GO:0007188)	-0.239479	-1.14696	0.309013	0.398634	1	6/16	17.55%	ADGRG6;LPAR1;ADRA1B;PTGER3;CORT;GRM8
91	prerank	GO_Biological_Process_2023__Regulation Of Cell Growth (GO:0001558)	0.261724	1.1339	0.304104	0.522085	1	5/15	12.11%	CDKN2A;EGFR;SLIT2;GJA1;ROS1
92	prerank	GO_Biological_Process_2023__Regulation Of Transcription By RNA Polymerase II (GO:0006357)	0.141946	1.12799	0.300181	0.517655	1	29/66	32.95%	HGF;ZNF536;TOX;EGFR;TCF7L1;SP110;TBL1Y;PRKD1;ZFHX4;FGFR2;ZFY;HIF3A;GREM1;EBF1;ST18;MEIS2;PBX3;GLI3;MAML3;CTBP2;DACH1;IFI16;DPF3;TP63;ZFPM2;LHX2;POU6F2;TSHZ2;FOXP2
93	prerank	GO_Biological_Process_2023__Regulation Of MAPK Cascade (GO:0043408)	0.221452	1.11605	0.306859	0.524376	1	13/21	40.92%	EGFR;ROS1;FGFR2;CD74;GREM1;PELI2;RIT2;GPR37;PLCE1;PTPRC;LYN;PLCG2;FGF10
94	prerank	GO_Cellular_Component_2023__Intracellular Non-Membrane-Bounded Organelle (GO:0043232)	-0.187772	-1.10619	0.30989	0.447389	1	11/27	24.37%	MYO10;RPS27A;RPL26;RPS18;RPS13;LPCAT2;RPL13;RPL35;TUBB2A;ANKFN1;RPL23A
95	prerank	GO_Cellular_Component_2023__Axon (GO:0030424)	-0.20244	-1.10231	0.315673	0.445023	1	5/23	6.36%	MME;CALB1;OPRM1;KIRREL3;NELL1
96	prerank	GO_Biological_Process_2023__Regulation Of Signal Transduction (GO:0009966)	0.240422	1.09917	0.358349	0.53763	1	6/16	18.31%	SLC24A4;TCF7L1;PRKD1;FGFR2;SULF1;SEMA5A
97	prerank	GO_Cellular_Component_2023__Cell-Cell Junction (GO:0005911)	0.219187	1.09672	0.34	0.527775	1	6/21	10.80%	KIRREL1;CCDC85A;CDH6;PECAM1;PTPRK;GJA1
98	prerank	GO_Biological_Process_2023__Cellular Response To Lipid (GO:0071396)	0.244114	1.08689	0.342308	0.530161	1	10/16	40.46%	BRINP3;EGFR;SPP1;HSPA1B;ATP1A2;EPHA3;HSPA1A;LYN;PLCG2;RORB
99	prerank	GO_Biological_Process_2023__Cellular Response To Oxygen-Containing Compound (GO:1901701)	0.201562	1.08474	0.351955	0.521011	1	7/25	11.88%	BRINP3;EGFR;SLIT2;RYR3;PTPRK;ZFP36L1;PRKD1
100	prerank	GO_Molecular_Function_2023__Receptor Ligand Activity (GO:0048018)	0.193715	1.07563	0.360531	0.523631	1	16/26	40.92%	HGF;TAFA4;SEMA3D;SEMA3A;GREM1;SEMA5A;TAFA2;NGF;EDA;PTN;SEMA3E;SEMA3C;HSPA1A;TAFA1;NRG1;FGF10
101	prerank	GO_Cellular_Component_2023__Nuclear Lumen (GO:0031981)	-0.240311	-1.06515	0.362256	0.490654	1	7/15	24.37%	MYO10;RPS27A;RPL26;RPS13;RPL13;RPL35;RPL23A
102	prerank	GO_Biological_Process_2023__Regulation Of ERK1 And ERK2 Cascade (GO:0070372)	-0.184885	-1.05685	0.358531	0.494675	1	6/26	8.43%	ROR1;OPRM1;NOTCH2;NELL1;HTR2C;FGF1
103	prerank	GO_Biological_Process_2023__Heart Development (GO:0007507)	-0.235825	-1.05406	0.359408	0.490846	1	7/15	24.52%	SGCZ;PCSK5;HEG1;SOX4;UTY;PDLIM5;TGFB2
104	prerank	GO_Biological_Process_2023__Regulation Of Intracellular Signal Transduction (GO:1902531)	0.206172	1.04963	0.392015	0.55129	1	14/22	42.99%	PREX2;ARHGAP6;EGFR;HSPB1;ROS1;SEZ6L;ARHGAP15;RIT2;AKAP13;LYN;VAV3;PLCG2;RASSF2;DOCK8
105	prerank	GO_Biological_Process_2023__Regulation Of Neuron Projection Development (GO:0010975)	0.206484	1.00184	0.439453	0.61703	1	9/20	25.82%	TOX;PRKD1;LRRC4C;SEMA3A;ROR2;MAG;NTNG1;RIT2;EPHA3
106	prerank	GO_Molecular_Function_2023__RNA Polymerase II Transcription Regulatory Region Sequence-Specific DNA Binding (GO:0000977)	-0.13709	-0.990863	0.462415	0.582133	1	14/46	20.54%	NR2F2;MKX;ETV5;ETS1;CUX2;ETV1;FOXO1;SOX5;PRRX1;SOX4;BACH1;FOS;UTY;NR4A1
107	prerank	GO_Biological_Process_2023__Supramolecular Fiber Organization (GO:0097435)	-0.18261	-0.986129	0.434498	0.580579	1	11/23	30.88%	MYO5B;THSD4;FAT1;PGM5;MYO1B;B2M;COL11A1;COL12A1;TGFB2;CST3;COL5A2
108	prerank	GO_Biological_Process_2023__Positive Regulation Of Wnt Signaling Pathway (GO:0030177)	0.208465	0.975773	0.469501	0.647181	1	7/18	22.22%	DAAM2;EGFR;LYPD6;FGFR2;SULF1;SEMA5A;SULF2
109	prerank	GO_Biological_Process_2023__Phosphorylation (GO:0016310)	-0.204489	-0.971461	0.473684	0.595395	1	6/17	19.00%	FAM20A;DGKK;PRKCQ;CDK6;ALK;LRRK1
110	prerank	GO_Molecular_Function_2023__Protein Homodimerization Activity (GO:0042803)	0.173824	0.959101	0.478927	0.662256	1	10/28	21.76%	SLIT2;TRPC6;PECAM1;SYNDIG1;ERBB4;HSPB1;FGFR2;GREM1;TPD52L1;PDGFC
111	prerank	GO_Molecular_Function_2023__GTPase Regulator Activity (GO:0030695)	0.175271	0.955337	0.471455	0.654773	1	18/26	50.96%	PREX2;ARHGAP6;SLIT2;DOCK5;DOCK10;ARHGAP24;ARHGAP15;ARHGAP42;AKAP13;PLCE1;RGS20;ALDH1A1;VAV3;DOCK8;RANBP3L;ARHGAP25;RASGEF1B;RASGEF1C
112	prerank	GO_Molecular_Function_2023__Kinase Binding (GO:0019900)	0.206374	0.952771	0.517176	0.645561	1	10/18	40.08%	CDKN2A;EGFR;PTPRK;HSPB1;CTBP2;PTN;PTPRC;MAPK4;PLCG2;MYOM1
113	prerank	GO_Biological_Process_2023__Positive Regulation Of Cell Differentiation (GO:0045597)	0.165001	0.946918	0.488029	0.642179	1	14/29	34.02%	FBN2;HGF;BRINP3;NPNT;GJA1;ZFP36L1;PRKD1;NGF;BOC;MMD2;DPF3;TP63;PTN;LAMA2
114	prerank	GO_Biological_Process_2023__Cell-Cell Adhesion Via Plasma-Membrane Adhesion Molecules (GO:0098742)	0.198776	0.944525	0.519056	0.633623	1	10/19	35.63%	FAT4;CDH6;PECAM1;LRRC4C;ALCAM;MAG;NTNG1;GPC4;DSCAM;SDK2
115	prerank	GO_Biological_Process_2023__Positive Regulation Of Nucleic Acid-Templated Transcription (GO:1903508)	-0.167782	-0.943692	0.52809	0.63235	1	12/25	32.41%	NR2F2;ETS1;FOXO1;SOX4;FOS;CREB5;EGF;TBL1X;EGR1;MYRFL;ESRRB;MT3
116	prerank	GO_Biological_Process_2023__Positive Regulation Of Transcription By RNA Polymerase II (GO:0045944)	-0.136196	-0.932315	0.561947	0.64127	1	13/38	23.91%	NR2F2;ETV5;ETS1;BMP6;FGF1;ETV1;FOXO1;PRRX1;SOX4;FOS;NR4A1;TBL1X;EGR1
117	prerank	GO_Cellular_Component_2023__Endoplasmic Reticulum Membrane (GO:0005789)	0.191453	0.926257	0.553903	0.650346	1	6/20	14.33%	RYR3;GJA1;OCA2;CYP39A1;ITPR2;CD74
118	prerank	GO_Biological_Process_2023__Positive Regulation Of Cell Projection Organization (GO:0031346)	-0.205559	-0.91661	0.55	0.657425	1	4/15	10.19%	RELN;ROR1;CUX2;ZNF804A
119	prerank	GO_Biological_Process_2023__Regulation Of Cell Population Proliferation (GO:0042127)	0.131829	0.908988	0.56162	0.66529	1	17/45	27.13%	MYO16;CDKN2A;EGFR;PTPRK;ZFP36L1;ERBB4;FGFR2;GREM1;ST18;HSPA1B;IL12RB2;NGF;MEIS2;PDGFC;PDGFD;CTBP2;CLMN
120	prerank	GO_Biological_Process_2023__Positive Regulation Of Macromolecule Metabolic Process (GO:0010604)	-0.164938	-0.906069	0.566667	0.665714	1	6/23	14.02%	ETS1;BMP6;CUX2;FGF1;ZNF804A;TTN
121	prerank	GO_Biological_Process_2023__Negative Regulation Of Transcription By RNA Polymerase II (GO:0000122)	-0.162978	-0.899824	0.578022	0.666442	1	8/24	21.84%	NR2F2;ETV5;BMP6;CUX2;SOX4;BACH1;RPL10;TBL1X
122	prerank	GO_Molecular_Function_2023__Purine Ribonucleoside Triphosphate Binding (GO:0035639)	-0.190846	-0.882278	0.589286	0.684331	1	16/16	81.23%	ENPP1;RERG;CDK6;MYO1B;TUBB2A;HSPA8;GNA14;RAB39A;TUBA1C;RHOJ;BMPR1B;HSPA1A;RIT2;SYN3;ATP1A2;HSPA1B
123	prerank	GO_Biological_Process_2023__Regulation Of Canonical Wnt Signaling Pathway (GO:0060828)	0.167228	0.87028	0.600365	0.714076	1	7/23	18.31%	DAAM2;EGFR;LYPD6;BICC1;FGFR2;GREM1;SEMA5A
124	prerank	GO_Biological_Process_2023__Regulation Of Nucleic Acid-Templated Transcription (GO:1903506)	0.198477	0.863892	0.604563	0.710669	1	7/15	31.80%	ZNF536;TCF7L1;EFEMP1;IGSF1;ZNF423;CHD7;POU6F2
125	prerank	GO_Biological_Process_2023__Negative Regulation Of Cell Differentiation (GO:0045596)	-0.186647	-0.850205	0.617711	0.725492	1	8/16	30.88%	ENPP1;ITGAV;FOXO1;CDK6;SOX4;FERMT2;ESRRB;COL5A2
126	prerank	GO_Biological_Process_2023__Positive Regulation Of Canonical Wnt Signaling Pathway (GO:0090263)	0.19304	0.847766	0.621771	0.723201	1	5/15	18.31%	DAAM2;EGFR;LYPD6;FGFR2;SEMA5A
127	prerank	GO_Molecular_Function_2023__RNA Polymerase II Cis-Regulatory Region Sequence-Specific DNA Binding (GO:0000978)	-0.1169	-0.834354	0.696429	0.740207	1	13/44	21.00%	NR2F2;MKX;ETS1;ETV1;FOXO1;SOX5;PRRX1;SOX4;BACH1;FOS;UTY;NR4A1;CREB5
128	prerank	GO_Biological_Process_2023__Negative Regulation Of Cell Population Proliferation (GO:0008285)	-0.132568	-0.822913	0.693833	0.747432	1	11/31	25.06%	SST;ETS1;OPRM1;NELL1;RERG;CDK6;ALDH1A2;SOX4;B2M;TGFB2;MCC
129	prerank	GO_Biological_Process_2023__Regulation Of Gene Expression (GO:0010468)	0.10952	0.814354	0.69964	0.759475	1	28/55	41.38%	ZNF536;ANGPT1;TCF7L1;GJA1;ZFP36L1;CD74;EFEMP1;PCBP3;ST18;HSPA1B;NGF;IGSF1;ZNF423;IGF2BP3;IFI16;ITGB8;CHD7;POU6F2;PTPRC;HSPA1A;RBM20;LYN;PLCG2;MYOM1;RORB;NRG1;FGF10;BMPR1B
130	prerank	GO_Biological_Process_2023__Positive Regulation Of Gene Expression (GO:0010628)	-0.128454	-0.802095	0.684665	0.769306	1	7/30	14.02%	ETS1;BMP6;CUX2;FGF1;ZNF804A;RPL26;TTN
131	prerank	GO_Biological_Process_2023__Positive Regulation Of DNA-templated Transcription (GO:0045893)	-0.10406	-0.800367	0.736842	0.761713	1	16/50	24.52%	NR2F2;ETV5;ETS1;BMP6;FGF1;ETV1;FOXO1;PRRX1;SOX4;FOS;NR4A1;CREB5;EGF;TBL1X;EGR1;TGFB2
132	prerank	GO_Biological_Process_2023__Skeletal System Development (GO:0001501)	0.170516	0.798825	0.691336	0.768455	1	8/17	31.72%	GJA1;FGFR2;SULF1;COL27A1;SULF2;AKAP13;ITGB8;CHD7
133	prerank	GO_Cellular_Component_2023__Vesicle (GO:0031982)	-0.161734	-0.783239	0.74537	0.775468	1	7/17	27.59%	PROM1;MYO5B;RPS27A;MYO1B;TUBB2A;COL12A1;CST3
134	prerank	GO_Cellular_Component_2023__Cytoskeleton (GO:0005856)	-0.139617	-0.782534	0.730932	0.766432	1	8/24	22.45%	KLHL14;MYO5B;FLT1;ARSJ;MYO1B;SVIL;TUBB2A;PDLIM5
135	prerank	GO_Molecular_Function_2023__Cis-Regulatory Region Sequence-Specific DNA Binding (GO:0000987)	-0.111361	-0.779254	0.770241	0.760802	1	12/42	20.54%	NR2F2;MKX;ETS1;ETV1;FOXO1;SOX5;PRRX1;SOX4;BACH1;FOS;UTY;NR4A1
136	prerank	GO_Biological_Process_2023__Regulation Of Small GTPase Mediated Signal Transduction (GO:0051056)	0.175627	0.769461	0.746269	0.797005	1	4/16	10.50%	PREX2;ARHGAP6;SLIT2;CGNL1
137	prerank	GO_Molecular_Function_2023__DNA Binding (GO:0003677)	-0.130213	-0.765732	0.730193	0.769623	1	4/27	5.82%	NR2F2;ETV5;ETS1;CUX2
138	prerank	GO_Biological_Process_2023__Positive Regulation Of DNA-binding Transcription Factor Activity (GO:0051091)	-0.153932	-0.686725	0.819383	0.859735	1	4/15	16.78%	RELN;ROR1;PRKCQ;ALK
139	prerank	GO_Biological_Process_2023__Negative Regulation Of DNA-templated Transcription (GO:0045892)	0.101727	0.638296	0.881481	0.940806	1	21/35	50.42%	ZNF536;CDKN2A;PTPRK;FGFR2;MEIS2;GLI3;ZNF423;CTBP2;DACH1;IFI16;TP63;ZFPM2;FOXP2;HSPA1A;RORB;NRG1;NFIB;CRYAB;RARB;ZBTB20;MLIP
140	prerank	GO_Biological_Process_2023__Protein Modification Process (GO:0036211)	0.117598	0.56943	0.940966	0.980845	1	10/19	41.38%	PTPRK;ROS1;EPHA6;ACVR1C;ST8SIA6;EPHA3;PTPRC;HCK;LYN;BMPR1B
141	prerank	GO_Molecular_Function_2023__Protein Kinase Binding (GO:0019901)	0.119778	0.565601	0.95283	0.967312	1	9/19	39.39%	CDKN2A;PTPRK;HSPB1;ROR2;CTBP2;PTN;PTPRC;MAPK4;PLCG2
142	prerank	GO_Biological_Process_2023__Positive Regulation Of Multicellular Organismal Process (GO:0051240)	0.0882547	0.42652	0.994434	0.996784	1	17/19	78.85%	PRLR;GJA1;SPP1;PDGFC;IFI16;PTN;PTH2R;BMPR1B;APOE;DIO2;PRKCH;CD36;ESRRG;ESRRB;FERMT2;TGFB2;EGF

## Sheet: Oligodendrocyte
	Name	Term	ES	NES	NOM p-val	FDR q-val	FWER p-val	Tag %	Gene %	Lead_genes
0	prerank	KEGG_2021_Human__Human papillomavirus infection	0.571249	2.79987	0	0	0	14/20	18.66%	CDKN1A;COL6A6;ATP6V0D2;ITGA11;LAMA2;HLA-C;EGFR;PARD3;RELN;HLA-A;SPP1;ITGB5;THBS4;HLA-B
1	prerank	GO_Biological_Process_2023__Negative Regulation Of Programmed Cell Death (GO:0043069)	0.503211	2.69123	0	0	0	17/25	24.44%	HSPA1B;HSPA1A;HSPB1;CRYAB;NUPR1;SLC7A11;BAG3;BIRC3;SERPINB9;EGFR;MT3;PIM3;CD44;ANGPT1;GDNF;TNFAIP8;MECOM
2	prerank	GO_Cellular_Component_2023__Focal Adhesion (GO:0005925)	0.441439	2.66804	0	0	0	17/31	17.48%	CXCR4;HSPA1B;HSPA1A;HSPB1;CAV3;ITGA11;FAT1;CAV2;B2M;LIMD1;RPS5;RPS13;EGFR;CD44;ITGB5;FAM107A;ARHGAP24
3	prerank	GO_Cellular_Component_2023__Cell-Substrate Junction (GO:0030055)	0.441439	2.66804	0	0	0	17/31	17.48%	CXCR4;HSPA1B;HSPA1A;HSPB1;CAV3;ITGA11;FAT1;CAV2;B2M;LIMD1;RPS5;RPS13;EGFR;CD44;ITGB5;FAM107A;ARHGAP24
4	prerank	GO_Molecular_Function_2023__Sequence-Specific DNA Binding (GO:0043565)	0.534696	2.63881	0	0.000457666	0.001	16/20	31.97%	ETV5;FOS;NFATC1;ELK3;ZFY;SOX4;EGR1;ZIC1;NR4A1;ESRRG;RORB;MYRFL;GLI3;RFX4;TCF7L2;BCL2
5	prerank	GO_Cellular_Component_2023__Nucleus (GO:0005634)	0.25585	2.58862	0	0.000762777	0.002	89/152	39.99%	CXCR4;HSPA1B;ETV5;HSPA1A;FOS;HSPB1;CDKN1A;GBP2;PRKX;NFATC1;CRYAB;S100A6;ELK3;ZFP36;S100A1;NUPR1;MT2A;BAG3;DRAP1;BIRC3;GADD45B;FAT1;HFM1;ZFY;PMP2;ZFPM2;SOX4;LIMD1;AZGP1;EGR1;SERPINB9;RREB1;RPS13;DEPDC1B;EGFR;ZIC1;NLRC5;MT1E;DNAJB1;FAM107A;DUSP1;PRDM6;NR4A1;IRAK2;ESRRG;RORB;MYRFL;FGFR1;NXN;NEDD4;PARP9;RBFOX1;NOX4;GLI3;STK33;SOX5;MECOM;FMN1;KNL1;CCNJL;KIF18A;TCF7L2;HSPH1;MORC4;TUBA1C;BCL2;RUNX1;SYNE…
6	prerank	KEGG_2021_Human__MAPK signaling pathway	0.459952	2.55818	0	0.000653808	0.002	18/28	24.44%	HSPA1B;HSPA1A;FOS;HSPB1;KIT;NFATC1;ANGPT2;NGFR;GADD45B;GNG12;EGFR;DUSP1;NR4A1;PDGFC;ANGPT1;FGFR1;FGF2;MECOM
7	prerank	GO_Cellular_Component_2023__Intracellular Membrane-Bounded Organelle (GO:0043231)	0.23897	2.49675	0	0.00228833	0.007	148/182	57.52%	CXCR4;HSPA1B;ETV5;HSPA1A;FOS;HSPB1;CDKN1A;GBP2;PLCG2;PRKX;NFATC1;CAV3;CRYAB;S100A6;ELK3;ZFP36;S100A1;NUPR1;MT2A;BAG3;DRAP1;BIRC3;ABCA6;GADD45B;FAT1;HFM1;ZFY;PMP2;ZFPM2;ABCA9;SOX4;LIMD1;AZGP1;EGR1;SERPINB9;RREB1;RPS13;DEPDC1B;EGFR;ZIC1;NLRC5;MT1E;P3H2;DNAJB1;FAM107A;DUSP1;PRDM6;NR4A1;IRAK2;ESRRG;RORB;MYRFL;FGFR1;NXN;GRIK1;NEDD4;PARP9;RBFOX1;NOX4;GLI3;STK33;PARM1;SOX5;MECOM;FMN1;KNL1;CCNJL;KIF18A;T…
8	prerank	KEGG_2021_Human__PI3K-Akt signaling pathway	0.426845	2.45246	0	0.00305111	0.011	17/29	19.84%	CDKN1A;COL6A6;KIT;ANGPT2;ITGA11;NGFR;LAMA2;GNG12;EGFR;RELN;SPP1;ITGB5;NR4A1;THBS4;PDGFC;ANGPT1;FGFR1
9	prerank	KEGG_2021_Human__Focal adhesion	0.520752	2.42506	0	0.00343249	0.014	12/18	18.16%	COL6A6;CAV3;ITGA11;LAMA2;BIRC3;CAV2;EGFR;RELN;SPP1;ITGB5;THBS4;PDGFC
10	prerank	GO_Biological_Process_2023__Negative Regulation Of Apoptotic Process (GO:0043066)	0.422259	2.41938	0	0.00312045	0.014	17/29	23.13%	HSPA1B;HSPA1A;MTRNR2L12;HSPB1;CRYAB;NUPR1;BAG3;BIRC3;SERPINB9;EGFR;MT3;PIM3;CD44;ANGPT1;PRKCH;GDNF;TNFAIP8
11	prerank	GO_Molecular_Function_2023__Double-Stranded DNA Binding (GO:0003690)	0.519963	2.41188	0	0.00305111	0.015	11/18	17.72%	ETV5;FOS;NFATC1;ELK3;SOX4;EGR1;EGFR;ZIC1;NR4A1;ESRRG;RORB
12	prerank	GO_Molecular_Function_2023__RNA Polymerase II Cis-Regulatory Region Sequence-Specific DNA Binding (GO:0000978)	0.356719	2.30969	0	0.00457666	0.023	22/40	28.11%	FOS;NFATC1;ELK3;ZFY;SOX4;HIF3A;EGR1;RREB1;ZIC1;NLRC5;UTY;NR4A1;MGAM;ESRRG;RORB;DACH1;GLI3;SOX5;MECOM;DACH2;RFX4;TCF7L2
13	prerank	GO_Molecular_Function_2023__RNA Polymerase II Transcription Regulatory Region Sequence-Specific DNA Binding (GO:0000977)	0.341851	2.27461	0	0.00588428	0.031	23/43	28.11%	ETV5;SIM2;FOS;NFATC1;ELK3;ZFY;SOX4;HIF3A;EGR1;RREB1;ZIC1;NLRC5;UTY;NR4A1;MGAM;RORB;DACH1;GLI3;SOX5;MECOM;DACH2;RFX4;TCF7L2
14	prerank	GO_Biological_Process_2023__Regulation Of Apoptotic Process (GO:0042981)	0.36492	2.26994	0.00241546	0.00564455	0.032	16/37	14.18%	HSPA1B;HSPA1A;HSPB1;CRYAB;NUPR1;BAG3;BIRC3;GADD45B;SOX4;LGALS1;EGR1;SERPINB9;EGFR;MT3;PIM3;CD44
15	prerank	KEGG_2021_Human__Endocytosis	0.445201	2.26582	0	0.00543478	0.033	15/21	31.03%	CXCR4;HSPA1B;HSPA1A;CAV3;CAV2;HLA-C;EGFR;PARD3;HLA-A;HLA-B;NEDD4;PIP5K1B;GRK7;LDLR;GRK5
16	prerank	GO_Biological_Process_2023__Regulation Of DNA-templated Transcription (GO:0006355)	0.280634	2.22137	0	0.00673038	0.045	31/71	24.44%	ETV5;SIM2;FOS;NFATC1;CRYAB;ELK3;IGSF1;ZFY;ZFPM2;SOX4;LIMD1;HIF3A;EGR1;RREB1;EGFR;ZIC1;MT3;SPP1;NR4A1;MGAM;ESRRG;RORB;ATP8B1;MYRFL;DACH1;EFEMP1;PARP9;GLI3;FGF2;SOX5;MECOM
17	prerank	GO_Molecular_Function_2023__Cis-Regulatory Region Sequence-Specific DNA Binding (GO:0000987)	0.345857	2.21202	0	0.00724638	0.051	21/39	28.11%	FOS;NFATC1;ELK3;ZFY;SOX4;HIF3A;EGR1;RREB1;ZIC1;NLRC5;UTY;NR4A1;MGAM;RORB;DACH1;GLI3;SOX5;MECOM;DACH2;RFX4;TCF7L2
18	prerank	GO_Biological_Process_2023__Positive Regulation Of DNA-templated Transcription (GO:0045893)	0.294546	2.21034	0	0.00686499	0.051	28/57	28.11%	ETV5;FOS;NFATC1;ELK3;NGFR;ZFY;ZFPM2;SOX4;EGR1;RREB1;EGFR;ZIC1;NLRC5;MT3;SPP1;NR4A1;ESRRG;RORB;MYRFL;GDNF;PARP9;GLI3;FGF2;MECOM;PRKD1;PID1;RFX4;TCF7L2
19	prerank	GO_Cellular_Component_2023__Collagen-Containing Extracellular Matrix (GO:0062023)	0.344379	2.15328	0	0.00949657	0.073	19/37	20.21%	COL6A6;COL18A1;ANGPT2;S100A6;LAMA2;MFGE8;COL27A1;LGALS1;SERPINH1;FREM2;AZGP1;SERPINB9;COL8A1;P3H2;SDC2;THBS4;ANGPT1;FGFR1;EFEMP1
20	prerank	GO_Biological_Process_2023__Positive Regulation Of Intracellular Signal Transduction (GO:1902533)	0.339724	2.13861	0	0.010134	0.082	23/38	29.17%	KIT;PLCG2;NUPR1;BIRC3;ROR1;TNFRSF19;CAV2;LGALS1;EGFR;RELN;PDGFC;RBPMS;ANGPT1;FGFR1;NEDD4;CHRNA7;P2RY12;FGF2;PRKD1;ADGRV1;TCF7L2;DOK6;SEMA5A
21	prerank	KEGG_2021_Human__Proteoglycans in cancer	0.464042	2.12603	0	0.0108176	0.091	11/17	23.32%	CDKN1A;PLCG2;CAV3;CAV2;EGFR;CD44;ITPR2;ITGB5;SDC2;FGFR1;FGF2
22	prerank	KEGG_2021_Human__Human T-cell leukemia virus 1 infection	0.483877	2.12533	0.00229358	0.0103472	0.091	9/15	18.66%	FOS;CDKN1A;NFATC1;ZFP36;B2M;HLA-C;EGR1;HLA-A;HLA-B
23	prerank	GO_Molecular_Function_2023__Sequence-Specific Double-Stranded DNA Binding (GO:1990837)	0.396225	2.11222	0	0.0108696	0.098	14/24	28.11%	ETV5;FOS;NFATC1;ELK3;SOX4;EGR1;ZIC1;NR4A1;ESRRG;RORB;GLI3;SOX5;RFX4;TCF7L2
24	prerank	GO_Molecular_Function_2023__DNA-binding Transcription Activator Activity, RNA Polymerase II-specific (GO:0001228)	0.464916	2.11047	0	0.0107094	0.1	9/16	16.54%	ETV5;FOS;NFATC1;ELK3;ZFY;SOX4;EGR1;RREB1;NR4A1
25	prerank	GO_Biological_Process_2023__Negative Regulation Of DNA-templated Transcription (GO:0045892)	0.34284	2.10649	0	0.0107375	0.102	18/36	24.44%	ETV5;HSPA1A;CRYAB;ELK3;ZFP36;DRAP1;ZFPM2;SOX4;LIMD1;RREB1;DNAJB1;PRDM6;RORB;ATP8B1;DACH1;PARP9;GLI3;MECOM
26	prerank	GO_Cellular_Component_2023__Bounding Membrane Of Organelle (GO:0098588)	0.318683	2.08184	0.00498753	0.0122044	0.119	27/42	35.88%	GBP2;ATP6V0D2;HFE;ABCA6;B2M;HLA-C;EGFR;UST;HLA-A;CD44;ITPR2;ST8SIA6;IRAK2;MRC1;CR1;PDGFC;HLA-B;ST3GAL1;XYLT1;GALNT14;MSR1;ZDHHC20;LDLR;CD36;ANTXR2;TPTE2;GRIA4
27	prerank	KEGG_2021_Human__Rap1 signaling pathway	0.462516	2.07789	0	0.0121772	0.123	13/16	35.51%	KIT;ANGPT2;NGFR;EGFR;PARD3;PDGFC;ANGPT1;FGFR1;FGF2;PRKD1;PRKD3;SIPA1L2;PRKCA
28	prerank	GO_Cellular_Component_2023__Secretory Granule Membrane (GO:0030667)	0.448116	2.06148	0	0.0134143	0.139	11/17	24.75%	ABCC4;HFE;HLA-C;CD44;ITPR2;LHFPL2;MGAM;CR1;HLA-B;PCDH7;ANO6
29	prerank	GO_Biological_Process_2023__Regulation Of Transcription By RNA Polymerase II (GO:0006357)	0.252157	2.05552	0	0.0132723	0.141	34/76	28.11%	ETV5;SIM2;HSPA1A;FOS;NFATC1;ELK3;ZFP36;DRAP1;ZFY;ZFPM2;SOX4;HIF3A;EGR1;RREB1;EGFR;ZIC1;NLRC5;DNAJB1;PRDM6;NR4A1;MGAM;ESRRG;RORB;DACH1;GDNF;PARP9;GLI3;FGF2;SOX5;MECOM;PRKD1;PID1;RFX4;TCF7L2
30	prerank	GO_Biological_Process_2023__Negative Regulation Of Transcription By RNA Polymerase II (GO:0000122)	0.350194	1.96914	0.00483092	0.0241382	0.231	13/27	22.95%	ETV5;HSPA1A;ZFP36;BAG3;DRAP1;ZFPM2;SOX4;RREB1;DNAJB1;PRDM6;DACH1;PARP9;GLI3
31	prerank	GO_Biological_Process_2023__Regulation Of Gene Expression (GO:0010468)	0.282043	1.95476	0.00769231	0.0259582	0.253	29/47	38.06%	HSPA1B;HSPA1A;PLCG2;IGSF1;HFE;SOX4;LIMD1;EGR1;RREB1;MT3;UTY;ESRRG;RORB;ANGPT1;EFEMP1;GDNF;PARP9;FGF2;PID1;MSR1;CD36;MYOM1;JADE3;AFF2;PTPN22;MBNL3;RNF6;RBMS3;WWTR1
32	prerank	GO_Biological_Process_2023__Nervous System Development (GO:0007399)	0.327112	1.93762	0.00700935	0.0282227	0.275	17/31	29.17%	CXCR4;NMUR2;SOX4;MDGA2;EGFR;ZIC1;TRPC5;RELN;PDGFC;GRIK1;SDK2;GDNF;RBFOX1;FGF2;SDK1;ADGRV1;SEMA5A
33	prerank	KEGG_2021_Human__Ras signaling pathway	0.421941	1.93473	0.0136364	0.0275946	0.276	10/16	23.32%	KIT;PLCG2;ANGPT2;NGFR;GNG12;EGFR;PDGFC;ANGPT1;FGFR1;FGF2
34	prerank	GO_Biological_Process_2023__Negative Regulation Of Cellular Process (GO:0048523)	0.322272	1.90753	0.0117371	0.0319059	0.313	14/32	19.22%	HSPA1B;HSPA1A;CDKN1A;COL18A1;CRYAB;NUPR1;SOX4;AZGP1;MT3;P3H2;DUSP1;NR4A1;JAM2;ANGPT1
35	prerank	GO_Biological_Process_2023__Positive Regulation Of Nucleic Acid-Templated Transcription (GO:1903508)	0.328219	1.8973	0.00475059	0.0329265	0.326	15/30	24.44%	FOS;NFATC1;SOX4;EGR1;RREB1;EGFR;ZIC1;MT3;SPP1;RORB;MYRFL;PARP9;GLI3;FGF2;MECOM
36	prerank	GO_Biological_Process_2023__Regulation Of Canonical Wnt Signaling Pathway (GO:0060828)	0.353947	1.86645	0.0125	0.0389634	0.373	18/25	38.62%	SCEL;SOX4;LIMD1;EGFR;LYPD6;SHISA6;GLI3;DKK2;GPC5;LGR4;TCF7L2;SEMA5A;ANKRD6;NKD1;KREMEN1;RBMS3;WWTR1;LATS2
37	prerank	GO_Biological_Process_2023__Regulation Of Nucleic Acid-Templated Transcription (GO:1903506)	0.382242	1.84503	0.0162791	0.0420932	0.394	20/20	62.25%	IGSF1;SOX4;LIMD1;RREB1;ESRRG;RORB;EFEMP1;JADE3;RNF6;WWTR1;BACH1;TGFBR1;ZFHX3;HMGN5;RORA;EZH2;ZNF676;SOX6;ESR2;PLAG1
38	prerank	GO_Biological_Process_2023__Positive Regulation Of DNA-binding Transcription Factor Activity (GO:0051091)	0.429101	1.83401	0.0140845	0.0434783	0.408	10/15	30.72%	HSPA1B;HSPA1A;KIT;PLCG2;ROR1;RELN;IRAK2;PRKCH;PRKD1;CD36
39	prerank	KEGG_2021_Human__Pathways of neurodegeneration	0.393183	1.83364	0.0147059	0.0423913	0.408	15/18	42.97%	DNAH11;COX6A1;ITPR2;UQCR10;ATP5F1E;CHRNA7;NOX4;SNCAIP;DKK2;TUBA1C;BCL2;PRKCA;GRIA4;DNAH12;WNT2B
40	prerank	GO_Molecular_Function_2023__Transcription Cis-Regulatory Region Binding (GO:0000976)	0.340459	1.82155	0.0119332	0.0446503	0.429	12/25	23.57%	ETV5;SIM2;FOS;ELK3;DRAP1;SOX4;HIF3A;EGR1;RREB1;DACH1;GLI3;SOX5
41	prerank	GO_Biological_Process_2023__Supramolecular Fiber Organization (GO:0097435)	0.384102	1.81194	0.0389908	0.0454397	0.442	12/18	34.33%	COL18A1;FAT1;COL27A1;B2M;SERPINH1;ADAMTS2;GFAP;CST3;KIF18A;THSD4;CD36;TLL2
42	prerank	GO_Molecular_Function_2023__Protein Homodimerization Activity (GO:0042803)	0.280799	1.79425	0.012285	0.0493853	0.474	21/37	33.27%	HSPB1;GBP2;KIT;CRYAB;S100A6;S100A1;TPD52L1;CAV2;B2M;IRAK2;PDGFC;RBPMS;FGFR1;GDNF;CHRNA7;ENPP1;TENM3;GALM;BCL2;GHR;MYOM1
43	prerank	GO_Biological_Process_2023__Cellular Response To Oxygen-Containing Compound (GO:1901701)	0.356208	1.7934	0.016317	0.048367	0.475	12/20	26.43%	FOS;GBP2;PLCG2;ZFP36;EGR1;EGFR;MT3;RORB;P2RY12;PRKD1;PID1;ADGRV1
44	prerank	GO_Molecular_Function_2023__RNA Binding (GO:0003723)	0.293537	1.79133	0.0134048	0.0476481	0.477	14/34	22.01%	HSPA1B;HSPA1A;HSPB1;ZFP36;TENT5A;LGALS1;SERPINH1;RPS5;RPS13;HLA-A;RPL39;RBPMS;NEDD4;RBFOX1
45	prerank	GO_Biological_Process_2023__Positive Regulation Of Transcription By RNA Polymerase II (GO:0045944)	0.268862	1.78646	0.00789474	0.0479554	0.485	21/44	28.11%	ETV5;FOS;NFATC1;ELK3;ZFY;ZFPM2;SOX4;EGR1;RREB1;EGFR;NLRC5;NR4A1;ESRRG;RORB;GDNF;GLI3;FGF2;PRKD1;PID1;RFX4;TCF7L2
46	prerank	KEGG_2021_Human__Pathways in cancer	0.290926	1.78642	0.0196078	0.0469351	0.485	16/34	24.44%	CXCR4;FOS;CDKN1A;KIT;PLCG2;LAMA2;BIRC3;GADD45B;GNG12;EGFR;DCC;FGFR1;CTNNA2;GLI3;FGF2;MECOM
47	prerank	GO_Biological_Process_2023__Negative Regulation Of Nucleic Acid-Templated Transcription (GO:1903507)	0.400342	1.78025	0.0380952	0.0475782	0.497	10/16	28.11%	CRYAB;ELK3;ZFPM2;LIMD1;RORB;ATP8B1;DACH1;GLI3;MECOM;TCF7L2
48	prerank	GO_Biological_Process_2023__Positive Regulation Of MAPK Cascade (GO:0043410)	0.304865	1.77625	0.0193705	0.047728	0.504	21/32	37.44%	KIT;PLCG2;TPD52L1;ROR1;CAV2;EGFR;MT3;CD44;PDGFC;ANGPT1;FGFR1;CHRNA7;FGF2;DOK6;BMPER;CD36;GHR;BCAR3;PTPN22;PRKCA;ERBB4
49	prerank	GO_Biological_Process_2023__Regulation Of Signal Transduction (GO:0009966)	0.37971	1.77322	0.0226757	0.0475515	0.506	11/17	31.03%	CAV3;ZIC1;IRAK2;GDNF;CHRNA7;PRKD1;LURAP1L;SEMA5A;GRK7;CD36;GRK5
50	prerank	GO_Molecular_Function_2023__Ubiquitin-Like Protein Ligase Binding (GO:0044389)	0.393926	1.76492	0.0272727	0.0488177	0.519	8/16	22.76%	CXCR4;HSPA1B;HSPA1A;CDKN1A;NGFR;EGFR;PARP9;SNCAIP
51	prerank	GO_Molecular_Function_2023__Ubiquitin Protein Ligase Binding (GO:0031625)	0.404019	1.76486	0.0178174	0.0480109	0.519	6/15	13.00%	CXCR4;HSPA1B;HSPA1A;CDKN1A;NGFR;EGFR
52	prerank	GO_Cellular_Component_2023__Nuclear Lumen (GO:0031981)	0.365009	1.76456	0.0239808	0.0471914	0.519	19/19	63.93%	CDKN1A;ABCC4;ZFY;RPS13;NEDD4;GLI3;GABRG3;CDC14A;SYNE2;CENPP;KIF20B;CEMIP2;CRADD;ERI1;RPP38;RORA;ETV6;FILIP1;CPS1
53	prerank	GO_Cellular_Component_2023__Nucleolus (GO:0005730)	0.365009	1.75629	0.0141509	0.0479702	0.527	19/19	63.93%	CDKN1A;ABCC4;ZFY;RPS13;NEDD4;GLI3;GABRG3;CDC14A;CENPP;KIF20B;CEMIP2;CRADD;ERI1;RPP38;RORA;POLR2F;ETV6;FILIP1;CPS1
54	prerank	KEGG_2021_Human__Calcium signaling pathway	0.376042	1.72228	0.0305011	0.0548367	0.581	10/17	23.32%	CXCR4;PLCG2;EGFR;ITPR2;GNA14;PDGFC;FGFR1;GDNF;CHRNA7;FGF2
55	prerank	GO_Biological_Process_2023__Protein Modification Process (GO:0036211)	0.294829	1.71781	0.0192308	0.0552059	0.588	25/30	51.24%	GLRX;PTPRM;UST;PIM3;ST8SIA6;FGFR1;PRKCH;ST3GAL1;EPHA7;GRK7;PLOD2;GRK5;JADE3;PTPN13;PTPN22;PRKCA;LATS2;MAP3K1;FUT10;VRK2;METAP1D;YES1;SUMF1;TGFBR1;EPHB1
56	prerank	GO_Cellular_Component_2023__Endoplasmic Reticulum Lumen (GO:0005788)	0.293642	1.70449	0.0320197	0.057971	0.608	13/29	20.96%	COL18A1;SELENOM;MFGE8;COL27A1;B2M;LGALS1;SERPINH1;COL8A1;P3H2;SPP1;SDC2;PDGFC;CST3
57	prerank	GO_Biological_Process_2023__Positive Regulation Of Protein Modification Process (GO:0031401)	0.376185	1.70207	0.0307329	0.0574055	0.609	14/17	42.41%	CDKN1A;TRABD2B;EGR1;EGFR;MT3;RELN;ANGPT1;CHRNA7;FGF2;LEPR;NNMT;ERBB4;HSP90AA1;PELI2
58	prerank	GO_Molecular_Function_2023__Protein Serine/Threonine Kinase Activity (GO:0004674)	0.371957	1.68921	0.0292135	0.0602723	0.633	14/17	44.53%	EGFR;PIM3;IRAK2;PRKCH;STK33;PRKD1;STK32B;GRK5;MYO3B;PRKD3;PRKCA;LATS2;MAP3K1;VRK2
59	prerank	GO_Cellular_Component_2023__Endocytic Vesicle Membrane (GO:0030666)	0.379826	1.68035	0.0218447	0.0619375	0.645	10/15	30.72%	ATP6V0D2;HFE;B2M;HLA-C;EGFR;HLA-A;HLA-B;MSR1;LDLR;CD36
60	prerank	GO_Cellular_Component_2023__Golgi Membrane (GO:0000139)	0.309117	1.66522	0.0307329	0.0662865	0.67	13/25	25.93%	GBP2;HFE;ABCA6;B2M;HLA-C;UST;HLA-A;ST8SIA6;PDGFC;HLA-B;ST3GAL1;XYLT1;GALNT14
61	prerank	GO_Cellular_Component_2023__Endosome Membrane (GO:0010008)	0.323306	1.65532	0.0308057	0.0683177	0.683	9/21	18.66%	ATP6V0D2;HFE;B2M;HLA-C;EGFR;HLA-A;IRAK2;MRC1;HLA-B
62	prerank	GO_Biological_Process_2023__Negative Regulation Of Cell Population Proliferation (GO:0008285)	0.309705	1.58988	0.0395062	0.0915695	0.78	9/23	14.12%	HSPA1B;HSPA1A;CDKN1A;COL18A1;NUPR1;B2M;SOX4;AZGP1;P3H2
63	prerank	GO_Biological_Process_2023__Positive Regulation Of Cell Differentiation (GO:0045597)	0.322069	1.58486	0.0538462	0.0921768	0.785	11/19	30.72%	ZFP36;LAMA2;TENT5A;SOX4;FGFR1;PRKCH;GDNF;SOX5;PRKD1;MSR1;CD36
64	prerank	GO_Biological_Process_2023__Regulation Of Protein Phosphorylation (GO:0001932)	0.297478	1.54892	0.0330969	0.106108	0.841	16/23	38.87%	HSPB1;CDKN1A;EGFR;MT3;RELN;ANGPT1;CHRNA7;FGF2;PID1;EPHA7;BMPER;LEPR;PTPN13;ERBB4;WWTR1;HSP90AA1
65	prerank	GO_Biological_Process_2023__Negative Regulation Of Wnt Signaling Pathway (GO:0030178)	0.323286	1.54336	0.0799031	0.107343	0.847	13/19	38.62%	LIMD1;TRABD2B;NXN;SHISA6;GLI3;DKK2;TCF7L2;ANKRD6;NKD1;KREMEN1;RBMS3;WWTR1;LATS2
66	prerank	GO_Cellular_Component_2023__Membrane Raft (GO:0045121)	0.351858	1.51233	0.0793651	0.122443	0.864	8/15	22.14%	PLCG2;CAV3;CAV2;SERPINH1;EGFR;CR1;ANGPT1;CHRNA7
67	prerank	GO_Molecular_Function_2023__Cadherin Binding (GO:0045296)	0.351855	1.51199	0.0772834	0.120743	0.864	8/15	26.87%	HSPA1A;BAG3;PROM1;PTPRM;EGFR;DNAJB1;CTNNA2;CDH8
68	prerank	GO_Biological_Process_2023__Positive Regulation Of Protein Phosphorylation (GO:0001934)	0.256507	1.50512	0.0671141	0.122409	0.869	20/31	38.87%	CDKN1A;PLCG2;HFE;EGFR;MT3;RELN;CD44;THBS4;PDGFC;RBPMS;ANGPT1;CHRNA7;FGF2;PRKD1;LEPR;GHR;BCAR3;CENPE;ERBB4;HSP90AA1
69	prerank	GO_Cellular_Component_2023__Cytoplasmic Vesicle Membrane (GO:0030659)	0.295976	1.50084	0.0748299	0.123243	0.879	14/22	35.88%	ATP6V0D2;HLA-C;EGFR;CD44;ITPR2;IRAK2;MRC1;CR1;HLA-B;MSR1;LDLR;CD36;ANTXR2;GRIA4
70	prerank	GO_Biological_Process_2023__Positive Regulation Of Phosphorylation (GO:0042327)	0.322952	1.49682	0.0654206	0.123957	0.88	9/18	23.32%	CDKN1A;ROR1;EGFR;MT3;RELN;ANGPT1;FGFR1;CHRNA7;FGF2
71	prerank	GO_Biological_Process_2023__Regulation Of Cell Population Proliferation (GO:0042127)	0.223744	1.49236	0.0759494	0.12465	0.882	17/43	23.32%	HSPA1B;HSPA1A;CDKN1A;KIT;COL18A1;NUPR1;SOX4;AZGP1;EGFR;P3H2;CR1;PDGFC;FGFR1;GDNF;CHRNA7;NOX4;FGF2
72	prerank	GO_Biological_Process_2023__Protein Phosphorylation (GO:0006468)	0.258221	1.4917	0.0603865	0.123162	0.882	19/31	38.62%	KIT;PRKX;EGFR;RELN;PIM3;FGFR1;EFEMP1;PRKCH;TGFBR3;STK33;PRKD1;EPHA7;STK32B;GRK7;GRK5;MYO3B;PRKCA;ERBB4;LATS2
73	prerank	GO_Cellular_Component_2023__Intracellular Organelle Lumen (GO:0070013)	0.202997	1.47729	0.0809399	0.129754	0.896	18/56	18.59%	HSPA1B;HSPA1A;COL18A1;SELENOM;MFGE8;COL27A1;B2M;LGALS1;SERPINH1;BCAN;COL8A1;EGFR;P3H2;SPP1;PYGL;SDC2;PDGFC;ATP5F1E
74	prerank	GO_Biological_Process_2023__Regulation Of MAPK Cascade (GO:0043408)	0.280485	1.46731	0.081448	0.133425	0.905	12/23	28.79%	KIT;PLCG2;CAV3;CAV2;EGFR;DUSP1;FGFR1;TGFBR3;CHRNA7;FGF2;EPHA7;DOK6
75	prerank	GO_Biological_Process_2023__Proteolysis (GO:0006508)	0.296616	1.45207	0.0820399	0.141063	0.919	11/20	28.67%	CPXM2;CXCR4;BACE2;TMPRSS5;TRABD2B;ADAMTS2;TRHDE;ADAMTS19;ADGRV1;PCSK5;ADAM12
76	prerank	GO_Cellular_Component_2023__Cell-Cell Junction (GO:0005911)	0.277704	1.43146	0.0983607	0.153229	0.931	16/23	40.55%	FAT1;LIMD1;PTPRM;PARD3;JAM2;PDLIM3;CTNNA2;CDH8;NECTIN2;KAZN;PDZD2;CDHR3;KIRREL3;PDLIM5;CRB1;USP53
77	prerank	GO_Cellular_Component_2023__Vesicle (GO:0031982)	0.304659	1.42461	0.119914	0.155548	0.934	6/17	13.00%	HSPA1B;HSPA1A;PLCG2;MFGE8;PROM1;EGFR
78	prerank	GO_Biological_Process_2023__Positive Regulation Of ERK1 And ERK2 Cascade (GO:0070374)	0.30178	1.41326	0.099537	0.161052	0.94	13/19	37.44%	ROR1;EGFR;MT3;CD44;PDGFC;ANGPT1;CHRNA7;FGF2;BMPER;CD36;PTPN22;PRKCA;ERBB4
79	prerank	GO_Cellular_Component_2023__Early Endosome (GO:0005769)	0.277594	1.41096	0.1	0.160641	0.941	8/21	18.66%	CXCR4;ATP6V0D2;HFE;B2M;HLA-C;EGFR;HLA-A;HLA-B
80	prerank	GO_Biological_Process_2023__Regulation Of Endothelial Cell Proliferation (GO:0001936)	0.323405	1.39931	0.123832	0.165862	0.944	9/15	29.17%	CAV2;PTPRM;NR4A1;THBS4;ANGPT1;FGF2;PRKD1;CNMD;SEMA5A
81	prerank	GO_Biological_Process_2023__Protein Autophosphorylation (GO:0046777)	0.311146	1.37293	0.132584	0.182452	0.957	9/16	31.03%	KIT;PRKX;EGFR;PIM3;FGFR1;STK33;PRKD1;GRK7;GRK5
82	prerank	GO_Cellular_Component_2023__Lysosome (GO:0005764)	0.27271	1.36637	0.136253	0.185272	0.957	18/21	54.60%	CXCR4;RNF152;ATP6V0D2;BCAN;GFAP;SDC2;DRAM1;GPC5;ENPP1;LDLR;ATP11C;HSP90AA1;CUBN;ARSB;MFHAS1;CLCN5;STS;VAMP8
83	prerank	GO_Biological_Process_2023__Negative Regulation Of Canonical Wnt Signaling Pathway (GO:0090090)	0.307767	1.35889	0.141809	0.188978	0.96	11/16	38.62%	LIMD1;SHISA6;GLI3;DKK2;TCF7L2;ANKRD6;NKD1;KREMEN1;RBMS3;WWTR1;LATS2
84	prerank	GO_Biological_Process_2023__Positive Regulation Of Cell Population Proliferation (GO:0008284)	0.220657	1.35169	0.122195	0.191789	0.964	17/34	31.97%	CDKN1A;S100A6;ZFPM2;SOX4;EGFR;CR1;PDGFC;FGFR1;PRKCH;GDNF;TGFBR3;CHRNA7;FGF2;PID1;TCF7L2;GRK5;BCL2
85	prerank	GO_Molecular_Function_2023__Transition Metal Ion Binding (GO:0046914)	0.278209	1.34225	0.140553	0.197329	0.969	11/19	33.02%	FTL;MT2A;ZFPM2;EGR1;MT3;MT1E;TRHDE;ENPP1;IFIH1;ZDHHC20;AGMO
86	prerank	GO_Biological_Process_2023__Regulation Of Neuron Projection Development (GO:0010975)	0.304902	1.31748	0.180139	0.215392	0.977	9/15	33.46%	MBOAT1;ROR1;MT3;RELN;DCC;CTNNA2;PRKD1;TENM3;ZNF365
87	prerank	GO_Molecular_Function_2023__DNA Binding (GO:0003677)	0.220714	1.30999	0.146572	0.219498	0.979	10/31	18.72%	ETV5;SIM2;NUPR1;DRAP1;ZFY;EGR1;EGFR;UTY;NR4A1;MYRFL
88	prerank	GO_Biological_Process_2023__Regulation Of Angiogenesis (GO:0045765)	0.288788	1.30969	0.166276	0.217263	0.979	11/17	35.51%	HSPB1;PTPRM;THBS4;CHRNA7;FGF2;PRKD1;CNMD;SEMA5A;BMPER;RUNX1;PRKCA
89	prerank	GO_Molecular_Function_2023__Purine Ribonucleoside Triphosphate Binding (GO:0035639)	0.267388	1.29974	0.155606	0.223849	0.981	4/20	2.55%	HSPA1B;HSPA1A;NMUR2;GBP2
90	prerank	GO_Biological_Process_2023__Positive Regulation Of Macromolecule Metabolic Process (GO:0010604)	0.250507	1.29103	0.143192	0.229411	0.982	14/23	37.87%	HSPA1B;HSPA1A;PLCG2;HFE;EGR1;MT3;ANGPT1;CHRNA7;FGF2;PID1;CD36;MYOM1;PTPN22;RBMS3
91	prerank	GO_Biological_Process_2023__Central Nervous System Development (GO:0007417)	0.27689	1.28856	0.170354	0.22938	0.982	7/18	20.58%	CXCR4;NMUR2;SOX4;ZIC1;RELN;PDGFC;GRIK1
92	prerank	GO_Biological_Process_2023__Regulation Of ERK1 And ERK2 Cascade (GO:0070372)	0.247992	1.27654	0.182039	0.237863	0.985	15/24	37.44%	ROR1;EGFR;MT3;CD44;PDGFC;ANGPT1;TGFBR3;CHRNA7;FGF2;EPHA7;BMPER;CD36;PTPN22;PRKCA;ERBB4
93	prerank	GO_Biological_Process_2023__Positive Regulation Of Multicellular Organismal Process (GO:0051240)	0.248407	1.27476	0.182957	0.237086	0.986	14/23	38.06%	CXCR4;RREB1;SPP1;ESRRG;PDGFC;PRKCH;GDNF;FGF2;SOX5;LEPR;CD36;GHR;PRKCA;WWTR1
94	prerank	GO_Biological_Process_2023__Transmembrane Receptor Protein Tyrosine Kinase Signaling Pathway (GO:0007169)	0.218512	1.26318	0.179669	0.245502	0.988	16/28	37.44%	KIT;ANGPT2;ROR1;CAV2;EGFR;PDGFC;ANGPT1;FGFR1;FGF2;PRKD1;EPHA7;DOK6;GHR;BCAR3;FRK;ERBB4
95	prerank	GO_Biological_Process_2023__DNA Damage Response (GO:0006974)	0.294111	1.25376	0.173913	0.251621	0.99	14/15	59.95%	CDKN1A;DEPDC1B;BCL2;FANCC;RFC3;SHLD1;BACH1;CRADD;RAD51B;MGMT;APLF;HELB;DDB2;POLE2
96	prerank	GO_Biological_Process_2023__Regulation Of Cell Growth (GO:0001558)	0.27695	1.23596	0.219626	0.265635	0.992	6/17	15.80%	HSPA1B;HSPA1A;CDKN1A;EGFR;MT3;FAM107A
97	prerank	GO_Biological_Process_2023__Positive Regulation Of Cytokine Production (GO:0001819)	0.287291	1.22383	0.212528	0.274273	0.992	5/15	13.93%	HSPA1B;HSPA1A;PLCG2;EGR1;HLA-A
98	prerank	GO_Biological_Process_2023__Cellular Response To Growth Factor Stimulus (GO:0071363)	0.279519	1.22109	0.21831	0.273929	0.992	7/15	25.31%	HSPB1;ZFP36;EGFR;CD44;NR4A1;SOX5;PRKD1
99	prerank	GO_Biological_Process_2023__Protein Localization (GO:0008104)	0.267838	1.19586	0.235698	0.295881	0.993	6/16	19.22%	CAV3;NGFR;EGFR;PARD3;ATP8B1;ANGPT1
100	prerank	GO_Cellular_Component_2023__Adherens Junction (GO:0005912)	0.269096	1.19187	0.252772	0.297302	0.993	11/16	40.49%	LIMD1;PTPRM;PARD3;PDLIM3;CTNNA2;CDH8;PLEKHA7;NECTIN2;CDHR3;PDLIM5;CRB1
101	prerank	GO_Biological_Process_2023__Phosphorylation (GO:0016310)	0.240059	1.18049	0.248889	0.306614	0.994	15/19	51.24%	LIMD1;PIM3;FGFR1;PRKCH;EPHA7;GRK7;GRK5;PRKCA;LATS2;MAP3K1;VRK2;TGFBR1;FGGY;ALK;EPHB1
102	prerank	GO_Biological_Process_2023__Heart Development (GO:0007507)	0.25948	1.17018	0.280973	0.315145	0.994	11/17	40.05%	CDKN1A;ZFPM2;SOX4;UTY;SGCZ;PDLIM3;TGFBR3;PCSK5;ERBB4;SGCD;PDLIM5
103	prerank	GO_Cellular_Component_2023__Microtubule Cytoskeleton (GO:0015630)	0.269221	1.15297	0.287946	0.330554	0.996	14/15	64.37%	TRIM63;KANK4;GAS2L3;GABRG3;KIF18A;TUBA1C;CENPE;PPP1R42;KIF20B;SPATA5;KLHL4;MID1;CLTCL1;DISC1
104	prerank	GO_Biological_Process_2023__Positive Regulation Of Gene Expression (GO:0010628)	0.213088	1.143	0.269048	0.338651	0.997	7/25	13.62%	HSPA1B;HSPA1A;PLCG2;HFE;SOX4;EGR1;MT3
105	prerank	GO_Biological_Process_2023__Positive Regulation Of Signal Transduction (GO:0009967)	0.236617	1.13871	0.261072	0.34081	0.997	6/19	13.87%	LAMA2;TPD52L1;CAV2;DEPDC1B;MT3;RELN
106	prerank	GO_Biological_Process_2023__Circulatory System Development (GO:0072359)	0.260441	1.10299	0.32967	0.380825	0.999	6/15	19.90%	CDKN1A;ZFPM2;SOX4;UTY;PDLIM3;NXN
107	prerank	GO_Biological_Process_2023__Regulation Of Phosphatidylinositol 3-Kinase Signaling (GO:0014066)	0.259313	1.09804	0.338636	0.38321	0.999	8/15	28.05%	KIT;ROR1;EGFR;PDGFC;FGFR1;NEDD4;FGF2;PIP5K1B
108	prerank	GO_Biological_Process_2023__Positive Regulation Of Cellular Process (GO:0048522)	0.175331	1.09397	0.330049	0.384859	0.999	13/35	23.94%	ZFP36;NUPR1;LAMA2;SOX4;EGFR;PARD3;CR1;PDGFC;FGFR1;GDNF;CHRNA7;FGF2;NCMAP
109	prerank	GO_Cellular_Component_2023__Neuron Projection (GO:0043005)	0.223394	1.08149	0.339326	0.396235	1	11/18	37.94%	RELN;FAM107A;KCNB2;CTNNA2;CHRNA7;GABRG3;EPHA7;KCNN3;TENM3;RNF6;KIRREL3
110	prerank	GO_Cellular_Component_2023__Actin Cytoskeleton (GO:0015629)	-0.258599	-1.0638	0.373684	1	1	11/16	42.04%	ACTN2;TEK;NEB;EPHA3;LLGL2;CLIC5;FILIP1;MYO5B;FYB1;ARHGAP6;DDR2
111	prerank	GO_Molecular_Function_2023__Kinase Binding (GO:0019900)	0.20577	1.03916	0.380841	0.448657	1	6/22	13.00%	HSPB1;CDKN1A;PLCG2;ZFP36;CAV2;EGFR
112	prerank	GO_Cellular_Component_2023__Intracellular Non-Membrane-Bounded Organelle (GO:0043232)	0.157168	1.00938	0.439276	0.484779	1	26/41	46.21%	HSPB1;CDKN1A;ABCC4;KANK4;ZFY;PTPRM;RPS5;RPS13;CR1;NEDD4;GLI3;GABRG3;FHOD3;EPB41L4A;CDC14A;CENPE;EDA;CENPP;KIF20B;FRMD3;CEMIP2;SHLD1;CRADD;SPATA5;ERI1;RPP38
113	prerank	GO_Biological_Process_2023__Regulation Of Cell Migration (GO:0030334)	0.170693	0.998935	0.443694	0.495008	1	11/31	23.32%	CXCR4;KIT;PRKX;NGFR;EGFR;RELN;FAM107A;PDGFC;DACH1;CTNNA2;FGF2
114	prerank	GO_Cellular_Component_2023__Cytoskeleton (GO:0005856)	0.151797	0.948809	0.551069	0.56309	1	33/35	77.24%	HSPB1;KANK4;GFAP;CORIN;FAM107A;GAS2L3;CR1;GABRG3;KIF18A;FHOD3;EPB41L4A;TUBA1C;SYNE2;CENPE;PPP1R42;EDA;PDLIM5;FRMD3;KLHL4;MFHAS1;CCDC146;DDR2;ARHGAP6;FYB1;MYO5B;FILIP1;DISC1;CLIC5;DDX60;SAXO1;EPHA3;DTNA;NEB
115	prerank	GO_Biological_Process_2023__Positive Regulation Of Cell Motility (GO:2000147)	-0.206022	-0.938722	0.509769	1	1	9/19	29.91%	PLET1;CAV1;NEDD9;PDGFD;CEMIP;TGFB1;DUOX1;SEMA3C;CDH13
116	prerank	GO_Biological_Process_2023__Protein-Containing Complex Assembly (GO:0065003)	0.215184	0.929398	0.512702	0.586529	1	9/15	38.87%	HSPA1A;HFE;PARD3;ANGPT1;ANO6;PLEKHA7;FANCC;CENPE;HSP90AA1
117	prerank	GO_Biological_Process_2023__Extracellular Matrix Organization (GO:0030198)	-0.197546	-0.925995	0.564286	0.718727	1	5/19	12.75%	COL10A1;SMOC1;ADAMTS18;SPINK5;ECM2
118	prerank	GO_Molecular_Function_2023__Metal Ion Binding (GO:0046872)	0.179584	0.888611	0.598174	0.64448	1	21/21	82.28%	S100A6;THBS4;KCNIP4;ADGRV1;CDH8;ENPP1;CDHR3;HPCAL1;CLYBL;CEMIP2;ASTN2;DDR2;EFCAB11;CPS1;AOAH;CABCOCO1;CDH13;SLIT2;PLA2G4C;CDH4;TTN
119	prerank	KEGG_2021_Human__Neuroactive ligand-receptor interaction	0.181467	0.888222	0.607798	0.639539	1	11/20	35.88%	NMUR2;GIPR;PARD3;NPFFR1;GRIK1;CHRNA7;GABRG3;GRM8;LEPR;GHR;GRIA4
120	prerank	GO_Molecular_Function_2023__Protein Kinase Binding (GO:0019901)	0.169663	0.878082	0.611794	0.649013	1	5/24	9.51%	HSPB1;CDKN1A;PLCG2;ZFP36;CAV2
121	prerank	GO_Biological_Process_2023__Cell-Cell Adhesion Via Plasma-Membrane Adhesion Molecules (GO:0098742)	0.202762	0.876201	0.598214	0.646193	1	15/15	79.91%	PTPRM;SDK2;SDK1;CDH8;NECTIN2;TENM3;CDHR3;KIRREL3;CRB1;CDH13;TGFBR2;CLDN14;CDH4;CEACAM1;GRID2
122	prerank	GO_Biological_Process_2023__Chemical Synaptic Transmission (GO:0007268)	0.200735	0.868326	0.611345	0.652746	1	9/15	36.26%	NPTX2;SHISA6;GRIK1;CHRNA7;GABRG3;CDH8;KCNMB4;GRIA4;CDHR3
123	prerank	GO_Molecular_Function_2023__Calcium Ion Binding (GO:0005509)	0.179358	0.845231	0.646396	0.680996	1	19/19	82.28%	S100A6;THBS4;KCNIP4;ADGRV1;CDH8;ENPP1;CDHR3;HPCAL1;CEMIP2;ASTN2;DDR2;EFCAB11;AOAH;CABCOCO1;CDH13;SLIT2;PLA2G4C;CDH4;TTN
124	prerank	GO_Biological_Process_2023__Positive Regulation Of Cell Migration (GO:0030335)	0.158255	0.825771	0.673423	0.703042	1	7/24	18.16%	CXCR4;KIT;PLCG2;RREB1;EGFR;FAM107A;PDGFC
125	prerank	GO_Cellular_Component_2023__Endoplasmic Reticulum Membrane (GO:0005789)	0.116146	0.763791	0.786408	0.782999	1	41/41	88.68%	MBOAT1;HFE;HLA-C;HLA-A;ITPR2;HLA-B;MYRFL;NOX4;FMN1;ZDHHC20;PLOD2;MSMO1;CYP39A1;BCL2;SLC35G1;AGMO;IKBIP;B3GLCT;LPIN2;VRK2;ATP13A4;TMED3;ELOVL5;MGLL;INSIG1;STS;CYP7B1;ABCA1;DDR2;LPCAT2;HHAT;PROS1;PTGDS;LRAT;PLA2G4C;EMC10;CFTR;HSD11B1;ELOVL2;CAV1;SPINK5
126	prerank	GO_Biological_Process_2023__Positive Regulation Of Transferase Activity (GO:0051347)	0.161857	0.701998	0.853392	0.854931	1	12/15	58.40%	ROR1;EGFR;FGFR1;CHRNA7;PARM1;ERBB4;HSP90AA1;RFC3;PRIM2;ALK;DDR2;PKIB
127	prerank	GO_Biological_Process_2023__Regulation Of Intracellular Signal Transduction (GO:1902531)	-0.156061	-0.697141	0.825603	0.834103	1	6/19	22.45%	PLEKHG1;DOCK2;CEACAM1;TEK;RASGRF2;TGFB1
128	prerank	GO_Cellular_Component_2023__Basolateral Plasma Membrane (GO:0016323)	0.147704	0.634994	0.892377	0.917034	1	8/15	37.44%	ABCC4;EGFR;CD44;MTTP;ENPP1;LDLR;SLC7A1;ERBB4
129	prerank	GO_Molecular_Function_2023__GTPase Regulator Activity (GO:0030695)	0.11202	0.540902	0.979452	0.971287	1	19/19	88.93%	RASGEF1C;ARHGAP42;ARHGAP24;P2RY12;TBC1D4;ARHGAP31;SIPA1L2;ARHGAP11B;DOCK11;USP6NL;RGS5;ARHGEF28;ARHGAP6;SLIT2;LLGL2;RASGRF2;ARHGEF38;DOCK2;PLEKHG1

## Sheet: L6b
	Name	Term	ES	NES	NOM p-val	FDR q-val	FWER p-val	Tag %	Gene %	Lead_genes
0	prerank	KEGG_2021_Human__Ribosome	-0.562429	-3.71185	0	0	0	41/43	41.40%	RPL36AL;FAU;RPS27A;RPL7A;RPS4X;RPS18;RPL18A;RPS7;RPS13;RPL41;RPS21;RPL3;RPL10A;RPL29;RPS12;RPL32;RPL11;RPS3A;RPS27;RPL8;RPS23;RPL12;RPL7;RPL24;RPS25;RPL39;RPS28;RPS14;RPL13;RPL23A;RPL36;RPS15A;RPS16;RPL35;RPL38;RPLP2;RPS5;RPS26;RPS19;RPL30;RPS9
1	prerank	GO_Biological_Process_2023__Translation (GO:0006412)	-0.544405	-3.67786	0	0	0	41/44	41.40%	RPL36AL;FAU;RPS27A;RPL7A;RPS4X;RPS18;RPL18A;RPS7;RPS13;RPL41;RPS21;RPL3;RPL10A;RPL29;RPL32;RPL11;RPS3A;RPS27;RPL8;RPS23;RPL12;RPL7;RPL24;RPS25;RPL39;RPS28;GADD45GIP1;RPS14;RPL13;RPL23A;RPL36;RPS15A;RPS16;RPL35;RPL38;RPLP2;RPS5;RPS26;RPS19;RPL30;RPS9
2	prerank	GO_Biological_Process_2023__Peptide Biosynthetic Process (GO:0043043)	-0.562393	-3.67326	0	0	0	40/42	41.40%	RPL36AL;FAU;RPS27A;RPL7A;RPS4X;RPS18;RPL18A;RPS7;RPS13;RPL41;RPS21;RPL3;RPL10A;RPL29;RPL32;RPL11;RPS3A;RPS27;RPL8;RPS23;RPL12;RPL7;RPL24;RPS25;RPL39;RPS28;RPS14;RPL13;RPL23A;RPL36;RPS15A;RPS16;RPL35;RPL38;RPLP2;RPS5;RPS26;RPS19;RPL30;RPS9
3	prerank	GO_Biological_Process_2023__Cytoplasmic Translation (GO:0002181)	-0.561066	-3.66651	0	0	0	40/42	41.40%	RPL36AL;FAU;RPS27A;RPL7A;RPS4X;RPS18;RPL18A;RPS7;RPS13;RPL41;RPS21;RPL3;RPL10A;RPL29;RPL32;RPL11;RPS3A;RPS27;RPL8;RPS23;RPL12;RPL7;RPL24;RPS25;RPL39;RPS28;RPS14;RPL13;RPL23A;RPL36;RPS15A;RPS16;RPL35;RPL38;RPLP2;RPS5;RPS26;RPS19;RPL30;RPS9
4	prerank	GO_Biological_Process_2023__Macromolecule Biosynthetic Process (GO:0009059)	-0.54135	-3.56145	0	0	0	40/43	41.40%	RPL36AL;FAU;RPS27A;RPL7A;RPS4X;RPS18;RPL18A;RPS7;RPS13;RPL41;RPS21;RPL3;RPL10A;RPL29;RPL32;RPL11;RPS3A;RPS27;RPL8;RPS23;RPL12;RPL7;RPL24;RPS25;RPL39;RPS28;RPS14;RPL13;RPL23A;RPL36;RPS15A;RPS16;RPL35;RPL38;RPLP2;RPS5;RPS26;RPS19;RPL30;RPS9
5	prerank	GO_Biological_Process_2023__Gene Expression (GO:0010467)	-0.517728	-3.52847	0	0	0	42/46	41.40%	ANGPT2;RPL36AL;FAU;RPS27A;RPL7A;RPS4X;RPS18;RPL18A;RPS7;RPS13;RPL41;RPS21;RPL3;RBPMS;RPL10A;RPL29;RPL32;RPL11;RPS3A;RPS27;RPL8;RPS23;RPL12;RPL7;RPL24;RPS25;RPL39;RPS28;RPS14;RPL13;RPL23A;RPL36;RPS15A;RPS16;RPL35;RPL38;RPLP2;RPS5;RPS26;RPS19;RPL30;RPS9
6	prerank	KEGG_2021_Human__Coronavirus disease	-0.480232	-3.32585	0	0	0	42/48	41.40%	RPL36AL;FAU;RPS27A;RPL7A;RPS4X;RPS18;RPL18A;RPS7;RPS13;RPL41;RPS21;RPL3;RPL10A;RPL29;RPS12;RPL32;JUN;RPL11;RPS3A;RPS27;RPL8;RPS23;RPL12;RPL7;RPL24;RPS25;RPL39;RPS28;RPS14;RPL13;RPL23A;RPL36;RPS15A;RPS16;RPL35;RPL38;RPLP2;RPS5;RPS26;RPS19;RPL30;RPS9
7	prerank	GO_Cellular_Component_2023__Ribosome (GO:0005840)	-0.596606	-3.20498	0	0	0	26/26	41.40%	RPL36AL;RPL7A;RPS4X;RPS18;RPL18A;RPS7;RPS13;RPL41;RPS21;RPL10A;RPL32;RPL11;RPS27;RPL8;RPS23;RPL24;RPS25;RPL39;RPS28;RPL36;RPL38;RPS5;RPS26;RPS19;RPL30;RPS9
8	prerank	GO_Cellular_Component_2023__Large Ribosomal Subunit (GO:0015934)	-0.570904	-2.93339	0	0	0	20/22	35.88%	RPL36AL;RPL7A;RPL18A;RPL41;RPL3;RPL10A;RPL29;RPL32;RPL11;RPL8;RPL12;RPL7;RPL24;RPL39;RPL13;RPL23A;RPL36;RPL35;RPL38;RPLP2
9	prerank	GO_Cellular_Component_2023__Cytosolic Large Ribosomal Subunit (GO:0022625)	-0.570904	-2.93339	0	0	0	20/22	35.88%	RPL36AL;RPL7A;RPL18A;RPL41;RPL3;RPL10A;RPL29;RPL32;RPL11;RPL8;RPL12;RPL7;RPL24;RPL39;RPL13;RPL23A;RPL36;RPL35;RPL38;RPLP2
10	prerank	GO_Cellular_Component_2023__Polysomal Ribosome (GO:0042788)	-0.595717	-2.69461	0	5.1194e-05	0.001	17/17	41.14%	RPL36AL;RPL7A;RPL18A;RPL41;RPS21;RPL10A;RPL32;RPL11;RPL8;RPS23;RPL24;RPL39;RPS28;RPL36;RPL38;RPS26;RPL30
11	prerank	GO_Cellular_Component_2023__Small Ribosomal Subunit (GO:0015935)	-0.528984	-2.62342	0	0.000259908	0.006	20/21	43.71%	FAU;RPS27A;RPS4X;RPS18;RPS7;RPS13;RPS21;RPS3A;RPS27;RPS23;RPS25;RPS28;RPS14;RPS15A;RPS16;RPS5;RPS26;RPS19;RPS9;RPS2
12	prerank	GO_Cellular_Component_2023__Cytosolic Small Ribosomal Subunit (GO:0022627)	-0.528984	-2.62342	0	0.000259908	0.006	20/21	43.71%	FAU;RPS27A;RPS4X;RPS18;RPS7;RPS13;RPS21;RPS3A;RPS27;RPS23;RPS25;RPS28;RPS14;RPS15A;RPS16;RPS5;RPS26;RPS19;RPS9;RPS2
13	prerank	KEGG_2021_Human__Cell adhesion molecules	0.535352	2.50905	0	0.0150844	0.007	11/17	18.10%	VCAN;HLA-B;ITGA6;HLA-C;ITGA4;CD99;HLA-A;CADM1;NECTIN2;PECAM1;ITGA8
14	prerank	GO_Biological_Process_2023__Ribonucleoprotein Complex Biogenesis (GO:0022613)	-0.486546	-2.35604	0	0.00164918	0.036	17/19	41.40%	RPS4X;RPS7;RPS13;RPL11;RPS3A;RPS27;RPS23;RPL7;RPS25;RPS28;RPS14;RPS15A;RPS16;RPL38;RPS5;RPS19;RPS9
15	prerank	GO_Biological_Process_2023__Ribosomal Small Subunit Biogenesis (GO:0042274)	-0.536518	-2.31366	0	0.00229008	0.052	14/15	41.40%	RPS4X;RPS7;RPS13;RPS3A;RPS27;RPS23;RPS25;RPS28;RPS14;RPS15A;RPS16;RPS5;RPS19;RPS9
16	prerank	GO_Molecular_Function_2023__RNA Binding (GO:0003723)	-0.296032	-2.29851	0	0.00228773	0.055	46/67	41.40%	TENT5A;RPL36AL;FAU;RPS27A;RPL7A;RPS4X;RPS18;RPL18A;RPS7;RPS13;RPL41;RPS21;RPL3;HSPA1A;RBPMS;RPL10A;RPL29;HSPA8;RPL32;JUN;RPL11;RPS3A;RPS27;RPL8;RPS23;RPL12;RPL7;RPL24;RPS25;RPL39;RPS28;RPS14;RPL13;RPL23A;RPL36;RPS15A;RPS16;RPL35;CSTB;RPL38;RPS5;RPS26;RPS19;DDIT3;RPL30;RPS9
17	prerank	GO_Cellular_Component_2023__Small-Subunit Processome (GO:0032040)	-0.536859	-2.29104	0	0.00228566	0.058	14/15	41.40%	RPS27A;RPS4X;RPS7;RPS13;RPS3A;RPS27;RPS23;RPS28;RPS14;RPS15A;RPS16;RPS5;RPS19;RPS9
18	prerank	GO_Biological_Process_2023__Ribosome Biogenesis (GO:0042254)	-0.480599	-2.27221	0	0.00247153	0.067	16/18	41.40%	RPS4X;RPS7;RPS13;RPL11;RPS3A;RPS27;RPS23;RPL7;RPS25;RPS28;RPS14;RPS15A;RPS16;RPS5;RPS19;RPS9
19	prerank	GO_Biological_Process_2023__Positive Regulation Of Developmental Process (GO:0051094)	0.488327	2.23331	0.00199601	0.0889978	0.089	16/16	51.67%	GJA1;PTN;CCN2;BCL7C;PHLDB2;RREB1;HSP90AB1;APOE;BMPR1B;RELN;ENPP2;SHLD1;ALK;SOX6;SOX5;ESRRB
20	prerank	GO_Cellular_Component_2023__Cell-Cell Junction (GO:0005911)	0.344688	2.15363	0.00445434	0.0889978	0.13	22/33	35.69%	GJA1;KIRREL1;CDH13;NOTCH1;CDH6;CADM1;NECTIN2;PECAM1;STXBP6;PDLIM3;TRPC4;SHROOM4;MSN;PARD3;CDH7;MYO1E;FRMD4B;FRMD5;CLIC4;PTPRK;PARD3B;BAIAP2L1
21	prerank	KEGG_2021_Human__Human papillomavirus infection	0.351197	2.11318	0	0.0893749	0.178	20/30	34.15%	COL1A1;HLA-B;COL4A2;ITGA6;HLA-C;SPP1;COL4A1;NOTCH1;ITGA4;HLA-A;EGFR;FOXO1;ITGA8;ITGB5;PARD3;PIK3R3;MAML2;LAMA2;RELN;LAMC3
22	prerank	GO_Biological_Process_2023__Regulation Of I-kappaB kinase/NF-kappaB Signaling (GO:0043122)	0.462534	2.07979	0.00214133	0.0899028	0.219	10/16	22.85%	GJA1;ROR1;HSPB1;PLCG2;CFLAR;GAPDH;TRIM22;LITAF;TRIM5;GPRC5B
23	prerank	GO_Biological_Process_2023__Axonogenesis (GO:0007409)	0.3754	2.05535	0.00425532	0.0879921	0.251	18/25	36.46%	LGR6;NOTCH1;FGFR2;DCC;ANOS1;CNTN5;SLIT2;SEMA6D;BOC;EPHA6;HSP90AB1;PARD3;PLEKHG4B;HSP90AA1;NTNG1;SEMA6A;RELN;EPHB1
24	prerank	KEGG_2021_Human__Axon guidance	0.365911	2.00374	0.0043573	0.0984794	0.309	16/24	32.48%	PLCG2;TRPC6;DCC;TRPC5;SLIT2;TRPC4;PLXNB1;SEMA6D;BOC;EPHA6;PARD3;BMPR1B;PIK3R3;UNC5D;NTNG1;SEMA6A
25	prerank	GO_Biological_Process_2023__Positive Regulation Of Cytokine Production (GO:0001819)	0.363593	1.97935	0.00225225	0.101065	0.348	11/22	18.42%	SULF1;IFI16;IL15;HSPA1B;PLCG2;SULF2;HLA-A;CADM1;CCBE1;TXK;GAPDH
26	prerank	GO_Molecular_Function_2023__Protein Serine/Threonine Kinase Activity (GO:0004674)	0.422612	1.94815	0.0108225	0.109613	0.397	16/17	50.83%	EGFR;PKN1;STK32B;VRK2;STK33;BMPR1B;ACVR1C;MYO3B;PRKCH;LRRK1;STK3;IRAK2;GRK5;PRKCQ;ALPK1;PRKD2
27	prerank	GO_Biological_Process_2023__Positive Regulation Of Wnt Signaling Pathway (GO:0030177)	0.355331	1.90665	0.0150215	0.125653	0.471	10/23	14.31%	SULF1;LGR6;RSPO3;COL1A1;SULF2;RSPO2;EGFR;FGFR2;GPC5;RNF220
28	prerank	GO_Biological_Process_2023__Regulation Of Cell Migration (GO:0030334)	0.257414	1.89726	0.00650759	0.122595	0.493	31/47	42.30%	SULF1;LGR6;COL1A1;ITGA6;CDH13;PTPRT;NOTCH1;IGFBP5;SH3RF2;EGFR;NKD1;PECAM1;PDGFD;SLIT2;PDGFC;PLXNB1;SEMA6D;TMSB4X;MITF;PIK3R3;NTNG1;RELN;FRMD5;CEMIP;CLIC4;PTPRK;DAAM2;ROR2;FLT1;ROBO1;ENPP2
29	prerank	GO_Biological_Process_2023__Positive Regulation Of Cell Projection Organization (GO:0031346)	0.402839	1.86708	0.00833333	0.134502	0.539	13/16	41.40%	TOX;ITGA6;ROR1;ZNF804A;PTN;CHODL;SLIT2;PLXNB1;APOE;CUX2;RELN;ROR2;ROBO1
30	prerank	GO_Biological_Process_2023__Positive Regulation Of NF-kappaB Transcription Factor Activity (GO:0051092)	0.418357	1.85796	0.0146751	0.129377	0.551	14/15	51.09%	HSPA1B;ROR1;PLCG2;CFLAR;TRIM22;IL1RAP;CLU;TRIM5;PRKCH;IRAK2;PRKCQ;ALK;PRKD2;CD36
31	prerank	GO_Biological_Process_2023__Negative Regulation Of Apoptotic Process (GO:0043066)	0.291036	1.84991	0.00678733	0.125308	0.568	19/35	29.20%	MTRNR2L1;MTRNR2L12;HSPA1B;MTRNR2L8;HSPB1;NOTCH1;GREM1;CFLAR;PRLR;SH3RF2;EGFR;FOXO1;PTPRZ1;YAP1;CLU;CRYAB;LRP2;APOE;PIK3R3
32	prerank	GO_Biological_Process_2023__Axon Guidance (GO:0007411)	0.362838	1.80339	0.0190678	0.154363	0.649	14/20	36.46%	LGR6;NOTCH1;DCC;ANOS1;CNTN5;SLIT2;PLXNB1;SEMA6D;BOC;EPHA6;PLEKHG4B;SEMA6A;RELN;EPHB1
33	prerank	GO_Biological_Process_2023__Positive Regulation Of DNA-binding Transcription Factor Activity (GO:0051091)	0.338781	1.79671	0.0259179	0.150938	0.66	19/22	51.09%	HSPA1B;ROR1;PLCG2;CFLAR;RNF220;TRIM22;IL1RAP;CLU;TRIM5;RELN;PRKCH;STK3;IRAK2;PRKCQ;ESR2;ALK;ESR1;PRKD2;CD36
34	prerank	GO_Molecular_Function_2023__Protein Homodimerization Activity (GO:0042803)	0.249069	1.78391	0.0198675	0.152973	0.68	24/45	31.64%	PTPRT;CLEC2A;HSPB1;HPGDS;ANO1;B2M;GREM1;TRPC6;FGFR2;CADM1;ENPP1;PECAM1;SLIT2;SLC30A8;TRIM22;PDGFC;MYOM1;TRIM5;CRYAB;NACC2;HSP90AB1;APOE;CUBN;HSP90AA1
35	prerank	GO_Cellular_Component_2023__Adherens Junction (GO:0005912)	0.335412	1.77393	0.0247748	0.153274	0.702	15/22	35.69%	CDH13;NOTCH1;CDH6;NECTIN2;STXBP6;PDLIM3;SHROOM4;MSN;PARD3;CDH7;MYO1E;FRMD4B;FRMD5;PARD3B;BAIAP2L1
36	prerank	GO_Biological_Process_2023__Regulation Of Nucleic Acid-Templated Transcription (GO:1903506)	0.354126	1.77361	0.0208768	0.145366	0.703	19/19	65.02%	ZNF676;NOTCH1;TRIM22;RREB1;MITF;ZNF536;BACH1;ELAVL2;RORB;PRKCQ;ESR2;CREM;SOX6;ESR1;ESRRB;HMGN5;DDIT3;ZNF423;NFATC2
37	prerank	GO_Cellular_Component_2023__Vesicle (GO:0031982)	0.301629	1.72863	0.0233546	0.174752	0.77	17/27	34.60%	LGR6;HSPA1B;MFGE8;PLCG2;EDIL3;ATP1A2;EGFR;TSPAN4;GAPDH;RAB3B;CST3;UBB;MSN;APOE;EPS8;MYO1E;UBA52
38	prerank	GO_Biological_Process_2023__Positive Regulation Of Multicellular Organismal Process (GO:0051240)	0.287293	1.725	0.0217391	0.169807	0.779	15/29	29.01%	IFI16;COL1A1;IL15;GJA1;SPP1;PRLR;CADM1;PTN;TXK;GAPDH;BCL7C;PDGFC;RREB1;APOE;BMPR1B
39	prerank	GO_Cellular_Component_2023__Nuclear Lumen (GO:0031981)	-0.2888	-1.7202	0.0190114	0.0826621	0.817	23/32	43.71%	CDC14A;SCN5A;RPS27A;RPL7A;RPS7;RPS13;RPL3;JUN;RPL11;RPS3A;RPL7;RPS25;RPS14;RPL13;RPL23A;RPL36;RPL35;CSTB;PRDM5;RPS19;ASIC2;RPS9;RPS2
40	prerank	GO_Cellular_Component_2023__Secretory Granule Membrane (GO:0030667)	0.351999	1.71611	0.0168067	0.168876	0.79	11/19	28.18%	HLA-B;HLA-C;MOXD1;PECAM1;ATP8B4;SLC30A8;MGAM;CLU;CD55;C5AR1;LHFPL2
41	prerank	GO_Cellular_Component_2023__Endocytic Vesicle Membrane (GO:0030666)	0.362846	1.70578	0.0226337	0.170716	0.809	13/18	37.55%	CHRM2;HLA-B;HLA-C;B2M;HLA-A;EGFR;UBB;CACNG4;LRP2;APOE;MSR1;UBA52;ROR2
42	prerank	GO_Biological_Process_2023__Neuron Projection Guidance (GO:0097485)	0.370301	1.7055	0.0251572	0.164043	0.81	12/17	36.46%	LGR6;NOTCH1;DCC;CNTN5;SLIT2;SEMA6D;BOC;EPHA6;PLEKHG4B;SEMA6A;RELN;EPHB1
43	prerank	GO_Cellular_Component_2023__Cell-Substrate Junction (GO:0030055)	-0.21962	-1.67493	0.0260708	0.0951964	0.861	39/59	43.71%	ITGA11;ANXA1;PRAG1;ITGA1;DDR2;CAV3;MRC2;RPL7A;RPS4X;RPS18;RPS7;RPS13;RPL3;HSPA1A;RPL10A;HSPA8;RPS3A;RPL8;RPL12;RPL7;MME;RPS14;SVIL;ALCAM;RPS16;RPL38;ACTG1;RPLP2;RPS5;DYNLL1;RPS19;HSPA5;CD81;RPL30;RPS9;PROCR;NEDD9;ARHGAP24;RPS2
44	prerank	GO_Cellular_Component_2023__Focal Adhesion (GO:0005925)	-0.21962	-1.67493	0.0260708	0.0951964	0.861	39/59	43.71%	ITGA11;ANXA1;PRAG1;ITGA1;DDR2;CAV3;MRC2;RPL7A;RPS4X;RPS18;RPS7;RPS13;RPL3;HSPA1A;RPL10A;HSPA8;RPS3A;RPL8;RPL12;RPL7;MME;RPS14;SVIL;ALCAM;RPS16;RPL38;ACTG1;RPLP2;RPS5;DYNLL1;RPS19;HSPA5;CD81;RPL30;RPS9;PROCR;NEDD9;ARHGAP24;RPS2
45	prerank	GO_Biological_Process_2023__Protein Phosphorylation (GO:0006468)	0.28754	1.67328	0.0226757	0.183909	0.849	24/29	52.37%	ERG;EGFR;FGFR2;PKN1;TXK;CSF2RA;STK32B;VRK2;STK33;EPHA6;BMPR1B;ACVR1C;MYO3B;RELN;PRKCH;EPHB1;FLT1;LRRK1;STK3;GRK5;PRKCQ;ALK;PRKD2;CDK18
46	prerank	GO_Biological_Process_2023__Phosphorylation (GO:0016310)	0.319209	1.64044	0.039823	0.20625	0.885	18/21	52.37%	ERG;PKN1;TXK;CSF2RA;VRK2;EPHA6;BMPR1B;ACVR1C;PRKCH;EPHB1;LRRK1;PRR5;STK3;GRK5;PRKCQ;ALK;PRKD2;CDK18
47	prerank	GO_Cellular_Component_2023__Golgi Membrane (GO:0000139)	0.26651	1.63171	0.0366379	0.206544	0.894	14/31	22.46%	HLA-B;GJA1;HLA-C;PLA2G4A;MGAT4C;B2M;NOTCH1;MMD2;HLA-A;GALNT13;PDGFD;SLC30A8;PDGFC;CD55
48	prerank	GO_Cellular_Component_2023__Nucleolus (GO:0005730)	-0.279206	-1.63056	0.0253411	0.115391	0.911	22/31	43.71%	CDC14A;SCN5A;RPS27A;RPL7A;RPS7;RPS13;RPL3;RPL11;RPS3A;RPL7;RPS25;RPS14;RPL13;RPL23A;RPL36;RPL35;CSTB;PRDM5;RPS19;ASIC2;RPS9;RPS2
49	prerank	KEGG_2021_Human__Pathways in cancer	0.233307	1.62665	0.0477273	0.20477	0.898	14/42	15.28%	IL15;COL4A2;ITGA6;GNG12;RARB;PLCG2;AR;COL4A1;NOTCH1;PTGER3;EGFR;FGFR2;DCC;FOXO1
50	prerank	GO_Cellular_Component_2023__Endocytic Vesicle (GO:0030139)	0.33897	1.62097	0.0523139	0.202807	0.905	13/19	34.60%	RAB20;RIN2;ITGB5;UBB;CACNG4;APOE;MSR1;CUBN;MYO1E;HSP90AA1;PLD1;CEMIP;UBA52
51	prerank	KEGG_2021_Human__Amyotrophic lateral sclerosis	-0.347973	-1.60893	0.0484496	0.122616	0.932	14/18	43.00%	TUBB2A;ERBB4;UQCR10;ATP5F1E;TUBA1A;COX6A1;GABARAP;ACTG1;NUP210L;HSPA5;DDIT3;GABARAPL2;NDUFA13;GRIN2D
52	prerank	KEGG_2021_Human__Pathways of neurodegeneration	-0.305394	-1.60602	0.0359168	0.119197	0.936	18/24	45.70%	TRPC3;RPS27A;TUBB2A;SNCAIP;CHRM5;DKK2;UQCR10;ATP5F1E;TUBA1A;ITPR2;COX6A1;GABARAP;HSPA5;DDIT3;GABARAPL2;NDUFA13;GRIN2D;HIP1
53	prerank	KEGG_2021_Human__ECM-receptor interaction	0.316441	1.60344	0.0442105	0.212086	0.912	9/20	18.87%	COL1A1;COL4A2;ITGA6;SPP1;NPNT;COL4A1;ITGA4;ITGA8;ITGB5
54	prerank	GO_Molecular_Function_2023__Metal Ion Binding (GO:0046872)	0.238018	1.58777	0.042735	0.220864	0.924	18/36	30.42%	SCUBE1;SYT10;KCNIP1;CDH13;CALB2;PLA2G4A;HPGDS;CDH6;NRG1;SYT17;ENPP1;ENOSF1;SLIT2;CLU;LRP2;APOE;CDH7;ACVR1C
55	prerank	GO_Molecular_Function_2023__mRNA Binding (GO:0003729)	-0.354075	-1.58356	0.0393258	0.126908	0.953	11/16	36.97%	RPS7;RPS13;RPL41;RBPMS;RPS3A;RPL7;RPL24;RPS14;RPL35;RPS5;RPS26
56	prerank	GO_Cellular_Component_2023__Dendrite (GO:0030425)	0.308873	1.57518	0.0656109	0.226737	0.931	13/20	36.46%	CHRM2;KLHL1;CALB2;ZNF804A;HTR1E;HRH3;LRP4;CLU;EPHA6;LRP2;APOE;RELN;EPHB1
57	prerank	GO_Biological_Process_2023__Positive Regulation Of Cell Motility (GO:2000147)	0.289767	1.57466	0.0422833	0.220277	0.931	16/24	39.54%	LGR6;COL1A1;ITGA6;CDH13;NOTCH1;SH3RF2;EGFR;PECAM1;PDGFD;PDGFC;SEMA6D;PIK3R3;CEMIP;DAAM2;ROR2;FLT1
58	prerank	KEGG_2021_Human__PI3K-Akt signaling pathway	0.230474	1.56705	0.0504386	0.221518	0.935	16/40	20.73%	CHRM2;COL1A1;COL4A2;ITGA6;GNG12;SPP1;COL4A1;ITGA4;PRLR;EGFR;FGFR2;PDGFD;PKN1;ITGA8;ITGB5;PDGFC
59	prerank	GO_Cellular_Component_2023__Asymmetric Synapse (GO:0032279)	-0.318939	-1.56517	0.0638298	0.133008	0.962	15/20	41.14%	INSYN2A;RPS18;RPS13;SPOCK1;RPS27;RPL8;RPL12;RPL7;RPS25;RPS14;NLGN4Y;RPL38;SHISA6;RPS19;RPL30
60	prerank	GO_Cellular_Component_2023__Lysosome (GO:0005764)	0.283265	1.55923	0.0630435	0.222602	0.941	15/25	34.60%	VCAN;RNF152;GFAP;NRG1;GPC5;ENPP1;LITAF;CLU;PDE1C;LRP2;CUBN;HSP90AA1;CTSD;PLD1;UBA52
61	prerank	GO_Biological_Process_2023__Negative Regulation Of Cell Population Proliferation (GO:0008285)	0.276874	1.55058	0.0585859	0.225176	0.945	14/25	30.42%	HSPA1B;CDH13;B2M;NOTCH1;GREM1;ADAMTS1;NRG1;IGFBP5;ST18;PLXNB1;NACC2;APOE;BMPR1B;ACVR1C
62	prerank	KEGG_2021_Human__Neuroactive ligand-receptor interaction	-0.249243	-1.54771	0.0609319	0.138593	0.968	14/35	20.67%	GALR1;CALCRL;P2RY14;ADRA1A;NPY;HCRTR2;GRIN3A;CCK;PTH2R;CNR1;TSHR;CHRNB3;RXFP1;GRM8
63	prerank	GO_Molecular_Function_2023__G Protein-Coupled Receptor Activity (GO:0004930)	-0.303603	-1.54638	0.0521415	0.134468	0.968	11/23	20.67%	GALR1;CALCRL;P2RY14;NPY;P2RY12;PTH2R;CNR1;TSHR;LGR5;RXFP1;GRM8
64	prerank	GO_Cellular_Component_2023__Basolateral Plasma Membrane (GO:0016323)	0.35432	1.54082	0.0627615	0.229772	0.953	9/15	28.43%	ANK1;EGFR;CADM1;ENPP1;SLC16A10;TRPC4;EPCAM;C5AR1;AQP4
65	prerank	GO_Biological_Process_2023__Negative Regulation Of Signal Transduction (GO:0009968)	0.296589	1.53342	0.0746606	0.230672	0.954	8/20	17.65%	SULF1;PTPRT;SULF2;NRG1;IGFBP5;NKD1;ENPP1;NXN
66	prerank	GO_Biological_Process_2023__Positive Regulation Of Cell Differentiation (GO:0045597)	0.252131	1.52997	0.0552017	0.228393	0.956	16/31	29.27%	COL1A1;GJA1;NPNT;MMD2;VWC2;PTN;RIN2;CCN2;YAP1;GPRC5B;FBN2;ADIRF;BOC;HSP90AB1;BMPR1B;MSR1
67	prerank	KEGG_2021_Human__Endocytosis	0.325567	1.529	0.0688889	0.223588	0.957	6/16	11.87%	HLA-B;HLA-C;HSPA1B;HLA-A;EGFR;FGFR2
68	prerank	GO_Biological_Process_2023__Positive Regulation Of Cell Migration (GO:0030335)	0.23476	1.52105	0.0633188	0.226045	0.96	21/34	39.54%	LGR6;COL1A1;ITGA6;CDH13;PLCG2;NOTCH1;SH3RF2;EGFR;DOCK5;PECAM1;PDGFD;PDGFC;RREB1;SEMA6D;PIK3R3;SEMA6A;CEMIP;DOCK1;DAAM2;ROR2;FLT1
69	prerank	GO_Biological_Process_2023__Negative Regulation Of Gene Expression (GO:0010629)	0.296205	1.49377	0.0822222	0.248928	0.974	9/21	18.81%	HSPA1B;ZFP36L2;NOTCH1;PATL2;IGFBP5;SLC24A3;SFMBT2;GAPDH;YAP1
70	prerank	GO_Biological_Process_2023__Regulation Of Cell Differentiation (GO:0045595)	0.335672	1.48997	0.0899796	0.247173	0.975	11/15	41.98%	GREM1;FGFR2;CCN2;BCL7C;PHLDB2;MEGF10;HSP90AB1;RELN;SMOC1;RUNX1;RUNX2
71	prerank	GO_Molecular_Function_2023__Tubulin Binding (GO:0015631)	0.331821	1.47843	0.0685225	0.253006	0.977	15/15	67.14%	GJA1;GAPDH;CCDC69;CENPE;TOGARAM2;NCALD;MID1;KIF6;PPP1R42;DCDC1;AGBL1;GABARAPL2;STMN1;RP1;GABARAP
72	prerank	GO_Biological_Process_2023__Positive Regulation Of Transcription By RNA Polymerase II (GO:0045944)	0.188352	1.47299	0.0679825	0.252211	0.977	22/54	25.42%	ERG;IFI16;PRRX1;ITGA6;CDH13;RARB;ZFY;NOTCH1;GREM1;EGFR;FGFR2;ST18;FOXO1;TXK;YAP1;EBF4;LITAF;RREB1;PPARA;ADIRF;EPCAM;MITF
73	prerank	GO_Biological_Process_2023__Negative Regulation Of Cell Differentiation (GO:0045596)	0.301654	1.45071	0.0971302	0.271519	0.984	8/18	18.81%	ZFP36L2;NOTCH1;GREM1;EGFR;ENPP1;FOXO1;BCL7C;YAP1
74	prerank	GO_Biological_Process_2023__Regulation Of Angiogenesis (GO:0045765)	0.311047	1.44902	0.0764192	0.267603	0.985	6/17	10.53%	SULF1;COL4A2;GLUL;HSPB1;ADAMTS1;NRG1
75	prerank	GO_Cellular_Component_2023__Bounding Membrane Of Organelle (GO:0098588)	0.196874	1.44776	0.0964912	0.263505	0.986	22/52	26.32%	HLA-B;GJA1;HLA-C;PLA2G4A;MGAT4C;B2M;NOTCH1;ANTXR2;MMD2;HLA-A;EGFR;MOXD1;GALNT13;PECAM1;PDGFD;SLC30A8;PDGFC;UBB;CD55;C5AR1;CACNG4;HS3ST3B1
76	prerank	GO_Biological_Process_2023__Regulation Of Gene Expression (GO:0010468)	0.173097	1.44546	0.0888383	0.261298	0.987	29/65	31.39%	C1QTNF1;ZNF676;IFI16;GJA1;HSPA1B;PLCG2;NOTCH1;NRG1;ZNF804A;SLC24A3;ST18;TXK;SFMBT2;YAP1;TRIM22;LITAF;CLU;MYOM1;PCBP3;RREB1;MSN;MITF;ZNF536;APOE;BMPR1B;PIK3R3;MSR1;CUX2;BACH1
77	prerank	GO_Biological_Process_2023__Regulation Of Transcription By RNA Polymerase II (GO:0006357)	0.153985	1.44423	0.0633484	0.257369	0.988	35/87	29.08%	ERG;IFI16;TOX;PRRX1;ITGA6;TBL1Y;CDH13;RARB;ZFY;NOTCH1;GREM1;TSHZ2;LHX2;MKX;EGFR;FGFR2;ST18;PKN1;FOXO1;TXK;BCL7C;YAP1;EBF4;LITAF;MGAM;RREB1;PPARA;ADIRF;NACC2;EPCAM;MITF;HIF3A;ZNF536;BMPR1B;PRDM6
78	prerank	GO_Molecular_Function_2023__Calcium Ion Binding (GO:0005509)	0.229271	1.43995	0.0827887	0.257824	0.988	10/31	14.51%	SCUBE1;SYT10;KCNIP1;CDH13;CALB2;PLA2G4A;HPGDS;CDH6;SYT17;ENPP1
79	prerank	KEGG_2021_Human__Regulation of actin cytoskeleton	0.252979	1.43796	0.0993377	0.254839	0.989	12/26	23.94%	CHRM2;ITGA6;GNG12;ITGA4;EGFR;FGFR2;PDGFD;ITGA8;ITGB5;PDGFC;MSN;TMSB4X
80	prerank	KEGG_2021_Human__Prion disease	-0.280147	-1.43672	0.094306	0.209758	0.993	16/23	43.00%	EGR1;CAV3;GRIN3A;TUBB2A;HSPA1A;HSPA8;UQCR10;ATP5F1E;TUBA1A;ITPR2;CREB5;COX6A1;HSPA5;DDIT3;NDUFA13;GRIN2D
81	prerank	GO_Biological_Process_2023__Cellular Response To Metal Ion (GO:0071248)	0.318159	1.42732	0.101099	0.261984	0.993	6/15	11.94%	SYT10;MT2A;PLCG2;B2M;EGFR;SYT17
82	prerank	GO_Cellular_Component_2023__Collagen-Containing Extracellular Matrix (GO:0062023)	0.201755	1.42444	0.0852535	0.260345	0.993	13/48	11.87%	SULF1;VCAN;COL1A1;COL4A2;CDH13;MFGE8;NPNT;EDIL3;COL4A1;GREM1;ADAMTS1;NRG1;FGFR2
83	prerank	KEGG_2021_Human__Focal adhesion	0.231753	1.40663	0.0974576	0.276922	0.995	18/29	39.54%	COL1A1;COL4A2;ITGA6;SPP1;COL4A1;ITGA4;EGFR;PDGFD;ITGA8;ITGB5;PDGFC;PIK3R3;LAMA2;RELN;LAMC3;DOCK1;CAV2;FLT1
84	prerank	GO_Biological_Process_2023__Inorganic Cation Transmembrane Transport (GO:0098662)	0.255677	1.39619	0.12	0.283963	0.996	10/23	21.50%	SLC1A3;KCNK13;TRPC6;ATP1A2;SLC24A3;TRPC5;KCNH8;TRPC4;SLC30A8;CLU
85	prerank	KEGG_2021_Human__Calcium signaling pathway	0.238381	1.39487	0.120763	0.280702	0.996	11/26	23.43%	CHRM2;CYSLTR2;PLCG2;PTGER3;EGFR;FGFR2;PHKA1;PDGFD;TACR3;PDGFC;PDE1C
86	prerank	GO_Biological_Process_2023__Negative Regulation Of Cellular Process (GO:0048523)	0.207557	1.37365	0.132353	0.300543	0.997	16/38	24.84%	GJA1;HSPA1B;CDH13;NOTCH1;ADAMTS1;NRG1;ST18;ENPP1;CCN2;BCL7C;SLIT2;CLU;PLXNB1;CRYAB;SPOCK3;NACC2
87	prerank	GO_Cellular_Component_2023__Cytoplasmic Vesicle Membrane (GO:0030659)	0.238503	1.36949	0.13964	0.300409	0.997	16/29	34.60%	HLA-B;GJA1;HLA-C;ANTXR2;EGFR;MOXD1;PECAM1;SLC30A8;UBB;CLU;CD55;C5AR1;CACNG4;MSR1;CTSD;UBA52
88	prerank	GO_Biological_Process_2023__Nervous System Development (GO:0007399)	0.210215	1.36687	0.119565	0.298444	0.997	23/37	41.40%	CHRM2;ADGRG6;UGT8;NRG1;EGFR;PTN;TRPC5;SNTG2;PTPRZ1;PDGFC;BOC;SDK2;ACVR1C;SEMA6A;RELN;GRIK1;EPHB1;ZNF358;ERBB3;LSAMP;IGF2BP3;ADGRV1;ROBO1
89	prerank	GO_Molecular_Function_2023__Sequence-Specific Double-Stranded DNA Binding (GO:1990837)	-0.229568	-1.35505	0.143636	0.284101	1	26/31	59.18%	ETV5;EGR1;EPAS1;RFX4;JUNB;TBL1X;JUN;ERBB4;NR4A1;BCL11B;CREB5;NFATC2;MEIS2;CEBPD;PRDM5;ASIC2;DDIT3;ELF1;ESRRB;ESR1;SOX5;SOX6;CREM;ZNF385D;RUNX2;RUNX1
90	prerank	GO_Cellular_Component_2023__Intracellular Non-Membrane-Bounded Organelle (GO:0043232)	-0.180222	-1.3515	0.13587	0.278642	1	36/60	43.97%	CDC14A;KANK4;RPL36AL;SCN5A;SHOC1;RPS27A;RPL7A;SPATA22;RPS4X;RPS18;TUBB2A;RPS7;RPS13;RPL3;RPL11;RPS3A;RPS27;RPS23;RPL7;RPS25;RPS14;RPL13;RPL23A;RPL36;RPL35;CSTB;ACTG1;RPS5;DYNLL1;PRDM5;RPS19;ASIC2;RPS9;NEDD9;RPS2;ANKFN1
91	prerank	GO_Biological_Process_2023__Transmembrane Receptor Protein Tyrosine Kinase Signaling Pathway (GO:0007169)	0.209062	1.3432	0.141593	0.323053	0.997	11/35	15.28%	SULF1;COL4A2;PTPRT;ROR1;SULF2;NRG1;PRLR;EGFR;FGFR2;PDGFD;FOXO1
92	prerank	GO_Biological_Process_2023__Protein Modification Process (GO:0036211)	0.21481	1.32801	0.145022	0.337355	0.997	24/31	52.37%	ERG;PTPRT;PKN1;TXK;PTPRZ1;CSF2RA;VRK2;EPHA6;BMPR1B;ACVR1C;UBA52;PRKCH;PTPRK;EPHB1;MACROD1;LRRK1;STK3;GRK5;PRKCQ;EGLN3;DUSP16;PRKD2;PTPN13;CDK18
93	prerank	GO_Biological_Process_2023__Protein-Containing Complex Assembly (GO:0065003)	0.237239	1.32679	0.144444	0.333365	0.997	15/25	36.20%	NRG1;PRLR;TSPAN4;STXBP6;YAP1;IL1RAP;CLU;MITF;HSP90AB1;PARD3;MATN1;HSP90AA1;CENPE;CD247;BLM
94	prerank	GO_Biological_Process_2023__Monoatomic Cation Transmembrane Transport (GO:0098655)	0.239081	1.32628	0.148387	0.328863	0.997	10/24	21.50%	SLC1A3;KCNK13;TRPC6;ATP1A2;SLC24A3;TRPC5;KCNH8;TRPC4;SLC30A8;CLU
95	prerank	GO_Biological_Process_2023__Regulation Of Epithelial Cell Proliferation (GO:0050678)	-0.306518	-1.31782	0.172477	0.308386	1	8/15	25.67%	BMP6;FGF10;PKHD1;SCN5A;NR4A3;ANGPT1;IGF1;NR4A1
96	prerank	GO_Biological_Process_2023__Extracellular Structure Organization (GO:0043062)	0.264645	1.31767	0.14693	0.335059	0.997	13/20	39.92%	COL1A1;COL4A2;NPNT;COL4A1;ADAMTS1;ADAMTS6;ADAMTS16;MATN1;ADAMTS17;TEX14;SMOC1;COL10A1;COL23A1
97	prerank	GO_Biological_Process_2023__Positive Regulation Of ERK1 And ERK2 Cascade (GO:0070374)	0.245182	1.31098	0.159915	0.339124	0.998	11/22	28.37%	ROR1;NPNT;NOTCH1;NRG1;EGFR;FGFR2;PDGFD;CCN2;PDGFC;C5AR1;APOE
98	prerank	GO_Biological_Process_2023__Cellular Response To Growth Factor Stimulus (GO:0071363)	0.278839	1.30614	0.134361	0.340186	0.998	14/17	50.83%	HSPB1;ZFP36L2;NOTCH1;EGFR;LRP2;BMPR1B;ACVR1C;SEMA6A;PDE3A;FLT1;RUNX2;SOX6;SOX5;PRKD2
99	prerank	GO_Cellular_Component_2023__Endoplasmic Reticulum Membrane (GO:0005789)	0.214457	1.29981	0.164859	0.343857	0.999	9/31	12.90%	HLA-B;GJA1;HLA-C;ADGRG6;PLA2G4A;DHRS3;NOTCH1;HLA-A;MOXD1
100	prerank	KEGG_2021_Human__Parkinson disease	-0.267043	-1.28515	0.168224	0.337846	1	12/18	42.49%	RPS27A;TUBB2A;SNCAIP;UQCR10;ATP5F1E;TUBA1A;ITPR2;COX6A1;DUSP1;HSPA5;DDIT3;NDUFA13
101	prerank	GO_Biological_Process_2023__Cell-Cell Adhesion Via Plasma-Membrane Adhesion Molecules (GO:0098742)	0.254684	1.25625	0.189189	0.401157	1	10/19	32.22%	CDH13;PTPRT;CDH6;CADM1;NECTIN2;PECAM1;SDK2;CDH7;UNC5D;NTNG1
102	prerank	GO_Biological_Process_2023__External Encapsulating Structure Organization (GO:0045229)	0.253319	1.2383	0.199134	0.421716	1	7/19	17.14%	COL1A1;COL4A2;NPNT;COL4A1;ADAMTS1;ADAMTS6;ADAMTS16
103	prerank	GO_Biological_Process_2023__Positive Regulation Of Cell Population Proliferation (GO:0008284)	0.168371	1.23184	0.184783	0.424954	1	16/46	20.73%	TOX;IL15;GJA1;CDH13;NOTCH1;GREM1;NRG1;EGFR;FGFR2;PTN;PDGFD;CSF2RA;BCL7C;YAP1;MEGF10;PDGFC
104	prerank	GO_Biological_Process_2023__Positive Regulation Of Gene Expression (GO:0010628)	0.176597	1.2277	0.224215	0.425233	1	20/43	30.81%	C1QTNF1;IFI16;IL15;GJA1;HSPA1B;PLCG2;NOTCH1;ZNF804A;CADM1;SLC24A3;TXK;GAPDH;YAP1;CLU;MYOM1;MSN;MITF;BMPR1B;PIK3R3;CUX2
105	prerank	GO_Biological_Process_2023__Cellular Response To Cytokine Stimulus (GO:0071345)	0.233534	1.22155	0.215103	0.428665	1	8/21	18.42%	IFI16;PTPRT;MT2A;NPNT;ZFP36L2;PRLR;CSF2RA;GAPDH
106	prerank	GO_Biological_Process_2023__Skeletal System Development (GO:0001501)	0.263943	1.22075	0.222664	0.424217	1	5/16	11.87%	SULF1;COL1A1;GJA1;SULF2;FGFR2
107	prerank	GO_Cellular_Component_2023__Intracellular Organelle Lumen (GO:0070013)	0.169133	1.21944	0.204762	0.420633	1	13/48	14.83%	VCAN;COL1A1;COL4A2;HSPA1B;SPP1;MFGE8;B2M;COL4A1;PRLR;IGFBP5;EGFR;GPC5;PDGFD
108	prerank	KEGG_2021_Human__Kaposi sarcoma-associated herpesvirus infection	0.266599	1.21736	0.233996	0.418571	1	9/17	29.20%	HLA-B;GNG12;HLA-C;PLCG2;HLA-A;UBB;PREX1;UBC;PIK3R3
109	prerank	GO_Cellular_Component_2023__Endosome Membrane (GO:0010008)	0.243542	1.20585	0.227957	0.430806	1	6/19	11.68%	HLA-B;HLA-C;B2M;ANTXR2;HLA-A;EGFR
110	prerank	GO_Biological_Process_2023__Cytokine-Mediated Signaling Pathway (GO:0019221)	0.261196	1.19466	0.256471	0.441547	1	8/16	25.93%	IL15;PRLR;ST18;CSF2RA;YAP1;IL1RAP;TMSB4X;CXCL13
111	prerank	GO_Cellular_Component_2023__Postsynaptic Density (GO:0014069)	-0.220365	-1.18769	0.233716	0.460461	1	16/25	43.00%	GRIN3A;INSYN2A;RPS18;RPS13;SPOCK1;RPS27;RPL8;RPL12;RPL7;RPS25;RPS14;RPL38;SHISA6;RPS19;RPL30;GRIN2D
112	prerank	GO_Biological_Process_2023__Extracellular Matrix Organization (GO:0030198)	0.21853	1.17895	0.264831	0.460589	1	7/24	12.00%	COL1A1;COL4A2;NPNT;COL4A1;GREM1;ADAMTS1;ADAMTS6
113	prerank	GO_Biological_Process_2023__Positive Regulation Of DNA-templated Transcription (GO:0045893)	0.134314	1.1739	0.248869	0.46326	1	25/72	25.42%	ERG;IFI16;COL1A1;PRRX1;ITGA6;CDH13;SPP1;RARB;ZFY;NOTCH1;GREM1;LHX2;EGFR;FGFR2;ST18;FOXO1;TXK;YAP1;EBF4;LITAF;RREB1;PPARA;ADIRF;EPCAM;MITF
114	prerank	GO_Biological_Process_2023__Positive Regulation Of Canonical Wnt Signaling Pathway (GO:0090263)	0.241612	1.16422	0.262222	0.473165	1	6/18	14.31%	LGR6;COL1A1;EGFR;FGFR2;GPC5;RNF220
115	prerank	GO_Cellular_Component_2023__Endoplasmic Reticulum Lumen (GO:0005788)	0.193529	1.16362	0.286374	0.468425	1	8/31	11.10%	VCAN;COL1A1;COL4A2;SPP1;MFGE8;B2M;COL4A1;IGFBP5
116	prerank	GO_Biological_Process_2023__Regulation Of Canonical Wnt Signaling Pathway (GO:0060828)	0.204867	1.16273	0.245077	0.464399	1	8/27	14.31%	LGR6;COL1A1;GREM1;EGFR;FGFR2;NKD1;GPC5;RNF220
117	prerank	GO_Biological_Process_2023__Positive Regulation Of Transferase Activity (GO:0051347)	0.24272	1.15376	0.288172	0.472428	1	11/18	39.54%	ROR1;GREM1;EGFR;FGFR2;SERINC5;HSP90AB1;APOE;HSP90AA1;ERBB3;ROR2;FLT1
118	prerank	GO_Molecular_Function_2023__GTPase Regulator Activity (GO:0030695)	0.190312	1.14693	0.288372	0.476861	1	17/30	37.48%	PREX2;DOCK5;RIN2;SLIT2;ARHGAP23;PLXNB1;PREX1;ARHGAP25;DOCK8;PLEKHG4B;DOCK11;RGS6;RASGEF1B;DOCK1;RGS20;ARHGAP28;ALDH1A1
119	prerank	KEGG_2021_Human__Alzheimer disease	-0.248021	-1.14629	0.281905	0.513739	1	12/18	43.00%	TUBB2A;CHRM5;MME;DKK2;UQCR10;ATP5F1E;TUBA1A;ITPR2;COX6A1;DDIT3;NDUFA13;GRIN2D
120	prerank	GO_Biological_Process_2023__Regulation Of Cell Growth (GO:0001558)	0.237552	1.14528	0.276507	0.474088	1	7/19	18.81%	GJA1;HSPA1B;NRG1;EGFR;ENPP1;SLIT2;YAP1
121	prerank	GO_Biological_Process_2023__Negative Regulation Of Programmed Cell Death (GO:0043069)	0.204046	1.14225	0.278652	0.473372	1	8/25	15.28%	HSPA1B;HSPB1;GREM1;CFLAR;PRLR;SH3RF2;EGFR;FOXO1
122	prerank	KEGG_2021_Human__Ras signaling pathway	0.234151	1.14197	0.277657	0.468404	1	6/17	14.83%	GNG12;PLA2G4A;PLCG2;EGFR;FGFR2;PDGFD
123	prerank	GO_Molecular_Function_2023__Transcription Cis-Regulatory Region Binding (GO:0000976)	-0.226646	-1.12693	0.287823	0.53213	1	9/21	27.47%	TWIST1;ETV5;EGR1;EPAS1;TBL1X;JUN;ERBB4;NPAS3;DRAP1
124	prerank	GO_Biological_Process_2023__Supramolecular Fiber Organization (GO:0097435)	0.21247	1.12317	0.302174	0.492733	1	20/23	62.84%	COL1A1;GFAP;B2M;GREM1;CST3;SHROOM4;ARHGAP25;HSP90AB1;MYO1E;COL27A1;NCKAP5;CD36;COL5A2;SHROOM3;HIP1;MYO5B;TGFB2;THSD4;COL5A3;STMN1
125	prerank	GO_Biological_Process_2023__Regulation Of DNA-templated Transcription (GO:0006355)	0.121167	1.11745	0.318907	0.497265	1	30/84	28.37%	ERG;ZNF676;IFI16;COL1A1;TOX;TBL1Y;SPP1;ZFP36L2;ZFY;NOTCH1;TSHZ2;LHX2;MKX;NRG1;EGFR;PKN1;FOXO1;BCL7C;YAP1;TRIM22;EBF4;MGAM;RREB1;CRYAB;PPARA;NACC2;MITF;HIF3A;ZNF536;APOE
126	prerank	GO_Biological_Process_2023__Regulation Of Apoptotic Process (GO:0042981)	0.164909	1.11047	0.315909	0.502475	1	18/40	32.41%	ITGA6;HSPA1B;HSPB1;GREM1;CFLAR;NRG1;PRLR;SH3RF2;EGFR;FOXO1;SLIT2;UBB;CLU;CRYAB;LRP2;ACVR1C;HSP90AA1;CTSD
127	prerank	GO_Biological_Process_2023__Cellular Response To Lipid (GO:0071396)	0.24086	1.10845	0.31087	0.500571	1	5/16	11.68%	HSPA1B;SPP1;PLCG2;ATP1A2;EGFR
128	prerank	GO_Cellular_Component_2023__Neuron Projection (GO:0043005)	0.15931	1.10773	0.328326	0.496341	1	21/41	37.48%	CHRM2;SLC1A3;CDH13;KLHL1;CALB2;ANK1;CADM1;HTR1E;HRH3;CNTN5;LRP4;UBB;BOC;EPHA6;LRP2;APOE;SEMA6A;RGS6;RELN;EPHB1;ALDH1A1
129	prerank	GO_Biological_Process_2023__Positive Regulation Of Protein Modification Process (GO:0031401)	-0.247105	-1.10549	0.307554	0.553591	1	7/16	25.61%	NIBAN1;EGR1;FGF10;FGF1;ANGPT1;IRGM;ERBB4
130	prerank	GO_Biological_Process_2023__Regulation Of Cell Population Proliferation (GO:0042127)	-0.147057	-1.09409	0.341241	0.558184	1	21/55	27.21%	IL7;BMP6;RERG;PKHD1;ITGA1;FN1;FGF1;IL12RB2;TSHR;NR4A3;RPS4X;COPS9;JUNB;HSPA1A;IGF1;ID2;FTH1;MYO16;JUN;ERBB4;ALDH1A2
131	prerank	GO_Biological_Process_2023__Positive Regulation Of Nucleic Acid-Templated Transcription (GO:1903508)	0.16435	1.06463	0.373333	0.562438	1	32/34	76.89%	COL1A1;SPP1;NOTCH1;LHX2;EGFR;FOXO1;YAP1;RREB1;PPARA;MITF;APOE;BLM;RORB;RUNX1;RUNX2;ESR2;ESR1;ESRRB;HMGN5;ELF1;EGF;DDIT3;MT3;ZNF423;NFATC2;CREB5;NPAS3;ERBB4;JUN;TBL1X;ID2;IGF1
132	prerank	GO_Biological_Process_2023__Positive Regulation Of Apoptotic Process (GO:0043065)	0.244014	1.06016	0.402105	0.564584	1	9/15	37.68%	ITGA6;CFLAR;NRG1;FOXO1;SLIT2;CLU;ACVR1C;CTSD;NUPR1
133	prerank	GO_Molecular_Function_2023__Cis-Regulatory Region Sequence-Specific DNA Binding (GO:0000987)	0.142201	1.05824	0.388889	0.561924	1	18/48	28.05%	ERG;ZNF676;PRRX1;RARB;ZFY;MKX;ST18;ZNF208;FOXO1;EBF4;LITAF;MGAM;RREB1;PPARA;NACC2;MITF;HIF3A;ZNF536
134	prerank	GO_Biological_Process_2023__Cellular Response To Organic Cyclic Compound (GO:0071407)	0.223008	1.04708	0.369021	0.575725	1	10/17	36.26%	HSPA1B;SPP1;ATP1A2;IGFBP5;EGFR;CLU;MSN;SLC26A3;BLM;PDE3A
135	prerank	GO_Biological_Process_2023__Positive Regulation Of Signal Transduction (GO:0009967)	0.180646	1.03822	0.396061	0.585212	1	9/26	21.89%	SULF1;LGR6;RSPO3;SULF2;RSPO2;FGFR2;CCBE1;YAP1;DISC1
136	prerank	GO_Biological_Process_2023__Regulation Of Protein Phosphorylation (GO:0001932)	-0.204046	-1.03667	0.391867	0.644817	1	9/22	25.61%	NIBAN1;FGF10;FN1;FGF1;TTN;ANGPT1;IGF1;IRGM;ERBB4
137	prerank	GO_Molecular_Function_2023__Sequence-Specific DNA Binding (GO:0043565)	-0.184829	-1.0362	0.406193	0.629668	1	15/28	38.32%	ETV5;EGR1;EPAS1;RFX4;JUNB;JUN;NR4A1;BCL11B;CREB5;NFATC2;MEIS2;CEBPD;PRDM5;ZNF423;CHCHD2
138	prerank	GO_Cellular_Component_2023__Membrane Raft (GO:0045121)	0.230284	1.03511	0.372247	0.58407	1	6/15	22.46%	SULF1;GJA1;PLCG2;EGFR;LRP4;CD55
139	prerank	KEGG_2021_Human__MAPK signaling pathway	0.168356	1.03466	0.386463	0.578832	1	10/30	20.73%	CACNG5;GNG12;HSPA1B;PLA2G4A;HSPB1;EGFR;FGFR2;PDGFD;IL1RAP;PDGFC
140	prerank	GO_Molecular_Function_2023__Kinase Binding (GO:0019900)	0.169206	1.02287	0.410314	0.593652	1	17/29	40.50%	HSPB1;PLCG2;EGFR;PTN;TRIM22;MYOM1;TRIM5;GPRC5B;MSN;PEBP1;VRK2;HSP90AB1;TEX14;FRMD5;PTPRK;CAV2;CNTLN
141	prerank	GO_Biological_Process_2023__Regulation Of Small GTPase Mediated Signal Transduction (GO:0051056)	0.229059	1.02178	0.435685	0.589414	1	9/15	36.78%	PREX2;SLIT2;ARHGAP23;PREX1;ARHGAP25;DOCK8;PLEKHG4B;RELN;ARHGAP28
142	prerank	GO_Biological_Process_2023__Regulation Of Neuron Projection Development (GO:0010975)	0.194584	1.01893	0.423313	0.588613	1	6/21	13.67%	TOX;ITGA6;ROR1;ZNF804A;DCC;PTN
143	prerank	GO_Biological_Process_2023__Enzyme-Linked Receptor Protein Signaling Pathway (GO:0007167)	0.219773	1.01833	0.406048	0.584084	1	5/16	13.67%	PTPRT;ROR1;EGFR;FGFR2;PTN
144	prerank	GO_Molecular_Function_2023__Guanyl Ribonucleotide Binding (GO:0032561)	-0.215165	-1.00153	0.43797	0.677367	1	7/18	23.88%	RERG;RHOJ;PDE10A;PDE5A;GBP2;TUBB2A;RIT2
145	prerank	GO_Biological_Process_2023__Central Nervous System Development (GO:0007417)	0.209593	0.996315	0.438525	0.616347	1	7/18	21.37%	UGT8;COL4A1;SNTG2;PTPRZ1;CNTN5;PDGFC;SHROOM4
146	prerank	GO_Biological_Process_2023__Regulation Of ERK1 And ERK2 Cascade (GO:0070372)	0.165407	0.993541	0.469163	0.615257	1	10/29	20.73%	ROR1;NPNT;NOTCH1;NRG1;EGFR;FGFR2;CNKSR3;PDGFD;CCN2;PDGFC
147	prerank	KEGG_2021_Human__Protein digestion and absorption	0.219047	0.987984	0.467078	0.618036	1	4/15	10.14%	COL1A1;COL4A2;COL4A1;ATP1A2
148	prerank	KEGG_2021_Human__cAMP signaling pathway	-0.214671	-0.972515	0.444245	0.71577	1	6/17	17.01%	NPY;PDE10A;GRIN3A;CFTR;HHIP;TSHR
149	prerank	GO_Cellular_Component_2023__Cytoskeleton (GO:0005856)	0.142433	0.966426	0.495434	0.650192	1	19/40	35.69%	GFAP;EPB41L4A;HSPB1;ANK1;FYB1;GAPDH;PHLDB2;TRPC4;SHROOM4;CLU;DISC1;MSN;TUBA1B;MYO1E;CENPE;FRMD5;CLIC4;NEB;BAIAP2L1
150	prerank	GO_Cellular_Component_2023__Actin Cytoskeleton (GO:0015629)	-0.181388	-0.956561	0.510018	0.728564	1	21/24	68.61%	KLHL14;ANXA1;DDR2;CNR1;NPFFR2;IQGAP2;SVIL;ACTG1;DYNLL1;WIPF1;MYO5B;CLIC5;PLS3;SHROOM3;MYO9B;FLT1;DIAPH3;BAIAP2L1;NEB;CLIC4;MYO1E
151	prerank	GO_Biological_Process_2023__Regulation Of Cellular Component Organization (GO:0051128)	0.20636	0.95448	0.48866	0.665138	1	17/17	79.59%	GFAP;CDH13;NRG1;APOE;HSP90AA1;NEDD4;PRKCQ;CD36;PAPPA2;HIP1;PRDM5;ROS1;IRGM;HSPA8;RIT2;SPOCK1;SNCAIP
152	prerank	GO_Biological_Process_2023__Cellular Component Assembly (GO:0022607)	0.189452	0.926561	0.541935	0.707443	1	18/19	75.10%	TSPAN4;YAP1;IL1RAP;MITF;PARD3;MATN1;EPS8;SPAG17;CD247;BAIAP2L1;PLS3;WIPF1;NEDD9;THSD4;RP1;NLGN4Y;ELOB;IRGM
153	prerank	GO_Molecular_Function_2023__RNA Polymerase II Cis-Regulatory Region Sequence-Specific DNA Binding (GO:0000978)	0.122169	0.925038	0.554566	0.703706	1	18/50	28.05%	ERG;ZNF676;PRRX1;RARB;ZFY;MKX;ST18;ZNF208;FOXO1;EBF4;LITAF;MGAM;RREB1;PPARA;NACC2;MITF;HIF3A;ZNF536
154	prerank	GO_Molecular_Function_2023__RNA Polymerase II Transcription Regulatory Region Sequence-Specific DNA Binding (GO:0000977)	0.11952	0.919801	0.551724	0.70681	1	21/53	31.39%	ERG;ZNF676;PRRX1;RARB;ZFY;LHX2;MKX;ST18;ZNF208;FOXO1;EBF4;LITAF;MGAM;RREB1;PPARA;NACC2;MITF;HIF3A;ZNF536;CUX2;BACH1
155	prerank	GO_Biological_Process_2023__Vesicle-Mediated Transport (GO:0016192)	-0.201114	-0.905912	0.551789	0.806522	1	4/16	10.91%	EXPH5;RHOJ;RIN3;CAV3
156	prerank	GO_Biological_Process_2023__Positive Regulation Of MAPK Cascade (GO:0043410)	0.138721	0.901519	0.571429	0.733274	1	12/34	25.22%	ROR1;PLCG2;NPNT;NOTCH1;NRG1;EGFR;FGFR2;PDGFD;CCN2;PDGFC;TRIM5;C5AR1
157	prerank	GO_Molecular_Function_2023__DNA-binding Transcription Activator Activity, RNA Polymerase II-specific (GO:0001228)	0.166468	0.898547	0.547461	0.73146	1	9/23	25.42%	ERG;PRRX1;ZFY;ZNF208;FOXO1;LITAF;RREB1;PPARA;MITF
158	prerank	GO_Molecular_Function_2023__Cadherin Binding (GO:0045296)	0.14794	0.89785	0.560166	0.726594	1	27/29	77.34%	ITGA6;CDH13;PTPRT;CDH6;EGFR;STXBP6;PHLDB2;TRPC4;EPCAM;HSP90AB1;CDH7;COBLL1;BAIAP2L1;DIAPH3;DNAJB1;RPS2;PTPRO;CTNNA2;HSPA5;CTNNA3;RPS26;CDH12;RPL23A;RPL24;HSPA8;RPL29;HSPA1A
159	prerank	GO_Biological_Process_2023__Regulation Of Osteoblast Differentiation (GO:0045667)	-0.206203	-0.895272	0.557656	0.809048	1	4/15	10.72%	TWIST1;TENT5A;BMP6;DDR2
160	prerank	GO_Biological_Process_2023__Positive Regulation Of Macromolecule Metabolic Process (GO:0010604)	-0.145326	-0.890298	0.583942	0.800617	1	13/35	25.93%	TWIST1;EGR1;BMP6;FGF10;FN1;FGF1;TTN;RPS7;ANGPT1;HSPA1A;IGF1;ID2;RPL11
161	prerank	GO_Cellular_Component_2023__Intracellular Membrane-Bounded Organelle (GO:0043231)	0.0720529	0.889582	0.605598	0.735493	1	61/208	25.87%	ERG;IFI16;TOX;RAB20;GJA1;HSPA1B;TBL1Y;CALB2;RARB;GLUL;PLA2G4A;HSPB1;MT2A;PLCG2;HPGDS;EYA1;ZFP36L2;ZFY;NOTCH1;PATL2;TSHZ2;LHX2;MKX;SH3RF2;ZNF804A;EGFR;FGFR2;CCNJL;OLFM2;ST18;RNF220;PKN1;FOXO1;CECR2;TXK;SFMBT2;SLC16A10;CCN2;NXN;GAPDH;YAP1;TRIM22;UBB;LITAF;SHROOM4;CLU;SERINC5;PCBP3;GPRC5B;RREB1;SORCS2;CRYAB;MSN;TMSB4X;PPARA;PEBP1;ADIRF;NACC2;MITF;VRK2;CCDC69
162	prerank	GO_Biological_Process_2023__Positive Regulation Of Intracellular Signal Transduction (GO:1902533)	0.12121	0.884728	0.607069	0.737381	1	24/48	39.54%	GJA1;CDH13;ROR1;PLCG2;CFLAR;EGFR;FGFR2;PDGFD;GAPDH;TRIM22;PDGFC;LITAF;PLXNB1;TRIM5;GPRC5B;HSP90AB1;LRP2;HSP90AA1;RELN;ERBB3;ROR2;NUPR1;CAV2;FLT1
163	prerank	GO_Molecular_Function_2023__Receptor Ligand Activity (GO:0048018)	-0.168638	-0.871472	0.570076	0.817562	1	6/23	13.99%	VGF;IL7;BMP6;FGF10;FGF1;CCK
164	prerank	KEGG_2021_Human__Shigellosis	0.196056	0.862526	0.63522	0.769622	1	8/15	35.49%	PLCG2;EGFR;FOXO1;UBB;UBC;PIK3R3;UBA52;DOCK1
165	prerank	GO_Biological_Process_2023__Negative Regulation Of Intracellular Signal Transduction (GO:1902532)	-0.188312	-0.860808	0.616341	0.818925	1	18/18	81.45%	TWIST1;PKHD1;CAV3;PDE10A;IRGM;DUSP1;DDIT3;NDUFA13;BANK1;ESR1;DUSP16;PDE3A;PDE11A;ARHGAP25;PEBP1;PPARA;TMSB4X;SLIT2
166	prerank	GO_Molecular_Function_2023__Zinc Ion Binding (GO:0008270)	0.188073	0.851722	0.665962	0.781345	1	6/16	21.12%	MT2A;NRG1;ENPP1;ZNF208;SLC30A8;LITAF
167	prerank	GO_Cellular_Component_2023__Microtubule Cytoskeleton (GO:0015630)	-0.185594	-0.848375	0.631285	0.824117	1	17/17	81.71%	KANK4;TUBB2A;EFHC2;DCDC2C;TUBA1A;NEDD9;ANKFN1;TUBD1;PPP1R42;TUBA1C;KIF6;MID1;CLIC4;CENPE;TUBA1B;DISC1;GAPDH
168	prerank	GO_Biological_Process_2023__Protein Stabilization (GO:0050821)	0.195723	0.84762	0.659664	0.781509	1	15/15	80.62%	HSPA1B;GAPDH;CLU;CRYAB;HSP90AB1;HSP90AA1;STK3;HIP1;MT3;RPL11;IRGM;TBL1X;IGF1;HSPA1A;RPS7
169	prerank	GO_Molecular_Function_2023__Double-Stranded DNA Binding (GO:0003690)	-0.162386	-0.845803	0.641166	0.811915	1	12/24	37.23%	ETV5;EGR1;EPAS1;RFX4;JUNB;JUN;NR4A1;BCL11B;CREB5;NFATC2;MEIS2;CEBPD
170	prerank	GO_Cellular_Component_2023__Nucleus (GO:0005634)	0.0698145	0.836826	0.711779	0.793363	1	168/185	82.80%	ERG;IFI16;TOX;HSPA1B;TBL1Y;CALB2;RARB;GLUL;PLA2G4A;HSPB1;MT2A;EYA1;ZFP36L2;ZFY;NOTCH1;PATL2;TSHZ2;LHX2;MKX;SH3RF2;ZNF804A;EGFR;FGFR2;CCNJL;OLFM2;ST18;RNF220;PKN1;FOXO1;CECR2;TXK;SFMBT2;NXN;GAPDH;YAP1;TRIM22;UBB;LITAF;CLU;PCBP3;RREB1;CRYAB;MSN;TMSB4X;PPARA;PEBP1;ADIRF;NACC2;MITF;VRK2;CCDC69;STK33;HSP90AB1;ZNF536;APOE;PRDM6;CUX2;BACH1;HSP90AA1;CENPE;ZNF608;TLE2;UBA52;DIAPH3;BLM;RORB;NUPR1;MACROD1;R…
171	prerank	GO_Molecular_Function_2023__GTPase Activator Activity (GO:0005096)	0.165449	0.82689	0.678879	0.803403	1	12/19	44.48%	PREX2;ARHGAP23;PLXNB1;PREX1;ARHGAP25;RGS6;DOCK1;RGS20;ARHGAP28;ALDH1A1;MYO9B;SRGAP1
172	prerank	GO_Cellular_Component_2023__Mitochondrial Membrane (GO:0031966)	0.179604	0.809028	0.694672	0.825875	1	15/16	75.10%	PLA2G4A;SLC25A18;EFHD1;UBB;CLU;VRK2;UBA52;SLC44A2;NDUFA13;ATP5ME;COX6A1;ATP5F1E;UQCR10;GADD45GIP1;IRGM
173	prerank	GO_Biological_Process_2023__Organelle Organization (GO:0006996)	0.18372	0.80762	0.683794	0.821611	1	9/15	41.46%	ANK1;NECTIN2;ATP8B4;CECR2;APOE;SEMA6A;DIAPH3;CAV2;PRR5
174	prerank	GO_Molecular_Function_2023__Endopeptidase Activity (GO:0004175)	0.173148	0.779923	0.729084	0.859664	1	5/16	17.14%	ADGRG6;ADAMTS1;ADAMTS6;BACE2;ADAMTS16
175	prerank	GO_Biological_Process_2023__Cellular Response To Oxygen-Containing Compound (GO:1901701)	-0.13286	-0.773698	0.745917	0.917676	1	8/30	17.33%	EGR1;P2RY12;CPNE4;SCN5A;CFTR;GBP2;TSHR;NR4A3
176	prerank	GO_Molecular_Function_2023__DNA Binding (GO:0003677)	0.116978	0.769386	0.767391	0.869267	1	7/38	11.68%	ERG;IFI16;TOX;RARB;ZFY;TSHZ2;EGFR
177	prerank	GO_Biological_Process_2023__Protein Localization (GO:0008104)	0.162908	0.76159	0.754237	0.873931	1	4/17	11.68%	RAB20;GJA1;ANO1;EGFR
178	prerank	KEGG_2021_Human__Rap1 signaling pathway	0.157612	0.7596	0.766816	0.869873	1	8/18	29.20%	EGFR;FGFR2;FYB1;PDGFD;PDGFC;PARD3;APBB1IP;PIK3R3
179	prerank	GO_Molecular_Function_2023__Ubiquitin Protein Ligase Binding (GO:0031625)	0.132176	0.759459	0.759062	0.856734	1	25/26	82.48%	HSPA1B;EGFR;FOXO1;UBB;CLU;HSP90AB1;TUBA1B;HSP90AA1;UBA52;ERBB3;FHIT;MID1;DIO2;GABARAPL2;HSPA5;ACTG1;GABARAP;ELOB;RPL11;JUN;HSPA8;HSPA1A;SNCAIP;TUBB2A;RPS27A
180	prerank	GO_Molecular_Function_2023__Ubiquitin-Like Protein Ligase Binding (GO:0044389)	0.132176	0.759459	0.759062	0.856734	1	25/26	82.48%	HSPA1B;EGFR;FOXO1;UBB;CLU;HSP90AB1;TUBA1B;HSP90AA1;UBA52;ERBB3;FHIT;MID1;DIO2;GABARAPL2;HSPA5;ACTG1;GABARAP;ELOB;RPL11;JUN;HSPA8;HSPA1A;SNCAIP;TUBB2A;RPS27A
181	prerank	GO_Biological_Process_2023__Regulation Of Intracellular Signal Transduction (GO:1902531)	0.135824	0.753832	0.761388	0.858105	1	10/25	28.50%	HSPB1;PLCG2;PREX2;EGFR;ARHGAP23;PREX1;TMSB4X;VRK2;DOCK8;PLEKHG4B
182	prerank	GO_Biological_Process_2023__Modulation Of Chemical Synaptic Transmission (GO:0050804)	-0.172905	-0.753747	0.754789	0.931022	1	7/15	33.44%	NPTX2;MYOF;GRIN3A;SNCAIP;GRM8;MCTP2;NLGN4Y
183	prerank	GO_Molecular_Function_2023__Protein Kinase Binding (GO:0019901)	0.1156	0.750161	0.802752	0.856598	1	18/35	40.50%	HSPB1;PLCG2;PTN;PKN1;TRIM22;TRIM5;GPRC5B;MSN;PEBP1;VRK2;HSP90AA1;TEX14;FRMD5;CD247;PTPRK;ROR2;CAV2;CNTLN
184	prerank	GO_Molecular_Function_2023__Purine Ribonucleoside Triphosphate Binding (GO:0035639)	-0.126726	-0.741701	0.784906	0.931168	1	10/31	24.71%	PRAG1;RERG;RHOJ;ABCA12;GBP2;ABCB1;TUBB2A;HSPA1A;RIT2;HSPA8
185	prerank	KEGG_2021_Human__Phagosome	0.170128	0.741053	0.769874	0.863257	1	13/15	67.97%	HLA-B;HLA-C;HLA-A;ITGB5;TUBA1B;MSR1;THBS4;TUBA1C;CD36;MRC1;ATP6AP1;ACTG1;TUBA1A
186	prerank	GO_Molecular_Function_2023__Transition Metal Ion Binding (GO:0046914)	0.144059	0.739077	0.826271	0.859663	1	8/21	25.16%	MT2A;NRG1;MOXD1;ENPP1;ZNF208;SLC30A8;LITAF;AGMO
187	prerank	GO_Biological_Process_2023__Positive Regulation Of Epithelial Cell Proliferation (GO:0050679)	-0.153711	-0.723042	0.794626	0.940172	1	7/19	25.67%	BMP6;FGF10;PKHD1;SCN5A;NR4A3;IGF1;NR4A1
188	prerank	GO_Biological_Process_2023__Anterograde Trans-Synaptic Signaling (GO:0098916)	0.130603	0.707493	0.851685	0.895732	1	5/23	13.41%	CHRM2;SYT10;SLC1A3;HTR1E;HRH3
189	prerank	GO_Cellular_Component_2023__Polymeric Cytoskeletal Fiber (GO:0099513)	-0.14332	-0.707383	0.827138	0.944508	1	19/20	78.75%	ANXA1;TUBB2A;EFHC2;DCDC2C;TUBA1A;ACTG1;WIPF1;PLS3;PNN;TUBD1;TUBA1C;KIF6;MID1;MYO9B;DIAPH3;CENPE;TUBA1B;DISC1;SHROOM4
190	prerank	GO_Biological_Process_2023__Positive Regulation Of Cellular Process (GO:0048522)	0.0982095	0.696814	0.850549	0.902289	1	12/43	20.73%	IL15;NOTCH1;GREM1;NRG1;EGFR;FGFR2;PTN;PDGFD;CCN2;BCL7C;YAP1;PDGFC
191	prerank	GO_Molecular_Function_2023__DNA-binding Transcription Factor Binding (GO:0140297)	-0.156822	-0.683274	0.855805	0.958644	1	8/15	39.79%	TWIST1;EPAS1;MDFIC;ID2;JUN;PRDM5;CHCHD2;DDIT3
192	prerank	GO_Biological_Process_2023__Negative Regulation Of Transcription By RNA Polymerase II (GO:0000122)	0.110481	0.677792	0.869767	0.917966	1	14/33	33.25%	IFI16;RARB;NOTCH1;FGFR2;YAP1;RREB1;PPARA;NACC2;MITF;ZNF536;PRDM6;CUX2;BACH1;ZNF608
193	prerank	GO_Cellular_Component_2023__Secretory Granule Lumen (GO:0034774)	0.124632	0.647436	0.906122	0.944325	1	9/21	32.41%	TTR;B2M;NRG1;CLU;TMSB4X;SELENOP;HSP90AB1;HSP90AA1;CTSD
194	prerank	GO_Molecular_Function_2023__Adenyl Ribonucleotide Binding (GO:0032559)	-0.128912	-0.616293	0.919926	1	1	6/18	24.71%	PRAG1;PDE10A;ABCA12;ABCB1;HSPA1A;HSPA8
195	prerank	GO_Biological_Process_2023__Positive Regulation Of Peptidyl-Tyrosine Phosphorylation (GO:0050731)	0.128869	0.598685	0.94702	0.979106	1	4/17	14.76%	IL15;PLCG2;GREM1;PECAM1
196	prerank	GO_Biological_Process_2023__Regulation Of Phosphatidylinositol 3-Kinase Signaling (GO:0014066)	-0.129382	-0.580889	0.949907	1	1	3/16	10.72%	TWIST1;FN1;DDR2
197	prerank	GO_Biological_Process_2023__Positive Regulation Of Protein Phosphorylation (GO:0001934)	-0.0950099	-0.577957	0.956685	1	1	10/33	25.61%	NIBAN1;BMP6;FGF10;DDR2;FGF1;ANGPT1;RBPMS;IGF1;IRGM;ERBB4
198	prerank	GO_Molecular_Function_2023__ATP Binding (GO:0005524)	0.123282	0.570029	0.949153	0.990601	1	10/17	44.29%	HSPA1B;ATP1A2;ENPP1;SYN3;HSP90AB1;BMPR1B;HSP90AA1;BLM;MYO9B;STK3
199	prerank	GO_Biological_Process_2023__Negative Regulation Of DNA-templated Transcription (GO:0045892)	0.080291	0.567124	0.947712	0.98517	1	23/46	41.98%	IFI16;RARB;NOTCH1;NRG1;FGFR2;FOXO1;YAP1;RREB1;CRYAB;PPARA;NACC2;MITF;ZNF536;PRDM6;CUX2;BACH1;ZNF608;TLE2;PTPRK;RORB;RUNX1;DNAJB1;RUNX2
200	prerank	GO_Biological_Process_2023__Proteolysis (GO:0006508)	-0.118992	-0.565539	0.958661	1	1	3/18	8.73%	CFH;PAPPA;TLL1
201	prerank	GO_Biological_Process_2023__Regulation Of Signal Transduction (GO:0009966)	0.103073	0.539562	0.981735	0.992424	1	12/21	45.12%	SULF1;IGFBP5;FGFR2;CLU;TRIM5;CD55;RGS6;RGS20;ERBB3;INPP5D;IRAK2;GRK5
202	prerank	GO_Biological_Process_2023__Positive Regulation Of Phosphorylation (GO:0042327)	-0.0997118	-0.538935	0.973451	1	1	4/24	10.98%	NIBAN1;FGF10;DDR2;FGF1
203	prerank	GO_Biological_Process_2023__Negative Regulation Of Nucleic Acid-Templated Transcription (GO:1903507)	-0.107226	-0.537552	0.984586	0.984621	1	11/21	42.49%	TWIST1;ATP8B1;MDFIC;ID2;CCDC85B;HSPA8;JUN;PRDM5;ZNF423;DDIT3;NDUFA13
204	prerank	GO_Biological_Process_2023__Chemical Synaptic Transmission (GO:0007268)	0.0881378	0.537071	0.981735	0.986581	1	26/31	72.46%	CHRM2;SYT10;SLC1A3;HTR1E;HRH3;CBLN2;UNC13C;SYN3;APOE;KCNMB1;GRIK1;PLP1;PDE7B;GRID2;GRIK2;GABRA6;HTR2C;GRIN2D;GLRA2;GAD2;ASIC2;SHISA6;NLGN4Y;GABARAP;SNCG;CHRM5
205	prerank	KEGG_2021_Human__Proteoglycans in cancer	0.103736	0.528377	0.986813	0.98349	1	4/21	11.68%	COL1A1;PLCG2;ANK1;EGFR
206	prerank	GO_Biological_Process_2023__Regulation Of MAPK Cascade (GO:0043408)	-0.103559	-0.527241	0.982987	0.973381	1	4/23	10.91%	FGF10;PKHD1;FN1;CAV3
207	prerank	KEGG_2021_Human__Transcriptional misregulation in cancer	0.101877	0.449518	0.997863	0.995641	1	8/15	41.98%	ERG;EYA1;FOXO1;MITF;NUPR1;FLT1;RUNX1;RUNX2

## Sheet: L6ITCar3
	Name	Term	ES	NES	NOM p-val	FDR q-val	FWER p-val	Tag %	Gene %	Lead_genes
0	prerank	KEGG_2021_Human__Ribosome	-0.616726	-4.46319	0	0	0	56/58	37.83%	RPL26;RPL36AL;FAU;RPS21;RPL19;RPL36A;RPS18;RPS4X;RPS27A;RPS23;RPS12;RPL32;RPL12;RPL38;RPL11;RPS7;RPL8;RPS27;RPS25;RPL41;RPL3;RPL7A;RPL35A;RPS13;RPL10A;RPLP1;RPL23;RPL17;RPL24;RPL39;RPL30;RPS15;RPL35;RPL34;RPL23A;RPL6;RPLP2;RPL7;RPL21;RPS28;RPS24;RPS14;RPS3A;RPL10;RPL36;RPL18;RPL27A;RPS6;RPS16;RPS10;RPL13;RPS11;RPS26;RPL13A;RPS19;RPS17
1	prerank	GO_Biological_Process_2023__Translation (GO:0006412)	-0.590753	-4.35237	0	0	0	57/60	39.64%	RPL26;RPL36AL;FAU;RPS21;RPL19;RPS18;RPS4X;RPS27A;RPS23;RPL32;RPL12;RPL38;RPL11;RPS7;RPL8;RPS27;RPS25;RPL41;RPL3;RPL7A;RPL35A;RPS13;RPL10A;RPLP1;MRPL51;RPL17;RPL24;RPL39;RPL30;RPS15;RPL35;RPL34;RPL23A;RPL6;RPLP2;RPL7;RPL21;RPS28;RPS24;RPS14;RPS3A;RPL10;RPL36;RPL18;EEF1B2;RPL27A;RPS6;RPS16;RPS10;RPL13;RPS11;RPS26;RPL13A;RPS19;RPS17;EEF1G;RPS5
2	prerank	GO_Biological_Process_2023__Cytoplasmic Translation (GO:0002181)	-0.613672	-4.34442	0	0	0	53/55	37.83%	RPL26;RPL36AL;FAU;RPS21;RPL19;RPS18;RPS4X;RPS27A;RPS23;RPL32;RPL12;RPL38;RPL11;RPS7;RPL8;RPS27;RPS25;RPL41;RPL3;RPL7A;RPL35A;RPS13;RPL10A;RPLP1;RPL17;RPL24;RPL39;RPL30;RPS15;RPL35;RPL34;RPL23A;RPL6;RPLP2;RPL7;RPL21;RPS28;RPS24;RPS14;RPS3A;RPL10;RPL36;RPL18;RPL27A;RPS6;RPS16;RPS10;RPL13;RPS11;RPS26;RPL13A;RPS19;RPS17
3	prerank	GO_Biological_Process_2023__Gene Expression (GO:0010467)	-0.579588	-4.28772	0	0	0	56/61	37.83%	RPL26;RPL36AL;FAU;RPS21;RPL19;RPS18;RPS4X;RPS27A;RPS23;RPL32;RPL12;RPL38;RPL11;RPS7;RPL8;RPS27;RPS25;RPL41;ANGPT2;RPL3;RPL7A;RPL35A;RPS13;RPL10A;RPLP1;MRPL51;RBPMS;RPL17;RPL24;RPL39;RPL30;RPS15;RPL35;RPL34;RPL23A;RPL6;RPLP2;RPL7;RPL21;RPS28;RPS24;RPS14;RPS3A;RPL10;RPL36;RPL18;RPL27A;RPS6;RPS16;RPS10;RPL13;RPS11;RPS26;RPL13A;RPS19;RPS17
4	prerank	GO_Biological_Process_2023__Peptide Biosynthetic Process (GO:0043043)	-0.575037	-4.20197	0	0	0	54/59	37.83%	RPL26;RPL36AL;FAU;RPS21;RPL19;RPS18;RPS4X;RPS27A;RPS23;RPL32;RPL12;RPL38;RPL11;RPS7;RPL8;RPS27;RPS25;RPL41;RPL3;RPL7A;RPL35A;RPS13;RPL10A;RPLP1;MRPL51;RPL17;RPL24;RPL39;RPL30;RPS15;RPL35;RPL34;RPL23A;RPL6;RPLP2;RPL7;RPL21;RPS28;RPS24;RPS14;RPS3A;RPL10;RPL36;RPL18;RPL27A;RPS6;RPS16;RPS10;RPL13;RPS11;RPS26;RPL13A;RPS19;RPS17
5	prerank	GO_Biological_Process_2023__Macromolecule Biosynthetic Process (GO:0009059)	-0.559432	-4.16073	0	0	0	57/62	39.64%	RPL26;RPL36AL;FAU;RPS21;RPL19;RPS18;RPS4X;RPS27A;RPS23;RPL32;RPL12;RPL38;RPL11;RPS7;RPL8;RPS27;RPS25;RPL41;RPL3;RPL7A;RPL35A;RPS13;RPL10A;RPLP1;MRPL51;RPL17;RPL24;RPL39;RPL30;RPS15;RPL35;RPL34;RPL23A;RPL6;RPLP2;RPL7;RPL21;RPS28;RPS24;RPS14;RPS3A;RPL10;RPL36;RPL18;EEF1B2;RPL27A;RPS6;RPS16;RPS10;RPL13;RPS11;RPS26;RPL13A;RPS19;RPS17;EEF1G;RPS5
6	prerank	KEGG_2021_Human__Coronavirus disease	-0.537254	-4.06955	0	0	0	57/64	37.83%	IFIH1;RPL26;RPL36AL;FAU;RPS21;RPL19;RPL36A;RPS18;RPS4X;RPS27A;RPS23;RPS12;RPL32;RPL12;RPL38;RPL11;RPS7;RPL8;RPS27;RPS25;RPL41;RPL3;RPL7A;RPL35A;RPS13;RPL10A;RPLP1;RPL23;RPL17;RPL24;RPL39;RPL30;RPS15;RPL35;RPL34;RPL23A;RPL6;RPLP2;RPL7;RPL21;RPS28;RPS24;RPS14;RPS3A;RPL10;RPL36;RPL18;RPL27A;RPS6;RPS16;RPS10;RPL13;RPS11;RPS26;RPL13A;RPS19;RPS17
7	prerank	GO_Cellular_Component_2023__Ribosome (GO:0005840)	-0.617546	-3.55237	0	0	0	32/32	39.64%	RPL36AL;RPS21;RPL19;RPS18;RPS4X;RPS23;RPL32;RPL38;RPL11;RPS7;RPL8;RPS27;RPS25;RPL41;RPL7A;RPS13;RPL10A;RPL17;RPL24;RPL39;RPL30;RPL6;RPS28;RPL36;RPL18;RPS10;RPS11;RPS26;RPL13A;RPS19;RPS17;RPS5
8	prerank	GO_Cellular_Component_2023__Large Ribosomal Subunit (GO:0015934)	-0.615345	-3.46379	0	0	0	30/31	37.09%	RPL26;RPL36AL;RPL19;RPL32;RPL12;RPL38;RPL11;RPL8;RPL41;RPL3;RPL7A;RPL35A;RPL10A;RPLP1;RPL17;RPL24;RPL39;RPL30;RPL35;RPL34;RPL23A;RPL6;RPLP2;RPL7;RPL21;RPL36;RPL18;RPL27A;RPL13;RPL13A
9	prerank	GO_Cellular_Component_2023__Cytosolic Large Ribosomal Subunit (GO:0022625)	-0.615345	-3.46379	0	0	0	30/31	37.09%	RPL26;RPL36AL;RPL19;RPL32;RPL12;RPL38;RPL11;RPL8;RPL41;RPL3;RPL7A;RPL35A;RPL10A;RPLP1;RPL17;RPL24;RPL39;RPL30;RPL35;RPL34;RPL23A;RPL6;RPLP2;RPL7;RPL21;RPL36;RPL18;RPL27A;RPL13;RPL13A
10	prerank	GO_Molecular_Function_2023__RNA Binding (GO:0003723)	-0.416384	-3.33529	0	0	0	63/80	41.72%	IFIH1;RPL26;RPL36AL;FAU;RPS21;RPL19;RPS18;RPS4X;RPS27A;RPS23;RPL32;RPL12;RPL38;RPL11;RPS7;RPL8;RPS27;RPS25;RPL41;RPL3;RPL7A;RPL35A;RPS13;RPL10A;TRMT9B;RBPMS;RPL17;RPL24;RPL39;RPL30;RPS15;RPL35;RPL34;RPL23A;RPL6;TPT1;RPL7;RPL21;RPS28;RPS24;RPS14;RPS3A;RPL10;RPL36;RPL18;RPL27A;RPS6;RPS16;BARD1;RPS10;RPL13;SGCG;RPS11;RPS26;COL14A1;RPL13A;RPS19;RPS17;RBM20;RPS5;RPP38;CSTB;RPL28
11	prerank	GO_Cellular_Component_2023__Small Ribosomal Subunit (GO:0015935)	-0.61376	-3.13866	0	0	0	23/23	39.64%	FAU;RPS21;RPS18;RPS4X;RPS27A;RPS23;RPS7;RPS27;RPS25;RPS13;RPS15;RPS28;RPS24;RPS14;RPS3A;RPS6;RPS16;RPS10;RPS11;RPS26;RPS19;RPS17;RPS5
12	prerank	GO_Cellular_Component_2023__Cytosolic Small Ribosomal Subunit (GO:0022627)	-0.61376	-3.13866	0	0	0	23/23	39.64%	FAU;RPS21;RPS18;RPS4X;RPS27A;RPS23;RPS7;RPS27;RPS25;RPS13;RPS15;RPS28;RPS24;RPS14;RPS3A;RPS6;RPS16;RPS10;RPS11;RPS26;RPS19;RPS17;RPS5
13	prerank	GO_Biological_Process_2023__Ribonucleoprotein Complex Biogenesis (GO:0022613)	-0.613342	-3.11087	0	0	0	22/22	39.64%	RPL26;RPS4X;RPS23;RPL38;RPL11;RPS7;RPS27;RPS25;RPL35A;RPS13;RPS15;RPL7;RPS28;RPS24;RPS14;RPS3A;RPS6;RPS16;RPS11;RPS19;RPS17;RPS5
14	prerank	GO_Biological_Process_2023__Ribosome Biogenesis (GO:0042254)	-0.612925	-3.03484	0	0	0	21/21	39.64%	RPL26;RPS4X;RPS23;RPL11;RPS7;RPS27;RPS25;RPL35A;RPS13;RPS15;RPL7;RPS28;RPS24;RPS14;RPS3A;RPS6;RPS16;RPS11;RPS19;RPS17;RPS5
15	prerank	GO_Cellular_Component_2023__Polysomal Ribosome (GO:0042788)	-0.649448	-3.017	0	0	0	18/19	31.32%	RPL36AL;RPS21;RPL19;RPS23;RPL32;RPL38;RPL11;RPL8;RPL41;RPL7A;RPL10A;RPL24;RPL39;RPL30;RPL6;RPS28;RPL36;RPL18
16	prerank	GO_Biological_Process_2023__Ribosomal Small Subunit Biogenesis (GO:0042274)	-0.611262	-2.75374	0	0	0	17/17	39.64%	RPS4X;RPS23;RPS7;RPS27;RPS25;RPS13;RPS15;RPS28;RPS24;RPS14;RPS3A;RPS6;RPS16;RPS11;RPS19;RPS17;RPS5
17	prerank	GO_Cellular_Component_2023__Small-Subunit Processome (GO:0032040)	-0.610847	-2.6757	0	0	0	16/16	39.64%	RPS4X;RPS27A;RPS23;RPS7;RPS27;RPS13;RPS28;RPS24;RPS14;RPS3A;RPS6;RPS16;RPS11;RPS19;RPS17;RPS5
18	prerank	GO_Biological_Process_2023__rRNA Processing (GO:0006364)	-0.575041	-2.55024	0	7.30262e-05	0.002	15/16	37.83%	RPL26;RPL11;RPS7;RPS27;RPS25;RPL35A;RPS15;RPL7;RPS28;RPS24;RPS14;RPS6;RPS16;RPS19;RPS17
19	prerank	GO_Cellular_Component_2023__Nucleolus (GO:0005730)	-0.373282	-2.31356	0	0.000797812	0.022	29/39	41.31%	TCIM;TXK;RPL26;RPL19;RPS27A;RPL11;RPS7;CDC14A;RPS25;RPL3;RPL7A;RPS13;RPL17;RPL35;RPL34;RPL23A;RPL7;RPS14;RPS3A;RPL36;RPL18;RPS6;RPS10;RPL13;RPS11;RPL13A;RPS19;RPP38;CSTB
20	prerank	GO_Cellular_Component_2023__Intracellular Non-Membrane-Bounded Organelle (GO:0043232)	-0.304407	-2.26626	0	0.00142053	0.038	43/63	42.72%	TCIM;TXK;RPL26;RPL36AL;RPL19;RPS18;RPS4X;RPS27A;RPS23;RPL11;RPS7;CDC14A;RPS27;RPS25;RPL3;RPL7A;RPS13;RPL17;SHOC1;RPL35;RPL34;RPL23A;RPL7;RPS14;RPS3A;RPL36;RPL18;RPS6;RPS10;RPL13;RPS11;SHROOM3;RPL13A;ITPKB;RPS19;RPS17;ANKFN1;RPS5;RPP38;SPATA22;DYNLL1;CSTB;NEDD9
21	prerank	GO_Molecular_Function_2023__mRNA Binding (GO:0003729)	-0.516353	-2.25993	0.00178253	0.00141903	0.04	14/16	39.64%	RPL26;RPS7;RPL41;RPS13;RBPMS;RPL24;RPL35;RPL7;RPS14;RPS3A;RPS26;RPL13A;RBM20;RPS5
22	prerank	GO_Cellular_Component_2023__Nuclear Lumen (GO:0031981)	-0.353941	-2.22931	0	0.0019606	0.055	29/40	41.31%	TCIM;TXK;RPL26;RPL19;RPS27A;RPL11;RPS7;CDC14A;RPS25;RPL3;RPL7A;RPS13;RPL17;RPL35;RPL34;RPL23A;RPL7;RPS14;RPS3A;RPL36;RPL18;RPS6;RPS10;RPL13;RPS11;RPL13A;RPS19;RPP38;CSTB
23	prerank	GO_Molecular_Function_2023__Cis-Regulatory Region Sequence-Specific DNA Binding (GO:0000987)	0.302112	2.20693	0	0.148573	0.082	16/44	12.94%	NR2F2;PRRX1;TEAD4;FOXP2;NFIA;EBF4;ZFHX4;ST18;ZFY;FOXO1;ZNF516;POU6F2;MEIS2;ZNF536;UTY;DACH1
24	prerank	GO_Biological_Process_2023__Regulation Of DNA-templated Transcription (GO:0006355)	0.231692	2.13093	0	0.12643	0.125	37/79	27.83%	NR2F2;TEAD4;FOXP2;NFIA;TSHZ2;EBF4;ZFHX4;PKN1;ZFY;INHBA;FOXO1;SPP1;ZNF516;BCL6;EGFR;TOX3;JADE3;TOX;POU6F2;ZNF536;DACH1;DPF3;HSPA8;JUN;KAT2B;CRYAB;APOE;TOX2;TSHZ3;MT3;RORB;TLE2;ERBB4;BTG1;ARID3A;ZHX2;MECOM
25	prerank	GO_Molecular_Function_2023__RNA Polymerase II Cis-Regulatory Region Sequence-Specific DNA Binding (GO:0000978)	0.283936	2.11287	0	0.0976204	0.14	16/46	12.94%	NR2F2;PRRX1;TEAD4;FOXP2;NFIA;EBF4;ZFHX4;ST18;ZFY;FOXO1;ZNF516;POU6F2;MEIS2;ZNF536;UTY;DACH1
26	prerank	GO_Biological_Process_2023__Cellular Response To Lipid (GO:0071396)	0.449104	2.08642	0	0.084644	0.159	10/15	24.88%	ADCY8;IRGM;PLCG2;HSPA1B;SPP1;EGFR;HSPA8;HSPA1A;RORB;MSN
27	prerank	GO_Cellular_Component_2023__Postsynaptic Density (GO:0014069)	-0.421365	-2.08232	0.00346021	0.00693749	0.167	15/22	28.91%	GRIK4;RPS18;RPL12;RPL38;RPL8;RPS27;RPS25;SHISA6;RPS13;GRIN3A;RPL30;GRIK3;RPL7;GRID2;RPS14
28	prerank	GO_Cellular_Component_2023__Focal Adhesion (GO:0005925)	-0.289755	-2.07272	0	0.00701754	0.181	37/57	39.64%	SPRY4;TNC;SNTB1;RPL19;ITGA11;RPS18;RPS4X;PRAG1;RPL12;RPL38;CAV3;RPS7;RPL8;B2M;RPL3;RPL7A;RPS13;RPL10A;RPLP1;RPL17;RPL30;RPS15;RPL6;RPLP2;RPL7;RPS14;RPS3A;RPL18;RPS16;RPS10;RPS11;RPL13A;RPS19;RPS17;MRC2;LIMD1;RPS5
29	prerank	GO_Cellular_Component_2023__Cell-Substrate Junction (GO:0030055)	-0.289755	-2.07272	0	0.00701754	0.181	37/57	39.64%	SPRY4;TNC;SNTB1;RPL19;ITGA11;RPS18;RPS4X;PRAG1;RPL12;RPL38;CAV3;RPS7;RPL8;B2M;RPL3;RPL7A;RPS13;RPL10A;RPLP1;RPL17;RPL30;RPS15;RPL6;RPLP2;RPL7;RPS14;RPS3A;RPL18;RPS16;RPS10;RPS11;RPL13A;RPS19;RPS17;MRC2;LIMD1;RPS5
30	prerank	GO_Molecular_Function_2023__RNA Polymerase II Transcription Regulatory Region Sequence-Specific DNA Binding (GO:0000977)	0.272686	2.04938	0.00248756	0.0837154	0.186	16/47	12.94%	NR2F2;PRRX1;TEAD4;FOXP2;NFIA;EBF4;ZFHX4;ST18;ZFY;FOXO1;ZNF516;POU6F2;MEIS2;ZNF536;UTY;DACH1
31	prerank	GO_Biological_Process_2023__Negative Regulation Of Apoptotic Process (GO:0043066)	0.296637	2.01937	0	0.0816678	0.213	22/38	30.58%	MTRNR2L1;MTRNR2L12;MTRNR2L8;ANXA1;HSPA1B;FOXO1;TNFAIP8;EGFR;TOX3;HSPB1;NUPR1;SH3RF2;ANGPT1;HSPA1A;CRYAB;APOE;PRLR;MT3;ERBB4;SEMA3E;PRKCH;PPARGC1A
32	prerank	GO_Biological_Process_2023__Regulation Of Cell Growth (GO:0001558)	0.413139	1.96046	0.00434783	0.0995932	0.277	11/17	25.82%	HSPA1B;INHBA;SH3BP4;DCSTAMP;BCL6;EGFR;JADE3;SLIT2;HSPA1A;MT3;BTG1
33	prerank	GO_Molecular_Function_2023__Protein Homodimerization Activity (GO:0042803)	0.290099	1.94658	0.0103627	0.0946442	0.3	20/37	28.17%	NR2F2;ADCY8;FOXP2;AOX1;IL6R;TOX3;SLIT2;PDGFC;HSPB1;CRYAB;TPD52L1;PTPRT;APOE;SLC30A8;MYOM1;ERBB4;TRIM5;GHR;ZHX2;TRPC6
34	prerank	GO_Biological_Process_2023__Regulation Of Transcription By RNA Polymerase II (GO:0006357)	0.203727	1.94336	0.00277778	0.0850805	0.304	24/83	13.15%	NR2F2;PRRX1;TEAD4;FOXP2;NFIA;TSHZ2;EBF4;ZFHX4;PKN1;ST18;ZFY;INHBA;FOXO1;ITGA6;BCL6;EGFR;TOX3;JADE3;TOX;POU6F2;MEIS2;ZNF536;DACH1;DPF3
35	prerank	GO_Biological_Process_2023__Negative Regulation Of Nucleic Acid-Templated Transcription (GO:1903507)	0.359838	1.92783	0.00465116	0.0848583	0.331	14/22	30.05%	NR2F2;FOXP2;FOXO1;BCL6;DACH1;HSPA8;JUN;CRYAB;TSHZ3;RORB;TLE2;ZHX2;MECOM;ID2
36	prerank	GO_Cellular_Component_2023__Actin Cytoskeleton (GO:0015629)	0.354165	1.82343	0.0136674	0.134417	0.49	11/20	22.67%	ADCY8;PLEKHH2;ARSJ;CLIC4;ANXA1;PLS3;GAS2L3;DENND2A;RGS22;EEF1A1;WIPF1
37	prerank	GO_Cellular_Component_2023__Lysosome (GO:0005764)	0.376329	1.76975	0.0215517	0.164169	0.57	9/16	24.55%	CALCRL;IRGM;GFAP;GPC4;HSPA8;GPC5;PDE1C;CTSD;SDC2
38	prerank	GO_Cellular_Component_2023__Adherens Junction (GO:0005912)	0.320798	1.75971	0.034398	0.160002	0.591	21/22	63.45%	CDH8;ANXA1;STXBP6;CDH9;PARD3;FRMD4B;CDH18;CDH13;MSN;CDHR3;CTNNA2;FRMD5;PARD3B;PLPP3;CRB1;CDH4;PLEKHA7;CDH7;LIMD1;SHROOM3;CCDC85B
39	prerank	GO_Biological_Process_2023__Regulation Of Apoptotic Process (GO:0042981)	0.245688	1.75763	0.0194175	0.150104	0.594	20/42	25.62%	ANXA1;HSPA1B;FOXO1;ITGA6;TNFAIP8;BCL6;EGFR;TOX3;SLIT2;HSPB1;NUPR1;SH3RF2;JUN;ANGPT1;HSPA1A;CRYAB;PRLR;CTSD;MT3;ERBB4
40	prerank	GO_Cellular_Component_2023__Cell-Cell Junction (GO:0005911)	0.279908	1.68559	0.0496278	0.202479	0.719	17/27	35.01%	CDH8;CLIC4;ANXA1;STXBP6;CDH9;KIRREL3;PARD3;FRMD4B;CDH18;CDH13;MSN;CDHR3;CTNNA2;FRMD5;PARD3B;PLPP3;TIAM1
41	prerank	GO_Biological_Process_2023__Negative Regulation Of Programmed Cell Death (GO:0043069)	0.261189	1.68301	0.0277136	0.192324	0.724	17/32	28.77%	ANXA1;HSPA1B;FOXO1;SLC7A11;TNFAIP8;EGFR;HSPB1;NUPR1;SH3RF2;ANGPT1;HSPA1A;CRYAB;PRLR;MT3;ERBB4;MECOM;GPX4
42	prerank	GO_Biological_Process_2023__Positive Regulation Of Apoptotic Process (GO:0043065)	0.345841	1.67372	0.0330189	0.188742	0.738	11/18	28.03%	FOXO1;ITGA6;TNFAIP8;BCL6;SLIT2;NUPR1;JUN;TPD52L1;CTSD;BTG1;STK17B
43	prerank	GO_Cellular_Component_2023__Asymmetric Synapse (GO:0032279)	-0.373899	-1.66655	0.0319149	0.0811687	0.828	11/17	28.91%	RPS18;RPL12;RPL38;RPL8;RPS27;RPS25;SHISA6;RPS13;RPL30;RPL7;RPS14
44	prerank	GO_Cellular_Component_2023__Dendrite (GO:0030425)	0.337724	1.66087	0.0363636	0.190479	0.762	10/18	23.88%	HTR2C;ADCY8;GABRE;EPHA6;KIRREL3;HSPA8;DNER;KCNB2;APOE;LAMP5
45	prerank	GO_Cellular_Component_2023__Intracellular Organelle Lumen (GO:0070013)	0.21232	1.61763	0.0336788	0.221582	0.821	22/50	25.62%	ARSJ;LTBP1;HSPA1B;SPP1;GPC4;PCSK5;EGFR;TIMP2;PDGFC;ADAMTSL1;COL27A1;HSPA8;COL8A1;GPC5;HSPA1A;APOE;EEF1A1;PRLR;CTSD;PDGFD;SDC2;ERBB4
46	prerank	GO_Molecular_Function_2023__Kinase Binding (GO:0019900)	0.26453	1.59541	0.0439024	0.231217	0.834	17/27	35.01%	IRGM;UTRN;PLCG2;EGFR;HSPB1;KAT2B;EEF1A1;MYOM1;MSN;BTG1;TRIM5;GHR;PDGFRB;PTN;FRMD5;ESR1;TIAM1
47	prerank	GO_Molecular_Function_2023__DNA Binding (GO:0003677)	0.226404	1.5692	0.041769	0.250208	0.866	12/38	12.74%	NR2F2;FOXP2;TSHZ2;ZFY;FOXO1;BCL6;EGFR;TOX3;TOX;MEIS2;UTY;NUPR1
48	prerank	GO_Molecular_Function_2023__DNA-binding Transcription Factor Binding (GO:0140297)	0.346555	1.55975	0.0555556	0.250263	0.874	10/15	33.53%	PRRX1;NFIA;EBF4;BCL6;HSPB1;JUN;KAT2B;ID2;PPARGC1A;BCL2
49	prerank	GO_Biological_Process_2023__Positive Regulation Of Nucleic Acid-Templated Transcription (GO:1903508)	0.25675	1.55601	0.052381	0.242985	0.877	18/29	36.69%	NR2F2;INHBA;FOXO1;SPP1;ZNF516;EGFR;JUN;KAT2B;APOE;MT3;RORB;ERBB4;MECOM;ID2;PPARGC1A;ESR1;RUNX1;ELF1
50	prerank	GO_Biological_Process_2023__Regulation Of ERK1 And ERK2 Cascade (GO:0070372)	0.274215	1.54759	0.0599078	0.241789	0.887	13/24	28.24%	HTR2C;NPNT;EGFR;PDGFC;FSHR;CNKSR3;ANGPT1;TGFBR3;APOE;PDGFD;MT3;ERBB4;PDGFRB
51	prerank	GO_Molecular_Function_2023__G Protein-Coupled Receptor Activity (GO:0004930)	-0.348353	-1.54713	0.0557554	0.145786	0.941	8/17	17.51%	VIPR2;NPFFR2;P2RY12;CYSLTR1;P2RY6;P2RY14;TSHR;OPRM1
52	prerank	KEGG_2021_Human__Estrogen signaling pathway	0.340504	1.54703	0.0407674	0.232746	0.888	8/15	22.33%	ADCY8;HSPA1B;EGFR;HSPA8;JUN;ITPR2;HSPA1A;CTSD
53	prerank	GO_Biological_Process_2023__Cellular Response To Oxygen-Containing Compound (GO:1901701)	0.244449	1.53626	0.0541176	0.234838	0.897	16/31	28.84%	ADCY8;IRGM;PLCG2;CLIC4;SYT17;FOXO1;SH3BP4;EGFR;SLIT2;JUN;PDE3A;MT3;RORB;RYR1;GLRA2;SLC26A3
54	prerank	GO_Biological_Process_2023__Protein-Containing Complex Assembly (GO:0065003)	0.317943	1.53186	0.0552995	0.23085	0.9	11/17	35.01%	ADCY8;IRGM;STXBP6;ANGPT1;PARD3;HSPA1A;PRLR;WIPF1;GPX4;PPARGC1A;TIAM1
55	prerank	GO_Biological_Process_2023__Cell-Cell Adhesion Via Plasma-Membrane Adhesion Molecules (GO:0098742)	0.295914	1.50165	0.088785	0.255514	0.923	10/20	23.81%	CDH8;GPC4;CDH9;SDK1;KIRREL3;SDK2;CDH18;PTPRT;ALCAM;CDH13
56	prerank	KEGG_2021_Human__Human papillomavirus infection	0.281809	1.49923	0.0707547	0.249708	0.923	9/21	17.51%	FOXO1;SPP1;HLA-B;ITGA6;EGFR;HLA-C;MAML2;LAMA3;PARD3
57	prerank	GO_Biological_Process_2023__Cellular Response To Metal Ion (GO:0071248)	0.308962	1.48751	0.101449	0.253575	0.929	10/18	27.50%	ADCY8;MT2A;PLCG2;CLIC4;SYT17;EGFR;JUN;MT3;RYR1;GLRA2
58	prerank	GO_Molecular_Function_2023__Cadherin Binding (GO:0045296)	0.251231	1.47347	0.0942029	0.260695	0.937	14/26	29.38%	CDH8;ANXA1;ITGA6;STXBP6;CDH9;EGFR;HSPA8;HSPA1A;CDH18;PTPRT;CDH13;COBLL1;CDHR3;CTNNA2
59	prerank	GO_Biological_Process_2023__Positive Regulation Of ERK1 And ERK2 Cascade (GO:0070374)	0.284821	1.46097	0.0736342	0.267057	0.949	11/20	28.24%	HTR2C;NPNT;EGFR;PDGFC;FSHR;ANGPT1;APOE;PDGFD;MT3;ERBB4;PDGFRB
60	prerank	GO_Biological_Process_2023__Negative Regulation Of Cellular Process (GO:0048523)	0.223558	1.46028	0.0839002	0.259571	0.95	16/34	25.82%	ST18;HSPA1B;INHBA;SH3BP4;DCSTAMP;BCL6;SLIT2;NUPR1;ANGPT1;KAT2B;HSPA1A;CRYAB;MT3;CDH13;ERBB4;BTG1
61	prerank	KEGG_2021_Human__Neuroactive ligand-receptor interaction	-0.248152	-1.45671	0.10473	0.215804	0.981	15/33	24.95%	GRIK4;VIPR2;NPFFR2;HCRTR2;GABRG1;CYSLTR1;P2RY6;P2RY14;CHRNA6;CHRNB3;TSHR;OPRM1;GRIN3A;GRIK3;TACR1
62	prerank	GO_Cellular_Component_2023__Vesicle (GO:0031982)	0.317246	1.45236	0.0787589	0.260424	0.954	8/15	24.88%	ABCA1;PLCG2;ANXA1;HSPA1B;EGFR;HSPA1A;APOE;MSN
63	prerank	GO_Biological_Process_2023__Cellular Component Assembly (GO:0022607)	0.291619	1.44228	0.0887446	0.264167	0.959	12/17	39.44%	IRGM;PLS3;NLGN4Y;ELN;PARD3;WIPF1;TEX15;PPARGC1A;THSD4;TIAM1;EPS8;CD247
64	prerank	GO_Cellular_Component_2023__Cytoskeleton (GO:0005856)	0.232854	1.43716	0.103687	0.262662	0.961	18/31	35.61%	ADCY8;GFAP;ARSJ;TEC;CLIC4;GAS2L3;HSPB1;IGF2BP2;DENND2A;RGS22;WIPF1;MSN;KANK1;KLHL4;FRMD5;TENM1;ARL2;TUBA1C
65	prerank	GO_Molecular_Function_2023__Transition Metal Ion Binding (GO:0046914)	0.292596	1.41114	0.0915179	0.284676	0.972	9/17	24.61%	AOX1;MT2A;MPPED2;TIMP2;DPF3;PAM;SLC30A8;MT3;ZNF208
66	prerank	GO_Biological_Process_2023__Positive Regulation Of Protein Phosphorylation (GO:0001934)	0.220518	1.40218	0.0878049	0.28726	0.975	15/32	27.16%	IRGM;PLCG2;INHBA;PELI2;IL6R;EGFR;PDGFC;MMD2;NIBAN1;ANGPT1;PDGFD;MT3;IL15;ERBB4;GHR
67	prerank	GO_Molecular_Function_2023__Receptor Ligand Activity (GO:0048018)	-0.247517	-1.39616	0.117338	0.270146	0.993	19/30	42.32%	VEGFC;SEMA3A;HGF;NGF;IL7;IL18;SEMA5A;FGF2;TAFA4;BMP6;CLEC11A;VGF;FGF1;TAFA1;CCK;SEMA6A;FGF10;TGFA;TGFB2
68	prerank	GO_Biological_Process_2023__Regulation Of Nucleic Acid-Templated Transcription (GO:1903506)	0.309043	1.3956	0.109557	0.287953	0.976	10/16	34.41%	NFIA;ZNF516;JADE3;POU6F2;ZNF536;KAT2B;RORB;BTG1;PPARGC1A;ESR1
69	prerank	GO_Biological_Process_2023__Regulation Of Intracellular Signal Transduction (GO:1902531)	0.262459	1.38775	0.117371	0.291004	0.979	15/22	41.31%	ARHGAP29;PLCG2;EGFR;PEX5L;FSHR;HSPB1;TMSB4X;PREX2;PIP5K1B;FGD4;ARHGEF28;SPATA13;TIAM1;ARHGAP28;MOB3B
70	prerank	GO_Biological_Process_2023__Positive Regulation Of Gene Expression (GO:0010628)	-0.223216	-1.38516	0.12585	0.27459	0.994	16/38	25.75%	TNC;CUX2;TXK;RPL26;NGF;SOX4;RPS4X;RPL11;RPS7;HPN;FGF2;TTN;FN1;RPL17;BMP6;PLA2R1
71	prerank	GO_Biological_Process_2023__Positive Regulation Of Signal Transduction (GO:0009967)	-0.274333	-1.3423	0.159864	0.315678	0.998	7/22	10.26%	CUX2;SULF2;IL7R;IL7;MN1;SULF1;P2RY6
72	prerank	GO_Biological_Process_2023__Positive Regulation Of Epithelial Cell Proliferation (GO:0050679)	-0.317001	-1.32631	0.163793	0.325915	0.998	8/15	28.37%	VEGFC;NR4A3;SEMA5A;HPN;FGF2;BMP6;NR4A1;PRKD1
73	prerank	GO_Biological_Process_2023__Positive Regulation Of Cytokine Production (GO:0001819)	-0.282736	-1.30064	0.191379	0.34916	0.999	6/18	9.52%	IFIH1;TXK;SULF2;IL7;IL18;SULF1
74	prerank	GO_Biological_Process_2023__Regulation Of Cell Migration (GO:0030334)	0.193889	1.29705	0.168182	0.407671	0.992	21/38	35.01%	CLIC4;ANXA1;SEMA3C;ITGA6;EGFR;SLIT2;PDGFC;DACH1;SH3RF2;PTPRT;TMSB4X;PDGFD;CDH13;ERBB4;SEMA3E;PDGFRB;CTNNA2;KANK1;FRMD5;SPATA13;TIAM1
75	prerank	GO_Biological_Process_2023__Positive Regulation Of MAPK Cascade (GO:0043410)	0.192982	1.29423	0.15122	0.40191	0.992	16/36	28.24%	HTR2C;NPNT;PLCG2;PELI2;EGFR;PDGFC;FSHR;ANGPT1;TPD52L1;APOE;PDGFD;MT3;ERBB4;TRIM5;GHR;PDGFRB
76	prerank	GO_Cellular_Component_2023__Cytoplasmic Vesicle Membrane (GO:0030659)	0.244117	1.28031	0.184019	0.414723	0.993	10/20	25.55%	HLA-B;DCSTAMP;EGFR;HLA-C;ITPR2;PAM;CTSD;SLC30A8;LAMP5;WLS
77	prerank	GO_Biological_Process_2023__Positive Regulation Of Transcription By RNA Polymerase II (GO:0045944)	0.165691	1.27832	0.185864	0.407798	0.994	12/51	10.93%	NR2F2;PRRX1;NFIA;EBF4;ST18;ZFY;INHBA;FOXO1;ITGA6;EGFR;TOX3;MEIS2
78	prerank	GO_Biological_Process_2023__Cellular Response To Organic Cyclic Compound (GO:0071407)	0.271954	1.26384	0.190821	0.420165	0.996	7/16	18.04%	ADCY8;HSPA1B;SPP1;EGFR;HSPA8;PDE3A;HSPA1A
79	prerank	GO_Molecular_Function_2023__Double-Stranded DNA Binding (GO:0003690)	-0.246449	-1.25958	0.186411	0.397261	1	10/22	26.56%	CUX2;SOX4;ETV5;KLF12;NFIB;ETV1;CREB5;NR4A1;RUNX2;RFX4
80	prerank	GO_Biological_Process_2023__Positive Regulation Of DNA-templated Transcription (GO:0045893)	0.146573	1.24927	0.219321	0.433733	0.997	14/65	10.93%	NR2F2;PRRX1;NFIA;EBF4;ST18;ZFY;INHBA;FOXO1;SPP1;ZNF516;ITGA6;EGFR;TOX3;MEIS2
81	prerank	GO_Cellular_Component_2023__Endosome Membrane (GO:0010008)	0.273711	1.24407	0.214623	0.432559	0.997	8/15	25.55%	ANXA1;HLA-B;DCSTAMP;EGFR;HLA-C;CTSD;LAMP5;WLS
82	prerank	GO_Biological_Process_2023__Regulation Of Gene Expression (GO:0010468)	0.162318	1.24387	0.197889	0.423994	0.997	21/52	25.82%	NFIA;PLCG2;ST18;HSPA1B;INHBA;ZNF516;BCL6;JADE3;POU6F2;ZNF536;UTY;IGF2BP2;ANGPT1;KAT2B;HSPA1A;APOE;MT3;RORB;MYOM1;MSN;BTG1
83	prerank	GO_Biological_Process_2023__Regulation Of Angiogenesis (GO:0045765)	-0.29106	-1.22976	0.225086	0.42839	1	10/15	42.32%	VEGFC;SULF1;SEMA5A;FGF2;PRKD1;FGF1;ANXA3;RHOJ;SEMA6A;TGFB2
84	prerank	GO_Cellular_Component_2023__Golgi Membrane (GO:0000139)	-0.233097	-1.22667	0.222789	0.421256	1	9/25	18.85%	ST8SIA2;ST8SIA6;CHST9;ST3GAL1;MGAT4C;B3GNT5;CHST8;MAN1A1;B2M
85	prerank	GO_Cellular_Component_2023__Secretory Granule Membrane (GO:0030667)	0.273933	1.22462	0.200483	0.443913	0.999	7/15	22.40%	HLA-B;HLA-C;PCDH7;ITPR2;ATP8B4;PAM;SLC30A8
86	prerank	GO_Biological_Process_2023__Central Nervous System Development (GO:0007417)	-0.264216	-1.21444	0.214679	0.428427	1	7/17	21.46%	IL1RAPL2;SOX4;B3GNT5;CHST8;ROBO2;NFIB;NNAT
87	prerank	GO_Biological_Process_2023__Positive Regulation Of Multicellular Organismal Process (GO:0051240)	0.212382	1.19956	0.226368	0.475692	0.999	15/25	37.76%	INHBA;SPP1;ZNF516;DCSTAMP;PDGFC;APOE;PRLR;IL15;GHR;PTH2R;PRKCH;PPARGC1A;PTN;TIAM1;DIO2
88	prerank	GO_Biological_Process_2023__Positive Regulation Of Macromolecule Metabolic Process (GO:0010604)	-0.209797	-1.15853	0.273038	0.502025	1	11/28	23.81%	TNC;CUX2;NGF;RPL11;RPS7;HPN;FGF2;TTN;FN1;RPL17;BMP6
89	prerank	GO_Biological_Process_2023__Extracellular Matrix Organization (GO:0030198)	0.226448	1.15339	0.288462	0.547935	0.999	7/19	17.30%	ADAMTS2;NPNT;ADAMTS17;COL27A1;ELN;COL8A1;ADAMTS16
90	prerank	GO_Biological_Process_2023__Regulation Of Protein Phosphorylation (GO:0001932)	0.232073	1.1524	0.273632	0.538634	0.999	9/19	25.62%	IRGM;PELI2;EGFR;SLIT2;HSPB1;NIBAN1;ANGPT1;MT3;ERBB4
91	prerank	KEGG_2021_Human__Regulation of actin cytoskeleton	0.209515	1.13084	0.307317	0.567717	0.999	13/22	37.22%	GNG12;ITGA6;EGFR;PDGFC;MYLPF;TMSB4X;PDGFD;PIP5K1B;MSN;PDGFRB;SPATA13;TIAM1;DIAPH3
92	prerank	GO_Cellular_Component_2023__Bounding Membrane Of Organelle (GO:0098588)	-0.168591	-1.12736	0.308458	0.541211	1	12/46	14.96%	ST8SIA2;MYO1B;ST8SIA6;ANTXR2;CHST9;ST3GAL1;FRMPD3;MGAT4C;B3GNT5;RPS27A;CHST8;MAN1A1
93	prerank	KEGG_2021_Human__PI3K-Akt signaling pathway	-0.177204	-1.12442	0.303691	0.533206	1	18/39	32.73%	VEGFC;TNC;HGF;NGF;IL7R;IL7;ITGA11;MTCP1;ANGPT2;FGF2;FN1;CREB5;NR4A1;LAMA4;FGFR1;PIK3AP1;FGF1;RPS6
94	prerank	GO_Biological_Process_2023__Chemical Synaptic Transmission (GO:0007268)	0.190856	1.12061	0.314421	0.57686	1	13/27	29.31%	HTR2C;SLC17A8;SLC1A3;GABRE;CDH8;NLGN4Y;UNC13C;APOE;PDE7B;CBLN2;PLP1;GLRA2;CDHR3
95	prerank	GO_Molecular_Function_2023__GTPase Regulator Activity (GO:0030695)	0.177497	1.10127	0.32	0.603593	1	15/29	35.01%	ARHGAP29;SH3BP4;DOCK5;RGS6;SLIT2;ALDH1A1;JUN;DENND2A;PREX2;RANBP3L;ARHGAP24;FGD4;ARHGEF28;SPATA13;TIAM1
96	prerank	GO_Molecular_Function_2023__Ubiquitin-Like Protein Ligase Binding (GO:0044389)	0.233395	1.09409	0.35012	0.595697	1	6/16	18.04%	HSPA1B;FOXO1;EGFR;HSPA8;JUN;HSPA1A
97	prerank	GO_Molecular_Function_2023__Ubiquitin Protein Ligase Binding (GO:0031625)	0.233395	1.09409	0.35012	0.595697	1	6/16	18.04%	HSPA1B;FOXO1;EGFR;HSPA8;JUN;HSPA1A
98	prerank	KEGG_2021_Human__Calcium signaling pathway	0.177679	1.07874	0.345882	0.613481	1	13/29	28.24%	HTR2C;CYSLTR2;ADCY8;PLCG2;EGFR;PDGFC;PTGER3;ITPR2;PDE1C;PDGFD;ERBB4;RYR1;PDGFRB
99	prerank	KEGG_2021_Human__MAPK signaling pathway	0.179155	1.07796	0.312349	0.604657	1	13/28	28.24%	GNG12;HSPA1B;EGFR;PDGFC;HSPB1;HSPA8;JUN;ANGPT1;HSPA1A;PDGFD;ERBB4;MECOM;PDGFRB
100	prerank	KEGG_2021_Human__Axon guidance	0.20477	1.06989	0.338673	0.610199	1	6/21	11.54%	NRP1;SLIT3;PLCG2;SEMA3C;EPHA6;SLIT2
101	prerank	GO_Biological_Process_2023__Negative Regulation Of Cell Population Proliferation (GO:0008285)	0.174622	1.06755	0.387324	0.604856	1	15/29	33.33%	ST18;HSPA1B;INHBA;SH3BP4;NUPR1;KAT2B;HSPA1A;TGFBR3;APOE;CDH13;ERBB4;BTG1;PPARGC1A;CLMN;TENM1
102	prerank	GO_Biological_Process_2023__Anterograde Trans-Synaptic Signaling (GO:0098916)	-0.239716	-1.05551	0.384342	0.63858	1	5/16	12.68%	NPTX2;GRIK4;HCRTR2;CHRNA6;CHRNB3
103	prerank	GO_Biological_Process_2023__Positive Regulation Of Cell Population Proliferation (GO:0008284)	-0.154208	-1.049	0.382759	0.635523	1	25/47	42.92%	VEGFC;NR4A3;CCN4;IL7R;IL7;SOX4;IL18;RPS4X;TSHR;FGF2;FN1;RPL17;BMP6;MEGF10;FGFR1;CLEC11A;BCL7C;FGF1;RPS6;IL12RB2;FGF10;S100A6;TGFA;TGFB2;ZFPM2
104	prerank	GO_Biological_Process_2023__Positive Regulation Of Protein Modification Process (GO:0031401)	0.225573	1.0467	0.358974	0.635884	1	7/15	25.62%	IRGM;PELI2;EGFR;NIBAN1;ANGPT1;MT3;ERBB4
105	prerank	GO_Cellular_Component_2023__Mitochondrial Membrane (GO:0031966)	-0.238817	-1.02586	0.418944	0.661522	1	11/15	52.18%	RPS27A;KMO;COX7C;MRPL51;TOMM7;NDUFB10;ATP5F1E;UQCR10;COX5B;PLA2G4A;ATP5F1D
106	prerank	GO_Molecular_Function_2023__Sequence-Specific Double-Stranded DNA Binding (GO:1990837)	-0.185446	-1.01931	0.406305	0.658985	1	10/26	26.56%	CUX2;SOX4;ETV5;KLF12;NFIB;ETV1;CREB5;NR4A1;RUNX2;RFX4
107	prerank	GO_Cellular_Component_2023__Neuron Projection (GO:0043005)	0.144349	1.01764	0.433071	0.679941	1	14/40	23.81%	HTR2C;ADCY8;SLC1A3;GABRE;EPHA6;RGS6;KIRREL3;ALDH1A1;HSPA8;DNER;KCNB2;APOE;ALCAM;CDH13
108	prerank	GO_Molecular_Function_2023__Protein Kinase Binding (GO:0019901)	0.171541	1.01527	0.444976	0.67463	1	14/27	34.41%	IRGM;UTRN;PLCG2;PKN1;HSPB1;KAT2B;EEF1A1;MSN;TRIM5;GHR;PDGFRB;PTN;FRMD5;ESR1
109	prerank	GO_Biological_Process_2023__Positive Regulation Of DNA-binding Transcription Factor Activity (GO:0051091)	0.216109	1.00599	0.436321	0.682471	1	9/16	34.74%	ADCY8;PLCG2;HSPA1B;HSPA1A;TRIM5;PRKCH;PPARGC1A;ESR1;PLPP3
110	prerank	GO_Cellular_Component_2023__Axon (GO:0030424)	-0.21573	-1.00233	0.438061	0.674309	1	12/18	46.14%	SEMA3A;OPRM1;NFIB;GRIK3;SCN9A;SYT2;CCK;SEMA6A;TGFB2;CNTN5;EPHA5;RIN3
111	prerank	GO_Biological_Process_2023__Regulation Of GTPase Activity (GO:0043087)	0.205967	0.992137	0.434466	0.698451	1	5/17	13.35%	PRKG1;SH3BP4;ITGA6;RGS6;ARHGAP12
112	prerank	GO_Biological_Process_2023__Positive Regulation Of Phosphorylation (GO:0042327)	0.187889	0.986778	0.427602	0.699306	1	9/20	28.24%	IRGM;PELI2;ITGA6;EGFR;NIBAN1;ANGPT1;MT3;ERBB4;PDGFRB
113	prerank	GO_Biological_Process_2023__Transmembrane Receptor Protein Tyrosine Kinase Signaling Pathway (GO:0007169)	-0.163693	-0.981746	0.453074	0.696185	1	13/33	28.37%	VEGFC;NR4A3;HGF;ANGPTL1;SULF2;NGF;SULF1;ANGPT2;FGF2;EPHA3;DOK6;FGFR1;PRKD1
114	prerank	GO_Cellular_Component_2023__Intracellular Membrane-Bounded Organelle (GO:0043231)	0.0811403	0.979312	0.466887	0.703854	1	164/181	81.56%	NR2F2;ABCA1;TEAD4;FOXP2;NFIA;MT2A;TSHZ2;PLCG2;ZFHX4;ANXA1;PKN1;ST18;HSPA1B;ZFY;FOXO1;ZNF516;GPC4;TAFA2;BCL6;EGFR;TOX3;TOX;ZNF536;HSPB1;NUPR1;PARM1;IGF2BP2;HSPA8;SH3RF2;JUN;KAT2B;HSPA1A;CRYAB;RGS22;EYA1;TMSB4X;APOE;TOX2;TCERG1L;CYP39A1;EEF1A1;TSHZ3;ABCA12;RORB;TEX15;MSN;NEDD4;TLE2;ERBB4;BTG1;ARID3A;FAM241A;GLRA2;ZHX2;MECOM;STK17B;PDGFRB;GPX4;SLC2A14;DAB1;ID2;PPARGC1A;USP9Y;CEBPD;HFM1;NXN;TENM1;ARL…
115	prerank	GO_Biological_Process_2023__Negative Regulation Of Gene Expression (GO:0010629)	0.210966	0.976185	0.466825	0.699409	1	13/15	63.72%	HSPA1B;IGF2BP2;KAT2B;HSPA1A;APOE;ID2;SLC24A3;ESR1;ERN1;TGFB2;ROBO1;RPL13A;RPS26
116	prerank	KEGG_2021_Human__Rap1 signaling pathway	-0.198053	-0.973762	0.466321	0.696568	1	10/21	32.53%	VEGFC;HGF;NGF;RASGRP3;ANGPT2;FGF2;PRKD3;FGFR1;PRKD1;FGF1
117	prerank	GO_Cellular_Component_2023__Nucleus (GO:0005634)	0.08253	0.967123	0.531646	0.707234	1	148/163	81.56%	NR2F2;TEAD4;FOXP2;NFIA;MT2A;TSHZ2;ZFHX4;ANXA1;PKN1;ST18;HSPA1B;ZFY;FOXO1;ZNF516;GPC4;TAFA2;BCL6;EGFR;TOX3;TOX;ZNF536;HSPB1;NUPR1;IGF2BP2;HSPA8;SH3RF2;JUN;KAT2B;HSPA1A;CRYAB;RGS22;EYA1;TMSB4X;APOE;TOX2;TCERG1L;EEF1A1;TSHZ3;RORB;TEX15;MSN;NEDD4;TLE2;ERBB4;BTG1;ARID3A;ZHX2;MECOM;STK17B;PDGFRB;GPX4;SLC2A14;ID2;PPARGC1A;USP9Y;CEBPD;HFM1;NXN;TENM1;ARL2;BCL2;ESR1;TUBA1C;RUNX1;ELF1;DIAPH3;GLIS3;EGLN3;PRS…
118	prerank	GO_Biological_Process_2023__External Encapsulating Structure Organization (GO:0045229)	0.206763	0.965362	0.489796	0.69116	1	3/15	4.23%	ADAMTS2;NPNT;ADAMTS17
119	prerank	GO_Biological_Process_2023__Extracellular Structure Organization (GO:0043062)	0.206763	0.965362	0.489796	0.69116	1	3/15	4.23%	ADAMTS2;NPNT;ADAMTS17
120	prerank	GO_Cellular_Component_2023__Endoplasmic Reticulum Lumen (GO:0005788)	0.168867	0.960166	0.502427	0.691556	1	10/25	24.55%	ARSJ;LTBP1;SPP1;PDGFC;ADAMTSL1;COL27A1;COL8A1;APOE;PDGFD;SDC2
121	prerank	GO_Cellular_Component_2023__Endoplasmic Reticulum Membrane (GO:0005789)	0.167048	0.956023	0.496552	0.689643	1	6/24	12.14%	IRGM;ABCA1;HLA-B;DCSTAMP;HLA-C;PTGDS
122	prerank	GO_Biological_Process_2023__Positive Regulation Of Intracellular Signal Transduction (GO:1902533)	-0.149118	-0.932745	0.5344	0.755082	1	23/39	46.61%	TCIM;P2RY12;HGF;IL18;SEMA5A;FGF2;RBPMS;FN1;RPL17;RPS15;BMP6;DOK6;FGFR1;PRKD1;PIK3AP1;FGF1;FGF10;ADRA1B;TGFB2;ROR1;ROR2;BCAR3;CD81
123	prerank	GO_Biological_Process_2023__Skeletal System Development (GO:0001501)	-0.218716	-0.931927	0.528998	0.74166	1	8/15	34.67%	TLL1;COL13A1;SULF2;SULF1;BMP6;FGFR1;HHIP;RPL13
124	prerank	GO_Biological_Process_2023__Positive Regulation Of Cell Motility (GO:2000147)	0.181518	0.919994	0.535332	0.747439	1	9/20	28.24%	SEMA3C;ITGA6;EGFR;PDGFC;SH3RF2;PDGFD;CDH13;SEMA3E;PDGFRB
125	prerank	GO_Biological_Process_2023__Positive Regulation Of Cellular Process (GO:0048522)	-0.134254	-0.916683	0.556303	0.75382	1	23/45	42.72%	VEGFC;IL7R;IL7;SOX4;RPS4X;TSHR;HPN;FGF2;FN1;RPL17;BMP6;FGFR1;CLEC11A;DUOX1;BCL7C;FGF1;RPS6;IL12RB2;LAMA2;TGFA;PHPT1;TGFB2;NEDD9
126	prerank	GO_Biological_Process_2023__Positive Regulation Of Cell Differentiation (GO:0045597)	-0.169594	-0.9138	0.550699	0.743993	1	11/26	30.45%	HGF;CCN4;NGF;SOX4;IL18;RIN2;BMP6;RUNX2;FGFR1;PRKD1;PCP4
127	prerank	KEGG_2021_Human__Huntington disease	-0.197274	-0.911372	0.552398	0.734052	1	13/18	52.31%	COX7C;POLR2I;CREB5;DNAH14;NDUFB10;ATP5F1E;UQCR10;COX5B;CREB3L2;SLC1A2;HIP1;ATP5F1D;ERN1
128	prerank	GO_Biological_Process_2023__Proteolysis (GO:0006508)	-0.198901	-0.90119	0.583474	0.738329	1	7/17	25.15%	TLL1;HGF;HPN;CAPN13;ADAMTS3;ADAM12;ADAMTS19
129	prerank	KEGG_2021_Human__Amyotrophic lateral sclerosis	0.198007	0.899841	0.574944	0.775481	1	15/16	72.77%	DNAH11;COX6A1;ERBB4;BCL2;TUBA1C;ERN1;ATP5F1D;SLC1A2;COX5B;NUP210L;GABARAP;UQCR10;ATP5F1E;NDUFB10;DNAH14
130	prerank	GO_Molecular_Function_2023__Metal Ion Binding (GO:0046872)	0.129061	0.89892	0.582339	0.767098	1	35/37	80.82%	CDH8;ANXA1;SYT17;CDH9;SLIT2;DNER;CDH18;PAM;APOE;CDH13;RYR1;CDHR3;THBS4;CABCOCO1;EFCAB11;GCLC;ERN1;AOAH;CDH4;PLA2G4A;HSPE1;ENOSF1;CDH7;S100A6;SYT2;ANXA3;SYT9;KCNIP1;PCP4;ACVR1C;HPCAL1;TPT1;GEM;TTN;RASGRP3
131	prerank	GO_Biological_Process_2023__Positive Regulation Of Protein Serine/Threonine Kinase Activity (GO:0071902)	0.194823	0.892148	0.598712	0.769846	1	8/15	33.33%	IRGM;EGFR;PDGFC;TPD52L1;PDGFD;GHR;PDGFRB;TENM1
132	prerank	GO_Molecular_Function_2023__Adenyl Ribonucleotide Binding (GO:0032559)	-0.199609	-0.888579	0.575758	0.747181	1	3/17	2.82%	PDE10A;MYO1B;IFIH1
133	prerank	GO_Biological_Process_2023__Protein Modification Process (GO:0036211)	-0.158278	-0.887702	0.576471	0.735362	1	12/30	29.51%	ST8SIA2;ST8SIA6;TXK;ST3GAL1;B3GNT5;PRAG1;FN1;EPHA3;KRT10;PRKG2;FGFR1;ACVR1C
134	prerank	KEGG_2021_Human__Pathways of neurodegeneration	-0.180272	-0.88149	0.580589	0.732185	1	21/21	82.29%	TRPC3;RPS27A;COX7C;DNAH14;NDUFB10;ATP5F1E;UQCR10;SNCAIP;GABARAP;RYR3;COX5B;HIP1;ATP5F1D;ERN1;DKK2;TUBA1C;BCL2;RYR1;COX6A1;DNAH11;ITPR2
135	prerank	KEGG_2021_Human__Thermogenesis	0.187246	0.873912	0.6	0.793501	1	17/17	81.49%	ADCY8;PRKG1;ZNF516;DPF3;COX6A1;PPARGC1A;ATP5F1D;CREB3L2;COX5B;UQCR10;RPS6;ATP5F1E;NDUFB10;FGFR1;PRKG2;CREB5;COX7C
136	prerank	GO_Biological_Process_2023__Positive Regulation Of Cell Migration (GO:0030335)	0.151167	0.861131	0.655481	0.80735	1	11/26	28.24%	PLCG2;SEMA3C;ITGA6;DOCK5;EGFR;PDGFC;SH3RF2;PDGFD;CDH13;SEMA3E;PDGFRB
137	prerank	KEGG_2021_Human__Focal adhesion	0.153038	0.851918	0.66586	0.814244	1	9/23	24.14%	SPP1;ITGA6;EGFR;PDGFC;MYLPF;JUN;LAMA3;PDGFD;PIP5K1B
138	prerank	GO_Cellular_Component_2023__Collagen-Containing Extracellular Matrix (GO:0062023)	-0.130093	-0.850578	0.63252	0.768339	1	23/45	42.32%	S100A10;COL13A1;TNC;ANGPTL1;IL7;SULF1;SPON1;ANGPT2;ADAMTS3;FN1;SERPINE2;FREM1;COL11A1;LAMA4;COL24A1;FGFR1;LAMA2;COL14A1;FGF10;SRPX;S100A6;CSTB;TGFB2
139	prerank	GO_Biological_Process_2023__Axonogenesis (GO:0007409)	-0.17394	-0.840474	0.660142	0.771661	1	13/21	45.74%	SEMA3A;ROBO2;SEMA5A;EPHA3;LRTM1;NTNG1;CCK;SEMA6A;S100A6;SCN1B;ANOS1;CNTN5;EPHA5
140	prerank	GO_Molecular_Function_2023__DNA-binding Transcription Activator Activity, RNA Polymerase II-specific (GO:0001228)	0.150441	0.833064	0.63285	0.839263	1	5/23	10.93%	PRRX1;NFIA;ZFY;FOXO1;MEIS2
141	prerank	KEGG_2021_Human__Prion disease	0.162364	0.816425	0.682243	0.858136	1	19/19	83.97%	HSPA1B;HSPA8;ITPR2;HSPA1A;COX6A1;NCAM2;RYR1;TUBA1C;ATP5F1D;CREB3L2;COX5B;RYR3;UQCR10;ATP5F1E;NDUFB10;CREB5;GRIN3A;COX7C;CAV3
142	prerank	GO_Biological_Process_2023__Protein Phosphorylation (GO:0006468)	0.140583	0.812168	0.723404	0.855063	1	10/24	28.44%	PRKG1;PKN1;EPHA6;EGFR;LRRK1;TGFBR3;ERBB4;STK17B;PDGFRB;PRKCH
143	prerank	GO_Cellular_Component_2023__Endocytic Vesicle Membrane (GO:0030666)	-0.182021	-0.809283	0.691667	0.808322	1	10/17	42.99%	IL7R;RPS27A;B2M;CFTR;SYT9;ANXA3;SYT2;CACNG4;TGFA;ROR2
144	prerank	GO_Molecular_Function_2023__Sequence-Specific DNA Binding (GO:0043565)	0.126966	0.808194	0.71327	0.851911	1	6/30	10.93%	NR2F2;FOXP2;ZFY;FOXO1;BCL6;MEIS2
145	prerank	GO_Biological_Process_2023__Regulation Of Canonical Wnt Signaling Pathway (GO:0060828)	0.16874	0.7987	0.711009	0.857603	1	11/16	47.28%	EGFR;LRRK1;GPC5;APOE;TLE2;WLS;KANK1;ANKRD6;DKK2;EGF;MCC
146	prerank	GO_Biological_Process_2023__Axon Guidance (GO:0007411)	-0.16969	-0.778614	0.731618	0.841472	1	11/18	45.74%	SEMA3A;ROBO2;SEMA5A;NFIB;EPHA3;LRTM1;SEMA6A;SCN1B;ANOS1;CNTN5;EPHA5
147	prerank	GO_Biological_Process_2023__Regulation Of MAPK Cascade (GO:0043408)	0.161924	0.768627	0.771889	0.898617	1	15/15	83.97%	PLCG2;PELI2;EGFR;TGFBR3;TRIM5;EGF;CD81;BCAR3;ADRA1B;FGF10;FGFR1;DOK6;FN1;FGF2;CAV3
148	prerank	GO_Biological_Process_2023__Negative Regulation Of Cell Differentiation (GO:0045596)	0.170233	0.761011	0.727689	0.900435	1	7/15	30.05%	FOXO1;EGFR;MEIS2;RORB;RANBP3L;USH2A;ID2
149	prerank	KEGG_2021_Human__Pathways in cancer	0.107411	0.760251	0.771053	0.89128	1	7/40	9.73%	ADCY8;GNG12;PLCG2;FOXO1;IL6R;ITGA6;EGFR
150	prerank	GO_Biological_Process_2023__Negative Regulation Of DNA-templated Transcription (GO:0045892)	0.105805	0.757934	0.801008	0.884711	1	16/44	27.83%	NR2F2;FOXP2;FOXO1;BCL6;MEIS2;ZNF536;DACH1;HSPA8;JUN;HSPA1A;CRYAB;TSHZ3;RORB;TLE2;ZHX2;MECOM
151	prerank	GO_Biological_Process_2023__Regulation Of Neuron Projection Development (GO:0010975)	0.162641	0.755073	0.793187	0.878631	1	8/16	31.59%	ITGA6;TOX;APOE;MT3;DCC;CTNNA2;KANK1;PTN
152	prerank	GO_Biological_Process_2023__Heart Development (GO:0007507)	0.164776	0.740847	0.799539	0.890245	1	5/15	18.18%	PCSK5;UTY;SGCD;KAT2B;TGFBR3
153	prerank	GO_Biological_Process_2023__Phosphorylation (GO:0016310)	0.14178	0.726271	0.825175	0.900473	1	4/19	10.60%	PRKG1;PKN1;EPHA6;LRRK1
154	prerank	GO_Biological_Process_2023__Regulation Of Phosphatidylinositol 3-Kinase Signaling (GO:0014066)	0.151498	0.726086	0.794872	0.891122	1	8/18	28.24%	EGFR;PDGFC;FSHR;PDGFD;PIP5K1B;NEDD4;SEMA3E;PDGFRB
155	prerank	GO_Biological_Process_2023__Positive Regulation Of Phosphatidylinositol 3-Kinase Signaling (GO:0014068)	-0.166063	-0.722442	0.799642	0.90757	1	9/16	42.99%	HGF;IL18;FGF2;FN1;FGFR1;PIK3AP1;TGFB2;ROR1;ROR2
156	prerank	GO_Molecular_Function_2023__Calcium Ion Binding (GO:0005509)	0.113957	0.714197	0.854118	0.898388	1	28/30	80.82%	CDH8;ANXA1;SYT17;CDH9;SLIT2;DNER;CDH18;PAM;CDH13;RYR1;CDHR3;THBS4;CABCOCO1;EFCAB11;AOAH;CDH4;PLA2G4A;CDH7;S100A6;SYT2;ANXA3;SYT9;KCNIP1;PCP4;HPCAL1;TPT1;TTN;RASGRP3
157	prerank	GO_Cellular_Component_2023__Secretory Granule Lumen (GO:0034774)	-0.160506	-0.709687	0.809689	0.909792	1	9/17	42.32%	VEGFC;HGF;DOCK2;B2M;FN1;SGCG;FTL;CSTB;TGFB2
158	prerank	GO_Molecular_Function_2023__Purine Ribonucleoside Triphosphate Binding (GO:0035639)	0.134418	0.692478	0.860241	0.917051	1	10/20	35.61%	ABCA1;HSPA1B;HSPA8;HSPA1A;EEF1A1;ABCA12;RYR1;STK17B;ARL2;TUBA1C
159	prerank	GO_Biological_Process_2023__Nervous System Development (GO:0007399)	-0.120466	-0.687283	0.870466	0.922567	1	9/31	22.07%	ST8SIA2;IL1RAPL2;SOX4;B3GNT5;CHST8;ROBO2;SEMA5A;FGF2;FN1
160	prerank	KEGG_2021_Human__Ras signaling pathway	-0.142229	-0.676567	0.845361	0.920894	1	6/20	20.52%	VEGFC;HGF;NGF;RASGRP3;ANGPT2;FGF2
161	prerank	GO_Biological_Process_2023__Regulation Of MAP Kinase Activity (GO:0043405)	0.143571	0.67512	0.875566	0.92826	1	7/16	28.24%	EGFR;PDGFC;TPD52L1;APOE;PDGFD;GHR;PDGFRB
162	prerank	GO_Biological_Process_2023__Neuron Projection Guidance (GO:0097485)	-0.160354	-0.670789	0.848263	0.913048	1	10/15	50.64%	SEMA3A;ROBO2;SEMA5A;EPHA3;LRTM1;SEMA6A;SCN1B;CNTN5;EPHA5;SEMA6D
163	prerank	GO_Molecular_Function_2023__Endopeptidase Activity (GO:0004175)	-0.145793	-0.646334	0.885017	0.925099	1	6/17	25.15%	TLL1;HGF;HPN;ADAMTS3;ADAM12;ADAMTS19
164	prerank	GO_Biological_Process_2023__Positive Regulation Of Cell Projection Organization (GO:0031346)	-0.149454	-0.642922	0.874113	0.915055	1	9/16	42.99%	CUX2;ROBO2;EPHA3;PRKD1;ROBO1;SCN1B;ROR1;NEDD9;ROR2
165	prerank	GO_Biological_Process_2023__Regulation Of Cell Population Proliferation (GO:0042127)	0.0759825	0.635501	0.920792	0.960159	1	25/61	33.53%	ST18;HSPA1B;INHBA;IL6R;SH3BP4;BCL6;EGFR;MEIS2;PDGFC;NUPR1;ELN;JUN;KAT2B;HSPA1A;PDGFD;CDH13;IL15;ERBB4;BTG1;PDGFRB;ID2;CLMN;PTN;TENM1;BCL2
166	prerank	KEGG_2021_Human__cAMP signaling pathway	0.1254	0.634551	0.896313	0.95124	1	5/18	17.17%	ADCY8;FSHR;PTGER3;JUN;PDE3A
167	prerank	GO_Molecular_Function_2023__Guanyl-Nucleotide Exchange Factor Activity (GO:0005085)	-0.139915	-0.623579	0.907638	0.920897	1	14/17	66.93%	P2RY12;RIN2;DOCK2;RASGRP3;EEF1B2;PREX1;RIN3;VAV3;EGF;RASGEF1B;TIAM1;SPATA13;ARHGEF28;FGD4
168	prerank	GO_Biological_Process_2023__Supramolecular Fiber Organization (GO:0097435)	-0.129508	-0.586992	0.939671	0.937345	1	2/18	1.88%	TLL1;MYO1B
169	prerank	GO_Biological_Process_2023__Negative Regulation Of Transcription By RNA Polymerase II (GO:0000122)	0.0895067	0.5369	0.967254	1	1	7/29	18.04%	NR2F2;BCL6;MEIS2;ZNF536;DACH1;JUN;HSPA1A
170	prerank	KEGG_2021_Human__Proteoglycans in cancer	0.102593	0.498702	0.985	1	1	8/17	35.01%	PLCG2;EGFR;ITPR2;SDC2;MSN;ERBB4;ESR1;TIAM1
171	prerank	GO_Biological_Process_2023__Inorganic Cation Transmembrane Transport (GO:0098662)	0.089423	0.433176	0.993007	0.997656	1	13/18	59.15%	SLC1A3;KCNH8;KCNS3;KCNB2;SLC30A8;TRPC6;SLC24A3;TRPM3;KCNN3;ASIC2;RYR3;RNASEK;SCN1B
172	prerank	GO_Biological_Process_2023__Monoatomic Cation Transmembrane Transport (GO:0098655)	0.089423	0.433176	0.993007	0.997656	1	13/18	59.15%	SLC1A3;KCNH8;KCNS3;KCNB2;SLC30A8;TRPC6;SLC24A3;TRPM3;KCNN3;ASIC2;RYR3;RNASEK;SCN1B

## Sheet: Pvalb
	Name	Term	ES	NES	NOM p-val	FDR q-val	FWER p-val	Tag %	Gene %	Lead_genes
0	prerank	KEGG_2021_Human__Ribosome	-0.710334	-4.46674	0	0	0	34/34	30.96%	FAU;RPL26;RPL3;RPS4X;RPL7A;RPS27A;RPL8;RPL18A;RPS21;RPS7;RPL18;RPS23;RPS18;RPS15;RPL19;RPS3A;RPL39;RPL35A;RPS13;RPL32;RPL41;RPL10;RPL29;RPS27;RPL24;RPS12;RPL34;RPL11;RPS14;RPL17;RPLP1;RPL21;RPL36;RPL23A
1	prerank	GO_Biological_Process_2023__Cytoplasmic Translation (GO:0002181)	-0.709756	-4.42905	0	0	0	33/33	30.96%	FAU;RPL26;RPL3;RPS4X;RPL7A;RPS27A;RPL8;RPL18A;RPS21;RPS7;RPL18;RPS23;RPS18;RPS15;RPL19;RPS3A;RPL39;RPL35A;RPS13;RPL32;RPL41;RPL10;RPL29;RPS27;RPL24;RPL34;RPL11;RPS14;RPL17;RPLP1;RPL21;RPL36;RPL23A
2	prerank	GO_Biological_Process_2023__Translation (GO:0006412)	-0.709756	-4.42905	0	0	0	33/33	30.96%	FAU;RPL26;RPL3;RPS4X;RPL7A;RPS27A;RPL8;RPL18A;RPS21;RPS7;RPL18;RPS23;RPS18;RPS15;RPL19;RPS3A;RPL39;RPL35A;RPS13;RPL32;RPL41;RPL10;RPL29;RPS27;RPL24;RPL34;RPL11;RPS14;RPL17;RPLP1;RPL21;RPL36;RPL23A
3	prerank	GO_Biological_Process_2023__Gene Expression (GO:0010467)	-0.681178	-4.39322	0	0	0	35/36	30.96%	ANGPT2;NOX4;FAU;RPL26;RPL3;RPS4X;RPL7A;RPS27A;RPL8;RPL18A;RPS21;RPS7;RPL18;RPS23;RPS18;RPS15;RPL19;RPS3A;RPL39;RPL35A;RPS13;RPL32;RPL41;RPL10;RPL29;RPS27;RPL24;RPL34;RPL11;RPS14;RPL17;RPLP1;RPL21;RPL36;RPL23A
4	prerank	GO_Biological_Process_2023__Macromolecule Biosynthetic Process (GO:0009059)	-0.684885	-4.32306	0	0	0	33/34	30.96%	FAU;RPL26;RPL3;RPS4X;RPL7A;RPS27A;RPL8;RPL18A;RPS21;RPS7;RPL18;RPS23;RPS18;RPS15;RPL19;RPS3A;RPL39;RPL35A;RPS13;RPL32;RPL41;RPL10;RPL29;RPS27;RPL24;RPL34;RPL11;RPS14;RPL17;RPLP1;RPL21;RPL36;RPL23A
5	prerank	GO_Biological_Process_2023__Peptide Biosynthetic Process (GO:0043043)	-0.675861	-4.2479	0	0	0	33/34	30.96%	FAU;RPL26;RPL3;RPS4X;RPL7A;RPS27A;RPL8;RPL18A;RPS21;RPS7;RPL18;RPS23;RPS18;RPS15;RPL19;RPS3A;RPL39;RPL35A;RPS13;RPL32;RPL41;RPL10;RPL29;RPS27;RPL24;RPL34;RPL11;RPS14;RPL17;RPLP1;RPL21;RPL36;RPL23A
6	prerank	KEGG_2021_Human__Coronavirus disease	-0.57509	-3.79542	0	0	0	34/39	30.96%	FAU;RPL26;RPL3;RPS4X;RPL7A;RPS27A;RPL8;RPL18A;RPS21;RPS7;RPL18;RPS23;RPS18;RPS15;RPL19;RPS3A;RPL39;RPL35A;RPS13;RPL32;RPL41;RPL10;RPL29;RPS27;RPL24;RPS12;RPL34;RPL11;RPS14;RPL17;RPLP1;RPL21;RPL36;RPL23A
7	prerank	GO_Cellular_Component_2023__Large Ribosomal Subunit (GO:0015934)	-0.702333	-3.56563	0	0	0	20/20	30.96%	RPL26;RPL3;RPL7A;RPL8;RPL18A;RPL18;RPL19;RPL39;RPL35A;RPL32;RPL41;RPL29;RPL24;RPL34;RPL11;RPL17;RPLP1;RPL21;RPL36;RPL23A
8	prerank	GO_Cellular_Component_2023__Cytosolic Large Ribosomal Subunit (GO:0022625)	-0.702333	-3.56563	0	0	0	20/20	30.96%	RPL26;RPL3;RPL7A;RPL8;RPL18A;RPL18;RPL19;RPL39;RPL35A;RPL32;RPL41;RPL29;RPL24;RPL34;RPL11;RPL17;RPLP1;RPL21;RPL36;RPL23A
9	prerank	GO_Cellular_Component_2023__Ribosome (GO:0005840)	-0.710611	-3.44371	0	0	0	19/19	30.09%	RPS4X;RPL7A;RPL8;RPL18A;RPS21;RPS7;RPL18;RPS23;RPS18;RPL19;RPL39;RPS13;RPL32;RPL41;RPS27;RPL24;RPL11;RPL17;RPL36
10	prerank	GO_Molecular_Function_2023__RNA Binding (GO:0003723)	-0.440235	-3.31425	0	0	0	39/54	30.96%	DCN;BARD1;FAU;RPL26;RPL3;RPS4X;RPL7A;RPS27A;RPL8;RPL18A;RPS21;NEDD4;RPS7;MKRN3;RPL18;RPS23;RPS18;RPS15;RPL19;RPS3A;RPL39;RPL35A;RPS13;RPL32;RPL41;RPL10;RPL29;RPS27;RPL24;RPL34;RPL11;HSPA8;TENT5A;RPS14;RPL17;SRP14;RPL21;RPL36;RPL23A
11	prerank	GO_Cellular_Component_2023__Intracellular Non-Membrane-Bounded Organelle (GO:0043232)	-0.320765	-2.31303	0	0.00198665	0.036	29/48	30.96%	EPB41L4A;RPL26;RPL3;RPS4X;RPL7A;KANK1;MYO1E;RPS27A;TCIM;NEDD4;RPS7;RPL18;TUBB2A;RPS23;RPS18;RPL19;RPS3A;RPS13;ANKFN1;RPS27;ACTG1;RPL34;RPL11;RPS14;RPL17;GAPDH;ARID5A;RPL36;RPL23A
12	prerank	GO_Cellular_Component_2023__Cell-Substrate Junction (GO:0030055)	-0.319126	-2.25075	0	0.00288537	0.057	26/44	30.25%	MME;SVIL;PHLDB2;ALCAM;FLT1;RPL3;RPS4X;RPL7A;PRAG1;SNTB1;RPL8;RPS7;RPL18;RPS18;RPS15;RPL19;RPS3A;RPS13;ACTG1;B2M;HSPA8;ATP6V0C;RPS14;RPL17;RPLP1;TNC
13	prerank	GO_Cellular_Component_2023__Focal Adhesion (GO:0005925)	-0.319126	-2.25075	0	0.00288537	0.057	26/44	30.25%	MME;SVIL;PHLDB2;ALCAM;FLT1;RPL3;RPS4X;RPL7A;PRAG1;SNTB1;RPL8;RPS7;RPL18;RPS18;RPS15;RPL19;RPS3A;RPS13;ACTG1;B2M;HSPA8;ATP6V0C;RPS14;RPL17;RPLP1;TNC
14	prerank	GO_Biological_Process_2023__Positive Regulation Of Wnt Signaling Pathway (GO:0030177)	-0.483271	-2.18951	0.00406504	0.00406159	0.082	13/17	30.17%	GPC5;SULF1;RSPO3;LGR5;SEMA5A;DISC1;KANK1;DAAM2;SULF2;TBL1X;ATP6V0C;LRRK1;DKK2
[truncated: 132 more rows]

[truncated: 14 more sheets: L4IT, L56NP, Sncg, Lamp5Lhx6, Lamp5, Microglia-PVM, OPC, Vip, L6CT, Pax6, L5IT, Endothelial, VLMC, L23IT]
