# Supplementary material for: Transcriptional Patterns in Stages of Alzheimer's Disease Are Cell-Type–Specific and Partially Converge with the Effects of Alcohol Use Disorder in Humans
Source: eNeuro. 2024 Oct 9;11(10):ENEURO.0118-24.2024. doi: 10.1523/ENEURO.0118-24.2024 (PMC11485264; doi:10.1523/ENEURO.0118-24.2024)
Supplement: Table 11-1 — Networks of transcription factors depicted in Figure-11. Download Table 11-1, XLS file. [file eneuro-11-ENEURO.0118-24.2024-s016.xls]

## Sheet: EZH2
	tfmode	likelihood
AADACL3	0.520091	0.00990099
AANAT	0.856467	0.019802
ABAT	0.92516	0.356436
ABCA12	0.657049	0.039604
ABCG4	0.906217	0.158416
ABLIM3	0.903048	0.118812
ABRA	0.788293	0.00990099
ACCSL	0.73906	0.158416
ACOT9	0.916032	0.970297
ACP6	0.78297	0.29703
ACSL6	0.895259	0.148515
ACSM4	0.566223	0.00990099
ACTC1	0.745504	0.039604
ACTRT1	0.652679	0.00990099
ADAM2	0.775993	0.544554
ADAMDEC1	0.653482	0.039604
ADAMTSL2	0.772488	0.029703
ADARB1	0.925809	0.049505
ADCYAP1R1	0.587074	0.019802
ADGRA1	0.900402	0.00990099
ADGRF1	0.749554	0.00990099
ADGRG3	0.668848	0.029703
AFAP1	0.81573	0.445545
AFAP1L2	0.662712	0.217822
AFF2	0.836184	0.118812
AGL	0.933065	0.0891089
AKAP1	0.899278	0.029703
AKNA	0.698874	0.019802
AKR1B10	0.622087	0.029703
ALDH3B2	0.625834	0.029703
ALLC	0.471533	0.0594059
ALPK3	0.858572	0.643564
ALPP	0.452742	0.158416
AMDHD1	0.822351	0.00990099
AMIGO3	0.438162	0.00990099
AMPD1	0.550451	0.00990099
ANKEF1	0.867736	0.415842
ANKRD18A	0.65238	0.019802
ANKRD29	0.682327	0.0594059
ANKRD40CL	0.868921	0.019802
ANKRD50	0.865638	0.376238
ANKRD60	0.394353	0.188119
ANP32D	0.68871	0.990099
ANXA10	0.451916	0.019802
APAF1	0.904449	0.039604
APOF	0.745146	0.00990099
ARHGAP12	0.781613	1
ARHGAP18	0.825411	0.960396
ARHGAP20	0.914267	0.00990099
ARHGAP29	0.745136	0.0594059
ARHGEF10L	0.710414	0.118812
ARHGEF39	0.873846	0.00990099
ARHGEF6	0.801806	0.415842
ARID3C	0.708237	0.00990099
ARSG	0.927989	0.0792079
AS3MT	0.88536	0.425743
ASAH2	0.867544	0.0792079
ASB10	0.586635	0.049505
ASB11	0.7194	0.0594059
ASB13	0.909607	0.960396
ASB16	0.803078	0.138614
ASPM	0.665253	0.980198
ASTN2	0.798621	0.108911
ATG9B	0.754685	0.049505
ATP10D	0.88897	0.970297
ATP4B	0.549405	0.039604
ATP6V1G3	0.454129	0.00990099
BCAR3	0.632261	0.128713
BCAT1	0.918026	0.940594
BEST4	0.661137	0.019802
BLACAT1	0.658159	0.148515
BLK	0.782442	0.0792079
BLVRA	0.947137	0.0891089
BOD1L2	0.511727	0.019802
BPIFB2	0.445055	0.039604
BPIFB4	0.781491	0.227723
C10orf82	0.715238	0.138614
C12orf54	0.882907	0.029703
C15orf62	0.697875	0.029703
C16orf92	0.793144	0.118812
C17orf100	0.834197	0.029703
C19orf85	0.382697	0.029703
C1orf116	0.818715	0.118812
C1orf127	0.739331	0.019802
C20orf173	0.806107	0.178218
C3orf18	0.890952	0.039604
C5orf63	0.57903	0.00990099
C6	0.655326	0.29703
C7orf33	0.615004	0.029703
C8orf88	0.683071	0.029703
CACNA1G	0.800095	0.019802
CAPN6	0.479997	0.0891089
CARMIL3	0.605462	0.277228
CATSPER1	0.783496	0.029703
CBLB	0.912493	0.485149
CCDC136	0.913198	0.00990099
CCDC168	0.535403	0.346535
CCDC180	0.940055	0.0792079
CCDC187	0.788643	0.455446
CCDC40	0.862513	0.178218
CCDC50	0.765595	0.772277
CCL26	0.721651	0.00990099
CCR4	0.83843	0.029703
CD163L1	0.625727	0.00990099
CD164L2	0.527328	0.029703
CD24	0.626841	0.029703
CD274	0.881992	1
CD2AP	0.945189	0.0990099
CD83	0.809906	0.0792079
CDC25A	0.706559	0.643564
CDC42EP3	0.813923	0.00990099
CDC45	0.678709	0.0594059
CDH16	0.470089	0.138614
CDH7	0.753096	0.772277
CDHR1	0.786477	0.910891
CDS1	0.902337	0.168317
CDT1	0.650821	0.039604
CEACAM18	0.415348	0.0990099
CEACAM3	0.394271	0.029703
CEMIP	0.896511	0.712871
CENPK	0.882909	0.029703
CENPM	0.723705	0.811881
CERK	0.929966	0.00990099
CFAP161	0.772073	0.821782
CFAP97D1	0.72751	0.019802
CFHR1	0.339524	0.029703
CFHR3	0.495332	0.00990099
CHRM2	0.575817	0.485149
CHRNE	0.822373	0.019802
CHRNG	0.774599	0.019802
CHST11	0.659373	0.00990099
CIB2	0.705779	0.435644
CILP	0.686955	0.029703
CITED2	0.777218	0.148515
CLDN1	0.319717	0.831683
CLDN22	0.653933	0.336634
CLDN4	0.812513	0.019802
CLEC2L	0.873724	0.178218
CLEC4D	0.541308	0.108911
CLEC4M	0.710221	0.138614
CLEC6A	0.62825	0.534653
CLHC1	0.920264	0.00990099
CLIC2	0.890633	0.00990099
CLIC6	0.506995	0.00990099
CMPK2	0.89121	0.019802
CMTM6	0.850475	0.029703
CMTM8	0.459101	0.415842
CNTLN	0.849246	0.405941
CNTN6	0.773328	0.148515
CNTNAP3B	0.570156	0.019802
COBLL1	0.623031	0.00990099
COL12A1	0.607373	0.792079
COL4A2	0.760535	0.00990099
COL6A5	0.693731	0.247525
CORO2A	0.903557	0.00990099
CORO6	0.881608	0.019802
COX10	0.944654	0.00990099
CPLX1	0.864955	0.247525
CRACR2A	0.86016	0.990099
CRISP2	0.634634	0.00990099
CRISPLD1	0.818421	0.019802
CRYBG1	0.72067	0.148515
CTAGE6	0.604703	0.019802
CXCL13	0.728155	0.811881
CXCL5	0.650385	0.00990099
CXCR2	0.800059	0.128713
CXorf66	0.429153	0.019802
CYGB	0.731987	0.00990099
CYLC2	0.320168	0.00990099
CYP1A2	0.58201	0.019802
CYP3A7	0.756866	0.00990099
CYTH3	0.910507	0.158416
DCHS1	0.737613	0.049505
DCX	0.818319	0.019802
DECR1	0.848965	0.138614
DEFB118	0.375071	0.485149
DEFB121	0.356704	0.029703
DEFB131A	0.559578	0.029703
DEFB134	0.77535	0.019802
DEGS2	0.825777	0.158416
DENND1B	0.939933	0.742574
DISP1	0.838365	0.405941
DLEU7	0.896299	0.287129
DMRTB1	0.471523	0.0891089
DNAI1	0.814903	0.128713
DNMBP	0.925578	0.722772
DNMT3B	0.76211	0.128713
DOK7	0.463092	0.029703
DTL	0.635388	0.257426
DUSP15	0.679116	0.029703
E2F2	0.539749	0.643564
E2F8	0.70218	0.158416
EAF2	0.797853	0.029703
EBPL	0.893327	0.049505
ECM1	0.863421	0.19802
EEF1AKMT4	0.81461	0.0693069
EEF2K	0.814529	0.128713
EFCAB9	0.758859	0.108911
ELAVL2	0.835331	0.930693
ELF5	0.696099	0.00990099
EMB	0.822994	0.188119
EML4	0.937139	0.00990099
ENPP1	0.706138	0.693069
ENPP3	0.849181	1
ENPP7	0.404458	0.049505
ENTPD8	0.554497	0.00990099
EOGT	0.884407	0.376238
EPB41	0.901417	0.029703
EPHA8	0.761434	0.168317
EPHB3	0.664197	0.039604
ERICH2	0.785261	0.584158
ERICH5	0.884808	0.0792079
ERICH6B	0.843079	0.019802
ESR1	0.763519	0.108911
ESRP2	0.653021	0.118812
ESRRA	0.883249	0.19802
ETV6	0.853512	0.425743
EVPLL	0.558465	0.00990099
EYS	0.745791	0.108911
F11	0.583555	0.0990099
F13B	0.574022	0.00990099
F7	0.780452	0.29703
F9	0.461843	0.0693069
FAM110B	0.786845	0.00990099
FAM110D	0.679411	0.00990099
FAM156B	0.80985	0.00990099
FAM166B	0.689719	0.019802
FAM166C	0.687084	0.0891089
FAM180A	0.634494	0.0693069
FAM20A	0.557383	0.00990099
FAM43B	0.516805	0.019802
FAM47C	0.511592	0.00990099
FAM72C	0.606917	0.019802
FAM78B	0.918112	0.386139
FAM83C	0.456756	0.00990099
FAR2	0.936864	1
FBXO24	0.707319	0.118812
FCHSD1	0.727796	0.00990099
FCRL2	0.81753	0.039604
FEV	0.347501	0.029703
FFAR2	0.541307	0.138614
FGD4	0.543922	0.00990099
FHDC1	0.763957	0.425743
FHOD3	0.864663	0.00990099
FILIP1	0.813466	0.50495
FLRT3	0.872155	0.881188
FMN1	0.923963	0.0594059
FNBP1L	0.718531	0.485149
FOXD4L4	0.659416	0.475248
FOXD4L5	0.850317	0.029703
FOXN1	0.431062	0.029703
FRZB	0.758781	0.356436
FSCN2	0.817402	0.326733
FSTL1	0.534147	0.019802
FSTL5	0.609045	0.00990099
FUT6	0.736224	0.039604
GAB4	0.464906	0.267327
GABRG3	0.887524	0.029703
GABRR3	0.624397	0.00990099
GALNT12	0.809497	0.039604
GALNT7	0.91676	0.039604
GALNT8	0.866085	0.0792079
GAS6	0.90978	0.019802
GATA5	0.400237	0.00990099
GBP4	0.682993	0.237624
GBX1	0.70481	0.029703
GCH1	0.704155	0.128713
GDF2	0.499542	0.019802
GHR	0.861563	0.00990099
GJB7	0.785666	0.039604
GLIPR1	0.859969	1
GLT6D1	0.661916	0.0891089
GMCL2	0.472606	0.0594059
GOLGA6L2	0.491206	0.0693069
GP6	0.913762	0.029703
GPAT3	0.837535	0.019802
GPR148	0.488801	0.00990099
GPR157	0.828065	0.970297
GPR176	0.913927	0.990099
GPR18	0.698047	0.019802
GPR182	0.627271	0.049505
GPR75	0.652544	0.019802
GPRIN3	0.458599	0.00990099
GREB1	0.847419	0.188119
GREM2	0.688475	0.940594
GRIP1	0.814663	0.940594
GRK3	0.926867	0.148515
GRK5	0.86476	0.019802
GRM8	0.823082	0.00990099
GRXCR2	0.689525	0.00990099
GSAP	0.883635	1
GSR	0.933021	0.019802
GSTT4	0.448378	0.534653
GTSE1	0.908137	0.792079
GUCA1C	0.639866	0.029703
GUCY1A1	0.896108	0.00990099
GUCY2D	0.85742	0.683168
GYS1	0.908368	0.019802
HBB	0.531823	0.168317
HCAR1	0.511971	0.029703
HCN3	0.856922	1
HERC6	0.941686	0.49505
HJURP	0.641642	0.128713
HJV	0.780157	0.029703
HK3	0.786732	0.0990099
HMX3	0.74368	0.00990099
HNF1A	0.856542	0.00990099
HNMT	0.80355	0.138614
HS3ST1	0.842908	0.346535
HS6ST2	0.869368	0.257426
HSBP1L1	0.671357	0.039604
HSFX1	0.414755	0.019802
HSFX2	0.478307	0.584158
HUNK	0.850442	0.138614
HUS1B	0.776452	0.108911
HYAL4	0.534486	0.00990099
IDH3A	0.912076	0.00990099
IFI6	0.525525	0.00990099
IFITM10	0.723455	0.376238
IFNA5	0.456082	0.0693069
IFNA8	0.341702	0.0594059
IFNB1	0.404398	0.029703
IFNLR1	0.80141	0.00990099
IGF2BP2	0.699654	0.00990099
IGFBPL1	0.754786	0.415842
IGFL1	0.537194	0.871287
IGLON5	0.70098	0.118812
IL11RA	0.879785	0.0891089
IL16	0.722961	0.851485
IL17B	0.806337	0.029703
IL17RC	0.751317	0.00990099
IL1RAP	0.859379	0.990099
IL21	0.586626	0.029703
IL31	0.350747	0.029703
IL4I1	0.849997	0.158416
IMPACT	0.936735	0.00990099
IMPG2	0.868953	0.148515
INPP4B	0.917532	0.108911
INPP5J	0.690614	0.019802
INSL3	0.770111	0.019802
IRGC	0.612541	0.168317
ITIH6	0.809291	0.663366
ITLN1	0.530102	0.910891
JDP2	0.866008	0.336634
KANK2	0.420429	0.00990099
KAZN	0.931913	0.019802
KCNA3	0.715939	0.039604
KCNC1	0.924292	0.00990099
KCNC2	0.913843	0.435644
KCNC3	0.901195	0.148515
KCNH2	0.861345	0.39604
KCNK18	0.695687	1
KCNK2	0.510218	0.029703
KCNN4	0.813394	0.277228
KDM7A	0.920037	0.00990099
KIAA1217	0.771244	0.0594059
KIF18B	0.359649	0.0594059
KIF4B	0.738673	0.118812
KIR3DL3	0.336741	0.108911
KLF12	0.900243	0.970297
KLF5	0.521079	0.00990099
KLHDC8A	0.727257	0.118812
KLHL38	0.778504	0.257426
KLK10	0.669487	0.60396
KLK12	0.507788	0.425743
KLK2	0.615992	0.39604
KLK9	0.487215	0.0891089
KLRB1	0.577224	0.0990099
KLRC1	0.579057	0.00990099
KLRG2	0.576978	0.643564
KRT18	0.60322	0.039604
KRT24	0.602562	0.029703
KRT26	0.586196	0.00990099
KRT27	0.322748	0.0792079
KRT34	0.480986	0.0891089
KRTAP5-1	0.757628	0.029703
KRTAP5-2	0.714	0.60396
KRTDAP	0.689834	0.049505
KSR1	0.887769	0.039604
LACRT	0.571823	0.019802
LAD1	0.573853	0.148515
LAMA5	0.827969	0.00990099
LEKR1	0.778087	0.0990099
LEMD1	0.698716	0.00990099
LETM2	0.927914	0.356436
LEUTX	0.686111	0.0792079
LGALS8	0.947141	0.00990099
LGALS9B	0.407956	0.148515
LHFPL1	0.454147	0.0693069
LHX8	0.401819	0.178218
LIMA1	0.84509	0.019802
LIMK1	0.925928	0.039604
LIPF	0.592652	0.207921
LIPJ	0.839757	0.00990099
LMNB1	0.933516	0.118812
LPAR2	0.776148	0.0990099
LPIN2	0.825675	0.049505
LRCH1	0.936854	0.712871
LRG1	0.756574	0.158416
LRIT1	0.433013	0.0792079
LRP8	0.806283	0.336634
LRRC14B	0.498942	0.039604
LRRC36	0.544297	0.148515
LRRC39	0.656055	0.267327
LRRC4	0.916285	0.19802
LRRC46	0.827728	0.00990099
LRRC71	0.626548	0.00990099
LRRIQ3	0.807954	0.207921
LRRIQ4	0.903799	0.0693069
LY6K	0.609824	0.217822
LYPD4	0.413655	0.158416
LYPD6B	0.507919	0.267327
LYPLA1	0.936735	0.227723
MAB21L2	0.570677	0.019802
MAGEA8	0.465485	0.029703
MAGEB3	0.321846	0.00990099
MAMDC2	0.732711	0.049505
MANBA	0.931745	1
MAP1LC3B2	0.747292	0.108911
MAP3K1	0.713092	0.940594
MAP3K14	0.795047	0.435644
MAP3K7CL	0.900481	0.564356
MB	0.628692	0.237624
MB21D2	0.949013	0.950495
MEDAG	0.65856	0.108911
METTL24	0.892909	0.0990099
MGARP	0.578803	0.00990099
MGST2	0.888668	0.792079
MID2	0.820607	0.19802
MINAR1	0.514624	0.029703
MME	0.520559	0.980198
MMP13	0.340427	0.0990099
MMP27	0.435745	0.0693069
MMP7	0.358898	0.306931
MMP9	0.633436	0.039604
MMRN2	0.665086	0.0792079
MOGAT1	0.633826	0.019802
MPZL1	0.880934	0.00990099
MPZL3	0.854407	0.039604
MROH6	0.724829	0.00990099
MSRB3	0.896774	0.029703
MT-ND6	0.649552	0.366337
MTHFS	0.911135	0.712871
MTMR8	0.934559	0.019802
MTSS1	0.754606	0.366337
MUC21	0.540119	0.029703
MX1	0.903681	0.712871
MYADML2	0.750945	0.00990099
MYBPC1	0.499028	0.425743
MYL1	0.531906	0.029703
MYLK2	0.727413	0.257426
MYO1A	0.772081	0.019802
MYO1B	0.819296	0.039604
MYOZ3	0.636275	0.019802
MYPN	0.666757	0.00990099
N4BP2	0.890733	0.415842
N4BP3	0.903779	0.019802
NANOGP8	0.406317	0.049505
NANS	0.909043	0.019802
NAT8	0.568414	0.039604
NCAPG	0.780577	0.00990099
NCK2	0.913279	0.980198
NCOA3	0.932616	0.346535
NCR2	0.451094	0.980198
NDC80	0.780432	0.00990099
NEFH	0.757859	0.0990099
NEIL3	0.616778	0.029703
NET1	0.866315	0.138614
NFIL3	0.825123	0.029703
NHS	0.699226	0.108911
NKX3-1	0.596962	0.108911
NOTUM	0.579633	0.00990099
NPIPA8	0.622891	0.128713
NPIPB15	0.709418	0.00990099
NPR1	0.387499	0.0891089
NSUN7	0.391882	0.00990099
NT5C1A	0.877636	0.108911
NT5M	0.913836	0.80198
NTF4	0.421437	0.029703
NTN4	0.731999	0.960396
NUTM2B	0.695641	0.029703
NYNRIN	0.528499	0.653465
NYX	0.717778	0.29703
ODF3	0.485755	0.029703
OPN1LW	0.526739	0.029703
OPN5	0.546782	0.0792079
OPRD1	0.855648	0.178218
OR10A3	0.482566	0.039604
OR10G7	0.436194	0.019802
OR10H3	0.408597	0.019802
OR13C4	0.659498	0.029703
OR13C9	0.525844	0.108911
OR13G1	0.618911	0.00990099
OR14J1	0.549714	0.0792079
OR14K1	0.54443	0.00990099
OR1C1	0.563703	0.00990099
OR2A12	0.441588	0.049505
OR2A25	0.621818	0.029703
OR2I1P	0.541597	0.029703
OR2J2	0.592503	0.049505
OR2M5	0.734133	0.118812
OR2T1	0.728441	0.00990099
OR2T3	0.500656	0.029703
OR2T34	0.499183	0.00990099
OR2T4	0.452913	0.108911
OR2V1	0.420541	0.158416
OR4C13	0.410759	0.029703
OR4E2	0.534668	0.019802
OR4F17	0.612842	0.00990099
OR4K13	0.552332	0.0594059
OR52E8	0.425636	0.019802
OR56A4	0.85113	0.0990099
OR5A1	0.525331	0.50495
OR5B12	0.607679	0.158416
OR5B2	0.627285	0.881188
OR5B21	0.568503	0.762376
OR5B3	0.463726	0.00990099
OR5BS1P	0.542029	0.029703
OR5K2	0.414742	0.019802
OR6C6	0.449767	0.277228
OR6N2	0.338843	0.346535
OR7A17	0.848001	0.019802
OR8H1	0.415967	0.0990099
OR8S1	0.817351	0.019802
OSBPL10	0.907874	0.19802
OSBPL3	0.80693	0.267327
OTOF	0.415358	0.029703
OTOR	0.397717	0.00990099
OTP	0.598028	0.00990099
P3H2	0.947693	0.475248
PAG1	0.875335	0.00990099
PAGE2	0.447952	0.00990099
PALLD	0.737282	0.0891089
PAM	0.891232	0.019802
PANX1	0.898043	0.405941
PARD6G	0.882692	0.980198
PARM1	0.888302	0.0792079
PARP3	0.863144	0.0693069
PARVA	0.787053	0.00990099
PATE4	0.715184	0.0594059
PAX8	0.719579	0.0693069
PBK	0.710871	0.554455
PCDH11X	0.845243	0.00990099
PCDH15	0.517115	0.207921
PCDHA2	0.542225	0.19802
PCDHA4	0.77994	0.019802
PCDHA8	0.836925	0.039604
PCDHGC4	0.668058	0.039604
PCTP	0.867126	0.990099
PDE3B	0.884846	0.970297
PDE4A	0.889889	0.168317
PDGFC	0.837361	0.128713
PDLIM2	0.704084	0.00990099
PDPN	0.68837	0.732673
PGAM4	0.567273	0.00990099
PGM1	0.862003	0.0594059
PHACTR2	0.867137	0.0693069
PHETA2	0.494374	0.00990099
PHGR1	0.642198	0.762376
PHLDA1	0.535023	0.019802
PHLDB2	0.555001	0.00990099
PHOX2A	0.42591	0.00990099
PI3	0.333719	0.148515
PIK3R3	0.893829	0.693069
PIP5K1B	0.845711	0.019802
PIP5KL1	0.860839	0.683168
PIPOX	0.814225	0.019802
PKD1L1	0.850161	0.920792
PKIB	0.694962	0.386139
PKLR	0.83569	1
PLA2G2C	0.808192	0.019802
PLA2G2D	0.647051	0.029703
PLA2G2F	0.615518	0.029703
PLA2R1	0.882583	0.039604
PLAGL1	0.812096	1
PLAT	0.482533	0.0990099
PLAUR	0.692154	0.247525
PLCG2	0.81268	0.00990099
PLCH1	0.595525	0.049505
PLCXD2	0.749171	0.772277
PLCXD3	0.718009	0.29703
PLEK2	0.725763	0.128713
PLEKHG6	0.774985	0.019802
PLEKHN1	0.773983	0.544554
PLEKHO1	0.855673	0.049505
PLOD2	0.684909	0.316832
PLSCR2	0.619091	0.554455
PLXNA4	0.906565	0.00990099
PNLIPRP1	0.751968	0.188119
PNMA6E	0.444295	0.00990099
PNMA6F	0.671647	0.00990099
PNPLA5	0.876268	0.475248
PNPO	0.876153	0.0594059
PODXL2	0.764177	0.039604
POPDC2	0.872353	0.277228
POTEB3	0.343456	0.0594059
POTEC	0.359542	0.158416
POTEF	0.440951	0.118812
POTEI	0.623758	0.039604
POTEJ	0.616698	0.019802
POU1F1	0.533874	0.00990099
PPARG	0.855345	0.554455
PPIAL4C	0.3383	0.257426
PPIAL4H	0.67222	0.386139
PPP1R2B	0.442886	0.0594059
PRAME	0.40732	0.356436
PRAMEF20	0.529021	0.019802
PRG3	0.341806	0.049505
PRL	0.487832	0.019802
PRND	0.487212	0.029703
PRPSAP1	0.924367	0.118812
PRR15L	0.7138	0.0594059
PRR23A	0.648526	0.049505
PRRT1B	0.593065	0.930693
PRSS2	0.597874	0.019802
PSMA1	0.888639	0.019802
PTCHD4	0.636621	0.019802
PXDNL	0.902492	0.594059
PYY	0.905274	0.188119
QPRT	0.536223	0.019802
RAB17	0.790969	0.405941
RAB25	0.785007	0.257426
RAB39A	0.57452	0.029703
RAB3B	0.494297	0.019802
RAB3C	0.830434	0.0891089
RAB40AL	0.79457	0.0792079
RACGAP1	0.951155	0.168317
RAET1G	0.704827	0.019802
RAG1	0.930839	1
RAMACL	0.787404	0.386139
RANBP17	0.766328	0.0594059
RARB	0.826936	0.415842
RASA4B	0.561938	0.00990099
RASD2	0.776393	0.019802
RASGEF1C	0.718346	0.287129
RASGRP2	0.861575	0.990099
RASSF5	0.876058	0.821782
RBM20	0.466631	0.019802
RBM44	0.7744	0.00990099
RBMS1	0.913284	0.19802
RBPJL	0.738581	0.0990099
RCBTB2	0.869593	0.861386
RET	0.744166	0.861386
RETNLB	0.61513	0.00990099
RGL4	0.782922	0.049505
RHOXF2	0.617422	0.0891089
RHOXF2B	0.324726	0.257426
RIMBP3	0.432295	0.019802
RIMS4	0.909758	0.029703
RNASE10	0.45065	0.0594059
RNASEL	0.85423	0.00990099
RND2	0.723369	0.19802
RNF17	0.445608	0.346535
RNF224	0.380485	0.00990099
RNF227	0.844236	0.217822
RNF39	0.653254	0.257426
RPH3AL	0.798395	0.811881
RPL10L	0.461494	0.158416
RPS6KA2	0.879739	0.019802
RSPO2	0.888221	0.376238
RXFP4	0.332365	0.039604
RYR1	0.762042	0.376238
SAMD5	0.693448	0.574257
SAT1	0.817139	0.881188
SATB1	0.865304	0.019802
SCARF1	0.787803	0.029703
SCGB1A1	0.697414	0.415842
SCGB1D4	0.380523	0.039604
SCGB3A2	0.495082	0.019802
SCML2	0.919052	0.49505
SCN7A	0.609433	0.386139
SCN9A	0.802978	0.940594
SCP2D1	0.464144	0.306931
SCRT2	0.654395	0.861386
SCYGR4	0.659726	0.029703
SDC1	0.733588	0.019802
SDHD	0.926519	0.029703
SDK1	0.671088	0.138614
SDR42E1	0.396706	0.019802
SEPTIN6	0.896688	0.792079
SERPINA12	0.382115	0.019802
SERPINA9	0.556859	0.00990099
SERPINB9	0.807194	0.0594059
SFMBT2	0.671229	0.108911
SFRP5	0.824159	0.019802
SFTPA1	0.707119	0.00990099
SGCZ	0.61545	0.00990099
SH2D7	0.77394	0.841584
SH3RF3	0.877117	0.257426
SHD	0.782642	0.039604
SHISAL1	0.867478	0.0594059
SHOX2	0.358641	0.00990099
SIAH3	0.819547	0.138614
SIGLECL1	0.660382	0.50495
SIPA1L2	0.924459	0.128713
SKOR1	0.882726	0.019802
SLC13A2	0.692419	0.0792079
SLC17A1	0.621188	0.247525
SLC19A1	0.793464	0.049505
SLC19A3	0.79338	0.990099
SLC23A3	0.668984	0.049505
SLC26A4	0.850819	0.316832
SLC29A1	0.879853	0.0990099
SLC34A3	0.551956	0.019802
SLC35F1	0.769271	0.0693069
SLC35G1	0.690284	0.623762
SLC35G4	0.538375	0.178218
SLC35G6	0.724647	0.267327
SLC38A5	0.641957	0.019802
SLC44A5	0.901464	1
SLC4A7	0.909581	1
SLC5A4	0.78684	0.00990099
SLC5A7	0.37764	0.049505
SLC6A14	0.476722	0.019802
SLC6A5	0.75681	0.00990099
SLC7A8	0.925961	0.851485
SLC8A3	0.875696	0.762376
SLC9A3	0.840099	0.019802
SLCO6A1	0.658546	0.019802
SLFN14	0.439371	0.108911
SLIT2	0.838731	0.029703
SLURP2	0.853998	0.475248
SMIM17	0.860127	0.158416
SMPDL3A	0.924096	0.277228
SNCG	0.623987	0.0891089
SNRPN	0.886813	0.0594059
SNX18	0.862925	0.039604
SOAT1	0.809823	0.00990099
SOAT2	0.802776	0.207921
SP6	0.612709	0.712871
SPAG16	0.939649	0.594059
SPATA25	0.712425	0.049505
SPATA31A7	0.401332	0.0891089
SPIN4	0.921165	0.00990099
SPTA1	0.420099	0.00990099
SPTB	0.86521	0.188119
SRGAP2	0.823154	0.019802
SRGAP2C	0.818815	0.00990099
SSH1	0.930408	0.00990099
SSX5	0.333626	0.00990099
SSX7	0.526152	0.158416
ST8SIA1	0.919898	0.148515
STAC2	0.894989	0.633663
STAR	0.870427	0.326733
STARD5	0.899176	0.247525
STRIT1	0.593016	0.386139
STS	0.913578	0.0693069
SUGCT	0.811018	0.0990099
SULF2	0.510887	0.00990099
SULT1B1	0.643287	0.00990099
SVOPL	0.877762	0.00990099
SYT17	0.67641	0.217822
SYT2	0.740747	0.0594059
SYTL1	0.792914	0.0594059
TACC3	0.916128	0.594059
TAP2	0.835809	0.178218
TAS2R1	0.731278	0.19802
TAS2R42	0.419958	0.029703
TAS2R50	0.841476	0.019802
TAS2R7	0.771627	0.00990099
TBC1D30	0.944119	0.693069
TBC1D3B	0.777031	0.039604
TBC1D3D	0.428551	0.138614
TBC1D4	0.914556	1
TBC1D8	0.940839	0.0792079
TBC1D9	0.936092	0.019802
TCAF2	0.829592	0.039604
TCAIM	0.948516	0.128713
TCP11X1	0.409261	0.0891089
TEDDM1	0.421605	0.405941
TENM3	0.807451	0.128713
TEX12	0.895976	0.584158
TEX13B	0.442744	0.029703
TEX28	0.412213	0.148515
TEX30	0.825091	0.00990099
TEX51	0.67787	0.029703
TFRC	0.924579	0.00990099
TGM7	0.607648	0.237624
TICRR	0.806055	0.00990099
TLE2	0.765592	0.138614
TM6SF1	0.739567	0.168317
TMEM131L	0.912408	0.0990099
TMEM163	0.844348	0.00990099
TMEM178A	0.925617	0.00990099
TMEM35B	0.837693	0.00990099
TMEM38B	0.862679	0.029703
TMEM82	0.585597	0.108911
TMLHE	0.928663	0.019802
TMPPE	0.898461	0.128713
TMPRSS11F	0.688622	0.00990099
TMPRSS13	0.702208	0.207921
TNFRSF19	0.713064	0.386139
TNFRSF9	0.859694	0.158416
TNFSF15	0.36014	0.0594059
TNFSF4	0.909052	0.653465
TOP2A	0.708071	0.029703
TPK1	0.933777	0.0990099
TPST2	0.925023	0.207921
TRAM2	0.906807	0.049505
TREX2	0.508571	0.019802
TRHR	0.708137	0.188119
TRIM25	0.906527	1
TRIM40	0.425377	0.277228
TRIM42	0.489767	0.019802
TRIM48	0.611036	0.0594059
TRIM5	0.677862	0.00990099
TRIM7	0.8353	0.415842
TRMT9B	0.66872	0.00990099
TROAP	0.517381	0.019802
TRPA1	0.662397	0.019802
TRPC4	0.695985	0.029703
TRPM2	0.917616	0.49505
TRPM4	0.661485	0.00990099
TRPM8	0.602589	0.178218
TRPV2	0.789651	0.039604
TSGA10IP	0.715557	0.108911
TSHZ3	0.860876	0.851485
TSPAN9	0.821306	0.80198
TTC39A	0.886039	0.633663
TTK	0.801789	0.267327
TTLL2	0.722854	0.732673
TUBB8	0.731486	0.019802
TUBGCP5	0.937594	0.158416
TUFT1	0.913727	0.00990099
TXNDC15	0.875613	0.039604
UGT1A8	0.390905	0.0693069
UGT2B15	0.686166	0.188119
UGT2B7	0.593157	0.049505
UGT3A2	0.698246	0.00990099
UPK2	0.916343	0.108911
UPK3A	0.757436	0.029703
UPP1	0.927213	1
USP17L7	0.585828	0.019802
USP44	0.549942	0.0792079
UTF1	0.651423	0.00990099
VAT1L	0.754658	0.138614
VCX	0.664019	0.287129
VDR	0.714006	0.188119
VGLL2	0.421576	0.0990099
VOPP1	0.874419	0.00990099
VTCN1	0.819374	0.019802
VWC2	0.637437	0.039604
VWC2L	0.611555	0.673267
WDR72	0.803335	0.049505
WDR76	0.887688	1
WFDC13	0.68127	0.00990099
WFDC2	0.764432	0.0693069
WFDC5	0.357475	0.00990099
WFDC8	0.717237	0.00990099
WNT11	0.664032	0.158416
XKR7	0.858815	0.0594059
ZDHHC22	0.850304	0.00990099
ZFP42	0.690364	0.00990099
ZIM2	0.835099	0.029703
ZKSCAN3	0.875435	0.019802
ZMAT3	0.870563	0.00990099
ZMAT4	0.915519	0.29703
ZNF124	0.807227	1
ZNF185	0.886803	0.039604
ZNF33B	0.938151	0.039604
ZNF385A	0.813527	0.742574
ZNF487	0.928658	0.693069
ZNF502	0.916746	0.118812
ZNF641	0.803521	0.00990099
ZNF792	0.77331	0.990099
ZNF804A	0.768808	0.019802
ZNF93	0.855819	0.029703
ZP4	0.453315	0.00990099
ZPBP	0.600157	0.029703

## Sheet: NFIB
	tfmode	likelihood
AARD	0.335732	0.138614
ABCA13	0.654238	0.00990099
ABCB11	0.646214	0.356436
ACSBG2	0.738187	0.049505
ADGRV1	0.705519	0.00990099
ADRB3	0.773875	0.356436
ANKRD6	0.910005	0.613861
ANTXR2	0.753697	0.00990099
ANXA10	0.449467	0.039604
AP1S2	0.682253	0.940594
ART5	0.403639	0.39604
B3GAT1	0.927235	0.950495
BCL3	0.507537	0.00990099
BCL9	0.90771	0.00990099
BEND4	0.586563	0.00990099
BPIFB2	0.428773	0.00990099
BTN3A3	0.649149	0.623762
C14orf132	0.885919	0.019802
C1QTNF9B	0.397295	0.0594059
C3orf70	0.863534	0.70297
C4orf17	0.552908	0.00990099
C6orf118	0.667002	0.544554
C9orf153	0.595947	0.019802
CA8	0.453365	0.00990099
CBLC	0.388768	0.00990099
CCDC102A	0.483084	0.019802
CCDC71L	0.803668	0.207921
CCDC85C	0.913639	0.891089
CDH15	0.68549	0.455446
CDH20	0.701623	0.00990099
CEACAM16	0.583084	0.0792079
CEACAM20	0.696581	0.029703
CHDH	0.642578	0.019802
CHRDL1	0.829895	1
CHST11	0.695599	0.158416
CHST9	0.569833	0.455446
CLDN19	0.667428	0.316832
CLEC18B	0.71683	0.0594059
CLTCL1	0.599284	0.425743
COL18A1	0.719402	0.693069
COL4A3	0.72984	1
COL4A4	0.501313	1
CTSV	0.708134	0.108911
CUBN	0.663082	0.118812
CYP2A13	0.43206	0.475248
CYP39A1	0.576096	0.00990099
DAZ3	0.328608	0.019802
DCHS2	0.701338	0.643564
DDI1	0.481172	0.0693069
DNAJB1	0.687667	0.00990099
DPYSL3	0.80816	0.178218
DRAXIN	0.850895	0.554455
DRD2	0.826686	0.158416
DSCC1	0.780081	0.00990099
DUSP4	0.613563	0.0990099
ECHDC2	0.875396	0.00990099
EDAR	0.706305	0.851485
EFHC2	0.833434	0.376238
EIF4EBP1	0.75068	0.0891089
ELN	0.669233	0.0693069
ETV2	0.343618	0.188119
EXPH5	0.830644	0.00990099
FABP9	0.548927	0.138614
FAT1	0.439877	0.049505
FCRL5	0.459605	0.00990099
FGF3	0.427342	0.356436
FIGN	0.773806	0.425743
FLRT1	0.623445	0.19802
FNDC11	0.42885	0.346535
FOXN1	0.480173	0.019802
GAB4	0.489197	0.029703
GADD45G	0.473425	0.00990099
GALNT13	0.88156	0.178218
GDF1	0.355717	0.019802
GOLGA6L6	0.419638	0.0891089
GOLGA8S	0.627019	0.019802
GOT1L1	0.760129	0.039604
GP5	0.376305	0.425743
GPC4	0.813612	0.148515
GPR139	0.432905	0.346535
GPR156	0.774631	0.405941
GPT2	0.895292	0.00990099
GRAMD1C	0.666573	0.128713
GRID2IP	0.54072	0.0693069
GRIK4	0.922089	1
GSTA2	0.40634	0.00990099
GSTA5	0.35765	0.00990099
GYG2	0.771275	0.0693069
HAP1	0.454944	0.00990099
HASPIN	0.546071	0.00990099
HAUS7	0.715777	0.950495
HCRTR2	0.420666	0.0594059
HLA-F	0.562191	0.00990099
HMGCS2	0.581862	0.0990099
HORMAD2	0.527084	0.019802
HPCAL1	0.871751	0.039604
HTN3	0.389451	0.039604
IGFBP3	0.675367	0.0990099
IGSF5	0.593589	0.019802
IL12A	0.432298	0.831683
IL17RD	0.66547	0.287129
IQCM	0.508238	0.00990099
ITPR3	0.593768	0.633663
JAM2	0.813396	0.623762
KANK2	0.549144	0.0693069
KANK4	0.532894	0.00990099
KCNG2	0.387744	0.0990099
KCNN3	0.893651	0.712871
KCNT2	0.838033	0.722772
KCTD15	0.71626	0.643564
KCTD4	0.714449	0.019802
KHDC3L	0.658671	0.039604
KIF20A	0.347731	0.0792079
KITLG	0.890814	0.019802
KRTAP5-10	0.715332	0.366337
LARGE2	0.525569	0.00990099
LBP	0.77537	0.00990099
LCNL1	0.689944	0.0792079
LECT2	0.465338	0.039604
LIMD1	0.667704	0.118812
LINGO3	0.537757	0.00990099
LMAN1L	0.409334	0.326733
LRIG1	0.687717	0.00990099
LRRC3	0.340465	0.00990099
LYPD3	0.461685	0.00990099
MAB21L1	0.564711	0.217822
MAGEA11	0.412343	0.049505
MAGEB2	0.374973	0.00990099
MAOA	0.739039	0.742574
MAPK4	0.918692	0.50495
MBD3L1	0.83242	0.029703
MDGA1	0.783122	0.445545
MEGF11	0.403183	0.811881
MEX3A	0.531766	0.00990099
MIA	0.605084	0.0891089
MICALL2	0.82464	0.376238
MKNK2	0.6769	0.0594059
MMD2	0.653989	0.485149
MMP12	0.349057	0.00990099
MN1	0.83179	1
MS4A3	0.336346	0.00990099
MXD4	0.849379	0.019802
MYO7A	0.440338	0.00990099
MYO7B	0.765609	0.940594
MYT1	0.497851	0.960396
NANOS1	0.71144	0.445545
NCCRP1	0.557178	0.00990099
NDP	0.647998	0.049505
NECAB2	0.818466	0.049505
NES	0.61082	0.386139
NFIX	0.904237	0.782178
NOX4	0.660157	0.0594059
NPBWR1	0.441392	0.247525
NTF4	0.455537	0.00990099
NTNG1	0.714942	0.019802
NXN	0.742776	0.70297
OBSCN	0.855379	0.0693069
OR10A3	0.493087	0.00990099
OR10G3	0.771538	0.148515
OR2A12	0.464615	0.029703
OR2A14	0.340616	0.029703
OR2A5	0.403672	0.00990099
OR4D10	0.516197	0.00990099
OR5A2	0.405101	0.0693069
OR5K1	0.461977	0.029703
OR6N1	0.474928	0.049505
PAGE2	0.431325	0.0891089
PAPOLB	0.660353	0.0891089
PARD3	0.635594	0.00990099
PCBP3	0.64649	0.594059
PCDHB1	0.621844	0.00990099
PELI2	0.682039	0.00990099
PGAM2	0.402844	0.00990099
PLAT	0.427664	0.019802
PLCZ1	0.675898	0.00990099
PLOD1	0.787603	0.0693069
PMEPA1	0.612912	0.990099
PNPLA3	0.780749	0.019802
POU3F1	0.70943	0.00990099
PRELID2	0.800464	0.00990099
PRKD1	0.904632	0.019802
PROB1	0.628713	0.029703
PROK2	0.377917	0.663366
PROP1	0.643717	0.00990099
PRSS12	0.78577	0.00990099
PTH	0.482742	0.386139
PXN	0.819642	0.128713
QRFP	0.417392	0.00990099
RADIL	0.710304	0.29703
RADX	0.779001	0.00990099
RAMP1	0.865274	0.029703
RASA4B	0.661149	0.00990099
RBMXL3	0.432073	0.00990099
RFX2	0.84649	0.019802
RGMA	0.729486	0.257426
RGN	0.843003	0.930693
RHPN2	0.522894	0.00990099
RIPPLY1	0.365764	0.00990099
RRAD	0.440406	0.019802
RXRA	0.675098	0.584158
RYR3	0.664169	0.217822
S100A2	0.597337	0.039604
SEMA3F	0.676486	0.0693069
SERPINB10	0.542799	0.0594059
SERPINC1	0.668652	0.128713
SERPINF2	0.633771	0.029703
SLC25A48	0.426556	0.0594059
SLC26A6	0.888989	0.227723
SLC2A12	0.90439	0.039604
SLC2A9	0.535034	0.029703
SLC35F2	0.758579	0.00990099
SLC5A2	0.655699	0.019802
SLC6A11	0.845603	0.029703
SLC7A13	0.736485	0.118812
SLCO5A1	0.557999	0.00990099
SOX13	0.406529	0.049505
SOX4	0.341043	0.019802
SPANXA1	0.422753	0.019802
SPANXN1	0.529085	0.0693069
SPC25	0.632506	0.445545
SPDYE4	0.469031	0.00990099
SPINK1	0.410893	0.029703
SPO11	0.348915	0.039604
STAC	0.499382	0.237624
STPG4	0.820586	0.00990099
SV2C	0.526312	0.49505
SVEP1	0.65945	0.039604
SYCE1L	0.59978	0.00990099
TCF3	0.937593	0.980198
TECTB	0.483546	0.029703
TEK	0.825107	0.00990099
TEKT4	0.562235	0.049505
TEX15	0.639485	0.178218
THSD1	0.743217	0.0792079
TMC5	0.660529	0.217822
TMPRSS6	0.636929	0.00990099
TNFAIP8L3	0.607329	0.0891089
TNNC1	0.590477	0.00990099
TP53I11	0.793793	0.00990099
TPD52L1	0.546796	0.00990099
TRAF5	0.823948	0.138614
TREX2	0.560822	0.00990099
TROAP	0.511393	0.00990099
TSHZ1	0.917413	0.049505
UBL4B	0.361261	0.00990099
USP18	0.866965	0.0594059
VANGL2	0.494097	0.00990099
VASH2	0.740476	0.039604
VLDLR	0.849255	0.029703
WEE1	0.614722	0.19802
WFS1	0.811356	0.029703
WNT7B	0.458949	0.247525
WTIP	0.838695	0.0792079
WWC1	0.897695	0.019802
ZBTB8B	0.711925	0.0891089
ZFHX3	0.752459	0.168317
ZNF257	0.689637	0.00990099
ZNF442	0.816336	0.0594059
ZNF469	0.823988	0.287129
ZNF516	0.866462	0.00990099
ZNF648	0.424708	0.960396
ZPBP2	0.516426	0.00990099

## Sheet: SON
	tfmode	likelihood
A1BG	0.882532	0.207921
AAAS	0.952249	0.0594059
AADAC	0.638779	0.00990099
AADACL3	0.549614	0.0990099
AAMDC	0.950388	0.049505
AAMP	0.905501	0.60396
ABCA12	0.682587	0.326733
ABCA13	0.685186	0.039604
ABCC11	0.848947	0.00990099
ABCC2	0.815294	0.247525
ABCC6	0.810567	0.0990099
ABCD1	0.732224	0.673267
ABCD3	0.964244	0.029703
ABCF1	0.976758	0.782178
ABCF3	0.923347	0.366337
ABHD10	0.953102	0.0594059
ABHD14A	0.869642	0.019802
ABHD14B	0.929257	0.257426
ABHD16A	0.945587	0.039604
ABHD17A	0.951387	0.039604
ABHD3	0.764508	0.00990099
ABRAXAS1	0.926992	1
ABT1	0.922415	0.306931
ACAA1	0.933626	0.049505
ACAA2	0.743213	0.445545
ACADS	0.8731	0.742574
ACAP1	0.525885	0.0792079
ACAT2	0.886922	0.168317
ACOD1	0.678084	0.00990099
ACOT1	0.846819	0.19802
ACOT13	0.964864	0.029703
ACP1	0.946949	0.128713
ACP2	0.879653	0.0594059
ACRBP	0.725817	0.514851
ACSBG2	0.767611	0.435644
ACSM3	0.819971	0.376238
ACSM4	0.509465	0.00990099
ACTB	0.930828	0.722772
ACTG1	0.892554	0.693069
ACY1	0.871916	0.029703
ACYP1	0.952087	1
ADAM15	0.943744	0.960396
ADAM18	0.702106	0.0693069
ADAMTSL3	0.789317	0.0693069
ADAP1	0.896082	0.762376
ADAT2	0.870417	0.00990099
ADCK1	0.909315	0.00990099
ADGRF3	0.88274	0.00990099
ADGRG2	0.788951	0.930693
ADI1	0.925124	1
ADM5	0.701923	1
ADO	0.914568	0.287129
ADPGK	0.899748	0.693069
ADPRM	0.943037	0.50495
ADRA2A	0.344443	0.0693069
ADRM1	0.91475	0.990099
AFM	0.333943	0.00990099
AGBL5	0.891736	0.19802
AGER	0.693078	0.00990099
AGPAT1	0.923109	0.39604
AGPAT2	0.850525	0.019802
AHCY	0.953103	0.940594
AHSA1	0.882322	0.405941
AIDA	0.931567	0.613861
AIMP1	0.973096	0.980198
AIMP2	0.918355	0.653465
AIP	0.899553	1
AK1	0.907569	0.326733
AKAP17A	0.916729	0.980198
AKIP1	0.896114	0.138614
AKR1A1	0.900832	0.990099
AKR1B1	0.898621	0.554455
AKR1B10	0.610734	0.00990099
AKT1	0.95746	0.821782
AKT1S1	0.947234	1
ALAD	0.952142	0.00990099
ALAS2	0.669037	0.376238
ALDH16A1	0.89374	0.148515
ALDH1A3	0.569379	0.118812
ALDH1B1	0.669314	0.871287
ALDH3A1	0.606043	0.465347
ALDH9A1	0.939851	0.70297
ALDOA	0.846984	0.415842
ALDOC	0.72141	0.792079
ALG10	0.94363	0.00990099
ALG2	0.950326	0.60396
ALG3	0.912946	0.118812
ALKBH2	0.908929	0.39604
ALKBH7	0.880611	1
ALOX12	0.720075	0.00990099
ALYREF	0.868165	0.940594
AMDHD1	0.836007	0.128713
AMIGO3	0.490579	0.029703
AMPD1	0.560416	0.108911
AMZ2	0.921919	0.0990099
ANAPC11	0.909856	0.564356
ANAPC13	0.907555	0.019802
ANAPC15	0.727555	0.128713
ANAPC16	0.949444	0.049505
ANAPC2	0.94478	0.70297
ANGPT2	0.779789	0.128713
ANGPTL7	0.767137	0.267327
ANGPTL8	0.659245	0.00990099
ANHX	0.475775	0.019802
ANKMY1	0.902822	0.594059
ANKRA2	0.953755	1
ANKRD37	0.851203	0.346535
ANKRD40	0.967008	0.623762
ANKRD44	0.810462	0.792079
ANKRD53	0.674286	0.019802
ANKRD65	0.711367	0.792079
ANKRD9	0.763796	0.0891089
ANKUB1	0.791445	0.415842
ANKZF1	0.955439	0.792079
ANO4	0.686503	0.00990099
ANO8	0.879917	0.00990099
ANO9	0.621806	0.0594059
ANP32A	0.91961	0.811881
ANP32B	0.955517	0.653465
ANP32E	0.943642	0.00990099
ANTKMT	0.752413	0.118812
ANXA10	0.471198	0.0693069
ANXA5	0.813146	0.0594059
AP2M1	0.897498	0.019802
AP3B1	0.935556	0.0990099
AP4M1	0.915389	0.237624
APBB3	0.941905	0.138614
APCDD1L	0.755484	0.108911
APEX1	0.876217	0.148515
APEX2	0.926126	1
APH1A	0.922331	1
APH1B	0.929779	0.0693069
APMAP	0.90913	0.00990099
APOA1	0.795623	0.00990099
APOBEC3H	0.758463	0.019802
APOM	0.83343	0.970297
APRT	0.773715	0.178218
ARAF	0.957204	1
ARCN1	0.973159	0.217822
ARF4	0.946713	0.0891089
ARF5	0.65095	0.0990099
ARF6	0.92892	1
ARFGAP2	0.967836	1
ARFIP2	0.931882	0.039604
ARFRP1	0.933325	0.019802
ARGLU1	0.97398	0.356436
ARHGAP11A	0.875872	0.247525
ARHGAP11B	0.882261	0.00990099
ARHGAP22	0.812481	0.673267
ARHGAP5	0.934031	0.019802
ARHGDIA	0.911802	0.683168
ARHGDIG	0.759767	0.019802
ARHGEF1	0.925491	0.841584
ARHGEF38	0.732975	0.881188
ARID1A	0.953836	0.00990099
ARID2	0.955394	0.257426
ARL1	0.946731	0.0594059
ARL16	0.850028	0.00990099
ARL17B	0.750945	0.435644
ARL2	0.906404	1
ARL2BP	0.932817	0.237624
ARL4C	0.542103	0.019802
ARL4D	0.621358	0.00990099
ARL6IP1	0.909717	0.039604
ARL6IP4	0.8883	0.247525
ARL6IP5	0.951044	0.980198
ARL6IP6	0.967691	0.019802
ARL8A	0.923883	0.782178
ARMC10	0.951783	0.00990099
ARMC12	0.593803	0.019802
ARMC5	0.952911	0.386139
ARMCX3	0.92015	0.118812
ARMCX6	0.90016	1
ARMS2	0.409543	0.217822
ARPC3	0.934105	0.029703
ARPC4	0.945067	0.237624
ARPC5	0.937968	0.970297
ARR3	0.591305	0.544554
ARRB2	0.843133	0.029703
ARRDC3	0.879174	0.0990099
ARSA	0.915797	0.128713
ARSD	0.591341	0.049505
ARTN	0.746024	0.00990099
ASAH1	0.925595	0.029703
ASB14	0.777985	0.990099
ASB16	0.793284	0.039604
ASDURF	0.333141	0.108911
ASF1A	0.964784	1
ASF1B	0.822479	0.742574
ASIC3	0.906049	0.188119
ASIP	0.86941	0.0594059
ASNSD1	0.934604	0.019802
ASPDH	0.869123	0.19802
ASPN	0.771242	0.188119
ASPSCR1	0.931524	0.267327
ASTE1	0.919845	0.0990099
ASTN2	0.804078	0.00990099
ATAD2B	0.953799	0.00990099
ATAT1	0.951213	0.029703
ATF4	0.92804	1
ATF5	0.847391	0.792079
ATF7IP	0.965749	0.138614
ATG101	0.9074	0.534653
ATG16L2	0.883535	0.0792079
ATG2A	0.943503	0.792079
ATG3	0.963541	0.841584
ATG4D	0.939473	0.00990099
ATG9B	0.712795	0.019802
ATIC	0.964732	0.039604
ATM	0.946987	0.831683
ATMIN	0.940992	0.148515
ATOX1	0.944886	1
ATP10D	0.888497	0.00990099
ATP13A1	0.9538	0.00990099
ATP1B1	0.923369	0.207921
ATP2A1	0.887537	0.00990099
ATP5F1A	0.942664	0.00990099
ATP5F1B	0.917724	0.029703
ATP5F1C	0.9605	0.0990099
ATP5F1D	0.90147	0.960396
ATP5F1E	0.90013	0.990099
ATP5IF1	0.881817	0.00990099
ATP5MC1	0.795206	0.178218
ATP5MC2	0.954481	0.990099
ATP5MC3	0.820994	0.188119
ATP5ME	0.893393	1
ATP5MF	0.885761	0.782178
ATP5PB	0.953428	0.356436
ATP5PD	0.912006	0.316832
ATP5PF	0.862518	0.316832
ATP5PO	0.924059	0.049505
ATP6AP1	0.90226	1
ATP6AP2	0.910755	0.207921
ATP6V0B	0.909502	0.70297
ATP6V0C	0.885535	0.178218
ATP6V0D1	0.939142	0.00990099
ATP6V0E2	0.906252	0.128713
ATP6V1D	0.941416	0.316832
ATP6V1F	0.829521	0.217822
ATP6V1G1	0.903868	0.00990099
ATP7A	0.882957	0.0594059
ATP8B3	0.835086	0.029703
ATRAID	0.931355	1
ATXN7L3B	0.926381	0.990099
AUP1	0.900414	0.425743
AURKA	0.906797	0.00990099
AURKAIP1	0.837727	0.722772
AURKC	0.922852	0.128713
AVPI1	0.879917	0.039604
AWAT1	0.569305	0.831683
AZI2	0.937347	0.257426
B3GALT4	0.927295	1
B3GALT6	0.851135	0.534653
B3GAT2	0.523563	0.019802
B3GAT3	0.921481	0.980198
B3GNT8	0.670115	0.722772
B4GALT3	0.899789	0.207921
B4GALT7	0.887262	0.445545
B4GAT1	0.852089	0.287129
BACH2	0.895612	0.00990099
BAG1	0.892655	0.861386
BAG6	0.954433	0.752475
BAHCC1	0.932017	0.356436
BANF1	0.883011	0.732673
BAP1	0.91529	0.00990099
BARD1	0.595948	0.128713
BAX	0.880813	0.910891
BAZ2B	0.943599	0.00990099
BBS10	0.96004	0.485149
BBS4	0.931236	0.287129
BCDIN3D	0.912378	1
BCKDHA	0.950258	0.217822
BCKDK	0.903711	0.158416
BCL2L14	0.750504	0.910891
BCL2L2	0.931508	0.00990099
BCL3	0.505011	0.039604
BCS1L	0.922709	1
BDKRB1	0.690922	0.019802
BEST4	0.635035	0.029703
BET1	0.94332	0.0891089
BET1L	0.956448	0.60396
BEX2	0.829333	0.00990099
BEX3	0.837404	0.00990099
BEX4	0.841781	0.207921
BGLAP	0.813142	0.148515
BHLHE41	0.714164	0.00990099
BIRC2	0.973971	0.346535
BIRC3	0.499405	0.881188
BLOC1S1	0.908857	1
BLOC1S3	0.902269	1
BLOC1S4	0.842081	0.217822
BLVRB	0.929206	0.00990099
BMI1	0.898443	0.019802
BMP15	0.456949	0.00990099
BMP2	0.595961	0.00990099
BMX	0.782115	0.207921
BNC1	0.776425	0.207921
BNIP1	0.948884	0.435644
BOD1	0.961371	0.445545
BOD1L1	0.972484	0.019802
BOLA1	0.910788	1
BOLA2	0.913238	0.168317
BOLA2B	0.836668	0.663366
BORCS6	0.888856	1
BORCS7	0.954044	0.316832
BORCS8	0.931282	0.00990099
BPGM	0.921782	1
BPI	0.575312	0.138614
BRD2	0.976467	1
BRD9	0.970868	1
BRI3	0.962562	0.683168
BRK1	0.863437	0.00990099
BRMS1	0.932682	0.039604
BROX	0.962072	0.465347
BTBD18	0.753784	0.108911
BTBD6	0.834661	0.00990099
BTD	0.933211	0.693069
BTF3	0.883831	0.950495
BTG1	0.824908	0.376238
BTG3	0.842897	0.0594059
BUB3	0.968413	1
BUD13	0.948062	0.158416
BUD31	0.936744	0.316832
BVES	0.750805	0.019802
BYSL	0.900827	0.118812
BZW1	0.962284	0.207921
C10orf143	0.890277	0.00990099
C11orf16	0.823369	0.544554
C11orf24	0.906683	1
C11orf68	0.876591	0.138614
C11orf71	0.84044	0.485149
C11orf96	0.457085	0.90099
C11orf98	0.767021	1
C12orf57	0.816798	0.970297
C14orf119	0.828038	1
C14orf28	0.942416	0.415842
C14orf93	0.90357	0.287129
C16orf78	0.634004	0.00990099
C16orf86	0.681674	0.910891
C17orf107	0.782135	0.019802
C17orf113	0.900435	0.722772
C17orf49	0.909881	0.881188
C17orf50	0.668947	0.00990099
C17orf58	0.802655	0.029703
C17orf98	0.661536	0.00990099
C18orf21	0.941265	0.0891089
C18orf32	0.932499	1
C18orf63	0.786637	0.287129
C19orf25	0.943045	0.306931
C19orf53	0.854177	0.574257
C19orf67	0.630104	0.158416
C19orf73	0.803876	0.326733
C19orf81	0.857055	0.980198
C1GALT1C1	0.914914	1
C1QBP	0.907364	0.217822
C1QTNF12	0.823607	0.00990099
C1QTNF4	0.777369	0.00990099
C1QTNF6	0.860549	0.158416
C1orf100	0.795738	0.00990099
C1orf112	0.884037	0.039604
C1orf122	0.788411	0.970297
C1orf131	0.94517	0.930693
C1orf174	0.941728	1
C1orf232	0.665077	0.00990099
C1orf43	0.96978	0.990099
C1orf52	0.954885	0.564356
C1orf56	0.749408	0.49505
C22orf23	0.691351	0.0792079
C22orf39	0.936496	0.029703
C2CD6	0.874499	0.00990099
C2orf15	0.830021	0.0891089
C2orf49	0.966902	0.366337
C2orf68	0.85735	0.039604
C2orf88	0.907618	0.049505
C4orf17	0.599959	0.514851
C4orf3	0.8876	0.00990099
C4orf36	0.849969	0.158416
C4orf46	0.887631	1
C4orf48	0.733743	0.50495
C4orf51	0.823584	0.0693069
C5orf15	0.966938	1
C5orf24	0.94783	0.287129
C6orf120	0.918607	1
C6orf226	0.792862	1
C6orf47	0.87197	1
C6orf52	0.906626	0.0594059
C8G	0.782906	0.039604
C8orf33	0.944842	0.267327
C8orf58	0.856947	0.693069
C8orf82	0.876487	0.762376
C9orf43	0.876745	0.0891089
C9orf57	0.777585	0.118812
C9orf64	0.938976	0.970297
C9orf78	0.93335	0.316832
CACFD1	0.905747	0.237624
CACYBP	0.89884	0.782178
CADM4	0.779984	0.039604
CAGE1	0.873577	0.455446
CALD1	0.83923	0.00990099
CALR	0.923151	1
CAMK2N2	0.522506	0.267327
CAMKMT	0.93683	0.60396
CANT1	0.935047	0.247525
CAPNS1	0.936941	0.881188
CAPS	0.790449	0.465347
CAPZA1	0.973503	0.049505
CARD14	0.88341	0.049505
CARF	0.954539	0.712871
CASD1	0.968122	0.930693
CASTOR1	0.552767	0.108911
CBLB	0.907696	0.00990099
CBLN1	0.431568	0.217822
CBS	0.533006	0.0594059
CBX4	0.951401	1
CBX8	0.831482	0.990099
CBY3	0.72979	0.029703
CC2D2B	0.645509	0.643564
CCDC103	0.337123	0.019802
CCDC106	0.815401	0.019802
CCDC107	0.879232	0.287129
CCDC115	0.855656	0.910891
CCDC116	0.782509	0.039604
CCDC121	0.827588	0.90099
CCDC137	0.963668	0.980198
CCDC152	0.701101	0.039604
CCDC163	0.657795	0.980198
CCDC167	0.92039	1
CCDC174	0.974446	0.475248
CCDC179	0.628306	0.108911
CCDC184	0.633507	0.415842
CCDC195	0.649376	0.039604
CCDC51	0.892696	0.039604
CCDC71	0.896834	0.148515
CCDC73	0.884567	0.0594059
CCDC77	0.928536	0.435644
CCDC78	0.798898	0.0594059
CCDC81	0.852555	0.039604
CCDC82	0.957214	0.019802
CCDC85B	0.708493	0.049505
CCDC89	0.849964	0.00990099
CCDC9	0.918686	0.00990099
CCDC90B	0.961044	1
CCDC97	0.932492	0.0693069
CCL27	0.802886	0.168317
CCNB1IP1	0.912906	0.0891089
CCNB2	0.779875	0.0792079
CCNDBP1	0.947077	0.19802
CCNE1	0.854026	0.00990099
CCNG1	0.937505	0.970297
CCNI	0.921128	0.039604
CCNL1	0.971405	1
CCNL2	0.967643	0.049505
CCNQ	0.831723	0.980198
CCR3	0.787341	0.0792079
CCR8	0.563823	0.039604
CCS	0.903797	0.108911
CCT2	0.925971	0.19802
CCT3	0.936288	0.346535
CCT4	0.955535	0.00990099
CCT5	0.937318	0.871287
CCT6A	0.948574	0.386139
CCT7	0.925436	1
CD151	0.696259	0.00990099
CD164	0.921363	0.663366
CD226	0.807017	0.00990099
CD27	0.683894	0.0693069
CD2BP2	0.93462	0.871287
CD300LD	0.366274	0.00990099
CD320	0.91068	0.0594059
CD46	0.946623	0.00990099
CD59	0.933228	0.415842
CD5L	0.540727	0.0693069
CD63	0.824024	0.980198
CD79A	0.648022	0.168317
CD80	0.78114	0.108911
CD81	0.711611	0.930693
CD83	0.793053	0.00990099
CD8B	0.486732	0.00990099
CD8B2	0.674104	0.00990099
CDC26	0.956936	0.108911
CDC42	0.954643	0.039604
CDC42SE1	0.918437	0.049505
CDCA2	0.78537	0.237624
CDHR1	0.734197	0.00990099
CDHR4	0.721427	0.207921
CDIPT	0.896286	0.0693069
CDK1	0.652522	0.613861
CDK11A	0.943636	0.158416
CDK2AP1	0.835874	0.415842
CDK2AP2	0.831666	0.871287
CDK3	0.901693	0.920792
CDK4	0.95972	0.683168
CDK5RAP3	0.944065	0.990099
CDKN1B	0.88467	1
CDKN2AIP	0.943411	0.49505
CDKN2AIPNL	0.893999	0.00990099
CDKN2D	0.819272	0.00990099
CDPF1	0.912759	1
CDT1	0.670449	0.336634
CEACAM1	0.762961	0.019802
CEACAM3	0.382555	0.00990099
CEACAM6	0.519556	0.029703
CEBPZ	0.967291	0.990099
CEBPZOS	0.973012	0.019802
CEND1	0.830922	0.00990099
CENPB	0.903578	1
CENPQ	0.89695	0.188119
CENPX	0.856343	1
CEP135	0.880294	0.138614
CEP164	0.927354	0.039604
CEP55	0.721533	0.405941
CERS1	0.865785	0.247525
CES4A	0.811012	0.00990099
CETN3	0.916488	0.227723
CETP	0.626705	0.029703
CFAP100	0.805226	0.118812
CFAP20	0.967506	1
CFAP410	0.888606	0.405941
CFAP97	0.947353	1
CFAP97D1	0.726536	0.0693069
CFHR3	0.516764	0.039604
CFL1	0.919516	0.29703
CGGBP1	0.951041	1
CHAC1	0.728604	0.019802
CHAC2	0.773576	0.039604
CHAMP1	0.941117	0.376238
CHCHD1	0.882394	0.0792079
CHCHD2	0.881676	0.811881
CHCHD4	0.923458	0.782178
CHCHD5	0.920813	1
CHCHD7	0.850872	0.257426
CHD1L	0.926302	0.029703
CHD4	0.971078	0.831683
CHDH	0.633101	0.158416
CHKA	0.908517	0.039604
CHMP2A	0.914983	1
CHMP4A	0.936683	0.108911
CHMP5	0.958037	0.0792079
CHP2	0.338367	0.247525
CHPF	0.84549	0.930693
CHRDL2	0.768385	0.029703
CHRM5	0.535933	0.039604
CHRNA3	0.457105	0.257426
CHRNB1	0.877619	1
CHRNG	0.750532	0.00990099
CHST2	0.786141	0.039604
CHTF8	0.783764	0.405941
CHTOP	0.955541	0.148515
CHURC1	0.972897	1
CIAO2A	0.963889	0.633663
CIAO2B	0.884072	0.742574
CIB1	0.827435	0.653465
CIC	0.94818	0.168317
CIDEC	0.725635	0.049505
CINP	0.960356	0.782178
CIPC	0.952703	0.950495
CIRBP	0.891184	1
CISD2	0.953705	0.910891
CISD3	0.897503	0.00990099
CITED2	0.744963	0.049505
CITED4	0.845894	0.356436
CKAP4	0.91953	0.00990099
CKB	0.900837	0.158416
CKLF	0.915408	0.00990099
CKS1B	0.924198	1
CKS2	0.701032	0.742574
CLC	0.505581	0.118812
CLCN5	0.80804	0.19802
CLDN14	0.79354	0.029703
CLDN20	0.805886	0.475248
CLDND2	0.778712	1
CLEC11A	0.80028	0.49505
CLEC14A	0.502734	0.00990099
CLEC4A	0.901708	0.475248
CLK1	0.953985	0.415842
CLK3	0.966208	0.940594
CLN5	0.939349	1
CLN8	0.897511	0.465347
CLNK	0.755995	0.792079
CLPP	0.948676	0.108911
CLRN2	0.684013	0.237624
CLTA	0.956168	0.237624
CLU	0.893093	0.227723
CMC4	0.877284	0.930693
CMTM6	0.869333	0.049505
CMTR2	0.933181	0.891089
CNBD1	0.837285	0.00990099
CNBD2	0.823366	0.990099
CNFN	0.639032	0.663366
CNGA1	0.707761	0.257426
CNGA4	0.85926	0.019802
CNPPD1	0.9055	1
CNPY3	0.785474	0.00990099
CNTD1	0.900098	0.118812
CNTNAP4	0.761121	0.019802
CNTROB	0.906631	0.475248
COA3	0.827657	0.287129
COA4	0.82015	0.0891089
COA5	0.96093	0.544554
COA7	0.928155	0.029703
COA8	0.954042	0.019802
COASY	0.937654	0.930693
COG4	0.964962	0.0594059
COG8	0.967153	0.00990099
COIL	0.966565	0.188119
COL16A1	0.76301	0.019802
COL18A1	0.720996	0.029703
COL6A6	0.807578	0.653465
COMMD2	0.902909	0.138614
COMMD3	0.89281	1
COMMD4	0.958511	0.930693
COMMD5	0.95547	0.019802
COMMD6	0.906385	0.118812
COMMD8	0.907371	0.534653
COMTD1	0.838885	0.029703
COPB2	0.969897	0.029703
COPE	0.970104	0.940594
COPS5	0.955071	0.534653
COPS6	0.916082	0.316832
COPS7A	0.920046	0.386139
COPS9	0.840133	0.168317
COPZ1	0.94075	0.188119
COQ10A	0.863831	0.564356
COQ2	0.765772	0.465347
COQ5	0.946141	0.128713
COQ7	0.953058	0.60396
CORO1B	0.729534	0.108911
CORO1C	0.915489	0.19802
CORT	0.491723	0.188119
COX14	0.857056	0.762376
COX17	0.936403	1
COX20	0.954763	1
COX4I1	0.873692	0.435644
COX5A	0.921684	0.049505
COX5B	0.881642	0.851485
COX6A1	0.904599	0.990099
COX6B1	0.892464	0.950495
COX6B2	0.723208	0.653465
COX7A2	0.917556	0.376238
COX7B	0.929701	0.811881
COX7C	0.870884	0.306931
COX8A	0.887202	0.841584
CPHXL	0.654835	0.0990099
CPN2	0.55472	0.475248
CPS1	0.81564	0.00990099
CPT2	0.846636	0.821782
CPTP	0.899477	0.207921
CREB3	0.889482	0.891089
CREBZF	0.957235	0.534653
CREG1	0.900552	0.029703
CRELD2	0.892286	0.633663
CRIPT	0.963414	0.881188
CRNKL1	0.967961	0.910891
CRTAP	0.941009	0.128713
CRTC2	0.927606	0.029703
CRY1	0.893276	0.0693069
CRYBA1	0.697654	0.0891089
CRYGB	0.621916	0.049505
CSKMT	0.855298	0.50495
CSNK2B	0.916079	0.415842
CSPG5	0.80066	0.128713
CST6	0.456877	0.0792079
CSTB	0.888796	0.891089
CSTF1	0.955888	0.00990099
CSTF2T	0.942407	1
CSTL1	0.335787	0.049505
CTBP2	0.862419	0.376238
CTDNEP1	0.949316	0.990099
CTDSP2	0.945978	0.00990099
CTF1	0.542294	0.148515
CTHRC1	0.801962	0.336634
CTNNA1	0.902104	0.128713
CTNS	0.883004	0.415842
CTR9	0.964402	0.00990099
CTSB	0.848694	0.118812
CTSD	0.841643	1
CTSF	0.932287	0.970297
CTSL	0.860451	1
CTU1	0.937319	0.990099
CTU2	0.899459	0.00990099
CTXND2	0.811621	0.207921
CUEDC2	0.942076	1
CUTA	0.842273	1
CUTC	0.941953	0.277228
CWC15	0.959187	0.990099
CXCR5	0.682151	0.841584
CXXC5	0.884179	0.019802
CXorf58	0.901576	0.643564
CXorf66	0.436065	0.108911
CYB561A3	0.922599	1
CYB561D2	0.917961	0.990099
CYB5R1	0.918857	0.514851
CYB5R3	0.964182	0.326733
CYBC1	0.903136	0.910891
CYC1	0.840908	0.920792
CYCS	0.809892	0.0792079
CYGB	0.686388	0.019802
CYP20A1	0.892907	0.108911
CYP2A6	0.647495	0.049505
CYP2F1	0.683846	0.019802
CYP2R1	0.926154	0.039604
CYP3A5	0.666155	0.039604
CYP4V2	0.936019	0.326733
CYP51A1	0.94386	0.0693069
CYP7A1	0.73748	0.00990099
CYREN	0.889687	0.178218
CYSRT1	0.803306	0.019802
CYSTM1	0.807335	0.316832
CYTH1	0.900287	0.148515
CYTH2	0.967534	0.990099
CZIB	0.95955	1
DACT3	0.902083	0.336634
DAD1	0.952748	0.930693
DALRD3	0.866114	0.0990099
DARS2	0.950776	0.0891089
DAXX	0.94741	0.960396
DAZ2	0.392945	0.00990099
DAZAP2	0.966876	0.990099
DBP	0.856707	0.148515
DBR1	0.972372	0.910891
DBX1	0.345871	0.019802
DCAF12L2	0.770078	0.00990099
DCAF13	0.948343	0.306931
DCAF17	0.945391	0.049505
DCAF4L1	0.888697	0.039604
DCK	0.901541	0.039604
DCLRE1B	0.947939	0.990099
DCLRE1C	0.904497	0.960396
DCST1	0.829614	0.168317
DCST2	0.854429	0.019802
DCTN2	0.946662	0.0891089
DCTN3	0.850673	0.108911
DCTN6	0.950983	0.00990099
DCTPP1	0.866286	0.39604
DCXR	0.802496	0.990099
DDA1	0.918883	0.00990099
DDB2	0.847967	0.00990099
DDIAS	0.870211	0.00990099
DDIT3	0.870701	1
DDOST	0.929764	0.00990099
DDT	0.790607	0.980198
DDTL	0.867372	0.217822
DDX11	0.883688	0.39604
DDX17	0.963516	0.039604
DDX18	0.957412	0.990099
DDX21	0.950894	0.00990099
DDX23	0.974547	0.831683
DDX24	0.935968	0.00990099
DDX28	0.872474	0.356436
DDX31	0.940835	0.019802
DDX39A	0.941745	1
DDX39B	0.972323	0.405941
DDX3X	0.962367	0.039604
DDX3Y	0.610386	0.168317
DDX43	0.620439	0.029703
DDX47	0.910718	0.029703
DDX49	0.946498	0.019802
DDX5	0.975471	0.39604
DDX54	0.899079	0.019802
DDX59	0.930829	0.00990099
DECR1	0.892731	0.019802
DEDD	0.951027	0.712871
DEFB107A	0.418063	0.405941
DEFB107B	0.55901	0.366337
DEFB118	0.360191	0.029703
DEFB121	0.376789	0.138614
DEGS1	0.928281	0.910891
DEK	0.933811	1
DENND5A	0.909671	0.0594059
DEPDC1	0.782039	0.049505
DEPDC4	0.908341	0.019802
DEPP1	0.334875	0.029703
DERA	0.877885	0.029703
DERL2	0.979686	1
DERL3	0.59427	0.0693069
DEXI	0.909176	0.821782
DGAT2L6	0.628417	0.237624
DGCR6L	0.905477	0.287129
DHFR2	0.918181	0.683168
DHODH	0.930605	0.891089
DHPS	0.913003	0.277228
DHRS1	0.937625	0.732673
DHRS13	0.592161	0.00990099
DHRS7	0.932624	1
DHX38	0.967031	0.990099
DHX58	0.884246	0.029703
DIO1	0.830708	0.128713
DIP2A	0.903456	0.0891089
DIS3L	0.961426	0.0594059
DIXDC1	0.854255	0.029703
DKC1	0.963724	0.376238
DKK4	0.436102	0.029703
DLL1	0.903154	0.891089
DLL3	0.51645	0.0594059
DLST	0.946066	0.029703
DMAC1	0.941737	0.287129
DMAC2L	0.945454	0.950495
DNAH11	0.512808	0.00990099
DNAJA1	0.894868	0.772277
DNAJB1	0.750738	0.00990099
DNAJB11	0.946898	1
DNAJB4	0.882832	0.029703
DNAJB5	0.831524	0.257426
DNAJB6	0.953632	0.0990099
DNAJB7	0.722834	0.722772
DNAJB9	0.843213	0.188119
DNAJC14	0.964409	0.732673
DNAJC19	0.911206	0.287129
DNAJC3	0.954614	0.00990099
DNAJC30	0.916706	0.227723
DNAJC4	0.893535	1
DNASE2	0.763517	0.633663
DND1	0.772088	0.217822
DNLZ	0.87358	0.821782
DNM3	0.943545	0.019802
DNPEP	0.923122	0.950495
DNPH1	0.783808	0.39604
DOLK	0.819861	0.960396
DOLPP1	0.902951	1
DPAGT1	0.912866	0.049505
DPEP2NB	0.331083	0.138614
DPH2	0.8769	0.039604
DPH3	0.90138	0.00990099
DPM2	0.844511	0.178218
DPM3	0.885069	0.950495
DRAM2	0.927141	0.0594059
DRAP1	0.851774	0.90099
DSCC1	0.847709	0.029703
DTD2	0.883351	0.336634
DTX2	0.857716	0.178218
DTYMK	0.926374	0.950495
DUOX1	0.81339	0.376238
DUOX2	0.77162	0.0594059
DUS3L	0.932645	0.316832
DUS4L	0.939661	0.29703
DUSP12	0.942254	1
DUSP22	0.887609	0.00990099
DUSP23	0.733674	0.732673
DUSP28	0.877829	0.356436
DUXB	0.613978	0.108911
DXO	0.873977	0.50495
DYNLL2	0.915875	0.0792079
DYNLRB1	0.896889	0.712871
DYNLRB2	0.881824	0.00990099
DYNLT1	0.89675	0.0891089
DYRK2	0.885281	0.039604
E2F1	0.873535	0.00990099
E2F4	0.937781	0.0693069
ECH1	0.965148	0.940594
ECHS1	0.943536	0.0990099
ECI1	0.922914	0.831683
ECI2	0.944958	0.247525
ECM2	0.792452	0.475248
EDEM2	0.930418	0.00990099
EDF1	0.915359	0.871287
EDN2	0.48631	0.237624
EEF1A1	0.929488	0.39604
EEF1AKMT4	0.812644	0.0594059
EEF1B2	0.841786	0.49505
EEF1D	0.941132	0.910891
EEF1G	0.907852	1
EEF2	0.925475	0.990099
EEF2KMT	0.897463	1
EFCAB13	0.786144	0.990099
EFCAB14	0.972906	0.0891089
EFHB	0.736722	0.732673
EFNA2	0.591927	0.039604
EFNA3	0.807974	0.019802
EFNA4	0.554441	0.039604
EGLN2	0.950952	0.584158
EHD1	0.857852	0.564356
EI24	0.909645	0.00990099
EID1	0.931532	0.920792
EID3	0.921939	0.019802
EIF1	0.918941	0.990099
EIF1AD	0.944238	0.029703
EIF1AX	0.933118	0.376238
EIF1AY	0.614689	0.643564
EIF1B	0.861099	0.019802
EIF2A	0.963176	0.00990099
EIF2B1	0.93271	0.049505
EIF2B2	0.938532	0.90099
EIF2B4	0.969613	0.940594
EIF2B5	0.947403	0.00990099
EIF2S2	0.972342	0.861386
EIF2S3	0.964026	0.891089
EIF2S3B	0.795977	0.108911
EIF3D	0.964529	0.940594
EIF3E	0.964952	0.029703
EIF3G	0.937738	1
EIF3I	0.935742	0.475248
EIF4A1	0.945155	0.752475
EIF4A2	0.923419	0.00990099
EIF4A3	0.944444	0.554455
EIF4EBP3	0.891269	0.039604
EIF4G1	0.969524	0.663366
EIF4G2	0.955237	0.752475
EIF4H	0.956779	0.148515
EIF5	0.956991	0.950495
EIF5A	0.881951	0.0891089
EIF5A2	0.915258	0.910891
EIF6	0.887559	0.19802
ELAC1	0.936355	0.712871
ELL3	0.792191	0.00990099
ELMO3	0.794392	0.831683
ELMOD2	0.962431	0.168317
ELOB	0.879634	1
ELOF1	0.901366	0.0792079
ELOVL5	0.851521	0.00990099
ELP5	0.931976	0.316832
EMC2	0.932999	0.029703
EMC4	0.929751	0.00990099
EMC6	0.726774	0.49505
EMC7	0.92804	0.574257
EMC9	0.850915	0.00990099
EMD	0.910861	0.148515
EMG1	0.943598	0.376238
EMP3	0.714914	0.653465
ENDOG	0.813288	1
ENGASE	0.892289	1
ENHO	0.525855	0.49505
ENO1	0.915087	0.990099
ENPP1	0.653182	0.00990099
ENTR1	0.901975	0.0693069
ENY2	0.930903	0.712871
EPB41L4A	0.717353	0.0990099
EPHX3	0.650991	0.752475
EPM2AIP1	0.964169	0.435644
EPS15	0.911368	0.019802
EPS8L2	0.517412	0.00990099
EPX	0.722701	0.00990099
ERAL1	0.932732	0.039604
ERAS	0.729693	0.00990099
ERG28	0.923169	0.019802
ERGIC3	0.966646	0.930693
ERH	0.92781	0.257426
ERI2	0.923488	0.039604
ERICH4	0.325875	0.039604
ERLEC1	0.95488	0.049505
ERLIN2	0.886081	0.019802
ERMAP	0.804777	0.00990099
ERMARD	0.942269	0.108911
ERP29	0.895815	0.70297
ERV3-1	0.918452	0.534653
ERVFRD-1	0.648995	0.0693069
ESCO2	0.898399	0.178218
ESD	0.961385	0.049505
ESPL1	0.782559	0.019802
ESRP1	0.805132	0.00990099
ETAA1	0.964674	0.0792079
ETFA	0.92282	0.00990099
ETFB	0.845096	0.70297
ETFBKMT	0.920089	0.782178
ETFDH	0.932597	0.316832
ETV2	0.427451	0.80198
ETV5	0.755108	0.0792079
EVA1A	0.788821	0.0594059
EXOC1	0.968365	0.326733
EXOC3	0.95578	0.00990099
EXOC3L1	0.665873	0.049505
EXOC8	0.919524	0.0990099
EXOSC4	0.82852	0.910891
EXOSC8	0.950932	1
F11	0.654497	0.108911
F13B	0.589887	0.0891089
F8A1	0.665867	0.108911
FAAP20	0.839864	1
FABP1	0.51509	0.0990099
FABP2	0.529254	0.00990099
FABP5	0.754001	0.554455
FABP6	0.525387	0.108911
FADD	0.950077	1
FAHD2B	0.886868	0.00990099
FAM110D	0.666431	0.039604
FAM131B	0.903026	0.108911
FAM133B	0.95674	0.019802
FAM149B1	0.946678	0.00990099
FAM174C	0.830307	1
FAM177A1	0.935857	0.673267
FAM180A	0.609386	0.00990099
FAM184B	0.848915	0.00990099
FAM186A	0.846479	0.138614
FAM186B	0.794425	0.049505
FAM187B	0.638551	0.524752
FAM200A	0.932048	0.90099
FAM200B	0.956308	0.742574
FAM20A	0.534595	0.237624
FAM20C	0.866813	0.158416
FAM217A	0.788796	0.455446
FAM227B	0.843476	0.0891089
FAM229B	0.950953	0.405941
FAM25C	0.611266	0.00990099
FAM32A	0.890117	0.455446
FAM3A	0.933765	1
FAM43B	0.535646	0.534653
FAM50A	0.943032	1
FAM50B	0.87917	0.891089
FAM72C	0.604085	0.534653
FAM76B	0.961197	0.029703
FAM83A	0.830371	0.019802
FAM89B	0.829369	0.118812
FAM91A1	0.966577	0.039604
FAM98A	0.913341	0.49505
FAN1	0.957343	0.217822
FANCE	0.863545	0.217822
FANCF	0.900149	0.980198
FARP2	0.945047	0.00990099
FASN	0.942784	0.247525
FASTKD5	0.921556	0.049505
FAU	0.793671	0.990099
FBXL15	0.854733	0.039604
FBXO2	0.870351	0.00990099
FBXO4	0.914399	0.019802
FBXO48	0.953972	0.257426
FBXO5	0.904822	0.584158
FBXW5	0.910114	0.217822
FCF1	0.967064	0.118812
FCHSD1	0.785748	0.50495
FCHSD2	0.866997	0.267327
FCN1	0.757853	0.0792079
FCN3	0.729464	0.00990099
FCRLB	0.809907	0.0594059
FDFT1	0.895845	0.00990099
FDXACB1	0.863878	0.207921
FDXR	0.881124	0.930693
FEM1A	0.945457	0.415842
FEN1	0.855574	0.960396
FEZ1	0.935923	0.247525
FGF22	0.847578	0.029703
FGF3	0.420403	0.049505
FGFBP3	0.817712	0.019802
FGFRL1	0.6522	0.00990099
FHIT	0.938285	0.029703
FIBP	0.851128	0.247525
FICD	0.939948	1
FIGNL1	0.882138	0.0693069
FIS1	0.898163	0.980198
FKBP2	0.77465	0.980198
FKBP4	0.893173	1
FKBP6	0.804057	0.49505
FKBP7	0.847872	0.0891089
FKBP8	0.91753	0.445545
FKBPL	0.824987	0.049505
FLII	0.95011	0.891089
FLRT1	0.630186	0.039604
FLRT3	0.772482	0.00990099
FLT3LG	0.79384	0.851485
FMC1	0.835893	0.970297
FMO1	0.632501	0.158416
FMO5	0.784703	0.90099
FN1	0.75078	0.514851
FN3K	0.906276	0.207921
FN3KRP	0.934088	0.544554
FNDC10	0.807174	0.019802
FNDC4	0.712212	0.00990099
FNDC5	0.756798	0.118812
FNTA	0.973016	0.60396
FOXD4	0.655573	0.019802
FOXM1	0.790578	0.128713
FOXN1	0.46031	0.00990099
FOXN3	0.903718	0.00990099
FOXO3B	0.941847	0.772277
FOXO6	0.650805	0.257426
FOXP4	0.818051	0.237624
FOXR1	0.701566	0.039604
FOXRED1	0.916754	0.00990099
FOXRED2	0.900319	0.207921
FPGT	0.94781	0.425743
FRAT1	0.865335	1
FRAT2	0.827324	0.683168
FRG1	0.967159	1
FSCN1	0.887898	0.019802
FSTL3	0.799799	0.019802
FTH1	0.879314	1
FTL	0.836176	1
FTSJ3	0.954827	1
FUCA2	0.913421	1
FUNDC1	0.92135	0.19802
FUNDC2	0.974948	1
FUOM	0.371575	0.019802
FUT4	0.942925	0.891089
FUZ	0.951144	1
FZD1	0.701123	0.039604
G6PC3	0.94242	1
G6PD	0.944666	0.940594
GAA	0.905156	0.00990099
GAB2	0.841917	0.564356
GAB4	0.495897	0.148515
GABARAP	0.855795	1
GABARAPL2	0.903397	0.643564
GABRR1	0.856777	0.0891089
GADD45A	0.519714	0.00990099
GADD45GIP1	0.883478	1
GALK1	0.880661	1
GALNT10	0.743343	0.039604
GALNT12	0.787349	0.178218
GALNT2	0.916123	0.019802
GALNT4	0.89894	0.425743
GALR2	0.386311	0.643564
GAMT	0.916993	1
GANC	0.935755	0.118812
GAPDH	0.901469	0.950495
GAPDHS	0.71948	0.019802
GAS1	0.817055	0.425743
GAS6	0.905488	0.029703
GASK1B	0.519634	0.128713
GATAD1	0.939693	0.158416
GATAD2A	0.874182	0.0594059
GBA2	0.946813	0.158416
GBP4	0.685719	0.277228
GCHFR	0.794693	0.049505
GCNT3	0.868711	0.029703
GCNT7	0.783647	0.316832
GCSH	0.909361	1
GDE1	0.947601	0.980198
GDF10	0.67963	0.0792079
GDF11	0.786189	0.0990099
GDI2	0.974084	0.683168
GEMIN4	0.94516	0.871287
GEMIN7	0.890058	0.0891089
GEMIN8	0.915065	0.039604
GET3	0.930351	0.950495
GFER	0.912025	0.19802
GGA1	0.969038	0.217822
GGACT	0.780709	0.0990099
GGCX	0.93611	0.148515
GGN	0.718167	0.019802
GHDC	0.949364	1
GIN1	0.969128	0.0891089
GINM1	0.960442	0.0693069
GJB7	0.769856	0.039604
GJE1	0.383743	0.039604
GLA	0.892434	0.980198
GLB1L	0.887329	0.782178
GLIPR1L1	0.69849	0.673267
GLMP	0.958066	1
GLOD5	0.635719	0.584158
GLRX	0.777772	0.00990099
GLRX2	0.903642	0.0594059
GLRX5	0.873592	0.039604
GLTPD2	0.681116	0.029703
GLUD1	0.880696	0.29703
GLYATL1	0.666033	0.029703
GLYATL3	0.705129	0.019802
GM2A	0.839649	0.00990099
GMPPA	0.943949	0.811881
GMPPB	0.871249	0.039604
GMPR2	0.91892	0.70297
GNA13	0.890368	0.346535
GNAI2	0.950927	1
GNAZ	0.931122	0.00990099
GNG10	0.905821	0.00990099
GNG3	0.79185	0.00990099
GNG7	0.824986	0.00990099
GNL2	0.956656	0.306931
GNL3	0.952075	0.970297
GNRH1	0.949822	0.831683
GNRHR	0.648691	0.019802
GOLGA6D	0.495645	0.019802
GOLGA8G	0.34887	0.178218
GOLGA8J	0.548819	0.0891089
GOLGA8N	0.891144	0.019802
GOLGA8O	0.769803	0.019802
GORASP1	0.926288	0.653465
GOT1	0.897365	0.029703
GP1BA	0.814559	0.49505
GPAA1	0.824048	0.60396
GPANK1	0.946318	1
GPD1	0.622908	0.049505
GPD2	0.849317	0.0990099
GPKOW	0.959744	0.0693069
GPN3	0.934946	0.990099
GPR108	0.92442	1
GPR137	0.94546	0.514851
GPR146	0.81263	0.0693069
GPR18	0.691181	0.039604
GPR182	0.588103	0.00990099
GPR3	0.566344	0.0693069
GPR82	0.738009	0.227723
GPRC5D	0.710439	0.049505
GPS1	0.946449	0.782178
GPS2	0.932563	0.485149
GPX4	0.847485	0.920792
GPX7	0.927299	0.316832
GRAMD1A	0.927268	0.207921
GRHPR	0.883409	0.039604
GRIN3B	0.773086	0.029703
GRINA	0.891725	0.326733
GRN	0.811978	0.831683
GRPEL1	0.94627	0.247525
GRWD1	0.87473	0.356436
GSG1	0.716072	0.019802
GSK3A	0.913041	0.00990099
GSPT2	0.88494	0.019802
GSTA2	0.450382	0.0891089
GSTK1	0.883006	1
GSTM4	0.923839	0.039604
GSTO1	0.95648	0.19802
GSTP1	0.787553	0.772277
GSTT2B	0.862586	0.138614
GSTZ1	0.92417	0.524752
GTF2A2	0.954834	0.980198
GTF2F2	0.937823	0.00990099
GTF2H2	0.894178	0.207921
GTF2H2C	0.94523	0.90099
GTF2H5	0.954913	0.00990099
GTF3C6	0.90004	0.990099
GTPBP1	0.940464	0.0693069
GTPBP2	0.943069	0.188119
GTPBP3	0.905197	0.742574
GTPBP6	0.937203	0.980198
GTPBP8	0.949551	0.039604
GTSF1	0.758379	0.217822
GUCD1	0.957008	0.792079
GUK1	0.857677	0.158416
GYG1	0.907483	0.782178
GZF1	0.950902	0.19802
H6PD	0.952836	0.029703
HACD1	0.874673	0.544554
HADHA	0.966004	0.029703
HAGHL	0.847019	0.019802
HAL	0.74771	0.0891089
HARS2	0.921121	0.178218
HAT1	0.923108	0.00990099
HAUS4	0.829483	0.811881
HAUS5	0.918049	0.039604
HAVCR2	0.890547	0.00990099
HAX1	0.893538	0.0693069
HBB	0.589222	0.623762
HBEGF	0.905671	0.60396
HBG1	0.430638	0.049505
HBQ1	0.518433	0.00990099
HCCS	0.918087	0.019802
HCFC1R1	0.876801	0.0990099
HCN2	0.902758	0.584158
HCRTR1	0.448454	0.019802
HDAC6	0.958564	0.049505
HDDC2	0.844135	0.623762
HDDC3	0.912016	0.0594059
HDHD3	0.838397	0.029703
HEATR5A	0.956303	0.128713
HEBP1	0.930667	0.29703
HEBP2	0.761565	0.247525
HELB	0.829105	0.0990099
HELZ2	0.612398	0.217822
HEMK1	0.941206	0.039604
HEPHL1	0.779756	0.019802
HERPUD1	0.896226	0.811881
HES6	0.705724	1
HESX1	0.827094	0.029703
HEXD	0.959645	0.970297
HEXIM1	0.871283	0.019802
HEXIM2	0.897434	0.0891089
HGH1	0.890558	0.19802
HIF1A	0.900009	0.118812
HIGD1A	0.831536	0.029703
HIGD1C	0.808062	1
HIGD2A	0.888743	0.623762
HILPDA	0.45714	0.039604
HINT1	0.838523	0.138614
HINT2	0.799549	0.990099
HINT3	0.959604	0.722772
HIRIP3	0.94118	1
HLA-A	0.428007	0.029703
HLA-C	0.485047	0.029703
HLA-DMA	0.572539	0.049505
HMBS	0.903384	0.990099
HMGA1	0.906157	0.346535
HMGB2	0.922016	0.891089
HMGB3	0.664819	0.00990099
HMGCL	0.923013	0.0990099
HMGCS2	0.604241	0.148515
HMGN1	0.922258	0.960396
HMGN2	0.92818	1
HMGN3	0.959627	0.277228
HMGXB4	0.971972	0.594059
HNMT	0.789409	0.356436
HNRNPA0	0.949739	0.346535
HNRNPA1	0.9523	0.980198
HNRNPA2B1	0.978098	0.425743
HNRNPAB	0.933942	0.910891
HNRNPDL	0.967002	0.831683
HNRNPF	0.949582	0.287129
HNRNPH2	0.912951	0.00990099
HNRNPK	0.971305	0.990099
HPD	0.844447	0.0990099
HPDL	0.438017	0.168317
HPF1	0.966374	0.960396
HPS1	0.949524	0.742574
HPS3	0.923812	0.90099
HPS4	0.958817	0.683168
HPS6	0.83976	0.267327
HR	0.856944	0.039604
HRAS	0.846852	0.0990099
HSBP1	0.931059	0.990099
HSBP1L1	0.754663	0.524752
HSD17B1	0.829218	0.376238
HSD17B10	0.903224	1
HSD17B12	0.937964	0.762376
HSD17B2	0.759946	0.00990099
HSD17B7	0.917311	0.356436
HSD17B8	0.53594	0.475248
HSD3B7	0.649602	0.138614
HSDL2	0.785327	0.00990099
HSFX1	0.402883	0.188119
HSFY1	0.467127	0.019802
HSFY2	0.558492	0.049505
HSP90AA1	0.92304	0.920792
HSP90AB1	0.91693	0.534653
HSPA1L	0.831778	0.782178
HSPA5	0.874516	1
HSPA8	0.813582	0.960396
HSPB2	0.474183	0.811881
HSPB9	0.581442	1
HSPD1	0.935574	1
HSPE1	0.843053	1
HTATSF1	0.93545	0.762376
HTN3	0.41142	0.029703
HTR3C	0.780014	0.00990099
HTR3E	0.831876	0.861386
HTRA2	0.933632	0.534653
HYAL2	0.722135	0.643564
HYI	0.912721	0.990099
IARS2	0.965014	0.118812
IDH1	0.932778	0.584158
IDH2	0.91196	0.891089
IDH3B	0.947263	0.990099
IDH3G	0.927781	0.306931
IDI1	0.918953	0.683168
IDI2	0.800865	0.990099
IDNK	0.900193	0.742574
IDO1	0.790284	0.207921
IER2	0.864093	1
IFI27L1	0.88637	0.980198
IFI27L2	0.686063	0.00990099
IFI6	0.583588	0.019802
IFIT1B	0.632577	0.673267
IFIT3	0.748394	0.00990099
IFIT5	0.878916	1
IFITM10	0.661842	0.039604
IFRD2	0.903344	0.168317
IFT27	0.89961	0.70297
IGFBP1	0.483193	0.019802
IGFBP6	0.765174	0.00990099
IGFL3	0.694224	0.683168
IGSF8	0.891945	0.0693069
IGSF9	0.527365	0.00990099
IHH	0.641125	0.465347
IKBKB	0.940148	0.0891089
IKBKG	0.925892	0.336634
IL10RB	0.914562	0.0792079
IL17C	0.514389	0.019802
IL17RE	0.821502	0.019802
IL22RA1	0.493126	0.138614
IL22RA2	0.622811	0.019802
IL2RA	0.674397	0.158416
IL31	0.354361	0.049505
IL37	0.517837	0.00990099
IL5	0.837652	0.00990099
IL6ST	0.797286	0.881188
ILF2	0.945811	0.970297
ILK	0.897364	0.742574
ILVBL	0.926547	1
IMP3	0.91796	0.376238
IMP4	0.84543	0.584158
IMPDH2	0.919665	1
INAFM1	0.833854	0.247525
INAFM2	0.867615	0.168317
INCA1	0.907648	0.0594059
ING3	0.973259	1
INO80B	0.952071	1
INO80E	0.960631	1
INPP1	0.887503	0.920792
INPP5K	0.962535	0.019802
INSL6	0.786565	0.0792079
INSM1	0.802053	0.029703
INTS12	0.934366	0.712871
INTS5	0.892183	0.366337
IPO4	0.912745	0.118812
IQCD	0.902896	0.0594059
IQCG	0.94876	0.039604
IRAK1	0.844842	0.207921
IRF1	0.742945	0.455446
IRF2	0.921333	0.168317
IRF2BP1	0.852502	1
IRF2BP2	0.839454	0.118812
IRF2BPL	0.92471	0.861386
IRF3	0.889549	1
IRF9	0.830838	1
IRS4	0.325513	0.70297
IRX4	0.458385	0.00990099
ISCA2	0.873554	0.712871
ISCU	0.873029	0.039604
ISG15	0.754386	0.217822
ISOC1	0.848233	0.831683
ISOC2	0.91462	0.990099
ITGAE	0.961425	0.019802
ITGAV	0.859197	0.029703
ITGB1	0.952487	0.980198
ITGB1BP2	0.810549	0.049505
ITGBL1	0.85147	0.0891089
ITM2B	0.963738	0.574257
ITM2C	0.760992	0.415842
ITPRID1	0.682308	0.128713
IVNS1ABP	0.85571	0.019802
IWS1	0.955319	0.00990099
JAGN1	0.892986	0.940594
JMJD4	0.895259	0.00990099
JMJD8	0.905974	0.594059
JRKL	0.961136	1
JTB	0.897455	0.39604
JUND	0.900417	0.594059
KANK3	0.499152	0.00990099
KANSL1L	0.918543	0.019802
KAT5	0.951396	1
KBTBD2	0.960038	0.871287
KBTBD4	0.892306	0.00990099
KBTBD6	0.879303	0.039604
KBTBD7	0.926495	0.950495
KCNA5	0.644347	0.00990099
KCNAB1	0.585699	0.19802
KCNE1	0.764275	0.227723
KCNE5	0.435801	0.029703
KCNF1	0.619325	0.0693069
KCNJ13	0.711563	0.445545
KCNK7	0.869484	1
KCNRG	0.895396	0.0693069
KCTD13	0.926606	0.623762
KCTD4	0.712365	0.039604
KCTD5	0.945307	0.465347
KDELR1	0.94718	0.821782
KDELR2	0.946756	1
KDM4D	0.928947	0.118812
KDM5D	0.608031	0.148515
KDSR	0.968212	0.851485
KEAP1	0.941802	0.851485
KHNYN	0.851122	0.29703
KIAA1143	0.96993	1
KIAA1958	0.854994	0.00990099
KIAA2013	0.949776	0.405941
KIF20A	0.391113	0.049505
KIF20B	0.916635	0.00990099
KIF22	0.942359	0.158416
KIF25	0.565215	0.0891089
KIF5B	0.980788	0.128713
KIFC1	0.820493	0.534653
KISS1R	0.518865	0.00990099
KLF3	0.697057	0.50495
KLF6	0.813602	0.336634
KLF7	0.927549	0.227723
KLHDC2	0.968645	0.712871
KLHL21	0.924785	0.168317
KLHL28	0.930502	0.455446
KLHL9	0.9592	0.049505
KLK13	0.356485	0.049505
KLKB1	0.777205	0.049505
KMT5C	0.919419	0.39604
KPNA7	0.827244	0.019802
KPTN	0.919727	0.445545
KRCC1	0.928147	0.445545
KRI1	0.944812	0.00990099
KRT10	0.807808	0.405941
KRT19	0.340917	0.0693069
KRT20	0.727114	0.00990099
KRT23	0.659844	0.029703
KRT39	0.62356	0.019802
KRT40	0.635527	0.019802
KRT6A	0.384929	0.00990099
KRTCAP2	0.909042	1
KRTCAP3	0.850811	0.990099
KTI12	0.810227	0.148515
KXD1	0.956635	0.80198
L3MBTL4	0.690467	0.306931
LACTB2	0.935782	0.70297
LAGE3	0.755024	0.0891089
LAMB3	0.756402	0.00990099
LAMP1	0.942303	0.00990099
LAMTOR1	0.887237	1
LAMTOR2	0.926446	1
LAMTOR4	0.956914	0.415842
LAMTOR5	0.896183	0.861386
LANCL1	0.850287	0.019802
LAP3	0.80049	0.39604
LAPTM4A	0.920531	1
LARGE2	0.500685	0.039604
LARP7	0.96459	1
LAX1	0.502762	0.00990099
LBHD1	0.907553	0.237624
LBR	0.905983	0.148515
LCMT2	0.941747	0.00990099
LCNL1	0.681198	0.267327
LDHA	0.793841	0.118812
LDHB	0.944091	0.336634
LDHD	0.654826	0.831683
LDLRAD3	0.751959	0.00990099
LDOC1	0.935884	0.742574
LEAP2	0.888881	1
LEKR1	0.828863	0.782178
LENG1	0.90044	1
LEPROT	0.924129	0.851485
LGALS1	0.625221	0.0594059
LGALS9B	0.424155	0.039604
LHX4	0.808779	0.138614
LIMD1	0.646919	0.0693069
LIMS1	0.926887	0.0693069
LIMS3	0.671102	0.237624
LIN7B	0.854113	0.0594059
LIPT1	0.954383	1
LIPT2	0.885142	1
LIX1L	0.935237	0.019802
LKAAEAR1	0.71818	0.029703
LLPH	0.966111	1
LMAN2	0.966839	0.90099
LMOD3	0.786242	0.960396
LPIN2	0.862104	0.00990099
LPP	0.817426	0.128713
LPXN	0.918134	0.861386
LRCH4	0.923241	0.049505
LRP6	0.955055	0.019802
LRR1	0.879483	0.584158
LRRC14	0.937166	0.039604
LRRC19	0.774479	0.356436
LRRC24	0.748184	0.485149
LRRC26	0.602549	0.346535
LRRC37A	0.820843	0.138614
LRRC37A2	0.881552	0.128713
LRRC46	0.842753	0.326733
LRRC47	0.951119	0.217822
LRRC52	0.410644	0.0693069
LRRC59	0.958207	0.960396
LRRC61	0.716535	0.00990099
LRRCC1	0.928248	0.168317
LRTOMT	0.941263	0.653465
LRWD1	0.900662	0.00990099
LSG1	0.960216	0.049505
LSM1	0.954252	0.445545
LSM10	0.839577	0.247525
LSM14B	0.965669	0.247525
LSM2	0.919862	1
LSM3	0.913397	0.366337
LSM4	0.884812	0.524752
LSM5	0.900729	0.029703
LSM6	0.949839	0.138614
LSM7	0.938722	1
LSM8	0.971025	0.792079
LTB	0.753056	0.00990099
LTB4R2	0.7662	0.108911
LTN1	0.973148	0.108911
LTV1	0.948118	0.00990099
LY6G6C	0.443677	0.00990099
LYAR	0.965341	1
LYPD3	0.531337	0.881188
LYPLA2	0.903474	0.0594059
LYPLAL1	0.973722	0.742574
LYRM2	0.95103	0.0693069
LYSMD3	0.969275	0.940594
LZIC	0.968135	0.267327
LZTR1	0.948482	0.039604
M6PR	0.935665	0.0990099
MAD2L1	0.879789	0.00990099
MAD2L1BP	0.916639	0.019802
MAD2L2	0.861967	0.287129
MADCAM1	0.913647	0.990099
MAF1	0.891858	1
MAFF	0.45759	0.0594059
MAFG	0.921138	0.633663
MAGEA11	0.442481	0.128713
MAGEB1	0.368207	0.00990099
MAGED2	0.895068	1
MAGED4	0.613377	0.445545
MAGEF1	0.823999	0.108911
MAGEH1	0.84206	0.633663
MAGEL2	0.611252	0.336634
MAMDC4	0.822181	0.188119
MAML3	0.758994	0.00990099
MANBAL	0.945351	0.445545
MANEA	0.957947	1
MANF	0.87957	1
MAP10	0.858918	0.00990099
MAP1LC3A	0.772937	0.168317
MAP1LC3B	0.933762	0.277228
MAP3K1	0.701578	0.00990099
MAP3K19	0.847496	0.128713
MAP7D1	0.934935	0.722772
MAP7D3	0.733645	0.0891089
MAPK7	0.928823	0.970297
MAPK8IP1	0.919938	0.732673
MARCKS	0.799091	0.188119
MARS2	0.926704	0.00990099
MAT2A	0.936902	0.29703
MAT2B	0.934145	0.039604
MAZ	0.924609	0.524752
MBD3L1	0.828204	0.019802
MBD4	0.946976	0.207921
MBD6	0.934157	1
MBOAT4	0.81064	0.138614
MCFD2	0.952174	0.00990099
MCL1	0.871804	0.346535
MCM2	0.852056	0.386139
MCM3	0.931306	0.990099
MCM3AP	0.947829	0.00990099
MCM7	0.904855	0.990099
MCM9	0.950879	0.940594
MCMBP	0.973612	0.910891
MCMDC2	0.865156	0.584158
MCOLN1	0.910641	0.019802
MCRIP1	0.926048	0.990099
MCRIP2	0.852385	0.19802
MCUB	0.358233	0.00990099
MDC1	0.958404	0.148515
MDH2	0.920308	0.00990099
MDK	0.76424	0.049505
MDM4	0.969016	0.217822
MDP1	0.876604	0.138614
MEA1	0.902346	0.455446
MED10	0.861688	0.019802
MED11	0.838579	1
MED14	0.961537	0.19802
MED18	0.949239	0.168317
MED22	0.948594	0.029703
MED29	0.964208	0.326733
MED7	0.904392	0.356436
MEGF9	0.953914	0.039604
MEIOC	0.820059	0.00990099
MEPCE	0.930533	0.742574
MESD	0.973499	0.930693
MESP1	0.815449	0.00990099
METAP1D	0.898243	0.227723
METRN	0.675969	0.287129
METTL1	0.866344	0.920792
METTL17	0.964465	0.772277
METTL18	0.895769	1
METTL23	0.941575	1
METTL26	0.873046	0.019802
METTL3	0.957065	0.990099
MFF	0.963453	0.00990099
MFN1	0.919071	0.0693069
MFSD10	0.814348	0.00990099
MFSD12	0.940465	0.316832
MFSD3	0.76958	0.158416
MFSD5	0.861336	1
MGAT1	0.861717	0.049505
MGAT2	0.87546	0.455446
MGME1	0.829584	0.821782
MICOS10	0.874882	0.019802
MICOS13	0.815912	0.534653
MIDN	0.659464	0.752475
MIEF1	0.963564	0.940594
MIEF2	0.928164	0.039604
MIEN1	0.845482	0.425743
MIF	0.858346	0.693069
MIF4GD	0.892194	0.980198
MIIP	0.916193	1
MIS12	0.915218	1
MISP3	0.848116	0.217822
MITD1	0.954948	0.970297
MKNK2	0.719338	0.019802
MLANA	0.816551	0.831683
MLEC	0.947876	0.514851
MLH3	0.959656	0.356436
MLN	0.569132	0.00990099
MLX	0.903816	0.564356
MMAB	0.903726	0.148515
MMACHC	0.943867	0.138614
MMADHC	0.954905	0.0594059
MME	0.40989	0.00990099
MMP15	0.725883	0.0891089
MMP19	0.674302	0.227723
MMP21	0.787563	0.0891089
MMP24OS	0.927888	1
MMP7	0.323236	0.00990099
MMP9	0.612689	0.178218
MMUT	0.967797	0.00990099
MNX1	0.757665	0.316832
MOAP1	0.843882	0.00990099
MOCS3	0.90615	0.00990099
MOGS	0.864721	0.108911
MON1B	0.963476	0.60396
MORC4	0.887771	0.336634
MOSPD3	0.878052	0.633663
MPC1	0.954531	0.762376
MPDU1	0.954146	1
MPG	0.875654	0.0693069
MPHOSPH10	0.972546	0.613861
MPI	0.957588	0.90099
MPV17L2	0.882947	0.920792
MPZ	0.903979	0.00990099
MRAP	0.782403	0.39604
MRFAP1	0.910625	0.128713
MRGBP	0.892662	0.029703
MRGPRX3	0.817513	0.019802
MRM2	0.908356	0.29703
MRM3	0.92368	0.0792079
MRPL10	0.935356	0.138614
MRPL11	0.936018	0.346535
MRPL12	0.869251	0.653465
MRPL14	0.937806	0.762376
MRPL16	0.908625	0.663366
MRPL17	0.8923	0.277228
MRPL18	0.941576	0.0990099
MRPL19	0.96692	0.0693069
MRPL2	0.930739	0.0891089
MRPL20	0.967019	0.425743
MRPL21	0.930712	0.188119
MRPL23	0.938003	1
MRPL24	0.887484	0.970297
MRPL27	0.868473	0.405941
MRPL28	0.880708	0.039604
MRPL34	0.858723	0.019802
MRPL35	0.937698	0.029703
MRPL36	0.823573	0.188119
MRPL38	0.95917	0.960396
MRPL40	0.847813	1
MRPL43	0.936177	1
MRPL46	0.947918	0.930693
MRPL47	0.96502	0.990099
MRPL50	0.928017	0.00990099
MRPL51	0.805054	0.544554
MRPL52	0.951966	1
MRPL53	0.788482	0.366337
MRPL54	0.866295	1
MRPL55	0.794205	0.0693069
MRPL57	0.892396	0.029703
MRPL58	0.95178	0.0693069
MRPL9	0.923207	0.00990099
MRPS10	0.966494	0.762376
MRPS11	0.93885	0.00990099
MRPS12	0.801197	0.524752
MRPS14	0.962439	0.930693
MRPS17	0.885465	0.0792079
MRPS18B	0.978715	1
MRPS2	0.896362	0.594059
MRPS22	0.903007	0.584158
MRPS24	0.790939	0.594059
MRPS26	0.886463	0.128713
MRPS33	0.947713	0.346535
MRPS34	0.819573	0.821782
MRPS7	0.857758	0.306931
MS4A10	0.599031	0.029703
MSH5	0.781264	0.049505
MSH6	0.960384	0.524752
MSL3	0.929716	0.039604
MSMO1	0.863219	0.0594059
MSMP	0.635401	0.574257
MSRB1	0.742017	0.970297
MSRB2	0.945892	1
MST1	0.83218	0.851485
MT-ATP6	0.744242	0.306931
MT-ATP8	0.539788	0.0891089
MT-CO1	0.807679	0.0990099
MT-CO2	0.787322	0.50495
MT-CO3	0.782093	0.237624
MT-CYB	0.755488	0.287129
MT-ND1	0.703238	0.168317
MT-ND2	0.715977	0.346535
MT-ND3	0.687682	0.247525
MT-ND4	0.729699	0.39604
MT-ND4L	0.56378	0.00990099
MT-ND5	0.682114	0.386139
MT3	0.688185	0.039604
MTA2	0.889137	0.0990099
MTCH1	0.936104	0.960396
MTCP1	0.759821	0.148515
MTERF4	0.957373	0.50495
MTFP1	0.561376	0.049505
MTG1	0.970459	0.415842
MTIF2	0.965652	0.029703
MTIF3	0.978558	0.782178
MTLN	0.878156	0.0990099
MTMR14	0.948534	0.039604
MTMR4	0.947842	0.168317
MTRF1L	0.954064	0.0693069
MTSS1	0.716291	0.019802
MTTP	0.454027	0.0693069
MTX1	0.916393	0.990099
MUC22	0.582743	0.00990099
MUC7	0.777025	0.108911
MUL1	0.944424	1
MUS81	0.922945	0.792079
MUTYH	0.927454	0.950495
MVB12A	0.898374	0.49505
MVK	0.89202	0.00990099
MYADM	0.929089	0.237624
MYADML2	0.710818	0.0891089
MYCBP	0.857684	0.118812
MYCL	0.645807	0.0792079
MYCN	0.6819	1
MYDGF	0.948084	1
MYH3	0.866815	0.940594
MYL12A	0.532263	0.019802
MYL12B	0.905933	0.0891089
MYL5	0.834921	0.039604
MYL6	0.915325	1
MYL7	0.751744	0.00990099
MYLK	0.727125	0.227723
MYO1C	0.653188	0.663366
MYO6	0.944951	0.00990099
MYOC	0.706324	0.158416
MZT1	0.876744	0.00990099
MZT2B	0.897328	0.0990099
N6AMT1	0.937099	0.752475
NAA10	0.907667	0.138614
NAA20	0.957767	0.722772
NAA80	0.805188	0.0792079
NACA	0.91326	0.217822
NACA2	0.561655	0.584158
NACAD	0.815558	0.019802
NAGK	0.9457	0.455446
NAIF1	0.946575	0.623762
NANOG	0.849185	0.019802
NANOS1	0.678298	0.118812
NANS	0.871724	0.128713
NAP1L4	0.960213	0.762376
NAP1L5	0.810114	0.049505
NAPRT	0.851089	0.0594059
NAPSA	0.757086	0.306931
NASP	0.941344	0.564356
NAT8L	0.88218	0.019802
NAT9	0.849492	0.0792079
NAXE	0.891617	1
NBPF1	0.91257	0.029703
NBPF26	0.547694	0.00990099
NCAPG	0.789312	0.168317
NCBP2	0.930445	0.00990099
NCBP2AS2	0.743417	0.237624
NCKAP5L	0.942008	0.544554
NCL	0.914973	0.049505
NCSTN	0.958081	1
NDN	0.783367	0.851485
NDP	0.63896	0.158416
NDUFA1	0.898183	0.60396
NDUFA11	0.893157	0.693069
NDUFA12	0.904505	0.108911
NDUFA13	0.924711	0.970297
NDUFA2	0.93713	1
NDUFA3	0.932589	0.891089
NDUFA4	0.889883	0.366337
NDUFA6	0.847375	0.623762
NDUFA7	0.915529	0.118812
NDUFA8	0.898153	0.00990099
NDUFAF3	0.865766	1
NDUFAF4	0.903155	0.019802
NDUFAF8	0.867045	0.237624
NDUFB10	0.832879	0.90099
NDUFB11	0.803773	1
NDUFB2	0.921391	0.851485
NDUFB3	0.898826	0.732673
NDUFB4	0.935633	0.663366
NDUFB5	0.940514	0.277228
NDUFB7	0.922303	1
NDUFB8	0.863586	0.108911
NDUFB9	0.920124	1
NDUFC1	0.937148	0.643564
NDUFC2	0.894706	0.158416
NDUFS2	0.951387	1
NDUFS3	0.923534	0.118812
NDUFS5	0.893629	0.039604
NDUFS6	0.951802	0.891089
NDUFS7	0.932088	0.930693
NDUFS8	0.938379	0.00990099
NDUFV1	0.927778	0.613861
NDUFV2	0.964379	0.158416
NECAP2	0.933059	0.455446
NEDD4	0.63804	0.00990099
NEDD8	0.937183	0.207921
NEIL3	0.62847	0.376238
NEK8	0.804347	0.00990099
NELFE	0.958674	0.435644
NENF	0.862051	0.50495
NEU1	0.905543	0.178218
NEURL2	0.828491	0.782178
NFE2	0.430768	0.029703
NFE2L2	0.862277	0.039604
NFE2L3	0.744889	0.990099
NFKBIA	0.789229	0.960396
NFKBIB	0.933928	0.950495
NFKBIE	0.749244	0.514851
NFKBIL1	0.937989	0.217822
NFYA	0.885416	0.118812
NFYB	0.940457	0.0693069
NGB	0.631339	0.138614
NGDN	0.966545	0.930693
NHEJ1	0.935441	0.277228
NHLRC1	0.855941	0.0594059
NHLRC3	0.947222	0.80198
NHP2	0.894083	0.0792079
NIFK	0.933713	0.029703
NINJ1	0.613292	0.0594059
NIP7	0.869446	0.00990099
NIT1	0.918349	0.584158
NKIRAS2	0.920572	0.0693069
NKX2-5	0.415434	0.00990099
NKX2-6	0.320443	0.00990099
NKX3-1	0.582609	0.148515
NLGN4Y	0.602252	0.0594059
NMB	0.69681	0.910891
NME2	0.828364	0.138614
NME3	0.87091	0.514851
NME6	0.951755	0.039604
NMRAL1	0.939246	0.0990099
NOC3L	0.959512	1
NOC4L	0.882169	0.465347
NODAL	0.761819	0.019802
NOL7	0.94707	0.70297
NOL8	0.968581	0.980198
NOMO1	0.937414	0.019802
NOP10	0.856837	0.722772
NOP16	0.851058	0.039604
NOP53	0.925882	1
NOP56	0.93902	0.039604
NOP9	0.920125	0.346535
NOSIP	0.970347	0.950495
NOTCH2NLC	0.660643	0.029703
NOTCH4	0.623452	0.445545
NOX4	0.670671	0.277228
NPB	0.621838	1
NPFF	0.871328	0.960396
NPHP3	0.950467	0.029703
NPHS2	0.649351	0.00990099
NPM1	0.948893	0.742574
NPR1	0.383144	0.108911
NPY	0.336163	0.277228
NR1H2	0.959629	0.950495
NR1I3	0.88239	0.0594059
NR2F6	0.904091	0.039604
NR5A2	0.819227	0.029703
NRBP2	0.896275	0.772277
NRIP2	0.694403	0.435644
NRL	0.910483	0.435644
NRM	0.756164	0.455446
NRN1L	0.879799	0.524752
NRTN	0.739035	0.584158
NSDHL	0.942213	0.257426
NSMCE1	0.94498	0.930693
NSMCE3	0.85176	0.267327
NSMCE4A	0.93616	0.574257
NSRP1	0.968067	0.257426
NSUN3	0.94498	0.00990099
NSUN5	0.92332	0.60396
NSUN7	0.402802	0.039604
NT5C	0.695542	0.584158
NT5DC2	0.688491	0.950495
NTF4	0.461871	0.00990099
NTHL1	0.935139	0.940594
NTMT1	0.935594	0.0990099
NUBP2	0.92688	1
NUBPL	0.951982	0.00990099
NUDCD2	0.907255	0.0693069
NUDT12	0.919567	1
NUDT13	0.871008	0.792079
NUDT15	0.827294	0.019802
NUDT16L1	0.874792	0.247525
NUDT18	0.757578	0.029703
NUDT2	0.94073	0.653465
NUDT22	0.901269	1
NUDT4B	0.584652	0.029703
NUDT8	0.599465	0.712871
NUGGC	0.513	0.019802
NUP210L	0.770731	0.029703
NUP37	0.949285	0.930693
NUP43	0.93692	0.0594059
NUP62	0.932033	0.118812
NUP62CL	0.67164	0.00990099
NUTM1	0.685638	0.306931
NUTM2G	0.843075	0.138614
NXNL1	0.534349	0.00990099
NXPE1	0.836874	1
NXPH3	0.395806	0.00990099
NXT1	0.89451	0.80198
NXT2	0.85378	0.950495
OARD1	0.854431	0.019802
OASL	0.389495	0.0792079
OAT	0.946196	0.019802
OAZ1	0.870428	0.158416
OCEL1	0.84788	0.29703
OCLN	0.783989	0.386139
ODF3	0.501812	0.029703
OFD1	0.975929	0.049505
OGFOD2	0.928635	0.376238
OGFRL1	0.834204	0.0891089
OGN	0.771038	0.217822
OIP5	0.9162	0.00990099
OMA1	0.849606	0.0693069
OMD	0.72041	0.49505
OMG	0.893675	0.039604
OPN1LW	0.539079	0.049505
OPN1SW	0.68932	0.118812
OR10H3	0.426162	0.465347
OR10K1	0.725847	0.0891089
OR14J1	0.511129	0.019802
OR1B1	0.379507	0.039604
OR1L6	0.626846	0.00990099
OR2A12	0.481927	0.00990099
OR2AK2	0.813521	0.158416
OR2C1	0.727798	0.029703
OR2L13	0.839262	0.594059
OR2L3	0.848497	0.029703
OR2L5	0.83798	0.049505
OR2L8	0.821819	0.029703
[truncated: 1,460 more rows]

## Sheet: ATRX
	tfmode	likelihood
A3GALT2	0.87911	0.455446
AADACL4	0.745431	0.039604
AADAT	0.966943	0.821782
AAK1	0.985268	1
AAR2	0.975767	0.128713
AARS2	0.955379	0.762376
AASDH	0.96932	1
AASDHPPT	0.973065	0.168317
ABAT	0.945842	0.643564
ABCA12	0.666716	0.039604
ABCA13	0.698702	0.207921
ABCA3	0.97406	0.108911
ABCA5	0.966646	0.00990099
ABCA6	0.947441	0.871287
ABCB10	0.976285	0.435644
ABCB7	0.980073	0.039604
ABCC1	0.932296	0.118812
ABCC10	0.976263	0.386139
ABCC2	0.786458	0.0594059
ABCC5	0.975512	0.712871
ABCC6	0.796714	0.019802
ABCD2	0.901704	0.00990099
ABCD4	0.957572	1
ABCE1	0.987111	0.970297
ABCF1	0.973616	0.029703
ABHD12	0.982437	0.960396
ABHD13	0.949764	0.00990099
ABHD3	0.758211	0.594059
ABHD5	0.974854	0.049505
ABI1	0.934761	0.049505
ABL1	0.979933	0.138614
ABL2	0.978458	0.039604
ABLIM1	0.896489	0.019802
ACACA	0.98253	0.128713
ACAD10	0.970273	0.990099
ACAD9	0.974317	0.475248
ACADSB	0.979659	0.950495
ACAT1	0.982092	0.148515
ACAT2	0.88882	0.00990099
ACBD3	0.97967	0.00990099
ACBD5	0.963372	1
ACBD6	0.98896	0.762376
ACCSL	0.771235	0.554455
ACD	0.911244	0.019802
ACHE	0.81868	0.70297
ACIN1	0.990278	1
ACLY	0.978318	0.831683
ACO1	0.926469	1
ACO2	0.970348	0.207921
ACOT9	0.935967	0.019802
ACOX1	0.973249	0.00990099
ACOX3	0.976658	0.108911
ACP6	0.818219	0.148515
ACR	0.763757	0.019802
ACRBP	0.714475	0.455446
ACSL3	0.975088	0.00990099
ACSL4	0.984798	0.792079
ACSL6	0.912243	0.00990099
ACSM1	0.877819	1
ACTG2	0.806349	0.19802
ACTN3	0.734315	0.158416
ACTR1A	0.982635	0.188119
ACTR5	0.962713	0.00990099
ACTR8	0.968123	0.00990099
ACTRT3	0.760708	0.356436
ACVR1B	0.957887	0.00990099
ACVR2B	0.985284	1
ACY1	0.865932	0.792079
ADAD1	0.591971	0.00990099
ADAM2	0.790653	0.0891089
ADAMTSL3	0.800135	0.287129
ADAR	0.990819	1
ADARB1	0.944224	0.00990099
ADCY3	0.970611	0.237624
ADCY5	0.933267	0.138614
ADGRA1	0.883993	0.00990099
ADGRB3	0.988727	0.108911
ADGRF1	0.800803	0.019802
ADGRG7	0.857126	0.287129
ADGRL3	0.970454	0.00990099
ADK	0.984421	0.990099
ADM2	0.696439	0.178218
ADNP	0.987903	0.435644
ADNP2	0.981472	1
ADRA2A	0.352098	0.0693069
ADSL	0.97646	0.108911
AEBP2	0.966584	0.00990099
AFDN	0.955287	0.940594
AFF4	0.986087	0.237624
AFG1L	0.971382	0.752475
AFG3L2	0.969335	0.732673
AFM	0.351745	0.00990099
AGAP3	0.969571	0.316832
AGAP6	0.705092	0.019802
AGBL3	0.947564	0.128713
AGGF1	0.98528	0.0594059
AGK	0.973823	0.00990099
AGL	0.955427	0.643564
AGO1	0.97477	0.445545
AGO3	0.992168	0.742574
AGO4	0.973556	0.00990099
AGPAT2	0.882161	0.049505
AGPAT3	0.986524	0.990099
AGPAT4	0.956664	0.336634
AGPS	0.987032	0.990099
AHCTF1	0.98734	0.910891
AHI1	0.981086	0.19802
AHSA1	0.883596	0.415842
AIG1	0.979672	1
AK1	0.900052	0.039604
AK3	0.799372	0.019802
AK9	0.970767	0.039604
AKAP1	0.934654	0.841584
AKAP11	0.98228	0.871287
AKAP14	0.897078	0.455446
AKAP6	0.983368	0.90099
AKAP7	0.943727	0.90099
AKAP8	0.96366	0.00990099
AKAP9	0.995502	1
AKIRIN2	0.97389	0.019802
AKNAD1	0.978855	0.980198
AKR1B1	0.912381	0.445545
AKR1B10	0.63479	0.039604
AKR1C2	0.414401	0.00990099
AKR1C4	0.357384	0.029703
AKR1D1	0.887784	0.148515
AKR7A3	0.938242	0.405941
AKT1	0.957393	0.029703
AKT3	0.99116	0.425743
ALDH1B1	0.640051	0.019802
ALDH2	0.86478	0.891089
ALDH3B2	0.660632	0.336634
ALDH8A1	0.936459	0.435644
ALDH9A1	0.922896	0.267327
ALG10B	0.967184	1
ALG12	0.966593	0.455446
ALG5	0.975349	0.0792079
ALG9	0.980465	0.980198
ALKBH5	0.9805	0.00990099
ALOXE3	0.855144	0.039604
AMACR	0.947278	0.158416
AMBN	0.710949	0.0792079
AMBP	0.786179	0.138614
AMBRA1	0.986781	0.0594059
AMELY	0.673532	0.00990099
AMER1	0.948703	1
AMFR	0.978576	0.108911
AMIGO3	0.509085	0.277228
AMN1	0.976662	0.950495
AMPD1	0.591017	0.0693069
AMPD2	0.880321	0.118812
ANAPC10	0.985127	0.277228
ANAPC16	0.960582	0.594059
ANAPC4	0.967354	1
ANK2	0.988571	0.554455
ANK3	0.973489	0.386139
ANKAR	0.976266	1
ANKH	0.986154	0.891089
ANKLE1	0.927964	1
ANKRD11	0.982954	0.336634
ANKRD12	0.985547	1
ANKRD13A	0.927684	0.148515
ANKRD13C	0.986745	0.990099
ANKRD13D	0.958825	0.118812
ANKRD17	0.989802	0.891089
ANKRD26	0.975295	0.920792
ANKRD34C	0.726318	0.00990099
ANKRD36	0.987131	0.980198
ANKRD36B	0.963415	0.940594
ANKRD36C	0.987367	1
ANKRD39	0.961869	0.683168
ANKRD46	0.967921	0.0990099
ANKRD50	0.862791	0.623762
ANKRD52	0.982918	0.990099
ANKRD55	0.468022	0.00990099
ANKRD6	0.906719	0.0792079
ANKS1A	0.958	1
ANKS1B	0.983689	0.00990099
ANKS6	0.95999	0.0792079
ANO10	0.971817	0.326733
ANO8	0.866627	0.277228
ANP32A	0.905233	0.148515
ANP32E	0.956377	0.138614
ANXA13	0.925706	0.00990099
ANXA6	0.939505	0.019802
AOC2	0.896871	0.049505
AOC3	0.708753	0.039604
AP1AR	0.958388	0.00990099
AP2A2	0.974928	0.49505
AP2B1	0.988271	1
AP3D1	0.98793	1
AP3S2	0.985259	0.207921
AP4E1	0.987933	0.00990099
AP4S1	0.975211	0.0891089
AP5M1	0.975665	0.930693
AP5S1	0.964955	0.0891089
APAF1	0.918294	0.108911
APBA1	0.985746	0.841584
APBA3	0.968997	0.693069
APC	0.959327	0.990099
APC2	0.910909	0.039604
APH1B	0.938858	0.039604
API5	0.987274	0.316832
APLP2	0.971717	0.475248
APOB	0.66637	0.00990099
APOBEC1	0.778933	0.029703
APOBEC3A	0.873217	0.00990099
APOH	0.890155	0.257426
APP	0.978031	0.623762
APPBP2	0.978498	0.049505
APPL1	0.988995	0.653465
AQR	0.984231	0.19802
ARFGAP3	0.977776	0.455446
ARFGEF1	0.992979	1
ARFGEF3	0.95242	0.148515
ARG2	0.885138	0.940594
ARHGAP17	0.957102	0.128713
ARHGAP35	0.980069	1
ARHGAP40	0.824862	0.188119
ARHGAP5	0.913553	0.435644
ARHGEF11	0.97989	0.752475
ARHGEF12	0.97483	0.0594059
ARHGEF39	0.897469	0.00990099
ARHGEF7	0.979283	0.00990099
ARID1B	0.995568	1
ARID3B	0.943355	0.485149
ARID4A	0.981263	0.019802
ARID4B	0.989093	0.0891089
ARID5B	0.975013	0.19802
ARIH1	0.992414	1
ARL1	0.966444	0.326733
ARL10	0.977268	0.0792079
ARL13A	0.786485	0.00990099
ARL15	0.959987	0.158416
ARL17A	0.908455	0.0891089
ARL3	0.977987	0.920792
ARL4C	0.573168	0.0792079
ARL5B	0.978466	0.990099
ARL6IP6	0.972965	0.970297
ARMC12	0.515522	0.019802
ARMC6	0.979874	0.990099
ARMC7	0.968897	0.752475
ARMCX4	0.979026	0.990099
ARMH2	0.631415	0.722772
ARMH3	0.982834	0.811881
ARMH4	0.969069	1
ARNT	0.985523	0.811881
ARNT2	0.94795	0.19802
ARPIN	0.966736	1
ARRB1	0.931813	1
ARSB	0.975925	0.990099
ART1	0.747073	0.039604
ART5	0.398729	0.029703
AS3MT	0.893695	0.574257
ASAH2	0.871819	0.168317
ASAP1	0.972076	0.0990099
ASB10	0.622065	0.138614
ASB11	0.76766	0.782178
ASB13	0.900979	0.029703
ASB16	0.79294	0.594059
ASB3	0.96925	0.940594
ASCC1	0.974629	0.891089
ASCC3	0.981067	0.485149
ASDURF	0.320351	0.237624
ASH1L	0.993844	1
ASH2L	0.974228	0.0891089
ASIC1	0.757426	0.0693069
ASIC3	0.914877	0.029703
ASL	0.961396	0.0792079
ASMT	0.916488	0.0693069
ASPDH	0.867426	0.00990099
ASPG	0.762118	0.029703
ASPH	0.898149	0.554455
ASPRV1	0.92453	0.029703
ASTN2	0.810735	0.643564
ASXL1	0.982781	0.663366
ATAD2B	0.95587	0.633663
ATAT1	0.950376	0.891089
ATE1	0.980535	0.00990099
ATF1	0.986075	0.881188
ATF2	0.974784	0.158416
ATF5	0.841875	0.00990099
ATF7IP	0.965317	0.316832
ATG12	0.988557	1
ATG4D	0.950356	0.00990099
ATG5	0.96536	0.118812
ATG7	0.984389	0.0990099
ATMIN	0.956157	0.0693069
ATN1	0.940682	1
ATP10D	0.883432	0.019802
ATP1A3	0.920971	0.574257
ATP1B1	0.945928	0.207921
ATP2A2	0.9803	0.485149
ATP2B3	0.944255	0.0891089
ATP2C1	0.975348	0.19802
ATP5F1A	0.966718	0.0594059
ATP6V0A1	0.982252	0.19802
ATP6V0A2	0.977202	0.029703
ATP6V1B2	0.951156	0.00990099
ATP6V1G3	0.47378	0.019802
ATP8B2	0.954064	0.00990099
ATP8B3	0.855624	0.0891089
ATP9A	0.9805	0.0891089
ATP9B	0.971301	0.019802
ATPAF1	0.971209	0.643564
ATPAF2	0.984327	1
ATPSCKMT	0.962207	0.80198
ATRN	0.980681	0.029703
ATXN1	0.984666	0.683168
ATXN10	0.985754	0.475248
ATXN2	0.989269	1
ATXN7L1	0.976076	0.019802
ATXN7L2	0.939242	0.0990099
ATXN7L3	0.927152	0.386139
AUH	0.988065	1
AURKC	0.920368	0.00990099
AUTS2	0.989759	1
AVEN	0.959832	0.970297
AZI2	0.953217	0.574257
B3GALNT2	0.96779	0.544554
B3GNT3	0.789538	0.138614
B4GALNT2	0.89263	0.693069
B4GALNT4	0.899097	0.0990099
B4GALT5	0.979766	1
B4GALT6	0.885838	0.0693069
B9D2	0.941536	0.594059
BABAM2	0.965835	0.19802
BACH2	0.905649	0.049505
BAG2	0.927689	0.178218
BAG4	0.973433	0.227723
BAHCC1	0.943413	0.39604
BAIAP2L1	0.87473	1
BANF2	0.807081	0.861386
BANP	0.94459	0.485149
BAZ1B	0.991395	1
BAZ2A	0.9826	0.891089
BBS4	0.925705	0.663366
BBS9	0.982778	0.980198
BCAS3	0.98577	0.227723
BCAT1	0.887587	0.0594059
BCL2L2-PABPN1	0.970992	0.653465
BCL7A	0.97548	0.831683
BCL9	0.902195	0.376238
BCL9L	0.943381	1
BCLAF1	0.991934	1
BCLAF3	0.9835	1
BCO2	0.955103	0.910891
BCOR	0.954392	0.722772
BCORL1	0.96094	0.544554
BCR	0.937627	0.019802
BDP1	0.985083	0.960396
BEND3	0.930874	0.980198
BEND4	0.590369	0.0792079
BEND6	0.952223	0.00990099
BET1	0.951764	0.891089
BFAR	0.988775	1
BGLAP	0.826972	0.841584
BICD1	0.964369	0.950495
BICRAL	0.990267	1
BID	0.835835	0.821782
BIRC3	0.466373	0.0792079
BIRC6	0.991285	0.237624
BLK	0.814953	0.326733
BLZF1	0.985922	0.970297
BMPR1A	0.945124	0.60396
BMPR2	0.976713	0.0792079
BMS1	0.98147	0.821782
BNIP3L	0.960632	0.287129
BNIPL	0.91661	0.881188
BOD1L1	0.983076	0.970297
BPI	0.576158	0.00990099
BPIFA2	0.754545	0.00990099
BPNT1	0.968372	0.950495
BPTF	0.986692	0.990099
BRAF	0.988493	0.980198
BRAT1	0.956982	0.039604
BRCC3	0.979727	0.544554
BRD3	0.980657	1
BRD4	0.981415	0.742574
BRF1	0.983624	1
BRI3BP	0.97191	1
BRICD5	0.9386	0.188119
BRMS1L	0.977608	0.970297
BRSK1	0.965914	0.00990099
BRWD1	0.989102	0.613861
BRWD3	0.988411	1
BSDC1	0.991956	1
BSX	0.650464	0.00990099
BTBD2	0.967572	0.524752
BTBD8	0.987189	1
BTF3L4	0.988695	0.00990099
BTG1	0.835326	0.594059
BTLA	0.803813	0.643564
BTN2A1	0.963864	0.663366
BTN2A2	0.420508	0.029703
BTN3A3	0.675493	0.00990099
BTRC	0.983379	0.158416
BZW1	0.960015	0.00990099
C10orf120	0.538019	0.00990099
C10orf82	0.728526	0.0693069
C11orf16	0.810174	0.019802
C11orf52	0.517535	0.019802
C11orf54	0.982866	0.663366
C11orf58	0.971125	0.465347
C11orf91	0.842707	0.019802
C13orf42	0.830696	0.00990099
C15orf62	0.719407	0.405941
C16orf78	0.641504	0.039604
C17orf100	0.859317	0.029703
C17orf107	0.818898	0.049505
C17orf113	0.898024	0.0693069
C17orf67	0.937622	1
C17orf75	0.971533	0.960396
C17orf97	0.92524	0.00990099
C17orf98	0.714537	0.0693069
C17orf99	0.879366	0.0792079
C19orf12	0.972699	0.663366
C19orf33	0.579864	0.207921
C19orf44	0.943839	0.60396
C19orf47	0.967521	0.128713
C19orf85	0.375654	0.00990099
C1orf116	0.831182	0.0594059
C1orf167	0.835931	0.00990099
C20orf173	0.803342	0.277228
C20orf204	0.908567	1
C2CD3	0.983816	0.752475
C2CD5	0.975966	0.019802
C2orf42	0.979963	0.237624
C2orf74	0.962901	0.128713
C2orf78	0.562869	0.00990099
C2orf88	0.910914	0.108911
C3orf33	0.980938	0.821782
C3orf62	0.949883	0.257426
C3orf85	0.748085	0.722772
C4BPA	0.623915	0.00990099
C4BPB	0.772369	0.247525
C4orf17	0.611231	0.0891089
C4orf33	0.956564	0.831683
C5orf22	0.978256	0.019802
C5orf24	0.959547	0.316832
C5orf63	0.657461	0.287129
C8orf58	0.818562	0.00990099
C8orf88	0.713094	0.227723
C9orf152	0.7981	0.0990099
C9orf153	0.66188	0.00990099
C9orf24	0.926691	0.277228
CA5A	0.871033	0.00990099
CA6	0.8757	0.178218
CAAP1	0.963853	0.277228
CABLES2	0.968732	0.910891
CABP5	0.714644	0.831683
CABYR	0.942638	0.029703
CACNA1A	0.951169	0.019802
CACNA1D	0.950788	0.029703
CACNG6	0.889656	0.00990099
CACNG7	0.967305	0.742574
CACTIN	0.966622	0.108911
CACUL1	0.984965	1
CADM1	0.963186	0.108911
CADM2	0.990535	0.128713
CADM3	0.947527	0.00990099
CALB1	0.692588	0.029703
CALCOCO1	0.979366	0.910891
CALML4	0.949254	0.752475
CALML6	0.839856	0.00990099
CALR3	0.886826	0.346535
CALU	0.957912	0.168317
CAMK2G	0.890768	0.039604
CAMKMT	0.904458	0.0792079
CAMSAP1	0.977771	0.782178
CAMSAP2	0.988241	0.930693
CAMTA1	0.987768	1
CAMTA2	0.970248	0.356436
CAND1	0.986357	0.90099
CAND2	0.958636	0.0792079
CANT1	0.937284	0.693069
CANX	0.982648	1
CAPN15	0.953827	0.475248
CAPN6	0.473656	0.0594059
CAPN7	0.989358	1
CAPRIN1	0.989073	0.930693
CAPZB	0.975039	1
CARM1	0.968393	0.50495
CARMIL3	0.590291	0.138614
CARS2	0.974049	0.00990099
CASC3	0.988564	0.990099
CASK	0.983291	0.940594
CASKIN1	0.927114	0.237624
CASP14	0.749113	0.168317
CASP3	0.970207	0.970297
CASP6	0.894685	0.277228
CASP8AP2	0.985639	0.920792
CASP9	0.972623	0.970297
CAST	0.956899	0.178218
CASTOR2	0.943899	0.00990099
CATSPER1	0.804154	0.118812
CATSPER4	0.781874	0.861386
CATSPERD	0.919385	0.514851
CAVIN4	0.929339	0.049505
CBFA2T2	0.988353	0.792079
CBFA2T3	0.852696	0.019802
CBLB	0.91967	0.50495
CBX1	0.981243	1
CBX3	0.973614	0.039604
CBX5	0.98211	1
CC2D1A	0.967611	0.0990099
CC2D2A	0.926602	0.881188
CCAR1	0.989345	1
CCDC117	0.955279	0.970297
CCDC120	0.947354	0.0990099
CCDC125	0.954091	0.39604
CCDC126	0.980834	1
CCDC13	0.933512	0.00990099
CCDC134	0.924987	0.990099
CCDC136	0.927449	0.990099
CCDC138	0.973692	0.0990099
CCDC142	0.969212	0.742574
CCDC146	0.946942	0.049505
CCDC149	0.981257	1
CCDC154	0.912084	0.287129
CCDC168	0.477904	0.049505
CCDC174	0.982103	0.247525
CCDC180	0.961004	0.316832
CCDC186	0.979284	0.0693069
CCDC187	0.789796	0.148515
CCDC195	0.68137	0.564356
CCDC32	0.945223	0.277228
CCDC40	0.890086	0.00990099
CCDC42	0.830625	0.19802
CCDC59	0.935349	0.475248
CCDC63	0.899893	0.029703
CCDC66	0.986902	0.811881
CCDC7	0.981178	0.366337
CCDC77	0.927109	0.029703
CCDC81	0.842053	0.811881
CCDC82	0.973671	0.019802
CCDC85C	0.86006	0.039604
CCDC88A	0.97116	0.534653
CCDC89	0.881476	0.386139
CCDC91	0.976643	1
CCDC93	0.974916	0.0792079
CCER2	0.927568	0.207921
CCL24	0.668433	0.316832
CCL25	0.846106	0.960396
CCL27	0.791197	0.039604
CCNA2	0.785974	0.138614
CCND3	0.867723	0.00990099
CCNE1	0.897499	0.108911
CCNF	0.937259	0.0891089
CCNG2	0.854434	0.376238
CCNH	0.946946	0.980198
CCNJ	0.942711	0.00990099
CCR4	0.858335	0.029703
CCSAP	0.978009	0.881188
CCT3	0.942915	0.118812
CD247	0.882958	0.118812
CD2AP	0.961717	0.148515
CD36	0.54978	0.00990099
CD59	0.916883	0.00990099
CD5L	0.527561	0.019802
CD79A	0.666829	0.39604
CD99L2	0.981131	0.80198
CDA	0.336408	0.00990099
CDADC1	0.972625	0.663366
CDC20B	0.839611	0.019802
CDC26	0.955397	0.019802
CDC27	0.985846	0.29703
CDC37L1	0.962969	0.0594059
CDC42BPA	0.987775	0.940594
CDC42BPB	0.978146	0.019802
CDC42BPG	0.885827	0.316832
CDC42EP3	0.820747	0.00990099
CDC45	0.70415	0.019802
CDC5L	0.989086	1
CDC73	0.980949	0.851485
CDH13	0.857517	0.920792
CDH15	0.698638	0.049505
CDH2	0.966964	0.00990099
CDH3	0.920424	0.188119
CDHR1	0.775364	0.0594059
CDHR4	0.739868	0.0693069
CDIP1	0.945052	0.851485
CDK11A	0.941427	0.0594059
CDK12	0.990731	0.980198
CDK13	0.990646	0.267327
CDK16	0.941314	0.049505
CDK3	0.879547	0.00990099
CDK5RAP2	0.957037	0.00990099
CDK8	0.977648	1
CDKAL1	0.990876	0.772277
CDKL2	0.964856	0.475248
CDKL3	0.967657	1
CDR2	0.953077	0.128713
CDRT4	0.964493	0.940594
CDS1	0.916017	0.0990099
CDS2	0.987455	1
CDT1	0.668031	0.188119
CEACAM16	0.624462	0.049505
CEACAM18	0.445696	0.415842
CEACAM19	0.929623	0.0693069
CEACAM20	0.69656	0.0792079
CEACAM5	0.798072	0.138614
CEACAM6	0.560007	0.0891089
CEACAM7	0.723986	0.00990099
CEBPZOS	0.983288	0.019802
CELA3A	0.839481	0.0990099
CELA3B	0.859637	0.980198
CELF1	0.975129	0.019802
CELF6	0.96049	0.108911
CELSR1	0.798134	0.029703
CELSR3	0.933728	0.158416
CEMP1	0.747456	0.00990099
CENPA	0.975235	0.237624
CENPC	0.977069	0.980198
CENPE	0.917339	0.940594
CENPH	0.936101	0.019802
CENPK	0.89486	0.435644
CENPM	0.719743	0.148515
CENPP	0.955531	0.158416
CEP104	0.985118	1
CEP120	0.983501	0.990099
CEP131	0.95151	0.80198
CEP135	0.886832	0.049505
CEP164	0.939491	0.811881
CEP170	0.989303	0.831683
CEP192	0.98453	0.267327
CEP250	0.970406	1
CEP290	0.983128	1
CEP295	0.980112	0.316832
CEP350	0.980078	0.851485
CEP57	0.98303	0.0594059
CEP63	0.984037	0.277228
CEP70	0.977891	0.029703
CEP85L	0.975171	0.980198
CEP95	0.991545	1
CERK	0.951407	0.990099
CERS5	0.982209	0.940594
CERS6	0.957836	0.00990099
CERT1	0.994671	0.237624
CES2	0.970518	0.623762
CES3	0.707387	0.237624
CETP	0.604311	0.019802
CFAP161	0.746509	0.0594059
CFAP43	0.931827	0.00990099
CFAP53	0.892377	0.871287
CFAP97D1	0.753602	0.306931
CFDP1	0.99263	1
CHCHD3	0.979455	0.19802
CHD2	0.98351	0.19802
CHD3	0.902458	0.00990099
CHD6	0.985131	0.168317
CHD8	0.987842	0.663366
CHD9	0.988918	1
CHERP	0.987461	1
CHIC1	0.986903	0.950495
CHIC2	0.973112	0.257426
CHM	0.981322	0.980198
CHMP2B	0.984779	0.930693
CHMP4C	0.672973	0.00990099
CHMP6	0.846983	0.49505
CHMP7	0.970633	0.00990099
CHORDC1	0.920058	0.762376
CHPT1	0.923527	0.0693069
CHRDL2	0.795325	0.287129
CHRM2	0.527367	0.00990099
CHRNA3	0.462129	0.663366
CHRNA4	0.747254	0.0792079
CHRNB4	0.922156	0.960396
CHRNE	0.873214	0.643564
CHST11	0.694034	0.039604
CHST12	0.962615	1
CHST15	0.883389	0.168317
CIAO2A	0.968291	0.019802
CIC	0.951788	0.00990099
CILP	0.719369	0.306931
CILP2	0.64179	0.158416
CIR1	0.990223	0.168317
CITED2	0.772855	0.0693069
CIZ1	0.975444	0.792079
CKAP2	0.952613	0.50495
CKAP4	0.950075	0.643564
CKAP5	0.986515	1
CKM	0.659307	0.316832
CKS2	0.698941	0.128713
CLASP1	0.986841	0.594059
CLASP2	0.983003	0.00990099
CLCA1	0.839963	0.128713
CLCC1	0.978213	1
CLCN1	0.859402	0.207921
CLCN3	0.990128	0.811881
CLCN5	0.783906	0.049505
CLCN6	0.986239	1
CLDN2	0.775676	0.188119
CLDN4	0.827324	0.544554
CLEC16A	0.963913	0.29703
CLEC18A	0.88749	0.00990099
CLEC18C	0.761879	0.029703
CLEC3A	0.826217	0.178218
CLEC4C	0.858712	0.39604
CLEC4M	0.766043	0.049505
CLEC6A	0.627146	0.049505
CLHC1	0.951587	0.0891089
CLINT1	0.982808	0.00990099
CLIP1	0.96745	0.019802
CLIP2	0.954847	0.0693069
CLIP3	0.948816	0.693069
CLK2	0.969568	0.0693069
CLK3	0.950342	0.00990099
CLN3	0.926641	0.455446
CLNK	0.754708	0.188119
CLNS1A	0.988293	0.990099
CLOCK	0.991234	1
CLPB	0.98364	0.722772
CLPP	0.970114	0.653465
CLPTM1	0.978079	0.188119
CLRN2	0.662819	0.00990099
CLSTN1	0.976964	0.19802
CLU	0.877604	0.50495
CLUH	0.955114	0.960396
CMC1	0.972569	0.990099
CMIP	0.967421	0.00990099
CMPK1	0.983315	0.980198
CMSS1	0.981004	0.772277
CMTR1	0.963841	0.00990099
CNBD1	0.866416	0.207921
CNBP	0.978649	0.178218
CNKSR1	0.943724	0.70297
CNNM1	0.939563	0.00990099
CNNM2	0.989481	0.871287
CNOT1	0.982199	0.257426
CNOT10	0.983799	0.90099
CNOT3	0.973638	1
CNOT4	0.99121	0.871287
CNOT6	0.983924	0.217822
CNOT6L	0.987971	1
CNR1	0.849319	0.00990099
CNR2	0.915287	0.00990099
CNTFR	0.739381	0.019802
CNTLN	0.873498	0.574257
CNTN4	0.925807	0.019802
CNTN6	0.767055	0.00990099
CNTNAP2	0.974278	1
CNTNAP4	0.776863	0.00990099
CNTRL	0.94421	1
CNTROB	0.895751	0.524752
COA1	0.979708	0.960396
COCH	0.712519	0.039604
COG4	0.95561	0.0693069
COG5	0.987938	1
COG6	0.972121	0.00990099
COIL	0.971565	0.039604
COL18A1	0.716062	0.178218
COL25A1	0.622077	0.158416
COL7A1	0.851047	1
COMMD1	0.987425	0.50495
COMMD10	0.974841	0.00990099
COMMD5	0.97748	0.0594059
COMP	0.756789	0.287129
COMT	0.959859	0.455446
COPG2	0.970218	0.0990099
COPS2	0.985179	0.019802
COQ8A	0.974898	0.425743
COQ9	0.959311	0.0891089
CORIN	0.862423	1
CORO1C	0.922346	0.128713
CORO2B	0.966335	0.0792079
CORT	0.48853	0.00990099
COX10	0.966684	0.950495
COX19	0.945064	0.574257
COX7B2	0.921655	0.00990099
COX8C	0.620737	0.108911
CPD	0.976411	0.039604
CPEB3	0.984506	1
CPLX4	0.786187	0.138614
CPN1	0.896286	0.0792079
CPN2	0.551182	0.178218
CPNE3	0.982627	0.60396
CPNE6	0.797438	0.148515
CPSF1	0.92709	0.277228
CPSF4	0.9395	0.128713
CPSF6	0.983487	1
CPT1B	0.924859	0.990099
CRABP1	0.460434	0.00990099
CRAT	0.950421	0.019802
CRB3	0.798483	0.029703
CRBN	0.985628	0.0693069
CRCP	0.988333	1
CREBBP	0.988714	0.980198
CREBRF	0.987084	1
CRELD1	0.954076	0.465347
CRIPT	0.954253	0.039604
CRK	0.964404	0.980198
CRKL	0.975683	0.306931
CROCC	0.949958	0.019802
CRTAM	0.785343	0.00990099
CRTAP	0.9411	0.049505
CRTC3	0.973168	0.0693069
CRX	0.915312	0.980198
CRY1	0.904205	0.930693
CRYBG2	0.842046	0.653465
CRYGS	0.977464	0.772277
CRYZ	0.818674	0.475248
CRYZL1	0.987194	0.80198
CS	0.980458	1
CSAD	0.97382	0.029703
CSDC2	0.81994	0.425743
CSE1L	0.979131	0.386139
CSK	0.891966	1
CSNK1A1	0.982805	0.00990099
CSNK1D	0.974554	0.019802
CSNK1E	0.980757	0.990099
CSNK1G2	0.975189	0.970297
CSNK1G3	0.983475	0.574257
CSPP1	0.988922	0.881188
CTBP1	0.988979	1
CTC1	0.968796	0.39604
CTCF	0.985119	0.940594
CTDSPL2	0.987945	0.019802
CTH	0.93403	0.514851
CTIF	0.970817	0.0594059
CTNNB1	0.966622	0.455446
CTNNBIP1	0.941941	0.594059
CTNNBL1	0.981929	0.0792079
CTNND2	0.978017	0.049505
CTPS1	0.929863	0.168317
CTPS2	0.907174	0.00990099
CTR9	0.975068	0.00990099
CTRC	0.840939	0.287129
CTRL	0.87365	1
CTSA	0.943746	0.0792079
CTSK	0.926014	0.514851
CTSV	0.739036	0.485149
CTTNBP2	0.963076	0.980198
CUBN	0.752346	0.188119
CUL1	0.98982	1
CUL4B	0.974704	1
CUL7	0.955194	0.148515
CUX1	0.949462	0.148515
CUZD1	0.943722	0.465347
CWC27	0.987672	0.683168
CWF19L2	0.985995	0.990099
CXCL5	0.681437	0.108911
CXCR2	0.833783	0.00990099
CXCR5	0.649859	0.019802
CXXC1	0.947632	0.524752
CXXC4	0.647849	0.138614
CXorf66	0.44807	0.049505
CYB5D2	0.974631	0.990099
CYB5R4	0.985665	0.990099
CYB5RL	0.966761	0.019802
CYFIP2	0.971756	0.108911
CYGB	0.739783	0.970297
CYLC2	0.355307	0.128713
CYP27B1	0.833862	0.0990099
CYP2C9	0.668137	0.247525
CYP2R1	0.932085	0.00990099
CYP2W1	0.728921	0.039604
CYP4F22	0.884988	0.237624
CYP4F8	0.610475	0.049505
CYP4V2	0.925093	0.277228
CYSLTR2	0.484033	0.00990099
CYTH3	0.926556	0.267327
DAAM1	0.944028	0.188119
DAB1	0.901141	0.0891089
DACT3	0.89316	0.029703
DAP3	0.977989	0.257426
DARS2	0.958137	0.019802
DAZL	0.856191	0.0792079
DBT	0.980844	0.376238
DCAF1	0.980936	0.940594
DCAF10	0.987716	0.871287
DCAF12	0.978167	0.930693
DCAF5	0.982515	0.683168
DCAF7	0.98958	0.178218
DCAF8L2	0.903818	0.148515
DCAKD	0.932838	0.336634
DCBLD2	0.970948	0.693069
DCC	0.833462	0.00990099
DCK	0.922198	0.0594059
DCLRE1A	0.968104	0.257426
DCP1A	0.981893	0.188119
DCP1B	0.973159	0.693069
DCP2	0.976991	1
DCPS	0.96406	0.00990099
DCST2	0.868169	0.0891089
DCTN5	0.968213	0.00990099
DCUN1D4	0.987235	0.990099
DDC	0.755756	0.00990099
DDI2	0.977936	0.00990099
DDX11	0.868972	0.019802
DDX19A	0.970475	0.178218
DDX19B	0.976793	0.49505
DDX27	0.975721	1
DDX31	0.936213	0.118812
DDX3X	0.959906	0.0990099
DDX41	0.91679	0.029703
DDX42	0.980985	0.356436
DDX46	0.993289	1
DDX47	0.921336	0.00990099
DDX52	0.989692	0.970297
DDX55	0.977207	0.831683
DDX56	0.951679	1
DDX59	0.930984	0.029703
DDX6	0.992323	0.00990099
DEAF1	0.964813	0.247525
DECR1	0.879074	0.118812
DECR2	0.929362	0.0990099
DEDD2	0.946312	0.029703
DEF8	0.963523	0.831683
DEFB107A	0.415015	0.019802
DEFB118	0.397658	0.326733
DEFB119	0.677563	0.00990099
DEFB123	0.710744	0.00990099
DEFB131A	0.617139	0.019802
DEFB136	0.687797	0.00990099
DELE1	0.964423	0.910891
DENND1B	0.935142	0.128713
DENND4A	0.986572	0.217822
DENND4C	0.983284	1
DENND5B	0.983904	0.287129
DENND6A	0.985779	0.039604
DEPDC1	0.823006	0.950495
DEPDC5	0.974312	0.039604
DERL3	0.62965	0.920792
DESI1	0.976056	0.970297
DESI2	0.973172	0.970297
DFFA	0.9643	0.435644
DFFB	0.975476	0.980198
DGCR2	0.983831	0.990099
DGCR8	0.983923	0.851485
DGKE	0.952081	0.049505
DGKK	0.716907	0.346535
DHDH	0.946046	0.00990099
DHFR	0.969348	1
DHH	0.527566	0.029703
DHRS1	0.933337	0.00990099
DHRS4L2	0.939281	0.019802
DHRS7B	0.960505	0.831683
DHRSX	0.950268	0.950495
DHTKD1	0.950742	0.90099
DHX30	0.981794	0.871287
DHX32	0.957779	0.891089
DHX34	0.966191	0.752475
DHX36	0.992587	1
DHX40	0.982534	1
DHX8	0.974802	0.0891089
DHX9	0.986831	0.475248
DIDO1	0.989083	0.217822
DIP2A	0.911038	0.772277
DIP2C	0.972668	0.752475
DIPK1A	0.981968	0.70297
DIS3	0.988248	0.257426
DIS3L	0.964173	0.50495
DIS3L2	0.985694	0.920792
DISP2	0.926773	0.237624
DIXDC1	0.845496	0.019802
DLAT	0.98261	1
DLEU7	0.899767	0.0990099
DLG2	0.988505	0.693069
DLG5	0.913062	0.554455
DLGAP1	0.963313	0.029703
DMAP1	0.969891	0.178218
DMBX1	0.652762	0.019802
DMC1	0.834583	0.257426
DMRT1	0.907267	0.227723
DMRTB1	0.481634	0.0693069
DMTF1	0.982117	0.60396
DMWD	0.947221	0.257426
DMXL1	0.990176	0.910891
DNA2	0.950097	0.0594059
DNAAF2	0.969389	0.00990099
DNAAF3	0.847347	0.00990099
DNAJA1	0.88661	0.00990099
DNAJA4	0.950409	0.990099
DNAJB1	0.760886	0.49505
DNAJB14	0.987155	0.237624
DNAJB4	0.899025	0.930693
DNAJB6	0.965638	0.356436
DNAJC11	0.976093	0.980198
DNAJC15	0.961487	0.415842
DNAJC17	0.975085	0.0990099
DNAJC21	0.96178	0.168317
DNAJC28	0.952498	0.188119
DNAJC5	0.961268	0.722772
DNAJC7	0.98595	0.782178
DNAJC9	0.963041	0.108911
DNALI1	0.888306	0.039604
DNASE1	0.969028	0.0891089
DNASE1L2	0.917653	0.118812
DNASE1L3	0.762252	0.673267
DNER	0.761305	0.039604
DNM1L	0.978196	0.019802
DNM2	0.959134	0.039604
DNM3	0.944056	0.207921
DNMBP	0.93811	0.0891089
DNMT1	0.973684	1
DNMT3A	0.968146	0.00990099
DNMT3B	0.76459	0.039604
DNMT3L	0.821806	0.00990099
DNPEP	0.88813	0.019802
DNTTIP2	0.968302	0.00990099
DOCK3	0.989592	0.316832
DOCK7	0.88918	0.0693069
DONSON	0.957585	0.930693
DOP1A	0.986808	0.891089
DPEP1	0.841446	0.376238
DPH6	0.904295	0.00990099
DPM1	0.979292	0.0792079
DPP3	0.916128	0.811881
DPP6	0.961696	0.00990099
DPP7	0.917955	0.0594059
DPP8	0.988658	1
DPP9	0.970745	0.029703
DPPA2	0.849388	0.0990099
DPRX	0.84031	0.227723
DPY19L3	0.875602	0.425743
DPY30	0.987192	0.960396
DRAM2	0.931693	0.039604
DRD3	0.57279	0.118812
DRG2	0.966726	0.00990099
DROSHA	0.987151	0.980198
DSC3	0.785006	0.475248
DSCAML1	0.853207	0.0792079
DSE	0.970275	0.00990099
DST	0.976588	0.564356
DSTYK	0.986988	0.306931
DTD1	0.965373	0.574257
DTL	0.645381	0.70297
DTNA	0.915254	0.00990099
DTNB	0.965612	0.217822
DTWD1	0.968754	0.029703
DTX1	0.880128	0.039604
DTX4	0.957725	0.752475
DUS4L	0.948095	0.039604
DUSP13	0.703079	0.049505
DUSP8	0.926278	0.00990099
DUT	0.974732	0.00990099
DUXA	0.824631	0.039604
DVL3	0.971865	0.029703
DYM	0.992207	1
DYNC1H1	0.9914	1
DYNC1I2	0.978894	0.455446
DYNC1LI1	0.976676	0.712871
DYNLL2	0.935267	0.871287
DYRK1A	0.991812	1
DYRK1B	0.955947	0.0693069
DYRK2	0.900117	0.613861
E2F8	0.693985	0.019802
EAPP	0.990019	0.00990099
EARS2	0.96795	0.346535
EBPL	0.924702	0.564356
ECD	0.986332	0.0594059
ECE1	0.911937	0.00990099
ECI2	0.950073	0.287129
ECM1	0.856395	0.029703
ECSCR	0.346941	0.039604
ECSIT	0.968032	0.930693
EDAR	0.670179	0.019802
EDARADD	0.936873	0.663366
EDC4	0.956449	0.029703
EDEM3	0.988905	0.792079
EDN2	0.49761	0.0990099
EEA1	0.983985	0.534653
EED	0.98123	0.811881
EEF1A1	0.935684	0.049505
EEF1AKMT1	0.965241	0.0891089
EEF1AKMT2	0.981521	0.841584
EEFSEC	0.969682	1
EEPD1	0.84966	0.0693069
EFCAB2	0.967233	0.940594
EFCAB9	0.788457	0.227723
EFHB	0.729074	0.00990099
EFHC1	0.969986	0.732673
EFL1	0.9795	0.168317
EFR3A	0.972807	0.990099
EFR3B	0.909351	0.49505
EGFL8	0.935057	0.732673
EGFLAM	0.755767	0.277228
EGLN1	0.990725	1
EHBP1	0.982698	0.39604
EHMT1	0.983262	0.336634
EHMT2	0.971704	0.841584
EIF2AK2	0.979854	0.881188
EIF2AK3	0.967214	0.643564
EIF2AK4	0.983071	1
EIF2B3	0.98061	0.693069
EIF2B5	0.960408	0.168317
EIF3A	0.991532	0.792079
EIF3CL	0.905744	0.0891089
EIF3J	0.985947	0.0594059
EIF3K	0.975235	0.90099
EIF3L	0.972771	0.19802
EIF4B	0.98425	1
EIF4EBP1	0.776635	0.029703
EIF4EBP2	0.942069	0.970297
EIF4G2	0.955345	0.019802
EIF4G3	0.991634	0.752475
EIF5A	0.893251	0.871287
EIF5AL1	0.7315	0.405941
EIF5B	0.988299	0.0891089
EIPR1	0.968489	0.00990099
ELAVL1	0.983348	0.643564
ELAVL3	0.972492	0.0891089
ELF5	0.745998	0.0990099
ELFN2	0.881035	0.247525
ELK1	0.867056	0.019802
ELL	0.950112	0.891089
ELL3	0.764235	0.188119
ELOA	0.982045	1
ELP2	0.981211	0.019802
ELP3	0.989717	0.940594
ELP4	0.972281	0.0693069
ELSPBP1	0.815924	0.039604
EMB	0.792901	0.039604
EMC1	0.970716	0.019802
EML2	0.959848	0.980198
EMSY	0.991003	1
ENAH	0.940251	0.960396
ENKD1	0.925555	0.108911
ENOX1	0.961176	0.247525
ENPP1	0.675188	0.29703
ENPP7	0.426805	0.00990099
ENSA	0.966884	0.544554
ENTPD4	0.988095	0.039604
ENTPD8	0.572833	0.0891089
EOGT	0.909503	0.534653
EP300	0.99139	0.80198
EP400	0.982173	0.356436
EPB41L1	0.9773	0.673267
EPB41L4A	0.709296	0.00990099
EPC1	0.991141	0.029703
EPC2	0.988455	0.722772
EPG5	0.982047	0.207921
EPGN	0.785627	0.277228
EPHA7	0.88988	0.039604
EPHB2	0.950506	0.0891089
EPHX3	0.652055	0.227723
EPM2A	0.921762	0.0594059
EPM2AIP1	0.973873	0.237624
EPS15L1	0.970887	1
EPS8L1	0.711812	0.237624
ERAS	0.742022	0.990099
ERC1	0.974531	1
ERCC5	0.986768	1
ERCC6	0.978545	0.237624
ERCC6L2	0.978966	0.019802
ERFL	0.834428	0.148515
ERGIC1	0.971995	0.980198
ERICH4	0.334913	0.455446
ERICH5	0.899604	0.049505
ERMP1	0.948942	0.29703
ERO1B	0.96242	1
ERP44	0.988714	0.970297
ERVMER34-1	0.775508	0.00990099
ERVV-2	0.827556	0.029703
ESCO1	0.982862	0.356436
ESPN	0.900728	0.00990099
ESPNL	0.537022	0.00990099
ESR2	0.941477	0.237624
ESRP2	0.64234	0.049505
ESRRA	0.905149	0.60396
ESYT2	0.977878	0.455446
ETFDH	0.929998	0.50495
ETHE1	0.964662	1
ETNK2	0.850513	0.00990099
EVL	0.970393	0.168317
EVPLL	0.61812	0.0891089
EWSR1	0.985911	0.990099
EXD3	0.974031	0.554455
EXOC2	0.982303	0.772277
EXOC3L2	0.899859	0.158416
EXOC4	0.987178	0.00990099
EXOC5	0.985732	0.821782
EXOC6B	0.978585	0.178218
EXOC8	0.936933	0.891089
EXOSC10	0.965816	0.50495
EXOSC2	0.975999	0.980198
EXOSC6	0.965323	0.990099
EXOSC7	0.971271	0.217822
EXT1	0.964012	0.0891089
EXTL3	0.95736	0.306931
EYS	0.71744	0.00990099
EZH1	0.985994	0.0792079
F13B	0.606569	0.326733
F9	0.498286	0.039604
FAAH2	0.947444	0.00990099
FAAP24	0.942069	0.584158
FAF1	0.991397	0.188119
FAF2	0.9892	1
FAIM2	0.951478	0.861386
FAM110B	0.791401	0.019802
FAM114A2	0.95712	0.158416
FAM118A	0.889922	0.732673
FAM120B	0.989242	0.90099
FAM120C	0.975619	0.019802
FAM135A	0.983244	0.306931
FAM151B	0.964126	0.00990099
FAM156B	0.84332	0.712871
FAM161A	0.928059	0.712871
FAM166A	0.724457	0.287129
FAM168A	0.983918	0.792079
FAM168B	0.985286	0.970297
FAM169A	0.977166	0.029703
FAM172A	0.992276	1
FAM174B	0.980241	0.633663
FAM180A	0.62629	0.019802
FAM185A	0.979568	0.0594059
FAM193A	0.984514	0.910891
FAM193B	0.985227	0.19802
FAM199X	0.971163	0.970297
FAM20B	0.979333	0.881188
FAM20C	0.854231	0.782178
FAM210A	0.974285	0.742574
FAM210B	0.924234	0.029703
FAM216A	0.975691	0.920792
FAM217B	0.968465	0.821782
FAM219A	0.975278	0.188119
FAM220A	0.605026	0.405941
FAM222B	0.978965	0.00990099
FAM228B	0.970749	0.019802
FAM229A	0.907529	0.910891
FAM234A	0.962942	0.445545
FAM240A	0.536944	0.118812
FAM25C	0.649506	0.039604
FAM25G	0.510635	0.00990099
FAM43A	0.484492	0.0990099
FAM43B	0.525528	0.336634
FAM53C	0.975559	0.128713
FAM83C	0.483799	0.029703
FAM83E	0.836487	0.920792
FAM83G	0.794733	0.554455
FAM8A1	0.977863	0.742574
FAM98B	0.982582	0.980198
FAN1	0.962812	0.49505
FANCG	0.952495	0.366337
FARP1	0.902119	0.039604
FASTK	0.945028	0.049505
FBLL1	0.853853	0.910891
FBN1	0.975915	0.772277
FBRSL1	0.98091	0.70297
FBXL14	0.973846	0.930693
FBXL17	0.982437	0.277228
FBXL19	0.963249	0.742574
FBXL20	0.985046	0.633663
FBXO11	0.989614	0.673267
FBXO15	0.943207	0.544554
FBXO17	0.915341	0.019802
FBXO21	0.979446	0.524752
FBXO22	0.974765	0.0693069
FBXO25	0.987568	0.871287
FBXO27	0.945574	0.168317
FBXO28	0.979725	0.029703
FBXO30	0.959279	1
FBXO31	0.952046	0.00990099
FBXO42	0.976776	0.019802
FBXO5	0.904737	0.247525
FBXO6	0.938269	0.00990099
FBXO8	0.971973	0.950495
FCAMR	0.511568	0.0594059
FCER2	0.838535	0.29703
FCHSD1	0.759931	0.306931
FCN3	0.737232	0.029703
FDX1	0.982219	1
FEM1A	0.953756	0.0891089
FEM1B	0.963603	0.960396
FER	0.988397	1
FFAR2	0.561992	0.039604
FGF17	0.903759	0.128713
FGF3	0.459663	0.00990099
FGF7	0.592296	0.0693069
FGFR4	0.751089	0.158416
FHDC1	0.737219	0.019802
FHIT	0.933235	0.0990099
FHOD3	0.904386	0.039604
FIP1L1	0.983822	0.0792079
FKBP3	0.978938	0.386139
FKBP8	0.92938	0.0693069
FKRP	0.960475	1
FLOT1	0.944048	0.019802
FLOT2	0.942482	1
FLVCR1	0.95804	0.990099
FLYWCH1	0.973276	0.019802
FMR1	0.988371	1
FMR1NB	0.911257	0.00990099
FNBP4	0.985536	0.029703
FNDC11	0.397455	0.237624
FNDC3A	0.970232	0.920792
FOLR3	0.801864	0.970297
FOXA3	0.732799	0.178218
FOXB1	0.818744	0.90099
FOXD4	0.673367	0.00990099
FOXD4L1	0.695575	0.990099
FOXD4L3	0.788968	0.039604
FOXD4L5	0.862886	0.108911
FOXJ2	0.964795	0.990099
FOXJ3	0.988483	0.00990099
FOXK1	0.980125	0.158416
FOXK2	0.982653	0.613861
FOXN3	0.911953	0.990099
FOXN4	0.735886	0.594059
FOXO3	0.984867	0.346535
FOXO3B	0.946833	0.00990099
FOXRED2	0.900453	0.752475
FPGS	0.977474	0.742574
FPGT	0.949981	0.00990099
FRA10AC1	0.961396	0.49505
FRAS1	0.830618	0.029703
FREM1	0.616255	0.00990099
FRMD3	0.79233	0.0990099
FRMD4A	0.972151	0.524752
FRMD5	0.945628	0.287129
FSCN3	0.883743	0.019802
FSTL5	0.574024	0.019802
FTO	0.991536	1
FUBP1	0.985711	0.871287
FUBP3	0.975878	0.118812
FUCA1	0.960663	0.0792079
FUT10	0.819635	0.207921
FUT5	0.526911	0.00990099
FUT7	0.513532	0.039604
FXN	0.968571	0.772277
FXR1	0.972921	0.960396
FXR2	0.971814	1
FXYD2	0.847819	0.019802
FXYD6	0.921163	0.00990099
FYN	0.931915	0.019802
FZR1	0.959467	1
G2E3	0.979904	0.534653
G3BP1	0.974308	0.831683
G3BP2	0.979335	0.811881
GAB4	0.499745	0.306931
GABBR1	0.935752	0.158416
GABPB1	0.968249	0.336634
GABPB2	0.943142	0.0594059
GABRA4	0.946096	0.019802
GABRR3	0.690518	0.346535
GADL1	0.582507	0.168317
GALK2	0.985739	0.227723
GALNS	0.954514	1
GALNT1	0.976474	1
GALNT13	0.887092	0.0693069
GALNT14	0.693969	0.029703
GALNT2	0.917446	0.940594
GALNT7	0.928795	0.782178
GALNT8	0.865079	0.920792
GALNTL6	0.885674	0.108911
GAN	0.871979	0.346535
GANAB	0.980857	0.980198
GAPVD1	0.986653	0.891089
GARNL3	0.91859	0.990099
GART	0.965016	0.544554
GAS2L2	0.892237	0.0594059
GAS6	0.925957	0.940594
GAST	0.553228	0.0990099
GATA4	0.799562	0.00990099
GATAD2A	0.862238	0.910891
GATC	0.979574	0.188119
GBE1	0.936624	0.178218
GBF1	0.987048	0.861386
GBP4	0.679306	0.306931
GCC2	0.973605	0.00990099
GCH1	0.693825	0.138614
GCM1	0.726197	0.0594059
GCN1	0.983166	0.376238
GCNT3	0.882904	0.00990099
GDAP2	0.978091	0.445545
GDF11	0.743783	0.019802
GDF15	0.858339	0.257426
GDF3	0.606908	0.029703
GDI1	0.958286	0.306931
GDPD1	0.967656	0.267327
GDPD3	0.848949	0.910891
GEMIN4	0.947619	0.029703
GEMIN5	0.979834	0.366337
GEMIN7	0.901856	0.00990099
GFM2	0.968588	0.138614
GFPT1	0.980546	0.851485
GGA2	0.975053	0.752475
GGT6	0.776884	0.267327
GID4	0.988441	0.861386
GIGYF1	0.977242	0.148515
GIGYF2	0.989659	0.940594
GIN1	0.97459	0.039604
GINM1	0.969407	0.0693069
GIPC2	0.941613	0.0792079
GIT2	0.973616	0.980198
GJA10	0.777541	0.168317
GKAP1	0.948804	0.940594
GLB1	0.970044	0.841584
GLE1	0.975738	0.029703
GLG1	0.992887	1
GLI4	0.955575	0.0693069
GLIS2	0.83903	0.039604
GLRX	0.80103	0.0891089
GLRX3	0.972906	0.118812
GLT6D1	0.690642	0.287129
GLYATL1	0.682458	0.29703
GLYATL3	0.694827	0.019802
GMCL2	0.490977	0.19802
GMEB1	0.974781	0.029703
GMNN	0.735703	0.356436
GMPS	0.991851	1
GNA11	0.978527	0.990099
GNA12	0.937122	0.0792079
GNA13	0.848785	0.0594059
GNAS	0.956136	0.990099
GNAZ	0.962437	0.792079
GNB1	0.991125	0.940594
GNE	0.972829	0.306931
GNGT1	0.643199	0.970297
GNL3L	0.969621	0.178218
GNMT	0.91129	0.0990099
GNPDA2	0.970685	0.29703
GNS	0.976089	0.970297
GOLGA2	0.976094	1
GOLGA3	0.979683	0.455446
GOLGA4	0.99257	1
GOLGA6L22	0.594743	0.19802
GOLGA6L6	0.476879	0.029703
GOLGA8H	0.582329	0.029703
GOLGA8R	0.908539	0.49505
GOLGA8S	0.655959	0.227723
GOLGB1	0.981093	0.990099
GOLPH3L	0.971068	0.574257
GON4L	0.982789	0.0594059
GOSR2	0.980889	0.326733
GOT2	0.966214	0.118812
GPALPP1	0.974153	0.00990099
GPAT4	0.977497	0.0792079
GPATCH1	0.982427	0.881188
GPATCH8	0.987288	0.267327
GPD2	0.815657	0.435644
GPHN	0.994817	1
GPI	0.980076	0.980198
GPN1	0.967416	0.554455
GPR107	0.978554	0.029703
GPR12	0.838405	0.534653
GPR137B	0.943553	0.990099
GPR137C	0.966685	1
GPR35	0.864275	0.0594059
GPR75	0.739839	0.29703
GPR89B	0.956832	0.188119
GPRC5A	0.770195	0.90099
GPRIN1	0.91748	0.0891089
GPSM1	0.962544	0.980198
GPT2	0.866925	0.445545
GPX5	0.668363	0.019802
GPX7	0.926541	0.00990099
GRAMD1A	0.921812	0.693069
GREB1	0.868211	0.574257
GRIA1	0.941972	0.019802
GRID1	0.968582	0.207921
GRID2	0.880234	0.188119
GRID2IP	0.594716	0.00990099
GRIK2	0.942951	0.0693069
GRIP1	0.77723	0.049505
GRIPAP1	0.979547	0.881188
GRK2	0.939384	0.574257
GRK3	0.94604	0.851485
GRK5	0.90071	0.227723
GRK7	0.688142	0.118812
GRM4	0.602522	0.267327
GRPEL2	0.950728	0.841584
GRWD1	0.885385	0.643564
GRXCR1	0.85229	0.247525
GSDME	0.879899	0.326733
GSE1	0.90208	0.128713
GSK3B	0.992806	1
GSR	0.964708	0.980198
GSTA2	0.444815	0.019802
GSTA4	0.962195	0.0990099
GSTM4	0.920168	0.188119
GSTO1	0.962183	0.019802
GTF2A1	0.974883	0.554455
GTF2E2	0.975713	0.673267
GTF2F1	0.957884	0.049505
GTF2F2	0.945617	0.376238
GTF2H5	0.965933	0.019802
GTF2I	0.994708	1
GTF2IRD1	0.906547	0.178218
GTF3C1	0.973309	0.534653
GTF3C3	0.980231	0.811881
GTF3C4	0.97135	0.623762
GTPBP8	0.969389	0.663366
GTSE1	0.907592	0.148515
GUCA1B	0.861661	0.039604
GUCY2D	0.851196	0.237624
GUCY2F	0.835543	0.693069
GUF1	0.979542	0.821782
GYS1	0.952709	0.50495
GZF1	0.964834	0.138614
GZMM	0.704245	0.168317
H6PD	0.94917	0.0792079
HACD1	0.87275	0.019802
HACD3	0.968502	0.920792
HACL1	0.977752	0.029703
HADH	0.981378	1
HADHA	0.957912	0.0594059
HAGH	0.983847	0.465347
HAO1	0.781749	0.049505
HAS3	0.914009	0.950495
HAUS1	0.978657	1
HAUS5	0.91799	0.019802
HAUS8	0.96193	0.970297
HBB	0.569265	0.00990099
HCFC1	0.971031	0.950495
HCN2	0.926272	0.19802
HCN4	0.785578	0.00990099
HCRT	0.84363	0.693069
HDAC10	0.928866	0.247525
HDAC5	0.942717	1
HDAC6	0.97169	0.158416
HDAC7	0.961526	0.366337
HDAC8	0.985321	0.990099
HDAC9	0.94235	0.0891089
HDGF	0.968779	0.019802
HDGFL3	0.98324	0.524752
HDX	0.967102	0.138614
HEATR4	0.960255	0.049505
HEATR5A	0.941004	0.00990099
HEBP2	0.724684	0.019802
HECA	0.907677	0.00990099
HECTD4	0.986313	0.762376
HECW2	0.971062	0.0792079
HELLS	0.963123	0.990099
HELQ	0.984818	1
HELZ	0.989345	1
HEMK1	0.944111	0.19802
HERC1	0.985877	0.594059
HERC2	0.988148	0.188119
HERC3	0.988061	1
HERC4	0.985049	0.60396
HERPUD2	0.957671	1
HES2	0.888174	0.049505
HEXA	0.98208	0.722772
HEXIM1	0.894833	0.831683
HIBADH	0.971306	0.039604
HIBCH	0.910226	0.128713
HIKESHI	0.977682	0.00990099
HIPK1	0.986108	1
HIRA	0.979304	0.19802
HIVEP2	0.978088	0.287129
HIVEP3	0.965592	0.326733
HJURP	0.681394	0.138614
HLCS	0.97178	0.188119
HLTF	0.976016	0.792079
HM13	0.980196	0.980198
HMBOX1	0.968368	0.881188
HMGB1	0.976058	0.910891
HMGB2	0.910323	0.108911
HMGCS1	0.914126	0.019802
HMGCS2	0.599806	0.00990099
HMMR	0.87041	0.019802
HMX3	0.782342	0.366337
HNF1A	0.862702	0.0792079
HNF1B	0.866059	0.019802
HNMT	0.784096	0.019802
HNRNPA1L2	0.892719	1
HNRNPA2B1	0.975361	0.00990099
HNRNPA3	0.980653	0.970297
HNRNPH1	0.983405	0.316832
HNRNPH2	0.929487	0.00990099
HNRNPH3	0.984338	0.455446
HNRNPU	0.988703	0.029703
HNRNPUL1	0.980141	0.990099
HNRNPUL2	0.976234	0.0594059
HOMEZ	0.945923	0.752475
HOOK3	0.987975	0.613861
HP1BP3	0.970454	0.247525
HPD	0.868658	0.762376
HPGD	0.416955	0.366337
HPRT1	0.957542	0.00990099
HPS4	0.955692	0.118812
HPS5	0.976187	0.118812
HRH4	0.911171	0.376238
HS3ST1	0.826081	0.019802
HSBP1L1	0.702348	0.00990099
HSD17B13	0.894482	0.029703
HSD17B2	0.765561	0.00990099
HSDL1	0.96982	0.287129
HSF1	0.983428	0.366337
HSF2	0.978091	0.029703
HSFX1	0.445915	0.00990099
HSFY1	0.463091	0.207921
HSH2D	0.884196	0.29703
HSP90AB1	0.931833	0.346535
HSP90B1	0.953646	0.00990099
HSPA13	0.953282	0.465347
HSPA4	0.950821	0.891089
HSPA4L	0.93042	0.970297
HSPA9	0.979374	0.188119
HSPH1	0.934444	0.564356
HTD2	0.901008	0.039604
HTT	0.972709	0.00990099
HUNK	0.854017	0.0693069
HUS1	0.988586	0.386139
HUS1B	0.803122	0.188119
HYAL4	0.568496	0.405941
HYPK	0.969442	0.990099
IAPP	0.80243	0.168317
IARS2	0.972382	0.049505
IBA57	0.961494	0.019802
ICE1	0.986449	0.207921
IDE	0.980175	0.643564
IDO2	0.897205	0.0693069
IDS	0.965859	0.188119
IFFO2	0.961825	0.613861
IFI27	0.547473	0.108911
IFI6	0.590914	0.910891
IFITM10	0.686289	0.029703
IFNA5	0.493267	0.0594059
IFNLR1	0.819605	0.0693069
IFT172	0.979181	0.544554
IFT43	0.973526	0.0693069
IFT46	0.973088	0.930693
IFT52	0.987168	0.930693
IFT74	0.966763	0.544554
IFT88	0.939172	0.108911
IGDCC3	0.715876	0.00990099
IGF1R	0.984877	0.00990099
IGF2BP1	0.840756	0.00990099
IGFALS	0.886345	0.019802
IGFL2	0.911143	0.950495
IGFL4	0.907588	0.415842
IGHMBP2	0.969758	0.00990099
IGIP	0.964188	0.712871
IGLL1	0.870411	0.049505
IGLON5	0.69179	0.772277
IGSF3	0.918764	0.039604
IHH	0.63487	0.128713
IK	0.96199	0.0990099
IKBKB	0.937074	0.039604
IKZF4	0.980084	1
IKZF5	0.95786	0.029703
IL11	0.860167	0.217822
IL11RA	0.902447	0.841584
IL13	0.831521	0.019802
IL17C	0.520345	0.019802
IL1RAPL1	0.956953	0.772277
IL20RB	0.93657	0.564356
IL21	0.637612	0.019802
IL23R	0.8768	0.267327
IL2RA	0.687409	0.50495
IL31RA	0.554731	0.277228
IL4I1	0.868725	0.782178
IL5RA	0.716995	0.0792079
ILF3	0.989729	1
ILRUN	0.980738	0.19802
IMMP1L	0.976313	0.039604
IMMP2L	0.987838	1
IMPACT	0.950007	0.980198
IMPDH1	0.934156	0.00990099
IMPG2	0.87765	0.178218
INA	0.915607	0.306931
INAFM2	0.888501	0.722772
ING5	0.982978	0.990099
INHBC	0.787728	0.049505
INO80D	0.985328	0.663366
INPP4B	0.937972	0.039604
INPP5B	0.97313	0.00990099
INPP5E	0.95674	0.029703
INPP5F	0.961159	1
INPP5K	0.972408	0.772277
INSL3	0.787062	0.425743
INSR	0.973081	1
INSYN1	0.830852	0.049505
INTS11	0.959741	0.217822
INTS2	0.978654	0.990099
INTS4	0.985448	0.732673
INTS7	0.961074	0.643564
INTS8	0.983458	0.60396
INTU	0.928468	0.326733
IP6K1	0.986534	0.950495
IP6K2	0.976328	0.90099
IPMK	0.979408	0.891089
IPO7	0.991704	1
IPO9	0.986075	0.841584
IPPK	0.97336	0.118812
IQCB1	0.980281	0.00990099
IQCN	0.895072	0.851485
IREB2	0.989048	0.00990099
IRGC	0.63916	0.217822
IRGQ	0.976497	1
IRS1	0.877043	0.178218
ISG15	0.743162	0.00990099
ISOC1	0.831078	0.148515
IST1	0.990084	0.80198
ISY1	0.971266	0.029703
ISYNA1	0.544889	0.00990099
ITFG1	0.987075	0.930693
ITGA1	0.321819	0.00990099
ITGA10	0.641365	0.0693069
ITGB1	0.926571	0.019802
ITGB1BP2	0.830369	0.950495
ITGB3BP	0.933834	0.90099
ITGB6	0.758004	0.00990099
ITIH6	0.823453	0.277228
ITLN1	0.553177	0.019802
ITLN2	0.35638	0.049505
ITPRID2	0.951058	0.0990099
ITSN1	0.967291	0.950495
ITSN2	0.98922	0.0792079
IVD	0.974597	0.217822
IWS1	0.968449	0.435644
JADE1	0.97445	0.90099
JADE2	0.9698	0.980198
JAK1	0.963549	0.039604
JAKMIP2	0.986203	0.019802
JAZF1	0.970432	0.0594059
JDP2	0.882741	0.128713
JHY	0.896355	0.50495
JMJD1C	0.991305	0.60396
JMJD6	0.944283	1
JMJD7	0.94384	0.237624
JMY	0.980684	0.0990099
JRK	0.969513	0.00990099
KANK2	0.496521	0.0594059
KANSL1	0.983099	0.029703
KANSL1L	0.904751	0.346535
KANSL2	0.978321	0.19802
KANTR	0.99108	0.524752
KAT14	0.981513	0.623762
KAT2A	0.946705	0.128713
KAT6A	0.979191	0.415842
KAT6B	0.973744	0.019802
KAT7	0.986221	0.990099
KAT8	0.974041	1
KATNA1	0.972212	0.267327
KAZN	0.932625	0.80198
KBTBD6	0.900046	0.049505
KCNA2	0.90381	0.0594059
KCNA3	0.740512	0.613861
KCNA7	0.860584	0.00990099
KCNC1	0.936386	0.29703
KCNC2	0.913139	0.465347
KCNC3	0.931804	0.237624
KCND1	0.849131	0.811881
KCND2	0.930017	0.019802
KCNH2	0.867584	0.584158
KCNH6	0.871306	0.188119
KCNJ12	0.887742	0.316832
KCNJ14	0.88208	0.673267
KCNK12	0.931721	0.316832
KCNMB3	0.931713	0.990099
KCNN4	0.805351	0.039604
KCNQ3	0.94249	0.029703
KCNQ4	0.893269	0.00990099
KCNT1	0.927674	0.0990099
KCNU1	0.827868	0.039604
KCTD19	0.778162	0.653465
KCTD21	0.960527	0.207921
KCTD3	0.983092	1
KDM2A	0.990082	1
KDM2B	0.979032	1
KDM4B	0.963949	0.039604
KDM4C	0.985451	0.594059
KDM4D	0.9428	0.39604
KDM5C	0.969975	0.752475
KDM6B	0.949414	0.980198
KDM7A	0.948613	0.980198
KDM8	0.962854	0.00990099
KHDC3L	0.701179	0.019802
KHDRBS1	0.989659	0.990099
KHSRP	0.973002	1
KIAA0232	0.989296	0.049505
KIAA0586	0.993398	1
KIAA1191	0.975841	0.29703
KIAA1210	0.769993	0.970297
KIAA1328	0.966731	0.60396
KIAA1586	0.9702	0.029703
KIAA2026	0.991937	0.960396
KIDINS220	0.98558	1
KIF14	0.907976	0.039604
KIF15	0.961983	0.0693069
KIF16B	0.938771	0.920792
KIF1A	0.98415	1
KIF1B	0.981154	0.029703
KIF1C	0.946177	0.267327
KIF20B	0.953162	0.178218
KIF21A	0.976874	0.574257
KIF27	0.967796	0.950495
KIF2C	0.933934	0.891089
KIF3B	0.962307	0.188119
KIF5A	0.954025	0.00990099
KIF5C	0.981734	0.851485
KIZ	0.965379	0.29703
KLB	0.900012	0.039604
KLC1	0.98274	0.188119
KLC4	0.972088	1
KLF5	0.543141	0.029703
KLHDC1	0.971374	0.029703
KLHDC4	0.954091	0.782178
KLHL12	0.983702	0.990099
KLHL15	0.97456	0.811881
KLHL17	0.889921	0.039604
KLHL18	0.97362	0.029703
KLHL20	0.981583	1
KLHL21	0.919589	0.455446
KLHL24	0.98715	0.910891
KLHL36	0.979322	0.50495
KLHL42	0.960544	0.722772
KLHL9	0.973399	0.930693
KLK10	0.625635	0.148515
KLK11	0.627132	0.00990099
KLK14	0.887328	0.029703
KLK2	0.625844	0.108911
KLRC1	0.601171	0.019802
KLRF2	0.501778	0.019802
KMT2A	0.994675	1
KMT2B	0.970204	0.019802
KMT2E	0.993361	0.326733
KMT5B	0.982762	0.00990099
KNL1	0.930463	1
KPNA5	0.987707	0.980198
KPNA6	0.990343	0.623762
KPTN	0.901072	0.00990099
KRBOX1	0.9471	0.70297
KRI1	0.948865	0.0990099
KRIT1	0.993039	1
KRT18	0.617598	0.376238
KRT24	0.645341	0.227723
KRT34	0.486937	0.019802
KRT40	0.676006	0.0693069
KRT8	0.852428	0.277228
KRTAP5-7	0.885933	0.00990099
KRTDAP	0.697344	0.00990099
KSR1	0.913417	0.960396
KTN1	0.98645	0.891089
KYAT3	0.970167	0.00990099
L3MBTL1	0.957705	1
L3MBTL4	0.669755	0.019802
LACTB	0.940863	0.00990099
LACTB2	0.927926	0.029703
LAD1	0.617245	0.00990099
LAMA5	0.87108	0.386139
LAMB3	0.778642	0.128713
LAMTOR3	0.971361	0.534653
LANCL2	0.965147	0.029703
LAPTM4B	0.934008	0.910891
LARGE2	0.480345	0.00990099
LARP1	0.981468	1
LARP4	0.981676	0.980198
LARP4B	0.982478	0.029703
LASP1	0.95741	0.762376
LAT	0.96235	0.485149
LATS1	0.98556	0.138614
LCMT1	0.978414	0.881188
LCMT2	0.962964	0.277228
LCOR	0.989958	0.90099
LCORL	0.950546	1
LDLR	0.838337	0.386139
LDLRAD1	0.692385	0.039604
LDLRAD4	0.963132	0.158416
LEKR1	0.801661	0.019802
LEMD3	0.989574	1
LENEP	0.437051	0.019802
LETM2	0.92954	0.0792079
LGALS8	0.956341	0.831683
LGALS9B	0.445361	0.0693069
LGI1	0.802668	0.0792079
LGMN	0.922481	1
LGR4	0.81958	0.00990099
LHPP	0.972896	0.00990099
LHX8	0.405637	0.00990099
LIAS	0.967861	1
LIG1	0.967361	0.316832
LIMCH1	0.976439	0.970297
LIME1	0.91958	0.148515
LIMK1	0.937593	0.029703
LIMK2	0.73815	0.0990099
LIMS1	0.915166	0.039604
LIN52	0.979756	0.970297
LIN7C	0.945464	0.821782
LIPF	0.582709	0.039604
LITAFD	0.803498	0.0891089
LIX1L	0.954968	0.019802
LMAN1	0.975523	0.910891
LMBR1	0.980668	1
LMBR1L	0.978132	0.881188
LMBRD1	0.983291	0.643564
LMNA	0.812696	0.00990099
LMNB1	0.92371	0.019802
LMNB2	0.973505	1
LMOD3	0.771447	0.039604
LMX1A	0.713144	0.584158
LNP1	0.92408	0.762376
LNPEP	0.980163	0.168317
LONP1	0.976955	0.920792
LONP2	0.989779	0.158416
LOXHD1	0.645332	0.00990099
LPAR2	0.75234	0.108911
LPCAT1	0.959501	0.049505
LPIN2	0.860922	0.940594
LPP	0.761135	0.00990099
LRBA	0.990374	0.178218
LRCH1	0.936851	0.257426
LRCH2	0.946796	0.188119
LRCH3	0.983277	0.227723
LRG1	0.789386	0.29703
LRIG2	0.984327	0.049505
LRIT1	0.486083	0.00990099
LRP1	0.920518	0.29703
LRP11	0.977022	0.643564
LRP1B	0.953176	0.128713
LRP2BP	0.943075	0.00990099
LRP8	0.800402	0.138614
LRPPRC	0.990895	0.00990099
LRRC14B	0.535611	0.118812
LRRC17	0.948989	0.514851
LRRC23	0.941736	1
LRRC26	0.624981	0.316832
LRRC3	0.343305	0.930693
LRRC36	0.536037	0.435644
LRRC37A	0.853687	0.00990099
LRRC37A2	0.902017	0.019802
LRRC37A3	0.963337	0.178218
LRRC39	0.629854	0.029703
LRRC4	0.920719	0.19802
LRRC41	0.985929	0.881188
LRRC45	0.92986	0.990099
LRRC46	0.842401	0.049505
LRRC4B	0.961317	0.0693069
LRRC58	0.987765	0.019802
LRRC61	0.752416	0.712871
LRRC8A	0.83854	0.0891089
LRRC8B	0.952114	0.643564
LRRC8C	0.948405	0.920792
LRRFIP1	0.944922	0.0693069
LRRFIP2	0.971979	0.0990099
LRRN4CL	0.875798	0.831683
LRRTM2	0.939737	0.732673
LRSAM1	0.973024	0.762376
LSAMP	0.966269	0.316832
LSM12	0.985405	0.910891
LSM14A	0.986903	0.0891089
LSM14B	0.968015	0.019802
LSM6	0.952988	0.00990099
LSMEM1	0.844114	0.029703
LTA4H	0.980206	0.128713
LTBP3	0.957011	0.138614
LTV1	0.967113	0.188119
LUC7L	0.965226	0.227723
LUC7L3	0.988963	0.455446
LURAP1L	0.84945	0.39604
LY6G5C	0.838997	0.19802
LYPD3	0.507576	0.029703
LYPD4	0.435497	0.00990099
LYPLA1	0.948663	0.772277
LYRM7	0.985823	1
LYSMD4	0.94128	0.247525
LYST	0.978191	0.0693069
LYZL1	0.769496	0.0693069
LYZL6	0.774644	0.00990099
LZIC	0.97501	0.346535
MAB21L1	0.580438	0.00990099
MAB21L2	0.582529	0.00990099
MACF1	0.972247	0.90099
MACO1	0.985182	0.861386
MACROD1	0.911072	0.742574
MACROD2	0.970674	0.00990099
MAD1L1	0.974075	0.920792
MADD	0.976894	0.752475
MAEA	0.979765	1
MAFG	0.908431	0.029703
MAGEA11	0.461012	0.0891089
MAGEA8	0.454854	0.0990099
MAGEB10	0.689494	0.00990099
MAGED1	0.975673	0.990099
MAGI1	0.983174	1
MAGI2	0.986752	0.821782
MAIP1	0.958038	0.29703
MAJIN	0.906811	0.0693069
MAMDC4	0.791681	0.277228
MAML1	0.971885	0.158416
MAN1A2	0.984018	0.980198
MAP1A	0.94384	1
MAP1B	0.973259	0.0693069
MAP1LC3B	0.938445	0.019802
MAP2K2	0.977432	0.158416
MAP2K3	0.936412	0.544554
MAP2K4	0.985019	0.831683
MAP2K6	0.964018	0.663366
MAP2K7	0.96353	0.990099
MAP3K10	0.977211	0.128713
MAP3K14	0.832706	0.029703
MAP3K3	0.977579	0.039604
MAP3K4	0.974889	0.534653
MAP3K6	0.746592	0.0693069
MAP4	0.944525	0.00990099
MAP4K3	0.989876	1
MAPK3	0.916119	0.019802
MAPK8	0.987257	0.029703
MAPK8IP3	0.986795	1
MAPK9	0.978281	0.237624
MAPKAPK5	0.981202	0.029703
MAPKBP1	0.974854	0.0693069
MAPRE2	0.981841	0.405941
MAPRE3	0.979193	0.653465
MAPT	0.980307	0.0693069
[truncated: 2,272 more rows]

## Sheet: BCL11B
	tfmode	likelihood
AARD	0.402655	0.683168
ADAMTS12	0.44784	0.0792079
ADAMTS20	0.712689	1
ADAMTS5	0.574376	0.425743
ADCY8	0.663101	0.851485
ADCYAP1R1	0.641462	0.831683
ALK	0.761781	1
ALKAL1	0.543404	0.0990099
AMH	0.608091	0.80198
AMOTL1	0.724779	0.683168
ANK1	0.639509	0.148515
ANKRD55	0.447468	0.70297
ANO1	0.46997	0.00990099
ARL4C	0.499374	0.00990099
ARMS2	0.447925	0.673267
ARX	0.682306	0.891089
AVPR1A	0.343872	0.574257
B3GAT2	0.441875	0.019802
BACH1	0.507186	0.118812
BLM	0.446773	0.435644
BMP3	0.532885	1
BMP6	0.545102	1
C10orf82	0.619239	0.049505
C1QTNF2	0.786352	0.980198
CACNA2D2	0.745245	0.257426
CALB1	0.589282	0.0990099
CAMK2N2	0.47654	0.168317
CAPN6	0.413043	0.00990099
CARMIL3	0.584503	0.138614
CBLC	0.498281	0.990099
CCNJL	0.744064	0.811881
CDCA7	0.672488	0.445545
CER1	0.452003	1
CFHR1	0.390726	0.0594059
CHRM2	0.572001	0.188119
CHRNA3	0.362125	0.0792079
CIB4	0.802968	0.970297
CLMP	0.440035	0.00990099
CMTM8	0.480224	0.00990099
COL25A1	0.597988	0.792079
CORT	0.442171	0.554455
CPLX3	0.402633	0.940594
CRABP1	0.488457	0.70297
CRHBP	0.561272	0.0594059
CRTAC1	0.826037	1
CTXND1	0.483082	0.554455
CYP26A1	0.326628	0.980198
DEFB131A	0.428328	0.029703
DEFB136	0.461932	0.00990099
DERL3	0.406802	0.00990099
DGKD	0.717792	0.108911
DHRS13	0.577225	0.0792079
DIRAS3	0.380079	0.019802
DLX1	0.483891	0.118812
DLX2	0.464082	0.514851
DLX5	0.471589	0.306931
DLX6	0.544513	0.405941
DOK7	0.443515	0.0990099
DUSP4	0.443318	0.019802
ENTPD3	0.658458	0.0792079
ESM1	0.484424	0.693069
EXOC1L	0.39322	1
EYA4	0.494774	1
F2R	0.550384	1
F2RL1	0.478091	0.633663
FAM110B	0.760881	0.39604
FAM131C	0.506527	0.029703
FAM43A	0.525228	0.772277
FAM43B	0.387119	0.00990099
FBLIM1	0.725235	1
FBN2	0.459775	1
FCRL4	0.395658	1
FGF13	0.825362	1
FLT3	0.605293	0.881188
FREM1	0.603787	0.138614
FRMD7	0.575013	0.594059
FRMPD1	0.748242	1
GAD1	0.671322	0.980198
GAD2	0.782832	1
GJD2	0.714721	0.267327
GLRA2	0.561325	0.00990099
GNG4	0.652129	1
GPR139	0.456796	0.613861
GPR3	0.498436	0.00990099
GPRIN2	0.487297	0.138614
GRIK1	0.722775	1
GRIK3	0.632547	0.435644
GRIN2D	0.625564	0.49505
GRIN3A	0.617358	1
GRIP2	0.780411	1
GRM4	0.359726	0.029703
HAPLN1	0.684003	1
HCRTR2	0.348219	0.128713
HPGD	0.382201	0.207921
IGF1	0.608468	0.871287
IL12A	0.416664	0.148515
ITGA1	0.36212	0.831683
KCNA3	0.64728	0.0693069
KCNIP1	0.508935	0.831683
KCNK3	0.830935	1
KCP	0.628653	0.851485
KIAA1217	0.713001	0.138614
KIF26B	0.729306	0.465347
KIRREL1	0.517328	0.891089
KIT	0.435024	0.990099
KLF5	0.541459	0.950495
KLHL14	0.512332	0.683168
KLK4	0.415772	0.425743
KLRG2	0.521328	0.178218
LHFPL3	0.41228	1
LHX6	0.64952	0.425743
LMAN1L	0.417117	0.534653
LRP8	0.65731	0.049505
LRRC36	0.406969	0.00990099
LUZP2	0.760736	1
MAF	0.528739	0.00990099
MAFA	0.379846	0.623762
MAFB	0.60454	0.514851
MAGEB17	0.360156	0.544554
MC3R	0.348013	0.564356
MCUB	0.417791	0.930693
MINAR1	0.605965	0.029703
MMP9	0.545023	0.128713
MYO16	0.846799	0.485149
MYO3A	0.711304	0.19802
MYO3B	0.718886	0.00990099
MYRFL	0.598136	0.752475
MYZAP	0.455901	0.029703
NDST4	0.58923	0.356436
NGF	0.686579	0.306931
NHS	0.686367	0.594059
NKX2-8	0.419025	0.910891
NKX6-3	0.694248	0.00990099
NMU	0.38817	1
NMUR1	0.511284	0.772277
NOS1	0.585796	0.782178
NR0B2	0.326488	0.613861
NR1H4	0.509432	0.029703
NRIP3	0.704649	1
NTN3	0.365601	0.287129
NUGGC	0.415557	0.0594059
NXPH1	0.774108	0.90099
NXPH2	0.831714	1
NYNRIN	0.517968	0.158416
OR14J1	0.391395	0.118812
OTOF	0.343566	0.346535
PAPPA	0.460871	0.108911
PAWR	0.550724	1
PCDH15	0.594423	0.653465
PCP4L1	0.730231	1
PDCL2	0.411586	1
PDGFRL	0.666297	0.138614
PITPNC1	0.383358	0.019802
PLCH1	0.493236	0.237624
PNOC	0.481001	1
PPP3R2	0.557105	1
PRKG2	0.620528	0.0594059
PRLHR	0.515603	0.227723
PRND	0.474844	0.653465
PROK2	0.384402	0.287129
PRR29	0.364913	0.00990099
PRRT4	0.65105	0.762376
PSKH2	0.344926	0.613861
PTCHD4	0.593715	0.0891089
PTPRM	0.790492	0.792079
PYGO1	0.497593	0.168317
QRFPR	0.406456	0.792079
RAB3B	0.520041	0.920792
RAB3IP	0.68042	0.693069
RBMS3	0.725736	0.90099
RELN	0.449854	0.663366
RND3	0.38989	0.148515
ROR2	0.366679	0.910891
RPP25	0.471449	0.693069
RTP5	0.495705	0.00990099
RXFP2	0.528182	0.693069
RXFP3	0.425737	1
SAMD5	0.544426	0.00990099
SCARA5	0.363518	0.326733
SCGB1A1	0.61578	0.50495
SCNN1G	0.468707	1
SCUBE2	0.620562	0.00990099
SEMA4G	0.58239	0.00990099
SGCZ	0.785509	0.970297
SHH	0.701779	0.217822
SIAH3	0.720425	0.50495
SLC17A8	0.547385	1
SLC27A6	0.501705	1
SLC32A1	0.506235	1
SLC35F4	0.648063	0.574257
SLC9A4	0.364944	0.643564
SLCO6A1	0.524274	0.019802
SNCAIP	0.62397	0.029703
SOX1	0.497125	0.376238
SOX11	0.601016	0.613861
SOX6	0.552122	0.039604
SP9	0.697913	0.029703
SPHKAP	0.786099	1
STRIT1	0.338647	0.019802
SV2C	0.548933	0.50495
SYNDIG1L	0.554737	1
SYTL5	0.622299	0.980198
TAC1	0.551448	0.049505
TACR1	0.764895	1
TBL1Y	0.340704	0.346535
TBX22	0.47429	0.871287
TENM1	0.763209	0.544554
TH	0.347828	0.326733
TNFSF15	0.380173	0.871287
TNNI3	0.383136	0.90099
TOGARAM2	0.447961	0.019802
TOX2	0.869124	1
TOX3	0.848023	1
TRIM49B	0.333705	0.594059
TRIM67	0.574184	1
TRPC3	0.532065	1
TRPC7	0.539653	0.544554
TRPM8	0.549837	0.455446
TSPAN2	0.389844	0.0693069
UBASH3B	0.757219	0.980198
UCN2	0.441326	0.673267
URAD	0.570529	0.821782
USP44	0.574474	0.029703
UTRN	0.507887	0.019802
VAV2	0.682693	0.861386
VAX1	0.630906	0.019802
VGLL2	0.349848	0.039604
VWA5A	0.652477	0.49505
VWC2	0.661025	0.019802
WLS	0.42167	0.881188
ZCCHC12	0.497916	0.00990099
ZNF385D	0.784077	1

## Sheet: SOX5
	tfmode	likelihood
AADACL2	0.522453	0.00990099
ABCA12	0.706419	0.465347
ABCG4	0.825982	0.039604
ABHD3	0.741288	0.0792079
ABLIM1	0.878047	0.039604
ACP6	0.8815	0.128713
ACSL6	0.927274	0.584158
ACTC1	0.705786	0.029703
ACTRT3	0.730265	0.287129
ACY1	0.893049	0.0594059
ADAM2	0.761365	0.19802
ADARB1	0.883427	0.0693069
ADCY2	0.938389	0.00990099
ADGRA3	0.690447	0.019802
ADGRV1	0.772826	0.019802
ADH7	0.512502	0.049505
AFAP1L2	0.625562	0.594059
AFF1	0.909335	0.029703
AFF2	0.78781	0.752475
AFM	0.382262	0.0990099
AGFG2	0.892953	0.108911
AIFM3	0.794397	0.326733
AK1	0.877713	0.019802
ALDH1B1	0.614093	0.0990099
ALDH2	0.872813	0.0594059
ALPK3	0.816233	0.356436
ALPP	0.438634	0.227723
AMOT	0.827027	0.029703
ANKEF1	0.791815	0.039604
ANKRD2	0.834189	0.960396
ANKRD34C	0.716087	0.118812
ANKRD45	0.921666	1
ANKRD60	0.392752	0.19802
ANKRD9	0.731125	0.039604
ANO6	0.895912	0.346535
ANO8	0.906759	0.70297
ANTXR1	0.922285	0.00990099
ANXA6	0.883901	0.019802
AOC3	0.677901	0.00990099
AQP1	0.709563	0.00990099
AQP10	0.707104	0.118812
AR	0.735244	0.544554
ARHGAP29	0.771517	0.00990099
ARHGEF10L	0.865416	0.811881
ARHGEF15	0.581536	0.00990099
ARHGEF4	0.901922	0.524752
ARHGEF6	0.843442	0.039604
ART5	0.364284	0.029703
ASAP3	0.679194	0.108911
ASB13	0.847554	0.00990099
ASGR1	0.842626	0.019802
ASTN2	0.779447	0.00990099
ATP1A3	0.836413	0.00990099
ATP6V0A4	0.720562	0.039604
AXDND1	0.841503	0.019802
AZU1	0.760496	0.0990099
B3GAT2	0.585464	0.831683
B3GLCT	0.806251	0.00990099
BACE2	0.763059	0.049505
BCAN	0.599885	0.108911
BCAR3	0.756686	0.019802
BCAS4	0.890108	0.158416
BEND7	0.810389	0.613861
BOD1L2	0.475444	0.029703
BPIFB2	0.434266	0.029703
C10orf82	0.693297	0.643564
C11orf52	0.640827	0.475248
C11orf91	0.837592	0.247525
C15orf62	0.697057	0.019802
C17orf100	0.781989	0.019802
C17orf97	0.894711	0.50495
C1orf185	0.531949	0.039604
C2CD4A	0.395123	0.673267
C2orf66	0.676986	0.316832
C2orf78	0.541155	0.00990099
C3orf18	0.859801	0.029703
C3orf22	0.720523	0.019802
C6	0.667713	0.415842
C7orf33	0.618206	0.346535
C8orf88	0.684519	0.128713
C9orf153	0.634379	0.0594059
CA8	0.535598	0.019802
CABLES1	0.83634	0.217822
CACHD1	0.809172	0.49505
CACNA1G	0.789989	0.19802
CACNG2	0.85747	0.00990099
CAMK2G	0.936678	0.346535
CAPN6	0.453428	0.405941
CASKIN1	0.903043	0.029703
CATIP	0.882841	0.049505
CATSPER1	0.776162	0.257426
CATSPER3	0.748678	0.732673
CBR3	0.792717	0.019802
CCDC40	0.888071	0.178218
CCDC50	0.752181	0.00990099
CCL27	0.8025	0.029703
CD164L2	0.481618	0.207921
CD79A	0.60667	0.00990099
CD8B2	0.66577	0.019802
CDC25A	0.722966	0.019802
CDH16	0.47281	0.029703
CDH6	0.617014	0.00990099
CDHR2	0.873688	0.0792079
CDHR4	0.688288	0.00990099
CDT1	0.620498	0.029703
CEACAM16	0.649868	0.188119
CELA3B	0.779345	0.00990099
CELSR1	0.76809	0.049505
CEP152	0.887443	0.188119
CFAP161	0.709548	0.118812
CFAP300	0.826742	0.019802
CFHR2	0.60187	0.039604
CFHR5	0.473412	0.029703
CHAD	0.632023	0.712871
CHMP6	0.826757	0.0990099
CHPT1	0.926111	0.019802
CHRM2	0.506579	0.257426
CHRNE	0.881542	0.128713
CHST11	0.705878	0.049505
CHST9	0.509731	0.00990099
CIART	0.823944	0.019802
CIB2	0.693273	0.039604
CIB4	0.727404	0.019802
CITED2	0.697208	0.00990099
CKM	0.626378	0.118812
CKMT2	0.783916	0.039604
CLEC18B	0.748178	0.514851
CLEC2L	0.798021	0.108911
CLU	0.894414	0.128713
CMYA5	0.88471	0.029703
CNN3	0.748564	0.613861
CNTFR	0.823142	0.673267
CNTNAP3B	0.638661	0.148515
COL4A2	0.76968	0.316832
COL6A5	0.667657	0.108911
COL8A1	0.680821	0.019802
CORT	0.431285	0.039604
COX6A2	0.469514	0.128713
CPLX1	0.807329	0.693069
CRABP1	0.468181	0.039604
CRYGN	0.790558	0.00990099
CRYZ	0.789534	0.0792079
CSDC2	0.837431	0.108911
CSPG5	0.812967	0.00990099
CSRP2	0.801504	0.821782
CXCL13	0.719852	0.019802
CXorf66	0.400396	0.118812
CYLC2	0.35616	0.049505
CYP21A2	0.649162	0.0594059
CYP2C18	0.68761	0.019802
CYP2C19	0.697223	0.019802
CYP39A1	0.555635	0.188119
CYP4F8	0.605001	0.0990099
CYSLTR2	0.459358	0.019802
CYTH3	0.860823	0.138614
DAZ3	0.346302	0.019802
DCAF4L2	0.424291	0.534653
DCHS2	0.634287	0.0693069
DCLK2	0.909462	0.00990099
DCX	0.734692	0.00990099
DEFB123	0.653852	0.019802
DEFB131A	0.578468	0.019802
DEPP1	0.386899	0.019802
DIAPH3	0.620517	0.039604
DLL3	0.479007	0.039604
DNAI1	0.787211	0.217822
DNAJB1	0.736291	0.188119
DNMBP	0.888262	0.049505
DOC2B	0.823598	0.029703
DOCK7	0.915315	0.039604
DOK5	0.924408	1
DPEP2NB	0.344014	0.019802
DPP10	0.916546	0.247525
DPY19L3	0.906843	0.0594059
DTNA	0.909982	0.019802
DTX1	0.910966	0.029703
DYTN	0.745046	0.049505
EAF2	0.866712	0.00990099
ECHDC2	0.837226	0.00990099
ECM1	0.842013	0.70297
EDN2	0.456645	0.0891089
EEF2K	0.890493	0.851485
EFR3B	0.865994	0.019802
EHD2	0.810902	0.00990099
ELF5	0.759914	0.00990099
ENPP7	0.382808	0.00990099
EPB41	0.878182	0.00990099
EPB41L4A	0.737442	0.663366
EPGN	0.777009	0.00990099
EPHA8	0.731701	0.217822
EPHB3	0.689341	0.405941
EPN3	0.781954	0.19802
EPPIN	0.598726	0.029703
EPPK1	0.522581	0.356436
EPS8L2	0.603632	0.207921
ERICH4	0.320102	0.207921
ERICH5	0.858561	0.277228
ESPNL	0.527752	0.534653
ESRRA	0.889799	0.188119
ESRRG	0.891961	0.0594059
ETV1	0.487076	0.019802
ETV6	0.83153	0.049505
EXOC3L1	0.647665	0.019802
EXTL2	0.90718	0.00990099
F10	0.704832	0.0693069
F11	0.684948	0.326733
F13B	0.529622	0.019802
F7	0.717237	0.168317
FABP7	0.668663	0.00990099
FAM110B	0.766692	0.574257
FAM110D	0.662637	0.188119
FAM166C	0.704699	0.891089
FAM25A	0.539273	0.00990099
FAM43B	0.536031	0.039604
FAM72C	0.558729	0.237624
FAM78B	0.874031	0.60396
FANK1	0.932916	0.990099
FARP1	0.943978	0.851485
FBXO2	0.870029	0.039604
FBXO24	0.768754	0.039604
FGD6	0.828084	0.247525
FGF7	0.565603	0.0990099
FGF8	0.690567	0.0990099
FGFR1	0.70804	0.940594
FGFR4	0.702211	0.00990099
FGFRL1	0.73581	0.722772
FHDC1	0.692138	0.049505
FHOD3	0.846826	0.00990099
FILIP1	0.77979	0.485149
FLRT3	0.794792	0.049505
FMN1	0.849087	0.00990099
FOXD4L5	0.791221	0.039604
FOXJ1	0.345132	0.0594059
FRAS1	0.761271	0.118812
FSTL1	0.754025	0.118812
FSTL3	0.803178	0.049505
FUT10	0.861181	0.178218
FUT5	0.521078	0.029703
GABBR1	0.922327	0.029703
GABRD	0.793429	0.0792079
GABRG3	0.814471	0.00990099
GAGE1	0.35058	0.049505
GAGE10	0.801374	0.544554
GAGE12J	0.466816	0.356436
GAGE2E	0.427121	0.425743
GAL3ST2	0.735697	0.514851
GALNT14	0.613253	0.019802
GAS2L1	0.868355	0.00990099
GBX1	0.712312	0.019802
GDF11	0.799742	0.594059
GDF6	0.641193	0.019802
GFRA1	0.681797	0.435644
GLDC	0.80839	1
GLIS2	0.865939	0.0594059
GLP1R	0.451324	0.00990099
GLT6D1	0.677994	0.584158
GOLGA6B	0.32287	0.039604
GOLGA6L10	0.749417	0.029703
GOLGA6L9	0.900435	0.0792079
GOLGA8G	0.370575	0.19802
GOLIM4	0.734186	0.970297
GP5	0.329767	0.00990099
GPAT3	0.820961	0.970297
GPC5	0.846442	0.386139
GPC6	0.775385	0.029703
GPER1	0.659476	0.00990099
GPR148	0.453989	0.29703
GPR153	0.769977	0.019802
GPR157	0.848051	0.00990099
GPR176	0.839343	0.00990099
GPR3	0.548321	0.019802
GPR35	0.846951	0.148515
GPR75	0.818513	0.207921
GREB1	0.819572	0.00990099
GREM2	0.643461	0.00990099
GRHL2	0.694148	0.019802
GRIP1	0.741092	0.00990099
GRK7	0.730871	0.29703
GSTA5	0.436722	0.108911
GSTT4	0.459523	0.00990099
GSX2	0.333874	0.19802
GYS1	0.916836	0.029703
GYS2	0.807364	0.891089
HAGHL	0.813355	0.019802
HAPLN4	0.759971	0.128713
HAS3	0.843697	0.049505
HAUS7	0.71812	0.00990099
HCAR1	0.502932	0.148515
HEBP2	0.772961	0.049505
HES7	0.753898	0.029703
HEY1	0.732245	0.00990099
HJV	0.760464	0.019802
HMGB4	0.528824	0.029703
HMX3	0.727032	0.00990099
HPDL	0.442087	0.00990099
HPSE2	0.409978	0.00990099
HS3ST1	0.776206	0.613861
HS6ST2	0.808273	0.732673
HSBP1L1	0.763109	0.178218
HSFX1	0.408399	0.00990099
HSPA1B	0.442072	0.00990099
HSPA4L	0.871399	0.019802
HSPB1	0.558113	0.00990099
HSPB2	0.49874	0.00990099
HSPB3	0.549954	0.019802
HSPB8	0.736139	0.029703
HUNK	0.810053	0.732673
IFI27	0.567724	0.00990099
IGF2BP2	0.730592	0.0891089
IGFBP6	0.697929	0.00990099
IGFBPL1	0.694775	0.00990099
IGFL1	0.500761	0.108911
IL11RA	0.872448	0.00990099
IL17D	0.890293	0.039604
IL17RC	0.875889	0.960396
IL1RAP	0.793653	0.00990099
IL31	0.327987	0.0693069
IL5RA	0.667525	0.0891089
IMPG2	0.864894	0.643564
INAVA	0.414026	0.019802
INPP4B	0.912208	0.49505
IQCF2	0.388165	0.00990099
IRX4	0.468912	0.00990099
ITGA10	0.620477	0.693069
ITGA7	0.713757	0.0792079
JAM2	0.793052	0.029703
JDP2	0.896426	0.534653
KATNAL2	0.907096	0.930693
KCNA2	0.91765	0.80198
KCNC1	0.866814	0.00990099
KCNC2	0.832154	0.00990099
KCND2	0.864331	0.128713
KCNE5	0.463649	0.188119
KCNH2	0.783029	0.00990099
KCNIP2	0.760135	0.019802
KCNJ14	0.81789	0.00990099
KCNT1	0.857528	0.029703
KCTD8	0.890593	0.049505
KIAA1217	0.709454	0.00990099
KIF18B	0.359588	0.049505
KISS1R	0.527953	0.039604
KLC3	0.518811	0.0891089
KLF12	0.88225	0.029703
KLHDC7A	0.349469	0.039604
KLHL1	0.413954	0.306931
KLHL30	0.615807	0.00990099
KLHL38	0.733296	0.00990099
KLK12	0.510338	0.0594059
KLK13	0.358006	0.00990099
KLK3	0.687147	0.039604
KLKB1	0.826029	0.940594
KLRB1	0.470442	0.00990099
KRT26	0.574555	0.039604
KRT34	0.493207	0.138614
KRT8	0.859133	0.029703
KRTAP5-5	0.326669	0.108911
KY	0.877335	0.0891089
LACRT	0.529742	0.00990099
LAMA5	0.907246	0.247525
LAMB4	0.698752	0.970297
LBHD2	0.541591	0.00990099
LBP	0.793182	0.00990099
LCTL	0.67317	0.019802
LGI1	0.899562	0.732673
LGR4	0.882414	0.188119
LHFPL1	0.602048	0.039604
LHX8	0.404466	0.00990099
LINGO3	0.496619	0.039604
LMAN1L	0.408959	0.118812
LPIN1	0.940045	0.00990099
LRIT1	0.53522	0.0990099
LRP1	0.908523	0.029703
LRP8	0.780125	0.29703
LRRC3	0.394947	0.019802
LRRC4	0.877987	0.356436
LRRC71	0.580057	0.019802
LRRIQ4	0.903191	0.00990099
LSMEM1	0.816141	0.0693069
LY6G6C	0.548082	0.00990099
LY6G6D	0.491607	0.613861
LYPD6B	0.436002	0.029703
LYZL2	0.425865	0.267327
MAGEA10	0.681733	0.19802
MALRD1	0.853924	0.188119
MAMDC2	0.687507	0.376238
MAMDC4	0.809301	0.039604
MAMLD1	0.916883	0.0990099
MAP1LC3B2	0.758453	0.29703
MAP3K14	0.836085	0.366337
MAP3K20	0.89013	0.594059
MAP3K6	0.817527	0.019802
MB	0.654065	0.148515
MCRIP2	0.82684	0.0693069
MDK	0.788334	0.128713
MEIKIN	0.918239	1
MFHAS1	0.904093	0.425743
MGAM2	0.831595	0.445545
MGARP	0.582811	0.158416
MGST1	0.719355	0.00990099
MGST2	0.816789	0.00990099
MIA	0.580849	0.019802
MISP	0.725908	0.643564
MKNK2	0.740686	0.118812
MMD2	0.614209	0.108911
MMP12	0.403446	0.910891
MMP13	0.338702	0.217822
MMP15	0.782152	0.326733
MMP7	0.348186	0.019802
MMP9	0.576409	0.158416
MMRN2	0.743323	0.881188
MOGAT1	0.81614	0.445545
MORN5	0.87693	0.00990099
MPC1L	0.320895	0.118812
MPIG6B	0.546781	0.217822
MPPED1	0.814167	0.029703
MRAS	0.883217	0.0693069
MREG	0.8378	0.00990099
MROH6	0.750534	0.0792079
MRPS6	0.873938	0.574257
MSMB	0.566867	0.00990099
MSRB3	0.940711	0.633663
MSX1	0.706881	0.019802
MTFP1	0.589687	0.356436
MTSS2	0.738483	0.693069
MUC1	0.343219	0.019802
MYBPC1	0.600402	0.346535
MYL1	0.554707	0.594059
MYLK2	0.687503	0.70297
MYO1B	0.772417	0.217822
MYOZ1	0.508496	0.00990099
MYRFL	0.473935	0.00990099
N4BP3	0.836776	0.0594059
NECAB3	0.837997	0.00990099
NEDD4	0.678066	0.336634
NEFH	0.717328	0.693069
NEK6	0.781175	0.029703
NEURL2	0.797222	0.178218
NLGN4X	0.914817	0.00990099
NMB	0.62457	0.00990099
NMRK2	0.678703	0.158416
NOTUM	0.659139	0.019802
NPNT	0.390529	0.80198
NSUN7	0.371434	0.00990099
NT5E	0.646228	0.0594059
NTF4	0.502622	0.207921
NTNG1	0.777972	0.049505
NWD1	0.517059	0.108911
NXNL1	0.616942	0.039604
NXPE2	0.792731	0.00990099
NYX	0.792089	0.306931
OC90	0.650924	0.00990099
OGFRL1	0.833511	0.039604
OIT3	0.632642	0.792079
OLFM2	0.846553	0.821782
OPHN1	0.930528	0.306931
OPN5	0.484159	0.029703
OPRD1	0.832698	0.465347
OR10R2	0.50299	0.584158
OR2A5	0.424852	0.188119
OR2B11	0.818727	0.00990099
OR4C13	0.414007	0.019802
OR4D2	0.369979	0.00990099
OR51D1	0.662141	0.039604
OR5A1	0.481618	0.00990099
OR5A2	0.409388	0.00990099
OR5B12	0.595241	0.0693069
OR5BS1P	0.573218	0.019802
OR6B1	0.334988	0.346535
OR6C75	0.609222	0.00990099
OR9G4	0.35672	0.544554
ORAI2	0.845227	0.00990099
OSBPL3	0.775076	0.653465
OSTN	0.638915	0.346535
OTP	0.577252	0.00990099
OXT	0.575736	0.108911
OXTR	0.816082	0.019802
P4HA2	0.828522	0.039604
PABPC3	0.639849	0.00990099
PAGE2	0.499675	0.00990099
PALLD	0.861882	0.881188
PARD6G	0.858668	0.00990099
PARP10	0.747158	0.00990099
PARP3	0.906104	0.326733
PARVA	0.825565	0.00990099
PCDH15	0.449231	0.118812
PCDHB1	0.666427	0.138614
PCDHGA12	0.839036	0.00990099
PCSK4	0.892051	0.0693069
PDGFC	0.845307	0.029703
PDGFRL	0.733888	0.0693069
PDPN	0.671034	0.0594059
PEX11A	0.915185	0.148515
PFKP	0.877524	0.118812
PGLYRP3	0.43849	0.623762
PGM1	0.925615	0.386139
PHLDA1	0.531064	0.881188
PHLDB2	0.496672	0.0594059
PIFO	0.641875	0.831683
PIK3R3	0.853539	0.0792079
PIP5KL1	0.791885	0.267327
PIPOX	0.87611	0.019802
PITX1	0.580589	0.108911
PITX3	0.526971	0.00990099
PKIB	0.657993	0.019802
PLA2G12B	0.610414	0.386139
PLA2G1B	0.622903	0.0792079
PLCD3	0.642971	0.138614
PLCH1	0.626656	0.0891089
PLCH2	0.766318	0.138614
PLCXD2	0.71156	0.00990099
PLCXD3	0.700797	0.29703
PLEKHG1	0.769489	0.019802
PLOD2	0.78828	0.485149
PLXNA4	0.847579	0.00990099
PNPLA5	0.815712	0.188119
POTEB3	0.343082	0.287129
POU5F1B	0.665117	0.138614
PPARG	0.79139	0.415842
PPARGC1A	0.894136	0.970297
PPP1R16A	0.918397	0.019802
PRB3	0.456971	0.00990099
PRCP	0.949866	0.594059
PRDX6	0.858621	0.49505
PRICKLE4	0.714886	0.019802
PRKCA	0.843395	0.039604
PRKG1	0.852887	0.128713
PRKG2	0.662994	0.118812
PROC	0.626505	0.039604
PRPSAP1	0.890724	0.029703
PRR5	0.580797	0.029703
PRRX2	0.36952	0.019802
PTCHD4	0.584515	0.00990099
PTPRZ1	0.597101	0.00990099
PTTG1	0.668427	0.029703
PYCR1	0.684891	0.207921
PYY	0.864673	0.138614
RAB11FIP5	0.893206	0.019802
RAB17	0.712073	0.0990099
RAB39A	0.540099	0.237624
RAB41	0.386305	0.019802
RAG2	0.399489	0.00990099
RAI2	0.886194	0.623762
RAMP1	0.878719	0.138614
RARB	0.819242	0.049505
RASA4	0.890256	0.267327
RASA4B	0.738814	0.287129
RASGEF1C	0.607557	0.00990099
RASGRP1	0.64947	0.039604
RASL10B	0.796142	0.118812
RBMS3	0.790867	0.0891089
RET	0.70185	0.118812
RETNLB	0.597502	0.00990099
RHOD	0.680515	0.50495
RIMS4	0.853745	0.00990099
RNASEL	0.857298	0.019802
RND2	0.700098	0.485149
RNF17	0.394384	0.039604
RPH3AL	0.781551	0.108911
RPS6KA2	0.912937	0.237624
RRAD	0.468246	0.039604
RSPO2	0.838931	0.257426
RYR1	0.760464	0.019802
SALL2	0.721822	0.0891089
SAMD5	0.645242	0.19802
SAT1	0.794301	0.0990099
SATB1	0.836121	0.0792079
SBK1	0.832025	0.049505
SCARA3	0.665117	0.00990099
SCGB1D4	0.405949	0.00990099
SCGB3A2	0.463326	0.0693069
SCN1A	0.888185	0.0693069
SCRT1	0.832352	0.00990099
SCRT2	0.564324	0.00990099
SCT	0.340644	0.49505
SCX	0.842201	0.019802
SDC1	0.701928	0.039604
SDC2	0.594083	0.029703
SDC3	0.841713	0.851485
SDR42E1	0.393851	0.049505
SELENOV	0.643609	0.00990099
SERPINA12	0.406325	0.00990099
SERPINF2	0.63467	0.039604
SERTM1	0.763371	0.00990099
SESN2	0.875629	0.00990099
SFMBT2	0.72242	0.158416
SFN	0.366154	0.475248
SFXN4	0.917714	0.029703
SFXN5	0.943511	0.643564
SGCZ	0.572949	0.019802
SH2D4A	0.597461	0.019802
SH3RF3	0.834626	0.465347
SHD	0.746051	0.693069
SHISAL1	0.810732	0.019802
SIAH3	0.76316	0.0792079
SIX4	0.842415	1
SLC12A3	0.572727	0.029703
SLC15A2	0.758847	0.188119
SLC17A2	0.562743	0.00990099
SLC19A1	0.79917	0.0594059
SLC23A3	0.638095	0.0891089
SLC25A42	0.895197	0.019802
SLC25A47	0.508314	0.019802
SLC25A52	0.520711	0.0594059
SLC26A4	0.789498	0.465347
SLC29A2	0.884685	0.019802
SLC34A3	0.604079	0.673267
SLC35F1	0.803425	0.386139
SLC35G1	0.670095	0.108911
SLC38A4	0.385958	0.019802
SLC3A2	0.895758	0.237624
SLC4A11	0.690659	0.019802
SLC4A3	0.786852	0.00990099
SLC4A4	0.772678	0.524752
SLC5A3	0.827585	0.722772
SLC6A14	0.465043	0.00990099
SLC7A8	0.859221	0.148515
SLC7A9	0.828123	0.00990099
SLC9A3	0.806599	0.019802
SLC9C2	0.879321	1
SLIT2	0.784838	0.0693069
SLURP2	0.801679	0.049505
SMAD1	0.922704	0.029703
SMIM10	0.716433	0.00990099
SMIM33	0.35203	0.178218
SMPDL3A	0.852773	0.029703
SNAI2	0.654757	0.00990099
SNCAIP	0.723392	0.732673
SNCG	0.584269	0.019802
SNTA1	0.843963	0.0693069
SNTB1	0.353099	0.0693069
SNX31	0.693327	0.029703
SOCS2	0.708419	0.0693069
SORBS1	0.915194	0.00990099
SOX4	0.370112	0.049505
SPARCL1	0.947168	1
SPATA9	0.834974	0.128713
SPO11	0.395242	0.00990099
SPRED3	0.60968	0.00990099
SPRY2	0.829378	0.0891089
SPRY4	0.403196	0.019802
SPTB	0.800352	0.0792079
SRPX	0.680543	0.970297
SSC5D	0.831495	0.594059
SSX7	0.529181	0.029703
ST6GALNAC4	0.861044	0.029703
ST6GALNAC6	0.87929	0.227723
ST8SIA1	0.913993	0.128713
STAC2	0.842446	0.356436
STAR	0.790021	0.019802
STEAP4	0.687875	0.019802
STIP1	0.73815	0.00990099
STON1-GTF2A1L	0.530823	0.811881
STRIT1	0.645076	0.356436
SUGCT	0.878515	0.0594059
SYCE3	0.726044	0.019802
SYCP3	0.772785	0.00990099
TACC3	0.863544	0.0594059
TAS1R2	0.540474	0.00990099
TAS1R3	0.698209	0.029703
TBC1D3B	0.751729	0.019802
TBX20	0.706058	0.049505
TBX5	0.70639	0.00990099
TCAP	0.843319	0.712871
TCEA3	0.612866	0.0693069
TCL1A	0.321371	0.00990099
TEKT4	0.556099	0.0990099
TENM3	0.726252	0.00990099
TEX12	0.820086	0.108911
TEX15	0.669686	0.811881
TEX26	0.546232	0.00990099
TEX28	0.409474	0.039604
TEX47	0.347381	0.049505
TEX50	0.353061	0.108911
TGFBR3	0.730751	0.108911
TGM1	0.876607	0.158416
THSD1	0.793489	0.108911
THSD8	0.859309	0.049505
TLE3	0.802512	0.029703
TLR9	0.575074	0.00990099
TM6SF2	0.809554	0.0990099
TMEM178A	0.866439	0.0693069
TMEM26	0.719593	0.0594059
TMEM272	0.679577	0.811881
TMEM47	0.781239	0.821782
TMEM74	0.845895	0.00990099
TNFRSF19	0.679244	0.029703
TNNC1	0.659626	0.019802
TNNT1	0.564671	0.019802
TOGARAM2	0.643487	0.0990099
TP53I3	0.726095	0.0693069
TPST2	0.908913	0.435644
TRAK1	0.938398	0.118812
TRAM2	0.888661	0.70297
TRIM31	0.558889	0.00990099
TRIM51	0.510684	0.00990099
TRPC4	0.654877	0.019802
TRPC5	0.853578	1
TRPC5OS	0.54309	0.584158
TRPM3	0.773732	0.019802
TRPM4	0.74978	0.990099
TRPS1	0.80403	0.00990099
TSHZ3	0.8214	0.138614
TSPAN9	0.773939	0.019802
TSSK1B	0.357566	0.0891089
TTC16	0.394986	0.00990099
TTC39A	0.827639	0.29703
TUBA1C	0.852604	0.425743
TXNDC2	0.336354	0.00990099
UBL4B	0.370907	0.00990099
UCMA	0.683297	0.049505
UCN2	0.41249	0.00990099
UNC119	0.817309	0.019802
UNG	0.947403	0.00990099
UPK1A	0.561881	0.267327
USP29	0.69192	0.0594059
UST	0.520731	0.049505
UTRN	0.693491	0.584158
VAV3	0.736685	0.643564
VCX3A	0.511763	0.00990099
VCX3B	0.701985	0.188119
VEGFA	0.624163	0.158416
VGLL2	0.397215	0.752475
VPREB3	0.757328	0.960396
VTCN1	0.79458	0.128713
VWC2	0.556564	0.00990099
VWC2L	0.593702	0.0792079
WASF3	0.836575	0.227723
WDR38	0.37944	0.80198
WDR45	0.863514	0.00990099
WFDC1	0.673177	0.673267
WFDC2	0.72867	0.326733
WFDC8	0.696806	0.0990099
WLS	0.58582	0.0594059
WT1	0.725195	0.00990099
XKR7	0.790892	0.039604
XKRX	0.789883	0.00990099
ZMAT3	0.913487	0.00990099
ZMAT4	0.851425	0.00990099
ZNF219	0.899241	0.49505
ZNF385A	0.832602	0.19802
ZNF487	0.901375	0.0693069
ZNF516	0.792201	0.207921
ZNF732	0.768273	0.039604
ZNF804A	0.70357	0.029703
ZNF804B	0.797318	0.930693
ZNRF3	0.849969	0.029703
ZP4	0.487894	0.118812
ZPBP	0.556328	0.217822
ZSCAN5C	0.327231	0.019802

## Sheet: TET1
	tfmode	likelihood
AADACL3	0.527113	0.049505
AAMDC	0.952574	0.861386
ABCA12	0.687625	0.049505
ABCA13	0.706558	0.485149
ABCC11	0.860526	0.118812
ABCC2	0.786302	0.376238
ABCD3	0.95663	0.970297
ABHD1	0.819443	1
ABHD4	0.911725	1
ACAA2	0.748984	0.0990099
ACADS	0.881169	0.00990099
ACAP1	0.50191	0.019802
ACP6	0.887168	0.0594059
ACSBG2	0.783589	0.376238
ACSM3	0.772002	0.039604
ACY1	0.905251	0.118812
ADAMTSL3	0.779705	0.257426
ADCY5	0.86662	0.0693069
ADD1	0.943637	0.00990099
ADD3	0.92092	0.910891
ADGRF3	0.891581	0.267327
ADGRG2	0.731096	0.019802
ADGRG3	0.72561	0.732673
ADH4	0.639283	0.881188
ADH6	0.475996	0.00990099
ADHFE1	0.8496	1
AFAP1L2	0.606419	0.049505
AFDN	0.937966	0.029703
AFM	0.375394	0.00990099
AGER	0.643409	0.00990099
AGO2	0.933733	0.633663
AHCYL1	0.865685	0.019802
AK3	0.892195	0.980198
AKAP7	0.939916	0.0891089
ALAS2	0.625376	0.118812
ALB	0.722076	0.00990099
ALCAM	0.816862	0.049505
ALDH1A3	0.568578	0.663366
ALDH2	0.886193	0.049505
ALDH3A1	0.595617	0.019802
ALDH6A1	0.918449	1
ALDH7A1	0.877948	1
ALDOC	0.738161	0.158416
ALOX12	0.71156	0.564356
ALPP	0.419443	0.0594059
ALX3	0.384699	0.019802
AMPD1	0.560487	0.19802
AMTN	0.440348	0.00990099
AMZ1	0.757888	0.70297
ANKK1	0.793297	0.0693069
ANKMY1	0.863158	0.049505
ANKRD13A	0.886936	0.851485
ANKRD18A	0.662139	0.366337
ANKRD44	0.771668	0.0891089
ANKRD53	0.641368	0.039604
ANO4	0.683253	0.950495
ANXA10	0.488048	0.277228
APBB2	0.885425	0.376238
APIP	0.898574	0.247525
APOM	0.803509	0.019802
ARHGAP5	0.952728	0.544554
ARHGEF1	0.892162	0.049505
ARHGEF16	0.546524	0.019802
ARHGEF35	0.514237	0.00990099
ARHGEF38	0.677495	0.00990099
ARID2	0.943926	0.405941
ARR3	0.574521	0.316832
ARRDC3	0.855044	0.128713
ARSD	0.630573	0.534653
ART4	0.624672	0.50495
ASAP3	0.658948	0.029703
ASB16	0.757983	0.019802
ASDURF	0.320624	0.118812
ASIC1	0.744373	0.415842
ASPH	0.925654	0.00990099
ASPRV1	0.916698	0.80198
ASRGL1	0.900704	1
ASTN2	0.823647	0.217822
ATAD2B	0.945663	0.336634
ATAT1	0.954525	0.0792079
ATF7	0.925549	0.623762
ATF7IP	0.946185	0.00990099
AWAT1	0.562663	0.118812
BACE1	0.902721	0.00990099
BACH2	0.908681	0.940594
BARD1	0.642921	0.376238
BAZ2B	0.935666	0.19802
BBS2	0.946164	1
BBS4	0.923979	0.00990099
BCAT2	0.921849	0.049505
BCHE	0.33257	0.029703
BCKDHB	0.944066	0.019802
BCL2L14	0.701551	0.0594059
BCL7C	0.737596	0.168317
BCL9	0.91729	0.584158
BIRC3	0.428001	0.00990099
BMP1	0.857714	0.039604
BMP15	0.428185	0.029703
BMP2	0.624439	0.247525
BPI	0.585108	0.49505
BPIFB2	0.478557	0.534653
BTD	0.919913	0.29703
BTLA	0.79623	0.168317
C10orf143	0.887437	0.019802
C11orf52	0.612353	0.049505
C11orf96	0.402918	0.00990099
C12orf60	0.871284	1
C13orf42	0.746201	0.00990099
C14orf93	0.916542	0.712871
C16orf78	0.645897	0.00990099
C16orf96	0.873961	0.891089
C17orf99	0.848633	0.049505
C19orf18	0.761684	0.970297
C19orf67	0.651131	0.29703
C1QTNF6	0.889854	0.732673
C1orf185	0.552414	0.19802
C1orf94	0.754141	0.19802
C20orf202	0.787448	0.029703
C21orf58	0.892376	0.00990099
C22orf23	0.688717	0.683168
C2CD6	0.900809	0.188119
C2orf68	0.856072	0.029703
C2orf76	0.942359	0.00990099
C4BPA	0.620305	0.960396
C4BPB	0.742466	0.653465
C4orf36	0.86093	0.811881
C4orf51	0.770962	0.00990099
C5	0.889992	0.980198
C6orf52	0.905801	0.871287
C9orf153	0.638204	0.0792079
C9orf43	0.884768	0.722772
CADM1	0.956396	0.019802
CADM4	0.783728	0.346535
CAMKMT	0.921564	0.178218
CAPN2	0.864712	1
CAPS	0.801411	0.227723
CARD14	0.878083	0.673267
CARF	0.926495	0.19802
CASKIN2	0.804868	0.00990099
CATSPER3	0.730332	0.019802
CBS	0.602777	0.217822
CC2D2B	0.68313	0.346535
CCDC121	0.822167	0.0891089
CCDC152	0.72789	0.90099
CCDC159	0.899346	0.00990099
CCDC198	0.56949	0.00990099
CCDC50	0.766978	0.217822
CCDC81	0.839123	0.148515
CCDC85C	0.860537	0.049505
CCDC88A	0.929021	0.00990099
CCN6	0.748086	0.029703
CCNB2	0.764737	0.554455
CCNH	0.906516	0.019802
CCNI2	0.778939	0.158416
CCR8	0.56353	0.534653
CCT6B	0.876734	0.277228
CD27	0.624758	0.049505
CDC14B	0.893746	0.465347
CDH16	0.454111	0.00990099
CDH26	0.908414	0.019802
CDHR5	0.683336	0.881188
CDK3	0.864541	0.0594059
CDK5RAP2	0.95043	0.356436
CDNF	0.849353	0.881188
CDR2L	0.767888	0.108911
CDSN	0.628218	0.554455
CDT1	0.636797	0.00990099
CEACAM3	0.356962	0.00990099
CEP164	0.932465	0.148515
CETN3	0.882044	0.029703
CFAP126	0.408666	0.019802
CFHR3	0.50072	0.049505
CHDH	0.676184	0.752475
CHIA	0.567351	0.39604
CHMP6	0.814295	0.00990099
CHRNG	0.711896	0.039604
CHTF8	0.736401	0.039604
CIDEC	0.738444	0.49505
CLCN2	0.92339	1
CLIP4	0.941798	1
CLRN2	0.626447	0.188119
CLTRN	0.812329	0.425743
CLUL1	0.764486	0.00990099
CNMD	0.750312	0.574257
CNN3	0.739552	0.118812
CNNM3	0.92752	1
CNPY1	0.491886	0.00990099
CNTLN	0.882028	0.019802
CNTNAP4	0.777214	0.584158
COG4	0.967069	0.871287
COL14A1	0.740553	0.00990099
COL16A1	0.784496	0.029703
COL17A1	0.723159	0.0891089
COQ5	0.94275	0.861386
CORO1C	0.877793	0.613861
CPA3	0.601047	0.0792079
CPN2	0.546088	0.00990099
CPSF4L	0.595088	0.485149
CPT2	0.838466	0.128713
CR2	0.54998	0.217822
CRADD	0.930182	1
CRB1	0.721595	0.970297
CREB3L4	0.779972	0.0594059
CRISP2	0.647264	0.019802
CRYBA1	0.65962	0.366337
CRYGB	0.578911	0.019802
CSNK1A1L	0.383808	0.128713
CSTL1	0.374013	0.455446
CTNNA1	0.891052	0.00990099
CTNS	0.869476	0.435644
CTPS2	0.931526	0.990099
CTSO	0.68322	0.712871
CTSV	0.681676	0.227723
CTXND2	0.798144	0.0693069
CUBN	0.803383	0.237624
CXXC4	0.640025	0.039604
CXorf58	0.898076	0.049505
CYP17A1	0.719935	0.0693069
CYP20A1	0.897517	0.891089
CYP2A13	0.408605	0.019802
CYP3A7	0.701665	0.00990099
CYP4V2	0.946826	0.39604
CYP7B1	0.930375	1
CYREN	0.872415	0.277228
CYTH1	0.881841	0.851485
D2HGDH	0.898499	0.0594059
DACT3	0.876645	0.633663
DAOA	0.347413	0.019802
DAZ2	0.380446	0.00990099
DCAF17	0.917329	0.217822
DCST2	0.855812	0.118812
DCXR	0.784981	0.00990099
DDTL	0.838368	0.188119
DDX11	0.862019	0.584158
DDX17	0.948719	0.346535
DDX31	0.946147	0.861386
DDX4	0.745901	0.0792079
DDX59	0.93545	0.930693
DECR1	0.9011	0.405941
DEFB107A	0.41466	0.0792079
DEFB107B	0.53729	0.019802
DEFB108B	0.480338	0.0990099
DEFB118	0.349609	0.019802
DEFB121	0.37859	0.0693069
DENND2A	0.844794	1
DENND5A	0.892035	0.811881
DEPDC4	0.89541	0.178218
DGAT2L6	0.638871	0.247525
DHFR2	0.895639	0.316832
DHODH	0.892228	0.029703
DHRS12	0.862665	0.693069
DHTKD1	0.938012	0.0891089
DIP2A	0.873376	0.138614
DIP2C	0.936705	0.168317
DIS3L	0.942555	0.178218
DIXDC1	0.87039	0.950495
DLC1	0.66061	0.0891089
DLL1	0.886579	0.0990099
DLL3	0.460448	0.00990099
DMAC2L	0.906293	0.039604
DMC1	0.819236	0.00990099
DMP1	0.331886	0.405941
DNAH11	0.505041	0.019802
DNAH12	0.859709	0.405941
DNAJB13	0.82145	0.247525
DNAJB2	0.860528	0.019802
DNER	0.758129	0.960396
DNM3	0.934594	0.554455
DNPEP	0.912127	0.029703
DONSON	0.929209	0.00990099
DPF3	0.880828	1
DPH6	0.917154	0.990099
DPPA3	0.742809	0.108911
DPY19L3	0.902705	0.485149
DPY19L4	0.953408	0.990099
DRD4	0.806513	0.990099
DSCAML1	0.803537	0.306931
DSCC1	0.834068	0.00990099
DSEL	0.623759	0.0594059
DTD2	0.862297	0.247525
DTYMK	0.889107	0.039604
DUS4L	0.906751	0.00990099
DUSP15	0.718399	0.316832
DUXB	0.582577	0.0891089
EBF4	0.693853	0.950495
ECI1	0.904832	0.168317
ECI2	0.933069	0.0891089
EDAR	0.729105	0.118812
EEF1D	0.913738	0.00990099
EEPD1	0.81023	0.920792
EFCAB11	0.935982	0.990099
EFHB	0.768158	0.0792079
EFNA2	0.631528	0.960396
EGFL8	0.926629	0.188119
EGLN3	0.687504	0.841584
EHD1	0.857544	0.435644
EIF5AL1	0.658612	0.00990099
ELAC1	0.903406	0.039604
ELL3	0.80981	0.019802
ELN	0.664227	0.00990099
ELOA2	0.523087	0.722772
ELOVL5	0.861625	0.39604
EMC2	0.922306	0.485149
EMILIN3	0.515224	0.00990099
EML2	0.894696	0.00990099
EMP3	0.707242	0.00990099
ENAH	0.903661	0.039604
ENDOU	0.550831	0.00990099
ENTPD5	0.924079	0.0693069
EPB41L4A	0.732907	0.217822
EPHB4	0.60101	0.346535
EPM2A	0.938367	0.940594
EPN2	0.895334	0.762376
ERBB2	0.653909	0.019802
ERCC6L	0.731677	0.306931
ERFL	0.825952	0.762376
ERLIN2	0.910398	0.980198
ERMARD	0.931383	0.732673
ERMP1	0.923164	0.633663
ERVFRD-1	0.628378	0.128713
ERVW-1	0.739866	0.148515
ESRP2	0.642751	0.277228
ETFB	0.81099	0.00990099
ETFBKMT	0.878582	0.00990099
ETFDH	0.914033	0.029703
ETV2	0.408276	0.00990099
EVA1C	0.867403	0.029703
EVI5L	0.892634	0.237624
EXOC3L1	0.676551	0.128713
F11	0.675753	0.039604
FABP9	0.557673	0.217822
FADS1	0.902361	1
FADS2	0.861848	0.990099
FAIM	0.900949	0.019802
FAM149B1	0.923733	0.178218
FAM167B	0.410047	0.138614
FAM170A	0.348615	0.108911
FAM177A1	0.905877	0.019802
FAM186A	0.805699	0.0792079
FAM186B	0.771199	0.049505
FAM20C	0.854501	0.0594059
FAM221A	0.846748	0.00990099
FAM221B	0.729109	1
FAM227B	0.842601	0.118812
FAM25A	0.541177	0.019802
FAM25G	0.531746	0.039604
FAN1	0.920209	0.00990099
FANCE	0.851462	0.782178
FBLN2	0.588113	0.00990099
FBXL4	0.918414	0.19802
FBXO15	0.931621	0.00990099
FBXO24	0.791161	0.693069
FBXO43	0.885641	1
FCAMR	0.460255	0.019802
FCHSD1	0.762664	0.049505
FCHSD2	0.859772	0.732673
FCN3	0.703292	0.029703
FDXR	0.876707	0.049505
FERMT2	0.874098	0.851485
FGGY	0.930019	0.841584
FHIT	0.940232	0.425743
FIGN	0.774038	0.574257
FKBP6	0.786032	0.148515
FKBP7	0.851432	0.910891
FLRT1	0.62232	0.762376
FLT3LG	0.809812	0.148515
FMO1	0.640193	0.178218
FMO5	0.733247	0.00990099
FN3K	0.887089	0.277228
FNBP1	0.939467	0.970297
FOXN4	0.718672	0.178218
FOXO6	0.663487	0.693069
FOXP4	0.835331	0.336634
FOXRED2	0.89039	0.019802
FRMD1	0.338858	0.178218
FRMD5	0.900409	0.544554
FSIP2	0.755357	0.544554
FUT10	0.868044	0.0594059
FUT3	0.567205	0.306931
FYN	0.948473	0.0792079
GAB2	0.80254	0.148515
GAB4	0.47487	0.00990099
GABPB2	0.91287	0.00990099
GALNT10	0.714635	0.0594059
GALNT12	0.771125	0.207921
GAN	0.913602	0.019802
GANC	0.925191	0.653465
GAST	0.554699	0.039604
GATAD1	0.922319	0.138614
GCDH	0.926766	0.920792
GCLC	0.890395	0.841584
GCM1	0.725141	0.326733
GDF1	0.397064	0.049505
GDF11	0.807399	0.287129
GDPD3	0.794746	0.00990099
GEMIN8	0.930839	0.930693
GET4	0.887551	0.00990099
GGACT	0.813932	0.90099
GINM1	0.935701	0.049505
GJA9	0.781515	0.237624
GJE1	0.363029	0.029703
GKAP1	0.937865	0.0594059
GLIPR1L1	0.662183	0.049505
GLIPR1L2	0.83941	1
GLOD5	0.651188	0.237624
GLUD1	0.910222	0.207921
GMNN	0.846668	0.643564
GNE	0.915203	0.00990099
GNG7	0.83928	0.425743
GNRHR	0.625775	0.237624
GOLGA6A	0.515883	0.990099
GOLGA6B	0.361594	0.653465
GOLGA6D	0.516321	0.39604
GOLGA6L6	0.446491	0.00990099
GOLGA8H	0.599731	0.00990099
GOLGA8M	0.805784	0.0792079
GOLGA8N	0.887798	0.049505
GOLGA8O	0.788929	0.188119
GOLGA8R	0.904365	0.148515
GP5	0.336236	0.0594059
GPAM	0.77396	0.108911
GPD2	0.861697	0.029703
GPR146	0.812341	0.871287
GPR156	0.746292	0.019802
GPR75	0.838065	0.386139
GPT2	0.902573	0.188119
GPX2	0.694886	0.158416
GRID1	0.929774	0.0990099
GRIN3B	0.745373	0.237624
GSTA2	0.472789	0.0792079
GTPBP1	0.924689	0.693069
GUCA1B	0.861569	0.435644
H6PD	0.948744	0.39604
HAP1	0.48809	0.029703
HAUS4	0.828258	0.188119
HAUS5	0.938311	0.940594
HBB	0.554721	0.148515
HBEGF	0.874081	0.178218
HCAR1	0.507364	0.435644
HEATR5A	0.950513	0.811881
HELZ2	0.617877	0.108911
HEMK1	0.936847	0.0693069
HEPACAM2	0.763108	0.0693069
HIBCH	0.88731	0.0990099
HLA-DOB	0.631843	0.029703
HMBS	0.849231	0.00990099
HMGCL	0.925729	0.90099
HMGCS2	0.617164	0.138614
HOMEZ	0.925948	0.0792079
HORMAD2	0.582977	0.039604
HPD	0.831948	0.00990099
HPDL	0.48677	0.49505
HS3ST5	0.646524	0.00990099
HSD17B6	0.837398	1
HSDL2	0.847472	0.960396
HSFX3	0.363367	0.00990099
HSFY1	0.470414	0.029703
HSFY2	0.547132	0.00990099
HSPA1L	0.808412	0.0891089
HSPB2	0.498781	0.0594059
HSPB7	0.442045	0.118812
HTR2B	0.650689	0.0990099
HUS1B	0.738345	0.287129
HYI	0.879747	0.00990099
IAPP	0.78219	0.0792079
IDH1	0.914236	0.00990099
IDH2	0.919286	0.029703
IDNK	0.900406	0.039604
IFI27L1	0.896784	0.019802
IFIT1B	0.605261	0.158416
IFT27	0.878112	0.0693069
IFT88	0.941152	0.881188
IGDCC3	0.759596	0.019802
IGF2BP2	0.706243	0.00990099
IGSF11	0.900152	0.29703
IGSF9	0.577407	0.188119
IKZF5	0.917562	0.00990099
IL11RA	0.885339	0.0594059
IL1RAPL1	0.880886	0.019802
IL22RA1	0.531128	0.544554
IL36G	0.539625	0.00990099
IL37	0.530988	0.108911
IL3RA	0.811428	1
IL6ST	0.76218	0.019802
INSYN2A	0.535806	0.019802
IPP	0.960266	1
IQCA1L	0.408869	0.118812
IQCD	0.907453	0.425743
IQCK	0.930977	1
IRF2	0.915556	0.673267
IRF2BP2	0.804689	0.019802
ISOC1	0.793387	0.019802
ITGAV	0.869692	0.534653
ITGBL1	0.768163	0.00990099
ITLN2	0.330688	0.128713
IWS1	0.939092	0.148515
IZUMO3	0.428552	0.00990099
JADE3	0.768484	0.811881
KANK2	0.611706	0.643564
KANK4	0.553879	0.158416
KANSL1L	0.916062	0.633663
KCNAB1	0.586265	0.594059
KCNJ13	0.66605	0.039604
KCNRG	0.862125	0.00990099
KCTD13	0.916121	0.207921
KDM4D	0.898359	0.0891089
KIAA1958	0.898521	0.970297
KIF13A	0.842778	0.019802
KIF20A	0.393612	0.0792079
KLF3	0.660227	0.00990099
KLHL1	0.356961	0.00990099
KLHL31	0.814109	0.0990099
KLK12	0.504726	0.00990099
KLK13	0.352317	0.00990099
KLK9	0.486865	0.049505
KLRF2	0.490698	0.049505
KMT5C	0.883936	0.019802
KRBA2	0.92413	1
KRBOX1	0.946847	0.29703
KRCC1	0.899489	0.029703
KREMEN1	0.780217	0.0990099
KRI1	0.920641	0.0693069
KRT12	0.463349	0.00990099
KRT20	0.709071	0.0891089
KRT34	0.490693	0.49505
KRT8	0.865399	0.0693069
L3MBTL4	0.647165	0.257426
LAD1	0.581199	0.039604
LANCL1	0.832008	0.940594
LARGE2	0.516598	0.623762
LBR	0.885242	0.851485
LCNL1	0.708965	0.376238
LDHD	0.674556	0.0891089
LDLRAD3	0.756778	0.019802
LENEP	0.428711	0.039604
LENG9	0.702524	0.19802
LGALS2	0.702554	0.039604
LGALS4	0.859305	0.178218
LGR4	0.890597	0.039604
LHX8	0.383159	0.019802
LIFR	0.823139	0.019802
LIMA1	0.865053	0.980198
LIMD1	0.635495	0.039604
LINGO4	0.362822	0.267327
LMCD1	0.537405	0.00990099
LMNA	0.867461	0.990099
LPP	0.827372	0.663366
LRIG1	0.708369	0.623762
LRIT1	0.546033	0.267327
LRP2BP	0.932971	0.00990099
LRP6	0.946911	0.653465
LRRC19	0.717891	0.019802
LRRC8D	0.894208	0.039604
LRRCC1	0.918198	0.831683
LRTOMT	0.926249	0.029703
LTBP1	0.620758	0.019802
LURAP1L	0.799502	0.554455
LY6G6D	0.46635	0.0792079
LYPD3	0.493115	0.00990099
LYPD4	0.421423	0.138614
MAB21L1	0.557057	0.0792079
MAB21L2	0.554479	0.207921
MAD2L2	0.80909	0.029703
MAFF	0.412374	0.00990099
MAGEA8	0.399763	0.019802
MAGEB1	0.378988	0.782178
MAGEB2	0.376048	0.0891089
MAGEB3	0.384503	0.247525
MAMDC4	0.829714	0.485149
MAP3K1	0.674517	0.039604
MAP3K19	0.843019	0.00990099
MAP4	0.950472	0.188119
MARCOL	0.62985	0.90099
MCEE	0.923817	0.039604
MCM2	0.829153	0.267327
MEGF11	0.372708	0.188119
METRN	0.731423	0.376238
MEX3A	0.566596	0.0693069
MFAP3L	0.858868	0.039604
MGAT4D	0.65676	0.0693069
MGME1	0.835426	0.0990099
MIA	0.591186	0.0594059
MICALL2	0.824506	0.207921
MID1	0.64519	0.168317
MKNK2	0.719719	0.0891089
MLN	0.541468	0.019802
MLYCD	0.919336	1
MMAB	0.890527	0.673267
MMP12	0.376029	0.039604
MMP13	0.332947	0.049505
MMP15	0.762102	0.0594059
MMP19	0.644862	0.188119
MMP21	0.751938	0.148515
MMS22L	0.894436	0.128713
MNX1	0.724369	0.0693069
MOCS1	0.911371	0.0594059
MORC4	0.86391	0.524752
MOV10	0.819681	0.00990099
MPIG6B	0.507189	0.0990099
MPP3	0.909835	0.990099
MRAP	0.724686	0.00990099
MRPL48	0.931016	0.118812
MRPS22	0.86064	0.00990099
MSANTD4	0.942323	0.267327
MSI2	0.883016	0.960396
MST1	0.84034	0.138614
MT-ATP8	0.545252	0.00990099
MT-ND6	0.672943	0.0891089
MT3	0.712827	0.029703
MT4	0.481185	0.29703
MTA2	0.891342	0.0693069
MTFR1	0.853277	0.00990099
MTSS1	0.707081	0.455446
MTSS2	0.728619	0.00990099
MTTP	0.513009	0.049505
MUC21	0.535461	0.019802
MUC22	0.561871	0.0792079
MUCL3	0.379875	0.00990099
MUTYH	0.911122	0.049505
MVB12A	0.917981	0.435644
MVK	0.868188	0.0891089
MVP	0.799171	0.00990099
MXI1	0.959594	1
MYBL1	0.830853	0.00990099
MYH14	0.843757	1
MYH15	0.842714	1
MYH6	0.696312	0.0792079
MYL1	0.545019	0.019802
MYLK	0.781834	0.554455
MYO18A	0.928054	0.029703
MYOM1	0.651189	0.00990099
MYORG	0.585802	0.0693069
MYOZ1	0.52901	0.0594059
MYT1	0.443952	0.00990099
MZB1	0.561913	0.0891089
NAALADL2	0.934914	1
NANOGP8	0.470253	0.287129
NAP1L4	0.9422	0.237624
NAPSA	0.75203	0.019802
NASP	0.923154	0.247525
NAT8	0.516563	0.00990099
NAV1	0.915352	0.831683
NBPF1	0.907081	0.0990099
NCAM1	0.942501	0.029703
NCAPG	0.741785	0.188119
NCCRP1	0.580657	0.554455
NCOA6	0.945307	0.0792079
NDP	0.670665	0.19802
NDST1	0.920686	0.287129
NEDD4	0.690495	0.306931
NEK8	0.853584	0.811881
NEO1	0.953097	0.049505
NFE2	0.474258	0.445545
NFE2L2	0.855784	0.0693069
NFIX	0.891479	0.019802
NFYA	0.85206	0.049505
NID2	0.618223	0.29703
NIPSNAP2	0.947466	0.316832
NLGN3	0.923513	0.920792
NMBR	0.715	0.0594059
NOL3	0.899319	1
NOS1	0.526323	0.207921
NPAS3	0.927069	1
NPFF	0.858376	0.019802
NPHP3	0.931497	0.168317
NPIPB2	0.803398	0.00990099
NPIPB9	0.745171	0.0990099
NPR1	0.371031	0.00990099
NR5A2	0.795132	0.336634
NRBP2	0.864372	0.019802
NRDE2	0.949339	0.118812
NRIP2	0.666471	0.485149
NRL	0.90853	0.118812
NRN1L	0.862545	0.376238
NRTN	0.697405	0.039604
NSDHL	0.920468	0.00990099
NSMCE4A	0.909391	0.0792079
NSRP1	0.956544	0.663366
NSUN7	0.397025	0.049505
NT5C1B	0.654911	0.039604
NTF4	0.481466	0.138614
NTM	0.937202	0.0792079
NUBPL	0.947231	0.188119
NUF2	0.784112	0.693069
NUP188	0.931	0.00990099
NUP210L	0.729928	0.564356
NUP43	0.9294	0.60396
NUTM1	0.674866	0.019802
NUTM2A	0.643771	0.0990099
NUTM2B	0.651582	0.237624
NUTM2E	0.51339	0.376238
NXNL1	0.614973	0.00990099
NXPE2	0.794907	0.00990099
NXPE4	0.672811	1
OARD1	0.86312	0.019802
OCSTAMP	0.691259	0.049505
ODF3	0.485093	0.108911
ODF3L2	0.807931	0.029703
OMA1	0.831482	0.049505
OR10A3	0.499248	0.178218
OR10G3	0.787172	0.019802
OR10K1	0.693041	0.158416
OR10K2	0.369338	0.029703
OR1B1	0.339013	0.00990099
OR1L6	0.608482	0.039604
OR2A12	0.487051	0.287129
OR2A5	0.429609	0.376238
OR2AK2	0.797778	0.0594059
OR2C1	0.719797	0.405941
OR2F1	0.656036	0.524752
OR2L2	0.817015	0.118812
OR2L3	0.810617	0.00990099
OR2L5	0.8159	0.0693069
OR2L8	0.798337	0.0891089
OR4F17	0.597306	0.0792079
OR4F21	0.391721	0.0990099
OR4P4	0.529866	0.00990099
OR52E5	0.699636	0.0693069
OR52I1	0.765935	0.00990099
OR52I2	0.474625	0.049505
OR6B1	0.323594	0.00990099
OR6J1	0.588961	0.0990099
OR9A4	0.52441	0.00990099
OSBPL9	0.928402	0.980198
OSGIN1	0.620433	0.316832
OVCH2	0.494868	0.029703
P2RY4	0.37936	0.0594059
PAAF1	0.915778	0.990099
PABPC3	0.690671	0.346535
PACS2	0.899709	0.138614
PAFAH2	0.859672	0.326733
PAGE2	0.478352	0.039604
PAGE2B	0.522273	0.148515
PAK2	0.927536	0.00990099
PAK4	0.893894	0.039604
PAN2	0.928726	0.435644
PAPOLB	0.781966	0.0594059
PARP6	0.948889	0.742574
PATZ1	0.87995	0.405941
PAX9	0.475704	0.841584
PAXBP1	0.935707	0.019802
PBLD	0.931462	1
PBOV1	0.767635	0.138614
PC	0.930266	0.534653
PCBP4	0.900083	0.990099
PCCB	0.920323	0.752475
PCDHA1	0.623285	0.990099
PCDHA2	0.533218	0.60396
PCDHA3	0.636371	0.554455
PCDHA4	0.787665	0.831683
PCDHA7	0.845621	0.00990099
PCDHB1	0.680422	0.70297
PCDHB15	0.894983	0.158416
PCDHGA1	0.75862	0.39604
PCDHGA10	0.911223	0.019802
PCDHGA11	0.894886	0.782178
PCDHGA12	0.857368	0.930693
PCDHGA2	0.769517	0.247525
PCDHGA3	0.725562	0.50495
PCDHGA4	0.811844	0.990099
PCDHGA5	0.844031	0.990099
PCDHGA6	0.903989	0.990099
PCDHGA7	0.872748	0.623762
PCDHGA8	0.926152	0.60396
PCDHGA9	0.859325	0.544554
PCDHGB1	0.73996	0.980198
PCDHGB2	0.790146	1
PCDHGB3	0.845089	0.990099
PCDHGB4	0.880232	0.920792
PCDHGB5	0.890182	0.920792
PCDHGB6	0.917788	0.663366
PCDHGB7	0.89569	0.990099
PCDHGC4	0.700748	0.0594059
PCGF5	0.943418	0.168317
PCYT1B	0.865719	0.346535
PDF	0.763273	0.247525
PDGFRL	0.767351	0.752475
PDIA4	0.810195	0.00990099
PELI2	0.84438	0.970297
PER3	0.952801	0.00990099
PEX2	0.850657	0.0990099
PFKFB1	0.871668	0.346535
PFKFB2	0.866275	0.00990099
PFKFB4	0.904674	1
PHACTR3	0.933887	0.405941
PHKG1	0.783552	0.49505
PHOX2A	0.469098	0.019802
PHRF1	0.938705	0.019802
PHYHIPL	0.927839	0.49505
PI4K2B	0.920888	0.782178
PIGU	0.928306	0.445545
PIK3C2A	0.959847	0.128713
PINLYP	0.860418	0.00990099
PIWIL2	0.892478	0.712871
PKN1	0.88205	0.178218
PLA2G2D	0.680188	0.049505
PLA2G6	0.922158	0.207921
PLAT	0.426523	0.128713
PLCD1	0.529127	0.00990099
PLCG1	0.912071	0.940594
PLCG2	0.866025	0.168317
PLD2	0.765235	0.50495
PLEKHG4	0.790179	0.356436
PLGRKT	0.899962	0.336634
PLN	0.713704	0.00990099
PLOD1	0.804963	0.138614
PLPPR1	0.461414	0.049505
PLS3	0.728791	0.980198
PMF1	0.937117	0.930693
POLA1	0.940311	0.554455
POLDIP3	0.928615	0.663366
POMT2	0.939676	0.712871
POPDC2	0.855648	0.00990099
POTEG	0.512098	0.00990099
POTEH	0.555819	0.029703
POU2F3	0.762005	0.118812
POU3F2	0.79513	0.584158
POU3F3	0.808651	0.019802
POU5F1B	0.691285	0.0594059
PPCDC	0.951088	0.336634
PPM1H	0.878251	0.00990099
PPP1R13L	0.686636	0.019802
PPP1R27	0.597819	0.00990099
PPP1R3E	0.918256	0.00990099
PPP2R1B	0.8529	0.821782
PPP2R2B	0.958706	0.118812
PPP2R3A	0.871328	0.316832
PPP2R3B	0.907121	0.772277
PRAME	0.452635	0.0693069
PRB3	0.478664	0.0891089
PRB4	0.476873	0.0693069
PRCD	0.854486	0.346535
PRG4	0.550364	0.019802
PRH2	0.733791	0.306931
PRIM1	0.891121	0.00990099
PRIMPOL	0.92872	0.267327
PRKAG3	0.579307	0.0693069
PRKCA	0.851589	0.00990099
PROB1	0.677949	0.237624
PROCA1	0.691556	0.029703
PROK1	0.33097	0.049505
PROKR1	0.382023	0.50495
PROM2	0.889639	0.138614
PRPS1L1	0.363087	0.039604
PRRX2	0.369076	0.019802
PRSS37	0.584067	0.990099
PRTFDC1	0.926599	0.960396
PSCA	0.776785	0.00990099
PSKH1	0.923133	0.0693069
PSMG4	0.931704	0.49505
PSORS1C1	0.567914	0.594059
PTAR1	0.863365	0.851485
PTCH1	0.835117	0.148515
PTGER1	0.639585	0.415842
PTH	0.506299	0.306931
PTPN13	0.815702	0.019802
PTTG1IP	0.883081	0.188119
PVRIG	0.600226	0.00990099
PWP2	0.448319	0.00990099
PWWP2A	0.910415	0.0792079
PWWP3A	0.935437	0.029703
PXN	0.792637	0.019802
PYROXD2	0.811374	0.732673
PZP	0.710103	0.19802
QRFP	0.470242	0.0990099
RAB25	0.73825	0.00990099
RAB30	0.926313	0.039604
RAB3IP	0.624394	0.148515
RAB41	0.451299	0.762376
RAB9A	0.920861	0.108911
RADIL	0.81601	0.0891089
RAET1G	0.658845	0.00990099
RAI14	0.826322	0.752475
RAMACL	0.805693	0.247525
RAMP1	0.853581	0.00990099
RASA4B	0.726085	0.128713
RASSF4	0.722853	0.158416
RBM28	0.96435	0.00990099
RBM43	0.795676	0.306931
RBMS2	0.817149	0.049505
RBMX	0.958175	0.168317
RBMXL3	0.399508	0.00990099
RBP2	0.668627	0.00990099
RBP3	0.522216	0.029703
RCL1	0.908634	0.00990099
RDH16	0.85663	0.0792079
RDH5	0.914503	1
RDX	0.877417	0.594059
RFC1	0.917052	0.0594059
RFXANK	0.796522	0.138614
RGN	0.86174	0.0693069
RGS9BP	0.556643	0.138614
RHBDD1	0.930456	0.990099
RHBDL2	0.794922	0.118812
RHBG	0.567636	0.00990099
RHD	0.661042	0.049505
RHOBTB3	0.755275	0.158416
RHOQ	0.822525	0.712871
RHOXF2	0.568931	0.039604
RIBC1	0.848486	1
RIPPLY1	0.383557	0.653465
RLN1	0.634058	0.029703
RLN2	0.524949	0.0891089
RMDN1	0.920472	0.019802
RMI1	0.933803	0.148515
RNASE10	0.430696	0.049505
RNF183	0.549889	0.0990099
RNF222	0.778953	0.00990099
RNF224	0.391742	0.277228
RNF32	0.872279	0.128713
ROBO3	0.573327	0.039604
RSPRY1	0.938453	0.019802
RWDD3	0.935549	0.0990099
S100G	0.495585	0.425743
S100PBP	0.942737	0.970297
S1PR2	0.3835	0.405941
SALL2	0.744679	0.39604
SAMD4B	0.91324	0.0693069
SAMHD1	0.723073	0.00990099
SAPCD2	0.456676	0.0594059
SASH1	0.816344	0.940594
SASS6	0.939033	0.188119
SAXO1	0.843834	0.990099
SAYSD1	0.910858	0.00990099
SCD5	0.896636	0.772277
SCGB2B2	0.964342	1
SCGB3A2	0.467197	0.00990099
SCGN	0.373674	0.00990099
SCP2D1	0.431001	0.00990099
SCRG1	0.689236	0.148515
SCRIB	0.928018	0.029703
SCUBE2	0.656636	0.118812
SCUBE3	0.579976	0.50495
SDR42E1	0.39279	0.019802
SEC14L2	0.91925	0.00990099
SEL1L3	0.805128	0.019802
SEMA4G	0.689179	0.039604
SEMA5A	0.43057	0.465347
SENP7	0.949979	0.168317
SEPSECS	0.875608	0.237624
SEPTIN12	0.78612	0.0891089
SERINC5	0.904598	0.970297
SERPINB6	0.861227	0.217822
SERPINC1	0.690447	0.257426
SGMS2	0.811804	0.039604
SH3BGR	0.83632	0.50495
SH3RF1	0.86838	0.0594059
SHMT1	0.781792	0.00990099
SHPK	0.950909	1
SIDT2	0.933352	0.00990099
SIK3	0.936895	0.0792079
SKA2	0.93158	0.920792
SLC10A6	0.851762	1
SLC12A9	0.866927	0.188119
SLC15A1	0.649245	0.148515
SLC16A1	0.829187	0.019802
SLC17A1	0.628554	0.049505
SLC23A1	0.790778	0.00990099
SLC25A17	0.940813	0.861386
SLC25A20	0.77833	0.980198
SLC25A29	0.868645	0.049505
SLC25A47	0.53513	0.0891089
SLC26A6	0.868561	0.00990099
SLC27A1	0.93835	1
SLC2A1	0.815792	0.831683
SLC34A3	0.590452	0.0594059
SLC35G3	0.469349	0.00990099
SLC39A5	0.809847	0.00990099
SLC41A1	0.897329	0.821782
SLC4A5	0.873166	0.960396
SLC4A9	0.828457	0.752475
SLC9A8	0.927474	0.415842
SLC9A9	0.681198	0.00990099
SLC9B1	0.890191	0.980198
SLFN14	0.429378	0.00990099
SLITRK2	0.83551	0.415842
SMAD9	0.726066	0.366337
SMARCD2	0.939342	1
SMCO3	0.582267	0.0891089
SMIM20	0.914781	0.0792079
SMIM40	0.659474	0.168317
SMOX	0.57683	0.00990099
SNX19	0.915819	0.0594059
SNX21	0.870398	0.178218
SOGA1	0.905144	0.049505
SORBS3	0.695644	0.039604
SORCS2	0.85383	0.257426
SOX4	0.372503	0.019802
SP1	0.936183	0.108911
SP7	0.589023	0.267327
SPACA5	0.657351	0.118812
SPACA6	0.912086	0.0693069
SPAG8	0.753484	0.00990099
SPAG9	0.956343	0.217822
SPANXA1	0.35263	0.00990099
SPART	0.932384	0.00990099
SPATA24	0.897997	0.019802
SPATA25	0.812388	0.920792
SPATA45	0.791202	0.29703
SPATA9	0.841095	0.326733
SPC25	0.605787	0.138614
SPDYC	0.529957	0.39604
SPDYE17	0.593539	0.039604
SPINK13	0.601779	0.00990099
SPINK14	0.709964	1
SPINK5	0.760337	0.554455
SPINK6	0.672026	0.930693
SPINK9	0.724044	0.0891089
SPO11	0.406016	0.00990099
SPOCK3	0.659826	0.267327
SPOUT1	0.884399	0.039604
SPP2	0.71788	0.00990099
SRD5A3	0.847628	0.049505
SRP54	0.931014	0.00990099
SRPK3	0.789078	0.029703
SRR	0.940994	0.90099
SSX2B	0.527913	0.019802
ST3GAL5	0.896561	0.277228
STAG3	0.785879	0.039604
STARD13	0.87487	0.178218
STAT3	0.876566	0.148515
STAT5B	0.922232	0.0792079
STIP1	0.783253	0.039604
STK3	0.875607	0.0891089
STK31	0.749105	0.831683
STON1-GTF2A1L	0.511701	0.148515
STPG2	0.917089	0.039604
STPG3	0.374116	0.693069
STPG4	0.822999	0.00990099
STXBP6	0.758525	0.039604
SUGCT	0.900316	0.613861
SVEP1	0.63426	0.049505
SWI5	0.935214	0.148515
SWT1	0.954283	0.0693069
SYCE2	0.844735	0.920792
SYNPO2L	0.709343	0.940594
SYPL1	0.84612	0.00990099
TAAR2	0.366969	0.049505
TAB1	0.95653	0.990099
TAGLN	0.875004	0.039604
TAL2	0.71449	0.029703
TAP1	0.585784	0.00990099
TAP2	0.820833	0.00990099
TAPBPL	0.793276	0.168317
TAS1R1	0.798606	0.029703
TAS2R3	0.84341	0.049505
TAS2R30	0.921767	0.326733
TAS2R43	0.807617	0.346535
TAS2R5	0.908703	0.386139
TAT	0.678283	0.762376
TBL1X	0.660066	0.128713
TBX5	0.701781	0.049505
TCF12	0.852313	0.039604
TCF19	0.691101	0.039604
TCF7L2	0.821913	0.118812
TECTB	0.520739	0.0891089
TEDDM1	0.379991	0.019802
TESK2	0.870955	0.00990099
TEX14	0.75167	0.019802
TEX22	0.88974	0.00990099
TEX45	0.817125	0.0693069
TEX46	0.891213	0.168317
TEX9	0.90792	0.00990099
TGM5	0.704001	0.029703
THAP6	0.928359	0.990099
THBS4	0.901246	1
THNSL2	0.74607	0.39604
THTPA	0.74944	0.158416
TIMP2	0.659611	0.0990099
TK2	0.90982	0.168317
TKTL1	0.756114	0.00990099
TKTL2	0.693317	0.019802
TLCD5	0.905583	0.0693069
TM4SF19	0.800007	0.158416
TM4SF20	0.811714	0.49505
TMCO5A	0.595752	0.019802
TMEFF1	0.869025	0.019802
TMEM184B	0.941458	0.00990099
TMEM210	0.467445	0.326733
TMEM220	0.70249	0.108911
TMEM225B	0.76982	0.940594
TMEM253	0.591815	0.0990099
TMEM38B	0.838978	0.277228
TMEM45A	0.600791	0.0594059
TMEM50B	0.932697	0.39604
TMEM53	0.922183	0.940594
TMEM79	0.855155	0.0594059
TMEM87A	0.905945	0.00990099
TMEM92	0.438826	0.039604
TMEM94	0.948422	0.019802
TMPRSS11F	0.654469	0.336634
TNFRSF13B	0.758907	0.0990099
TNFRSF17	0.570499	0.019802
TNIK	0.925636	0.019802
TOB1	0.921341	0.138614
TOB2	0.847939	0.029703
TOM1L2	0.956938	0.0693069
TOMM20L	0.662916	0.108911
TOR1AIP1	0.953994	0.207921
TP53	0.624403	0.0594059
TP73	0.66268	0.019802
TPCN1	0.919593	0.891089
TPH1	0.742374	0.00990099
TPTE2	0.813177	0.782178
TRAF3IP2	0.751131	0.039604
TRAFD1	0.900675	0.594059
TRAPPC6A	0.870249	0.00990099
TRDMT1	0.909058	0.108911
TRIM16	0.929269	0.00990099
TRIM40	0.397155	0.19802
TRIM65	0.903823	0.0792079
TRIM66	0.910186	0.118812
TRIM8	0.925343	0.019802
TRIOBP	0.871157	0.168317
TRMT10A	0.865112	0.00990099
TROAP	0.489732	0.108911
TRPV1	0.941652	0.326733
TSACC	0.749296	0.346535
TSPAN10	0.851308	0.831683
TSPAN6	0.588183	0.029703
TSSK3	0.924603	0.990099
TSTD3	0.945828	0.108911
TTC12	0.857745	0.00990099
TTC16	0.405243	0.0693069
TTC23	0.721671	0.019802
TTC23L	0.865541	0.0594059
TTC29	0.642055	0.0990099
TTLL2	0.653668	0.158416
TTLL4	0.859899	0.336634
TTLL9	0.814664	0.930693
TTYH1	0.835364	0.118812
TUBB1	0.734167	0.168317
TUBD1	0.945249	0.316832
TULP1	0.730329	0.00990099
TULP3	0.790749	0.60396
TXNDC15	0.857307	0.148515
TXNDC8	0.736971	0.267327
TXNL4B	0.941602	0.693069
UBE2U	0.661147	0.0594059
UBIAD1	0.931633	0.613861
UBXN2A	0.952885	0.148515
UEVLD	0.900943	0.039604
UFSP2	0.908649	0.00990099
UGT2A1	0.428068	0.168317
UNC93A	0.656382	0.00990099
UNK	0.939788	0.158416
UPF3A	0.922558	0.019802
UQCRHL	0.870194	0.752475
USP17L2	0.52128	0.257426
USP17L7	0.551674	0.0594059
USP21	0.882852	0.039604
USP30	0.930045	0.0891089
USP40	0.919514	1
USP50	0.835317	0.0990099
UVSSA	0.83318	0.534653
VIPR2	0.524729	0.019802
VMAC	0.857573	0.70297
VSIG10	0.942269	0.00990099
WDFY2	0.891261	0.0792079
WDR38	0.347663	0.00990099
WDR59	0.957458	0.019802
WDR6	0.89378	0.00990099
WEE1	0.654056	0.653465
WEE2	0.772904	0.554455
WFDC10B	0.838235	0.00990099
WNK3	0.924992	0.00990099
WNK4	0.827313	0.019802
WNT11	0.632733	0.049505
WSCD1	0.666177	0.029703
WT1	0.735566	0.148515
WWOX	0.961731	1
WWP2	0.921608	0.990099
WWTR1	0.807606	0.029703
XCR1	0.411682	0.039604
XKR3	0.42695	0.019802
XKRX	0.793797	0.00990099
XRCC4	0.907359	0.445545
YBEY	0.882076	0.811881
ZBED3	0.882102	0.960396
ZBED5	0.917298	0.039604
ZBTB12	0.792563	0.851485
ZBTB47	0.904847	0.00990099
ZC2HC1C	0.844072	0.0990099
ZC3H10	0.908748	0.188119
ZC3H11A	0.832326	0.049505
ZC3H11B	0.825685	0.00990099
ZC3H12C	0.912071	0.673267
ZC3H6	0.924203	0.019802
ZCCHC4	0.947719	0.811881
ZCWPW1	0.911781	0.881188
ZEB2	0.868199	0.415842
ZFAND6	0.857506	0.435644
ZFP14	0.927429	0.00990099
ZFP37	0.841891	0.356436
ZFYVE16	0.92148	0.990099
ZHX3	0.957351	0.029703
ZKSCAN1	0.919387	0.336634
ZKSCAN7	0.931526	0.247525
ZMAT1	0.936397	1
ZNF107	0.907565	0.386139
ZNF135	0.910061	0.00990099
ZNF160	0.93108	0.00990099
ZNF177	0.935215	0.00990099
ZNF208	0.720101	0.00990099
ZNF226	0.953666	0.138614
ZNF275	0.887014	0.049505
ZNF280D	0.950383	0.673267
ZNF3	0.943479	0.227723
ZNF311	0.72626	0.029703
ZNF345	0.956555	0.00990099
ZNF347	0.924144	0.029703
ZNF395	0.912584	0.029703
ZNF396	0.913874	0.00990099
ZNF404	0.9108	0.60396
ZNF415	0.928397	0.39604
ZNF418	0.908588	0.0594059
ZNF43	0.960323	0.049505
ZNF442	0.815252	0.237624
ZNF462	0.783446	0.861386
ZNF471	0.944777	0.346535
ZNF485	0.846492	0.0594059
ZNF501	0.879199	0.445545
ZNF517	0.883932	0.00990099
ZNF521	0.8304	0.980198
ZNF551	0.911328	0.277228
ZNF560	0.761038	0.00990099
ZNF571	0.907709	0.029703
ZNF599	0.758873	1
ZNF607	0.905625	0.00990099
ZNF608	0.77348	0.821782
ZNF610	0.915742	0.60396
ZNF620	0.899469	0.118812
ZNF621	0.892488	0.207921
ZNF624	0.901353	0.564356
ZNF627	0.94454	0.950495
ZNF649	0.887688	0.039604
ZNF652	0.879599	0.049505
ZNF662	0.936821	0.039604
ZNF665	0.930202	0.029703
ZNF678	0.945316	0.970297
ZNF680	0.939039	0.019802
ZNF704	0.91214	0.831683
ZNF750	0.724494	0.00990099
ZNF765	0.821677	0.683168
ZNF83	0.915598	0.039604
ZP4	0.476591	0.029703
ZSCAN21	0.937021	0.039604
ZSCAN30	0.923398	0.019802
ZSCAN5C	0.381158	0.118812
ZXDA	0.927083	0.0594059
